# Supplementary material for: The late-stage steps of Burkholderia cenocepacia protein O-linked glycan biosynthesis are conditionally essential
Source: J Biol Chem. 2025 Apr 24;301(6):108515. doi: 10.1016/j.jbc.2025.108515 (PMC12152626; doi:10.1016/j.jbc.2025.108515)
Supplement: Table S6 [file mmc2.xlsx]

## Sheet: global.modsummary
Modification	Mass Shift	20230322_NSco_6055_LJ_BC_OGCplasmids_WT_pScrhaB2_OGC_induced_B1_PSMs	20230322_NSco_6055_LJ_BC_OGCplasmids_WT_pScrhaB2_OGC_non_induced_B1_PSMs	20230322_NSco_6055_LJ_BC_OGCplasmids_WT_pScrhaB2_OGC_non_induced_B2_PSMs	20230322_NSco_6055_LJ_BC_OGCplasmids_WT_pScrhaB2_OGC_non_induced_B3_PSMs	20230322_NSco_6055_LJ_BC_OGCplasmids_WT_pScrhaB2_OGC_non_induced_B4_PSMs	20230322_NSco_6055_LJ_BC_OGCplasmids_WT_pscrhaB2_OGC_induced_B2_PSMs	20230322_NSco_6055_LJ_BC_OGCplasmids_WT_pscrhaB2_OGC_induced_B3_PSMs	20230322_NSco_6055_LJ_BC_OGCplasmids_WT_pscrhaB2_OGC_induced_B4_PSMs	20230322_NSco_6055_LJ_BC_OGCplasmids_WT_pscrhaB2_empty_induced_B1_PSMs	20230322_NSco_6055_LJ_BC_OGCplasmids_WT_pscrhaB2_empty_induced_B2_PSMs	20230322_NSco_6055_LJ_BC_OGCplasmids_WT_pscrhaB2_empty_induced_B3_PSMs	20230322_NSco_6055_LJ_BC_OGCplasmids_WT_pscrhaB2_empty_induced_B4_PSMs	20230322_NSco_6055_LJ_BC_OGCplasmids_WT_pscrhaB2_empty_non_induced_B1_PSMs	20230322_NSco_6055_LJ_BC_OGCplasmids_WT_pscrhaB2_empty_non_induced_B2_PSMs	20230322_NSco_6055_LJ_BC_OGCplasmids_WT_pscrhaB2_empty_non_induced_B3_PSMs	20230322_NSco_6055_LJ_BC_OGCplasmids_WT_pscrhaB2_empty_non_induced_B4_PSMs	20230322_NSco_6055_LJ_BC_OGCplasmids_delta_OGC_plasmid_pscrhaB2_OGC_C4_induced_B1_PSMs	20230322_NSco_6055_LJ_BC_OGCplasmids_delta_OGC_plasmid_pscrhaB2_OGC_C4_induced_B2_PSMs	20230322_NSco_6055_LJ_BC_OGCplasmids_delta_OGC_plasmid_pscrhaB2_OGC_C4_induced_B3_PSMs	20230322_NSco_6055_LJ_BC_OGCplasmids_delta_OGC_plasmid_pscrhaB2_OGC_C4_induced_B4_PSMs	20230322_NSco_6055_LJ_BC_OGCplasmids_delta_OGC_plasmid_pscrhaB2_OGC_C4_non_induced_B1_PSMs	20230322_NSco_6055_LJ_BC_OGCplasmids_delta_OGC_plasmid_pscrhaB2_OGC_C4_non_induced_B2_PSMs	20230322_NSco_6055_LJ_BC_OGCplasmids_delta_OGC_plasmid_pscrhaB2_OGC_C4_non_induced_B3_PSMs	20230322_NSco_6055_LJ_BC_OGCplasmids_delta_OGC_plasmid_pscrhaB2_OGC_C4_non_induced_B4_PSMs	20230322_NSco_6055_LJ_BC_OGCplasmids_delta_OGC_plasmid_pscrhaB2_OGC_empty_induced_B1_PSMs	20230322_NSco_6055_LJ_BC_OGCplasmids_delta_OGC_plasmid_pscrhaB2_OGC_empty_induced_B2_PSMs	20230322_NSco_6055_LJ_BC_OGCplasmids_delta_OGC_plasmid_pscrhaB2_OGC_empty_induced_B3_PSMs	20230322_NSco_6055_LJ_BC_OGCplasmids_delta_OGC_plasmid_pscrhaB2_OGC_empty_induced_B4_PSMs	20230322_NSco_6055_LJ_BC_OGCplasmids_delta_OGC_plasmid_pscrhaB2_OGC_empty_non_induced_B1_PSMs	20230322_NSco_6055_LJ_BC_OGCplasmids_delta_OGC_plasmid_pscrhaB2_OGC_empty_non_induced_B2_PSMs	20230322_NSco_6055_LJ_BC_OGCplasmids_delta_OGC_plasmid_pscrhaB2_OGC_empty_non_induced_B3_PSMs	20230322_NSco_6055_LJ_BC_OGCplasmids_delta_OGC_plasmid_pscrhaB2_OGC_empty_non_induced_B4_PSMs	20230322_NSco_6055_LJ_BC_OGCplasmids_WT_pScrhaB2_OGC_induced_B1_percent_PSMs	20230322_NSco_6055_LJ_BC_OGCplasmids_WT_pScrhaB2_OGC_non_induced_B1_percent_PSMs	20230322_NSco_6055_LJ_BC_OGCplasmids_WT_pScrhaB2_OGC_non_induced_B2_percent_PSMs	20230322_NSco_6055_LJ_BC_OGCplasmids_WT_pScrhaB2_OGC_non_induced_B3_percent_PSMs	20230322_NSco_6055_LJ_BC_OGCplasmids_WT_pScrhaB2_OGC_non_induced_B4_percent_PSMs	20230322_NSco_6055_LJ_BC_OGCplasmids_WT_pscrhaB2_OGC_induced_B2_percent_PSMs	20230322_NSco_6055_LJ_BC_OGCplasmids_WT_pscrhaB2_OGC_induced_B3_percent_PSMs	20230322_NSco_6055_LJ_BC_OGCplasmids_WT_pscrhaB2_OGC_induced_B4_percent_PSMs	20230322_NSco_6055_LJ_BC_OGCplasmids_WT_pscrhaB2_empty_induced_B1_percent_PSMs	20230322_NSco_6055_LJ_BC_OGCplasmids_WT_pscrhaB2_empty_induced_B2_percent_PSMs	20230322_NSco_6055_LJ_BC_OGCplasmids_WT_pscrhaB2_empty_induced_B3_percent_PSMs	20230322_NSco_6055_LJ_BC_OGCplasmids_WT_pscrhaB2_empty_induced_B4_percent_PSMs	20230322_NSco_6055_LJ_BC_OGCplasmids_WT_pscrhaB2_empty_non_induced_B1_percent_PSMs	20230322_NSco_6055_LJ_BC_OGCplasmids_WT_pscrhaB2_empty_non_induced_B2_percent_PSMs	20230322_NSco_6055_LJ_BC_OGCplasmids_WT_pscrhaB2_empty_non_induced_B3_percent_PSMs	20230322_NSco_6055_LJ_BC_OGCplasmids_WT_pscrhaB2_empty_non_induced_B4_percent_PSMs
None	0	15677	14901	15127	15512	16104	15128	15067	14854	15673	15959	15585	15792	16110	15999	15754	16195	15538	15524	15598	15080	14798	15337	15513	16018	16229	15731	16340	15567	16304	16167	16529	15808	76.369	75.521	76.303	75.374	77.108	75.925	76.685	75.551	76.866	76.978	76.525	76.36	76.685	76.591	76.147	75.361
Deamidation	0.984016	1778	1829	1812	1888	1852	1785	1759	1818	1685	1720	1778	1864	1812	1824	1856	2009	1832	1704	1857	1712	2102	2094	2224	2208	1815	1840	1820	1729	2200	2214	2334	2234	8.661	9.27	9.141	9.175	8.868	8.958	8.953	9.246	8.264	8.296	8.73	9.012	8.625	8.732	8.972	9.349
First isotopic peak	1.00235	652	651	631	704	623	738	654	735	657	603	648	718	655	677	690	745	729	641	631	701	736	711	749	771	641	625	706	699	649	789	760	762	3.176	3.299	3.183	3.42	2.984	3.703	3.329	3.739	3.222	2.908	3.181	3.472	3.118	3.241	3.336	3.467
Second isotopic peak	2.0047	70	74	79	73	66	81	69	66	62	47	73	60	65	56	71	89	73	59	84	63	80	62	57	100	71	76	69	63	68	73	84	78	0.341	0.375	0.398	0.355	0.316	0.407	0.351	0.336	0.304	0.227	0.358	0.29	0.309	0.268	0.343	0.414
Hex1HexNAc2	568.212	48	57	46	61	41	52	57	38	58	59	49	65	50	49	61	53	68	45	42	51	61	48	77	51	2	0	0	2	2	0	0	0	0.233	0.289	0.232	0.296	0.197	0.261	0.29	0.194	0.284	0.284	0.24	0.314	0.238	0.234	0.295	0.246
Unannotated mass-shift 668.2282	668.228	20	32	22	27	31	23	8	20	26	34	33	22	25	39	32	21	21	19	26	19	21	25	29	18	0	0	0	0	0	0	0	0	0.097	0.162	0.111	0.131	0.149	0.115	0.041	0.102	0.128	0.164	0.162	0.107	0.119	0.187	0.155	0.098
Unannotated mass-shift 0.9488	0.9488	4	6	4	4	7	3	3	4	6	3	1	7	2	7	10	7	9	5	8	5	8	8	5	5	8	5	4	8	5	4	5	4	0.019	0.03	0.02	0.019	0.034	0.015	0.015	0.02	0.029	0.014	0.005	0.034	0.01	0.034	0.048	0.033
Unannotated mass-shift -0.0852	-0.0852	0	1	2	4	1	1	3	2	0	1	1	4	0	0	1	4	3	2	5	2	0	3	3	3	2	3	1	0	2	1	2	2	0	0.005	0.01	0.02	0.005	0.005	0.015	0.01	0	0.005	0.005	0.02	0	0	0.005	0.019
Unannotated mass-shift 2.0574	2.0574	0	2	0	0	2	7	3	2	1	3	0	2	2	2	1	2	0	0	4	2	3	2	2	0	2	1	2	3	6	0	0	0	0	0.01	0	0	0.01	0.035	0.015	0.01	0.005	0.014	0	0.01	0.01	0.01	0.005	0.009
Unannotated mass-shift 1.0810	1.081	2	1	1	2	1	1	0	1	4	0	1	0	0	2	3	2	0	0	0	1	3	1	0	0	1	0	2	0	2	1	3	1	0.01	0.005	0.005	0.01	0.005	0.005	0	0.005	0.02	0	0.005	0	0	0.01	0.015	0.009
Unannotated mass-shift 203.1240	203.124	0	1	1	2	0	1	0	0	0	0	0	0	2	1	0	0	3	0	0	0	0	0	0	0	0	0	0	0	1	0	0	0	0	0.005	0.005	0.01	0	0.005	0	0	0	0	0	0	0.01	0.005	0	0
[truncated: 16 more columns]
