# Supplementary material for: The late-stage steps of Burkholderia cenocepacia protein O-linked glycan biosynthesis are conditionally essential
Source: J Biol Chem. 2025 Apr 24;301(6):108515. doi: 10.1016/j.jbc.2025.108515 (PMC12152626; doi:10.1016/j.jbc.2025.108515)
Supplement: Table S7 [file mmc3.xlsx]

## Sheet: Non_imputed
20230322_NSco_6055_LJ_BC_OGCplasmids_WT_pScrhaB2_OGC_induced_B1 MaxLFQ Intensity	20230322_NSco_6055_LJ_BC_OGCplasmids_WT_pscrhaB2_OGC_induced_B2 MaxLFQ Intensity	20230322_NSco_6055_LJ_BC_OGCplasmids_WT_pscrhaB2_OGC_induced_B3 MaxLFQ Intensity	20230322_NSco_6055_LJ_BC_OGCplasmids_WT_pscrhaB2_OGC_induced_B4 MaxLFQ Intensity	20230322_NSco_6055_LJ_BC_OGCplasmids_WT_pScrhaB2_OGC_non_induced_B1 MaxLFQ Intensity	20230322_NSco_6055_LJ_BC_OGCplasmids_WT_pScrhaB2_OGC_non_induced_B2 MaxLFQ Intensity	20230322_NSco_6055_LJ_BC_OGCplasmids_WT_pScrhaB2_OGC_non_induced_B3 MaxLFQ Intensity	20230322_NSco_6055_LJ_BC_OGCplasmids_WT_pScrhaB2_OGC_non_induced_B4 MaxLFQ Intensity	20230322_NSco_6055_LJ_BC_OGCplasmids_WT_pscrhaB2_empty_induced_B1 MaxLFQ Intensity	20230322_NSco_6055_LJ_BC_OGCplasmids_WT_pscrhaB2_empty_induced_B2 MaxLFQ Intensity	20230322_NSco_6055_LJ_BC_OGCplasmids_WT_pscrhaB2_empty_induced_B3 MaxLFQ Intensity	20230322_NSco_6055_LJ_BC_OGCplasmids_WT_pscrhaB2_empty_induced_B4 MaxLFQ Intensity	20230322_NSco_6055_LJ_BC_OGCplasmids_WT_pscrhaB2_empty_non_induced_B1 MaxLFQ Intensity	20230322_NSco_6055_LJ_BC_OGCplasmids_WT_pscrhaB2_empty_non_induced_B2 MaxLFQ Intensity	20230322_NSco_6055_LJ_BC_OGCplasmids_WT_pscrhaB2_empty_non_induced_B3 MaxLFQ Intensity	20230322_NSco_6055_LJ_BC_OGCplasmids_WT_pscrhaB2_empty_non_induced_B4 MaxLFQ Intensity	20230322_NSco_6055_LJ_BC_OGCplasmids_delta_OGC_plasmid_pscrhaB2_OGC_C4_induced_B1 MaxLFQ Intensity	20230322_NSco_6055_LJ_BC_OGCplasmids_delta_OGC_plasmid_pscrhaB2_OGC_C4_induced_B2 MaxLFQ Intensity	20230322_NSco_6055_LJ_BC_OGCplasmids_delta_OGC_plasmid_pscrhaB2_OGC_C4_induced_B3 MaxLFQ Intensity	20230322_NSco_6055_LJ_BC_OGCplasmids_delta_OGC_plasmid_pscrhaB2_OGC_C4_induced_B4 MaxLFQ Intensity	20230322_NSco_6055_LJ_BC_OGCplasmids_delta_OGC_plasmid_pscrhaB2_OGC_C4_non_induced_B1 MaxLFQ Intensity	20230322_NSco_6055_LJ_BC_OGCplasmids_delta_OGC_plasmid_pscrhaB2_OGC_C4_non_induced_B2 MaxLFQ Intensity	20230322_NSco_6055_LJ_BC_OGCplasmids_delta_OGC_plasmid_pscrhaB2_OGC_C4_non_induced_B3 MaxLFQ Intensity	20230322_NSco_6055_LJ_BC_OGCplasmids_delta_OGC_plasmid_pscrhaB2_OGC_C4_non_induced_B4 MaxLFQ Intensity	20230322_NSco_6055_LJ_BC_OGCplasmids_delta_OGC_plasmid_pscrhaB2_OGC_empty_induced_B1 MaxLFQ Intensity	20230322_NSco_6055_LJ_BC_OGCplasmids_delta_OGC_plasmid_pscrhaB2_OGC_empty_induced_B2 MaxLFQ Intensity	20230322_NSco_6055_LJ_BC_OGCplasmids_delta_OGC_plasmid_pscrhaB2_OGC_empty_induced_B3 MaxLFQ Intensity	20230322_NSco_6055_LJ_BC_OGCplasmids_delta_OGC_plasmid_pscrhaB2_OGC_empty_induced_B4 MaxLFQ Intensity	20230322_NSco_6055_LJ_BC_OGCplasmids_delta_OGC_plasmid_pscrhaB2_OGC_empty_non_induced_B1 MaxLFQ Intensity	20230322_NSco_6055_LJ_BC_OGCplasmids_delta_OGC_plasmid_pscrhaB2_OGC_empty_non_induced_B2 MaxLFQ Intensity	20230322_NSco_6055_LJ_BC_OGCplasmids_delta_OGC_plasmid_pscrhaB2_OGC_empty_non_induced_B3 MaxLFQ Intensity	20230322_NSco_6055_LJ_BC_OGCplasmids_delta_OGC_plasmid_pscrhaB2_OGC_empty_non_induced_B4 MaxLFQ Intensity	C: Organism	C: Student's T-test Significant WT_pScrhaB2_OGC_induced_WT_pScrhaB2_OGC_non_inducedWT_pscrhaB2_OGC_induced_non_induced	C: Student's T-test significant	C: Student's T-test Significant delta_OGC_plasmid_pscrhaB2_OGC_C4_induced_delta_OGC_plasmid_pscrhaB2_OGC_C4_non_induceddelta_OGC_pscrhaB2_OGC_induced_non_induced	C: Student's T-test significant_	C: Student's T-test Significant delta_OGC_plasmid_pscrhaB2_OGC_C4_induced_delta_OGC_plasmid_pscrhaB2_OGC_empty_induceddelta_OGC_plasmids_empty_vs_OGC_induced	C: Student's T-test significant__	C: Student's T-test Significant delta_OGC_plasmid_pscrhaB2_OGC_C4_non_induced_delta_OGC_plasmid_pscrhaB2_OGC_empty_non_induceddelta_OGC_plasmid_OGC_vs_empty_non_induced	C: Student's T-test significant___	N: Combined Total Peptides	N: Combined Spectral Count	N: Combined Unique Spectral Count	N: Combined Total Spectral Count	N: 20230322_NSco_6055_LJ_BC_OGCplasmids_WT_pScrhaB2_OGC_induced_B1 Spectral Count	N: 20230322_NSco_6055_LJ_BC_OGCplasmids_WT_pscrhaB2_OGC_induced_B2 Spectral Count	N: 20230322_NSco_6055_LJ_BC_OGCplasmids_WT_pscrhaB2_OGC_induced_B3 Spectral Count	N: 20230322_NSco_6055_LJ_BC_OGCplasmids_WT_pscrhaB2_OGC_induced_B4 Spectral Count	N: 20230322_NSco_6055_LJ_BC_OGCplasmids_WT_pScrhaB2_OGC_non_induced_B1 Spectral Count
29.7407	29.2103	29.1721	29.2633	29.5417	29.4435	29.1914	29.8839	29.3832	29.2573	29.4946	29.1565	29.5993	29.4251	29.3615	28.0959	28.9815	29.6359	29.4473	29.3826	28.7612	29.0992	29.0378	29.3432	29.5961	29.3314	29.5553	29.5005	30.0694	29.3821	29.5742	29.6129	Burkholderia cenocepacia (strain ATCC BAA-245 / DSM 16553 / LMG 16656 / NCTC 13227 / J2315 / CF5610)									7	195	195	195	7	3	8	6	6
32.8467	34.0326	33.7752	33.9774	34.1124	33.571	33.931	32.8814	33.4215	33.8657	33.7118	33.913	34.0337	33.9639	33.5343	32.7965	33.0209	33.5036	34.0849	34.1735	32.4404	32.9269	33.3524	32.7874	33.1354	34.3362	34.0333	34.0033	32.6999	33.4772	33.2103	33.2843	Burkholderia cenocepacia (strain ATCC BAA-245 / DSM 16553 / LMG 16656 / NCTC 13227 / J2315 / CF5610)									5	1308	1308	1308	44	37	49	41	40
23.884	24.6922	24.7823	24.139	24.0571	24.7997	24.792	24.8288	24.6823	24.3621	NaN	23.8684	24.2463	24.1183	24.2	25.3497	24.804	24.0739	24.3626	24.0661	25.7262	24.9401	24.4491	24.4266	24.2274	25.1144	24.631	24.3063	24.6235	24.5706	24.5573	24.5236	Burkholderia cenocepacia (strain ATCC BAA-245 / DSM 16553 / LMG 16656 / NCTC 13227 / J2315 / CF5610)									8	137	137	137	6	2	7	5	2
26.8191	NaN	NaN	NaN	26.6492	26.648	26.5657	26.955	NaN	26.1489	26.6755	25.971	26.7557	26.8797	26.6406	27.0784	26.9436	NaN	26.8836	26.8148	26.7725	27.0099	27.1513	26.3912	NaN	NaN	NaN	NaN	NaN	NaN	NaN	NaN	Burkholderia cenocepacia (strain ATCC BAA-245 / DSM 16553 / LMG 16656 / NCTC 13227 / J2315 / CF5610)							+	delta_OGC_plasmid_pscrhaB2_OGC_C4_non_induced_delta_OGC_plasmid_pscrhaB2_OGC_empty_non_induced	2	78	78	78	2	2	3	2	2
30.6089	31.2532	31.7303	31.1631	30.7472	30.7635	30.8855	30.4076	30.6385	30.6929	30.8735	30.9918	30.2696	30.4685	30.3398	31.0386	30.9076	30.7153	30.8788	30.5069	31.0574	31.0367	31.0199	30.6212	30.8447	31.3778	30.9946	31.2402	30.6473	31.1354	31.0338	31.0462	Burkholderia cenocepacia (strain ATCC BAA-245 / DSM 16553 / LMG 16656 / NCTC 13227 / J2315 / CF5610)									10	533	533	533	16	18	31	14	12
26.2459	26.5139	26.3636	26.0586	26.3906	26.1112	26.3962	26.6258	26.5257	26.612	26.3216	26.35	27.2666	26.7199	26.4915	25.5331	25.9404	26.7312	26.7158	26.5446	26.1824	26.5046	26.117	26.3633	26.8914	27.2567	26.5595	26.3375	26.3374	26.8078	26.4212	26.5465	Burkholderia cenocepacia (strain ATCC BAA-245 / DSM 16553 / LMG 16656 / NCTC 13227 / J2315 / CF5610)									4	137	137	137	4	8	8	3	4
35.2564	31.337	34.3676	33.1403	33.5942	34.984	35.1844	34.3362	34.4315	34.7639	34.0929	34.6179	34.5782	34.6061	33.7429	34.0641	35.4988	34.3109	34.9567	34.5273	33.9306	35.1107	34.96	34.8352	34.2982	34.7908	35.4927	34.2377	35.0651	34.9628	35.0822	35.2123	Burkholderia cenocepacia (strain ATCC BAA-245 / DSM 16553 / LMG 16656 / NCTC 13227 / J2315 / CF5610)									7	710	710	710	23	15	27	23	19
32.9866	33.3057	33.5316	33.1391	32.8035	32.9803	33.0229	32.9897	32.9794	32.9165	32.8046	33.0268	32.9942	32.8556	32.8373	33.2369	33.3726	33.1424	33.0393	32.8174	33.3472	33.4697	33.1495	32.9652	33.3523	33.6814	33.552	33.3052	33.3316	33.3285	33.3729	33.2409	Burkholderia cenocepacia (strain ATCC BAA-245 / DSM 16553 / LMG 16656 / NCTC 13227 / J2315 / CF5610)					+	delta_OGC_plasmid_pscrhaB2_OGC_C4_induced_delta_OGC_plasmid_pscrhaB2_OGC_empty_induced			46	3803	3803	3803	118	123	147	117	93
31.2949	31.8842	31.9308	31.4825	31.4137	31.6652	31.5622	31.3567	31.6984	31.3604	31.4576	31.6045	31.4723	31.4796	31.5486	31.6712	31.4803	31.5316	31.4616	31.3552	31.5651	31.7614	31.6068	31.4914	31.7789	31.9355	31.8787	31.8076	31.3606	31.6733	31.7106	31.6893	Burkholderia cenocepacia (strain ATCC BAA-245 / DSM 16553 / LMG 16656 / NCTC 13227 / J2315 / CF5610)					+	delta_OGC_plasmid_pscrhaB2_OGC_C4_induced_delta_OGC_plasmid_pscrhaB2_OGC_empty_induced			44	2746	2746	2746	75	88	93	78	70
30.5045	31.8058	31.4611	30.3615	30.2856	30.5921	31.1534	30.5293	31.5167	30.3451	30.9407	30.6819	31.018	30.3675	30.6095	31.661	30.9273	31.2254	30.8192	31.3003	30.8704	31.3389	30.2964	30.9743	30.9897	31.9285	31.6883	31.6314	30.2425	30.9735	31.0799	31.7214	Burkholderia cenocepacia (strain ATCC BAA-245 / DSM 16553 / LMG 16656 / NCTC 13227 / J2315 / CF5610)									3	613	613	613	17	23	23	18	19
32.6271	33.0069	33.1153	33.1882	33.0848	33.5033	32.8489	33.1594	32.3666	32.9531	33.0497	32.8892	33.2972	33.0751	32.6269	32.2514	32.4479	33.2811	32.6239	32.8916	32.5184	33.3101	32.5448	32.4737	32.8654	32.8672	33.7765	33.2196	32.7402	32.871	32.104	32.9916	Burkholderia cenocepacia (strain ATCC BAA-245 / DSM 16553 / LMG 16656 / NCTC 13227 / J2315 / CF5610)									5	619	619	619	17	22	19	21	15
26.5841	26.2548	26.7517	26.1169	25.6863	26.2764	26.2216	25.8476	25.6209	26.0249	25.9574	26.3048	26.0398	25.9563	25.879	25.7421	26.6793	25.6091	26.2425	25.7829	26.9377	26.9228	26.5099	26.0443	26.1127	26.6183	26.2172	26.2641	26.3542	26.3683	26.2873	25.992	Burkholderia cenocepacia (strain ATCC BAA-245 / DSM 16553 / LMG 16656 / NCTC 13227 / J2315 / CF5610)									3	150	150	150	4	3	3	5	5
32.5257	32.9646	33.5648	32.8182	32.4876	32.0026	32.2657	32.0113	32.6942	32.2151	32.6696	32.7234	32.1848	32.5083	32.389	31.7008	32.684	32.3441	31.8371	32.0606	32.8138	32.9672	32.404	32.2052	32.7506	32.9183	32.7942	33.094	32.4144	32.2971	31.1591	31.8526	Burkholderia cenocepacia (strain ATCC BAA-245 / DSM 16553 / LMG 16656 / NCTC 13227 / J2315 / CF5610)					+	delta_OGC_plasmid_pscrhaB2_OGC_C4_induced_delta_OGC_plasmid_pscrhaB2_OGC_empty_induced			10	151	151	151	2	4	11	5	5
33.4787	34.101	34.5112	34.0596	34.0999	34.0562	33.9536	33.9005	33.7726	34.1369	34.0757	34.1638	34.2118	34.056	34.0024	33.4983	33.4058	33.5921	34.026	33.8993	33.7181	33.7135	34.0148	33.7025	33.7894	34.5929	34.2507	34.1067	33.7776	34.1516	34.0074	33.9315	Burkholderia cenocepacia (strain ATCC BAA-245 / DSM 16553 / LMG 16656 / NCTC 13227 / J2315 / CF5610)									10	576	576	576	13	19	27	18	11
29.9935	29.9003	30.2916	29.814	28.8259	29.4525	29.5653	28.885	29.0647	29.5164	29.652	29.6663	29.513	29.4512	29.3687	29.6975	30.0076	29.6055	29.3363	29.4704	30.3409	30.1127	28.9083	29.3671	29.396	30.4152	28.7976	29.8687	29.5386	29.5601	29.4249	29.4871	Burkholderia cenocepacia (strain ATCC BAA-245 / DSM 16553 / LMG 16656 / NCTC 13227 / J2315 / CF5610)									4	230	230	230	4	6	14	9	6
29.7733	29.6877	30.082	29.3021	29.2844	29.5279	29.5701	29.5622	29.7034	29.6108	29.5139	29.7311	29.8643	29.4852	29.3927	29.3954	29.9803	29.9422	29.7344	29.4681	29.68	29.9652	29.7514	29.5028	29.7976	30.1694	30.1055	29.8345	29.9358	29.808	29.8497	29.5841	Burkholderia cenocepacia (strain ATCC BAA-245 / DSM 16553 / LMG 16656 / NCTC 13227 / J2315 / CF5610)									11	873	873	873	25	26	24	19	29
34.7527	35.1354	35.359	35.1625	35.1096	34.9761	34.9414	34.9008	34.8343	35.1003	35.0335	34.9853	35.1861	34.984	34.6633	34.3364	34.736	34.6351	35.1038	34.7169	34.5768	34.4953	34.7704	34.5445	34.6636	35.5427	35.3417	35.223	34.3808	34.9379	34.8589	34.8589	Burkholderia cenocepacia (strain ATCC BAA-245 / DSM 16553 / LMG 16656 / NCTC 13227 / J2315 / CF5610)									5	932	932	932	27	31	36	28	29
31.6822	32.1797	30.0804	31.9569	31.7114	31.4342	31.5408	31.375	31.7456	31.6183	31.6412	31.852	31.2362	31.548	31.451	31.1619	31.6481	31.1658	31.6413	31.6551	31.3885	31.6712	31.5763	30.6944	31.611	32.1854	31.6472	32.2104	31.0778	31.0069	31.5216	31.4248	Burkholderia cenocepacia (strain ATCC BAA-245 / DSM 16553 / LMG 16656 / NCTC 13227 / J2315 / CF5610)									3	307	307	307	8	9	10	12	12
33.6972	33.6716	34.1085	33.3975	33.2397	33.8511	34.0212	33.6628	33.8299	33.5316	33.7218	33.7847	33.9323	33.5332	33.4524	33.2557	33.7739	33.6769	33.8445	32.7411	33.0711	34.1844	33.8816	33.5653	33.579	34.0441	34.4396	33.9064	33.7613	33.66	33.7432	33.8426	Burkholderia cenocepacia (strain ATCC BAA-245 / DSM 16553 / LMG 16656 / NCTC 13227 / J2315 / CF5610)									9	568	568	568	16	11	19	17	16
29.7441	30.3074	30.7737	29.9944	29.876	30.1118	29.9912	29.5164	29.8784	29.6967	29.0879	29.7133	29.6011	29.6349	NaN	29.9676	30.2565	29.8244	29.6565	30.2567	30.505	30.0065	30.0112	29.4801	30.0224	30.4294	29.9202	30.1188	29.5564	29.9262	29.6449	29.7768	Burkholderia cenocepacia (strain ATCC BAA-245 / DSM 16553 / LMG 16656 / NCTC 13227 / J2315 / CF5610)									4	52	52	52	1	2	2	3	3
26.1429	25.9751	26.9213	25.9465	25.6607	26.2373	26.0728	26.1007	25.9082	26.3038	25.7441	26.3532	26.5901	26.1137	25.3484	25.3561	26.242	26.0635	26.5305	25.89	26.204	26.4858	26.4931	26.3189	26.2082	26.8536	27.1763	26.3343	26.6188	26.8389	26.8632	26.5837	Burkholderia cenocepacia (strain ATCC BAA-245 / DSM 16553 / LMG 16656 / NCTC 13227 / J2315 / CF5610)									4	313	313	313	6	11	14	7	6
31.4171	32.1582	32.4017	31.5636	32.3731	32.0139	31.2825	31.5137	31.3799	31.3421	31.7581	31.7283	30.9317	31.6142	31.2883	30.5498	30.9804	30.8532	31.3061	31.6814	31.0206	30.5585	31.3481	30.3341	31.138	31.9609	31.912	32.1174	30.6699	31.1589	31.3397	31.3101	Burkholderia cenocepacia (strain ATCC BAA-245 / DSM 16553 / LMG 16656 / NCTC 13227 / J2315 / CF5610)									5	1213	1213	1213	34	34	49	37	46
NaN	30.4968	31.3082	30.4287	NaN	30.5674	30.299	30.1913	29.8734	30.5317	30.1636	30.6127	30.2941	30.0496	29.9708	30.3385	30.4653	30.0726	30.3579	30.0056	31.0171	30.8782	30.8978	30.5311	30.4546	31.2651	30.7064	30.5477	30.9169	30.8886	31.0177	30.8595	Burkholderia cenocepacia (strain ATCC BAA-245 / DSM 16553 / LMG 16656 / NCTC 13227 / J2315 / CF5610)									4	112	112	112	3	5	4	4	3
35.4462	35.2043	35.7222	34.4132	35.2947	34.7691	33.7095	30.8857	35.3845	34.498	34.2697	34.6911	33.1657	35.0284	34.5053	33.5577	35.0231	35.3347	33.3658	34.3639	34.5773	33.4652	32.7043	33.4762	35.9353	35.6065	35.5782	35.643	33.8172	35.3483	33.5549	35.1855	Burkholderia cenocepacia (strain ATCC BAA-245 / DSM 16553 / LMG 16656 / NCTC 13227 / J2315 / CF5610)					+	delta_OGC_plasmid_pscrhaB2_OGC_C4_induced_delta_OGC_plasmid_pscrhaB2_OGC_empty_induced			4	450	450	450	9	12	19	11	16
31.7494	31.8189	31.8624	30.8437	31.5838	31.531	31.7986	31.5469	31.9445	31.921	31.8057	31.8565	31.8864	31.8108	31.7529	31.3905	32.1028	31.4342	31.8557	31.5351	31.9516	32.0463	32.0405	31.7278	32.1243	32.3802	32.0881	31.6806	31.9297	32.0249	31.8887	31.732	Burkholderia cenocepacia (strain ATCC BAA-245 / DSM 16553 / LMG 16656 / NCTC 13227 / J2315 / CF5610)									9	1198	1198	1198	36	46	42	29	36
NaN	24.7999	25.4008	NaN	NaN	NaN	NaN	23.3863	24.036	24.0137	23.8815	24.0581	24.116	NaN	23.903	24.8602	NaN	NaN	24.4366	24.2972	23.6416	25.0869	23.7689	24.2551	NaN	24.9352	25.102	25.0801	23.9976	24.0953	23.7131	23.819	Burkholderia cenocepacia (strain ATCC BAA-245 / DSM 16553 / LMG 16656 / NCTC 13227 / J2315 / CF5610)									3	255	255	255	8	9	10	6	4
34.2444	34.455	34.701	34.0507	34.1735	34.1293	34.0168	34.0091	34.3821	34.3056	34.2085	34.2364	34.3915	34.2351	33.8478	33.5648	34.2212	34.2597	34.315	34.1005	34.1092	34.1091	34.1182	33.8077	34.5377	34.858	34.5224	34.5062	34.0916	34.2395	34.21	34.2932	Burkholderia cenocepacia (strain ATCC BAA-245 / DSM 16553 / LMG 16656 / NCTC 13227 / J2315 / CF5610)					+	delta_OGC_plasmid_pscrhaB2_OGC_C4_induced_delta_OGC_plasmid_pscrhaB2_OGC_empty_induced			7	1269	1269	1269	43	47	47	38	33
26.4111	32.0953	32.3436	31.9237	28.2304	27.4485	27.6088	31.5885	28.1919	27.3701	NaN	31.9291	27.7571	28.8811	31.6967	31.2111	NaN	30.7434	NaN	NaN	28.5289	27.3497	27.6969	31.4842	31.2012	32.3259	31.9824	32.1438	30.8719	31.8427	31.8439	31.7468	Burkholderia cenocepacia (strain ATCC BAA-245 / DSM 16553 / LMG 16656 / NCTC 13227 / J2315 / CF5610)					+	delta_OGC_plasmid_pscrhaB2_OGC_C4_induced_delta_OGC_plasmid_pscrhaB2_OGC_empty_induced			4	49	49	49	2	4	4	0	2
33.9605	34.5496	34.8529	34.0989	34.0454	34.0327	34.3026	34.1325	33.7082	33.7879	33.8162	34.1479	34.1454	34.0304	34.0952	34.5062	34.6842	33.5857	34.0637	34.1469	34.5567	34.3592	34.0706	34.195	34.0616	34.8017	34.219	34.1618	34.0966	34.3804	34.1278	34.1012	Burkholderia cenocepacia (strain ATCC BAA-245 / DSM 16553 / LMG 16656 / NCTC 13227 / J2315 / CF5610)									9	962	962	962	25	31	39	25	33
30.5047	31.35	32.0972	30.7055	30.8658	31.2742	31.1501	30.9003	31.0479	31.1579	30.8452	30.8627	31.1314	30.5782	30.2507	31.5229	31.2579	30.479	30.9776	30.7543	31.4248	31.4566	31.7524	31.3755	31.0045	31.2611	31.5599	31.1451	31.1791	32.0748	31.7956	31.735	Burkholderia cenocepacia (strain ATCC BAA-245 / DSM 16553 / LMG 16656 / NCTC 13227 / J2315 / CF5610)									6	154	154	154	4	5	5	4	4
29.7262	30.1381	30.5017	29.9246	29.5179	29.381	29.3876	29.7366	30.3786	30.0409	30.1074	30.0581	29.8849	29.5598	29.1367	28.6103	29.4276	29.8104	29.8512	29.9832	28.5418	29.6534	29.6227	29.2042	30.365	30.3643	30.7543	30.7779	29.4331	29.3817	29.8278	29.64	Burkholderia cenocepacia (strain ATCC BAA-245 / DSM 16553 / LMG 16656 / NCTC 13227 / J2315 / CF5610)					+	delta_OGC_plasmid_pscrhaB2_OGC_C4_induced_delta_OGC_plasmid_pscrhaB2_OGC_empty_induced			7	489	489	489	16	16	17	19	16
26.613	26.9145	27.1599	26.2092	26.187	26.2989	26.4588	26.5645	26.8364	26.1308	26.4176	26.6698	26.3227	25.8847	26.1644	26.1641	26.6016	26.5841	26.6561	26.432	26.3454	25.9784	26.5202	26.09	27.0738	27.0608	27.0044	26.6653	26.4928	26.489	26.6696	26.9656	Burkholderia cenocepacia (strain ATCC BAA-245 / DSM 16553 / LMG 16656 / NCTC 13227 / J2315 / CF5610)					+	delta_OGC_plasmid_pscrhaB2_OGC_C4_induced_delta_OGC_plasmid_pscrhaB2_OGC_empty_induced			6	185	185	185	4	6	10	8	4
28.8083	29.505	30.0628	29.5516	29.0578	29.205	29.3664	29.3289	29.8314	29.5001	29.538	29.5579	29.4676	29.1166	29.2461	29.0525	28.9225	29.5545	29.5395	29.2924	29.0319	29.2084	29.3193	28.4634	29.7214	29.8546	30.1559	30.1247	29.526	28.9227	29.5016	29.3714	Burkholderia cenocepacia (strain ATCC BAA-245 / DSM 16553 / LMG 16656 / NCTC 13227 / J2315 / CF5610)					+	delta_OGC_plasmid_pscrhaB2_OGC_C4_induced_delta_OGC_plasmid_pscrhaB2_OGC_empty_induced			12	415	415	415	9	13	23	10	6
33.903	34.2877	34.2089	34.1828	34.0298	34.1432	34.1311	33.8316	33.7497	34.032	33.6947	33.8933	33.9331	33.7667	33.9172	34.2364	34.101	33.9801	33.8823	33.7665	34.1918	34.1456	33.9061	33.8669	33.7453	34.2655	34.1613	34.1004	33.8935	33.7644	33.7181	33.823	Burkholderia cenocepacia (strain ATCC BAA-245 / DSM 16553 / LMG 16656 / NCTC 13227 / J2315 / CF5610)									12	1165	1165	1165	32	40	37	40	37
30.7734	31.8708	31.5	31.3302	31.6038	31.1652	31.4338	31.317	31.1334	31.8077	31.4774	31.4922	31.1554	31.077	31.2489	29.8911	30.5211	31.3458	30.9825	30.8095	31.2932	30.2451	29.7741	30.1663	31.3258	31.9639	31.6126	31.7704	30.8011	31.4767	29.3577	29.9092	Burkholderia cenocepacia (strain ATCC BAA-245 / DSM 16553 / LMG 16656 / NCTC 13227 / J2315 / CF5610)					+	delta_OGC_plasmid_pscrhaB2_OGC_C4_induced_delta_OGC_plasmid_pscrhaB2_OGC_empty_induced			4	391	391	391	11	14	17	9	16
29.4546	30.3228	30.323	30.15	29.5445	29.518	29.7528	29.7215	30.2146	29.9761	29.7884	29.743	29.7081	30.2538	29.7345	29.8876	29.7876	30.62	29.592	30.179	29.7982	29.9738	29.5039	29.3108	30.2654	30.3968	30.2006	27.3587	29.3438	29.5577	29.8932	29.8022	Burkholderia cenocepacia (strain ATCC BAA-245 / DSM 16553 / LMG 16656 / NCTC 13227 / J2315 / CF5610)									4	294	294	294	6	12	10	10	9
31.6195	31.9468	32.0778	31.8714	31.5858	31.5071	31.3328	31.4787	31.6039	31.1712	31.1851	31.4661	31.4646	31.1711	31.1725	31.0124	32.0563	31.7145	32.0346	31.9015	31.646	31.4067	31.5845	31.4514	31.8439	32.1544	32.1179	32.131	31.613	31.8954	31.689	32.0364	Burkholderia cenocepacia (strain ATCC BAA-245 / DSM 16553 / LMG 16656 / NCTC 13227 / J2315 / CF5610)									11	530	530	530	15	18	15	15	13
NaN	NaN	23.4287	NaN	NaN	NaN	NaN	23.4691	23.6317	24.1563	NaN	NaN	24.4381	24.4403	NaN	22.9529	23.5809	23.2625	23.7556	NaN	NaN	22.9641	23.7174	23.0555	NaN	NaN	23.3249	NaN	23.2618	23.4312	NaN	NaN	Burkholderia cenocepacia (strain ATCC BAA-245 / DSM 16553 / LMG 16656 / NCTC 13227 / J2315 / CF5610)									1	63	63	63	2	0	2	0	0
24.1516	24.6129	24.5488	24.3274	23.4653	24.0758	24.4239	23.7961	24.2363	23.3427	23.8826	24.2017	23.7052	23.3843	23.8252	25.0003	24.0836	24.0681	23.6016	23.9778	24.0598	24.0151	23.6235	23.6604	24.4466	24.6016	24.624	24.3019	23.9299	24.2606	24.0441	24.0413	Burkholderia cenocepacia (strain ATCC BAA-245 / DSM 16553 / LMG 16656 / NCTC 13227 / J2315 / CF5610)					+	delta_OGC_plasmid_pscrhaB2_OGC_C4_induced_delta_OGC_plasmid_pscrhaB2_OGC_empty_induced			4	92	92	92	2	3	2	4	2
30.9609	31.0686	31.177	30.9212	31.094	31.0743	30.94	30.9578	31.2481	31.1289	31.0831	31.1783	31.2212	31.0842	31.0837	30.9007	31.2632	31.0261	31.0295	30.8538	31.2274	31.1524	30.8506	30.9667	31.1844	31.0671	30.9379	31.109	31.2074	30.9506	31.106	31.0773	Burkholderia cenocepacia (strain ATCC BAA-245 / DSM 16553 / LMG 16656 / NCTC 13227 / J2315 / CF5610)									19	1328	1328	1328	43	41	41	42	40
28.7202	28.4297	28.912	28.7784	28.8926	28.5106	28.7497	28.8849	29.2421	28.8024	29.3824	29.3025	29.1114	29.0389	29.0851	29.1578	28.5633	29.1953	28.954	28.6324	28.7767	28.7572	28.9678	28.7292	28.9649	28.489	28.8796	29.0119	28.7789	28.5188	28.5983	28.8023	Burkholderia cenocepacia (strain ATCC BAA-245 / DSM 16553 / LMG 16656 / NCTC 13227 / J2315 / CF5610)									3	202	202	202	6	6	6	5	9
NaN	26.7872	NaN	27.3595	26.802	27.8106	27.6844	NaN	NaN	NaN	NaN	28.1747	NaN	NaN	NaN	28.7486	NaN	NaN	NaN	NaN	28.5345	NaN	28.298	27.732	NaN	NaN	NaN	NaN	26.7451	NaN	26.9955	27.1863	Burkholderia cenocepacia (strain ATCC BAA-245 / DSM 16553 / LMG 16656 / NCTC 13227 / J2315 / CF5610)									2	59	59	59	1	2	2	2	4
31.3014	31.4046	31.6236	31.2295	31.1136	31.4125	31.2982	31.2756	31.369	31.2616	31.1632	31.3163	31.1893	31.119	31.1808	31.5898	31.5099	31.2834	31.2988	31.0863	31.5362	31.6839	31.2788	31.1048	31.7203	31.7331	31.6137	31.5126	31.5195	31.4675	31.4597	31.4373	Burkholderia cenocepacia (strain ATCC BAA-245 / DSM 16553 / LMG 16656 / NCTC 13227 / J2315 / CF5610)					+	delta_OGC_plasmid_pscrhaB2_OGC_C4_induced_delta_OGC_plasmid_pscrhaB2_OGC_empty_induced			18	1606	1606	1606	47	49	59	47	44
31.0441	28.5793	31.5385	28.0567	31.1381	31.0482	27.88	30.8433	30.9127	31.3535	30.5803	31.1134	31.5098	30.9583	30.7333	29.8709	30.4563	31.2183	31.0595	30.9774	30.5555	30.9989	30.7193	30.2137	31.1182	31.2226	31.6072	31.4379	30.7671	30.9317	31.1722	31.0487	Burkholderia cenocepacia (strain ATCC BAA-245 / DSM 16553 / LMG 16656 / NCTC 13227 / J2315 / CF5610)									3	115	115	115	4	3	3	3	1
30.4226	30.8079	30.3108	30.652	30.5238	30.5616	30.521	30.6638	30.201	30.3757	30.3745	30.5789	30.3069	30.4444	30.3927	29.9773	30.1723	30.1858	30.5606	30.6539	30.2005	30.3049	30.5953	30.5034	30.2933	30.7128	30.937	30.8259	30.1908	30.8824	30.6448	30.7348	Burkholderia cenocepacia (strain ATCC BAA-245 / DSM 16553 / LMG 16656 / NCTC 13227 / J2315 / CF5610)									9	629	629	629	18	21	17	21	22
NaN	NaN	NaN	NaN	NaN	NaN	NaN	NaN	24.4638	24.3759	24.2136	NaN	24.1937	NaN	NaN	NaN	NaN	NaN	NaN	NaN	NaN	NaN	NaN	NaN	24.6309	NaN	23.9794	24.3779	24.1716	NaN	24.006	23.932	Burkholderia cenocepacia (strain ATCC BAA-245 / DSM 16553 / LMG 16656 / NCTC 13227 / J2315 / CF5610)									2	40	40	40	2	0	1	2	2
31.8144	32.4361	32.7228	32.2279	32.1353	31.9991	31.9305	31.9771	32.0654	32.3353	31.8577	32.0547	32.1794	32.2265	31.9848	31.3848	32.1648	31.9909	32.2064	32.2771	31.8558	31.9124	31.9176	31.8188	32.4042	32.7636	32.7456	32.3954	32.3641	32.2779	32.2966	32.453	Burkholderia cenocepacia (strain ATCC BAA-245 / DSM 16553 / LMG 16656 / NCTC 13227 / J2315 / CF5610)					+	delta_OGC_plasmid_pscrhaB2_OGC_C4_induced_delta_OGC_plasmid_pscrhaB2_OGC_empty_induced	+	delta_OGC_plasmid_pscrhaB2_OGC_C4_non_induced_delta_OGC_plasmid_pscrhaB2_OGC_empty_non_induced	9	829	829	829	26	25	20	20	22
NaN	26.4914	26.1758	NaN	NaN	26.8398	NaN	NaN	NaN	NaN	NaN	NaN	NaN	NaN	NaN	25.8983	NaN	26.2269	NaN	NaN	NaN	NaN	NaN	NaN	25.978	26.4489	26.5833	26.5688	26.2322	26.6141	NaN	26.4248	Burkholderia cenocepacia (strain ATCC BAA-245 / DSM 16553 / LMG 16656 / NCTC 13227 / J2315 / CF5610)					+	delta_OGC_plasmid_pscrhaB2_OGC_C4_induced_delta_OGC_plasmid_pscrhaB2_OGC_empty_induced			2	45	45	45	2	1	0	0	2
30.8084	30.7863	30.9564	30.6432	31.0775	30.8897	30.9018	30.6239	30.6745	31.1415	31.0343	30.9284	30.9172	31.1025	31.0005	31.1185	31.2002	31.15	30.8904	30.7728	31.2417	31.0854	30.857	30.7198	31.1324	30.9451	30.7236	30.6606	31.2229	30.889	30.7599	30.699	Burkholderia cenocepacia (strain ATCC BAA-245 / DSM 16553 / LMG 16656 / NCTC 13227 / J2315 / CF5610)									7	221	221	221	6	6	4	7	6
27.6632	27.8281	27.8466	27.5954	27.7317	27.5447	27.6187	27.5472	27.7729	27.5817	27.8229	27.6559	27.5479	27.6807	27.6051	27.9114	27.9026	27.8243	27.6434	27.7703	27.7962	27.9621	27.6185	27.4376	27.9694	28.0155	27.8247	27.8138	27.5683	27.8292	27.6662	27.944	Burkholderia cenocepacia (strain ATCC BAA-245 / DSM 16553 / LMG 16656 / NCTC 13227 / J2315 / CF5610)									6	267	267	267	7	9	10	8	10
27.5621	27.6984	28.0005	27.5305	27.2567	27.5445	27.7804	27.3944	27.2943	27.3169	27.4384	27.57	27.3496	27.5045	27.6668	27.9016	27.698	27.6183	27.3671	27.4144	27.7917	27.7427	27.5123	27.2685	27.4787	27.9108	27.6656	27.6805	27.4833	27.499	27.549	27.6744	Burkholderia cenocepacia (strain ATCC BAA-245 / DSM 16553 / LMG 16656 / NCTC 13227 / J2315 / CF5610)									5	225	225	225	6	5	7	10	8
31.2236	31.9122	31.4838	31.0378	31.8314	31.3357	31.8064	31.3935	31.4184	30.7706	31.285	31.0343	31.0535	31.4634	31.5261	31.3067	30.7059	31.3417	31.2731	31.1361	31.0606	31.5545	31.3376	31.4153	31.7352	32.0006	31.4793	32.0234	31.4111	31.7113	31.4207	31.7742	Burkholderia cenocepacia (strain ATCC BAA-245 / DSM 16553 / LMG 16656 / NCTC 13227 / J2315 / CF5610)					+	delta_OGC_plasmid_pscrhaB2_OGC_C4_induced_delta_OGC_plasmid_pscrhaB2_OGC_empty_induced			14	439	439	439	12	16	16	8	14
28.5832	28.6527	28.2467	28.2807	28.271	28.4476	28.1575	28.8107	28.2954	27.9534	27.9207	28.0527	28.5325	28.2051	28.1921	28.3735	28.7307	28.6991	28.5335	28.5202	28.2286	28.6036	28.3952	28.805	28.7585	28.4748	28.683	28.576	28.8078	28.7946	28.7036	28.8045	Burkholderia cenocepacia (strain ATCC BAA-245 / DSM 16553 / LMG 16656 / NCTC 13227 / J2315 / CF5610)									6	190	190	190	8	6	5	4	6
27.1666	27.1164	26.7615	27.0326	26.9976	27.05	27.1966	27.0026	26.986	27.2177	27.0688	26.854	27.3455	27.0307	27.1747	27.0414	27.3976	27.0912	27.0563	27.0433	27.2056	27.2483	26.7556	26.9348	27.0333	27.0693	26.6234	26.4023	27.2266	26.9828	26.7754	26.8662	Burkholderia cenocepacia (strain ATCC BAA-245 / DSM 16553 / LMG 16656 / NCTC 13227 / J2315 / CF5610)									8	390	390	390	14	11	10	11	10
32.0509	31.2785	32.2461	31.7625	31.6614	31.7952	31.7975	31.4209	31.5798	31.9067	31.4149	31.8977	31.9211	31.6035	31.6196	31.0103	31.8485	31.5756	32.1631	31.6513	31.3504	31.2877	31.719	31.5829	32.2217	32.3959	32.4703	32.0392	31.6697	32.0125	31.0607	31.6134	Burkholderia cenocepacia (strain ATCC BAA-245 / DSM 16553 / LMG 16656 / NCTC 13227 / J2315 / CF5610)					+	delta_OGC_plasmid_pscrhaB2_OGC_C4_induced_delta_OGC_plasmid_pscrhaB2_OGC_empty_induced			5	997	997	997	31	27	32	32	23
NaN	33.5236	33.8456	33.4325	NaN	NaN	NaN	NaN	NaN	NaN	NaN	NaN	NaN	NaN	NaN	NaN	NaN	NaN	NaN	NaN	NaN	NaN	NaN	NaN	32.8892	33.9271	33.479	33.3383	NaN	NaN	31.374	33.3365	Burkholderia cenocepacia (strain ATCC BAA-245 / DSM 16553 / LMG 16656 / NCTC 13227 / J2315 / CF5610)					+	delta_OGC_plasmid_pscrhaB2_OGC_C4_induced_delta_OGC_plasmid_pscrhaB2_OGC_empty_induced			2	63	63	63	0	0	1	0	4
25.0537	24.6113	24.0514	24.7408	25.0399	25.1402	25.1969	25.4972	25.0862	25.3961	25.3586	25.3946	25.1194	25.4433	25.472	25.5393	25.5884	25.0756	25.4964	25.18	24.9647	25.3939	24.7124	25.189	24.8437	24.5369	24.6543	24.6062	25.5506	25.1063	25.1648	24.9305	Burkholderia cenocepacia (strain ATCC BAA-245 / DSM 16553 / LMG 16656 / NCTC 13227 / J2315 / CF5610)					+	delta_OGC_plasmid_pscrhaB2_OGC_C4_induced_delta_OGC_plasmid_pscrhaB2_OGC_empty_induced			5	70	70	70	2	0	0	1	1
31.7965	31.8982	32.0267	31.7594	31.7249	31.743	31.6468	31.6616	31.635	31.6766	31.607	31.8315	31.8622	31.7156	31.5968	31.7207	31.7867	31.6005	31.704	31.6558	31.8053	31.856	31.6483	31.5683	31.7961	31.9285	31.7549	31.7612	31.7502	31.9566	31.9291	31.8646	Burkholderia cenocepacia (strain ATCC BAA-245 / DSM 16553 / LMG 16656 / NCTC 13227 / J2315 / CF5610)									20	854	809	854	27	33	31	26	24
26.7744	23.9964	27.7929	27.2041	27.2178	27.1149	NaN	27.4317	27.1414	27.3365	26.8354	26.9357	27.7636	27.6047	NaN	26.8642	27.3545	27.4305	27.0297	27.283	NaN	27.069	26.72	27.2476	28.4044	27.6269	28.4262	27.5178	27.0386	NaN	26.8927	27.8987	Burkholderia cenocepacia (strain ATCC BAA-245 / DSM 16553 / LMG 16656 / NCTC 13227 / J2315 / CF5610)					+	delta_OGC_plasmid_pscrhaB2_OGC_C4_induced_delta_OGC_plasmid_pscrhaB2_OGC_empty_induced			2	87	87	87	3	1	4	1	1
29.6258	29.3771	29.4764	29.8254	28.8274	28.9728	28.8823	29.0957	29.5189	29.0726	29.1425	29.1743	29.3937	29.1952	29.0048	28.8382	29.9044	29.8702	29.5668	29.4567	29.0559	29.4425	29.0731	29.3136	29.8219	29.429	29.6119	29.1478	29.5904	29.3079	29.4269	29.2487	Burkholderia cenocepacia (strain ATCC BAA-245 / DSM 16553 / LMG 16656 / NCTC 13227 / J2315 / CF5610)	+	WT_pScrhaB2_OGC_induced_WT_pScrhaB2_OGC_non_induced							4	146	146	146	6	5	4	3	4
25.0662	NaN	25.6709	NaN	NaN	25.9894	25.7537	25.7661	24.5554	25.6468	25.1392	25.5988	25.0504	25.6353	25.7547	25.9272	25.5561	24.6405	25.5308	25.4587	25.3977	25.0082	25.5241	NaN	24.6339	25.7206	25.2314	NaN	24.7773	25.1467	25.0385	24.7922	Burkholderia cenocepacia (strain ATCC BAA-245 / DSM 16553 / LMG 16656 / NCTC 13227 / J2315 / CF5610)									2	39	39	39	1	0	2	0	0
25.7486	25.9136	25.7716	25.8076	NaN	25.7549	NaN	26.1053	26.1492	26.0228	25.8437	25.3653	25.9272	25.6946	NaN	NaN	25.6089	NaN	25.8931	NaN	NaN	NaN	NaN	25.6266	26.0894	25.3023	26.1039	26.377	25.5973	25.3602	25.8915	25.999	Burkholderia cenocepacia (strain ATCC BAA-245 / DSM 16553 / LMG 16656 / NCTC 13227 / J2315 / CF5610)									4	71	71	71	2	2	1	3	2
28.6811	28.9843	28.9909	28.9025	28.6318	28.6648	28.4661	29.075	28.7457	28.6713	28.9062	28.7458	28.4283	28.5662	28.519	28.8488	28.4219	29.1023	28.8622	28.8391	28.5087	28.7779	28.4071	28.6542	29.2089	28.8741	29.0963	29.0697	28.7293	28.7971	28.9103	29.0292	Burkholderia cenocepacia (strain ATCC BAA-245 / DSM 16553 / LMG 16656 / NCTC 13227 / J2315 / CF5610)									5	565	565	565	18	15	17	18	17
29.5908	29.3085	29.2269	29.717	29.4317	29.0126	29.369	29.7213	29.8839	29.6961	29.0136	29.4569	29.3524	29.4399	29.4483	29.1209	29.5522	29.031	29.5268	29.6734	28.9972	28.8071	28.9522	29.2577	28.9853	29.3968	29.5311	29.4763	28.8744	28.9908	28.9734	29.139	Burkholderia cenocepacia (strain ATCC BAA-245 / DSM 16553 / LMG 16656 / NCTC 13227 / J2315 / CF5610)									10	417	417	417	18	12	17	15	13
29.2406	29.3331	29.2256	29.4351	29.1585	28.9723	29.1496	29.335	28.9042	29.0224	29.2902	29.2521	28.9232	29.1199	29.1441	29.1635	29.4249	29.1538	29.6043	29.4547	29.2138	29.1602	29.2073	29.3417	29.0589	29.5123	29.3658	29.1893	28.645	29.2133	29.1825	29.2524	Burkholderia cenocepacia (strain ATCC BAA-245 / DSM 16553 / LMG 16656 / NCTC 13227 / J2315 / CF5610)									9	188	188	188	6	6	6	5	6
NaN	NaN	NaN	NaN	NaN	NaN	NaN	NaN	NaN	NaN	NaN	NaN	NaN	NaN	NaN	26.111	NaN	26.3134	NaN	26.1337	NaN	26.3163	NaN	NaN	NaN	NaN	NaN	NaN	26.2033	25.7175	NaN	25.8705	Burkholderia cenocepacia (strain ATCC BAA-245 / DSM 16553 / LMG 16656 / NCTC 13227 / J2315 / CF5610)									3	11	11	11	2	0	1	0	0
28.0736	28.2364	28.3542	28.1724	28.3735	28.1788	28.435	28.035	28.7631	28.8319	28.5552	28.6742	28.4975	28.7065	28.401	28.0811	28.4014	28.1573	27.8436	27.9603	28.7001	28.474	28.2313	28.045	28.9065	28.3574	28.4708	28.4054	28.5807	28.047	28.4125	28.2803	Burkholderia cenocepacia (strain ATCC BAA-245 / DSM 16553 / LMG 16656 / NCTC 13227 / J2315 / CF5610)									6	193	193	193	7	3	9	7	2
NaN	NaN	NaN	NaN	NaN	NaN	22.7244	NaN	25.5937	23.3408	23.9282	23.9264	23.2115	25.4267	23.7781	NaN	NaN	NaN	NaN	NaN	NaN	NaN	24.5092	NaN	23.4639	NaN	23.0539	24.8577	NaN	NaN	24.9071	24.5738	Burkholderia cenocepacia (strain ATCC BAA-245 / DSM 16553 / LMG 16656 / NCTC 13227 / J2315 / CF5610)									2	59	59	59	1	1	2	1	1
32.1845	31.9315	31.5104	31.9075	31.9445	32.1652	32.015	31.9535	31.5474	32.1742	32.003	32.0854	31.7214	32.0392	31.9464	32.4031	32.6746	31.7584	32.2863	32.0709	32.5726	32.1863	32.3508	32.279	31.6771	31.5732	31.7587	32.0146	32.2512	31.8735	32.2198	31.7602	Burkholderia cenocepacia (strain ATCC BAA-245 / DSM 16553 / LMG 16656 / NCTC 13227 / J2315 / CF5610)									9	378	378	378	9	12	11	12	11
31.2471	31.5161	31.3583	31.6713	31.3927	31.2443	31.5026	31.3928	30.9371	31.4416	31.4732	31.4342	30.3677	31.3325	31.5774	31.4219	31.7187	31.2889	31.792	31.8054	31.4973	31.3522	31.585	31.514	31.0218	30.9574	31.1865	31.1965	30.9695	31.4323	31.5651	31.3889	Burkholderia cenocepacia (strain ATCC BAA-245 / DSM 16553 / LMG 16656 / NCTC 13227 / J2315 / CF5610)					+	delta_OGC_plasmid_pscrhaB2_OGC_C4_induced_delta_OGC_plasmid_pscrhaB2_OGC_empty_induced			7	495	495	495	15	17	19	18	17
28.7291	29.1178	28.6878	28.7226	28.9538	28.9627	28.9396	28.7784	28.9207	29.0182	28.638	28.6476	28.633	28.9331	28.8596	28.7372	29.5844	29.2452	29.1426	29.4087	29.1254	29.1899	29.156	28.8238	28.8644	28.801	28.7009	28.5776	29.2018	28.7803	28.9014	28.4467	Burkholderia cenocepacia (strain ATCC BAA-245 / DSM 16553 / LMG 16656 / NCTC 13227 / J2315 / CF5610)					+	delta_OGC_plasmid_pscrhaB2_OGC_C4_induced_delta_OGC_plasmid_pscrhaB2_OGC_empty_induced			8	261	261	261	8	6	6	8	6
28.227	28.6001	28.3798	28.8764	28.8206	28.6418	28.7897	28.645	28.5702	28.5724	28.5554	28.6742	28.3868	29.0647	28.9916	28.2848	28.1627	28.2113	28.6588	28.8933	28.1876	28.0451	28.584	28.6611	27.8678	28.2407	28.2153	28.3004	28.1085	28.3895	28.6738	28.7051	Burkholderia cenocepacia (strain ATCC BAA-245 / DSM 16553 / LMG 16656 / NCTC 13227 / J2315 / CF5610)									6	240	240	240	6	6	7	7	9
29.0928	28.8099	28.9121	29.0328	29.1054	28.9773	28.9624	28.9984	29.0069	28.9717	28.963	28.7108	29.1611	29.103	28.979	28.9871	29.4632	29.1125	29.2611	29.2603	28.9559	28.9316	28.9424	29.2428	28.6683	28.5952	28.8782	28.6863	29.0289	29.0565	28.9745	28.9216	Burkholderia cenocepacia (strain ATCC BAA-245 / DSM 16553 / LMG 16656 / NCTC 13227 / J2315 / CF5610)					+	delta_OGC_plasmid_pscrhaB2_OGC_C4_induced_delta_OGC_plasmid_pscrhaB2_OGC_empty_induced			5	178	178	178	7	3	6	7	6
30.3997	30.0268	29.5464	30.4512	30.4909	30.4015	30.5187	30.2676	30.0501	30.5028	30.3528	30.5184	30.5945	30.7791	30.4955	29.6527	30.2233	30.0597	30.4865	30.5096	30.2825	30.4373	30.5433	30.1155	29.5933	29.6212	29.7316	29.9058	30.2508	30.2076	30.3914	29.9858	Burkholderia cenocepacia (strain ATCC BAA-245 / DSM 16553 / LMG 16656 / NCTC 13227 / J2315 / CF5610)					+	delta_OGC_plasmid_pscrhaB2_OGC_C4_induced_delta_OGC_plasmid_pscrhaB2_OGC_empty_induced			6	489	489	489	14	10	10	14	12
28.0665	27.7626	28.5113	27.774	28.1096	27.2956	28.086	27.8005	28.0974	28.2947	28.3836	28.3173	28.2501	28.2032	28.2174	28.4736	28.1861	28.1275	27.9016	27.7046	28.102	28.2605	28.2488	27.6125	28.1954	28.5403	28.4847	27.7761	28.2537	28.3571	28.3538	28.1991	Burkholderia cenocepacia (strain ATCC BAA-245 / DSM 16553 / LMG 16656 / NCTC 13227 / J2315 / CF5610)									8	143	143	143	5	4	5	4	5
29.2937	29.1856	28.9042	29.162	29.331	29.3103	29.3367	29.3688	29.3174	29.1006	29.232	29.2466	29.285	29.1725	28.9204	28.511	29.1111	29.0814	29.0745	29.0094	29.1146	29.2252	29.0728	29.2255	29.1884	29.3069	29.2794	29.3882	29.0216	29.128	29.1692	29.2768	Burkholderia cenocepacia (strain ATCC BAA-245 / DSM 16553 / LMG 16656 / NCTC 13227 / J2315 / CF5610)					+	delta_OGC_plasmid_pscrhaB2_OGC_C4_induced_delta_OGC_plasmid_pscrhaB2_OGC_empty_induced			7	437	437	437	12	15	14	19	11
30.0454	30.1711	30.2089	29.9757	29.9026	30.1468	29.9778	29.8608	30.4799	30.1787	30.0464	30.1034	29.9304	30.0155	29.9459	30.1676	30.1601	29.8044	30.0651	29.8346	30.1769	30.0619	30.0847	29.8008	30.2807	30.5756	30.3958	29.9899	29.9162	30.2297	30.1962	30.2563	Burkholderia cenocepacia (strain ATCC BAA-245 / DSM 16553 / LMG 16656 / NCTC 13227 / J2315 / CF5610)									12	274	274	274	8	11	9	8	12
29.7454	30.0548	30.2171	29.839	29.4667	29.661	29.5514	29.4871	30.0877	29.5774	29.6649	29.9605	29.8028	29.6241	29.7639	30.1645	29.919	30.0279	29.7655	29.7165	30.2685	30.1244	30.1656	29.7051	30.2574	30.4144	30.1722	30.1319	29.7587	30.0305	29.7141	30.1455	Burkholderia cenocepacia (strain ATCC BAA-245 / DSM 16553 / LMG 16656 / NCTC 13227 / J2315 / CF5610)					+	delta_OGC_plasmid_pscrhaB2_OGC_C4_induced_delta_OGC_plasmid_pscrhaB2_OGC_empty_induced			7	547	547	547	16	20	17	19	19
28.6109	28.1494	28.1965	28.1702	28.1324	28.1003	28.1027	25.9141	28.3081	28.4355	28.4348	28.2394	28.6399	28.3847	28.1422	27.484	28.4519	28.7399	28.6558	28.3855	28.1178	28.5811	28.2855	28.2751	28.6826	28.1637	28.5095	28.0209	28.6011	28.459	28.4673	28.4128	Burkholderia cenocepacia (strain ATCC BAA-245 / DSM 16553 / LMG 16656 / NCTC 13227 / J2315 / CF5610)									3	101	101	101	2	2	1	4	3
30.6011	30.8755	31.1701	30.6666	30.5413	30.7208	30.7004	30.5421	30.6613	30.4836	30.6026	30.6296	30.3509	30.4328	30.416	30.0532	30.9691	30.997	30.9823	30.7979	31.055	31.1265	30.9872	30.636	30.9176	31.5341	31.3062	31.0305	30.7206	30.8788	30.7824	30.9626	Burkholderia cenocepacia (strain ATCC BAA-245 / DSM 16553 / LMG 16656 / NCTC 13227 / J2315 / CF5610)									22	1018	1018	1018	25	36	30	28	24
NaN	NaN	NaN	NaN	NaN	NaN	NaN	NaN	NaN	NaN	NaN	NaN	NaN	NaN	NaN	NaN	NaN	NaN	NaN	NaN	NaN	NaN	NaN	NaN	27.2717	28.2333	28.7117	27.3198	NaN	NaN	NaN	NaN	Burkholderia cenocepacia (strain ATCC BAA-245 / DSM 16553 / LMG 16656 / NCTC 13227 / J2315 / CF5610)					+	delta_OGC_plasmid_pscrhaB2_OGC_C4_induced_delta_OGC_plasmid_pscrhaB2_OGC_empty_induced			4	81	81	81	2	2	2	2	3
29.7951	29.8966	30.2441	29.8926	29.7852	29.5776	29.5547	29.5495	29.9548	29.5876	29.7549	29.7573	29.9734	29.7099	29.5898	29.1707	29.6942	29.3828	29.6953	29.6581	29.7466	29.4824	29.7447	29.7075	29.7078	30.0124	30.0246	29.9845	29.2928	29.8258	29.8406	29.8297	Burkholderia cenocepacia (strain ATCC BAA-245 / DSM 16553 / LMG 16656 / NCTC 13227 / J2315 / CF5610)					+	delta_OGC_plasmid_pscrhaB2_OGC_C4_induced_delta_OGC_plasmid_pscrhaB2_OGC_empty_induced			6	245	245	245	7	7	7	8	7
25.9454	NaN	26.565	26.4059	26.5634	26.7629	NaN	26.5187	25.9847	26.6356	NaN	NaN	26.2651	26.4118	NaN	26.6161	NaN	25.8739	NaN	26.3158	26.5293	NaN	NaN	25.6623	25.9832	NaN	25.9545	26.2634	26.3626	26.1754	26.6452	NaN	Burkholderia cenocepacia (strain ATCC BAA-245 / DSM 16553 / LMG 16656 / NCTC 13227 / J2315 / CF5610)									4	66	66	66	1	1	2	4	3
33.0018	33.4107	33.4977	33.1831	33.09	33.2727	33.1763	32.8968	33.1562	33.1186	33.085	33.2841	32.8685	33.1201	33.0489	33.2516	33.5725	32.9537	33.1226	33.0164	33.4517	33.5518	33.4812	33.1188	33.0131	33.6499	33.3723	33.2914	33.1263	33.2835	33.2282	33.2238	Burkholderia cenocepacia (strain ATCC BAA-245 / DSM 16553 / LMG 16656 / NCTC 13227 / J2315 / CF5610)									30	1681	1681	1681	43	45	57	53	42
29.0348	29.2083	29.4857	29.326	28.8516	28.5021	29.2185	29.2134	29.1437	28.995	29.2569	29.3501	28.8222	28.9622	28.9397	29.4448	29.0268	28.9183	29.2678	29.2961	29.0622	29.2251	29.1866	29.1078	29.295	29.8258	29.4915	29.2873	28.9603	29.3874	29.1257	29.5745	Burkholderia cenocepacia (strain ATCC BAA-245 / DSM 16553 / LMG 16656 / NCTC 13227 / J2315 / CF5610)									4	353	353	353	13	9	14	12	10
27.4018	28.3545	28.4409	28.049	27.8763	28.2142	27.9254	28.0027	27.4951	28.039	27.5577	28.0398	28.1043	28.1557	28.1182	27.7474	27.7845	27.7554	28.3958	28.2232	27.6852	27.89	28.1234	28.1755	27.8188	28.3713	27.9263	28.2096	27.9813	28.2359	28.0451	27.9608	Burkholderia cenocepacia (strain ATCC BAA-245 / DSM 16553 / LMG 16656 / NCTC 13227 / J2315 / CF5610)									5	215	215	215	6	9	9	9	9
25.9725	26.5035	26.4859	26.5338	26.2203	26.5516	26.4029	26.1192	26.2972	26.6167	26.3401	26.4841	26.0505	26.43	26.5137	26.6848	27.4255	26.5183	26.4132	26.5178	27.2996	26.9049	26.7306	26.4045	26.3126	25.8269	25.7873	26.3028	26.8301	26.4768	26.62	26.3607	Burkholderia cenocepacia (strain ATCC BAA-245 / DSM 16553 / LMG 16656 / NCTC 13227 / J2315 / CF5610)									4	74	74	74	1	2	2	3	2
25.3727	25.65	25.8688	25.917	25.8317	25.7236	25.9829	25.966	25.6685	25.9154	25.8228	25.705	25.9156	25.8552	25.7976	26.1605	25.8813	25.7262	25.8823	25.7934	25.7114	25.4877	25.6414	25.9399	25.3357	25.685	25.4449	25.1557	25.5804	25.4461	25.3913	25.4857	Burkholderia cenocepacia (strain ATCC BAA-245 / DSM 16553 / LMG 16656 / NCTC 13227 / J2315 / CF5610)					+	delta_OGC_plasmid_pscrhaB2_OGC_C4_induced_delta_OGC_plasmid_pscrhaB2_OGC_empty_induced			3	140	140	140	4	4	2	4	2
27.381	27.5397	27.8432	27.4836	27.3702	27.6512	27.4475	27.2423	27.0473	27.2745	27.3653	27.4875	27.0624	27.3008	27.3704	27.3314	28.0242	27.1011	27.1545	27.3123	28.2817	28.0173	27.6802	27.6607	27.427	27.6452	27.3159	27.4558	27.9084	27.636	27.497	27.5035	Burkholderia cenocepacia (strain ATCC BAA-245 / DSM 16553 / LMG 16656 / NCTC 13227 / J2315 / CF5610)									2	84	84	84	2	3	5	2	2
26.7177	27.4335	27.4694	27.154	27.2951	27.0433	27.1341	27.3504	26.8012	27.3528	26.933	27.2591	26.7205	27.0705	27.1905	27.2827	27.1287	26.7843	26.7982	27.0528	27.4597	27.399	27.0004	26.9333	26.798	27.2406	27.2155	27.3343	27.0146	26.8895	27.1402	27.2899	Burkholderia cenocepacia (strain ATCC BAA-245 / DSM 16553 / LMG 16656 / NCTC 13227 / J2315 / CF5610)									12	184	184	184	2	12	11	4	2
26.4278	26.6308	26.865	26.5126	25.9819	26.6829	26.6499	26.1162	26.386	26.5134	26.1503	26.2865	25.9994	26.6497	26.4235	27.0649	27.1136	26.7427	26.1173	26.2886	26.9741	27.1183	26.1943	26.3383	26.7149	26.6597	26.38	26.4519	26.6849	26.5321	26.5969	26.5837	Burkholderia cenocepacia (strain ATCC BAA-245 / DSM 16553 / LMG 16656 / NCTC 13227 / J2315 / CF5610)									5	142	142	142	7	2	3	2	2
29.0694	28.3932	28.7814	28.666	28.9819	29.1722	28.7593	29.039	29.0474	28.7649	28.9589	28.9432	29.2659	29.039	28.9891	28.7155	28.7531	29.002	28.6867	28.5943	28.9112	29.0026	28.8427	28.9264	28.7892	28.4854	28.553	28.4696	29.0241	28.6948	28.7427	28.598	Burkholderia cenocepacia (strain ATCC BAA-245 / DSM 16553 / LMG 16656 / NCTC 13227 / J2315 / CF5610)									6	286	286	286	8	7	7	4	9
31.7325	31.527	31.6071	31.4118	31.5705	31.833	31.6927	31.7973	31.7216	31.703	31.7488	31.6435	31.9473	31.833	31.7468	31.8417	31.8162	31.8287	31.879	31.571	31.7876	31.4065	31.61	31.6871	31.813	31.4954	31.7038	31.1601	31.6712	31.7445	31.646	31.509	Burkholderia cenocepacia (strain ATCC BAA-245 / DSM 16553 / LMG 16656 / NCTC 13227 / J2315 / CF5610)									9	726	726	726	15	19	27	20	23
29.1351	29.805	29.6407	29.6259	29.1425	29.2553	29.3013	29.1469	29.376	29.3502	29.3098	29.2828	29.2308	29.1956	29.0607	29.2072	29.7582	29.4348	29.7847	29.679	28.7655	29.2745	29.1131	29.2929	29.415	29.1831	29.4846	29.5033	29.2864	29.3151	29.2293	29.341	Burkholderia cenocepacia (strain ATCC BAA-245 / DSM 16553 / LMG 16656 / NCTC 13227 / J2315 / CF5610)									14	1144	1144	1144	30	32	33	26	34
27.2521	28.4472	27.6456	27.8353	27.4214	27.3658	27.4657	27.5967	27.6395	27.7639	27.7617	27.706	27.436	27.7204	27.5608	27.4082	28.369	27.8845	28.1463	28.3359	27.0377	27.431	27.5258	27.6426	28.1475	27.8921	28.0409	28.026	27.7135	27.607	27.722	27.5581	Burkholderia cenocepacia (strain ATCC BAA-245 / DSM 16553 / LMG 16656 / NCTC 13227 / J2315 / CF5610)									3	289	289	289	6	13	9	8	9
32.0833	31.8559	31.8402	31.9026	32.1316	32.2868	32.1067	32.36	32.029	32.0659	31.9352	32.2277	32.2827	32.0807	32.0124	32.075	31.8367	31.8312	32.1849	32.0149	31.7475	31.8771	32.0838	32.135	31.4006	31.8063	31.8203	31.7585	31.8054	32	32.0364	31.9525	Burkholderia cenocepacia (strain ATCC BAA-245 / DSM 16553 / LMG 16656 / NCTC 13227 / J2315 / CF5610)									16	1196	1196	1196	35	37	35	30	40
27.6122	27.683	27.5055	27.5653	27.3067	27.1168	27.0652	27.4734	27.4301	27.4592	27.6662	27.6098	27.516	27.2834	27.3756	27.8512	27.2716	27.3066	27.442	27.5308	27.8096	27.6832	27.4212	27.2038	27.7179	27.7181	27.7031	27.3391	27.4334	27.3294	27.5238	27.4079	Burkholderia cenocepacia (strain ATCC BAA-245 / DSM 16553 / LMG 16656 / NCTC 13227 / J2315 / CF5610)									7	127	127	127	7	5	5	3	1
29.559	29.7115	29.8302	29.7484	29.6693	29.6395	29.4508	29.6988	29.6388	29.6074	29.3139	29.7314	29.9431	29.7852	29.5763	29.852	29.557	29.5797	29.5094	29.7457	29.3074	29.6755	29.1097	28.9959	29.4016	29.7024	29.5691	29.8367	29.2529	29.4874	29.4259	29.6089	Burkholderia cenocepacia (strain ATCC BAA-245 / DSM 16553 / LMG 16656 / NCTC 13227 / J2315 / CF5610)									9	232	232	232	3	8	8	8	11
30.0382	30.246	30.3089	29.9958	29.9522	30.0621	30.0128	29.7979	30.0785	29.9582	29.9571	30.2398	30.0633	30.0418	30.0171	29.9738	30.1788	30.0592	30.0144	29.9153	30.079	30.1786	30.0584	29.8387	30.2713	30.5288	30.3745	30.0611	30.1193	30.2394	30.1277	30.1356	Burkholderia cenocepacia (strain ATCC BAA-245 / DSM 16553 / LMG 16656 / NCTC 13227 / J2315 / CF5610)									13	354	354	354	13	8	13	14	9
27.8303	28.0033	28.4926	27.6872	NaN	NaN	NaN	NaN	27.9036	NaN	NaN	NaN	NaN	NaN	NaN	NaN	28.7287	27.2058	27.8603	27.5868	NaN	NaN	NaN	NaN	28.5347	NaN	NaN	NaN	28.391	NaN	NaN	NaN	Burkholderia cenocepacia (strain ATCC BAA-245 / DSM 16553 / LMG 16656 / NCTC 13227 / J2315 / CF5610)	+	WT_pScrhaB2_OGC_induced_WT_pScrhaB2_OGC_non_induced	+	delta_OGC_plasmid_pscrhaB2_OGC_C4_induced_delta_OGC_plasmid_pscrhaB2_OGC_C4_non_induced					2	42	42	42	1	1	1	1	2
30.1995	30.5814	30.4207	30.4871	30.0764	30.2589	30.1414	30.1929	30.4777	30.2488	29.9292	30.5281	30.2263	30.202	30.2353	30.3884	30.0543	30.0689	30.1244	30.151	30.1573	30.4646	30.365	30.1948	30.3741	30.3287	30.4709	30.2616	30.1144	30.3881	30.2323	30.4049	Burkholderia cenocepacia (strain ATCC BAA-245 / DSM 16553 / LMG 16656 / NCTC 13227 / J2315 / CF5610)					+	delta_OGC_plasmid_pscrhaB2_OGC_C4_induced_delta_OGC_plasmid_pscrhaB2_OGC_empty_induced			17	1009	1009	1009	38	40	29	25	28
28.9091	29.2858	29.4358	29.0741	28.9398	28.9702	28.5692	28.8265	29.4349	29.0694	29.3541	29.1183	29.038	29.1444	28.9092	27.3884	28.9359	29.4437	29.1329	29.1593	28.7198	28.6327	28.6599	28.5035	29.5887	29.4405	29.7105	29.6864	28.946	28.9091	29.0939	29.1799	Burkholderia cenocepacia (strain ATCC BAA-245 / DSM 16553 / LMG 16656 / NCTC 13227 / J2315 / CF5610)					+	delta_OGC_plasmid_pscrhaB2_OGC_C4_induced_delta_OGC_plasmid_pscrhaB2_OGC_empty_induced	+	delta_OGC_plasmid_pscrhaB2_OGC_C4_non_induced_delta_OGC_plasmid_pscrhaB2_OGC_empty_non_induced	6	346	346	346	10	12	14	11	9
25.4448	25.926	25.4664	25.3114	25.8052	25.6541	25.6933	26.0217	25.8575	25.4251	25.7388	25.7535	25.9021	25.748	25.6544	25.9706	25.653	26.0278	25.5291	25.625	25.7091	25.5755	25.1394	25.904	26.1647	25.8709	26.1544	26.1143	25.8525	26.4087	26.1843	26.2263	Burkholderia cenocepacia (strain ATCC BAA-245 / DSM 16553 / LMG 16656 / NCTC 13227 / J2315 / CF5610)					+	delta_OGC_plasmid_pscrhaB2_OGC_C4_induced_delta_OGC_plasmid_pscrhaB2_OGC_empty_induced			3	156	156	156	6	1	5	2	3
29.0151	29.6362	29.4401	29.4031	29.1306	29.1667	29.4617	29.1298	29.466	28.9955	29.2933	29.4058	28.8667	29.1832	29.4269	29.7651	29.2964	29.46	29.2617	29.433	29.443	29.6714	29.3737	29.4943	29.2422	29.3953	29.4991	29.4811	29.0257	29.348	29.3783	29.3881	Burkholderia cenocepacia (strain ATCC BAA-245 / DSM 16553 / LMG 16656 / NCTC 13227 / J2315 / CF5610)									8	220	220	220	6	8	7	10	6
24.4094	24.3886	24.4795	24.4656	NaN	24.5181	24.5551	24.693	NaN	24.5388	24.3242	24.1796	NaN	24.44	24.5231	25.2233	25.224	23.6798	24.4572	24.0294	24.9772	24.7103	24.8117	24.8296	23.8567	24.6332	23.7211	24.442	24.6465	24.7903	24.6211	24.6356	Burkholderia cenocepacia (strain ATCC BAA-245 / DSM 16553 / LMG 16656 / NCTC 13227 / J2315 / CF5610)									5	46	46	46	2	2	2	1	0
28.2215	28.7722	28.7309	28.6068	28.5425	28.2524	28.3212	28.032	28.217	28.4092	28.6036	28.1747	28.1202	28.3316	28.2615	29.1228	28.7517	28.6731	28.2264	28.6568	28.2172	28.5671	28.1224	28.4964	28.7844	29.1308	28.7614	28.6235	28.62	28.1936	28.4294	28.8367	Burkholderia cenocepacia (strain ATCC BAA-245 / DSM 16553 / LMG 16656 / NCTC 13227 / J2315 / CF5610)									11	137	137	137	3	4	6	2	6
25.9072	25.8648	25.0348	25.4188	25.442	25.96	25.6071	26.1637	25.6378	26.1277	25.7575	26.2274	NaN	26.083	25.9171	26.5454	26.3118	25.2753	26.1063	25.5457	25.9682	25.9848	26.3896	26.0713	25.6485	24.5306	25.7391	25.6179	26.3601	26.7787	26.6635	26.2732	Burkholderia cenocepacia (strain ATCC BAA-245 / DSM 16553 / LMG 16656 / NCTC 13227 / J2315 / CF5610)									2	51	51	51	1	1	1	1	1
NaN	NaN	NaN	NaN	27.4281	NaN	27.8468	27.6157	28.2629	NaN	27.6226	27.5658	26.9969	27.4436	27.2812	28.0949	27.7067	28.0406	26.9838	NaN	27.6606	NaN	NaN	27.7296	28.2377	NaN	NaN	27.3655	27.7619	27.772	27.4605	27.436	Burkholderia cenocepacia (strain ATCC BAA-245 / DSM 16553 / LMG 16656 / NCTC 13227 / J2315 / CF5610)									4	79	79	79	2	2	1	2	3
28.5803	28.8953	28.7854	28.927	28.9689	28.5939	28.8629	28.9356	29.208	28.8169	29.0904	29.0067	28.3266	28.9427	28.8659	28.7332	28.6934	28.7056	29.0068	29.1265	28.2609	29.0654	28.8394	28.7302	28.742	28.3919	28.5331	28.5105	28.9111	28.4909	28.8287	28.77	Burkholderia cenocepacia (strain ATCC BAA-245 / DSM 16553 / LMG 16656 / NCTC 13227 / J2315 / CF5610)									5	100	100	100	5	3	4	6	1
30.9508	26.6351	31.3996	31.7464	30.4764	30.9387	30.6374	30.5882	31.5169	31.7476	31.3287	29.9927	31.6526	31.0813	30.4632	27.5921	28.9151	29.9017	31.1418	30.6548	NaN	29.7245	29.0284	29.4532	29.238	30.462	32.081	30.3833	30.3264	27.5355	25.7114	27.3277	Burkholderia cenocepacia (strain ATCC BAA-245 / DSM 16553 / LMG 16656 / NCTC 13227 / J2315 / CF5610)									5	480	480	480	15	11	20	14	14
31.8098	31.4833	31.6901	31.1281	30.9719	30.8059	30.9279	31.0189	31.2831	31.1135	31.0777	31.5213	31.5312	31.4133	31.2076	31.1871	31.526	31.1625	31.5575	31.307	31.2657	31.3688	31.5817	31.2078	31.324	32.0676	32.3161	31.4873	31.5521	31.7481	31.5166	31.5522	Burkholderia cenocepacia (strain ATCC BAA-245 / DSM 16553 / LMG 16656 / NCTC 13227 / J2315 / CF5610)									4	261	261	261	7	5	9	8	6
30.1221	30.3033	30.4367	30.1932	30.2096	29.97	29.9123	29.9595	30.342	30.2723	30.2906	30.3542	30.1711	30.2965	30.156	29.9106	30.0316	30.1717	30.3364	30.2201	30.0285	29.9543	30.167	29.906	30.1787	30.4449	30.3997	30.3107	29.8824	30.1308	30.0603	30.3413	Burkholderia cenocepacia (strain ATCC BAA-245 / DSM 16553 / LMG 16656 / NCTC 13227 / J2315 / CF5610)									18	980	980	980	26	30	32	28	23
25.2743	26.0438	25.7864	25.8066	25.4318	NaN	NaN	NaN	24.9444	25.6525	25.1685	25.3652	NaN	25.38	25.3559	26.1767	26.0274	25.1392	25.2805	24.5721	25.6896	25.6764	NaN	NaN	25.6834	NaN	NaN	NaN	25.4385	NaN	NaN	NaN	Burkholderia cenocepacia (strain ATCC BAA-245 / DSM 16553 / LMG 16656 / NCTC 13227 / J2315 / CF5610)									4	27	27	27	2	0	0	0	0
28.6492	29.1241	29.0789	29.0512	28.3454	28.2095	28.382	28.3846	28.9444	28.6303	28.553	29.0114	28.3109	28.5828	28.5475	28.5699	28.9298	28.7184	28.6629	29.0417	28.0201	28.001	27.8768	28.4539	29.0578	28.6467	28.8452	29.1304	28.3154	27.8295	28.7683	28.2644	Burkholderia cenocepacia (strain ATCC BAA-245 / DSM 16553 / LMG 16656 / NCTC 13227 / J2315 / CF5610)	+	WT_pScrhaB2_OGC_induced_WT_pScrhaB2_OGC_non_induced							4	169	169	169	5	5	7	6	6
28.0671	NaN	28.176	NaN	28.4618	28.2716	28.6299	28.3338	28.4929	28.5965	28.7328	28.8275	28.7219	28.5015	28.5044	28.2688	27.9085	27.9618	NaN	NaN	28.5101	28.2568	28.4619	27.9969	28.0242	NaN	28.5926	28.3481	28.4	28.1624	28.2174	28.3558	Burkholderia cenocepacia (strain ATCC BAA-245 / DSM 16553 / LMG 16656 / NCTC 13227 / J2315 / CF5610)									4	83	83	83	2	4	4	2	3
24.5602	24.8454	24.8185	24.7553	24.687	24.9529	24.8508	25.0647	24.9529	24.8865	25.0486	24.8662	24.6383	25.1418	24.9669	24.405	24.5847	25.0724	25.1089	24.7617	24.9835	25.2162	25.7029	25.5367	25.1026	24.9994	25.2328	25.0584	25.7763	24.9977	25.8497	25.671	Burkholderia cenocepacia (strain ATCC BAA-245 / DSM 16553 / LMG 16656 / NCTC 13227 / J2315 / CF5610)									2	188	188	188	5	7	6	5	4
28.7387	28.8847	29.198	29.1351	29.0415	28.7647	29.0972	28.6987	28.805	28.9549	28.9423	29.0821	28.9368	28.8273	28.8794	29.1462	29.1433	28.9726	29.1383	28.953	29.2473	29.1848	29.1271	29.1579	29.0207	29.3943	29.1672	29.1968	29.0902	29.2236	28.9381	29.1163	Burkholderia cenocepacia (strain ATCC BAA-245 / DSM 16553 / LMG 16656 / NCTC 13227 / J2315 / CF5610)									4	327	327	327	10	11	9	9	8
30.6163	30.336	30.4396	30.2507	30.3505	30.3773	30.3259	30.5072	30.179	30.4011	30.1425	30.506	30.4661	30.4718	30.3931	30.4487	30.3485	30.2812	30.5405	30.2159	30.4537	30.0543	30.4351	30.3491	29.9457	30.309	30.0583	30.2836	30.2888	30.4527	30.5451	30.4709	Burkholderia cenocepacia (strain ATCC BAA-245 / DSM 16553 / LMG 16656 / NCTC 13227 / J2315 / CF5610)									10	433	433	433	16	12	11	12	12
23.1729	23.5359	24.5978	NaN	22.7445	23.0111	23.4442	23.3862	23.5478	23.9278	25.0891	23.4838	22.9958	23.0946	23.3434	24.1815	23.699	NaN	24.1846	23.2205	NaN	24.482	24.213	23.7068	23.1412	24.197	24.7495	NaN	24.9625	23.8443	25.3932	23.7604	Burkholderia cenocepacia (strain ATCC BAA-245 / DSM 16553 / LMG 16656 / NCTC 13227 / J2315 / CF5610)									3	87	87	87	2	3	3	3	3
29.072	29.1923	28.8067	28.9898	28.8016	28.9493	28.6041	29.4152	28.8582	29.0325	29.0697	28.8434	28.8587	28.6303	28.7663	28.66	29.1648	29.2154	29.347	29.1802	28.6979	28.7751	28.8456	28.6789	29.0543	28.5493	29.0411	29.1001	29.0599	28.6248	28.7461	28.8039	Burkholderia cenocepacia (strain ATCC BAA-245 / DSM 16553 / LMG 16656 / NCTC 13227 / J2315 / CF5610)			+	delta_OGC_plasmid_pscrhaB2_OGC_C4_induced_delta_OGC_plasmid_pscrhaB2_OGC_C4_non_induced					6	381	381	381	15	16	13	14	12
NaN	NaN	NaN	NaN	28.6424	28.4999	NaN	NaN	27.8726	NaN	28.2969	NaN	NaN	27.9773	28.6848	29.5731	28.5633	NaN	28.2667	28.1161	NaN	28.7882	NaN	NaN	27.8025	NaN	27.515	NaN	27.9731	NaN	NaN	NaN	Burkholderia cenocepacia (strain ATCC BAA-245 / DSM 16553 / LMG 16656 / NCTC 13227 / J2315 / CF5610)									4	61	61	61	0	1	2	1	1
29.9841	29.857	28.9383	29.9444	29.9643	29.5107	29.9861	29.4756	30.6064	30.0369	30.5512	30.5335	30.3168	30.4817	30.226	29.578	29.6399	29.6908	29.6379	30.1184	29.7936	29.4274	29.9602	29.5735	28.9982	28.5105	29.329	29.098	29.5553	29.6947	29.9529	29.8261	Burkholderia cenocepacia (strain ATCC BAA-245 / DSM 16553 / LMG 16656 / NCTC 13227 / J2315 / CF5610)					+	delta_OGC_plasmid_pscrhaB2_OGC_C4_induced_delta_OGC_plasmid_pscrhaB2_OGC_empty_induced			5	182	182	182	5	5	6	8	3
25.4756	24.3008	23.2913	25.477	25.7037	25.2281	25.7886	25.8408	25.6943	26.318	26.0324	26.1285	25.3356	26.2312	26.1713	26.7232	25.9868	24.6494	25.2704	25.3348	26.3077	25.7029	25.8362	25.6675	24.7573	23.5765	23.5027	24.4788	25.1047	25.3726	24.9397	24.955	Burkholderia cenocepacia (strain ATCC BAA-245 / DSM 16553 / LMG 16656 / NCTC 13227 / J2315 / CF5610)					+	delta_OGC_plasmid_pscrhaB2_OGC_C4_induced_delta_OGC_plasmid_pscrhaB2_OGC_empty_induced	+	delta_OGC_plasmid_pscrhaB2_OGC_C4_non_induced_delta_OGC_plasmid_pscrhaB2_OGC_empty_non_induced	4	146	146	146	3	3	4	5	4
27.2243	26.973	26.0484	26.6086	27.0642	27.3536	27.1244	27.5746	27.6161	27.5847	27.6077	27.4838	27.8553	27.3401	27.3545	27.3962	27.0175	27.127	27.1831	27.0561	27.0532	26.8939	27.0416	27.1113	27.2337	26.2165	26.5143	26.9915	26.9868	27.439	27.0315	27.0881	Burkholderia cenocepacia (strain ATCC BAA-245 / DSM 16553 / LMG 16656 / NCTC 13227 / J2315 / CF5610)									5	269	269	269	12	7	6	7	5
30.8765	30.9261	31.0804	31.0015	30.9787	30.8691	30.9079	30.8829	31.0564	31.1605	31.0914	31.0377	31.2182	31.1715	30.9249	30.5796	30.6786	30.869	30.9927	30.8828	30.5446	30.7715	30.7329	30.6662	30.86	31.1981	31.0727	30.7809	30.6729	30.8849	30.7861	30.7802	Burkholderia cenocepacia (strain ATCC BAA-245 / DSM 16553 / LMG 16656 / NCTC 13227 / J2315 / CF5610)									14	882	882	882	24	34	36	26	24
24.9088	24.9481	24.5814	NaN	24.9214	24.9077	24.7551	24.9614	24.5681	24.8082	NaN	24.8461	25.1434	25.2235	25.0061	NaN	24.7471	NaN	NaN	NaN	24.7238	24.5085	NaN	24.7641	24.5024	24.5222	24.5409	24.4343	24.9825	24.7325	24.6164	24.6781	Burkholderia cenocepacia (strain ATCC BAA-245 / DSM 16553 / LMG 16656 / NCTC 13227 / J2315 / CF5610)									5	63	63	63	2	1	1	1	4
31.793	31.5851	31.7172	31.7574	31.5851	31.7701	31.4689	31.9619	31.8441	31.7319	31.6819	31.6361	31.6317	31.7999	31.5458	31.6238	31.7276	32.1666	31.8501	31.8346	31.6161	31.838	31.7089	31.6915	31.463	31.4936	31.5146	31.6391	31.5588	31.5365	31.5658	31.802	Burkholderia cenocepacia (strain ATCC BAA-245 / DSM 16553 / LMG 16656 / NCTC 13227 / J2315 / CF5610)					+	delta_OGC_plasmid_pscrhaB2_OGC_C4_induced_delta_OGC_plasmid_pscrhaB2_OGC_empty_induced			9	388	388	388	13	12	11	11	11
27.2431	27.7704	27.5516	27.9346	27.8306	27.7054	27.7683	27.7796	27.9158	27.8537	27.9049	27.7538	28.0629	27.7872	27.9322	28.0397	27.6709	27.6941	27.6935	27.5948	27.557	27.4535	27.4843	27.7607	27.5434	27.844	27.8121	27.2864	27.7466	27.7995	27.5935	27.842	Burkholderia cenocepacia (strain ATCC BAA-245 / DSM 16553 / LMG 16656 / NCTC 13227 / J2315 / CF5610)									5	241	241	241	7	6	9	8	9
30.2756	30.3911	30.5909	30.3903	30.1734	30.1817	30.269	30.1978	30.3403	30.2436	30.2169	30.2126	30.2283	30.1181	30.0611	29.9575	30.5391	30.7019	30.2792	30.3589	30.6453	30.6141	30.2449	30.4038	30.6692	30.7618	30.5871	30.4911	30.4713	30.4049	30.4689	30.6058	Burkholderia cenocepacia (strain ATCC BAA-245 / DSM 16553 / LMG 16656 / NCTC 13227 / J2315 / CF5610)									7	512	512	512	15	16	18	14	11
28.3954	28.9166	28.9229	28.8165	28.5638	28.4949	28.6937	28.171	28.6606	28.7158	28.4507	28.6289	28.1513	28.4872	28.7512	28.8493	28.87	28.3994	28.5564	28.756	28.698	28.6992	28.3978	28.5549	28.7837	28.9606	28.8363	28.7239	28.6576	28.5946	28.5583	28.7726	Burkholderia cenocepacia (strain ATCC BAA-245 / DSM 16553 / LMG 16656 / NCTC 13227 / J2315 / CF5610)									10	244	244	244	7	9	14	6	5
28.6976	28.7598	28.8129	28.7066	29.0617	28.5944	28.9278	28.864	28.5821	28.9295	28.7804	28.9606	28.8961	28.789	28.7142	29.0845	28.8022	28.8687	28.7936	28.7086	28.7407	28.9127	28.408	28.5409	28.742	28.9485	28.6672	28.7244	28.4507	28.4954	28.5645	28.7969	Burkholderia cenocepacia (strain ATCC BAA-245 / DSM 16553 / LMG 16656 / NCTC 13227 / J2315 / CF5610)									6	169	169	169	8	6	5	5	7
29.143	29.5366	30.1727	29.627	29.4307	29.4908	29.5786	29.1294	29.3586	29.411	29.4738	29.6255	28.8291	29.3076	29.2575	29.7759	29.7532	29.3349	29.4656	29.4401	30.3252	30.175	29.8067	29.6129	29.5954	30.1195	29.856	29.4372	29.8165	29.6205	29.4995	29.3156	Burkholderia cenocepacia (strain ATCC BAA-245 / DSM 16553 / LMG 16656 / NCTC 13227 / J2315 / CF5610)									4	336	336	336	13	10	13	8	10
NaN	27.5415	27.96	27.4446	NaN	NaN	NaN	NaN	25.2141	NaN	NaN	27.4398	NaN	NaN	27.1604	26.2357	NaN	27.0204	27.5741	27.2681	NaN	NaN	26.8119	NaN	NaN	27.7596	26.221	NaN	NaN	27.5091	NaN	27.2151	Burkholderia cenocepacia (strain ATCC BAA-245 / DSM 16553 / LMG 16656 / NCTC 13227 / J2315 / CF5610)									1	58	58	58	0	2	3	3	2
29.1107	28.9653	NaN	29.6371	30.4776	29.8356	30.5287	29.9521	30.6176	30.8912	30.8445	30.4768	30.7671	30.8926	30.8931	29.8479	30.2603	30.1916	30.2696	30.1141	30.6835	30.8195	30.5384	29.4705	29.5892	NaN	29.3792	29.1452	30.4122	29.8171	30.0787	29.6593	Burkholderia cenocepacia (strain ATCC BAA-245 / DSM 16553 / LMG 16656 / NCTC 13227 / J2315 / CF5610)									8	161	161	161	3	4	2	4	5
28.7109	28.5172	28.6268	28.4414	28.5282	28.6581	28.5519	28.7239	27.9975	28.3499	28.3707	28.1466	28.2058	28.4249	28.364	29.1953	29.0622	28.2356	28.5049	28.4562	29.0393	28.7622	28.6728	28.9705	28.3491	28.5293	28.5759	28.3652	28.6437	28.6518	28.6584	28.6913	Burkholderia cenocepacia (strain ATCC BAA-245 / DSM 16553 / LMG 16656 / NCTC 13227 / J2315 / CF5610)									5	160	160	160	6	4	6	3	8
28.9631	29.1724	29.4354	28.5018	28.8291	29.2257	29.0345	28.7962	29.0553	28.9828	29.1656	29.4594	28.2497	29.2396	28.8152	28.5269	29.2912	29.0244	29.0841	28.9218	29.0675	29.0999	29.0978	29.262	28.7523	29.2057	29.5375	29.3405	28.7395	28.8841	28.9462	29.0036	Burkholderia cenocepacia (strain ATCC BAA-245 / DSM 16553 / LMG 16656 / NCTC 13227 / J2315 / CF5610)									4	358	358	358	12	11	13	5	9
29.3671	29.6634	29.2864	29.6085	29.4135	29.3211	29.2497	29.5855	29.4502	28.5445	29.2385	29.4056	29.4164	29.6462	29.3324	28.539	29.3901	29.4739	29.7224	29.6979	29.1386	29.3499	29.3544	29.5966	29.5812	29.4977	29.4444	29.5506	29.5923	29.8664	29.7686	29.7514	Burkholderia cenocepacia (strain ATCC BAA-245 / DSM 16553 / LMG 16656 / NCTC 13227 / J2315 / CF5610)									9	386	386	386	12	16	15	14	9
25.9531	26.1802	26.0935	26.2585	25.8106	25.6004	25.9701	26.3763	25.7312	25.6829	26.131	26.4601	26.2478	25.965	25.9193	26.3545	25.9725	26.5341	26.2723	26.2073	25.6536	25.7422	25.8786	26.2842	26.5186	26.4603	26.3719	26.4052	26.0355	26.2017	26.0877	26.373	Burkholderia cenocepacia (strain ATCC BAA-245 / DSM 16553 / LMG 16656 / NCTC 13227 / J2315 / CF5610)									4	88	88	88	3	3	2	3	2
26.249	26.1462	25.7364	26.1452	26.635	26.254	26.2829	26.6466	26.7271	26.3908	26.4786	26.3438	26.6045	26.6492	26.1143	26.4293	26.3195	26.24	26.5361	26.3963	25.3875	26.5081	26.3205	26.5168	26.1764	25.6156	26.2976	26.6266	26.6601	26.4641	26.7084	26.9391	Burkholderia cenocepacia (strain ATCC BAA-245 / DSM 16553 / LMG 16656 / NCTC 13227 / J2315 / CF5610)									5	126	126	126	6	5	1	4	4
28.3498	28.2108	27.6131	28.5616	28.3283	28.053	28.1876	28.3867	28.0085	27.8311	27.7064	28.0323	28.1624	28.2156	28.3997	28.3351	28.5203	28.3916	28.3249	28.563	28.3376	27.925	28.0922	28.0196	28.1255	27.316	27.855	28.1888	28.2036	28.107	28.3447	28.4064	Burkholderia cenocepacia (strain ATCC BAA-245 / DSM 16553 / LMG 16656 / NCTC 13227 / J2315 / CF5610)					+	delta_OGC_plasmid_pscrhaB2_OGC_C4_induced_delta_OGC_plasmid_pscrhaB2_OGC_empty_induced			9	358	358	358	10	12	11	8	12
32.7826	33.1114	33.3779	33.1492	33.2365	33.1598	32.2159	33.0507	33.0366	33.5054	33.0755	32.9346	33.0254	33.1679	32.4004	31.7395	33.2227	32.9875	33.2038	33.0824	32.959	33.3831	32.0257	32.8867	33.6182	33.06	33.3361	33.6022	33.1106	32.9561	33.0662	33.0957	Burkholderia cenocepacia (strain ATCC BAA-245 / DSM 16553 / LMG 16656 / NCTC 13227 / J2315 / CF5610)									9	607	607	607	18	19	15	14	14
30.1953	30.2375	30.3824	30.1639	29.9982	29.9855	30.0259	29.9032	29.9009	29.9953	30.0867	30.0251	30.1134	29.918	30.0261	29.5402	29.9796	30.0981	30.1064	30.1989	30.3004	30.3332	30.2358	30.0026	30.2508	30.5329	30.4533	30.4114	30.1733	30.0394	30.0939	30.2434	Burkholderia cenocepacia (strain ATCC BAA-245 / DSM 16553 / LMG 16656 / NCTC 13227 / J2315 / CF5610)					+	delta_OGC_plasmid_pscrhaB2_OGC_C4_induced_delta_OGC_plasmid_pscrhaB2_OGC_empty_induced			7	423	423	423	11	17	13	13	10
28.6716	28.9894	29.1317	28.8533	28.6508	28.7596	28.8014	28.5706	28.6533	28.8023	28.621	28.8218	28.4552	28.7918	28.8168	29.2396	29.0055	28.6185	28.7713	28.7026	29.0372	29.0799	29.0787	28.6239	28.7449	28.9485	28.8755	28.8833	28.8224	28.7239	28.8116	28.654	Burkholderia cenocepacia (strain ATCC BAA-245 / DSM 16553 / LMG 16656 / NCTC 13227 / J2315 / CF5610)									18	449	449	449	11	16	17	17	7
29.4787	30.2279	29.9347	30.0557	29.8144	29.8929	30.0056	29.8949	29.6622	30.1434	29.9905	30.0737	29.6638	30.0289	29.9667	30.3019	30.0839	29.7743	30.0508	29.982	30.1062	29.9852	29.8654	29.5291	29.8966	30.0131	30.1057	30.1857	29.8455	29.8658	29.9535	29.8608	Burkholderia cenocepacia (strain ATCC BAA-245 / DSM 16553 / LMG 16656 / NCTC 13227 / J2315 / CF5610)									12	760	760	760	18	15	27	21	23
26.619	26.6784	26.8911	26.8249	26.6451	26.5531	26.6415	26.8404	27.2825	26.9118	26.6537	27.0157	26.7297	26.7007	26.7707	26.6878	26.9124	26.8664	26.7119	26.6209	26.654	26.8024	26.7165	26.3998	27.1233	27.2942	27.3194	26.4266	26.7472	26.8437	26.8011	26.6788	Burkholderia cenocepacia (strain ATCC BAA-245 / DSM 16553 / LMG 16656 / NCTC 13227 / J2315 / CF5610)									6	247	247	247	5	8	9	4	7
29.942	30.4143	30.1805	30.4821	29.5906	29.294	29.7954	28.9688	30.1018	29.2497	29.6213	29.9184	29.3772	29.4768	30.2154	30.7098	30.1048	29.978	29.5405	30.465	30.4401	30.3151	30.4515	30.478	30.5531	30.7022	30.5039	30.4619	29.9375	30.3047	30.6394	30.5383	Burkholderia cenocepacia (strain ATCC BAA-245 / DSM 16553 / LMG 16656 / NCTC 13227 / J2315 / CF5610)					+	delta_OGC_plasmid_pscrhaB2_OGC_C4_induced_delta_OGC_plasmid_pscrhaB2_OGC_empty_induced			9	314	314	314	14	10	10	10	4
25.2613	26.5329	26.5423	27.0521	26.6407	25.7341	26.5791	26.5844	26.1339	26.4997	26.291	26.8395	26.7341	26.8785	26.7487	25.6327	25.3126	25.7963	26.5259	26.8593	25.5208	25.6231	26.5379	26.5448	25.938	26.8908	26.6481	26.9628	25.7749	25.8665	26.4605	26.7166	Burkholderia cenocepacia (strain ATCC BAA-245 / DSM 16553 / LMG 16656 / NCTC 13227 / J2315 / CF5610)									2	48	48	48	1	0	1	2	3
23.8823	24.0543	24.0718	24.1789	NaN	21.9244	24.3622	21.2631	23.0503	23.2022	23.2847	23.87	22.8239	23.7426	24.1427	24.9655	23.1378	22.5567	22.5158	23.2308	23.8722	22.0282	23.5192	23.7963	24.0012	24.1655	23.4903	21.7573	23.5766	23.1178	23.8772	21.4596	Burkholderia cenocepacia (strain ATCC BAA-245 / DSM 16553 / LMG 16656 / NCTC 13227 / J2315 / CF5610)									4	129	129	129	6	4	5	4	1
32.6164	32.8112	33.1002	31.7184	32.1247	32.2235	32.1801	32.3436	32.7367	32.3461	32.5236	32.636	32.4831	32.1337	32.1626	31.2611	32.1926	32.4836	32.5695	32.4652	32.5388	32.6313	32.2566	31.8095	32.8784	32.8423	32.6702	33.0019	32.7251	32.3477	32.4124	32.5904	Burkholderia cenocepacia (strain ATCC BAA-245 / DSM 16553 / LMG 16656 / NCTC 13227 / J2315 / CF5610)					+	delta_OGC_plasmid_pscrhaB2_OGC_C4_induced_delta_OGC_plasmid_pscrhaB2_OGC_empty_induced			3	288	288	288	8	12	11	9	8
28.6493	28.7987	28.6268	28.6156	28.5603	28.5257	28.6429	28.5786	28.5806	28.8331	28.4548	28.723	28.4145	28.6247	28.5848	28.8889	28.9337	28.5248	28.7001	28.6877	28.8399	28.9831	28.7766	28.7239	28.7381	28.6937	28.6684	28.7849	28.6236	28.6965	28.5864	28.5397	Burkholderia cenocepacia (strain ATCC BAA-245 / DSM 16553 / LMG 16656 / NCTC 13227 / J2315 / CF5610)									12	386	386	386	13	13	9	11	17
28.0275	28.2994	28.4346	28.0984	27.9767	28.2067	27.5712	28.4005	28.2578	28.3277	28.1346	28.3121	28.3326	28.0857	27.8472	27.2763	27.7241	28.3736	28.1671	27.7493	27.5117	27.8708	27.5886	27.7521	28.2422	28.3568	28.2715	28.7259	28.3842	27.8659	27.8506	28.4423	Burkholderia cenocepacia (strain ATCC BAA-245 / DSM 16553 / LMG 16656 / NCTC 13227 / J2315 / CF5610)									6	204	204	204	7	8	9	10	7
27.4264	27.7064	27.8737	27.5956	27.4664	27.7424	27.1901	27.3599	27.2866	27.4651	27.3201	27.5681	27.5018	27.4969	27.4213	27.105	27.6468	27.4001	27.6174	27.3182	27.2164	27.0526	27.2457	26.9967	27.54	27.5903	27.7138	27.4908	27.5264	27.5244	27.7195	27.5914	Burkholderia cenocepacia (strain ATCC BAA-245 / DSM 16553 / LMG 16656 / NCTC 13227 / J2315 / CF5610)							+	delta_OGC_plasmid_pscrhaB2_OGC_C4_non_induced_delta_OGC_plasmid_pscrhaB2_OGC_empty_non_induced	8	279	279	279	10	8	11	9	9
28.3599	28.2667	28.3731	28.259	28.3226	28.3083	28.26	28.2548	28.5075	28.3801	28.2491	28.4321	28.4356	28.4561	28.3046	27.7238	28.2223	27.8355	28.2921	28.0542	28.3514	27.9336	28.6011	28.3037	27.9295	28.1965	28.2142	27.8797	28.1529	28.3413	28.3878	28.1341	Burkholderia cenocepacia (strain ATCC BAA-245 / DSM 16553 / LMG 16656 / NCTC 13227 / J2315 / CF5610)									6	304	304	304	9	9	8	9	11
29.4562	29.1459	29.0506	29.5167	29.629	29.0409	29.3135	29.3367	29.5496	29.1264	29.6346	29.7861	29.2595	29.6795	29.5717	29.0929	29.5255	29.4315	29.632	29.8229	29.7043	29.9515	29.4479	29.2293	29.1917	28.8554	28.7524	29.3993	29.3516	29.2553	29.3515	29.5179	Burkholderia cenocepacia (strain ATCC BAA-245 / DSM 16553 / LMG 16656 / NCTC 13227 / J2315 / CF5610)					+	delta_OGC_plasmid_pscrhaB2_OGC_C4_induced_delta_OGC_plasmid_pscrhaB2_OGC_empty_induced			5	201	201	201	9	7	4	7	4
26.909	26.5263	27.0469	26.5074	26.5851	26.6891	26.2888	26.9446	26.6265	26.9192	26.5189	26.7579	27.0792	26.9837	26.5675	25.491	26.2227	26.7132	26.7794	26.4463	25.6977	26.2109	26.3539	26.2319	26.8169	27.0269	27.3512	26.8592	26.9686	26.5586	26.8317	26.7011	Burkholderia cenocepacia (strain ATCC BAA-245 / DSM 16553 / LMG 16656 / NCTC 13227 / J2315 / CF5610)					+	delta_OGC_plasmid_pscrhaB2_OGC_C4_induced_delta_OGC_plasmid_pscrhaB2_OGC_empty_induced			9	391	391	391	14	11	12	13	12
NaN	28.4516	28.7258	28.9626	27.1772	NaN	28.2457	27.6226	28.4768	27.8876	27.8983	28.7779	28.083	28.1509	27.8465	28.3066	28.633	27.5663	27.8589	28.0481	29.3402	27.465	28.4492	27.9937	27.7736	28.0695	28.0984	28.3727	27.4283	NaN	28.0237	28.0831	Burkholderia cenocepacia (strain ATCC BAA-245 / DSM 16553 / LMG 16656 / NCTC 13227 / J2315 / CF5610)									3	88	88	88	2	3	3	2	4
29.1547	28.7066	28.8579	29.1029	29.2033	28.9836	29.1061	28.9913	29.1692	29.2726	29.2498	29.1835	29.2838	29.4572	29.4326	28.7245	29.2442	29.0048	29.1124	29.0714	29.3781	29.2661	29.3222	29.1413	28.7872	28.7855	28.8232	28.7912	29.1847	29.0204	29.1035	29.0621	Burkholderia cenocepacia (strain ATCC BAA-245 / DSM 16553 / LMG 16656 / NCTC 13227 / J2315 / CF5610)					+	delta_OGC_plasmid_pscrhaB2_OGC_C4_induced_delta_OGC_plasmid_pscrhaB2_OGC_empty_induced			7	271	271	271	8	6	7	10	9
32.1612	32.2479	32.3888	32.0486	32.0177	32.1424	32.2184	32.1967	32.1881	31.9851	31.9669	32.1265	32.2316	32.0939	32.0506	32.0116	32.1978	32.105	32.0237	31.8953	32.2466	32.1756	32.3964	32.0295	32.2557	32.4187	32.2929	32.2836	32.3361	32.4547	32.3369	32.3094	Burkholderia cenocepacia (strain ATCC BAA-245 / DSM 16553 / LMG 16656 / NCTC 13227 / J2315 / CF5610)					+	delta_OGC_plasmid_pscrhaB2_OGC_C4_induced_delta_OGC_plasmid_pscrhaB2_OGC_empty_induced			25	737	737	737	19	29	27	23	16
27.6574	27.8216	28.3764	27.8179	27.608	27.8086	27.5541	27.8966	27.9639	27.8845	27.542	27.9444	28.0076	27.7536	27.5534	26.0283	27.8729	27.4589	27.8518	27.7857	27.2461	27.7014	27.2158	27.7621	28.2192	28.0821	28.3647	28.2304	28.1776	27.7564	27.8105	28.1025	Burkholderia cenocepacia (strain ATCC BAA-245 / DSM 16553 / LMG 16656 / NCTC 13227 / J2315 / CF5610)					+	delta_OGC_plasmid_pscrhaB2_OGC_C4_induced_delta_OGC_plasmid_pscrhaB2_OGC_empty_induced			5	150	150	150	6	5	5	4	6
28.3744	29.2438	29.7206	29.0764	28.8827	29.0442	29.1507	29.0849	29.0544	29.0678	28.9316	29.3541	29.238	28.8783	28.7842	29.4628	29.2304	29.1084	29.0928	28.8645	29.1222	29.0689	29.2511	28.6362	29.2088	29.6017	29.4316	29.3386	28.822	29.2582	29.2956	29.2208	Burkholderia cenocepacia (strain ATCC BAA-245 / DSM 16553 / LMG 16656 / NCTC 13227 / J2315 / CF5610)					+	delta_OGC_plasmid_pscrhaB2_OGC_C4_induced_delta_OGC_plasmid_pscrhaB2_OGC_empty_induced			6	239	239	239	6	6	11	9	7
29.8912	30.8476	30.5255	31.0039	28.8251	29.829	30.2626	29.4713	30.0933	30.096	30.6325	30.3354	29.2387	30.0057	30.5751	31.0273	29.8679	29.4609	29.8463	29.7119	29.9806	30.4799	30.023	29.7653	29.338	30.9963	30.2258	30.1229	29.7881	29.2057	29.6479	31.1691	Burkholderia cenocepacia (strain ATCC BAA-245 / DSM 16553 / LMG 16656 / NCTC 13227 / J2315 / CF5610)									6	1562	1562	1562	46	47	62	50	47
31.1872	31.1666	31.6459	30.937	30.9063	31.1279	31.0805	30.9534	31.4704	31.3181	31.2108	31.1437	31.531	31.1591	30.9228	30.5124	31.7707	31.4571	31.4803	30.8343	31.2572	31.751	31.3419	30.9679	30.8981	31.817	31.8417	30.9318	31.6459	31.3928	31.4463	31.1035	Burkholderia cenocepacia (strain ATCC BAA-245 / DSM 16553 / LMG 16656 / NCTC 13227 / J2315 / CF5610)									7	638	638	638	16	18	23	15	17
32.8905	32.955	33.2592	32.6566	32.5319	32.6457	32.6857	32.5977	32.8296	32.7512	32.6469	32.8158	32.5554	32.6638	32.4693	32.8596	33.1113	32.788	32.772	32.5832	32.7534	33.3314	32.7604	32.5273	33.1582	33.4584	33.3946	33.2465	33.1685	32.9583	32.9025	32.9727	Burkholderia cenocepacia (strain ATCC BAA-245 / DSM 16553 / LMG 16656 / NCTC 13227 / J2315 / CF5610)					+	delta_OGC_plasmid_pscrhaB2_OGC_C4_induced_delta_OGC_plasmid_pscrhaB2_OGC_empty_induced			7	748	748	748	25	21	27	18	17
28.2279	27.9332	28.0949	28.204	28.2885	28.2769	27.9846	28.1459	26.7697	28.344	28.3997	26.447	28.4181	28.2818	28.1223	27.5346	28.215	28.5269	28.1045	28.3122	28.1732	25.8969	28.1613	27.9648	27.7008	27.862	27.6749	27.7978	27.9293	27.8157	27.7559	28.0266	Burkholderia cenocepacia (strain ATCC BAA-245 / DSM 16553 / LMG 16656 / NCTC 13227 / J2315 / CF5610)					+	delta_OGC_plasmid_pscrhaB2_OGC_C4_induced_delta_OGC_plasmid_pscrhaB2_OGC_empty_induced			2	115	115	115	5	4	4	4	2
27.5536	27.4383	27.4098	27.2852	27.3711	27.4099	27.0937	27.1212	27.7385	27.5332	27.2311	27.5553	27.3958	27.2581	27.3649	27.3452	27.3742	27.3177	27.0308	27.3216	27.5641	27.4351	27.3538	27.0205	27.6514	27.5953	27.4972	27.568	27.4396	27.5738	27.5927	27.8662	Burkholderia cenocepacia (strain ATCC BAA-245 / DSM 16553 / LMG 16656 / NCTC 13227 / J2315 / CF5610)					+	delta_OGC_plasmid_pscrhaB2_OGC_C4_induced_delta_OGC_plasmid_pscrhaB2_OGC_empty_induced			3	162	162	162	6	3	6	5	7
29.8459	29.8834	29.8319	29.9527	29.5123	29.7614	29.66	30.0245	29.6365	30.0201	29.7817	29.872	30.0287	29.8677	29.5576	29.7927	30.1674	30.0999	30.1521	29.8694	29.7356	29.8736	29.9853	29.7534	29.6124	29.875	29.8278	29.8983	29.8779	30.0831	30.133	30.0214	Burkholderia cenocepacia (strain ATCC BAA-245 / DSM 16553 / LMG 16656 / NCTC 13227 / J2315 / CF5610)					+	delta_OGC_plasmid_pscrhaB2_OGC_C4_induced_delta_OGC_plasmid_pscrhaB2_OGC_empty_induced			6	568	568	568	14	20	20	19	11
30.416	30.479	30.1253	30.6162	30.0514	30.5322	29.9522	30.7108	30.7107	30.2545	30.0409	30.2505	30.1165	30.4497	30.234	29.8199	30.2274	30.1949	30.4536	30.5363	30.1925	29.9966	30.1512	30.5118	30.3818	29.8824	30.6383	30.6499	30.3532	30.374	30.5311	30.5946	Burkholderia cenocepacia (strain ATCC BAA-245 / DSM 16553 / LMG 16656 / NCTC 13227 / J2315 / CF5610)									12	561	561	561	15	19	11	14	18
27.8162	28.7851	28.605	28.6294	28.4109	28.5434	28.5256	28.3207	28.1674	28.3741	27.9008	28.4033	28.0688	28.3521	28.3519	28.6968	28.3837	28.3213	28.2249	28.3605	28.5088	28.1045	28.4569	28.7	28.5272	28.7319	28.5351	28.6087	28.1244	28.9842	28.7692	28.7891	Burkholderia cenocepacia (strain ATCC BAA-245 / DSM 16553 / LMG 16656 / NCTC 13227 / J2315 / CF5610)					+	delta_OGC_plasmid_pscrhaB2_OGC_C4_induced_delta_OGC_plasmid_pscrhaB2_OGC_empty_induced			5	97	97	97	1	2	5	6	3
31.4729	31.8537	32.1169	31.4809	31.3713	31.5754	31.5906	31.299	31.3678	31.7049	31.4712	31.6422	31.1613	31.5575	31.3163	31.9611	31.925	31.4527	31.6038	31.3519	31.7587	31.9467	31.6658	31.4917	31.3521	31.8842	31.6379	31.6023	31.3041	31.4805	31.6631	31.5402	Burkholderia cenocepacia (strain ATCC BAA-245 / DSM 16553 / LMG 16656 / NCTC 13227 / J2315 / CF5610)									18	720	720	720	26	22	27	20	15
29.3957	NaN	29.3664	NaN	NaN	29.3298	28.8011	NaN	29.2666	29.0358	NaN	NaN	NaN	29.0011	NaN	NaN	NaN	NaN	NaN	29.0781	NaN	29.3043	28.9548	29.2576	NaN	NaN	NaN	NaN	29.292	NaN	NaN	29.7342	Burkholderia cenocepacia (strain ATCC BAA-245 / DSM 16553 / LMG 16656 / NCTC 13227 / J2315 / CF5610)									2	52	52	52	1	1	3	2	2
29.2613	29.546	29.524	29.561	29.3838	29.3527	29.0341	29.6332	29.3867	29.4566	29.2623	29.4484	29.92	29.5275	29.3365	28.4329	28.5751	29.1914	29.404	29.4022	28.3414	28.6936	28.8142	29.2196	29.3604	29.6818	29.7045	29.5259	28.9662	29.5625	29.2392	29.4313	Burkholderia cenocepacia (strain ATCC BAA-245 / DSM 16553 / LMG 16656 / NCTC 13227 / J2315 / CF5610)									4	131	131	131	3	7	6	2	1
29.1699	29.2489	28.9683	29.053	29.101	28.9347	29.0523	29.1551	29.3234	29.3088	29.4202	29.3327	29.1737	29.2351	29.1629	29.2247	29.4113	29.3666	29.3341	29.2076	29.1249	29.2783	29.1766	29.1745	29.219	29.2043	29.1973	28.9218	29.1069	29.2343	29.0838	28.9748	Burkholderia cenocepacia (strain ATCC BAA-245 / DSM 16553 / LMG 16656 / NCTC 13227 / J2315 / CF5610)									16	1454	1454	1454	46	46	39	41	39
29.6054	29.5807	28.9643	29.7213	29.9971	29.4814	29.8898	29.3315	29.5964	30.1856	29.9527	30.2081	29.7514	29.968	30.1234	30.2833	29.6982	29.0529	29.3002	29.4021	30.1109	29.5265	30.0067	29.428	29.2939	29.5241	29.5236	29.6762	29.4709	29.8032	29.9549	29.8827	Burkholderia cenocepacia (strain ATCC BAA-245 / DSM 16553 / LMG 16656 / NCTC 13227 / J2315 / CF5610)									12	278	278	278	12	6	12	9	7
26.2113	26.3089	25.8792	26.3266	26.5415	25.9015	26.9212	25.9998	26.8753	26.4567	26.4723	26.1977	26.4194	25.7081	26.8522	26.2674	27.1476	26.503	26.5817	26.89	25.901	26.2126	26.5129	26.4048	26.6157	26.8767	25.7483	26.6955	26.7855	27.0725	24.8032	25.0292	Burkholderia cenocepacia (strain ATCC BAA-245 / DSM 16553 / LMG 16656 / NCTC 13227 / J2315 / CF5610)									3	71	71	71	3	0	2	1	3
31.6765	31.987	31.8272	32.0307	31.9311	31.9213	31.8356	32.135	32.4803	31.9675	32.1209	32.0526	31.7229	32.1504	31.852	31.8623	31.2565	32.1152	31.7569	31.8748	31.319	32.0466	31.7721	31.8557	31.9513	32.2928	32.2207	31.9834	31.7021	32.1503	31.7284	31.8692	Burkholderia cenocepacia (strain ATCC BAA-245 / DSM 16553 / LMG 16656 / NCTC 13227 / J2315 / CF5610)									6	1132	1132	1132	37	44	38	34	30
26.6134	26.2775	26.0591	26.1592	26.0749	25.7002	25.9817	26.2851	26.8309	26.0882	26.2541	26.4499	26.6432	26.1188	26.3347	27.4607	26.2799	25.6856	25.7554	25.6397	26.5308	26.4954	26.1791	25.9549	26.8279	26.9771	26.632	26.4548	26.3384	26.6868	26.6887	26.8373	Burkholderia cenocepacia (strain ATCC BAA-245 / DSM 16553 / LMG 16656 / NCTC 13227 / J2315 / CF5610)					+	delta_OGC_plasmid_pscrhaB2_OGC_C4_induced_delta_OGC_plasmid_pscrhaB2_OGC_empty_induced			5	108	108	108	3	2	3	3	2
33.7435	33.4003	33.5484	33.3948	33.0745	33.2536	33.4466	33.624	33.4546	33.3843	33.5998	33.592	33.5679	33.4034	33.5648	32.7424	33.5506	33.3676	33.7517	33.2437	33.4651	33.4692	33.8065	33.4637	33.3775	33.751	33.9533	33.5668	33.7323	33.7473	33.7411	33.5453	Burkholderia cenocepacia (strain ATCC BAA-245 / DSM 16553 / LMG 16656 / NCTC 13227 / J2315 / CF5610)									12	722	722	722	23	19	16	20	18
26.1104	26.4414	26.901	26.3433	26.0598	25.5021	25.9893	25.8974	26.0676	25.8788	26.3721	26.5044	26.0034	26.0625	25.9285	25.9567	26.2779	26.1245	26.3737	25.766	26.3875	25.2345	25.5031	25.6424	26.4605	26.0186	26.8039	26.3924	25.7831	25.6107	25.6357	25.9487	Burkholderia cenocepacia (strain ATCC BAA-245 / DSM 16553 / LMG 16656 / NCTC 13227 / J2315 / CF5610)									2	148	148	148	6	4	5	5	6
27.4184	28.3802	27.8016	28.4024	27.7723	27.4356	27.6265	27.7163	26.9406	27.1406	26.6308	27.5315	25.8695	27.5307	27.8565	27.7281	27.5734	27.331	27.6284	27.3378	28.7369	28.5386	28.91	28.7761	28.1864	28.5719	28.3788	28.3795	28.2226	29.1193	29.1619	29.3399	Burkholderia cenocepacia (strain ATCC BAA-245 / DSM 16553 / LMG 16656 / NCTC 13227 / J2315 / CF5610)			+	delta_OGC_plasmid_pscrhaB2_OGC_C4_induced_delta_OGC_plasmid_pscrhaB2_OGC_C4_non_induced	+	delta_OGC_plasmid_pscrhaB2_OGC_C4_induced_delta_OGC_plasmid_pscrhaB2_OGC_empty_induced			3	231	231	231	5	8	7	10	7
30.2101	30.6552	30.4987	30.4271	30.4239	30.4943	30.5948	30.246	30.4417	30.357	30.5744	30.615	30.2017	30.4057	30.4185	30.4498	30.4198	30.1409	30.3725	30.4907	30.3918	30.26	30.4076	30.3988	30.1912	30.5545	30.1609	30.3398	30.1843	30.6203	30.2274	30.3569	Burkholderia cenocepacia (strain ATCC BAA-245 / DSM 16553 / LMG 16656 / NCTC 13227 / J2315 / CF5610)									3	283	283	283	4	6	12	10	9
26.6806	27.5368	27.3438	27.3258	27.5208	27.6857	27.3457	27.1126	26.8903	26.7973	26.8007	26.7607	26.4486	26.5362	27.1184	27.8887	27.5409	26.544	26.6654	27.0674	27.0688	26.3879	26.8579	26.4098	26.9484	27.324	26.9299	27.4974	26.877	27.5879	27.8121	28.1745	Burkholderia cenocepacia (strain ATCC BAA-245 / DSM 16553 / LMG 16656 / NCTC 13227 / J2315 / CF5610)									4	165	165	165	2	2	5	4	7
31.3461	31.156	31.2646	31.1477	30.9597	30.9457	31.0245	31.315	31.2175	31.4072	31.2449	31.2181	31.5159	31.1821	30.987	30.9213	30.8848	31.0276	31.3034	31.1915	30.9821	31.1369	31.2879	31.1073	31.157	31.3415	31.4269	31.3973	31.0303	31.2283	31.3291	31.3412	Burkholderia cenocepacia (strain ATCC BAA-245 / DSM 16553 / LMG 16656 / NCTC 13227 / J2315 / CF5610)									20	1081	1081	1081	37	35	33	32	32
29.6179	29.5132	29.7053	29.394	29.307	29.494	29.4715	29.6325	29.1588	29.1729	29.4435	29.5297	29.4912	29.529	29.5065	29.7603	30.027	29.5777	29.5175	29.5462	29.6563	29.7636	29.7273	29.5842	29.3582	29.6338	29.5217	29.5468	29.6009	29.5477	29.6561	29.4586	Burkholderia cenocepacia (strain ATCC BAA-245 / DSM 16553 / LMG 16656 / NCTC 13227 / J2315 / CF5610)									8	185	185	185	5	4	8	5	6
29.0955	29.4022	29.1658	29.4423	29.4966	29.4621	29.4883	29.5236	29.5315	29.6061	29.7571	29.5104	29.5073	29.762	29.6382	29.2423	29.1784	29.2989	29.2934	29.3368	29.5059	29.2821	29.2602	29.5952	28.891	29.4326	29.3611	29.3475	28.9683	29.329	29.4826	29.2677	Burkholderia cenocepacia (strain ATCC BAA-245 / DSM 16553 / LMG 16656 / NCTC 13227 / J2315 / CF5610)									10	540	540	540	15	12	16	18	11
30.4592	30.7423	30.6167	30.9845	30.9269	30.6238	30.5829	31.4047	31.3276	31.0343	31.1948	30.8806	31.536	30.7249	30.8052	30.5904	30.4974	31.0179	31.009	30.9162	30.6191	30.541	30.4469	30.9377	31.0107	30.516	30.9509	31.1978	30.7819	30.7522	30.7947	31.1018	Burkholderia cenocepacia (strain ATCC BAA-245 / DSM 16553 / LMG 16656 / NCTC 13227 / J2315 / CF5610)									7	543	543	543	11	12	10	13	13
29.1852	29.4901	29.5476	29.5398	29.2145	29.46	29.0303	29.2015	29.2815	29.2527	29.1481	29.3253	29.3245	29.1827	29.3331	29.2604	29.7824	29.4505	29.4153	29.3146	29.597	29.3098	29.3476	29.2093	29.4039	29.2047	29.1713	29.1355	29.3637	29.2894	29.4613	29.2497	Burkholderia cenocepacia (strain ATCC BAA-245 / DSM 16553 / LMG 16656 / NCTC 13227 / J2315 / CF5610)									7	257	257	257	4	11	11	12	6
29.1708	29.7805	29.6062	29.6355	29.5632	29.328	29.1912	29.662	29.8722	29.6669	29.7294	29.7086	29.5227	29.6237	29.5059	29.5485	29.2788	29.475	29.5617	29.7988	29.1282	29.4099	29.3312	29.5407	29.7205	29.6912	29.7271	29.965	29.3442	29.359	29.4494	29.7054	Burkholderia cenocepacia (strain ATCC BAA-245 / DSM 16553 / LMG 16656 / NCTC 13227 / J2315 / CF5610)									9	343	343	343	9	14	15	11	9
30.9124	31.0261	30.4793	30.4146	31.0454	30.9915	31.2562	31.0279	31.7002	31.1801	31.3494	31.3114	31.4313	31.3009	30.9413	31.1594	31.2632	30.7391	31.3878	31.428	31.0257	31.1626	31.2158	31.0184	31.0601	30.9909	31.1144	30.9073	31.0312	31.3766	31.1686	31.3818	Burkholderia cenocepacia (strain ATCC BAA-245 / DSM 16553 / LMG 16656 / NCTC 13227 / J2315 / CF5610)									9	547	547	547	17	16	14	13	16
30.4902	31.3186	31.5474	31.2307	30.9025	31.0474	31.0997	30.6671	30.5678	30.8632	30.7352	30.9783	30.8413	30.9765	30.8077	30.4563	31.0888	30.6264	30.8855	30.7926	31.0797	30.9544	30.8736	30.6848	30.6999	31.5629	31.0484	31.2647	30.7208	30.7461	31.043	31.0362	Burkholderia cenocepacia (strain ATCC BAA-245 / DSM 16553 / LMG 16656 / NCTC 13227 / J2315 / CF5610)									18	444	444	444	9	13	19	15	13
32.868	33.3723	33.495	32.8918	32.6652	32.512	32.7066	32.7439	33.2466	33.0027	32.8349	33.1298	33.0599	33.0145	32.6011	32.3419	32.773	32.873	33.0508	32.8263	32.8631	33.1758	32.7248	32.4918	33.0635	33.5585	33.713	33.4051	32.8089	33.0935	32.9558	33.1401	Burkholderia cenocepacia (strain ATCC BAA-245 / DSM 16553 / LMG 16656 / NCTC 13227 / J2315 / CF5610)					+	delta_OGC_plasmid_pscrhaB2_OGC_C4_induced_delta_OGC_plasmid_pscrhaB2_OGC_empty_induced			14	1674	1674	1674	41	59	67	47	40
29.0371	29.134	29.0162	28.7812	28.9221	29.2064	29.0813	29.3764	28.8631	29.1209	28.9806	29.023	29.0182	28.9921	29.1173	29.2418	29.2431	28.8987	29.1545	29.1995	28.9748	29.0547	29.2901	29.3168	28.7713	29.5175	29.1929	29.2107	29.1467	29.3462	29.2848	29.3362	Burkholderia cenocepacia (strain ATCC BAA-245 / DSM 16553 / LMG 16656 / NCTC 13227 / J2315 / CF5610)									10	235	235	235	9	6	10	3	5
29.1753	28.9751	28.9705	27.8559	28.1657	28.9054	28.8949	28.788	28.4704	29.0092	29.0828	28.9402	28.7942	28.9551	28.9623	29.3807	29.733	28.7859	29.2768	28.95	29.4049	29.2747	29.5597	29.1092	28.9499	28.5788	29.225	28.5131	28.6058	28.999	29.2171	28.8452	Burkholderia cenocepacia (strain ATCC BAA-245 / DSM 16553 / LMG 16656 / NCTC 13227 / J2315 / CF5610)									6	206	206	206	6	6	7	7	4
28.6546	28.8376	29.4715	28.7377	28.3835	29.0355	28.5854	28.7634	28.5516	28.7894	28.4772	28.7681	28.4239	28.7651	28.6319	28.6592	29.2425	28.8149	28.7522	28.6493	28.949	28.9896	28.8072	NaN	28.528	29.0482	28.7519	29.028	28.7692	28.5482	28.6272	28.7374	Burkholderia cenocepacia (strain ATCC BAA-245 / DSM 16553 / LMG 16656 / NCTC 13227 / J2315 / CF5610)									7	167	167	167	5	7	6	5	6
30.2517	30.523	30.7991	30.3722	30.4349	30.3343	30.3153	30.2704	30.427	30.4116	30.2182	30.2394	30.5351	30.236	30.315	30.3656	30.4915	30.3808	30.1254	30.2639	30.4229	30.3046	30.1587	30.0779	30.5617	30.761	30.582	30.5964	30.2882	30.3157	30.3861	30.6567	Burkholderia cenocepacia (strain ATCC BAA-245 / DSM 16553 / LMG 16656 / NCTC 13227 / J2315 / CF5610)					+	delta_OGC_plasmid_pscrhaB2_OGC_C4_induced_delta_OGC_plasmid_pscrhaB2_OGC_empty_induced			15	559	559	559	17	16	18	12	21
28.2951	28.561	28.6056	28.5376	27.9586	28.3796	28.1475	28.4921	28.5103	28.064	28.0826	28.3152	28.5132	28.2206	28.1066	27.504	28.1783	28.5815	28.4793	28.1293	28.288	28.0556	27.9399	27.9206	28.5267	28.5386	28.7534	28.5896	28.3336	28.5951	28.537	28.5337	Burkholderia cenocepacia (strain ATCC BAA-245 / DSM 16553 / LMG 16656 / NCTC 13227 / J2315 / CF5610)							+	delta_OGC_plasmid_pscrhaB2_OGC_C4_non_induced_delta_OGC_plasmid_pscrhaB2_OGC_empty_non_induced	9	336	336	336	10	9	8	14	10
28.0944	28.0956	27.5603	28.2778	28.5436	27.8877	28.3901	28.1634	28.656	28.4343	28.1766	28.3275	28.4745	28.3352	28.3597	28.2336	27.9583	28.3291	28.0446	28.0789	27.8488	28.1189	27.6126	28.1155	28.042	27.7911	28.0258	27.4833	28.1412	28.0553	27.9748	28.0687	Burkholderia cenocepacia (strain ATCC BAA-245 / DSM 16553 / LMG 16656 / NCTC 13227 / J2315 / CF5610)									3	179	179	179	7	6	3	6	7
31.5617	NaN	31.0277	31.6249	31.6351	NaN	NaN	31.5155	31.3944	NaN	31.3423	31.3657	31.3032	31.5535	31.6863	32.1874	NaN	31.5577	31.0527	NaN	31.7254	NaN	NaN	NaN	NaN	31.4854	NaN	30.166	31.2681	31.4171	31.3895	31.9312	Burkholderia cenocepacia (strain ATCC BAA-245 / DSM 16553 / LMG 16656 / NCTC 13227 / J2315 / CF5610)									5	112	112	112	2	2	5	4	3
26.7235	NaN	NaN	26.3527	NaN	26.8452	NaN	27.6636	26.9039	26.9922	NaN	26.4834	26.7545	NaN	26.4358	26.9319	NaN	26.4768	NaN	NaN	NaN	NaN	26.485	27.2234	26.239	26.1525	26.2481	26.1368	26.9242	26.6259	26.6352	26.892	Burkholderia cenocepacia (strain ATCC BAA-245 / DSM 16553 / LMG 16656 / NCTC 13227 / J2315 / CF5610)									4	48	48	48	2	0	2	2	2
31.5689	30.9471	30.7865	30.6262	30.4432	30.8784	30.4368	31.9038	30.3748	30.306	30.4205	30.4002	30.2637	30.3215	30.5159	30.4	30.8246	30.8627	30.9318	30.7584	30.5531	30.5929	30.772	31.4718	30.8758	30.5928	31.1077	31.1107	31.1488	31.3156	31.2244	31.4363	Burkholderia cenocepacia (strain ATCC BAA-245 / DSM 16553 / LMG 16656 / NCTC 13227 / J2315 / CF5610)									13	535	535	535	22	17	14	15	14
31.55	30.8243	30.8369	30.6282	30.4636	30.8358	30.5809	31.9226	30.6441	30.4297	30.2849	30.3768	30.3112	30.2128	30.4266	30.5621	30.8569	31.0248	30.9139	30.6996	30.7177	30.6007	30.5698	31.4299	30.9608	30.5858	31.0433	31.1276	30.7951	31.0747	31.1526	31.4504	Burkholderia cenocepacia (strain ATCC BAA-245 / DSM 16553 / LMG 16656 / NCTC 13227 / J2315 / CF5610)									10	287	287	287	10	14	8	9	7
29.4993	29.9167	30.3625	29.3501	29.0785	29.2364	29.1693	29.4994	29.4201	29.0535	28.86	29.2731	29.528	28.6913	28.6803	28.8286	29.4089	29.3922	29.1689	28.9764	29.2714	29.4944	29.1221	29.1748	30.2276	30.7013	30.5179	30.227	29.7076	29.8532	29.9322	30.0582	Burkholderia cenocepacia (strain ATCC BAA-245 / DSM 16553 / LMG 16656 / NCTC 13227 / J2315 / CF5610)					+	delta_OGC_plasmid_pscrhaB2_OGC_C4_induced_delta_OGC_plasmid_pscrhaB2_OGC_empty_induced	+	delta_OGC_plasmid_pscrhaB2_OGC_C4_non_induced_delta_OGC_plasmid_pscrhaB2_OGC_empty_non_induced	15	521	521	521	13	19	21	12	12
27.3874	28.1383	27.8882	27.7315	27.7046	27.9415	27.6604	27.8866	27.1898	27.6118	27.7684	27.6245	27.5726	27.7186	27.7414	27.6288	27.3305	27.5313	27.5221	27.6863	27.3859	27.3542	27.5719	28.0398	27.8611	28.0571	27.7596	27.64	27.581	27.6132	27.6084	27.6209	Burkholderia cenocepacia (strain ATCC BAA-245 / DSM 16553 / LMG 16656 / NCTC 13227 / J2315 / CF5610)					+	delta_OGC_plasmid_pscrhaB2_OGC_C4_induced_delta_OGC_plasmid_pscrhaB2_OGC_empty_induced			7	168	168	168	4	4	8	4	6
29.8062	29.6036	29.8303	29.6847	29.3827	29.1789	29.3269	29.7276	29.6991	29.6407	29.8108	29.5122	29.5939	29.4921	29.4751	29.0013	29.4571	29.8591	29.6039	29.6288	29.3923	29.0396	29.595	29.3847	29.7089	29.8279	29.7679	29.9616	29.3744	29.6107	29.6768	29.681	Burkholderia cenocepacia (strain ATCC BAA-245 / DSM 16553 / LMG 16656 / NCTC 13227 / J2315 / CF5610)									5	155	155	155	10	5	9	3	6
28.1119	28.041	28.1179	27.8803	27.4674	27.8023	27.9084	28.0009	27.9237	27.7997	27.5751	27.9795	28.0714	27.8322	27.8252	28.2841	27.8037	27.8932	28.023	27.8584	27.9383	27.7368	27.8226	27.7971	27.7531	28.1734	28.1432	28.0832	28.1645	28.087	28.1806	27.7045	Burkholderia cenocepacia (strain ATCC BAA-245 / DSM 16553 / LMG 16656 / NCTC 13227 / J2315 / CF5610)									13	406	406	406	12	15	15	12	9
28.4009	28.3648	27.891	28.2196	28.3453	28.3043	28.334	28.712	28.3644	27.1241	27.8886	28.2518	28.3478	27.9662	28.2769	28.702	28.5753	28.7068	28.3228	28.4831	28.1284	28.5697	28.1949	28.5917	28.174	28.4359	28.0514	28.5201	28.6442	28.1895	28.5418	29.049	Burkholderia cenocepacia (strain ATCC BAA-245 / DSM 16553 / LMG 16656 / NCTC 13227 / J2315 / CF5610)									14	452	452	452	21	13	10	13	10
30.4421	30.3231	30.4839	30.3122	30.3241	30.5827	30.4428	30.4366	30.2831	30.6179	30.5964	30.5553	30.3509	30.5952	30.5371	30.9265	30.7457	30.1513	30.1647	30.2838	30.805	30.6033	30.7302	30.3169	29.8262	30.3456	30.0817	29.7503	30.4784	30.3838	30.3194	30.26	Burkholderia cenocepacia (strain ATCC BAA-245 / DSM 16553 / LMG 16656 / NCTC 13227 / J2315 / CF5610)									5	116	116	116	3	4	5	2	5
30.6072	30.8375	30.9353	30.7358	30.6284	30.5913	30.7279	30.7127	30.742	30.9037	30.7368	30.7244	30.7637	30.8026	30.7118	31.0355	30.9459	30.784	30.6947	30.5135	30.775	30.8272	30.7359	30.6613	30.8457	31.2736	30.858	30.8319	30.8701	30.7767	30.9287	30.8533	Burkholderia cenocepacia (strain ATCC BAA-245 / DSM 16553 / LMG 16656 / NCTC 13227 / J2315 / CF5610)									10	619	619	619	15	17	25	16	17
28.6055	28.1589	28.7808	28.4015	28.0078	27.9694	28.3206	28.3695	28.2478	28.6019	28.5908	28.7715	28.8212	28.4134	28.4173	27.6379	28.6096	28.5987	28.5663	28.4006	28.5214	28.4965	28.1835	27.9993	28.5195	28.3876	28.6097	28.3203	28.3862	27.8622	28.4238	28.2729	Burkholderia cenocepacia (strain ATCC BAA-245 / DSM 16553 / LMG 16656 / NCTC 13227 / J2315 / CF5610)									11	216	216	216	5	5	9	10	8
29.675	30.0406	30.0629	29.6511	29.8431	29.5783	29.7024	29.76	29.9583	29.9274	29.9859	29.9823	29.7636	29.9249	29.7397	29.1733	29.4014	29.6443	29.8006	29.9093	29.5552	29.7109	29.8054	29.5472	29.6052	30.1066	30.1636	30.2321	29.5041	29.9246	29.9156	29.9304	Burkholderia cenocepacia (strain ATCC BAA-245 / DSM 16553 / LMG 16656 / NCTC 13227 / J2315 / CF5610)									13	1065	1065	1065	34	39	29	27	31
29.8226	30.0883	30.1092	29.9126	29.4682	29.2992	28.8337	29.9079	29.1915	29.9413	29.8385	29.682	29.499	29.1449	28.9437	28.5331	29.3921	29.4704	29.927	29.9953	28.8085	29.1112	29.1419	29.2015	29.7568	28.9724	29.7854	30.1789	29.5837	28.9354	29.7054	29.8406	Burkholderia cenocepacia (strain ATCC BAA-245 / DSM 16553 / LMG 16656 / NCTC 13227 / J2315 / CF5610)									8	246	246	246	9	9	6	8	7
24.8204	NaN	NaN	24.9883	27.2554	25.0731	26.9578	27.2991	27.2657	NaN	NaN	25.2987	NaN	27.2935	25.0644	NaN	NaN	NaN	NaN	25.3226	26.4839	NaN	26.7378	26.6898	26.8026	25.2175	27.5895	25.4692	25.2099	26.9885	27.0694	NaN	Burkholderia cenocepacia (strain ATCC BAA-245 / DSM 16553 / LMG 16656 / NCTC 13227 / J2315 / CF5610)					+	delta_OGC_plasmid_pscrhaB2_OGC_C4_induced_delta_OGC_plasmid_pscrhaB2_OGC_empty_induced			3	94	94	94	3	1	1	3	2
32.6656	32.484	32.3852	31.9283	32.2159	32.3306	32.2671	32.5129	32.2268	32.5373	32.425	32.2882	32.6312	32.6479	32.5102	32.2297	32.3019	32.2702	32.7081	32.4159	31.982	32.2707	32.442	32.3468	32.0476	32.319	32.5034	32.3922	32.2008	32.3914	32.3325	32.3199	Burkholderia cenocepacia (strain ATCC BAA-245 / DSM 16553 / LMG 16656 / NCTC 13227 / J2315 / CF5610)									15	663	663	663	24	17	16	32	25
28.7298	28.9759	29.1079	28.7526	28.6215	28.5029	28.876	28.4343	28.3659	28.4304	28.4005	28.4771	28.4682	28.4223	28.6684	29.1038	28.9496	28.8258	28.6634	28.532	28.8797	28.9242	29.1012	28.7565	29.041	29.4721	28.9704	28.8327	28.7151	29.1354	28.9721	28.9736	Burkholderia cenocepacia (strain ATCC BAA-245 / DSM 16553 / LMG 16656 / NCTC 13227 / J2315 / CF5610)									8	298	298	298	9	11	10	11	7
27.5535	27.7376	27.711	27.474	27.6351	27.4632	27.6275	27.6991	27.6328	27.4241	27.4655	27.37	27.7362	27.2137	27.3119	28.1039	27.8812	27.668	27.6797	27.5227	27.5024	27.7042	27.6651	27.7686	28.046	28.0792	27.7995	27.2884	27.6766	28.1688	27.8113	27.9617	Burkholderia cenocepacia (strain ATCC BAA-245 / DSM 16553 / LMG 16656 / NCTC 13227 / J2315 / CF5610)									3	124	124	124	4	4	4	3	4
32.5616	32.3497	32.3665	32.4758	32.4205	32.1684	32.1544	32.232	32.6473	32.1798	32.4477	32.2837	32.2993	32.4667	32.2687	31.9755	32.292	32.6213	32.3219	32.4704	32.3548	32.3448	32.2946	32.1324	32.8374	32.4634	32.5057	32.4969	32.4584	32.4495	32.4722	32.5202	Burkholderia cenocepacia (strain ATCC BAA-245 / DSM 16553 / LMG 16656 / NCTC 13227 / J2315 / CF5610)									8	482	482	482	15	15	15	14	14
28.8803	27.4106	26.3613	27.888	28.0703	28.0353	27.8702	28.3723	28.4257	28.4192	28.3962	28.3352	28.1454	28.5815	28.2225	27.0726	27.9787	28.1356	28.3177	28.3442	28.0045	27.9286	28.1985	28.5804	27.2582	25.9433	26.5583	27.2761	28.3388	27.5702	27.7277	27.8017	Burkholderia cenocepacia (strain ATCC BAA-245 / DSM 16553 / LMG 16656 / NCTC 13227 / J2315 / CF5610)					+	delta_OGC_plasmid_pscrhaB2_OGC_C4_induced_delta_OGC_plasmid_pscrhaB2_OGC_empty_induced			5	175	175	175	5	5	3	4	5
32.9678	31.8236	30.975	32.3112	32.6113	32.5564	32.3493	33.1232	32.6781	32.8953	32.7137	32.6461	32.5005	32.8963	32.7555	32.1164	32.5424	32.6578	32.7272	32.6505	32.2957	32.3468	32.6245	32.8753	31.5147	31.1332	31.0576	31.5512	32.244	32.0611	32.4577	32.129	Burkholderia cenocepacia (strain ATCC BAA-245 / DSM 16553 / LMG 16656 / NCTC 13227 / J2315 / CF5610)					+	delta_OGC_plasmid_pscrhaB2_OGC_C4_induced_delta_OGC_plasmid_pscrhaB2_OGC_empty_induced			12	788	788	788	30	17	18	20	22
29.7322	30.6607	30.4212	30.3136	29.8094	30.074	30.3403	30.1369	30.4199	30.6	30.2279	30.101	30.1045	30.2803	30.0571	30.116	30.344	29.8451	30.4824	30.4175	30.032	29.806	30.2303	29.9189	30.358	30.3173	30.2921	30.7784	30.019	29.4962	30.2827	30.1373	Burkholderia cenocepacia (strain ATCC BAA-245 / DSM 16553 / LMG 16656 / NCTC 13227 / J2315 / CF5610)									16	959	959	959	28	32	43	33	22
31.6999	32.0443	32.0328	31.8032	31.5413	31.6182	31.8147	31.4571	31.5584	31.8933	31.5032	31.7363	31.5956	31.5577	31.6009	32.0237	32.3932	32.0922	32.1513	31.8892	31.9237	32.335	31.784	31.6996	31.9056	32.0178	31.9462	31.7888	32.0619	31.7841	31.8876	31.7704	Burkholderia cenocepacia (strain ATCC BAA-245 / DSM 16553 / LMG 16656 / NCTC 13227 / J2315 / CF5610)									34	3598	3598	3598	92	127	122	122	90
32.4965	33.1866	33.0885	32.982	32.5692	32.6783	32.7387	32.4512	32.4722	32.7867	32.6042	32.7289	32.3592	32.5319	32.492	32.9458	33.1098	32.8526	32.7906	32.7367	32.6587	32.4562	32.7361	32.6406	32.8047	32.8922	32.6146	32.7879	32.4632	32.7439	32.6841	32.6421	Burkholderia cenocepacia (strain ATCC BAA-245 / DSM 16553 / LMG 16656 / NCTC 13227 / J2315 / CF5610)									8	666	666	666	18	19	21	23	26
27.8707	27.8431	27.4314	NaN	27.6519	27.6241	27.8001	27.6392	27.2665	27.9417	NaN	27.9055	27.698	28.0655	27.7723	27.7239	27.7899	27.4837	27.6334	27.8913	27.8612	28.0002	27.5547	27.2993	27.3419	27.1162	27.3239	NaN	27.6829	27.5534	27.7353	27.7112	Burkholderia cenocepacia (strain ATCC BAA-245 / DSM 16553 / LMG 16656 / NCTC 13227 / J2315 / CF5610)									5	72	72	72	1	1	1	1	4
27.0271	26.469	25.8829	26.2204	26.2415	26.6806	26.5418	27.5205	26.9613	26.9372	26.8467	26.8109	26.962	27.0592	26.5705	26.2607	26.8475	26.6919	26.6521	26.9014	26.4967	26.4895	26.3477	26.1932	26.8112	25.9091	26.2954	26.852	27.0298	25.8484	26.5026	26.4281	Burkholderia cenocepacia (strain ATCC BAA-245 / DSM 16553 / LMG 16656 / NCTC 13227 / J2315 / CF5610)									5	157	157	157	6	7	7	2	6
34.0122	33.2263	32.4659	33.6652	34.07	34.0166	33.9568	34.1606	33.8898	34.0823	34.1145	33.9476	34.0242	34.0969	33.9371	33.5514	34.1863	33.6582	33.834	33.8159	34.074	33.7388	33.8905	34.0515	33.2404	32.2591	32.7887	33.0918	34.1247	33.9816	33.9457	33.7221	Burkholderia cenocepacia (strain ATCC BAA-245 / DSM 16553 / LMG 16656 / NCTC 13227 / J2315 / CF5610)					+	delta_OGC_plasmid_pscrhaB2_OGC_C4_induced_delta_OGC_plasmid_pscrhaB2_OGC_empty_induced			25	950	843	950	29	22	21	29	29
30.6199	30.9309	31.0655	30.6269	30.588	30.527	30.6023	30.4674	30.6093	30.6265	30.5956	30.5206	30.5736	30.5587	30.5244	30.1623	31.0242	30.6905	30.5735	30.7086	30.8395	30.9101	30.7621	30.4867	30.7467	30.9931	30.7735	30.6538	30.5912	30.793	30.6178	30.7061	Burkholderia cenocepacia (strain ATCC BAA-245 / DSM 16553 / LMG 16656 / NCTC 13227 / J2315 / CF5610)									8	282	282	282	6	11	9	7	12
29.0908	29.0792	29.3846	29.0124	29.0909	28.8436	28.9403	28.9225	28.9128	28.8555	28.8019	28.9169	29.1026	28.7429	28.6861	29.0887	28.8164	28.9173	28.6385	28.6614	28.8727	28.9698	28.8273	28.7744	29.053	29.4168	29.2636	29.0472	28.858	29.0959	29.1029	29.1187	Burkholderia cenocepacia (strain ATCC BAA-245 / DSM 16553 / LMG 16656 / NCTC 13227 / J2315 / CF5610)					+	delta_OGC_plasmid_pscrhaB2_OGC_C4_induced_delta_OGC_plasmid_pscrhaB2_OGC_empty_induced			6	144	144	144	2	3	6	5	1
NaN	NaN	28.7107	NaN	NaN	27.5691	NaN	26.9762	NaN	NaN	NaN	NaN	26.4362	NaN	NaN	26.9253	NaN	NaN	NaN	NaN	NaN	NaN	NaN	NaN	27.7398	28.9007	28.444	27.8886	NaN	NaN	NaN	NaN	Burkholderia cenocepacia (strain ATCC BAA-245 / DSM 16553 / LMG 16656 / NCTC 13227 / J2315 / CF5610)					+	delta_OGC_plasmid_pscrhaB2_OGC_C4_induced_delta_OGC_plasmid_pscrhaB2_OGC_empty_induced			4	109	109	109	2	3	5	3	2
31.0542	31.4566	31.0077	31.1063	31.1543	30.9383	31.1891	30.8327	31.2943	30.8319	30.9979	31.2491	30.7462	31.1678	31.2363	31.5685	30.8982	31.0446	30.8283	31.0994	31.0954	31.2016	31.0137	30.8202	31.2691	31.4471	31.3644	31.1494	30.5281	31.1657	31.0587	31.2173	Burkholderia cenocepacia (strain ATCC BAA-245 / DSM 16553 / LMG 16656 / NCTC 13227 / J2315 / CF5610)					+	delta_OGC_plasmid_pscrhaB2_OGC_C4_induced_delta_OGC_plasmid_pscrhaB2_OGC_empty_induced			13	1179	1179	1179	27	33	35	33	37
28.7917	28.3574	28.5537	28.2466	28.2063	28.4921	28.0692	28.5037	28.6696	28.4075	28.2226	28.2996	28.6031	28.6146	28.2774	27.5323	28.5764	28.5966	28.4155	28.2641	27.961	27.7373	28.2206	28.389	28.441	28.2296	28.537	28.4407	28.5836	28.4595	28.3975	28.1001	Burkholderia cenocepacia (strain ATCC BAA-245 / DSM 16553 / LMG 16656 / NCTC 13227 / J2315 / CF5610)									6	164	164	164	5	4	6	4	4
29.6487	29.4081	28.8508	29.7282	29.8844	29.631	29.6057	29.844	29.8024	29.872	29.92	29.6994	30.2219	29.8467	29.674	29.7364	29.7761	29.9454	29.7231	29.7618	29.4179	29.5838	29.5606	29.5123	29.6116	29.1459	29.2999	29.6406	29.9751	29.496	29.6563	29.6203	Burkholderia cenocepacia (strain ATCC BAA-245 / DSM 16553 / LMG 16656 / NCTC 13227 / J2315 / CF5610)					+	delta_OGC_plasmid_pscrhaB2_OGC_C4_induced_delta_OGC_plasmid_pscrhaB2_OGC_empty_induced			6	150	150	150	5	6	3	7	6
34.0936	34.6942	35.1409	33.7371	34.3578	34.5425	34.5716	34.3571	34.7278	34.4506	34.1946	34.305	34.4756	34.2725	34.2812	34.218	34.425	34.0022	34.4451	34.3685	34.193	34.2646	34.5723	33.9811	34.37	35.1284	34.8147	34.3578	34.1548	34.5727	34.575	33.7682	Burkholderia cenocepacia (strain ATCC BAA-245 / DSM 16553 / LMG 16656 / NCTC 13227 / J2315 / CF5610)									4	270	270	270	5	10	9	7	7
35.0739	35.4759	35.9627	35.3497	35.1485	34.9591	35.1831	34.5916	35.3128	34.8626	35.1386	35.1517	35.449	34.6377	34.6296	34.4947	35.036	35.3227	35.1024	34.9272	35.0595	35.2757	35.192	34.796	35.5748	36.0079	35.7771	35.7247	35.1434	35.1619	35.2641	35.575	Burkholderia cenocepacia (strain ATCC BAA-245 / DSM 16553 / LMG 16656 / NCTC 13227 / J2315 / CF5610)					+	delta_OGC_plasmid_pscrhaB2_OGC_C4_induced_delta_OGC_plasmid_pscrhaB2_OGC_empty_induced			5	875	875	875	23	28	31	27	22
30.5938	30.9907	30.855	30.8164	30.4833	30.3968	30.61	30.5524	30.7693	30.6583	30.5958	30.7314	30.4492	30.6682	30.6318	30.9482	30.625	30.4563	30.5881	30.6615	30.3575	30.3876	30.5003	30.4473	30.7458	30.9335	30.8737	30.8049	30.182	30.658	30.6697	30.6803	Burkholderia cenocepacia (strain ATCC BAA-245 / DSM 16553 / LMG 16656 / NCTC 13227 / J2315 / CF5610)					+	delta_OGC_plasmid_pscrhaB2_OGC_C4_induced_delta_OGC_plasmid_pscrhaB2_OGC_empty_induced			19	1177	1177	1177	42	39	39	32	32
27.2966	27.8717	27.9816	26.2181	27.1321	27.4218	26.6413	24.36	27.1271	26.7529	26.8253	26.8736	27.0458	NaN	26.581	26.7298	27.2274	27.3814	27.1304	26.944	NaN	26.5514	26.0943	25.9675	28.849	27.738	25.0221	28.365	24.4906	26.8607	23.9921	27.7891	Burkholderia cenocepacia (strain ATCC BAA-245 / DSM 16553 / LMG 16656 / NCTC 13227 / J2315 / CF5610)									6	112	112	112	1	6	6	7	4
29.6682	29.9474	30.2228	29.6469	29.6048	29.6824	29.6192	29.806	29.2866	29.7703	29.3067	29.7405	29.7515	29.4759	29.5813	30.0469	29.5398	29.9992	29.8516	29.4377	30.3355	30.2169	30.1426	30.084	29.8182	30.2625	30.014	29.8518	29.9661	29.9917	29.9242	29.8622	Burkholderia cenocepacia (strain ATCC BAA-245 / DSM 16553 / LMG 16656 / NCTC 13227 / J2315 / CF5610)							+	delta_OGC_plasmid_pscrhaB2_OGC_C4_non_induced_delta_OGC_plasmid_pscrhaB2_OGC_empty_non_induced	10	589	589	589	17	20	23	17	17
28.137	27.961	28.5525	27.9581	27.8592	28.0711	28.0415	28.2585	27.8232	27.9634	27.8871	27.9448	28.0173	27.7666	27.4085	27.5751	28.3996	28.2521	27.8263	27.8807	28.0044	27.5843	27.7487	27.8336	28.5387	28.1678	28.6196	27.9328	27.8073	28.0404	27.6602	27.917	Burkholderia cenocepacia (strain ATCC BAA-245 / DSM 16553 / LMG 16656 / NCTC 13227 / J2315 / CF5610)									5	358	358	358	9	12	15	9	9
31.101	31.5887	31.8252	31.1465	31.013	31.3736	31.2027	31.1984	30.8322	31.005	30.8455	30.962	30.8485	30.9083	30.8176	31.3831	31.7134	31.2972	31.334	31.0685	31.8989	31.781	31.6046	31.4668	31.3652	31.7228	31.4617	31.2537	31.4537	31.5732	31.6358	31.5125	Burkholderia cenocepacia (strain ATCC BAA-245 / DSM 16553 / LMG 16656 / NCTC 13227 / J2315 / CF5610)									25	1186	1186	1186	34	44	45	38	34
30.0692	30.5095	30.4971	29.8891	30.4684	30.4856	30.5608	30.74	29.3957	30.4545	30.2334	30.45	30.1757	30.2933	30.2835	29.0026	29.7261	29.3337	30.8556	30.4976	29.5624	29.8817	30.6901	30.608	29.9645	30.5577	30.6485	30.7115	29.8884	30.1891	30.2569	30.3196	Burkholderia cenocepacia (strain ATCC BAA-245 / DSM 16553 / LMG 16656 / NCTC 13227 / J2315 / CF5610)									2	279	279	279	10	7	9	7	7
34.7483	35.003	34.7417	34.7465	34.6394	34.6979	34.7423	34.669	34.8028	34.5449	34.6665	34.6198	34.4105	34.6596	34.6237	34.5467	34.814	34.6635	34.5921	34.6935	34.8577	34.8888	34.693	34.8969	34.8951	35.2626	35.1205	34.8411	34.6264	34.8535	34.8463	34.8494	Burkholderia cenocepacia (strain ATCC BAA-245 / DSM 16553 / LMG 16656 / NCTC 13227 / J2315 / CF5610)					+	delta_OGC_plasmid_pscrhaB2_OGC_C4_induced_delta_OGC_plasmid_pscrhaB2_OGC_empty_induced			24	2583	2583	2583	78	92	93	68	63
32.6072	32.1786	32.6442	32.7455	32.2891	32.4796	32.5901	32.4554	32.2123	32.3445	32.4951	32.5333	32.2944	31.6676	32.2421	32.5554	32.4082	32.7417	32.3448	32.4504	32.3589	32.7306	32.1522	32.5493	32.2956	33.0433	32.6039	32.4578	32.7101	32.4206	32.1751	32.5587	Burkholderia cenocepacia (strain ATCC BAA-245 / DSM 16553 / LMG 16656 / NCTC 13227 / J2315 / CF5610)									4	154	154	154	7	4	8	3	4
28.5313	28.3988	28.2682	28.3496	NaN	27.5705	NaN	27.8266	28.4463	28.4564	28.7053	28.4601	27.8129	28.3951	NaN	NaN	28.6309	28.476	28.1302	28.4044	28.9021	28.5842	NaN	NaN	28.7711	27.8129	28.1479	28.4111	28.6916	NaN	NaN	28.1331	Burkholderia cenocepacia (strain ATCC BAA-245 / DSM 16553 / LMG 16656 / NCTC 13227 / J2315 / CF5610)									4	58	58	58	2	4	2	4	3
30.1845	30.1583	29.8416	30.2333	30.4517	30.5741	30.5092	30.2037	30.7137	30.6186	30.5325	30.7103	30.9949	30.7277	30.6497	30.5419	30.1485	30.4542	30.3237	30.3131	30.3947	30.5918	30.4616	30.3856	30.2744	29.5305	30.0648	30.2475	30.5322	30.4046	30.4839	30.3449	Burkholderia cenocepacia (strain ATCC BAA-245 / DSM 16553 / LMG 16656 / NCTC 13227 / J2315 / CF5610)									22	939	939	939	23	27	19	29	23
33.6714	33.4472	32.7242	33.2904	33.8049	33.757	33.5976	32.7337	33.3192	33.5997	33.3159	33.4474	33.3263	33.6985	33.586	33.6016	33.5248	32.9212	33.2571	33.2635	34.1497	33.4878	33.6318	33.3136	33.1151	32.655	32.2692	33.1127	33.3668	33.6067	33.0815	32.6275	Burkholderia cenocepacia (strain ATCC BAA-245 / DSM 16553 / LMG 16656 / NCTC 13227 / J2315 / CF5610)									3	90	90	90	2	0	5	5	4
NaN	NaN	28.5441	29.7731	29.9891	NaN	30.066	29.2491	29.8196	30.0649	30.3648	29.5969	30.1076	30.82	30.5937	30.1095	NaN	NaN	29.9416	NaN	30.9205	31.0574	30.7838	30.4801	29.1363	29.2434	29.4951	29.0885	30.5266	30.2543	30.1897	29.603	Burkholderia cenocepacia (strain ATCC BAA-245 / DSM 16553 / LMG 16656 / NCTC 13227 / J2315 / CF5610)									8	77	77	77	0	2	1	1	4
35.1316	35.0494	35.3094	35.0162	34.9664	35.0171	35.0369	34.9045	34.8866	35.1071	35.0103	34.9206	35.0224	34.9051	34.6795	34.7536	35.4266	35.2909	35.1508	35.0467	35.1769	35.261	35.0819	34.8876	35.364	35.1025	35.1351	34.9054	35.4772	35.1906	35.313	35.1461	Burkholderia cenocepacia (strain ATCC BAA-245 / DSM 16553 / LMG 16656 / NCTC 13227 / J2315 / CF5610)									21	4085	4085	4085	113	134	146	147	120
27.4608	27.4756	27.8152	26.3364	27.2811	27.7552	26.9676	27.0019	27.3421	27.357	NaN	26.5827	27.3106	27.1807	27.0989	28.4607	27.812	27.4617	27.2934	27.3528	28.0149	28.3057	27.2103	27.183	27.5841	28.1096	27.748	NaN	27.6856	27.4014	27.3867	27.356	Burkholderia cenocepacia (strain ATCC BAA-245 / DSM 16553 / LMG 16656 / NCTC 13227 / J2315 / CF5610)									4	149	149	149	3	6	5	5	3
28.6321	28.8439	29.3081	28.7926	28.5848	29.0473	28.7316	28.9498	28.8009	29.0648	28.433	28.7836	28.7403	28.8	28.7674	29.1584	29.3466	28.4759	29.0087	28.648	28.7171	29.1766	28.8294	29.0432	28.8757	29.5556	29.1618	28.7532	28.8107	28.8261	28.7578	28.528	Burkholderia cenocepacia (strain ATCC BAA-245 / DSM 16553 / LMG 16656 / NCTC 13227 / J2315 / CF5610)									6	142	142	142	6	5	5	2	3
29.886	28.8662	27.9124	29.0606	29.743	29.9483	29.9123	30.0011	30.0741	29.8176	29.6249	29.5461	29.7836	29.9793	29.808	29.7425	28.8742	29.3479	29.0703	29.511	29.2682	30.1187	29.8999	30.0173	28.743	27.9832	28.2568	28.5933	29.3897	29.5505	29.5339	29.5804	Burkholderia cenocepacia (strain ATCC BAA-245 / DSM 16553 / LMG 16656 / NCTC 13227 / J2315 / CF5610)					+	delta_OGC_plasmid_pscrhaB2_OGC_C4_induced_delta_OGC_plasmid_pscrhaB2_OGC_empty_induced			6	308	308	308	15	6	5	6	14
31.0203	30.225	29.5373	30.8548	31.3526	30.7244	31.1293	30.6363	30.5602	30.4556	30.8615	30.6014	30.8796	31.1493	30.914	31.2154	31.0251	30.7561	30.59	30.771	31.1574	30.9397	30.9698	30.9718	30.039	29.3854	29.7965	30.2382	30.7073	30.6399	30.777	30.4649	Burkholderia cenocepacia (strain ATCC BAA-245 / DSM 16553 / LMG 16656 / NCTC 13227 / J2315 / CF5610)					+	delta_OGC_plasmid_pscrhaB2_OGC_C4_induced_delta_OGC_plasmid_pscrhaB2_OGC_empty_induced	+	delta_OGC_plasmid_pscrhaB2_OGC_C4_non_induced_delta_OGC_plasmid_pscrhaB2_OGC_empty_non_induced	9	635	635	635	18	13	11	21	26
27.242	27.6894	27.7234	27.4202	27.4248	27.4803	27.4634	27.1298	27.4972	27.6475	27.4558	27.5342	27.4754	27.4063	27.3786	27.6684	27.6917	27.4248	27.112	27.194	27.8333	27.7274	27.4624	26.9117	27.6529	27.5632	27.0865	26.9895	27.2316	27.3386	27.1146	27.1245	Burkholderia cenocepacia (strain ATCC BAA-245 / DSM 16553 / LMG 16656 / NCTC 13227 / J2315 / CF5610)									8	451	451	451	11	20	12	16	14
27.5346	27.6656	27.7912	27.5989	27.9768	27.6424	27.8992	27.6652	27.6821	27.9499	27.9425	28.0954	27.9292	28.136	27.9061	27.1979	27.2717	27.2567	27.7679	27.6006	27.3945	27.499	28.0528	27.6135	27.0562	27.6843	27.8526	27.773	27.2647	27.6321	27.5127	27.4913	Burkholderia cenocepacia (strain ATCC BAA-245 / DSM 16553 / LMG 16656 / NCTC 13227 / J2315 / CF5610)									11	419	419	419	9	13	13	10	13
31.7589	32.1616	31.7987	32.3099	32.1906	31.8365	31.9602	32.0606	32.159	31.7243	31.9778	31.9107	31.7463	31.6613	31.7066	31.608	31.4387	31.4967	31.7777	32.0097	31.3952	31.2492	31.5477	31.8453	31.6413	31.8405	31.9693	32.0981	31.1905	31.8283	31.4281	31.8286	Burkholderia cenocepacia (strain ATCC BAA-245 / DSM 16553 / LMG 16656 / NCTC 13227 / J2315 / CF5610)									3	215	215	215	7	8	8	8	7
28.1011	28.2915	28.1939	28.2627	28.4545	28.0319	27.9089	28.1289	28.0972	28.0759	28.432	28.4421	27.9546	28.1305	28.3161	27.9687	28.5023	28.5219	28.3339	28.1688	28.1785	28.0621	27.832	27.9405	28.231	27.8489	27.9595	28.1778	28.0106	27.7523	27.917	27.9983	Burkholderia cenocepacia (strain ATCC BAA-245 / DSM 16553 / LMG 16656 / NCTC 13227 / J2315 / CF5610)					+	delta_OGC_plasmid_pscrhaB2_OGC_C4_induced_delta_OGC_plasmid_pscrhaB2_OGC_empty_induced			8	265	265	265	17	9	7	12	11
NaN	26.4587	26.4776	25.6697	25.1695	25.3456	NaN	NaN	25.8976	25.6351	24.8714	25.6365	NaN	25.0687	NaN	24.1894	NaN	NaN	25.5089	25.4845	24.3537	25.7238	NaN	NaN	25.8409	26.756	26.8911	26.4828	25.0849	25.5492	25.6069	25.7851	Burkholderia cenocepacia (strain ATCC BAA-245 / DSM 16553 / LMG 16656 / NCTC 13227 / J2315 / CF5610)					+	delta_OGC_plasmid_pscrhaB2_OGC_C4_induced_delta_OGC_plasmid_pscrhaB2_OGC_empty_induced			3	81	81	81	2	5	3	2	3
30.0735	30.5285	30.7788	30.4535	30.5168	30.5499	30.4329	30.3721	30.179	30.411	30.0935	30.5371	30.4236	30.4461	30.3699	30.2966	30.6195	29.98	30.4682	30.2103	30.3071	30.3164	30.4515	30.2269	30.0545	30.8587	30.6668	30.4871	29.9513	30.4382	30.4489	30.2208	Burkholderia cenocepacia (strain ATCC BAA-245 / DSM 16553 / LMG 16656 / NCTC 13227 / J2315 / CF5610)									12	456	456	456	12	11	15	14	14
26.0921	26.2301	25.6806	26.2522	26.1327	26.3276	26.0097	26.2474	26.3768	26.0626	26.2676	25.9593	26.27	26.0898	25.7851	NaN	NaN	26.5197	26.4425	26.5628	25.8505	26.1462	25.4746	26.0352	26.2283	25.8049	25.8958	25.9005	26.5386	25.7825	25.9233	25.9358	Burkholderia cenocepacia (strain ATCC BAA-245 / DSM 16553 / LMG 16656 / NCTC 13227 / J2315 / CF5610)									5	82	82	82	2	1	2	1	2
26.5172	27.0239	26.6062	26.9521	25.8898	24.4701	25.7663	24.6884	26.3576	25.3442	25.8226	26.3682	25.6143	25.8556	25.8514	26.0104	NaN	26.4487	26.3077	26.3274	25.6684	25.9067	25.3621	25.206	27.4124	26.9758	27.4593	27.4676	25.4718	25.7628	26.2202	26.5961	Burkholderia cenocepacia (strain ATCC BAA-245 / DSM 16553 / LMG 16656 / NCTC 13227 / J2315 / CF5610)									3	57	57	57	2	1	1	2	2
26.3598	26.669	26.1872	26.6717	NaN	NaN	26.4719	NaN	25.3833	25.6107	25.8276	26.0491	25.4933	25.9155	26.2481	25.8426	NaN	26.2239	NaN	25.6911	26.3454	NaN	NaN	25.8079	25.5737	NaN	26.0056	26.4175	NaN	25.9771	25.9392	26.0719	Burkholderia cenocepacia (strain ATCC BAA-245 / DSM 16553 / LMG 16656 / NCTC 13227 / J2315 / CF5610)									5	62	62	62	1	2	3	2	2
31.42	31.8238	31.8094	31.6963	31.5029	31.4364	31.4732	31.3857	31.3782	31.381	31.5294	31.4262	31.3208	31.4319	31.3473	31.7795	31.7055	31.6488	31.5645	31.7246	31.6487	31.8248	31.412	31.6528	31.6744	31.7403	31.8049	31.7394	31.5884	31.8693	31.8796	31.8648	Burkholderia cenocepacia (strain ATCC BAA-245 / DSM 16553 / LMG 16656 / NCTC 13227 / J2315 / CF5610)									13	2095	2095	2095	64	80	70	67	56
30.1889	30.6622	30.6264	30.4937	30.7142	30.6565	30.6073	30.5011	30.4413	30.7325	30.5089	30.5401	30.7171	30.5982	30.3521	29.8517	30.4186	30.3521	30.5398	30.46	30.4389	30.1574	30.5528	30.3821	30.4323	30.7022	30.5863	30.5712	30.478	30.4911	30.4622	30.472	Burkholderia cenocepacia (strain ATCC BAA-245 / DSM 16553 / LMG 16656 / NCTC 13227 / J2315 / CF5610)									11	461	461	461	12	16	20	18	17
30.8711	31.4913	31.3746	31.3978	31.2924	31.3693	31.2327	31.0143	30.4539	31.1708	30.8993	31.0558	31.0531	30.9728	30.9648	31.1076	30.8306	30.6176	31.1404	31.0716	30.9957	30.9194	31.2269	31.1263	30.6747	31.3729	31.2415	31.3812	30.8386	31.2157	31.0895	31.2305	Burkholderia cenocepacia (strain ATCC BAA-245 / DSM 16553 / LMG 16656 / NCTC 13227 / J2315 / CF5610)									16	705	705	705	20	25	24	28	19
NaN	NaN	NaN	NaN	25.8161	NaN	NaN	NaN	25.8718	NaN	26.0378	NaN	25.1013	NaN	NaN	25.1329	26.361	26.0285	NaN	NaN	26.5045	25.9976	NaN	NaN	NaN	25.7496	26.3616	27.444	26.0537	NaN	NaN	26.6147	Burkholderia cenocepacia (strain ATCC BAA-245 / DSM 16553 / LMG 16656 / NCTC 13227 / J2315 / CF5610)									3	103	103	103	3	1	3	4	3
26.3772	27.2739	NaN	NaN	NaN	25.474	29.7429	25.9828	29.8265	26.3237	24.6344	29.7267	NaN	25.9411	30.4674	NaN	24.3312	NaN	33.0337	NaN	30.7844	30.8219	26.0412	26.7448	30.8091	30.3788	29.9369	26.1095	26.1907	24.3152	26.3734	30.7816	Burkholderia cenocepacia (strain ATCC BAA-245 / DSM 16553 / LMG 16656 / NCTC 13227 / J2315 / CF5610)									3	103	103	103	4	4	2	1	2
26.6274	26.3837	26.5893	26.6606	26.5851	26.9105	26.7935	26.7227	26.5663	26.6996	26.3519	26.7192	26.6307	26.7535	26.7427	26.1522	26.8494	26.4553	26.9824	26.6113	26.6899	26.6967	26.667	26.5975	25.966	26.6921	26.4338	26.4384	26.3587	26.3304	26.5449	26.2751	Burkholderia cenocepacia (strain ATCC BAA-245 / DSM 16553 / LMG 16656 / NCTC 13227 / J2315 / CF5610)							+	delta_OGC_plasmid_pscrhaB2_OGC_C4_non_induced_delta_OGC_plasmid_pscrhaB2_OGC_empty_non_induced	7	174	174	174	7	6	5	5	6
27.935	NaN	27.7042	27.7984	NaN	NaN	27.6083	NaN	26.6633	27.9146	27.6105	NaN	27.4177	27.9867	27.614	NaN	27.7743	27.0463	27.9349	28.0262	NaN	27.7817	28.2866	25.7565	NaN	27.5887	27.5924	27.582	NaN	27.8685	27.6425	27.8698	Burkholderia cenocepacia (strain ATCC BAA-245 / DSM 16553 / LMG 16656 / NCTC 13227 / J2315 / CF5610)									3	50	50	50	2	2	3	3	1
29.2591	29.6298	29.6911	29.2999	29.4697	29.3562	29.414	29.419	29.2101	29.6578	29.5662	29.85	29.4842	30.0005	29.6554	29.0809	29.0294	29.2452	29.3627	29.595	28.7925	29.3489	29.4843	29.1528	29.039	29.132	28.8726	29.4934	29.3025	29.0316	29.3326	29.3669	Burkholderia cenocepacia (strain ATCC BAA-245 / DSM 16553 / LMG 16656 / NCTC 13227 / J2315 / CF5610)									6	216	216	216	10	5	7	5	7
27.2738	27.5585	27.3203	27.337	26.9961	27.5726	27.198	27.6956	27.0861	27.0445	27.1631	27.192	26.9628	26.8326	27.1006	27.1805	27.3256	27.6054	27.1154	27.4094	26.7954	27.1235	26.6556	27.0459	27.4256	26.8792	27.3946	27.4991	27.1429	27.0674	27.1834	27.3345	Burkholderia cenocepacia (strain ATCC BAA-245 / DSM 16553 / LMG 16656 / NCTC 13227 / J2315 / CF5610)									6	233	233	233	10	8	9	5	6
26.7315	24.6362	27.1898	25.2962	NaN	26.0795	26.5174	27.0391	26.6666	27.1474	NaN	25.6832	26.944	26.4422	26.8054	NaN	NaN	26.7404	26.2871	26.6459	NaN	NaN	26.4658	26.1515	26.906	26.0702	26.1485	26.2754	26.4792	25.9222	24.8388	27.0226	Burkholderia cenocepacia (strain ATCC BAA-245 / DSM 16553 / LMG 16656 / NCTC 13227 / J2315 / CF5610)									4	94	94	94	2	1	3	5	3
26.4251	26.517	27.0092	26.5677	26.3039	26.4066	26.1215	26.4228	26.3912	26.2568	26.5315	26.4543	26.3687	25.3676	25.9904	25.8119	26.1391	26.8783	26.8265	26.3543	26.6422	26.3243	26.44	26.3423	26.5807	26.9959	27.0454	27.0158	26.5469	26.3606	26.3515	26.409	Burkholderia cenocepacia (strain ATCC BAA-245 / DSM 16553 / LMG 16656 / NCTC 13227 / J2315 / CF5610)									5	140	140	140	4	3	6	5	5
32.0534	32.258	32.4465	32.0914	31.8928	31.9215	31.781	31.8596	32.0129	31.7256	31.7344	31.7216	31.9001	31.5847	31.3898	31.5831	31.7622	32.2666	31.7083	31.7936	30.8396	31.8887	31.6687	31.6307	32.3931	32.5925	32.4194	32.3302	31.8502	32.0049	31.8724	32.0453	Burkholderia cenocepacia (strain ATCC BAA-245 / DSM 16553 / LMG 16656 / NCTC 13227 / J2315 / CF5610)					+	delta_OGC_plasmid_pscrhaB2_OGC_C4_induced_delta_OGC_plasmid_pscrhaB2_OGC_empty_induced			7	634	634	634	19	21	20	17	18
25.5254	30.386	31.9516	29.1153	27.7306	27.9625	28.2009	25.2528	28.2382	26.8989	26.4138	27.7586	27.5312	26.2999	25.9101	28.336	27.7891	28.7543	27.6522	27.6384	27.168	28.169	27.0994	25.8194	30.1151	31.8446	30.9719	30.3724	27.239	28.6595	28.2257	29.0371	Burkholderia cenocepacia (strain ATCC BAA-245 / DSM 16553 / LMG 16656 / NCTC 13227 / J2315 / CF5610)					+	delta_OGC_plasmid_pscrhaB2_OGC_C4_induced_delta_OGC_plasmid_pscrhaB2_OGC_empty_induced			8	197	197	197	3	7	21	4	6
27.3463	28.1798	28.0549	27.8142	28.0818	27.7339	28.0684	27.3009	27.7353	27.8258	27.681	27.961	27.3786	27.8213	28.0074	27.7866	27.9219	27.832	27.9061	28.013	27.5337	27.4597	27.6764	26.9257	27.7829	28.1544	27.6235	27.7127	27.4421	27.7339	27.7247	27.6016	Burkholderia cenocepacia (strain ATCC BAA-245 / DSM 16553 / LMG 16656 / NCTC 13227 / J2315 / CF5610)									4	184	184	184	4	6	5	6	6
30.5398	29.6628	29.3543	30.144	30.9044	30.6505	31.0171	30.655	30.5545	30.8534	31.0033	30.7718	31.0452	31.2145	31.1798	30.6695	30.0142	30.0467	30.2717	30.4286	30.4752	30.6904	30.666	30.4739	29.4801	28.4551	29.4971	29.6195	30.708	30.2646	30.6197	30.1056	Burkholderia cenocepacia (strain ATCC BAA-245 / DSM 16553 / LMG 16656 / NCTC 13227 / J2315 / CF5610)					+	delta_OGC_plasmid_pscrhaB2_OGC_C4_induced_delta_OGC_plasmid_pscrhaB2_OGC_empty_induced			2	381	381	381	13	9	9	10	12
NaN	24.5675	NaN	NaN	NaN	NaN	NaN	NaN	NaN	NaN	NaN	NaN	NaN	NaN	NaN	NaN	NaN	NaN	NaN	NaN	NaN	NaN	NaN	NaN	23.6203	23.9399	24.4358	24.4227	NaN	24.8236	24.501	24.5861	Burkholderia cenocepacia (strain ATCC BAA-245 / DSM 16553 / LMG 16656 / NCTC 13227 / J2315 / CF5610)									3	46	46	46	1	1	3	0	2
27.1712	25.8419	25.7148	25.7667	24.5574	26.6003	25.1081	27.7001	NaN	NaN	NaN	NaN	25.5494	NaN	NaN	NaN	25.5336	26.4429	25.2356	26.3055	25.665	26.338	25.3212	27.3863	26.3861	25.1535	25.8245	26.217	26.3116	26.7831	26.8935	27.2455	Burkholderia cenocepacia (strain ATCC BAA-245 / DSM 16553 / LMG 16656 / NCTC 13227 / J2315 / CF5610)									4	70	70	70	4	2	2	3	2
26.7851	NaN	NaN	NaN	25.4537	26.669	24.8073	27.7582	24.9113	25.1156	NaN	NaN	25.016	25.213	NaN	25.1355	25.3615	25.7848	25.4921	NaN	NaN	24.862	NaN	26.1598	24.9057	NaN	24.4781	24.6112	NaN	NaN	24.3418	24.3559	Burkholderia cenocepacia (strain ATCC BAA-245 / DSM 16553 / LMG 16656 / NCTC 13227 / J2315 / CF5610)									5	123	123	123	9	2	2	4	6
24.1023	NaN	NaN	NaN	NaN	24.4633	NaN	25.0085	NaN	NaN	NaN	NaN	NaN	NaN	NaN	24.2267	NaN	NaN	NaN	NaN	NaN	22.9246	NaN	24.5971	NaN	NaN	NaN	NaN	23.8138	23.6078	23.1493	NaN	Burkholderia cenocepacia (strain ATCC BAA-245 / DSM 16553 / LMG 16656 / NCTC 13227 / J2315 / CF5610)									3	23	23	23	1	0	0	0	0
24.513	NaN	NaN	NaN	24.8121	24.695	24.6104	24.513	24.5577	24.9409	24.7737	24.2732	24.4937	24.4867	24.611	24.6302	25.0645	24.4184	25.5308	24.4685	24.8583	25.138	24.8328	NaN	24.1448	NaN	25.0097	24.0116	24.6174	24.5559	24.944	NaN	Burkholderia cenocepacia (strain ATCC BAA-245 / DSM 16553 / LMG 16656 / NCTC 13227 / J2315 / CF5610)									3	69	69	69	2	2	2	2	2
27.8173	28.0767	27.9447	27.9219	28.2486	27.949	28.0121	27.9694	27.7383	27.7159	27.6228	27.8356	28.059	27.9481	28.0643	27.8695	27.5628	27.4879	27.8664	27.6959	28.0504	28.0638	27.9882	28.2262	27.4298	27.8965	27.8882	27.7644	27.9829	27.9525	28.143	28.1591	Burkholderia cenocepacia (strain ATCC BAA-245 / DSM 16553 / LMG 16656 / NCTC 13227 / J2315 / CF5610)									6	232	232	232	8	6	7	6	9
27.8365	28.0872	28.9828	28.0904	27.2793	27.3935	27.2501	28.2095	28.4308	27.7981	28.2984	28.4786	28.1344	27.4731	27.4271	26.7448	26.9809	28.6507	28.1787	28.1586	26.3246	27.366	26.936	27.0672	28.9078	28.2035	28.7159	29.0689	27.8199	27.2377	27.8904	28.2319	Burkholderia cenocepacia (strain ATCC BAA-245 / DSM 16553 / LMG 16656 / NCTC 13227 / J2315 / CF5610)									2	118	118	118	2	4	4	4	4
32.4914	32.6551	33.1657	32.7827	32.3328	32.4869	32.6607	33.0779	32.3138	32.4878	32.5827	32.8363	32.9758	32.6776	32.4374	32.2912	32.3416	32.5552	32.8597	32.6215	31.9211	32.2587	32.8734	32.9028	32.5512	33.2321	33.7124	32.6722	32.7276	33.2502	33.2398	33.3699	Burkholderia cenocepacia (strain ATCC BAA-245 / DSM 16553 / LMG 16656 / NCTC 13227 / J2315 / CF5610)									9	435	435	435	10	19	14	13	10
30.4362	30.5834	30.8482	30.445	30.237	30.4411	30.3927	30.4702	30.1424	30.1117	30.0824	30.1013	30.2764	30.3282	30.2467	30.6298	30.2933	30.5175	30.3259	30.2526	30.2881	30.794	30.22	30.1888	30.6909	30.8574	30.9396	30.7235	30.9821	30.9801	30.8846	30.9453	Burkholderia cenocepacia (strain ATCC BAA-245 / DSM 16553 / LMG 16656 / NCTC 13227 / J2315 / CF5610)					+	delta_OGC_plasmid_pscrhaB2_OGC_C4_induced_delta_OGC_plasmid_pscrhaB2_OGC_empty_induced	+	delta_OGC_plasmid_pscrhaB2_OGC_C4_non_induced_delta_OGC_plasmid_pscrhaB2_OGC_empty_non_induced	24	1340	1340	1340	42	44	47	40	33
27.6099	26.1544	25.5592	26.5137	26.0329	27.123	26.0154	28.2812	26.1109	25.9667	26.2533	25.9559	25.7536	25.5886	25.4179	26.4455	26.623	26.8161	26.9202	26.8866	26.2651	26.4589	26.3219	28.2093	25.8327	25.1216	25.5281	25.8294	26.8913	26.3375	26.7768	26.7956	Burkholderia cenocepacia (strain ATCC BAA-245 / DSM 16553 / LMG 16656 / NCTC 13227 / J2315 / CF5610)					+	delta_OGC_plasmid_pscrhaB2_OGC_C4_induced_delta_OGC_plasmid_pscrhaB2_OGC_empty_induced			13	378	378	378	18	10	5	11	12
24.6135	23.0882	23.7983	NaN	NaN	24.1832	23.8783	25.9376	NaN	24.4437	24.3535	23.6292	23.377	23.3655	NaN	23.631	23.4956	NaN	NaN	23.1163	NaN	22.686	23.2329	26.2271	24.1027	25.1905	23.8019	NaN	23.9729	23.8734	23.0164	NaN	Burkholderia cenocepacia (strain ATCC BAA-245 / DSM 16553 / LMG 16656 / NCTC 13227 / J2315 / CF5610)									2	63	63	63	3	2	1	0	2
27.909	27.8304	27.6198	27.9988	28.32	28.4797	28.1028	28.3749	27.6943	28.1928	27.905	28.1222	28.2352	28.2809	28.0519	27.7115	27.7366	28.0589	28.0518	28.0847	28.1443	27.8756	28.0597	28.237	27.3999	27.7796	27.3445	27.7621	28.0311	27.82	27.9463	27.9402	Burkholderia cenocepacia (strain ATCC BAA-245 / DSM 16553 / LMG 16656 / NCTC 13227 / J2315 / CF5610)					+	delta_OGC_plasmid_pscrhaB2_OGC_C4_induced_delta_OGC_plasmid_pscrhaB2_OGC_empty_induced			2	91	91	91	2	3	1	4	2
23.0303	NaN	25.1401	NaN	24.1715	NaN	24.1016	NaN	NaN	24.8535	25.1375	25.1688	NaN	NaN	NaN	NaN	NaN	23.771	NaN	24.1734	24.1542	NaN	NaN	NaN	25.2885	NaN	25.3391	25.3272	24.3234	NaN	24.2432	NaN	Burkholderia cenocepacia (strain ATCC BAA-245 / DSM 16553 / LMG 16656 / NCTC 13227 / J2315 / CF5610)									2	60	60	60	2	1	4	1	3
29.6893	29.3121	29.0356	29.4817	29.917	29.6306	29.999	30.0015	29.4591	29.7196	30.0995	29.9902	29.9056	30.1664	30.0846	30.3662	29.4525	29.5382	29.7087	29.7403	30.038	29.8638	29.9188	29.7508	28.8667	28.9695	29.2003	29.381	29.5211	29.4734	29.6557	29.5613	Burkholderia cenocepacia (strain ATCC BAA-245 / DSM 16553 / LMG 16656 / NCTC 13227 / J2315 / CF5610)					+	delta_OGC_plasmid_pscrhaB2_OGC_C4_induced_delta_OGC_plasmid_pscrhaB2_OGC_empty_induced	+	delta_OGC_plasmid_pscrhaB2_OGC_C4_non_induced_delta_OGC_plasmid_pscrhaB2_OGC_empty_non_induced	4	131	131	131	3	3	5	3	3
27.9979	27.6314	27.2942	27.5329	28.0382	27.8239	28.0939	27.9808	28.0563	28.1833	28.5396	28.3871	28.2019	28.4518	28.5139	28.1057	28.0589	28.0642	27.7103	27.8546	28.231	28.3793	28.2707	28.0038	27.482	27.1141	27.2786	27.6915	27.8111	27.3683	27.79	27.7634	Burkholderia cenocepacia (strain ATCC BAA-245 / DSM 16553 / LMG 16656 / NCTC 13227 / J2315 / CF5610)					+	delta_OGC_plasmid_pscrhaB2_OGC_C4_induced_delta_OGC_plasmid_pscrhaB2_OGC_empty_induced	+	delta_OGC_plasmid_pscrhaB2_OGC_C4_non_induced_delta_OGC_plasmid_pscrhaB2_OGC_empty_non_induced	8	238	238	238	7	8	6	3	8
31.2011	29.9864	28.7562	29.9173	29.9286	30.678	30.2611	31.3873	29.9876	29.8251	30.0801	29.7548	30.0257	30.3135	30.3616	30.054	30.7834	30.978	30.8157	30.872	30.1437	30.2634	30.2542	30.9698	30.4331	28.4045	30.3647	30.4475	31.2235	30.5187	30.9111	30.73	Burkholderia cenocepacia (strain ATCC BAA-245 / DSM 16553 / LMG 16656 / NCTC 13227 / J2315 / CF5610)									9	861	861	861	36	24	14	25	26
NaN	25.1602	NaN	NaN	23.7351	NaN	24.0462	NaN	NaN	NaN	22.7321	23.7535	NaN	23.4396	24.5551	25.5344	NaN	NaN	22.0249	25.077	23.9089	24.7165	24.5516	NaN	25.115	24.4283	25.0004	26.0152	NaN	NaN	25.2141	26.3191	Burkholderia cenocepacia (strain ATCC BAA-245 / DSM 16553 / LMG 16656 / NCTC 13227 / J2315 / CF5610)									2	46	46	46	0	4	0	2	1
31.417	30.1981	29.4949	30.4738	30.173	30.9769	30.2286	31.4883	29.9791	29.7636	29.9775	29.7368	30.2213	30.1815	30.2755	30.2264	30.8237	30.8134	30.8602	30.7446	30.6232	30.5772	30.6721	31.0612	30.8085	28.7064	30.2908	30.6839	31.4881	30.8139	31.1583	31.134	Burkholderia cenocepacia (strain ATCC BAA-245 / DSM 16553 / LMG 16656 / NCTC 13227 / J2315 / CF5610)									10	286	286	286	11	7	3	7	8
30.8068	29.6892	29.024	29.983	29.8284	30.7537	30.0528	31.3632	28.9409	29.1204	29.3737	29.2727	29.7056	29.7903	30.017	30.1069	30.3105	29.8527	30.4046	30.4442	30.1518	29.8279	30.0639	30.5566	29.8624	28.1972	29.3488	30.0575	30.3218	29.8777	30.1876	30.3402	Burkholderia cenocepacia (strain ATCC BAA-245 / DSM 16553 / LMG 16656 / NCTC 13227 / J2315 / CF5610)									8	211	211	211	7	6	4	6	8
32.1633	31.0781	29.6337	30.7055	30.804	31.5828	30.9135	32.1969	30.6525	30.4412	30.954	30.4922	30.961	31.0828	31.162	31.026	31.5639	31.6886	31.7278	31.7641	30.9806	31.0669	31.0047	31.967	31.4048	29.2717	30.9202	31.2131	31.8975	31.71	31.8812	31.6322	Burkholderia cenocepacia (strain ATCC BAA-245 / DSM 16553 / LMG 16656 / NCTC 13227 / J2315 / CF5610)									11	1265	1265	1265	53	26	20	31	25
29.4931	29.3238	29.1982	29.2752	29.2073	29.4131	29.2659	29.172	29.2577	29.2032	29.2417	29.2763	28.9883	29.2619	29.3094	28.9793	29.9422	28.9988	29.5669	29.5465	29.5057	29.1562	29.409	29.1564	28.8976	29.1122	29.1721	29.1621	28.9062	29.0336	29.0664	29.0149	Burkholderia cenocepacia (strain ATCC BAA-245 / DSM 16553 / LMG 16656 / NCTC 13227 / J2315 / CF5610)									7	198	198	198	11	10	6	7	7
36.1635	36.3024	36.2533	36.0816	35.8573	35.7361	35.8406	35.9117	35.9221	36.0488	36.048	36.0608	35.927	36.0132	35.8361	35.7423	36.082	36.0221	35.9814	36.0613	36.1318	35.9496	36.0883	35.7945	36.2484	36.0148	36.2209	36.2122	36.0118	35.9547	36.0465	36.0389	Burkholderia cenocepacia (strain ATCC BAA-245 / DSM 16553 / LMG 16656 / NCTC 13227 / J2315 / CF5610)	+	WT_pScrhaB2_OGC_induced_WT_pScrhaB2_OGC_non_induced							29	7777	7777	7777	243	272	270	246	224
26.9249	27.1433	26.9232	26.7179	26.9773	26.5033	26.5584	26.8825	26.9096	27.053	26.884	26.9463	26.9226	26.6002	26.5856	26.3201	26.6427	27.0997	26.7368	26.9601	26.4261	26.7493	26.7137	26.4203	27.3085	27.019	27.1046	27.3494	27.1239	26.6348	26.7444	26.9407	Burkholderia cenocepacia (strain ATCC BAA-245 / DSM 16553 / LMG 16656 / NCTC 13227 / J2315 / CF5610)									7	381	381	381	13	16	10	11	11
28.4291	29.3648	29.2607	28.9367	28.5468	28.2632	28.3929	28.5808	29.0715	28.023	28.4577	28.6667	28.4735	28.1794	28.1321	28.5243	27.8948	28.4929	28.242	28.4335	27.8536	28.356	27.9096	28.3444	29.5082	29.5697	29.5822	29.3123	28.3976	29.0127	28.9146	29.2129	Burkholderia cenocepacia (strain ATCC BAA-245 / DSM 16553 / LMG 16656 / NCTC 13227 / J2315 / CF5610)					+	delta_OGC_plasmid_pscrhaB2_OGC_C4_induced_delta_OGC_plasmid_pscrhaB2_OGC_empty_induced			5	147	147	147	3	3	3	5	4
33.9907	34.5058	34.5529	34.1601	34.0695	34.2637	34.2383	34.0375	33.9774	34.1946	34.1222	34.1463	33.9325	34.1041	34.0641	34.0436	34.4078	33.9351	34.309	34.1985	34.2052	34.4079	34.3536	34.1148	34.2333	34.7018	34.4997	34.4143	34.0424	34.3247	34.3294	34.3839	Burkholderia cenocepacia (strain ATCC BAA-245 / DSM 16553 / LMG 16656 / NCTC 13227 / J2315 / CF5610)									36	5280	1188	5280	154	180	174	164	142
26.0047	24.1709	23.9437	25.3611	25.6066	26.5769	25.8685	26.6708	26.4793	26.8451	24.0042	26.0435	25.8289	25.7129	26.0206	23.6436	25.8261	26.4879	25.6908	25.5414	NaN	26.4882	25.6453	25.4089	26.609	26.3294	25.0381	24.8556	26.5455	25.7115	25.873	26.0813	Burkholderia cenocepacia (strain ATCC BAA-245 / DSM 16553 / LMG 16656 / NCTC 13227 / J2315 / CF5610)									3	109	109	109	4	4	4	3	4
29.9232	30.1681	30.2738	29.5661	30.1413	30.2484	29.7946	29.6799	29.8466	30.2084	30.4509	30.1334	30.2629	29.777	30.1465	30.7978	30.8889	29.8178	30.3633	30.2961	30.442	30.6205	30.2994	29.8813	30.117	30.2515	30.0421	29.9961	30.1471	30.156	30.0044	29.9705	Burkholderia cenocepacia (strain ATCC BAA-245 / DSM 16553 / LMG 16656 / NCTC 13227 / J2315 / CF5610)									4	352	352	352	11	9	13	9	10
30.2373	30.551	30.2472	30.8009	30.7087	31.0679	30.781	30.971	30.4267	30.5507	30.6412	30.8047	30.9914	30.8765	30.9346	30.6243	30.6998	30.3274	30.9544	30.9793	30.7875	30.532	31.1036	31.0644	30.3006	30.0468	30.2985	30.8089	30.6986	30.8318	31.0833	31.0366	Burkholderia cenocepacia (strain ATCC BAA-245 / DSM 16553 / LMG 16656 / NCTC 13227 / J2315 / CF5610)									4	160	160	160	4	5	4	5	5
30.5108	31.0188	29.2295	30.6728	30.684	30.9215	31.0172	30.5975	30.5569	31.0558	28.1335	30.9135	30.3128	30.7594	30.7907	28.6233	28.7024	28.1922	30.7211	28.1676	31.1279	29.2857	31.3195	28.6371	30.708	28.813	28.5145	28.7723	30.9634	28.6587	30.9072	30.5893	Burkholderia cenocepacia (strain ATCC BAA-245 / DSM 16553 / LMG 16656 / NCTC 13227 / J2315 / CF5610)									4	65	65	65	2	3	2	1	0
27.802	28.0362	28.3908	28.01	27.8628	27.9616	27.7771	27.7675	27.9596	27.6963	27.8636	27.8106	27.8829	27.8446	27.7974	28.0049	27.7031	28.1778	27.9923	27.8827	27.6923	28.2172	27.9663	27.6886	28.4833	28.5933	28.324	28.179	28.1333	28.0809	27.82	28.0133	Burkholderia cenocepacia (strain ATCC BAA-245 / DSM 16553 / LMG 16656 / NCTC 13227 / J2315 / CF5610)					+	delta_OGC_plasmid_pscrhaB2_OGC_C4_induced_delta_OGC_plasmid_pscrhaB2_OGC_empty_induced			5	138	138	138	3	6	2	6	4
29.8871	30.1516	30.0925	29.7264	29.7719	29.8955	29.956	30.0003	29.9278	30.28	29.9945	30.3762	29.921	30.2042	30.2219	30.0845	30.1152	29.8287	30.0637	29.8999	30.2785	30.3005	30.4962	30.0901	30.1532	30.3118	30.1897	30.1523	30.3901	30.5274	30.6419	30.3461	Burkholderia cenocepacia (strain ATCC BAA-245 / DSM 16553 / LMG 16656 / NCTC 13227 / J2315 / CF5610)					+	delta_OGC_plasmid_pscrhaB2_OGC_C4_induced_delta_OGC_plasmid_pscrhaB2_OGC_empty_induced			14	604	604	604	16	17	18	19	15
25.3059	26.006	25.9136	25.7771	25.2119	25.3963	NaN	25.3987	25.4441	26.0302	25.6459	25.1107	25.4474	24.7972	NaN	NaN	NaN	26.4159	25.5975	25.9861	NaN	25.4633	NaN	NaN	26.7932	25.4862	26.2255	26.3338	25.6208	NaN	25.6838	26.0073	Burkholderia cenocepacia (strain ATCC BAA-245 / DSM 16553 / LMG 16656 / NCTC 13227 / J2315 / CF5610)									3	72	72	72	2	2	3	1	2
31.8114	31.9598	32.1217	31.2943	31.7348	31.4747	31.6735	31.5365	30.7438	31.2523	30.8085	30.885	29.7779	30.9547	30.6236	29.9249	32.5895	31.6874	32.0283	31.9626	32.6802	32.5926	32.4729	32.1889	32.6074	33.3966	32.5664	32.2539	31.962	32.5661	32.0256	31.9517	Burkholderia cenocepacia (strain ATCC BAA-245 / DSM 16553 / LMG 16656 / NCTC 13227 / J2315 / CF5610)									24	638	638	638	21	14	35	10	16
25.6103	26.7746	27.0121	25.3721	26.3957	26.1682	26.0415	26.3984	25.7358	26.2575	25.2763	25.8691	25.6103	25.5678	25.1259	24.8258	26.143	26.4253	26.4206	26.1498	26.566	27.0424	26.8606	26.4075	27.9983	29.1892	28.8754	27.9825	26.6381	27.564	26.8321	27.0416	Burkholderia cenocepacia (strain ATCC BAA-245 / DSM 16553 / LMG 16656 / NCTC 13227 / J2315 / CF5610)					+	delta_OGC_plasmid_pscrhaB2_OGC_C4_induced_delta_OGC_plasmid_pscrhaB2_OGC_empty_induced			6	113	113	113	5	2	6	1	3
25.0836	25.4186	25.038	25.0663	23.9068	24.8289	24.2277	24.3514	25.7434	25.6893	25.3285	24.0939	24.1077	NaN	23.6148	NaN	25.2611	25.7218	25.7202	25.2652	25.3633	25.8768	25.2065	24.9844	26.1869	26.5735	26.5969	26.1345	25.9991	25.5675	25.7746	25.5478	Burkholderia cenocepacia (strain ATCC BAA-245 / DSM 16553 / LMG 16656 / NCTC 13227 / J2315 / CF5610)					+	delta_OGC_plasmid_pscrhaB2_OGC_C4_induced_delta_OGC_plasmid_pscrhaB2_OGC_empty_induced			5	113	113	113	1	3	2	2	2
26.3176	26.9522	27.3153	26.3993	26.6982	25.9152	26.4906	26.3736	26.3174	25.6535	26.0049	26.1194	25.8955	25.8625	25.6695	25.5986	26.3893	26.6715	26.3403	26.041	27.2122	27.2293	26.9736	26.8076	28.1566	29.4911	28.7635	27.8321	26.9639	27.652	27.1512	27.5297	Burkholderia cenocepacia (strain ATCC BAA-245 / DSM 16553 / LMG 16656 / NCTC 13227 / J2315 / CF5610)					+	delta_OGC_plasmid_pscrhaB2_OGC_C4_induced_delta_OGC_plasmid_pscrhaB2_OGC_empty_induced			5	124	124	124	2	4	3	3	3
27.0178	27.0258	27.1573	26.5777	27.2486	27.1817	27.0456	27.084	27.0184	27.193	27.0842	26.827	26.6996	26.9576	26.7809	26.0272	27.7783	27.6983	27.4241	27.273	27.928	27.5126	27.4658	27.2048	28.1419	28.7443	28.2792	27.942	27.6364	27.9756	27.6824	27.5231	Burkholderia cenocepacia (strain ATCC BAA-245 / DSM 16553 / LMG 16656 / NCTC 13227 / J2315 / CF5610)					+	delta_OGC_plasmid_pscrhaB2_OGC_C4_induced_delta_OGC_plasmid_pscrhaB2_OGC_empty_induced			6	264	264	264	7	9	6	6	8
26.106	26.36	26.2487	26.1191	26.204	26.3171	26.3033	25.9928	26.5392	26.1648	26.2757	26.1458	26.1987	26.0135	26.1687	26.1609	26.7649	26.6068	26.4103	26.4194	26.9057	26.8637	26.5472	26.6068	27.1325	27.5932	27.0945	26.6799	26.6377	26.8363	26.4104	26.6723	Burkholderia cenocepacia (strain ATCC BAA-245 / DSM 16553 / LMG 16656 / NCTC 13227 / J2315 / CF5610)					+	delta_OGC_plasmid_pscrhaB2_OGC_C4_induced_delta_OGC_plasmid_pscrhaB2_OGC_empty_induced			11	277	277	277	7	8	9	6	8
27.111	26.8979	27.0384	27.1481	27.1365	27.157	27.0444	27.0334	26.9274	27.2156	27.1691	27.2522	27.1915	27.1369	27.1269	26.5309	27.2555	26.8033	27.0983	26.9903	27.2213	27.0603	27.1439	26.982	26.8602	27.0205	26.8993	27.1628	27.0297	27.0402	27.0504	27.0831	Burkholderia cenocepacia (strain ATCC BAA-245 / DSM 16553 / LMG 16656 / NCTC 13227 / J2315 / CF5610)									9	235	235	235	7	9	5	9	8
27.1398	NaN	NaN	NaN	NaN	27.7785	27.6366	27.808	NaN	NaN	NaN	NaN	27.1989	27.7568	NaN	28.8237	27.8354	27.2375	27.182	27.3512	28.4263	28.0502	27.7887	NaN	26.927	NaN	NaN	NaN	27.8196	27.507	27.4918	27.2903	Burkholderia cenocepacia (strain ATCC BAA-245 / DSM 16553 / LMG 16656 / NCTC 13227 / J2315 / CF5610)					+	delta_OGC_plasmid_pscrhaB2_OGC_C4_induced_delta_OGC_plasmid_pscrhaB2_OGC_empty_induced			3	24	24	24	0	0	0	0	0
29.0645	28.9807	28.9061	28.4306	28.669	28.7424	NaN	28.3053	28.832	NaN	28.7123	28.7745	29.0107	28.7722	28.526	NaN	29.1343	29.3052	28.7285	28.1026	29.1923	28.8626	28.6672	28.7123	29.0226	29.192	28.7106	28.8201	29.3428	28.8538	28.8216	28.7441	Burkholderia cenocepacia (strain ATCC BAA-245 / DSM 16553 / LMG 16656 / NCTC 13227 / J2315 / CF5610)									2	82	82	82	4	2	4	2	2
25.7402	25.6807	24.6517	25.446	25.3853	25.967	25.4563	25.5415	25.3769	25.3217	25.0177	25.4723	25.5044	25.1667	25.5714	25.7886	25.2019	25.8331	25.4838	25.1486	25.5559	25.528	25.9745	26.2799	25.2327	24.6306	24.7787	25.0331	25.731	25.5081	25.3695	25.791	Burkholderia cenocepacia (strain ATCC BAA-245 / DSM 16553 / LMG 16656 / NCTC 13227 / J2315 / CF5610)									6	149	149	149	6	8	4	4	4
29.659	29.7031	30.0152	29.3545	29.423	29.5637	NaN	NaN	29.8047	29.8596	NaN	29.5184	30.0614	29.7432	NaN	29.4342	29.4755	30.1092	29.6531	29.3161	29.8239	29.66	NaN	NaN	29.1139	29.4468	29.1865	29.2025	28.9338	28.975	NaN	29.0468	Burkholderia cenocepacia (strain ATCC BAA-245 / DSM 16553 / LMG 16656 / NCTC 13227 / J2315 / CF5610)									3	72	72	72	2	2	2	3	0
30.1579	29.8442	29.4107	30.0631	29.877	29.6969	29.5892	30.1706	30.1263	29.8803	30.2492	29.9732	29.8876	30.0312	29.9031	29.0177	29.8369	30.2061	30.1329	30.2657	29.6762	29.4905	29.7299	29.8449	30.0941	29.473	29.8062	29.9769	29.7946	29.7674	30.0015	29.7929	Burkholderia cenocepacia (strain ATCC BAA-245 / DSM 16553 / LMG 16656 / NCTC 13227 / J2315 / CF5610)									7	222	222	222	8	5	7	7	7
26.0291	25.578	NaN	26.2293	26.933	27.2356	26.5647	26.3928	26.3862	27.2395	27.2034	27.2204	26.8487	27.0205	26.8611	26.6844	26.5625	25.9871	26.3687	26.3204	27.0067	26.5399	26.7738	27.0413	24.7238	24.7326	24.6379	24.9491	25.9265	25.5915	25.6182	25.1332	Burkholderia cenocepacia (strain ATCC BAA-245 / DSM 16553 / LMG 16656 / NCTC 13227 / J2315 / CF5610)					+	delta_OGC_plasmid_pscrhaB2_OGC_C4_induced_delta_OGC_plasmid_pscrhaB2_OGC_empty_induced	+	delta_OGC_plasmid_pscrhaB2_OGC_C4_non_induced_delta_OGC_plasmid_pscrhaB2_OGC_empty_non_induced	7	124	116	124	1	3	0	1	6
NaN	NaN	NaN	NaN	23.4407	24.0361	23.8067	NaN	23.7359	24.2296	24.4124	23.7431	22.6313	24.3426	24.3679	23.4504	NaN	23.7829	NaN	NaN	23.8855	23.2235	22.8887	23.6394	NaN	NaN	NaN	NaN	NaN	NaN	NaN	NaN	Burkholderia cenocepacia (strain ATCC BAA-245 / DSM 16553 / LMG 16656 / NCTC 13227 / J2315 / CF5610)									2	61	61	61	1	0	1	2	3
NaN	NaN	NaN	NaN	NaN	27.4966	NaN	NaN	NaN	27.9132	27.5807	NaN	25.994	27.6042	NaN	27.2919	NaN	NaN	NaN	NaN	NaN	27.2275	NaN	27.7299	NaN	NaN	NaN	NaN	NaN	25.8583	NaN	NaN	Burkholderia cenocepacia (strain ATCC BAA-245 / DSM 16553 / LMG 16656 / NCTC 13227 / J2315 / CF5610)									4	24	24	24	0	0	0	0	0
NaN	25.8229	NaN	26.266	26.7379	25.4142	25.5033	NaN	NaN	NaN	26.206	26.2231	NaN	NaN	NaN	26.6537	26.2689	26.2412	25.764	26.9153	NaN	NaN	26.5615	26.0047	25.4352	NaN	26.1098	25.6805	26.0308	NaN	NaN	NaN	Burkholderia cenocepacia (strain ATCC BAA-245 / DSM 16553 / LMG 16656 / NCTC 13227 / J2315 / CF5610)									5	40	40	40	1	2	0	0	4
22.9294	NaN	NaN	NaN	NaN	23.7294	NaN	23.865	23.8047	24.2308	23.84	NaN	NaN	24.3659	23.6569	NaN	NaN	NaN	NaN	NaN	NaN	NaN	23.8206	NaN	NaN	NaN	NaN	NaN	NaN	NaN	NaN	NaN	Burkholderia cenocepacia (strain ATCC BAA-245 / DSM 16553 / LMG 16656 / NCTC 13227 / J2315 / CF5610)									2	26	26	26	1	0	0	0	1
30.677	30.7266	30.1153	31.0943	30.8801	31.0214	30.8339	31.1285	30.851	31.4802	31.1337	31.2595	31.2584	31.3922	31.0321	30.0463	30.4015	30.8526	31.4502	31.3797	30.736	30.0119	30.9141	31.0494	30.3162	30.526	30.687	30.9231	30.5694	30.819	30.4378	30.8325	Burkholderia cenocepacia (strain ATCC BAA-245 / DSM 16553 / LMG 16656 / NCTC 13227 / J2315 / CF5610)									3	79	79	79	2	5	1	2	3
31.0241	30.762	29.8933	31.0739	27.1905	31.0153	30.8086	27.2847	31.0768	31.3475	31.1877	30.9659	30.9661	31.1213	31.0987	30.8091	27.301	27.8456	31.2594	31.0882	30.8357	26.673	27.2986	30.7448	30.4995	30.4076	29.1941	30.5835	27.7122	30.6882	30.3874	30.4606	Burkholderia cenocepacia (strain ATCC BAA-245 / DSM 16553 / LMG 16656 / NCTC 13227 / J2315 / CF5610)									3	313	313	313	9	10	7	8	12
24.5034	24.7807	24.1952	24.7967	24.8939	24.2154	24.6607	23.0762	25.0621	24.2738	24.6659	24.8468	24.4509	24.5002	24.6911	24.5424	24.5626	24.4914	23.6955	24.0211	24.2249	23.6234	24.1087	23.6672	23.5337	23.2777	23.3631	23.6397	22.8031	23.5039	23.2636	23.9086	Burkholderia cenocepacia (strain ATCC BAA-245 / DSM 16553 / LMG 16656 / NCTC 13227 / J2315 / CF5610)					+	delta_OGC_plasmid_pscrhaB2_OGC_C4_induced_delta_OGC_plasmid_pscrhaB2_OGC_empty_induced			6	50	50	50	0	0	0	0	0
24.6025	25.3203	25.5443	24.0868	25.0898	25.6444	25.4272	25.1283	25.1259	25.4856	25.349	25.3622	NaN	25.0828	24.933	25.5164	NaN	24.7931	24.6139	25.0104	25.4335	NaN	25.0964	NaN	25.1641	25.6403	25.1524	25.5726	NaN	25.0908	24.8737	24.9843	Burkholderia cenocepacia (strain ATCC BAA-245 / DSM 16553 / LMG 16656 / NCTC 13227 / J2315 / CF5610)									2	58	0	58	3	2	2	2	3
25.7808	25.7502	25.7875	25.9076	25.9725	25.8246	25.704	25.2622	26.6236	26.103	26.415	26.3991	26.3862	26.2205	25.9408	26.2355	26.0506	25.5498	25.8799	25.1927	25.7154	25.6549	25.5205	25.1803	25.241	24.3304	24.899	25.1499	24.5379	25.2146	24.3148	25.0243	Burkholderia cenocepacia (strain ATCC BAA-245 / DSM 16553 / LMG 16656 / NCTC 13227 / J2315 / CF5610)					+	delta_OGC_plasmid_pscrhaB2_OGC_C4_induced_delta_OGC_plasmid_pscrhaB2_OGC_empty_induced			4	112	112	112	4	5	4	4	3
26.5682	27.2902	27.1732	27.1882	26.4415	26.9341	26.4948	26.6334	27.4281	26.9148	26.667	27.0515	26.7936	25.8403	25.8656	26.6403	25.993	26.459	26.2127	25.7743	25.3549	26.1895	25.5096	NaN	26.3806	26.7205	26.6322	26.8878	25.6714	26.3209	26.574	26.7261	Burkholderia cenocepacia (strain ATCC BAA-245 / DSM 16553 / LMG 16656 / NCTC 13227 / J2315 / CF5610)					+	delta_OGC_plasmid_pscrhaB2_OGC_C4_induced_delta_OGC_plasmid_pscrhaB2_OGC_empty_induced			5	73	73	73	3	3	3	1	1
26.262	26.4701	25.8482	26.3916	26.2794	26.523	26.0415	26.0916	27.2238	26.8737	26.7393	26.8332	26.3527	26.2485	25.3946	26.7798	26.2465	26.0334	26.2521	25.8797	25.909	25.9278	NaN	25.4105	26.3754	25.1464	25.8189	25.7763	26.0525	26.281	26.2452	26.0627	Burkholderia cenocepacia (strain ATCC BAA-245 / DSM 16553 / LMG 16656 / NCTC 13227 / J2315 / CF5610)									5	137	137	137	4	3	5	4	2
NaN	25.6463	25.5636	25.9519	25.239	25.5856	24.85	25.2604	25.9358	NaN	25.0714	24.7309	26.0268	24.9498	25.4937	NaN	NaN	26.4811	25.6874	25.8463	NaN	25.2036	24.7457	NaN	26.4558	25.3909	26.2385	25.143	26.3931	25.9039	25.7386	26.0217	Burkholderia cenocepacia (strain ATCC BAA-245 / DSM 16553 / LMG 16656 / NCTC 13227 / J2315 / CF5610)									1	59	59	59	0	3	2	2	2
24.8241	24.2681	NaN	NaN	24.8273	25.9064	25.4495	25.5211	25.1454	25.5019	25.8281	25.8424	24.8389	25.7071	25.6878	25.6184	25.5183	24.4133	25.7932	25.1395	25.3974	25.4965	25.5448	25.2397	23.555	NaN	24.6615	25.08	25.2003	24.7042	NaN	NaN	Burkholderia cenocepacia (strain ATCC BAA-245 / DSM 16553 / LMG 16656 / NCTC 13227 / J2315 / CF5610)									4	117	117	117	5	0	0	2	4
25.6693	26.3134	25.0491	25.0975	25.6926	25.8093	25.8877	25.2128	26.1045	25.8714	NaN	25.5658	26.0532	25.8652	26.1286	25.0528	25.5766	NaN	NaN	25.7478	25.8283	24.6548	26.2267	24.5899	25.7704	25.6412	26.5418	26.7516	NaN	24.095	25.1455	25.8077	Burkholderia cenocepacia (strain ATCC BAA-245 / DSM 16553 / LMG 16656 / NCTC 13227 / J2315 / CF5610)									2	92	92	92	3	3	6	2	1
32.5973	32.8337	32.7227	32.8538	32.7735	32.6397	32.7945	32.6079	32.7773	32.8259	32.7333	32.845	32.8665	32.8605	32.8509	32.7967	32.8337	32.6367	32.7486	32.7553	32.8265	32.731	32.7951	32.719	32.6323	32.7645	32.7543	32.6317	32.446	32.7399	32.5719	32.7898	Burkholderia cenocepacia (strain ATCC BAA-245 / DSM 16553 / LMG 16656 / NCTC 13227 / J2315 / CF5610)									26	2217	2217	2217	73	64	66	59	64
32.3147	32.5631	32.7744	32.6257	32.4754	32.392	32.5154	32.2652	32.7146	32.6375	32.6483	32.5919	32.4408	32.4838	32.4639	32.1793	32.5718	32.2574	32.3628	32.4879	32.5516	32.3142	32.4367	32.2436	32.2946	32.5077	32.2963	32.6379	32.2369	32.0744	32.323	32.4641	Burkholderia cenocepacia (strain ATCC BAA-245 / DSM 16553 / LMG 16656 / NCTC 13227 / J2315 / CF5610)									14	1003	1003	1003	30	28	36	29	30
32.9445	33.0782	33.4019	33.7213	33.3601	33.0883	33.7752	33.3696	33.6451	33.5455	33.1474	33.8697	33.445	33.6981	33.56	33.4986	33.5004	33.1122	33.4946	33.4179	33.3554	32.8381	33.1728	32.8268	32.8005	33.147	33.0875	33.2048	32.9516	32.2824	32.813	33.0331	Burkholderia cenocepacia (strain ATCC BAA-245 / DSM 16553 / LMG 16656 / NCTC 13227 / J2315 / CF5610)									3	357	357	357	7	12	13	12	11
30.831	31.0135	31.0619	30.9237	30.8419	30.8582	30.7905	30.8	30.8412	31.2326	31.0909	30.9674	30.9916	31.0694	31.0842	31.2752	30.6969	30.8411	30.8885	30.9832	30.6758	31.0105	30.9864	30.973	30.8627	30.982	30.804	30.9174	31.0526	30.9662	30.9249	30.8873	Burkholderia cenocepacia (strain ATCC BAA-245 / DSM 16553 / LMG 16656 / NCTC 13227 / J2315 / CF5610)									5	246	246	246	5	8	7	7	7
27.093	27.1412	26.6946	27.3034	27.1972	27.1572	27.0279	27.1836	27.2008	27.5955	27.6608	27.6806	26.7905	27.2402	27.2857	27.0092	27.3029	27.1409	27.3224	27.5174	26.8942	26.7319	27.1779	27.1106	26.4268	26.1238	26.5685	26.8765	26.6509	26.7281	27.1338	26.8382	Burkholderia cenocepacia (strain ATCC BAA-245 / DSM 16553 / LMG 16656 / NCTC 13227 / J2315 / CF5610)					+	delta_OGC_plasmid_pscrhaB2_OGC_C4_induced_delta_OGC_plasmid_pscrhaB2_OGC_empty_induced			6	279	279	279	6	7	3	6	7
28.1307	27.9847	28.6041	28.1407	28.011	28.3344	27.9053	27.9661	28.1268	28.2131	28.2024	28.1322	28.1299	28.0171	27.7994	27.8565	28.2081	28.3919	28.3674	28.039	28.1902	28.0904	27.9434	28.0655	28.402	28.4319	28.3144	28.6088	28.211	27.8189	28.0195	28.4832	Burkholderia cenocepacia (strain ATCC BAA-245 / DSM 16553 / LMG 16656 / NCTC 13227 / J2315 / CF5610)									8	164	164	164	4	6	9	5	4
24.8378	25.4024	26.2823	25.4235	24.404	27.2629	24.8667	28.3083	23.8546	23.711	24.0542	24.7798	24.6223	NaN	24.08	25.6379	NaN	NaN	NaN	NaN	NaN	NaN	NaN	26.9166	24.9378	25.9388	25.2742	25.6099	25.3202	25.5251	25.7868	25.7781	Burkholderia cenocepacia (strain ATCC BAA-245 / DSM 16553 / LMG 16656 / NCTC 13227 / J2315 / CF5610)					+	delta_OGC_plasmid_pscrhaB2_OGC_C4_induced_delta_OGC_plasmid_pscrhaB2_OGC_empty_induced			3	112	112	112	3	2	6	2	3
29.2997	29.2855	29.6691	29.0237	29.236	29.036	29.1989	28.9783	29.1976	29.3677	29.2555	29.3586	29.4748	29.3425	29.2858	28.7757	29.2828	29.3574	29.1992	29.1048	29.475	29.2822	29.242	28.8316	29.5101	29.7393	29.4027	29.4292	29.4821	29.2184	29.2151	29.1818	Burkholderia cenocepacia (strain ATCC BAA-245 / DSM 16553 / LMG 16656 / NCTC 13227 / J2315 / CF5610)					+	delta_OGC_plasmid_pscrhaB2_OGC_C4_induced_delta_OGC_plasmid_pscrhaB2_OGC_empty_induced			11	179	179	179	4	9	12	7	3
26.9467	26.5233	26.7726	26.8248	26.9634	27.0196	26.6209	26.9655	27.006	27.1596	25.0533	26.9726	26.8317	27.0164	27.0874	26.4048	27.0767	27.4899	26.9477	26.9724	27.0271	26.7552	26.8518	26.8332	26.7413	26.681	26.5402	25.479	27.3157	26.1616	26.9924	26.8191	Burkholderia cenocepacia (strain ATCC BAA-245 / DSM 16553 / LMG 16656 / NCTC 13227 / J2315 / CF5610)									3	111	111	111	6	5	2	4	4
26.878	27.3114	26.7565	27.269	27.1558	26.6473	27.0833	26.9238	26.8759	26.8337	27.2227	27.1311	26.5834	27.1621	27.2839	27.6108	26.7685	27.1773	26.7758	27.4015	27.7034	27.3047	27.0527	27.2515	26.7913	26.9694	26.7062	27.2041	26.5972	26.913	26.9696	27.0297	Burkholderia cenocepacia (strain ATCC BAA-245 / DSM 16553 / LMG 16656 / NCTC 13227 / J2315 / CF5610)									6	243	243	243	5	8	5	6	4
29.177	29.0464	28.4754	29.0422	29.5589	29.4349	29.3228	29.4318	29.0692	29.5707	29.5687	29.4726	29.546	29.725	29.6999	29.0396	29.0192	28.981	29.1953	29.3239	29.1264	28.9947	29.2274	29.327	28.4989	28.6304	28.7532	29.1709	28.862	28.9919	28.9019	29.0014	Burkholderia cenocepacia (strain ATCC BAA-245 / DSM 16553 / LMG 16656 / NCTC 13227 / J2315 / CF5610)									5	461	461	461	13	13	9	14	16
25.9144	26.1191	26.2166	26.3546	26.0878	25.9422	25.6826	25.2287	25.9686	26.0462	25.8623	26.0107	25.5515	25.6484	25.683	25.4652	26.4067	26.0374	25.8155	26.1234	25.8549	25.7465	25.3856	25.3806	26.1632	25.8725	25.7451	25.8503	25.8639	25.824	25.4678	26.1856	Burkholderia cenocepacia (strain ATCC BAA-245 / DSM 16553 / LMG 16656 / NCTC 13227 / J2315 / CF5610)									3	53	53	53	1	2	3	1	1
27.7253	27.4045	27.3965	27.4343	27.6781	27.8503	27.7053	27.9485	27.6758	27.8526	27.772	27.7491	27.9945	28.0403	27.8476	27.7174	27.6096	27.2942	27.7315	27.4818	27.5254	27.4884	27.613	27.959	27.3948	27.4436	27.5262	27.6875	27.7501	27.8345	27.9223	27.8027	Burkholderia cenocepacia (strain ATCC BAA-245 / DSM 16553 / LMG 16656 / NCTC 13227 / J2315 / CF5610)									4	223	223	223	6	7	7	7	5
25.5574	NaN	25.2599	25.29	25.7861	26.0541	25.7984	25.6379	25.1755	25.8974	25.9784	25.9654	26.3015	26.3935	25.9129	24.9208	NaN	24.8886	25.0325	23.6709	25.0073	25.6275	25.7183	26.0366	24.9417	25.1117	24.8992	25.6827	25.4328	25.6555	25.5694	25.4324	Burkholderia cenocepacia (strain ATCC BAA-245 / DSM 16553 / LMG 16656 / NCTC 13227 / J2315 / CF5610)									6	63	63	63	1	1	2	1	0
25.1438	23.6071	23.6384	24.038	25.0373	24.6347	25.0053	24.5929	24.2208	24.9507	25.0674	25.0099	24.3	24.7358	25.1187	25.588	24.8924	24.0135	24.1056	23.6502	25.7581	24.339	25.3418	24.2268	23.8231	NaN	NaN	NaN	24.6285	24.1542	25.2814	NaN	Burkholderia cenocepacia (strain ATCC BAA-245 / DSM 16553 / LMG 16656 / NCTC 13227 / J2315 / CF5610)									4	117	117	117	3	1	3	3	4
31.9731	32.1433	32.2538	31.8612	31.965	31.9631	31.8401	31.7242	32.1124	32.1884	32.0133	31.9382	31.912	31.9179	31.7482	31.2771	31.8224	31.8947	31.7565	32.0166	31.9471	32.332	31.7798	31.637	32.1281	32.1488	32.2329	32.1052	31.9156	31.9379	31.778	32.0326	Burkholderia cenocepacia (strain ATCC BAA-245 / DSM 16553 / LMG 16656 / NCTC 13227 / J2315 / CF5610)					+	delta_OGC_plasmid_pscrhaB2_OGC_C4_induced_delta_OGC_plasmid_pscrhaB2_OGC_empty_induced			11	567	567	567	13	19	19	14	18
28.3079	28.0857	28.3899	27.7518	27.9418	27.8742	27.6113	27.8473	28.3215	27.8691	NaN	28.0032	28.1044	NaN	NaN	26.8729	27.3536	28.53	27.8283	27.8582	NaN	28.3075	27.5927	NaN	28.5351	28.4421	28.0161	27.883	27.7336	27.419	27.6742	28.0613	Burkholderia cenocepacia (strain ATCC BAA-245 / DSM 16553 / LMG 16656 / NCTC 13227 / J2315 / CF5610)									3	93	93	93	2	3	4	4	2
25.7811	25.899	26.0679	25.7464	25.8164	25.6208	25.9538	25.9668	26.1761	25.7811	25.8005	25.8534	25.8348	25.5448	25.4863	25.968	25.9611	26.1842	25.9152	25.9857	25.7339	25.7283	25.6139	25.5215	26.1999	26.2345	26.266	25.9719	25.6464	25.888	25.8277	26.1852	Burkholderia cenocepacia (strain ATCC BAA-245 / DSM 16553 / LMG 16656 / NCTC 13227 / J2315 / CF5610)									5	183	183	183	4	7	5	6	4
29.4346	29.3471	29.2544	29.3697	29.0245	28.9904	29.1296	29.2569	28.896	28.9431	29.1156	29.2822	29.0851	29.2865	29.148	29.3022	29.6207	29.0313	29.5298	29.5088	29.471	29.1816	29.4981	29.418	29.0079	29.1907	29.2715	29.2306	29.1683	29.4964	29.5291	29.2782	Burkholderia cenocepacia (strain ATCC BAA-245 / DSM 16553 / LMG 16656 / NCTC 13227 / J2315 / CF5610)									11	402	402	402	9	14	13	12	10
32.193	32.1963	32.2897	32.1682	31.6308	28.2307	31.4121	31.6619	32.0862	31.7593	31.9653	31.994	31.9573	31.7534	31.6467	30.8797	31.5993	32.1663	31.9379	32.181	30.6606	29.6902	31.4858	30.8311	32.4362	32.431	32.6509	29.6938	32.0351	31.8708	32.0969	32.2434	Burkholderia cenocepacia (strain ATCC BAA-245 / DSM 16553 / LMG 16656 / NCTC 13227 / J2315 / CF5610)									2	871	871	871	29	39	29	31	22
27.8196	28.0835	28.0777	27.5592	28.0093	28.0665	NaN	NaN	27.7528	28.0387	27.9435	27.9727	NaN	27.3848	27.8912	27.9277	28.4333	28.0284	27.8861	27.8992	28.0186	28.0859	28.2959	27.9	NaN	28.3086	NaN	NaN	27.6727	27.5195	28.287	NaN	Burkholderia cenocepacia (strain ATCC BAA-245 / DSM 16553 / LMG 16656 / NCTC 13227 / J2315 / CF5610)					+	delta_OGC_plasmid_pscrhaB2_OGC_C4_induced_delta_OGC_plasmid_pscrhaB2_OGC_empty_induced			3	81	81	81	3	2	3	3	2
31.2091	30.8354	30.9773	30.4764	31.0277	30.72	30.8493	30.6146	31.0748	30.8913	31.0161	30.8132	30.9749	30.9172	30.8259	28.6894	30.9113	30.8597	30.707	30.6061	30.7981	30.7229	30.786	30.2679	31.313	30.9973	31.1213	31.0057	30.9712	30.5528	30.7367	30.7243	Burkholderia cenocepacia (strain ATCC BAA-245 / DSM 16553 / LMG 16656 / NCTC 13227 / J2315 / CF5610)					+	delta_OGC_plasmid_pscrhaB2_OGC_C4_induced_delta_OGC_plasmid_pscrhaB2_OGC_empty_induced			6	374	374	374	13	13	14	14	13
27.2942	NaN	NaN	NaN	26.4607	24.996	NaN	24.5611	26.5212	24.8084	25.6804	26.5555	25.2527	26.372	NaN	NaN	25.9606	26.2393	25.1043	NaN	NaN	NaN	NaN	NaN	NaN	NaN	NaN	NaN	25.6608	NaN	NaN	NaN	Burkholderia cenocepacia (strain ATCC BAA-245 / DSM 16553 / LMG 16656 / NCTC 13227 / J2315 / CF5610)									3	27	27	27	0	0	0	0	1
28.8165	29.7357	30.0392	29.3782	29.0048	29.1377	29.1556	28.6831	29.3693	28.7919	28.9322	29.0327	28.9794	28.6691	28.7845	29.1852	28.4952	29.2011	29.0198	28.8614	28.8456	29.3743	28.9245	28.6813	29.6671	29.6531	29.6168	29.3367	29.0589	29.2188	29.061	29.4408	Burkholderia cenocepacia (strain ATCC BAA-245 / DSM 16553 / LMG 16656 / NCTC 13227 / J2315 / CF5610)					+	delta_OGC_plasmid_pscrhaB2_OGC_C4_induced_delta_OGC_plasmid_pscrhaB2_OGC_empty_induced			10	393	393	393	11	17	17	14	10
29.0213	28.9073	29.0888	28.7353	29.0331	29.0663	28.7619	28.7604	29.0212	28.8456	28.668	28.7532	28.909	28.8088	28.7525	28.5565	28.9406	29.0054	28.7235	28.6869	29.0238	29.0223	28.8085	28.6374	28.6961	29.063	28.8626	28.9817	29.0005	28.8266	28.7318	28.9151	Burkholderia cenocepacia (strain ATCC BAA-245 / DSM 16553 / LMG 16656 / NCTC 13227 / J2315 / CF5610)									4	114	114	114	4	6	5	5	4
27.1275	27.3407	27.3543	27.1548	27.2404	27.1203	26.9946	27.3943	27.192	27.0645	27.1097	27.25	27.0428	27.2213	27.0352	26.9806	26.9138	27.1429	27.2978	27.2563	26.7729	26.7844	27.0412	27.0787	27.0442	27.1299	27.1335	27.1554	26.8949	27.3019	26.9204	27.0675	Burkholderia cenocepacia (strain ATCC BAA-245 / DSM 16553 / LMG 16656 / NCTC 13227 / J2315 / CF5610)									8	410	410	410	17	14	12	14	13
26.9253	26.9641	27.5349	27.0661	26.963	26.9396	27.0566	26.7617	26.5728	26.9631	26.6731	27.1946	26.7768	26.5179	26.7744	27.0621	27.0431	NaN	27.1212	26.7091	27.0012	27.148	27.2399	27.1026	26.9685	27.2972	27.0283	27.2798	26.7205	27.0272	27.293	27.1832	Burkholderia cenocepacia (strain ATCC BAA-245 / DSM 16553 / LMG 16656 / NCTC 13227 / J2315 / CF5610)									5	59	59	59	2	1	1	1	3
27.9962	26.8889	28.2984	27.4324	27.6455	28.258	28.0325	27.9635	27.3295	27.908	27.5905	27.8677	27.4757	27.678	26.9331	28.6603	27.06	27.7327	27.7667	27.4788	28.0048	28.569	27.8472	27.8013	28.2281	28.4691	27.8774	27.9709	28.3184	28.1243	28.2803	28.166	Burkholderia cenocepacia (strain ATCC BAA-245 / DSM 16553 / LMG 16656 / NCTC 13227 / J2315 / CF5610)					+	delta_OGC_plasmid_pscrhaB2_OGC_C4_induced_delta_OGC_plasmid_pscrhaB2_OGC_empty_induced			5	145	145	145	5	2	3	2	5
29.4344	29.8905	30.0302	29.6841	29.7907	29.5682	29.813	29.7257	29.699	29.3272	29.438	29.6111	29.4733	29.6962	29.6264	29.4151	29.4793	29.5117	29.693	29.597	29.5012	29.6377	29.6572	29.5297	29.8075	30.2963	30.1498	30.0092	29.6201	30.0595	29.8313	29.9979	Burkholderia cenocepacia (strain ATCC BAA-245 / DSM 16553 / LMG 16656 / NCTC 13227 / J2315 / CF5610)					+	delta_OGC_plasmid_pscrhaB2_OGC_C4_induced_delta_OGC_plasmid_pscrhaB2_OGC_empty_induced			6	1128	1128	1128	35	32	38	28	36
27.8527	28.0919	28.1191	28.0805	27.9844	28.0773	27.8605	28.285	27.5857	27.7323	27.8224	28.1283	27.8394	27.8043	27.8463	27.8713	27.8247	27.7971	28.0465	28.1376	27.8113	27.9217	27.9415	28.2298	27.8066	28.0642	27.9992	28.1185	27.9384	28.2396	28.112	28.3675	Burkholderia cenocepacia (strain ATCC BAA-245 / DSM 16553 / LMG 16656 / NCTC 13227 / J2315 / CF5610)									9	353	353	353	13	10	11	10	10
30.1921	29.8448	29.7418	29.7627	29.9634	29.8865	29.7314	30.0903	29.872	29.5744	29.1195	29.5214	29.7436	29.5743	29.3987	29.9991	29.8619	29.9238	29.7448	29.6	29.4533	29.632	29.7649	29.7191	30.0169	29.7952	29.9348	29.6143	30.3961	30.1436	30.0291	30.2566	Burkholderia cenocepacia (strain ATCC BAA-245 / DSM 16553 / LMG 16656 / NCTC 13227 / J2315 / CF5610)							+	delta_OGC_plasmid_pscrhaB2_OGC_C4_non_induced_delta_OGC_plasmid_pscrhaB2_OGC_empty_non_induced	9	559	559	559	20	18	17	17	15
29.0267	29.2243	29.0695	29.3897	29.3368	29.0535	29.2265	29.2336	29.2278	28.9892	29.1741	29.0517	29.1472	28.9927	28.9914	29.3755	29.3427	29.1007	28.9735	29.1527	29.2737	29.1357	28.9523	29.1632	29.198	29.2082	29.1369	29.3043	29.0149	29.0434	29.0872	29.195	Burkholderia cenocepacia (strain ATCC BAA-245 / DSM 16553 / LMG 16656 / NCTC 13227 / J2315 / CF5610)									8	782	782	782	25	23	24	20	19
30.5442	30.3014	30.5631	30.6496	30.5058	30.8285	30.4841	30.4481	30.0026	30.3385	30.4731	30.7227	30.3766	30.5002	30.9391	31.299	31.495	30.4696	30.9621	30.4322	31.3988	31.1828	31.1966	30.8167	29.7015	29.9477	29.5239	29.8288	30.7458	30.4552	30.5783	30.2978	Burkholderia cenocepacia (strain ATCC BAA-245 / DSM 16553 / LMG 16656 / NCTC 13227 / J2315 / CF5610)					+	delta_OGC_plasmid_pscrhaB2_OGC_C4_induced_delta_OGC_plasmid_pscrhaB2_OGC_empty_induced	+	delta_OGC_plasmid_pscrhaB2_OGC_C4_non_induced_delta_OGC_plasmid_pscrhaB2_OGC_empty_non_induced	3	208	208	208	8	8	8	9	7
32.3699	32.242	32.2939	31.7782	32.248	32.2069	32.3799	32.3938	32.2954	32.1273	31.8113	32.0793	32.0651	32.028	31.9583	32.3589	31.7639	31.4999	31.5717	31.5818	32.1491	32.3032	32.2232	31.8442	32.4306	32.8476	32.8075	32.8932	32.3743	32.6618	32.59	32.7269	Burkholderia cenocepacia (strain ATCC BAA-245 / DSM 16553 / LMG 16656 / NCTC 13227 / J2315 / CF5610)					+	delta_OGC_plasmid_pscrhaB2_OGC_C4_induced_delta_OGC_plasmid_pscrhaB2_OGC_empty_induced			14	931	931	931	30	32	29	25	30
32.5005	32.2017	32.4495	32.2012	32.2711	32.2454	32.3118	32.2317	32.2896	31.8034	31.8592	32.092	32.0498	32.0456	32.0003	32.117	31.5662	31.8817	31.5406	31.7354	32.0338	32.1916	31.6994	31.6732	32.6982	32.3359	32.415	32.4281	32.3318	32.3974	32.2463	32.4	Burkholderia cenocepacia (strain ATCC BAA-245 / DSM 16553 / LMG 16656 / NCTC 13227 / J2315 / CF5610)					+	delta_OGC_plasmid_pscrhaB2_OGC_C4_induced_delta_OGC_plasmid_pscrhaB2_OGC_empty_induced			33	1835	1835	1835	61	56	55	48	60
28.4779	NaN	NaN	NaN	NaN	28.0102	NaN	NaN	27.4812	NaN	NaN	NaN	NaN	NaN	28.4643	27.6507	NaN	NaN	NaN	NaN	NaN	NaN	NaN	28.311	27.406	NaN	NaN	NaN	NaN	28.0288	28.2669	28.2307	Burkholderia cenocepacia (strain ATCC BAA-245 / DSM 16553 / LMG 16656 / NCTC 13227 / J2315 / CF5610)									4	69	69	69	3	1	2	2	1
25.5737	25.9661	25.7818	26.1002	25.8608	25.0685	25.9487	25.4329	25.5878	25.8307	25.7187	25.9122	25.0578	25.6103	26.1516	26.5579	25.9172	25.5523	25.0707	25.7053	26.1704	25.7901	25.7537	25.5237	25.783	26.0222	25.5943	25.6221	25.5293	25.9048	25.8132	25.5275	Burkholderia cenocepacia (strain ATCC BAA-245 / DSM 16553 / LMG 16656 / NCTC 13227 / J2315 / CF5610)									8	251	251	251	8	7	10	3	5
28.1395	28.1498	28.5604	28.5943	28.2713	28.0572	27.9246	28.3647	28.6562	28.0277	28.1245	28.0928	28.1556	28.4048	28.2136	27.2964	28.2281	28.1393	28.043	28.3389	28.1315	27.7911	27.8697	27.9271	28.1037	27.8887	28.0132	28.3222	27.7201	27.8432	28.2451	28.3171	Burkholderia cenocepacia (strain ATCC BAA-245 / DSM 16553 / LMG 16656 / NCTC 13227 / J2315 / CF5610)									7	161	161	161	3	5	5	5	4
27.1943	26.2553	24.227	NaN	NaN	NaN	NaN	NaN	26.8759	NaN	NaN	NaN	NaN	NaN	NaN	NaN	NaN	26.5071	NaN	NaN	NaN	NaN	NaN	NaN	26.1361	22.2655	NaN	NaN	NaN	NaN	NaN	NaN	Burkholderia cenocepacia (strain ATCC BAA-245 / DSM 16553 / LMG 16656 / NCTC 13227 / J2315 / CF5610)									3	80	80	80	2	3	4	3	1
28.4328	28.6675	28.6272	28.536	28.0878	28.0285	28.1455	27.8763	27.9521	27.6608	27.8487	28.1441	27.7889	28.0005	27.7051	28.3733	28.3629	28.4297	27.83	28.3787	28.3391	28.5352	28.425	28.2189	28.7187	28.6599	28.4161	28.3133	28.4802	28.5571	28.6324	28.6733	Burkholderia cenocepacia (strain ATCC BAA-245 / DSM 16553 / LMG 16656 / NCTC 13227 / J2315 / CF5610)	+	WT_pScrhaB2_OGC_induced_WT_pScrhaB2_OGC_non_induced							11	289	289	289	10	10	12	8	9
26.2205	26.286	26.5353	26.2608	26.5327	26.6227	26.0991	26.5635	26.3738	26.5674	26.4107	25.9208	26.083	26.4937	26.0716	26.048	26.6071	26.4643	26.7339	26.3122	26.09	26.2793	26.0348	26.5953	26.2305	26.2505	26.4781	26.266	26.4536	26.1331	26.1504	26.403	Burkholderia cenocepacia (strain ATCC BAA-245 / DSM 16553 / LMG 16656 / NCTC 13227 / J2315 / CF5610)									3	126	126	126	3	5	4	4	5
29.2245	29.512	29.601	29.0911	29.164	29.1563	29.0259	29.1357	28.6766	29.2571	29.0449	29.2315	29.4948	29.1814	28.8917	28.6324	28.8605	28.4394	28.9191	28.8732	28.7591	28.5353	28.9618	28.7853	28.7057	29.6315	29.4378	29.511	28.4852	29.2083	29.2666	29.188	Burkholderia cenocepacia (strain ATCC BAA-245 / DSM 16553 / LMG 16656 / NCTC 13227 / J2315 / CF5610)									3	283	283	283	11	12	10	11	6
31.4047	31.7884	31.7932	31.7406	31.7327	31.4676	31.6615	31.5714	31.5874	31.6274	31.7733	31.7717	31.6988	31.6174	31.4893	31.8759	31.3946	31.4561	31.5555	31.5572	31.5697	31.6318	31.4091	31.4945	31.3615	31.6507	31.7159	31.5941	31.3602	31.5666	31.5618	31.6073	Burkholderia cenocepacia (strain ATCC BAA-245 / DSM 16553 / LMG 16656 / NCTC 13227 / J2315 / CF5610)									7	356	356	356	9	11	12	8	12
28.0099	28.5111	28.5422	28.2393	28.3299	28.4353	28.5034	28.1896	27.659	28.5106	27.941	28.4703	27.9689	28.3417	28.3561	28.1511	28.7037	27.6475	28.4257	28.1791	28.345	28.1352	28.7051	28.5357	28.104	28.5558	28.2311	28.2012	28.5473	28.4873	28.6553	28.2823	Burkholderia cenocepacia (strain ATCC BAA-245 / DSM 16553 / LMG 16656 / NCTC 13227 / J2315 / CF5610)									7	170	170	170	4	5	6	4	7
26.3798	26.4632	25.646	26.7327	26.7117	26.1708	26.489	26.4802	25.9089	26.2106	26.3129	26.1478	26.0033	26.6395	26.9045	26.9438	26.0728	26.875	26.5554	26.6147	25.3204	26.9299	26.6148	26.8552	26.1146	25.3843	25.6403	25.8169	26.7673	26.4709	26.913	26.4908	Burkholderia cenocepacia (strain ATCC BAA-245 / DSM 16553 / LMG 16656 / NCTC 13227 / J2315 / CF5610)					+	delta_OGC_plasmid_pscrhaB2_OGC_C4_induced_delta_OGC_plasmid_pscrhaB2_OGC_empty_induced			3	110	110	110	2	7	1	6	1
30.4792	30.871	30.6307	30.2101	29.8955	30.1153	29.8084	30.8428	30.7102	30.3841	30.1861	30.2096	30.4007	30.2138	29.9652	30.62	30.4759	30.7893	30.401	30.7268	30.0958	30.7931	30.163	30.4919	31.0669	30.6582	30.92	31.1377	31.0423	31.0111	30.8845	31.0958	Burkholderia cenocepacia (strain ATCC BAA-245 / DSM 16553 / LMG 16656 / NCTC 13227 / J2315 / CF5610)									10	576	576	576	16	24	17	21	10
30.6761	30.6616	29.9645	30.5849	30.5277	30.5067	31.0983	30.6162	30.3386	30.8427	30.8819	30.928	30.5808	30.8062	30.8359	31.3286	31.0145	30.5223	30.6627	30.5447	31.1422	31.0104	30.8197	30.7793	30.5652	30.4346	30.5522	30.5261	30.8804	30.9087	31.0085	30.9088	Burkholderia cenocepacia (strain ATCC BAA-245 / DSM 16553 / LMG 16656 / NCTC 13227 / J2315 / CF5610)									12	545	545	545	14	16	10	13	14
26.3478	27.3874	27.7125	26.9104	26.7082	27.2342	26.6884	27.2936	26.6522	27.0585	26.6213	27.2375	27.0331	26.9758	27.1073	27.0513	27.2028	26.8688	27.3538	26.9629	27.0054	26.9833	27.2676	27.0687	26.7993	27.454	27.5718	27.7568	26.9019	27.0294	27.1793	27.1349	Burkholderia cenocepacia (strain ATCC BAA-245 / DSM 16553 / LMG 16656 / NCTC 13227 / J2315 / CF5610)									5	158	158	158	4	5	7	6	4
26.8534	26.8189	27.2976	26.872	26.7072	26.3505	26.3121	26.8796	NaN	26.8723	NaN	26.6291	26.7926	26.7107	26.6963	26.4736	26.1511	NaN	26.6913	NaN	26.2052	NaN	26.1027	26.1174	26.4921	26.45	27.011	26.7169	26.6235	26.4075	26.2257	26.3768	Burkholderia cenocepacia (strain ATCC BAA-245 / DSM 16553 / LMG 16656 / NCTC 13227 / J2315 / CF5610)									8	77	77	103	2	3	4	0	2
26.4795	27.0788	27.1429	26.8608	26.9826	27.455	26.8717	27.2471	26.5155	NaN	NaN	26.8178	26.7439	NaN	26.7371	26.1303	26.5011	26.7264	26.9717	26.8681	26.5762	26.3551	26.7628	26.6424	26.9625	27.1413	26.9393	27.1521	27.1017	27.1148	26.8476	27.105	Burkholderia cenocepacia (strain ATCC BAA-245 / DSM 16553 / LMG 16656 / NCTC 13227 / J2315 / CF5610)							+	delta_OGC_plasmid_pscrhaB2_OGC_C4_non_induced_delta_OGC_plasmid_pscrhaB2_OGC_empty_non_induced	2	68	68	68	3	3	2	2	1
29.736	28.9328	28.7606	29.25	29.2203	29.8466	29.5174	29.7781	28.9435	29.2948	29.2338	29.0991	29.4315	29.2465	29.3558	29.616	29.9013	28.973	29.4718	29.4916	29.53	29.217	29.5173	30.1583	28.7952	28.262	28.7053	29.0189	29.3959	29.4991	29.5481	29.4588	Burkholderia cenocepacia (strain ATCC BAA-245 / DSM 16553 / LMG 16656 / NCTC 13227 / J2315 / CF5610)					+	delta_OGC_plasmid_pscrhaB2_OGC_C4_induced_delta_OGC_plasmid_pscrhaB2_OGC_empty_induced			6	214	214	214	7	5	6	9	8
26.3197	25.5193	NaN	25.9859	26.0929	27.1536	26.1017	27.1607	25.7658	25.8568	NaN	NaN	NaN	26.469	26.472	26.738	26.1647	NaN	25.9018	NaN	26.0726	25.9347	24.5572	26.8637	24.1399	NaN	NaN	NaN	25.7971	25.373	NaN	25.4226	Burkholderia cenocepacia (strain ATCC BAA-245 / DSM 16553 / LMG 16656 / NCTC 13227 / J2315 / CF5610)					+	delta_OGC_plasmid_pscrhaB2_OGC_C4_induced_delta_OGC_plasmid_pscrhaB2_OGC_empty_induced			7	77	77	77	3	1	0	2	3
27.2675	27.1276	25.3713	27.3475	25.8518	27.9301	27.4199	28.0094	26.8668	26.1837	NaN	26.2549	27.0347	27.0219	26.9293	27.9928	25.6664	26.5836	26.9813	NaN	25.95	26.7887	NaN	25.232	27.0846	25.4733	NaN	26.4993	26.6534	25.879	26.1224	26.5382	Burkholderia cenocepacia (strain ATCC BAA-245 / DSM 16553 / LMG 16656 / NCTC 13227 / J2315 / CF5610)									4	64	64	64	4	0	3	4	3
31.0496	29.9381	28.7882	30.7897	31.4239	30.7049	31.3468	31.2268	30.7383	31.2455	31.3284	30.9717	30.9618	31.8745	31.7739	30.5278	30.9203	30.4292	31.1147	31.2105	30.9318	30.1167	31.1371	31.2686	29.5034	28.7292	28.9472	29.8449	30.7452	30.7415	30.9921	30.5464	Burkholderia cenocepacia (strain ATCC BAA-245 / DSM 16553 / LMG 16656 / NCTC 13227 / J2315 / CF5610)					+	delta_OGC_plasmid_pscrhaB2_OGC_C4_induced_delta_OGC_plasmid_pscrhaB2_OGC_empty_induced			4	255	255	255	10	5	4	5	11
30.0547	30.3544	30.4885	30.2449	29.8016	30.2022	29.9379	29.994	29.7881	29.5877	29.6111	29.8692	30.012	29.6427	29.6407	29.6445	29.8838	29.985	30.1234	29.9711	29.6848	30.0104	29.9107	29.9989	30.0558	30.4177	30.363	30.1402	29.9994	30.2714	30.1894	30.1528	Burkholderia cenocepacia (strain ATCC BAA-245 / DSM 16553 / LMG 16656 / NCTC 13227 / J2315 / CF5610)									28	1338	1338	1338	45	52	55	38	30
30.3022	30.464	30.5532	30.4076	30.4129	30.4556	30.2847	30.2094	30.1766	30.2164	30.148	30.2096	30.2603	30.1883	30.0819	30.0186	30.3268	30.2336	30.3604	30.3828	30.2729	30.1971	30.1962	30.1701	30.0689	30.4475	30.2172	30.2898	30.1722	30.2872	30.2643	30.1746	Burkholderia cenocepacia (strain ATCC BAA-245 / DSM 16553 / LMG 16656 / NCTC 13227 / J2315 / CF5610)									10	469	469	469	18	12	11	15	14
29.2397	29.3471	29.5049	29.5758	29.4316	29.7987	29.5224	29.8864	29.503	29.531	29.4028	29.7769	29.7739	29.7102	29.6535	29.7669	29.7639	29.381	29.6788	29.6589	29.6981	29.5198	29.7102	29.8645	29.4905	29.6609	29.6882	29.8584	29.4263	29.857	29.8416	29.9721	Burkholderia cenocepacia (strain ATCC BAA-245 / DSM 16553 / LMG 16656 / NCTC 13227 / J2315 / CF5610)									6	148	148	148	8	5	3	4	3
26.5313	25.492	26.6298	26.6141	26.6044	26.621	25.9064	27.1768	26.9457	26.802	27.0351	26.9354	27.1019	26.4986	26.3562	25.0169	25.6056	26.6511	26.4131	26.5461	25.4362	26.0263	25.5414	25.8755	26.9755	26.0761	26.8973	27.2836	26.4061	24.8633	26.5591	26.7957	Burkholderia cenocepacia (strain ATCC BAA-245 / DSM 16553 / LMG 16656 / NCTC 13227 / J2315 / CF5610)									2	64	64	64	1	3	1	1	3
27.7399	27.5857	27.9607	27.5351	27.3263	27.8005	27.6526	27.4935	27.4982	27.6605	27.4807	27.6995	27.6611	27.6518	27.5358	27.5934	27.805	27.521	27.5462	27.3814	27.9311	27.6969	27.7995	27.6717	27.1726	27.839	27.4781	27.4233	27.7172	27.5142	27.8347	27.4673	Burkholderia cenocepacia (strain ATCC BAA-245 / DSM 16553 / LMG 16656 / NCTC 13227 / J2315 / CF5610)									5	152	152	152	6	6	5	5	6
NaN	NaN	26.0319	26.0673	NaN	NaN	NaN	NaN	25.339	NaN	NaN	NaN	25.889	24.3968	25.3977	26.6759	25.4066	NaN	24.5725	26.1176	25.0471	NaN	NaN	NaN	NaN	26.3757	26.2538	26.1949	NaN	NaN	NaN	NaN	Burkholderia cenocepacia (strain ATCC BAA-245 / DSM 16553 / LMG 16656 / NCTC 13227 / J2315 / CF5610)									3	62	62	62	1	1	3	2	1
24.4243	24.9216	NaN	25.3641	23.8192	26.0548	26.2009	25.206	25.1956	25.075	25.2566	24.5035	25.4101	25.7375	25.191	26.7013	NaN	25.3234	25.2868	25.567	25.5669	26.6471	26.0777	25.1945	25.0753	25.1184	24.7145	25.654	25.0257	25.4498	25.2704	26.3992	Burkholderia cenocepacia (strain ATCC BAA-245 / DSM 16553 / LMG 16656 / NCTC 13227 / J2315 / CF5610)									4	82	82	82	0	0	0	0	0
27.7667	28.2707	28.0706	27.5149	27.6592	27.4101	26.9173	26.9944	28.3324	27.4359	27.1606	27.5699	27.3811	27.7233	28.305	27.6435	27.8055	27.4375	27.1474	26.3073	28.2737	27.2918	27.2569	27.0221	26.1065	27.7249	26.9234	27.0387	26.0438	26.8016	27.2472	28.1136	Burkholderia cenocepacia (strain ATCC BAA-245 / DSM 16553 / LMG 16656 / NCTC 13227 / J2315 / CF5610)									4	115	115	115	4	2	10	5	3
28.2811	28.6137	28.3605	28.364	28.1792	28.3245	28.2671	28.3983	28.2296	28.439	28.3586	28.0184	28.3465	28.186	28.1819	27.5786	28.4468	28.6609	28.1072	28.4538	28.036	28.2918	27.7207	28.1731	28.5226	27.9329	28.0336	28.0319	28.6246	28.028	28.1036	28.6445	Burkholderia cenocepacia (strain ATCC BAA-245 / DSM 16553 / LMG 16656 / NCTC 13227 / J2315 / CF5610)									6	120	120	120	3	1	3	4	3
28.265	28.436	28.7431	28.1856	28.0867	28.4948	28.0085	28.2803	28.3636	28.232	28.0063	28.2103	28.43	28.08	27.873	27.7724	28.4783	28.3443	28.25	28.1856	28.2375	28.5842	28.2111	28.0448	28.1203	28.4477	28.4042	28.4339	28.445	28.3032	28.3803	28.325	Burkholderia cenocepacia (strain ATCC BAA-245 / DSM 16553 / LMG 16656 / NCTC 13227 / J2315 / CF5610)									5	190	190	190	6	6	5	5	4
27.7701	27.7309	28.6738	28.2085	27.9518	28.212	27.8571	NaN	27.228	27.7179	27.6807	27.5088	NaN	27.3512	27.7382	27.79	28.3997	27.4468	27.829	28.0222	28.1159	27.9162	28.1312	27.7287	27.6963	NaN	27.6379	27.8874	27.7639	28.0854	28.0566	27.928	Burkholderia cenocepacia (strain ATCC BAA-245 / DSM 16553 / LMG 16656 / NCTC 13227 / J2315 / CF5610)									2	90	90	90	2	3	3	3	3
26.5218	28.1859	28.552	27.3404	27.2799	27.1453	27.1963	27.0991	27.121	26.3475	NaN	NaN	26.8012	NaN	NaN	28.0517	26.7315	26.6982	26.3505	25.1261	26.8292	27.4095	NaN	26.8119	27.9707	28.3862	28.0382	27.6214	26.7265	27.8115	26.9665	27.5806	Burkholderia cenocepacia (strain ATCC BAA-245 / DSM 16553 / LMG 16656 / NCTC 13227 / J2315 / CF5610)					+	delta_OGC_plasmid_pscrhaB2_OGC_C4_induced_delta_OGC_plasmid_pscrhaB2_OGC_empty_induced			5	85	85	85	2	7	9	3	1
28.3651	28.3855	28.3441	28.408	28.3317	27.9356	28.2986	28.1353	28.5004	28.058	28.2273	27.9971	27.985	28.4412	28.1931	28.1113	28.385	27.9208	28.2263	28.3446	27.6383	28.0944	27.9508	27.9263	28.0317	28.4327	27.9495	28.2231	27.7757	27.9921	27.9913	28.2321	Burkholderia cenocepacia (strain ATCC BAA-245 / DSM 16553 / LMG 16656 / NCTC 13227 / J2315 / CF5610)									6	184	184	184	4	3	5	10	5
26.1078	27.2098	27.468	24.5859	26.2298	26.2486	27.0643	26.2238	27.4488	26.3815	26.7966	26.0448	26.7248	25.4106	26.2789	24.7792	27.0365	26.5177	26.377	26.4199	26.7832	26.2489	26.343	24.8579	25.559	25.1206	26.4779	25.8884	26.3691	26.5414	26.6172	25.2439	Burkholderia cenocepacia (strain ATCC BAA-245 / DSM 16553 / LMG 16656 / NCTC 13227 / J2315 / CF5610)									5	104	104	104	1	4	3	5	2
29.8129	29.7521	29.7746	29.3491	29.5475	29.7681	29.4605	29.848	29.6664	29.8232	29.3776	29.4795	29.6628	29.6956	29.3717	28.2915	29.8486	29.7759	29.8387	29.8828	29.5175	29.0442	29.4959	29.1428	29.5175	29.6329	29.6379	29.4244	29.4504	29.5531	29.6075	29.3981	Burkholderia cenocepacia (strain ATCC BAA-245 / DSM 16553 / LMG 16656 / NCTC 13227 / J2315 / CF5610)					+	delta_OGC_plasmid_pscrhaB2_OGC_C4_induced_delta_OGC_plasmid_pscrhaB2_OGC_empty_induced			3	272	272	272	7	7	8	9	9
24.4516	24.3823	24.0402	24.3955	24.4141	24.8603	24.4538	24.7798	24.5259	24.0161	24.3064	NaN	24.2122	24.2693	25.0274	25.494	NaN	24.4166	24.6167	24.2496	24.6873	24.1665	NaN	24.6329	23.9459	24.2254	24.1467	23.7851	24.0933	24.5804	24.088	24.337	Burkholderia cenocepacia (strain ATCC BAA-245 / DSM 16553 / LMG 16656 / NCTC 13227 / J2315 / CF5610)					+	delta_OGC_plasmid_pscrhaB2_OGC_C4_induced_delta_OGC_plasmid_pscrhaB2_OGC_empty_induced			5	107	107	107	3	7	3	4	5
30.5337	30.7942	30.1689	30.6348	30.7611	30.4658	30.8528	30.9477	30.8107	30.4831	30.8044	30.4957	30.7076	30.7566	30.6521	31.0185	30.5984	30.7349	30.4781	30.6371	30.4248	30.3561	30.3998	30.6067	30.7308	30.4091	30.5897	30.4017	30.4595	30.8218	30.5482	30.6894	Burkholderia cenocepacia (strain ATCC BAA-245 / DSM 16553 / LMG 16656 / NCTC 13227 / J2315 / CF5610)									5	612	612	612	14	18	16	17	22
23.5189	NaN	NaN	23.9881	24.8907	24.5578	25.3652	25.6641	24.0144	24.6018	24.9737	24.861	24.1617	25.1248	24.1858	26.2224	24.8074	23.7996	24.0845	24.8804	24.1735	25.2625	24.039	25.2381	NaN	NaN	23.5126	NaN	24.5808	23.1367	23.7541	24.7531	Burkholderia cenocepacia (strain ATCC BAA-245 / DSM 16553 / LMG 16656 / NCTC 13227 / J2315 / CF5610)	+	WT_pScrhaB2_OGC_induced_WT_pScrhaB2_OGC_non_induced							1	68	68	68	3	0	0	3	1
28.402	27.6352	27.3236	28.1275	28.421	28.4753	28.1869	28.4233	28.0064	28.2115	28.2387	28.3194	28.5084	28.3573	28.4014	28.1937	27.6901	27.4526	28.1507	27.7797	28.1978	27.866	28.2096	28.1778	27.2678	27.3024	27.4681	27.4948	28.1131	28.1886	28.174	28.0804	Burkholderia cenocepacia (strain ATCC BAA-245 / DSM 16553 / LMG 16656 / NCTC 13227 / J2315 / CF5610)									8	169	169	169	6	4	2	5	8
25.7106	25.3296	25.0491	25.8777	25.8434	25.9413	25.5458	25.9283	25.9248	25.4467	25.7238	25.8871	25.9405	25.4367	25.7459	26.3019	25.961	26.0175	25.7858	25.5207	25.5643	25.2905	25.3377	25.1125	25.1241	24.9189	25.216	25.3579	25.7572	25.6584	25.7319	25.5524	Burkholderia cenocepacia (strain ATCC BAA-245 / DSM 16553 / LMG 16656 / NCTC 13227 / J2315 / CF5610)					+	delta_OGC_plasmid_pscrhaB2_OGC_C4_induced_delta_OGC_plasmid_pscrhaB2_OGC_empty_induced			5	120	120	120	5	4	2	4	5
NaN	NaN	NaN	NaN	22.9825	23.6131	23.6421	NaN	NaN	23.5882	NaN	23.7294	23.3683	23.6067	23.6966	NaN	23.5486	NaN	NaN	NaN	23.9691	NaN	23.8151	23.4749	22.2956	NaN	NaN	NaN	NaN	NaN	23.3482	NaN	Burkholderia cenocepacia (strain ATCC BAA-245 / DSM 16553 / LMG 16656 / NCTC 13227 / J2315 / CF5610)									4	32	32	32	0	1	1	0	1
26.3868	27.1316	27.3095	27.0282	26.6268	26.9326	26.2726	26.823	27.1316	26.9729	26.6733	27.0777	26.8936	26.7438	26.655	26.4698	26.4498	27.1684	27.0185	26.9275	26.553	27.0063	26.9783	26.9017	27.0816	27.4311	27.4288	27.4194	26.6637	27.0073	26.899	26.8968	Burkholderia cenocepacia (strain ATCC BAA-245 / DSM 16553 / LMG 16656 / NCTC 13227 / J2315 / CF5610)									6	183	183	183	6	8	4	5	5
NaN	27.5399	27.945	NaN	NaN	NaN	NaN	NaN	NaN	NaN	NaN	NaN	NaN	NaN	NaN	NaN	NaN	NaN	NaN	NaN	NaN	NaN	NaN	NaN	28.231	28.7409	28.669	28.3639	NaN	NaN	NaN	27.5984	Burkholderia cenocepacia (strain ATCC BAA-245 / DSM 16553 / LMG 16656 / NCTC 13227 / J2315 / CF5610)					+	delta_OGC_plasmid_pscrhaB2_OGC_C4_induced_delta_OGC_plasmid_pscrhaB2_OGC_empty_induced			2	31	31	31	1	2	1	0	0
22.8691	NaN	NaN	NaN	23.1069	22.9374	23.3369	23.3601	23.1805	23.8048	22.8866	23.7577	23.3577	22.8407	23.3896	23.6203	22.9406	23.3516	NaN	24.0306	22.3176	23.2447	23.176	23.3592	22.561	NaN	NaN	NaN	23.303	NaN	23.2608	NaN	Burkholderia cenocepacia (strain ATCC BAA-245 / DSM 16553 / LMG 16656 / NCTC 13227 / J2315 / CF5610)									7	91	91	91	2	2	1	1	6
25.9884	26.1985	25.9498	26.7406	26.5351	26.7597	26.5776	26.2171	26.7957	26.9036	26.4917	26.9215	26.4661	26.607	26.4228	26.4343	26.6005	26.3903	26.727	26.6642	26.4488	26.4381	26.7182	26.6281	25.71	25.65	25.8644	25.9618	26.2468	26.0902	26.2045	26.1036	Burkholderia cenocepacia (strain ATCC BAA-245 / DSM 16553 / LMG 16656 / NCTC 13227 / J2315 / CF5610)					+	delta_OGC_plasmid_pscrhaB2_OGC_C4_induced_delta_OGC_plasmid_pscrhaB2_OGC_empty_induced	+	delta_OGC_plasmid_pscrhaB2_OGC_C4_non_induced_delta_OGC_plasmid_pscrhaB2_OGC_empty_non_induced	5	99	99	99	2	3	2	3	2
26.4438	26.6703	NaN	27.1934	27.2207	27.7231	26.9821	27.2062	28.003	27.8106	27.722	27.7731	27.1409	27.3206	27.3203	27.2496	27.0301	26.781	27.4563	27.2326	27.4154	26.642	26.9805	27.5945	26.6966	26.9281	26.6982	27.0611	26.6886	26.8228	26.7318	26.5689	Burkholderia cenocepacia (strain ATCC BAA-245 / DSM 16553 / LMG 16656 / NCTC 13227 / J2315 / CF5610)									7	159	159	159	2	5	3	5	7
26.9032	27.0299	26.5315	27.48	27.9626	27.9623	27.691	27.4432	27.3506	27.8879	27.8855	27.7023	27.3531	27.8315	27.6832	27.3944	27.6036	26.9406	27.5761	27.6911	27.4763	27.0878	27.4647	27.7431	26.4556	26.2306	26.3505	26.8431	26.828	27.1465	27.0138	26.9251	Burkholderia cenocepacia (strain ATCC BAA-245 / DSM 16553 / LMG 16656 / NCTC 13227 / J2315 / CF5610)					+	delta_OGC_plasmid_pscrhaB2_OGC_C4_induced_delta_OGC_plasmid_pscrhaB2_OGC_empty_induced			7	244	244	244	9	8	6	6	10
23.3601	24.517	23.5382	24.5805	23.8459	24.7051	24.0955	23.9416	24.9371	24.4475	24.9453	24.5404	24.2565	24.0876	23.5938	24.2645	24.0137	24.5551	24.0969	24.2226	24.3437	24.8561	24.1918	24.8316	24.4363	24.1447	NaN	24.0268	24.1814	24.054	NaN	24.1896	Burkholderia cenocepacia (strain ATCC BAA-245 / DSM 16553 / LMG 16656 / NCTC 13227 / J2315 / CF5610)									5	107	107	107	3	4	5	4	3
27.4552	27.7473	27.7085	28.2455	28.2932	27.9138	27.1054	27.8537	28.4541	28.1936	28.5605	28.392	28.5275	27.9324	28.0536	27.9668	27.8721	28.1355	28.2678	28.2577	28.0762	28.0451	28.2631	28.1934	27.5757	27.9064	27.7021	28.5254	27.5892	27.5662	27.9919	28.0804	Burkholderia cenocepacia (strain ATCC BAA-245 / DSM 16553 / LMG 16656 / NCTC 13227 / J2315 / CF5610)									4	85	85	85	3	1	1	0	2
25.0898	25.7345	26.178	26.048	25.4206	26.0381	25.3174	25.3197	26.3643	25.5667	25.452	25.3737	25.4409	24.5252	25.3459	25.821	25.4009	26.1625	24.9878	25.6983	25.2092	25.7708	25.7415	26.0284	25.9735	25.9623	25.9162	26.1933	25.3876	25.8259	25.5823	25.7219	Burkholderia cenocepacia (strain ATCC BAA-245 / DSM 16553 / LMG 16656 / NCTC 13227 / J2315 / CF5610)									2	61	61	61	1	3	3	3	3
30.0796	29.6054	29.0596	29.6398	29.4813	29.4292	29.4667	29.8868	29.3725	29.0037	29.6599	29.3717	29.575	29.9386	29.82	28.8199	29.3298	28.8135	29.7319	30.0114	28.2579	29.5103	29.7133	29.4776	28.6402	28.6715	28.7629	29.0613	28.8318	28.9374	29.2211	29.0265	Burkholderia cenocepacia (strain ATCC BAA-245 / DSM 16553 / LMG 16656 / NCTC 13227 / J2315 / CF5610)									7	222	222	222	9	9	7	5	5
26.4131	25.5309	25.7162	25.8598	26.5454	26.1179	26.6265	26.4023	26.2422	26.3988	26.3916	26.3003	26.6361	26.4561	26.6559	NaN	26.4158	26.6292	26.5349	25.7944	26.3345	26.3291	26.1416	26.9951	26.1259	26.5016	26.0427	25.7725	26.3635	26.6388	26.2925	26.2724	Burkholderia cenocepacia (strain ATCC BAA-245 / DSM 16553 / LMG 16656 / NCTC 13227 / J2315 / CF5610)									3	89	89	89	1	2	2	3	3
22.4157	NaN	NaN	NaN	22.553	24.1828	NaN	23.509	23.146	23.3115	22.8691	22.9369	23.0277	23.2511	23.1583	23.9996	NaN	22.2392	23.0107	NaN	23.2931	23.4795	23.2108	23.2653	NaN	22.6817	NaN	NaN	NaN	22.2739	22.0976	NaN	Burkholderia cenocepacia (strain ATCC BAA-245 / DSM 16553 / LMG 16656 / NCTC 13227 / J2315 / CF5610)									4	42	42	42	1	0	0	1	4
26.2484	24.0698	NaN	24.7609	26.2751	26.3134	26.5498	25.176	26.1945	26.2191	26.3875	26.2574	26.4047	25.1947	26.7398	26.72	24.1785	23.126	24.584	21.5462	NaN	NaN	23.7076	NaN	NaN	NaN	NaN	24.1599	NaN	NaN	23.8072	NaN	Burkholderia cenocepacia (strain ATCC BAA-245 / DSM 16553 / LMG 16656 / NCTC 13227 / J2315 / CF5610)									9	90	90	90	5	2	2	2	1
26.216	25.4094	NaN	24.7606	NaN	26.0699	25.4054	25.5841	25.667	25.9344	26.2239	26.1087	26.1818	25.9987	26.4919	26.4212	NaN	NaN	NaN	NaN	25.7073	25.6378	NaN	NaN	24.225	NaN	NaN	24.4127	NaN	NaN	NaN	25.1077	Burkholderia cenocepacia (strain ATCC BAA-245 / DSM 16553 / LMG 16656 / NCTC 13227 / J2315 / CF5610)									6	76	76	76	2	3	1	2	2
NaN	NaN	NaN	NaN	NaN	NaN	NaN	NaN	NaN	25.8856	26.2031	25.5995	NaN	NaN	26.3749	26.5643	NaN	25.0498	NaN	NaN	25.7181	NaN	25.7554	NaN	NaN	NaN	NaN	NaN	NaN	NaN	NaN	NaN	Burkholderia cenocepacia (strain ATCC BAA-245 / DSM 16553 / LMG 16656 / NCTC 13227 / J2315 / CF5610)									3	59	59	59	1	1	1	1	3
26.8996	26.9926	26.3604	26.5885	26.7621	26.6518	26.6639	27.0993	27.1982	26.7726	26.8981	26.8451	26.7672	26.7655	26.4509	27.3656	26.4882	26.7903	26.6713	26.7336	26.5752	26.5085	26.5257	26.9634	27.3013	26.9152	27.1778	26.9544	26.7929	27.1192	26.8836	26.847	Burkholderia cenocepacia (strain ATCC BAA-245 / DSM 16553 / LMG 16656 / NCTC 13227 / J2315 / CF5610)					+	delta_OGC_plasmid_pscrhaB2_OGC_C4_induced_delta_OGC_plasmid_pscrhaB2_OGC_empty_induced			6	248	248	248	8	8	6	8	8
24.8159	24.6054	24.5571	24.3787	25.0716	25.0256	24.9878	24.779	25.2213	NaN	24.6315	24.0359	24.81	25.0993	24.7816	NaN	24.4156	NaN	24.4525	24.5267	24.519	24.8546	23.8886	24.4109	25.4364	25.399	25.2662	25.3098	24.5753	25.5813	25.0712	24.9432	Burkholderia cenocepacia (strain ATCC BAA-245 / DSM 16553 / LMG 16656 / NCTC 13227 / J2315 / CF5610)					+	delta_OGC_plasmid_pscrhaB2_OGC_C4_induced_delta_OGC_plasmid_pscrhaB2_OGC_empty_induced			3	68	68	68	2	3	3	1	1
25.6334	25.867	26.2719	25.889	25.6059	25.7618	25.6619	26.1283	25.4725	25.7619	25.418	25.892	25.8761	25.8597	25.8972	25.1438	25.9658	25.3337	25.7903	25.9238	25.641	25.0104	25.5011	25.4982	25.1586	25.6862	25.8468	25.6651	25.1577	25.123	25.7134	25.4793	Burkholderia cenocepacia (strain ATCC BAA-245 / DSM 16553 / LMG 16656 / NCTC 13227 / J2315 / CF5610)									2	87	87	87	2	2	2	0	3
28.3715	26.5197	25.229	27.4351	28.8128	NaN	28.4649	28.2652	27.9836	28.8651	28.916	28.4397	28.5655	29.1537	29.0149	27.8828	28.0229	NaN	27.8941	27.9242	NaN	27.8746	28.349	28.3865	NaN	24.834	25.0994	25.9171	NaN	NaN	27.5358	26.8853	Burkholderia cenocepacia (strain ATCC BAA-245 / DSM 16553 / LMG 16656 / NCTC 13227 / J2315 / CF5610)									2	27	27	27	1	1	0	0	2
26.7844	NaN	NaN	26.4165	26.4647	26.3442	NaN	26.3445	26.6826	NaN	NaN	NaN	26.617	26.5137	26.4438	26.0707	NaN	NaN	NaN	26.4578	26.1687	25.3232	26.3182	NaN	25.77	26.5365	NaN	NaN	25.7799	26.456	26.3917	NaN	Burkholderia cenocepacia (strain ATCC BAA-245 / DSM 16553 / LMG 16656 / NCTC 13227 / J2315 / CF5610)									3	71	71	71	4	1	3	4	2
NaN	28.2536	28.3386	27.9769	NaN	28.0306	28.028	28.0077	28.4729	27.9983	28.5174	28.2029	27.8396	NaN	27.8299	28.4491	28.0679	28.7547	28.1486	28.275	NaN	28.4303	27.8442	28.138	28.3668	28.3143	28.2064	28.2407	28.0515	28.0548	28.3972	28.3198	Burkholderia cenocepacia (strain ATCC BAA-245 / DSM 16553 / LMG 16656 / NCTC 13227 / J2315 / CF5610)									3	114	114	114	2	6	5	4	2
NaN	NaN	NaN	NaN	NaN	25.4369	NaN	25.2145	NaN	NaN	25.6373	25.7862	25.5317	NaN	25.4643	NaN	25.3213	25.3572	NaN	25.1669	NaN	NaN	NaN	24.6616	NaN	NaN	25.8571	NaN	25.7229	25.9573	24.6911	NaN	Burkholderia cenocepacia (strain ATCC BAA-245 / DSM 16553 / LMG 16656 / NCTC 13227 / J2315 / CF5610)									4	33	33	33	0	0	0	0	1
27.0361	26.9864	27.4405	27.1253	26.8482	26.9779	27.0338	27.3594	27.4303	27.0922	27.2987	27.564	27.2332	27.3303	27.4023	26.501	26.8905	26.8875	27.0206	26.9447	26.6513	26.6529	27.1958	26.7028	27.2727	27.373	27.4384	27.5921	27.1592	27.0851	27.26	27.3521	Burkholderia cenocepacia (strain ATCC BAA-245 / DSM 16553 / LMG 16656 / NCTC 13227 / J2315 / CF5610)					+	delta_OGC_plasmid_pscrhaB2_OGC_C4_induced_delta_OGC_plasmid_pscrhaB2_OGC_empty_induced			7	143	143	143	5	5	2	3	8
28.1183	28.1621	28.248	28.2126	27.7512	27.7247	27.9907	28.0622	28.286	27.9474	27.9594	28.1358	28.3081	28.0796	28.0464	28.0441	27.9113	28.0299	28.1999	27.9699	27.6055	28.0747	28.1758	27.8574	28.4262	28.5042	28.4025	28.4397	28.38	28.247	28.2668	28.5665	Burkholderia cenocepacia (strain ATCC BAA-245 / DSM 16553 / LMG 16656 / NCTC 13227 / J2315 / CF5610)					+	delta_OGC_plasmid_pscrhaB2_OGC_C4_induced_delta_OGC_plasmid_pscrhaB2_OGC_empty_induced			15	355	355	355	10	11	11	5	9
29.6599	29.6044	30.1862	29.5662	29.5153	29.614	29.2559	29.511	29.94	29.7067	29.6288	29.7049	29.4956	29.364	29.3064	28.8289	29.2435	29.4438	29.4568	29.3862	29.5344	29.5574	29.3161	28.8222	29.8779	30.0983	30.0225	30.1449	29.6043	29.4885	29.6132	29.8457	Burkholderia cenocepacia (strain ATCC BAA-245 / DSM 16553 / LMG 16656 / NCTC 13227 / J2315 / CF5610)					+	delta_OGC_plasmid_pscrhaB2_OGC_C4_induced_delta_OGC_plasmid_pscrhaB2_OGC_empty_induced			10	342	342	342	8	13	12	11	7
29.481	29.437	29.5812	29.4944	29.5337	29.5583	29.4226	29.5474	29.2021	29.5285	29.3911	29.5044	29.7001	29.3734	29.2957	29.4116	29.7116	29.2577	29.6554	29.4634	29.4804	29.4315	29.4511	29.5002	29.1001	29.4751	29.4123	29.5136	29.2317	29.4039	29.5662	29.4652	Burkholderia cenocepacia (strain ATCC BAA-245 / DSM 16553 / LMG 16656 / NCTC 13227 / J2315 / CF5610)									9	303	303	303	9	12	6	13	10
26.8968	27.2817	26.8074	26.9757	NaN	NaN	26.5849	26.9197	26.9704	27.3739	27.0008	27.2626	27.5335	27.2738	27.3744	27.9304	27.1841	26.8624	27.0671	26.8847	28.163	27.5488	27.734	27.4911	27.1661	27.1442	27.108	26.6845	27.6265	27.7094	27.8466	27.4683	Burkholderia cenocepacia (strain ATCC BAA-245 / DSM 16553 / LMG 16656 / NCTC 13227 / J2315 / CF5610)									3	116	116	116	5	3	2	8	1
28.3262	28.5289	28.8657	28.1843	28.0814	28.4219	28.1314	28.375	28.2307	28.1812	28.1763	28.3317	28.3868	27.7795	27.7206	28.3153	28.0466	28.1344	28.0598	27.9434	28.3313	28.4716	28.3799	28.0557	28.7154	28.7738	28.7754	28.8239	28.7679	28.735	28.4501	28.8613	Burkholderia cenocepacia (strain ATCC BAA-245 / DSM 16553 / LMG 16656 / NCTC 13227 / J2315 / CF5610)					+	delta_OGC_plasmid_pscrhaB2_OGC_C4_induced_delta_OGC_plasmid_pscrhaB2_OGC_empty_induced			17	267	265	267	10	6	13	8	9
30.8086	30.3991	30.0889	30.2925	30.5481	30.7464	30.6298	30.8054	30.5557	30.6819	30.8086	30.8633	30.7768	31.0121	30.7936	30.412	30.9137	31.274	31.2627	31.3253	30.5255	30.6754	30.5488	30.6617	30.2298	30.2416	30.308	30.6757	30.2558	30.4069	30.6831	30.5152	Burkholderia cenocepacia (strain ATCC BAA-245 / DSM 16553 / LMG 16656 / NCTC 13227 / J2315 / CF5610)					+	delta_OGC_plasmid_pscrhaB2_OGC_C4_induced_delta_OGC_plasmid_pscrhaB2_OGC_empty_induced			9	609	609	609	22	17	16	21	16
27.4442	26.9794	26.6064	27.2739	26.7223	26.9351	26.9607	27.44	27.2595	26.9418	26.9493	27.0331	27.6861	27.2965	27.2023	27.2795	27.2281	27.6342	27.2165	27.2006	26.9951	27.2012	26.9587	27.0907	27.2514	26.6626	26.8614	26.9879	27.7157	27.4582	27.6392	27.4893	Burkholderia cenocepacia (strain ATCC BAA-245 / DSM 16553 / LMG 16656 / NCTC 13227 / J2315 / CF5610)							+	delta_OGC_plasmid_pscrhaB2_OGC_C4_non_induced_delta_OGC_plasmid_pscrhaB2_OGC_empty_non_induced	9	181	181	181	4	9	5	3	4
31.6734	31.1312	30.9355	31.7031	31.9198	31.4701	31.5831	31.8057	32.3077	32.2679	32.2967	32.1516	31.9661	32.0928	31.9749	31.1231	31.7403	31.9285	28.289	32.1547	31.5659	31.4625	28.6034	31.6583	31.472	31.05	31.3013	31.7739	31.703	31.2992	31.7931	31.699	Burkholderia cenocepacia (strain ATCC BAA-245 / DSM 16553 / LMG 16656 / NCTC 13227 / J2315 / CF5610)									11	581	581	581	22	14	9	21	23
NaN	23.6301	24.3292	NaN	NaN	NaN	23.4395	NaN	23.2187	NaN	NaN	24.0539	24.1857	NaN	NaN	24.0326	24.402	23.3813	NaN	23.0393	23.9703	25.7631	NaN	NaN	NaN	24.1687	NaN	NaN	NaN	NaN	NaN	NaN	Burkholderia cenocepacia (strain ATCC BAA-245 / DSM 16553 / LMG 16656 / NCTC 13227 / J2315 / CF5610)									5	90	90	90	3	1	5	3	1
27.0811	27.4823	27.03	NaN	NaN	NaN	NaN	NaN	27.382	NaN	NaN	NaN	NaN	NaN	NaN	NaN	27.758	26.7619	27.0814	NaN	27.5436	NaN	NaN	NaN	26.6466	27.1774	26.7744	26.6768	26.8476	27.0854	NaN	26.7909	Burkholderia cenocepacia (strain ATCC BAA-245 / DSM 16553 / LMG 16656 / NCTC 13227 / J2315 / CF5610)									2	10	10	10	0	0	0	0	0
29.1685	28.8683	28.3143	29.3214	29.5987	29.4776	29.2803	29.4422	29.0541	29.321	29.3832	29.0415	29.3001	29.4568	29.4829	28.6804	29.2527	28.8565	28.7431	29.5197	28.9835	28.6801	29.0676	29.4312	28.327	28.0962	28.3347	28.7685	28.908	29.1129	29.1235	29.1949	Burkholderia cenocepacia (strain ATCC BAA-245 / DSM 16553 / LMG 16656 / NCTC 13227 / J2315 / CF5610)					+	delta_OGC_plasmid_pscrhaB2_OGC_C4_induced_delta_OGC_plasmid_pscrhaB2_OGC_empty_induced			6	143	143	143	3	4	3	2	5
27.3752	27.2889	26.6272	27.5454	27.3732	27.4313	27.2816	27.6438	27.5501	27.7042	27.6392	27.528	27.7002	27.7937	27.5428	26.9676	27.2524	27.3775	27.6006	27.6825	27.3863	26.984	27.4302	27.3123	26.6814	26.4748	26.6172	27.318	27.1287	27.163	27.4232	27.2215	Burkholderia cenocepacia (strain ATCC BAA-245 / DSM 16553 / LMG 16656 / NCTC 13227 / J2315 / CF5610)					+	delta_OGC_plasmid_pscrhaB2_OGC_C4_induced_delta_OGC_plasmid_pscrhaB2_OGC_empty_induced			7	156	156	156	7	6	4	7	6
26.4379	28.3344	28.0499	27.7947	28.4578	28.3675	28.5259	27.5183	28.449	28.186	28.3667	27.743	27.33	27.481	28.041	26.6049	26.4835	26.766	27.8841	27.9924	27.6173	28.2237	26.0339	26.9186	28.1739	29.1798	28.4224	29.5228	27.4247	26.5133	26.9371	28.1819	Burkholderia cenocepacia (strain ATCC BAA-245 / DSM 16553 / LMG 16656 / NCTC 13227 / J2315 / CF5610)					+	delta_OGC_plasmid_pscrhaB2_OGC_C4_induced_delta_OGC_plasmid_pscrhaB2_OGC_empty_induced			5	132	132	132	3	5	6	3	4
27.9028	27.799	27.921	28.0802	27.7788	27.8912	27.8043	27.9342	28.1837	28.3661	28.4524	28.3338	28.2543	28.3497	28.1362	28.2187	27.9294	28.0632	28.068	28.0028	27.7131	27.6639	27.9077	27.8541	27.9022	27.4175	27.6493	27.9365	27.7322	27.5256	27.5557	27.5214	Burkholderia cenocepacia (strain ATCC BAA-245 / DSM 16553 / LMG 16656 / NCTC 13227 / J2315 / CF5610)									3	96	96	96	3	2	3	2	4
33.7808	33.8484	33.842	33.9277	33.4032	33.5577	33.5117	33.6034	34.0734	33.7184	33.8821	33.859	33.6485	33.7184	33.7199	33.5656	33.8987	33.9241	34.0837	34.049	33.7571	33.6133	33.768	33.902	34.2064	33.6829	34.0512	33.9847	33.6911	33.7521	33.8486	33.7286	Burkholderia cenocepacia (strain ATCC BAA-245 / DSM 16553 / LMG 16656 / NCTC 13227 / J2315 / CF5610)	+	WT_pScrhaB2_OGC_induced_WT_pScrhaB2_OGC_non_induced							32	2883	2883	2883	77	100	107	84	79
26.6315	26.596	26.3798	NaN	25.8167	26.3418	NaN	26.7203	26.5778	26.2459	26.2197	26.5257	27.1319	26.1899	26.0925	NaN	NaN	26.7082	26.4886	25.8077	NaN	NaN	NaN	NaN	27.1335	NaN	NaN	NaN	26.8486	NaN	26.7138	26.2703	Burkholderia cenocepacia (strain ATCC BAA-245 / DSM 16553 / LMG 16656 / NCTC 13227 / J2315 / CF5610)									3	19	19	19	1	0	3	2	0
28.6721	28.5561	28.6239	28.5912	28.6975	28.5814	28.6207	28.3506	28.6124	27.8569	28.5233	28.1161	28.7588	28.2735	28.6212	28.1249	28.7444	28.9292	28.5974	29.044	28.5791	28.7647	28.6249	29.0154	28.8402	28.2032	28.5887	28.6428	29.1151	28.5965	28.6991	28.7335	Burkholderia cenocepacia (strain ATCC BAA-245 / DSM 16553 / LMG 16656 / NCTC 13227 / J2315 / CF5610)									5	55	55	55	4	1	3	3	2
30.2573	30.2016	30.1267	29.9072	29.1323	30.2381	29.3944	30.7104	29.8727	29.4879	29.2947	29.718	29.8682	29.4612	29.3571	29.6307	29.7981	29.7887	30.0053	29.7595	29.1032	29.8968	29.889	30.4097	30.3465	30.3026	30.2852	30.5772	30.4167	30.4556	30.5917	30.6761	Burkholderia cenocepacia (strain ATCC BAA-245 / DSM 16553 / LMG 16656 / NCTC 13227 / J2315 / CF5610)					+	delta_OGC_plasmid_pscrhaB2_OGC_C4_induced_delta_OGC_plasmid_pscrhaB2_OGC_empty_induced			7	221	221	221	6	7	9	6	7
28.859	29.2623	29.4369	29.256	28.2082	29.4599	29.3807	29.4015	NaN	NaN	28.3825	28.6293	27.8103	NaN	28.2883	29.4133	29.945	29.1547	29.6221	28.6469	31.402	31.6764	31.1207	31.5167	30.073	30.3384	30.1984	29.8767	30.8407	31.6138	31.5832	31.5892	Burkholderia cenocepacia (strain ATCC BAA-245 / DSM 16553 / LMG 16656 / NCTC 13227 / J2315 / CF5610)			+	delta_OGC_plasmid_pscrhaB2_OGC_C4_induced_delta_OGC_plasmid_pscrhaB2_OGC_C4_non_induced					4	142	142	142	2	2	2	2	2
24.9779	NaN	NaN	NaN	25.3834	25.6701	26.6638	26.6165	25.7905	26.5849	26.3902	NaN	25.3802	26.6745	26.867	NaN	NaN	NaN	NaN	NaN	NaN	NaN	NaN	25.9395	25.863	NaN	NaN	NaN	NaN	26.8255	NaN	25.6635	Burkholderia cenocepacia (strain ATCC BAA-245 / DSM 16553 / LMG 16656 / NCTC 13227 / J2315 / CF5610)									2	30	30	30	1	0	1	0	3
24.7184	24.8527	24.2983	24.9334	24.4118	24.915	24.5715	24.9698	25.0643	24.6633	24.4808	24.7366	25.2051	24.5517	24.9545	NaN	24.2609	24.2257	24.244	NaN	24.5978	24.4751	24.3292	24.742	25.1578	25.0405	24.9619	25.067	24.4435	25.0327	24.6781	25.0784	Burkholderia cenocepacia (strain ATCC BAA-245 / DSM 16553 / LMG 16656 / NCTC 13227 / J2315 / CF5610)					+	delta_OGC_plasmid_pscrhaB2_OGC_C4_induced_delta_OGC_plasmid_pscrhaB2_OGC_empty_induced			8	112	112	112	4	4	4	4	5
27.6885	27.9394	28.3424	27.7184	27.5841	27.5624	27.5948	27.586	27.869	27.6301	27.7745	28.0494	27.7457	27.6028	27.5506	27.9945	27.9306	27.7921	27.6998	27.5698	27.8891	27.8241	27.6294	27.644	28.1222	28.3561	28.1716	27.9743	27.6866	28.0491	27.8387	27.8297	Burkholderia cenocepacia (strain ATCC BAA-245 / DSM 16553 / LMG 16656 / NCTC 13227 / J2315 / CF5610)					+	delta_OGC_plasmid_pscrhaB2_OGC_C4_induced_delta_OGC_plasmid_pscrhaB2_OGC_empty_induced			10	541	541	541	13	23	20	13	17
29.7598	30.0821	30.1817	29.8441	29.7731	29.6372	29.7589	29.72	29.8354	29.5757	29.7747	29.8176	29.8791	29.76	29.6271	29.9502	29.9287	30.075	29.7674	29.6805	29.8068	29.8087	29.6448	29.5031	29.994	30.2083	30.0475	30.0263	29.79	29.9704	29.8353	29.8662	Burkholderia cenocepacia (strain ATCC BAA-245 / DSM 16553 / LMG 16656 / NCTC 13227 / J2315 / CF5610)									13	666	666	666	25	18	20	21	23
28.1841	28.2518	28.5343	28.1826	28.1076	28.1559	28.0631	27.9724	28.1473	28.0931	28.0151	28.0522	28.0865	27.9723	27.9	28.1106	28.3463	28.023	28.2806	28.0679	28.1339	27.9825	28.1773	28.0705	28.1883	28.6973	28.3926	28.2101	28.1126	28.2837	28.1553	28.2504	Burkholderia cenocepacia (strain ATCC BAA-245 / DSM 16553 / LMG 16656 / NCTC 13227 / J2315 / CF5610)									14	600	600	600	19	24	20	17	17
31.9758	31.4178	31.4214	31.8213	31.5599	31.7647	31.2849	31.5289	31.3381	31.4612	31.2323	31.2183	31.2577	31.2951	31.092	29.3913	31.9011	31.8241	32.23	32.0902	31.5357	31.175	31.633	31.5925	31.1154	31.353	31.4685	31.693	31.1754	30.9751	31.2024	31.5464	Burkholderia cenocepacia (strain ATCC BAA-245 / DSM 16553 / LMG 16656 / NCTC 13227 / J2315 / CF5610)					+	delta_OGC_plasmid_pscrhaB2_OGC_C4_induced_delta_OGC_plasmid_pscrhaB2_OGC_empty_induced			8	814	814	814	32	25	23	29	27
26.9581	27.2228	26.979	27.4087	27.1641	27.0925	26.8841	26.8295	27.2102	26.3198	26.8458	26.9208	26.8533	26.817	27.2312	27.3636	27.1404	27.0557	27.0237	27.1306	26.8457	26.8551	26.7763	26.8274	27.1384	26.973	27.043	26.9059	26.8548	27.4912	27.3146	27.4221	Burkholderia cenocepacia (strain ATCC BAA-245 / DSM 16553 / LMG 16656 / NCTC 13227 / J2315 / CF5610)			+	delta_OGC_plasmid_pscrhaB2_OGC_C4_induced_delta_OGC_plasmid_pscrhaB2_OGC_C4_non_induced					10	293	293	293	11	10	10	13	8
26.9455	27.2929	26.9589	27.1812	27.234	26.7459	27.2006	26.7762	27.0633	26.7847	27.0544	26.9789	27.1555	27.212	27.0584	27.4348	27.1343	27.2523	27.2623	27.2952	26.7675	26.9838	26.8876	27.0474	26.7698	26.8797	27.0287	26.6268	27.1239	27.4001	26.9304	26.9752	Burkholderia cenocepacia (strain ATCC BAA-245 / DSM 16553 / LMG 16656 / NCTC 13227 / J2315 / CF5610)					+	delta_OGC_plasmid_pscrhaB2_OGC_C4_induced_delta_OGC_plasmid_pscrhaB2_OGC_empty_induced			8	310	310	310	10	12	11	7	12
29.1154	29.0421	28.7174	29.1804	29.0826	28.9987	29.1432	28.8931	28.805	29.141	28.9828	28.9771	29.0246	29.1836	29.2976	29.2244	29.4169	29.0412	29.0163	29.3285	28.9395	28.7972	28.9869	29.0891	29.0042	28.8375	28.7577	28.8299	28.9685	29.1114	29.0039	29.0827	Burkholderia cenocepacia (strain ATCC BAA-245 / DSM 16553 / LMG 16656 / NCTC 13227 / J2315 / CF5610)					+	delta_OGC_plasmid_pscrhaB2_OGC_C4_induced_delta_OGC_plasmid_pscrhaB2_OGC_empty_induced			13	646	646	646	20	21	23	21	20
28.1552	28.3442	28.2809	28.4194	28.4389	28.4433	28.1163	28.6642	28.4074	28.5997	28.6868	28.5866	28.4089	28.3484	28.2491	27.5274	28.6948	28.2221	28.7396	28.8289	28.4425	28.4177	28.5792	28.319	28.2733	28.2058	28.3465	28.6619	28.6154	28.0792	28.5583	28.3144	Burkholderia cenocepacia (strain ATCC BAA-245 / DSM 16553 / LMG 16656 / NCTC 13227 / J2315 / CF5610)									6	252	252	252	6	9	7	7	10
27.3267	27.204	26.8004	27.0852	26.9629	27.365	27.1622	27.7807	26.8308	26.8095	26.9732	27.0079	26.9932	26.9469	27.2655	27.9853	27.4119	26.8087	27.2166	27.1295	27.0979	27.0684	27.1863	27.6035	26.7156	26.544	26.5863	26.7622	26.8887	27.1832	27.052	27.5039	Burkholderia cenocepacia (strain ATCC BAA-245 / DSM 16553 / LMG 16656 / NCTC 13227 / J2315 / CF5610)					+	delta_OGC_plasmid_pscrhaB2_OGC_C4_induced_delta_OGC_plasmid_pscrhaB2_OGC_empty_induced			6	212	212	212	9	1	5	4	7
26.7104	26.6313	26.5675	26.791	26.8579	26.7279	26.7866	26.7659	26.3665	26.5533	26.4552	26.4694	26.62	26.7225	26.6992	26.7689	26.9465	26.6158	26.7488	26.8221	26.5817	26.7478	26.672	26.9219	26.1728	26.2849	26.2241	26.2126	26.5454	26.7284	26.4404	26.4724	Burkholderia cenocepacia (strain ATCC BAA-245 / DSM 16553 / LMG 16656 / NCTC 13227 / J2315 / CF5610)					+	delta_OGC_plasmid_pscrhaB2_OGC_C4_induced_delta_OGC_plasmid_pscrhaB2_OGC_empty_induced			9	373	373	373	12	9	8	8	11
28.6481	29.1444	29.6257	28.9348	28.7829	28.855	28.6277	28.7568	28.9649	28.6716	28.741	28.8983	29.0876	28.7969	28.854	28.1652	28.2752	28.8905	28.8223	28.6711	28.6291	28.2271	28.6771	28.465	28.9425	29.6841	29.5867	29.3588	28.5936	28.9121	28.8366	28.9465	Burkholderia cenocepacia (strain ATCC BAA-245 / DSM 16553 / LMG 16656 / NCTC 13227 / J2315 / CF5610)					+	delta_OGC_plasmid_pscrhaB2_OGC_C4_induced_delta_OGC_plasmid_pscrhaB2_OGC_empty_induced			11	349	349	349	8	11	21	12	6
28.6738	29.2387	29.5678	28.9482	28.8502	28.8274	28.7349	28.7061	29.0217	28.7726	28.517	28.9461	28.7426	28.5447	28.6851	28.46	28.6802	28.6091	28.7709	28.6906	28.5691	28.8086	28.6377	28.543	29.1934	29.7023	29.4021	29.457	28.9838	28.9647	28.9256	29.1159	Burkholderia cenocepacia (strain ATCC BAA-245 / DSM 16553 / LMG 16656 / NCTC 13227 / J2315 / CF5610)					+	delta_OGC_plasmid_pscrhaB2_OGC_C4_induced_delta_OGC_plasmid_pscrhaB2_OGC_empty_induced	+	delta_OGC_plasmid_pscrhaB2_OGC_C4_non_induced_delta_OGC_plasmid_pscrhaB2_OGC_empty_non_induced	17	336	336	336	14	11	14	12	9
26.2908	25.914	NaN	NaN	NaN	NaN	25.8302	NaN	25.8004	NaN	26.1568	23.9938	26.2386	26.0938	26.123	NaN	NaN	24.9929	25.5302	NaN	NaN	24.6216	NaN	NaN	NaN	NaN	NaN	NaN	NaN	NaN	NaN	NaN	Burkholderia cenocepacia (strain ATCC BAA-245 / DSM 16553 / LMG 16656 / NCTC 13227 / J2315 / CF5610)									1	39	39	39	2	2	2	0	0
NaN	NaN	NaN	NaN	NaN	NaN	NaN	NaN	24.7293	NaN	24.0533	24.4726	NaN	NaN	NaN	23.568	NaN	NaN	NaN	NaN	NaN	NaN	NaN	NaN	NaN	NaN	NaN	NaN	NaN	NaN	NaN	NaN	Burkholderia cenocepacia (strain ATCC BAA-245 / DSM 16553 / LMG 16656 / NCTC 13227 / J2315 / CF5610)									1	29	29	29	2	1	0	1	2
25.2859	25.5765	24.7607	25.244	25.6993	25.0894	25.4954	24.4957	25.6705	24.9739	25.3125	25.3311	25.2082	25.4312	25.5359	25.9686	23.7215	24.4565	23.9721	24.067	25.3421	25.6292	25.0702	23.8244	24.4024	23.3128	24.2617	24.5028	23.7782	24.3726	24.2374	24.3999	Burkholderia cenocepacia (strain ATCC BAA-245 / DSM 16553 / LMG 16656 / NCTC 13227 / J2315 / CF5610)									4	75	75	75	5	2	3	3	3
27.0676	25.2746	25.5678	25.8204	26.4856	26.3563	26.1475	26.4352	26.5051	26.8876	26.173	26.9479	26.825	26.8007	26.3438	27.1498	26.5287	25.6151	25.8564	25.0842	24.1056	26.6516	25.7862	25.6041	25.4106	22.752	24.2647	25.4015	24.8715	24.8192	25.0314	25.7242	Burkholderia cenocepacia (strain ATCC BAA-245 / DSM 16553 / LMG 16656 / NCTC 13227 / J2315 / CF5610)									4	198	198	198	7	1	5	1	11
24.33	24.8223	NaN	NaN	NaN	NaN	24.2606	24.7793	NaN	25.0199	25.1731	24.4301	NaN	NaN	24.1359	24.9641	NaN	NaN	NaN	NaN	24.615	24.3039	24.3269	NaN	NaN	NaN	NaN	NaN	NaN	NaN	NaN	24.2914	Burkholderia cenocepacia (strain ATCC BAA-245 / DSM 16553 / LMG 16656 / NCTC 13227 / J2315 / CF5610)									3	31	31	31	3	0	1	2	1
27.4822	25.9639	NaN	26.1788	27.2174	27.6631	27.1274	27.9334	26.4977	26.6534	26.6968	26.68	26.8684	27.034	27.219	27.3989	26.9485	26.6543	26.382	26.3046	27.3213	26.8498	27.043	27.8288	25.9405	NaN	25.4802	25.8863	27.1745	26.6286	26.7161	26.5208	Burkholderia cenocepacia (strain ATCC BAA-245 / DSM 16553 / LMG 16656 / NCTC 13227 / J2315 / CF5610)									3	44	44	44	3	1	0	1	0
26.6452	NaN	NaN	NaN	26.1249	26.576	26.1213	26.9791	24.9849	25.928	25.7099	25.4032	25.9098	26.414	26.5447	26.3144	26.2883	25.5098	25.8951	25.8875	26.281	25.7514	26.1803	26.8495	24.5168	NaN	NaN	NaN	26.2299	25.3241	25.6656	NaN	Burkholderia cenocepacia (strain ATCC BAA-245 / DSM 16553 / LMG 16656 / NCTC 13227 / J2315 / CF5610)					+	delta_OGC_plasmid_pscrhaB2_OGC_C4_induced_delta_OGC_plasmid_pscrhaB2_OGC_empty_induced			3	73	73	73	3	1	0	1	2
32.7831	33.0979	33.031	33.0698	32.9306	32.7549	32.9224	32.7635	32.7975	32.8294	32.7226	32.5927	32.69	32.6806	32.8142	32.9318	33.3177	32.7992	32.7937	32.8896	33.2271	32.9777	33.0268	33.0776	32.8946	32.987	32.8945	32.8045	33.0422	33.0367	33.0241	33.0795	Burkholderia cenocepacia (strain ATCC BAA-245 / DSM 16553 / LMG 16656 / NCTC 13227 / J2315 / CF5610)									9	594	594	594	18	16	21	16	16
NaN	26.4085	25.9881	24.8398	26.2112	26.6413	25.6099	25.897	25.487	26.2623	25.8823	25.8784	27.0574	26.3078	26.1219	26.6959	25.4363	26.4134	NaN	NaN	24.9044	25.5734	25.6909	24.302	26.4611	25.9027	24.801	25.8983	25.9757	NaN	25.6588	NaN	Burkholderia cenocepacia (strain ATCC BAA-245 / DSM 16553 / LMG 16656 / NCTC 13227 / J2315 / CF5610)									3	121	121	121	4	4	5	6	6
NaN	NaN	NaN	NaN	NaN	NaN	NaN	NaN	NaN	NaN	NaN	NaN	NaN	NaN	24.6911	NaN	NaN	NaN	NaN	NaN	23.5604	NaN	24.5247	24.7539	NaN	NaN	NaN	NaN	NaN	NaN	NaN	NaN	Burkholderia cenocepacia (strain ATCC BAA-245 / DSM 16553 / LMG 16656 / NCTC 13227 / J2315 / CF5610)									2	16	16	16	2	0	0	0	1
29.2421	29.7364	29.81	29.8	29.7223	30.1366	29.754	29.6849	29.9724	29.7111	29.7891	29.7505	30.0264	29.8919	29.8677	29.8261	29.683	29.833	29.7969	29.634	29.9057	29.9862	30.0048	30.0342	29.3469	29.6267	29.5081	29.5491	29.7298	29.621	29.7812	29.7303	Burkholderia cenocepacia (strain ATCC BAA-245 / DSM 16553 / LMG 16656 / NCTC 13227 / J2315 / CF5610)					+	delta_OGC_plasmid_pscrhaB2_OGC_C4_induced_delta_OGC_plasmid_pscrhaB2_OGC_empty_induced	+	delta_OGC_plasmid_pscrhaB2_OGC_C4_non_induced_delta_OGC_plasmid_pscrhaB2_OGC_empty_non_induced	4	193	193	193	4	5	8	5	6
29.1457	29.4545	29.403	29.126	29.432	29.6634	29.1983	29.628	29.5019	29.1941	29.6377	29.4813	29.6686	29.5932	29.3196	29.1657	28.8488	29.378	29.3755	29.1906	29.1967	29.2043	28.7951	29.5661	29.7309	29.2922	29.6423	29.488	29.415	29.5018	29.3913	29.3555	Burkholderia cenocepacia (strain ATCC BAA-245 / DSM 16553 / LMG 16656 / NCTC 13227 / J2315 / CF5610)									5	298	298	298	8	10	12	6	8
30.2294	31.1786	31.1684	30.8301	30.9098	31.0499	31.0294	29.9072	30.0535	30.9859	30.7638	31.0099	30.7174	30.7151	30.7826	30.957	30.9063	30.3092	30.2705	30.1991	31.1836	31.5925	31.348	29.3547	30.3344	30.7097	30.4128	30.1627	30.4635	30.6411	30.6487	30.5295	Burkholderia cenocepacia (strain ATCC BAA-245 / DSM 16553 / LMG 16656 / NCTC 13227 / J2315 / CF5610)									4	229	229	229	6	8	9	5	9
26.3238	26.2595	26.018	26.2782	27.0035	27.1527	26.9928	27.0324	26.7536	26.8601	27.0337	26.6975	27.3445	27.0953	26.8769	27.3949	26.9428	26.5139	26.7896	26.3636	26.9153	26.9486	27.2111	27.3774	25.9899	25.8925	26.3004	25.6393	26.7664	26.6901	26.6315	26.2719	Burkholderia cenocepacia (strain ATCC BAA-245 / DSM 16553 / LMG 16656 / NCTC 13227 / J2315 / CF5610)	+	WT_pScrhaB2_OGC_induced_WT_pScrhaB2_OGC_non_induced			+	delta_OGC_plasmid_pscrhaB2_OGC_C4_induced_delta_OGC_plasmid_pscrhaB2_OGC_empty_induced			5	168	168	168	3	2	4	2	6
31.4622	31.4412	31.1584	31.6774	32.0743	32.1691	31.9258	31.7737	32.021	31.7983	31.9547	31.7595	31.83	32.1905	32.0855	32.0917	31.6463	31.5504	31.6046	31.7324	32.0584	31.9393	31.9877	32.1808	31.474	31.0939	31.1611	31.1514	31.556	31.6379	31.5661	31.4733	Burkholderia cenocepacia (strain ATCC BAA-245 / DSM 16553 / LMG 16656 / NCTC 13227 / J2315 / CF5610)			+	delta_OGC_plasmid_pscrhaB2_OGC_C4_induced_delta_OGC_plasmid_pscrhaB2_OGC_C4_non_induced	+	delta_OGC_plasmid_pscrhaB2_OGC_C4_induced_delta_OGC_plasmid_pscrhaB2_OGC_empty_induced	+	delta_OGC_plasmid_pscrhaB2_OGC_C4_non_induced_delta_OGC_plasmid_pscrhaB2_OGC_empty_non_induced	19	941	941	941	24	29	25	26	28
33.3502	32.9292	32.302	33.3427	34.3	34.198	34.2291	33.7362	33.4964	34.1437	34.1268	33.8439	34.0162	34.3039	34.2032	33.7045	33.7179	33.3039	33.3565	33.6927	34.216	33.8895	34.1198	34.1972	32.2172	32.4092	32.3035	32.3966	33.0677	32.7125	33.0355	32.4542	Burkholderia cenocepacia (strain ATCC BAA-245 / DSM 16553 / LMG 16656 / NCTC 13227 / J2315 / CF5610)					+	delta_OGC_plasmid_pscrhaB2_OGC_C4_induced_delta_OGC_plasmid_pscrhaB2_OGC_empty_induced	+	delta_OGC_plasmid_pscrhaB2_OGC_C4_non_induced_delta_OGC_plasmid_pscrhaB2_OGC_empty_non_induced	12	992	992	992	30	26	18	32	43
NaN	NaN	NaN	NaN	24.087	24.6955	NaN	NaN	24.4347	23.3787	23.2925	24.2424	24.3377	24.0235	24.2693	NaN	NaN	24.1837	NaN	NaN	NaN	NaN	NaN	24.0893	NaN	23.8333	NaN	NaN	NaN	24.0576	NaN	NaN	Burkholderia cenocepacia (strain ATCC BAA-245 / DSM 16553 / LMG 16656 / NCTC 13227 / J2315 / CF5610)									3	37	37	37	0	1	1	1	2
NaN	NaN	NaN	NaN	NaN	NaN	25.5131	25.7048	NaN	NaN	NaN	NaN	NaN	NaN	25.5733	25.1862	NaN	NaN	NaN	NaN	NaN	NaN	25.7036	25.6049	NaN	NaN	NaN	NaN	NaN	25.482	25.7157	25.477	Burkholderia cenocepacia (strain ATCC BAA-245 / DSM 16553 / LMG 16656 / NCTC 13227 / J2315 / CF5610)									4	16	16	16	0	1	0	0	1
28.4572	28.6952	28.3261	28.8559	28.9604	29.2622	28.9983	28.7674	28.7723	28.836	28.8328	28.9118	28.815	28.9941	29.023	29.1019	28.979	28.8071	28.9263	28.823	29.4372	29.0517	29.111	29.3028	28.2964	28.3588	28.2953	28.1914	28.5855	28.6412	28.6756	28.5562	Burkholderia cenocepacia (strain ATCC BAA-245 / DSM 16553 / LMG 16656 / NCTC 13227 / J2315 / CF5610)					+	delta_OGC_plasmid_pscrhaB2_OGC_C4_induced_delta_OGC_plasmid_pscrhaB2_OGC_empty_induced	+	delta_OGC_plasmid_pscrhaB2_OGC_C4_non_induced_delta_OGC_plasmid_pscrhaB2_OGC_empty_non_induced	17	709	709	709	18	17	17	26	23
28.9635	29.514	29.1906	29.4826	29.6201	30.0303	29.7899	29.3103	29.3923	29.584	29.6997	29.6048	29.042	29.4846	29.5391	30.0117	29.7022	29.3257	29.5481	29.4543	29.8652	30.0759	29.629	29.9758	29.1021	29.2678	29.004	29.1156	29.5161	29.1528	29.1549	29.1205	Burkholderia cenocepacia (strain ATCC BAA-245 / DSM 16553 / LMG 16656 / NCTC 13227 / J2315 / CF5610)					+	delta_OGC_plasmid_pscrhaB2_OGC_C4_induced_delta_OGC_plasmid_pscrhaB2_OGC_empty_induced	+	delta_OGC_plasmid_pscrhaB2_OGC_C4_non_induced_delta_OGC_plasmid_pscrhaB2_OGC_empty_non_induced	8	287	287	287	11	6	14	6	6
25.909	26.5439	26.476	26.8321	26.7345	27.2161	26.9539	26.6998	26.9715	26.7079	26.706	26.7046	27.0557	26.892	26.7959	27.0555	25.6877	26.4181	26.3814	26.6506	26.2972	26.5533	26.4327	26.8972	26.4531	26.62	26.5571	26.5054	26.553	26.6767	26.5773	26.515	Burkholderia cenocepacia (strain ATCC BAA-245 / DSM 16553 / LMG 16656 / NCTC 13227 / J2315 / CF5610)									5	201	201	201	7	7	3	6	7
28.02	28.6208	28.5736	28.6081	28.8378	29.2498	28.9358	28.6214	28.8906	28.8674	28.8598	28.8121	28.9308	28.9591	28.8908	29.0576	28.4322	28.6198	28.67	28.3712	28.8771	28.8627	28.9497	29.1245	28.242	28.7601	28.4669	28.4484	28.5116	28.7726	28.6569	28.556	Burkholderia cenocepacia (strain ATCC BAA-245 / DSM 16553 / LMG 16656 / NCTC 13227 / J2315 / CF5610)							+	delta_OGC_plasmid_pscrhaB2_OGC_C4_non_induced_delta_OGC_plasmid_pscrhaB2_OGC_empty_non_induced	20	571	571	571	14	13	15	12	16
NaN	NaN	NaN	NaN	24.7426	25.2316	25.1318	NaN	25.2739	25.1003	NaN	25.2515	25.5059	25.618	25.5413	NaN	NaN	NaN	NaN	NaN	NaN	24.484	NaN	NaN	NaN	NaN	NaN	NaN	NaN	NaN	NaN	NaN	Burkholderia cenocepacia (strain ATCC BAA-245 / DSM 16553 / LMG 16656 / NCTC 13227 / J2315 / CF5610)									2	89	89	89	4	3	0	0	3
28.006	27.7356	28.3464	27.8505	NaN	28.4944	28.1485	27.9875	27.4795	27.9331	28.0072	27.8594	28.346	28.033	27.9977	27.5577	27.7685	27.5357	28.139	27.921	NaN	28.3168	28.3708	27.9284	27.2609	27.6841	27.9091	27.7048	28.349	27.6528	27.6649	28.0314	Burkholderia cenocepacia (strain ATCC BAA-245 / DSM 16553 / LMG 16656 / NCTC 13227 / J2315 / CF5610)									3	83	83	83	2	3	3	2	2
NaN	26.0537	25.8228	26.1892	NaN	NaN	NaN	NaN	NaN	NaN	26.3964	26.8449	26.6632	NaN	NaN	NaN	NaN	NaN	NaN	NaN	NaN	NaN	NaN	NaN	26.1411	NaN	26.4314	26.8077	NaN	NaN	26.5847	26.6697	Burkholderia cenocepacia (strain ATCC BAA-245 / DSM 16553 / LMG 16656 / NCTC 13227 / J2315 / CF5610)					+	delta_OGC_plasmid_pscrhaB2_OGC_C4_induced_delta_OGC_plasmid_pscrhaB2_OGC_empty_induced			2	41	41	41	0	3	3	2	0
NaN	25.3334	25.6478	NaN	25.5161	25.4566	NaN	25.5099	NaN	NaN	25.6024	NaN	25.3865	NaN	NaN	NaN	NaN	25.0439	25.9388	26.2889	NaN	25.09	NaN	25.8461	24.8092	NaN	25.3217	NaN	25.2093	25.5625	NaN	25.3668	Burkholderia cenocepacia (strain ATCC BAA-245 / DSM 16553 / LMG 16656 / NCTC 13227 / J2315 / CF5610)									3	95	95	95	3	1	3	1	4
26.9257	26.9826	26.9562	26.9041	26.9032	27.1998	26.5576	27.1235	26.78	27.1632	26.8476	26.7371	27.1115	26.7969	26.6284	26.3111	26.8902	27.1483	26.983	26.9382	27.3377	26.8686	26.9829	27.1175	27.4841	27.3399	27.4211	27.1121	27.2402	27.2266	27.4089	27.3567	Burkholderia cenocepacia (strain ATCC BAA-245 / DSM 16553 / LMG 16656 / NCTC 13227 / J2315 / CF5610)					+	delta_OGC_plasmid_pscrhaB2_OGC_C4_induced_delta_OGC_plasmid_pscrhaB2_OGC_empty_induced			6	143	143	143	6	4	5	5	5
27.1384	27.3541	27.8199	27.5053	27.3205	27.2956	27.304	27.9555	27.5094	27.3867	27.2302	27.3559	27.4336	27.3008	27.267	27.0279	27.337	27.5419	27.3525	27.2504	27.1339	26.8801	26.9169	26.9547	27.589	27.9321	27.5707	27.6783	27.3698	27.3813	27.2887	27.6125	Burkholderia cenocepacia (strain ATCC BAA-245 / DSM 16553 / LMG 16656 / NCTC 13227 / J2315 / CF5610)					+	delta_OGC_plasmid_pscrhaB2_OGC_C4_induced_delta_OGC_plasmid_pscrhaB2_OGC_empty_induced	+	delta_OGC_plasmid_pscrhaB2_OGC_C4_non_induced_delta_OGC_plasmid_pscrhaB2_OGC_empty_non_induced	7	144	144	144	4	6	8	3	7
30.7222	30.3895	30.2488	30.3814	30.2682	30.6251	30.3351	30.6603	30.3498	30.3038	30.3442	30.2964	30.2977	30.2998	30.3639	30.5383	30.8781	30.4848	30.2732	30.4152	30.2461	30.532	30.2289	30.6185	30.5009	29.9568	30.2694	30.1654	30.4876	30.5488	30.4001	30.4743	Burkholderia cenocepacia (strain ATCC BAA-245 / DSM 16553 / LMG 16656 / NCTC 13227 / J2315 / CF5610)									7	913	913	913	28	27	22	23	31
28.5627	28.7077	28.9588	28.4401	28.707	28.2372	28.5053	28.3888	28.7074	28.4256	28.4536	28.8264	28.4478	28.5457	28.5123	28.1916	28.4451	28.6288	28.505	28.6249	28.6103	28.7638	28.6792	28.6053	28.3569	28.9861	28.9215	28.9976	28.4175	28.3516	28.3214	28.6369	Burkholderia cenocepacia (strain ATCC BAA-245 / DSM 16553 / LMG 16656 / NCTC 13227 / J2315 / CF5610)									7	184	184	184	4	7	7	6	5
34.0328	34.6555	34.584	34.1561	33.9825	34.2072	33.9963	34.051	34.2367	34.0256	33.5497	33.8924	34.0776	33.9204	33.9137	34.1927	34.7225	33.0295	34.5129	34.1683	34.0598	34.2547	34.0715	33.8313	34.7418	34.9483	34.6745	34.228	34.492	34.5922	34.5333	34.3755	Burkholderia cenocepacia (strain ATCC BAA-245 / DSM 16553 / LMG 16656 / NCTC 13227 / J2315 / CF5610)							+	delta_OGC_plasmid_pscrhaB2_OGC_C4_non_induced_delta_OGC_plasmid_pscrhaB2_OGC_empty_non_induced	5	1271	1271	1271	38	40	44	38	40
NaN	NaN	NaN	NaN	NaN	NaN	25.8017	NaN	NaN	NaN	NaN	NaN	NaN	NaN	NaN	24.1268	24.5262	NaN	NaN	NaN	25.6574	24.6736	25.8764	25.912	NaN	NaN	NaN	NaN	NaN	24.7574	NaN	NaN	Burkholderia cenocepacia (strain ATCC BAA-245 / DSM 16553 / LMG 16656 / NCTC 13227 / J2315 / CF5610)									3	40	40	40	0	1	0	1	0
28.5786	28.5533	28.4681	28.4505	28.628	28.2524	28.6909	28.2429	28.5101	28.893	28.8429	28.7271	28.652	28.7475	28.6146	29.209	28.853	28.5746	28.5272	28.4355	29.0245	28.7705	28.7404	28.5283	28.5326	28.4404	28.3514	28.3235	28.7724	28.7128	28.5604	28.4491	Burkholderia cenocepacia (strain ATCC BAA-245 / DSM 16553 / LMG 16656 / NCTC 13227 / J2315 / CF5610)									13	478	478	478	14	12	11	13	12
28.8824	28.2696	28.1232	28.8493	29.1415	28.6538	29.0533	29.1699	28.906	29.0496	29.0798	28.9412	29.0209	29.2012	29.1107	29.078	28.8711	28.395	28.6736	28.7884	28.9631	28.9022	28.6388	28.6492	28.3961	27.9152	28.3325	28.6337	28.7399	28.5203	28.7553	28.7285	Burkholderia cenocepacia (strain ATCC BAA-245 / DSM 16553 / LMG 16656 / NCTC 13227 / J2315 / CF5610)									6	189	189	189	7	5	5	5	6
28.1945	28.2215	28.2976	27.9603	28.1673	27.9176	28.096	27.7729	28.0619	28.0296	27.9885	28.3332	27.8795	28.2051	28.2849	28.509	28.0971	27.8928	27.9376	27.8871	28.2622	28.0953	28.0397	27.8472	28.1208	28.342	28.3995	28.0549	28.0281	28.2718	28.2856	28.1031	Burkholderia cenocepacia (strain ATCC BAA-245 / DSM 16553 / LMG 16656 / NCTC 13227 / J2315 / CF5610)					+	delta_OGC_plasmid_pscrhaB2_OGC_C4_induced_delta_OGC_plasmid_pscrhaB2_OGC_empty_induced			15	722	722	722	17	23	21	18	27
NaN	NaN	NaN	NaN	24.9495	24.8066	25.5404	24.6949	25.2978	25.2369	25.5207	24.879	25.24	25.7956	25.5912	NaN	NaN	NaN	NaN	NaN	NaN	25.011	25.281	NaN	NaN	NaN	NaN	NaN	NaN	NaN	NaN	NaN	Burkholderia cenocepacia (strain ATCC BAA-245 / DSM 16553 / LMG 16656 / NCTC 13227 / J2315 / CF5610)									3	15	15	15	0	0	0	0	1
28.6603	28.8538	29.2565	28.9738	28.346	28.5084	28.8402	28.6945	28.5157	28.7697	28.2272	28.8191	28.7074	28.5604	28.6421	28.2323	29.1417	28.9175	28.9085	28.6332	28.3674	28.5684	28.9711	28.5316	28.7402	29.0391	29.0166	28.9261	28.9885	28.7278	28.9021	28.6731	Burkholderia cenocepacia (strain ATCC BAA-245 / DSM 16553 / LMG 16656 / NCTC 13227 / J2315 / CF5610)									12	318	318	318	9	9	7	9	9
29.903	29.6357	29.1369	29.9887	31.1966	30.1013	30.2051	30.4062	30.592	30.1952	30.7134	30.7151	30.9061	31.0298	31.2578	30.6858	30.2407	30.4897	30.2791	30.3685	29.8588	30.3549	30.4112	29.5141	29.5615	28.3625	29.429	29.8968	30.2901	30.2332	30.7734	30.0044	Burkholderia cenocepacia (strain ATCC BAA-245 / DSM 16553 / LMG 16656 / NCTC 13227 / J2315 / CF5610)					+	delta_OGC_plasmid_pscrhaB2_OGC_C4_induced_delta_OGC_plasmid_pscrhaB2_OGC_empty_induced			9	347	347	347	12	14	6	12	10
24.4703	23.7497	24.0618	24.062	24.0416	24.2553	24.3697	24.5475	24.6013	24.3319	24.304	24.4309	24.8913	24.6827	23.3054	24.6001	25.0268	24.8545	25.0713	23.9734	24.1478	24.188	24.4679	24.8976	24.1841	24.2896	24.2288	24.2328	24.4695	24.7635	24.4418	24.3573	Burkholderia cenocepacia (strain ATCC BAA-245 / DSM 16553 / LMG 16656 / NCTC 13227 / J2315 / CF5610)									6	139	139	139	5	2	3	1	2
29.8653	29.6597	29.225	29.8933	30.0016	29.9206	29.9812	30.1496	30.0094	29.7378	29.8651	30.0088	30.0422	29.9151	29.9682	30.0183	29.9453	29.7192	29.7505	29.8295	29.9567	29.8146	29.9268	29.9264	29.5352	29.2592	29.5693	29.621	29.82	29.9119	29.8398	29.7672	Burkholderia cenocepacia (strain ATCC BAA-245 / DSM 16553 / LMG 16656 / NCTC 13227 / J2315 / CF5610)					+	delta_OGC_plasmid_pscrhaB2_OGC_C4_induced_delta_OGC_plasmid_pscrhaB2_OGC_empty_induced			14	535	535	535	15	12	12	20	19
29.2343	29.8077	30.0331	29.4006	29.2227	29.8174	29.7163	29.3741	29.491	29.6521	29.3585	29.4633	29.6993	29.3628	29.2788	28.9768	28.9173	29.3853	29.2445	29.1362	28.6269	28.6999	29.0204	28.9581	29.6666	29.9248	29.9852	29.5861	29.3788	29.5008	29.7249	29.7433	Burkholderia cenocepacia (strain ATCC BAA-245 / DSM 16553 / LMG 16656 / NCTC 13227 / J2315 / CF5610)					+	delta_OGC_plasmid_pscrhaB2_OGC_C4_induced_delta_OGC_plasmid_pscrhaB2_OGC_empty_induced	+	delta_OGC_plasmid_pscrhaB2_OGC_C4_non_induced_delta_OGC_plasmid_pscrhaB2_OGC_empty_non_induced	3	234	234	234	9	9	10	8	3
27.1483	27.4225	27.5485	27.3339	27.2643	27.1056	26.9305	27.0413	27.0821	26.8694	26.8195	27.1258	27.0994	27.1093	26.9401	26.9398	26.7803	27.0308	27.0264	27.1999	26.646	26.8948	26.7718	26.9027	27.2841	27.5162	27.3937	27.5131	27.2495	27.2707	27.3873	27.6381	Burkholderia cenocepacia (strain ATCC BAA-245 / DSM 16553 / LMG 16656 / NCTC 13227 / J2315 / CF5610)					+	delta_OGC_plasmid_pscrhaB2_OGC_C4_induced_delta_OGC_plasmid_pscrhaB2_OGC_empty_induced	+	delta_OGC_plasmid_pscrhaB2_OGC_C4_non_induced_delta_OGC_plasmid_pscrhaB2_OGC_empty_non_induced	6	285	285	285	9	10	9	8	8
26.1551	26.1107	25.0749	25.6479	25.6625	25.887	26.2037	25.8413	25.3666	26.0326	26.3556	26.4621	26.7017	26.7932	26.4393	25.8793	26.7498	26.6261	25.3881	25.9021	26.6417	26.2789	26.4361	25.8923	25.8133	24.5513	25.5826	25.6859	26.084	24.5245	25.1906	25.542	Burkholderia cenocepacia (strain ATCC BAA-245 / DSM 16553 / LMG 16656 / NCTC 13227 / J2315 / CF5610)									3	203	203	203	7	8	3	5	6
30.5438	30.7052	30.8843	30.6771	30.5203	30.5463	30.4547	30.5278	30.6138	30.5586	30.7005	30.6947	30.7663	30.6106	30.6464	30.307	30.5427	30.6005	30.5083	30.4805	30.5207	30.4202	30.4658	30.5082	30.5539	30.6634	30.4781	30.7806	30.6114	30.45	30.288	30.5368	Burkholderia cenocepacia (strain ATCC BAA-245 / DSM 16553 / LMG 16656 / NCTC 13227 / J2315 / CF5610)									15	891	891	891	26	25	29	25	28
26.6243	NaN	NaN	NaN	NaN	NaN	NaN	NaN	NaN	26.7655	27.0638	NaN	NaN	27.1907	26.949	27.6849	27.5414	NaN	27.3182	NaN	NaN	NaN	27.1087	27.4522	NaN	NaN	NaN	26.986	NaN	27.2801	27.1092	27.1565	Burkholderia cenocepacia (strain ATCC BAA-245 / DSM 16553 / LMG 16656 / NCTC 13227 / J2315 / CF5610)									2	68	68	68	3	1	2	2	2
27.219	NaN	NaN	NaN	NaN	26.2822	NaN	27.3156	NaN	NaN	NaN	NaN	26.0813	NaN	26.5726	NaN	NaN	NaN	NaN	NaN	NaN	NaN	NaN	27.2054	NaN	NaN	NaN	NaN	26.4953	26.8214	NaN	27.2635	Burkholderia cenocepacia (strain ATCC BAA-245 / DSM 16553 / LMG 16656 / NCTC 13227 / J2315 / CF5610)									2	56	56	56	3	1	2	2	1
33.2903	33.5858	33.4515	33.3086	33.2987	33.1597	33.2839	33.1595	33.3818	33.3847	33.3414	33.4401	33.3954	33.4199	33.3386	33.2984	33.1106	33.2175	33.3144	33.2915	33.3032	33.1239	33.3404	33.2702	33.3014	33.4792	33.3857	33.6039	33.1227	33.334	33.3808	33.4768	Burkholderia cenocepacia (strain ATCC BAA-245 / DSM 16553 / LMG 16656 / NCTC 13227 / J2315 / CF5610)					+	delta_OGC_plasmid_pscrhaB2_OGC_C4_induced_delta_OGC_plasmid_pscrhaB2_OGC_empty_induced			25	1264	1264	1264	35	51	39	44	40
23.9729	24.1026	NaN	NaN	NaN	23.7646	23.7684	24.0384	24.8558	23.7484	24.1955	24.0253	24.6808	23.7225	24.009	24.0023	23.4807	23.8714	23.8429	23.65	23.5727	23.7509	23.8229	23.932	23.803	NaN	24.0603	23.9986	23.7505	24.2842	24.1422	23.9996	Burkholderia cenocepacia (strain ATCC BAA-245 / DSM 16553 / LMG 16656 / NCTC 13227 / J2315 / CF5610)									2	22	22	22	0	1	0	0	0
24.9808	24.9091	24.7817	24.7372	25.3714	25.2176	25.0841	24.8966	24.4812	24.8212	24.9244	24.5841	25.0469	24.6936	25.1435	25.2377	25.2402	24.58	24.8607	24.9436	25.2599	24.7868	24.879	25.3612	25.2285	24.9763	24.6633	25.1583	25.4602	25.413	25.3823	25.3572	Burkholderia cenocepacia (strain ATCC BAA-245 / DSM 16553 / LMG 16656 / NCTC 13227 / J2315 / CF5610)									3	121	121	121	4	3	2	3	3
NaN	NaN	27.4819	NaN	NaN	NaN	NaN	NaN	NaN	NaN	NaN	NaN	NaN	NaN	NaN	NaN	NaN	NaN	NaN	NaN	NaN	NaN	NaN	NaN	NaN	27.7816	26.5875	27.9492	NaN	NaN	27.5537	27.6996	Burkholderia cenocepacia (strain ATCC BAA-245 / DSM 16553 / LMG 16656 / NCTC 13227 / J2315 / CF5610)					+	delta_OGC_plasmid_pscrhaB2_OGC_C4_induced_delta_OGC_plasmid_pscrhaB2_OGC_empty_induced			2	11	11	11	0	0	0	0	0
28.8762	27.93	NaN	27.6903	28.1893	28.2514	27.8364	29.0179	27.7574	27.7314	27.915	27.5497	27.9214	28.1851	28.0085	27.5115	28.4551	28.4292	28.2221	28.3089	27.9068	27.9941	27.9728	28.8944	28.2919	27.3004	27.8524	28.2301	28.6953	28.5697	28.7229	28.7457	Burkholderia cenocepacia (strain ATCC BAA-245 / DSM 16553 / LMG 16656 / NCTC 13227 / J2315 / CF5610)									10	140	140	140	10	2	1	2	3
NaN	23.781	24.6346	NaN	NaN	NaN	NaN	NaN	NaN	NaN	NaN	NaN	NaN	NaN	NaN	NaN	NaN	NaN	NaN	NaN	NaN	NaN	NaN	23.7909	23.7172	22.8991	24.3347	24.5283	NaN	NaN	24.094	24.1998	Burkholderia cenocepacia (strain ATCC BAA-245 / DSM 16553 / LMG 16656 / NCTC 13227 / J2315 / CF5610)									2	18	18	18	0	2	0	0	0
25.623	25.7692	24.1386	24.7737	25.6253	25.1564	24.2077	25.4419	25.6018	25.6824	26.0702	25.2524	25.4492	25.3075	25.3099	24.0055	24.7429	25.3269	25.2407	25.708	23.8167	24.202	24.1784	NaN	26.8706	NaN	NaN	26.0888	25.4323	24.501	NaN	NaN	Burkholderia cenocepacia (strain ATCC BAA-245 / DSM 16553 / LMG 16656 / NCTC 13227 / J2315 / CF5610)									5	70	70	70	3	2	1	3	4
28.8014	29.1707	28.6607	29.0126	28.7394	29.3729	29.0325	28.4576	29.3414	29.082	29.1641	29.1023	28.3317	29.2553	29.0747	29.6877	29.8239	29.1107	29.1887	29.4298	29.5259	29.2162	29.2604	28.9318	29.1036	28.8236	28.7668	28.7443	29.4305	28.9223	29.0679	29.1659	Burkholderia cenocepacia (strain ATCC BAA-245 / DSM 16553 / LMG 16656 / NCTC 13227 / J2315 / CF5610)					+	delta_OGC_plasmid_pscrhaB2_OGC_C4_induced_delta_OGC_plasmid_pscrhaB2_OGC_empty_induced			5	224	224	224	8	3	4	7	8
NaN	NaN	NaN	NaN	25.3927	25.7749	25.5681	26.0014	26.1276	25.9621	26.0836	25.7554	26.2092	26.215	26.079	25.4094	NaN	NaN	NaN	NaN	NaN	NaN	NaN	25.2219	25.4487	23.8438	25.649	25.0291	25.604	25.5561	NaN	25.5035	Burkholderia cenocepacia (strain ATCC BAA-245 / DSM 16553 / LMG 16656 / NCTC 13227 / J2315 / CF5610)	+	WT_pScrhaB2_OGC_induced_WT_pScrhaB2_OGC_non_induced							2	65	65	65	0	2	0	2	2
27.1033	26.7599	26.7796	26.8385	26.9256	27.0847	26.2236	27.2719	26.809	27.3301	26.9313	26.7349	27.0674	26.9747	26.6562	26.9004	26.6739	26.6555	26.7292	26.7532	26.9662	26.9195	26.9627	26.682	26.5287	26.1414	26.7231	26.9447	27.006	26.2753	26.615	26.754	Burkholderia cenocepacia (strain ATCC BAA-245 / DSM 16553 / LMG 16656 / NCTC 13227 / J2315 / CF5610)									3	130	130	130	3	2	3	4	5
29.9032	29.1736	29.755	29.5598	29.5805	29.3838	29.6258	29.6587	29.7674	29.7259	29.8617	30.0605	29.4045	30.1162	29.7456	29.5368	29.3162	29.6647	29.6846	29.7496	30.1296	30.0432	30.0688	29.9443	30.0401	29.8792	29.6989	29.7847	30.2212	30	30.3667	30.1259	Burkholderia cenocepacia (strain ATCC BAA-245 / DSM 16553 / LMG 16656 / NCTC 13227 / J2315 / CF5610)									7	283	259	283	5	6	7	8	6
30.2186	30.7732	30.7019	30.4881	30.3858	30.3453	30.3648	30.3308	30.695	30.5905	30.485	30.5984	30.5611	30.6528	30.4864	30.8944	30.614	30.5386	30.4465	30.3487	30.619	30.6065	30.6187	30.4928	30.637	30.8068	30.6574	30.5653	30.5606	30.7175	30.8115	30.7057	Burkholderia cenocepacia (strain ATCC BAA-245 / DSM 16553 / LMG 16656 / NCTC 13227 / J2315 / CF5610)									26	1392	1392	1392	34	39	42	44	45
28.8402	29.286	29.3201	29.0625	28.9988	29.2185	28.8616	28.7816	29.1097	29.0742	28.94	29.0361	29.2307	28.9948	29.0589	29.1882	29.4191	28.9073	28.9716	28.8449	29.4201	29.3618	28.9575	28.7878	29.0168	29.2705	29.1952	29.0814	29.0412	29.0428	28.9469	28.8629	Burkholderia cenocepacia (strain ATCC BAA-245 / DSM 16553 / LMG 16656 / NCTC 13227 / J2315 / CF5610)									10	386	386	386	9	13	15	11	6
NaN	26.9236	26.6662	27.1081	NaN	NaN	NaN	NaN	25.8064	25.2651	26.0079	NaN	NaN	25.5827	26.4415	27.4897	26.811	26.606	25.2167	25.9503	27.1832	25.7094	NaN	NaN	26.8343	26.6164	26.3699	26.1839	NaN	NaN	26.5083	26.7298	Burkholderia cenocepacia (strain ATCC BAA-245 / DSM 16553 / LMG 16656 / NCTC 13227 / J2315 / CF5610)									4	39	39	39	0	5	4	0	0
25.3904	NaN	23.9598	NaN	25.4949	NaN	25.0117	24.895	25.9827	25.1884	24.8217	26.9321	25.6024	25.2481	25.5725	NaN	NaN	NaN	NaN	NaN	NaN	NaN	NaN	NaN	NaN	NaN	NaN	NaN	NaN	NaN	NaN	NaN	Burkholderia cenocepacia (strain ATCC BAA-245 / DSM 16553 / LMG 16656 / NCTC 13227 / J2315 / CF5610)									3	40	40	40	2	2	1	2	0
24.9414	25.5112	25.1957	24.8531	24.3232	NaN	NaN	NaN	24.7011	NaN	23.4939	24.3786	23.0134	23.809	NaN	NaN	NaN	24.4913	NaN	24.6088	NaN	NaN	NaN	NaN	NaN	25.2791	25.0345	25.0927	24.1114	NaN	NaN	NaN	Burkholderia cenocepacia (strain ATCC BAA-245 / DSM 16553 / LMG 16656 / NCTC 13227 / J2315 / CF5610)									4	56	56	56	2	5	9	1	2
NaN	NaN	24.8309	NaN	NaN	NaN	NaN	NaN	NaN	NaN	NaN	NaN	NaN	NaN	NaN	NaN	24.9198	NaN	24.1102	NaN	24.5479	NaN	NaN	NaN	24.4449	24.8498	24.2508	24.2641	NaN	NaN	NaN	NaN	Burkholderia cenocepacia (strain ATCC BAA-245 / DSM 16553 / LMG 16656 / NCTC 13227 / J2315 / CF5610)									5	43	43	127	1	1	2	2	2
27.7044	27.3322	27.0434	27.7633	28.2615	27.587	27.7288	27.9106	28.0953	28.0465	28.143	27.8714	28.1604	28.223	28.0206	27.5075	27.5689	27.8863	27.8651	27.7294	27.55	27.1419	27.6738	27.5909	27.3999	27.4434	27.0953	27.3656	27.3883	27.7014	27.2998	27.4551	Burkholderia cenocepacia (strain ATCC BAA-245 / DSM 16553 / LMG 16656 / NCTC 13227 / J2315 / CF5610)					+	delta_OGC_plasmid_pscrhaB2_OGC_C4_induced_delta_OGC_plasmid_pscrhaB2_OGC_empty_induced			6	296	296	296	7	9	7	11	8
28.1272	27.9211	27.612	27.9163	28.1476	28.1474	27.8044	27.926	28.2392	27.8907	28.1291	27.9874	28.0944	28.0028	28.1395	27.4807	28.3099	28.3066	28.0268	28.0267	28.0121	27.8279	27.8456	27.7862	28.0956	27.5145	27.8172	27.9375	28.2332	28.0567	27.9922	28.0099	Burkholderia cenocepacia (strain ATCC BAA-245 / DSM 16553 / LMG 16656 / NCTC 13227 / J2315 / CF5610)									9	332	332	332	9	11	9	7	13
29.6565	28.8027	28.5376	28.9023	29.5673	27.6777	29.2838	29.5658	28.9176	28.9506	29.151	29.5003	28.552	29.2172	29.0927	28.6634	28.951	29.3661	29.7599	29.2601	27.9519	28.1307	29.3769	28.0854	28.8585	29.2775	29.5634	26.8425	28.2267	26.3688	29.1521	28.9274	Burkholderia cenocepacia (strain ATCC BAA-245 / DSM 16553 / LMG 16656 / NCTC 13227 / J2315 / CF5610)									2	118	118	118	1	3	5	3	3
27.959	28.5938	28.8562	28.6462	27.9638	28.2287	28.0748	28.4366	27.8873	28.049	27.9147	28.2126	27.755	27.9797	27.9726	27.9485	28.611	27.9862	28.2366	28.5189	28.1869	28.2707	28.4176	28.4185	28.271	28.6979	28.6823	28.4816	28.5222	28.4827	28.46	28.5848	Burkholderia cenocepacia (strain ATCC BAA-245 / DSM 16553 / LMG 16656 / NCTC 13227 / J2315 / CF5610)									4	130	130	130	4	4	5	3	2
24.1334	NaN	24.0808	NaN	NaN	25.5379	NaN	26.6253	NaN	NaN	NaN	NaN	NaN	NaN	NaN	25.3255	NaN	NaN	NaN	NaN	NaN	NaN	NaN	26.0077	25.5112	24.0999	25.2615	25.9798	25.8972	26.4856	26.2551	26.2684	Burkholderia cenocepacia (strain ATCC BAA-245 / DSM 16553 / LMG 16656 / NCTC 13227 / J2315 / CF5610)					+	delta_OGC_plasmid_pscrhaB2_OGC_C4_induced_delta_OGC_plasmid_pscrhaB2_OGC_empty_induced			3	15	15	15	0	0	0	0	0
27.9033	27.8921	27.4532	NaN	27.7696	NaN	NaN	NaN	27.9157	27.4274	27.6988	27.4846	27.8781	27.6141	NaN	NaN	NaN	28.2621	NaN	NaN	NaN	NaN	NaN	NaN	29.221	29.1401	28.9956	29.2043	NaN	29.1251	29.1001	29.4633	Burkholderia cenocepacia (strain ATCC BAA-245 / DSM 16553 / LMG 16656 / NCTC 13227 / J2315 / CF5610)					+	delta_OGC_plasmid_pscrhaB2_OGC_C4_induced_delta_OGC_plasmid_pscrhaB2_OGC_empty_induced	+	delta_OGC_plasmid_pscrhaB2_OGC_C4_non_induced_delta_OGC_plasmid_pscrhaB2_OGC_empty_non_induced	1	42	42	42	0	0	2	0	2
NaN	NaN	NaN	23.5601	NaN	NaN	NaN	NaN	NaN	24.0196	23.5645	23.7548	NaN	NaN	NaN	NaN	23.1461	23.5062	23.4377	23.606	NaN	NaN	NaN	NaN	NaN	NaN	NaN	NaN	NaN	NaN	NaN	NaN	Burkholderia cenocepacia (strain ATCC BAA-245 / DSM 16553 / LMG 16656 / NCTC 13227 / J2315 / CF5610)									3	35	35	35	1	1	0	1	1
30.6014	30.5562	30.3632	30.6918	30.7985	29.8994	30.6451	30.1885	30.9529	30.8181	31.1067	30.8175	30.8435	30.8443	30.6906	30.3784	30.6142	30.8731	30.1799	30.6205	30.7953	30.8751	30.78	30.2799	30.7816	29.6364	30.292	30.6712	30.9791	30.3388	30.6298	30.6488	Burkholderia cenocepacia (strain ATCC BAA-245 / DSM 16553 / LMG 16656 / NCTC 13227 / J2315 / CF5610)									4	287	287	287	9	7	4	6	6
25.0839	25.3876	NaN	25.1791	25.4778	24.6743	25.195	25.3518	25.4116	24.981	25.4616	25.4062	25.493	25.2495	25.0489	25.4012	24.9925	25.4372	25.1421	25.1373	24.9322	24.809	24.8378	24.9928	25.4855	25.3199	25.181	24.8131	24.527	25.412	24.9294	NaN	Burkholderia cenocepacia (strain ATCC BAA-245 / DSM 16553 / LMG 16656 / NCTC 13227 / J2315 / CF5610)									1	66	66	66	3	2	2	3	2
25.2356	25.3836	25.1542	24.4106	25.1826	25.0831	24.9006	25.2629	25.7378	25.1867	25.5816	25.422	25.4422	25.1318	25.2719	25.9	25.1357	25.1732	25.1671	25.0536	25.5738	25.5312	25.264	25.5368	25.1514	25.5733	25.4006	25.1058	25.7267	25.4533	25.6982	25.6855	Burkholderia cenocepacia (strain ATCC BAA-245 / DSM 16553 / LMG 16656 / NCTC 13227 / J2315 / CF5610)									5	121	121	121	5	3	3	3	2
25.323	25.7018	25.9664	25.3011	24.6074	25.1195	24.6011	24.3945	25.3385	25.031	24.915	25.108	25.2203	24.674	24.462	24.3006	25.2714	25.2535	25.0784	24.5016	24.9357	25.8062	25.1049	24.2747	25.8446	26.1164	25.7126	25.7311	25.0907	25.8709	25.4226	25.9576	Burkholderia cenocepacia (strain ATCC BAA-245 / DSM 16553 / LMG 16656 / NCTC 13227 / J2315 / CF5610)					+	delta_OGC_plasmid_pscrhaB2_OGC_C4_induced_delta_OGC_plasmid_pscrhaB2_OGC_empty_induced			4	110	110	110	5	1	6	2	3
28.6982	28.8529	28.82	28.6196	28.596	28.702	28.6226	28.5064	28.5979	28.5703	28.6383	28.5511	28.5113	28.6484	28.6475	28.584	28.9829	28.8583	28.7685	28.6849	28.7583	28.8286	28.4542	28.5261	28.7824	28.8076	28.6181	28.7256	28.659	28.6356	28.4754	28.7809	Burkholderia cenocepacia (strain ATCC BAA-245 / DSM 16553 / LMG 16656 / NCTC 13227 / J2315 / CF5610)									5	315	315	315	9	9	13	10	10
30.6677	30.3429	30.4605	30.1441	29.3149	30.4438	30.5791	30.0302	30.2702	30.4617	30.4707	30.5187	30.3137	30.6956	30.4003	30.7366	31.0843	30.3555	30.9479	30.1503	30.2979	31.0837	31.1383	30.8481	30.3564	30.3139	30.8877	30.0858	30.8798	30.6452	30.8298	30.4564	Burkholderia cenocepacia (strain ATCC BAA-245 / DSM 16553 / LMG 16656 / NCTC 13227 / J2315 / CF5610)									9	465	465	465	16	9	16	10	13
26.115	26.105	25.8686	25.7863	25.9613	25.9133	25.9234	26.0423	26.4213	26.1786	26.1969	26.1579	26.2909	26.0537	25.9686	26.1086	26.1115	26.3741	26.2127	26.1001	25.6121	26.324	26.0581	26.0211	26.2973	26.2071	26.3015	26.3487	26.172	25.9332	25.9255	26.0333	Burkholderia cenocepacia (strain ATCC BAA-245 / DSM 16553 / LMG 16656 / NCTC 13227 / J2315 / CF5610)									4	120	120	120	3	4	2	5	2
27.8578	28.1365	27.6784	28.1178	27.8645	28.0042	27.9691	27.875	27.6186	27.823	27.8302	27.7392	27.2398	27.7381	27.9281	28.4348	28.1973	27.4293	28.0277	28.0262	28.2483	28.4238	28.3208	27.9645	27.8352	28.2229	27.9352	28.0449	28.0857	28.0567	28.1866	28.1196	Burkholderia cenocepacia (strain ATCC BAA-245 / DSM 16553 / LMG 16656 / NCTC 13227 / J2315 / CF5610)									6	119	119	119	4	3	6	6	2
27.4097	26.8922	27.4047	27.6609	27.3699	NaN	27.5503	26.5856	26.9324	27.1987	26.86	27.2787	26.191	26.578	27.2481	27.3858	27.4769	27.1197	27.4197	27.1602	27.3481	26.5863	27.8122	27.5692	27.9462	27.6616	27.1186	NaN	27.4991	27.7158	27.3236	27.8815	Burkholderia cenocepacia (strain ATCC BAA-245 / DSM 16553 / LMG 16656 / NCTC 13227 / J2315 / CF5610)									8	96	96	96	0	5	4	4	4
25.8399	26.356	NaN	26.1337	26.0524	25.6295	26.1367	26.3034	25.8934	26.1045	25.2087	26.3368	26.0906	26.2235	25.783	26.3216	25.8658	26.3967	26.1213	26.0627	25.5966	25.7233	25.6843	24.6516	25.8128	26.1402	25.7416	26.0803	25.7006	NaN	25.2353	25.1381	Burkholderia cenocepacia (strain ATCC BAA-245 / DSM 16553 / LMG 16656 / NCTC 13227 / J2315 / CF5610)									4	74	74	74	2	3	2	5	3
28.6647	29.5467	28.8904	29.1504	28.8777	29.1717	28.962	28.9062	28.5333	29.0173	28.8984	28.2	28.2409	28.6461	28.8048	27.6361	28.7574	28.7208	28.7845	28.9893	28.7625	27.9605	28.6342	28.1237	28.4286	28.8706	28.6967	29.0148	27.9449	28.7455	28.7869	29.3891	Burkholderia cenocepacia (strain ATCC BAA-245 / DSM 16553 / LMG 16656 / NCTC 13227 / J2315 / CF5610)									5	574	574	574	19	17	21	21	18
30.1903	30.0646	30.3245	30.217	30.1966	30.2482	30.0084	30.1026	29.9155	30.0583	30.0122	29.8195	30.1617	30.1084	30.0626	30.006	30.227	30.1522	29.9202	30.1231	29.9698	30.0567	29.8986	29.8811	30.1557	30.1519	29.8209	30.2595	30.2413	29.8087	29.8693	30.0802	Burkholderia cenocepacia (strain ATCC BAA-245 / DSM 16553 / LMG 16656 / NCTC 13227 / J2315 / CF5610)									2	272	272	272	8	7	8	8	8
29.0814	29.7555	29.9787	28.8057	NaN	29.0186	28.4681	29.0203	28.8278	27.7645	27.9966	28.7966	28.7521	27.9269	28.1906	29.3548	28.5837	NaN	28.4147	28.084	28.9668	29.1106	28.9694	28.4779	29.4753	29.9658	29.5644	29.7437	29.0101	29.7681	29.6677	29.8544	Burkholderia cenocepacia (strain ATCC BAA-245 / DSM 16553 / LMG 16656 / NCTC 13227 / J2315 / CF5610)									6	161	161	161	6	3	7	2	3
27.6203	26.3563	NaN	NaN	NaN	26.5449	25.9814	27.7896	NaN	NaN	NaN	NaN	NaN	NaN	NaN	NaN	27.0007	NaN	26.4149	26.0629	26.8322	26.7386	NaN	27.4211	26.833	25.6144	26.5139	26.7042	27.76	27.1362	27.2708	27.3221	Burkholderia cenocepacia (strain ATCC BAA-245 / DSM 16553 / LMG 16656 / NCTC 13227 / J2315 / CF5610)									6	54	54	54	4	3	0	1	1
27.5928	26.2984	26.1814	NaN	NaN	26.7696	26.0728	27.6993	25.4587	26.0027	NaN	25.8005	25.8971	NaN	26.061	26.3455	27.1313	26.8645	27.2199	26.6542	26.2529	25.3193	26.4373	27.6441	26.6441	25.9547	26.7101	26.7297	26.9788	27.3137	27.0858	27.1396	Burkholderia cenocepacia (strain ATCC BAA-245 / DSM 16553 / LMG 16656 / NCTC 13227 / J2315 / CF5610)									6	116	116	116	5	4	2	2	2
30.4027	29.8825	29.4427	29.7692	29.594	30.1773	29.769	30.5497	28.988	29.6767	29.7111	29.7727	29.3784	29.7803	29.886	30.1047	30.4304	29.2919	30.3495	29.9809	30.0471	30.1969	30.4136	30.6246	29.528	28.6816	29.7901	29.8385	30.3146	30.1526	30.2791	30.1681	Burkholderia cenocepacia (strain ATCC BAA-245 / DSM 16553 / LMG 16656 / NCTC 13227 / J2315 / CF5610)									10	684	146	684	19	20	22	21	20
33.8563	33.2227	32.4984	33.0999	32.9374	33.3126	33.009	33.7821	32.8862	32.8505	33.0094	32.9375	32.9134	33.1181	33.1823	32.9947	33.4133	33.2396	33.509	33.5439	33.3546	33.1579	33.2328	33.8933	33.4133	32.0324	33.2294	33.3038	33.6436	33.6656	33.6427	33.5338	Burkholderia cenocepacia (strain ATCC BAA-245 / DSM 16553 / LMG 16656 / NCTC 13227 / J2315 / CF5610)									19	1926	1926	1926	78	65	40	56	57
31.1206	30.6913	30.2757	30.5296	30.1387	30.8579	30.3666	31.1898	29.55	30.0623	29.7618	29.8535	29.8245	29.9996	30.1177	30.7888	31.2973	30.2689	30.7723	30.7021	30.8689	30.749	30.5838	31.2202	30.3418	29.7038	30.4254	30.5914	30.9521	30.9759	30.9209	31.0064	Burkholderia cenocepacia (strain ATCC BAA-245 / DSM 16553 / LMG 16656 / NCTC 13227 / J2315 / CF5610)									8	291	291	291	15	9	7	7	7
28.3416	27.9044	27.2653	28.351	28.8252	28.6941	28.8469	28.1646	28.5584	28.4075	28.6956	28.746	28.8874	29.0816	29.0665	28.9117	28.1725	27.968	28.2068	28.2098	28.4481	28.7119	28.6297	28.4684	27.348	26.8569	27.1656	27.3981	28.3763	28.0804	28.1383	27.974	Burkholderia cenocepacia (strain ATCC BAA-245 / DSM 16553 / LMG 16656 / NCTC 13227 / J2315 / CF5610)					+	delta_OGC_plasmid_pscrhaB2_OGC_C4_induced_delta_OGC_plasmid_pscrhaB2_OGC_empty_induced	+	delta_OGC_plasmid_pscrhaB2_OGC_C4_non_induced_delta_OGC_plasmid_pscrhaB2_OGC_empty_non_induced	8	195	195	195	6	9	3	3	5
30.7617	30.5291	30.6877	30.4213	30.4704	30.5887	30.4464	30.5433	30.8621	30.7008	30.7114	30.6954	30.8155	30.6644	30.5343	30.4349	30.7293	30.351	30.559	30.2998	30.6516	30.4902	30.5922	30.5061	30.2441	30.7022	30.6507	30.5168	30.3193	30.5956	30.541	30.4763	Burkholderia cenocepacia (strain ATCC BAA-245 / DSM 16553 / LMG 16656 / NCTC 13227 / J2315 / CF5610)									19	1084	1084	1084	40	40	36	25	28
30.6211	30.8675	30.5944	30.6962	30.3619	30.7798	30.6077	30.8196	30.6566	30.6989	30.543	30.7466	30.2523	30.5158	30.3805	30.4644	30.7783	30.7038	30.803	30.5485	30.7737	30.8344	30.7961	30.8544	30.696	30.5795	30.4572	30.459	30.7384	30.8039	30.9537	30.7568	Burkholderia cenocepacia (strain ATCC BAA-245 / DSM 16553 / LMG 16656 / NCTC 13227 / J2315 / CF5610)									10	637	637	637	20	20	17	23	13
30.2636	29.7214	29.7484	29.7201	29.8268	29.9806	29.9206	30.0028	29.9787	30.2343	30.1306	29.9071	29.9413	30.0821	29.932	29.9973	29.8723	29.8285	29.9943	29.8291	30.4346	30.0471	29.9338	29.9067	29.8359	29.5815	29.7906	29.7906	30.231	29.8572	30.0007	29.9986	Burkholderia cenocepacia (strain ATCC BAA-245 / DSM 16553 / LMG 16656 / NCTC 13227 / J2315 / CF5610)									4	147	147	147	4	4	4	5	5
29.9306	29.628	29.8765	29.6296	29.813	29.8231	29.5996	29.9951	29.6045	29.6306	29.7412	29.7638	29.9589	29.7081	29.7299	29.5378	29.6431	30.0332	29.7025	29.7201	29.7587	29.6568	29.5788	29.6077	29.439	29.6867	29.7463	29.8755	29.6245	29.6427	29.6593	29.6933	Burkholderia cenocepacia (strain ATCC BAA-245 / DSM 16553 / LMG 16656 / NCTC 13227 / J2315 / CF5610)									4	182	182	182	3	6	6	8	4
23.9312	26.1351	25.9978	26.3046	26.8786	26.7897	27.0183	26.8066	27.8141	27.6276	27.3934	26.9916	27.4532	26.1503	27.361	26.2264	26.8657	26.831	26.0041	27.2402	27.4513	25.4679	27.0751	26.2151	26.5382	26.0464	26.0774	26.2018	26.9222	25.8857	26.448	26.3542	Burkholderia cenocepacia (strain ATCC BAA-245 / DSM 16553 / LMG 16656 / NCTC 13227 / J2315 / CF5610)									5	153	153	153	7	4	4	5	6
26.6364	26.1319	NaN	26.6434	27.5442	27.4253	27.2753	27.1208	27.3175	27.3364	27.3975	26.7733	26.733	27.4797	27.3665	27.3423	26.8177	26.6588	26.8779	27.0483	26.8259	27.2303	27.1934	27.2512	25.9755	25.9554	26.1167	26.2125	26.9265	26.6248	26.917	26.667	Burkholderia cenocepacia (strain ATCC BAA-245 / DSM 16553 / LMG 16656 / NCTC 13227 / J2315 / CF5610)					+	delta_OGC_plasmid_pscrhaB2_OGC_C4_induced_delta_OGC_plasmid_pscrhaB2_OGC_empty_induced			2	78	78	78	2	2	1	5	2
27.2999	27.2106	27.1217	27.0852	27.37	27.4231	27.2122	27.5742	27.0585	27.4028	27.0032	27.3232	27.2361	27.3735	27.2785	27.299	27.1435	26.9521	27.1433	27.1606	27.0268	26.8709	27.156	27.1675	26.8805	27.0414	26.9891	27.11	27.2673	27.3109	27.3574	27.2394	Burkholderia cenocepacia (strain ATCC BAA-245 / DSM 16553 / LMG 16656 / NCTC 13227 / J2315 / CF5610)									8	460	460	460	16	12	13	13	15
NaN	26.0894	26.2833	25.74	25.8906	25.9206	NaN	NaN	26.1733	NaN	26.3622	NaN	26.1714	NaN	NaN	26.2364	NaN	26.0045	NaN	NaN	NaN	26.1119	25.4984	25.9386	26.2129	26.0277	26.4251	26.4795	26.3559	26.1543	26.1879	25.5145	Burkholderia cenocepacia (strain ATCC BAA-245 / DSM 16553 / LMG 16656 / NCTC 13227 / J2315 / CF5610)					+	delta_OGC_plasmid_pscrhaB2_OGC_C4_induced_delta_OGC_plasmid_pscrhaB2_OGC_empty_induced			4	88	88	88	1	4	3	2	2
NaN	24.9042	25.0276	24.9694	NaN	25.2064	NaN	25.9936	25.0144	24.508	NaN	25.022	NaN	NaN	24.552	25.3059	24.7501	25.0146	25.8634	24.6587	NaN	24.6123	24.7137	NaN	25.2302	NaN	25.9052	25.1824	24.8581	25.1982	25.3606	25.0992	Burkholderia cenocepacia (strain ATCC BAA-245 / DSM 16553 / LMG 16656 / NCTC 13227 / J2315 / CF5610)									6	70	70	70	0	1	3	2	0
25.303	25.3	25.4114	25.2221	25.3408	25.1843	24.9498	25.5895	25.4437	25.602	25.5811	25.3601	25.6785	25.391	25.2387	24.2729	25.3697	25.8936	25.1385	25.344	25.74	25.3725	25.1813	24.0451	25.7315	25.1503	25.2768	25.6934	25.9453	25.161	25.2509	25.489	Burkholderia cenocepacia (strain ATCC BAA-245 / DSM 16553 / LMG 16656 / NCTC 13227 / J2315 / CF5610)									2	117	117	117	2	4	3	4	4
28.1874	27.9287	27.6391	28.0089	27.8524	27.7766	27.8016	28.1675	26.9242	27.7238	27.4621	27.5691	27.7389	27.841	28.0282	27.6929	26.7456	26.6694	27.2215	27.1922	27.4118	27.018	27.3978	27.3101	26.6886	26.6772	26.6651	26.6622	26.8034	27.106	27.236	26.7879	Burkholderia cenocepacia (strain ATCC BAA-245 / DSM 16553 / LMG 16656 / NCTC 13227 / J2315 / CF5610)									4	168	168	168	6	7	3	4	4
29.1086	27.9885	27.9042	28.5671	28.9398	29.3771	29.0644	29.3072	29.1241	29.0396	29.2473	28.964	29.3159	29.1089	29.2531	29.1841	28.36	28.0286	28.2096	28.1214	28.8498	28.5004	28.8732	29.0159	27.6162	27.764	27.7563	28.0127	28.2425	28.1322	28.4385	28.1429	Burkholderia cenocepacia (strain ATCC BAA-245 / DSM 16553 / LMG 16656 / NCTC 13227 / J2315 / CF5610)					+	delta_OGC_plasmid_pscrhaB2_OGC_C4_induced_delta_OGC_plasmid_pscrhaB2_OGC_empty_induced	+	delta_OGC_plasmid_pscrhaB2_OGC_C4_non_induced_delta_OGC_plasmid_pscrhaB2_OGC_empty_non_induced	2	144	144	144	4	2	2	4	4
31.2918	31.4578	31.5576	31.5811	31.6142	31.4796	31.3623	31.5309	31.858	31.7901	31.6249	31.666	31.9012	31.8283	31.6404	30.9536	31.8018	31.5772	31.5541	31.5304	31.6261	31.3255	31.4946	31.5013	31.238	31.5488	31.6085	31.5561	31.2367	31.4681	31.5396	31.5081	Burkholderia cenocepacia (strain ATCC BAA-245 / DSM 16553 / LMG 16656 / NCTC 13227 / J2315 / CF5610)									12	642	2	642	20	20	23	16	21
29.7667	29.8043	29.6236	29.5672	29.3766	29.5274	29.2337	29.7728	29.5672	29.5416	29.5701	29.7192	29.6269	29.3325	29.1384	29.4231	29.4948	29.4494	29.53	29.3833	29.1358	29.8621	29.4547	29.4979	29.8288	29.968	29.886	29.9269	29.7207	29.8921	29.7338	29.7444	Burkholderia cenocepacia (strain ATCC BAA-245 / DSM 16553 / LMG 16656 / NCTC 13227 / J2315 / CF5610)					+	delta_OGC_plasmid_pscrhaB2_OGC_C4_induced_delta_OGC_plasmid_pscrhaB2_OGC_empty_induced			5	439	439	439	10	16	15	14	12
25.7224	NaN	NaN	NaN	NaN	25.2912	NaN	25.7347	25.0094	NaN	NaN	24.8241	25.2123	25.2401	NaN	NaN	25.4209	NaN	25.2356	25.6969	25.9066	25.6936	25.3352	27.2149	NaN	NaN	NaN	NaN	25.0772	25.463	NaN	NaN	Burkholderia cenocepacia (strain ATCC BAA-245 / DSM 16553 / LMG 16656 / NCTC 13227 / J2315 / CF5610)					+	delta_OGC_plasmid_pscrhaB2_OGC_C4_induced_delta_OGC_plasmid_pscrhaB2_OGC_empty_induced			3	34	34	34	1	0	0	0	1
27.1768	26.7106	25.8253	26.2091	26.3203	27.3162	26.768	27.3242	26.0613	26.5279	26.3781	26.436	26.4486	26.8151	26.7088	26.6402	27.545	26.4313	26.8176	26.5687	26.8448	26.7472	27.0468	28.6208	26.1676	26.1003	26.0738	26.0847	26.9571	26.6943	26.7241	26.7211	Burkholderia cenocepacia (strain ATCC BAA-245 / DSM 16553 / LMG 16656 / NCTC 13227 / J2315 / CF5610)					+	delta_OGC_plasmid_pscrhaB2_OGC_C4_induced_delta_OGC_plasmid_pscrhaB2_OGC_empty_induced			4	116	116	116	5	4	1	3	5
NaN	NaN	NaN	NaN	NaN	NaN	NaN	23.6424	NaN	NaN	NaN	NaN	24.3903	25.443	24.7156	NaN	NaN	24.2795	NaN	NaN	NaN	NaN	24.791	NaN	NaN	NaN	NaN	NaN	24.4699	NaN	24.4412	NaN	Burkholderia cenocepacia (strain ATCC BAA-245 / DSM 16553 / LMG 16656 / NCTC 13227 / J2315 / CF5610)									2	40	40	40	2	0	0	0	2
28.4228	28.4392	28.344	28.3961	28.126	28.1487	28.0915	28.1837	28.3263	28.0418	28.308	28.3178	28.2078	28.3367	28.3366	28.3829	28.3063	28.4007	28.3492	28.3526	27.8537	28.3801	28.4638	27.9637	28.128	27.9553	28.265	28.3134	28.1844	28.1385	28.3279	28.4734	Burkholderia cenocepacia (strain ATCC BAA-245 / DSM 16553 / LMG 16656 / NCTC 13227 / J2315 / CF5610)	+	WT_pScrhaB2_OGC_induced_WT_pScrhaB2_OGC_non_induced							6	348	348	348	14	7	12	12	8
26.6029	26.6996	26.8805	26.6028	26.3437	26.359	26.2867	26.4894	26.6704	26.5159	26.5111	26.7143	26.6411	26.561	26.5035	26.5865	26.4441	26.2441	26.6518	26.6803	26.4056	26.4262	26.6814	26.5445	26.2835	26.8487	26.829	26.8361	26.3569	26.759	26.7374	26.6845	Burkholderia cenocepacia (strain ATCC BAA-245 / DSM 16553 / LMG 16656 / NCTC 13227 / J2315 / CF5610)									9	242	242	242	11	11	8	6	4
31.6572	32.0362	32.2601	31.7706	31.6253	31.68	31.7548	31.6206	31.5982	31.6484	31.6907	31.7631	31.8069	31.8126	31.6455	32.0826	31.7982	31.6446	31.8606	31.6584	31.9498	32.009	31.8977	31.8444	31.7971	32.1386	31.9668	31.9217	31.7815	32.1504	31.8499	32.0164	Burkholderia cenocepacia (strain ATCC BAA-245 / DSM 16553 / LMG 16656 / NCTC 13227 / J2315 / CF5610)									16	965	965	965	32	27	30	24	30
NaN	NaN	NaN	NaN	NaN	NaN	NaN	25.9741	NaN	25.3592	24.916	NaN	26.2146	NaN	NaN	NaN	NaN	NaN	NaN	NaN	NaN	NaN	NaN	NaN	NaN	NaN	NaN	NaN	25.0455	25.0002	24.755	NaN	Burkholderia cenocepacia (strain ATCC BAA-245 / DSM 16553 / LMG 16656 / NCTC 13227 / J2315 / CF5610)									2	57	57	57	2	2	2	2	1
23.689	21.6269	NaN	22.8796	23.9288	23.027	23.8865	22.5861	23.2288	23.4423	23.9365	23.6588	23.5187	24.2528	24.6706	23.7599	21.9017	23.1548	22.5938	23.4477	23.7756	22.8842	23.3346	23.6358	21.3575	NaN	NaN	NaN	23.1405	21.848	23.1064	22.2516	Burkholderia cenocepacia (strain ATCC BAA-245 / DSM 16553 / LMG 16656 / NCTC 13227 / J2315 / CF5610)									2	63	63	63	2	1	0	1	3
30.3172	30.3282	30.4242	30.1371	30.3392	30.2191	30.296	30.3583	30.5814	30.4699	30.4575	30.4897	30.2702	30.4527	30.4521	30.7063	30.5762	30.449	30.2488	30.2568	30.6346	30.6491	30.5219	30.4797	30.4443	30.4429	30.4259	30.4507	30.4666	30.5011	30.3805	30.5518	Burkholderia cenocepacia (strain ATCC BAA-245 / DSM 16553 / LMG 16656 / NCTC 13227 / J2315 / CF5610)									8	403	403	403	12	9	13	8	10
27.0752	26.3871	25.9595	26.3897	26.9545	27.0306	26.8135	27.0599	26.156	26.8403	26.4648	26.8198	26.6933	26.8421	27.0809	26.9245	27.0604	26.1949	26.8393	26.8634	26.8328	26.5412	26.997	27.0677	25.6924	25.9405	24.9624	26.0661	26.3589	26.4224	26.9051	26.6756	Burkholderia cenocepacia (strain ATCC BAA-245 / DSM 16553 / LMG 16656 / NCTC 13227 / J2315 / CF5610)					+	delta_OGC_plasmid_pscrhaB2_OGC_C4_induced_delta_OGC_plasmid_pscrhaB2_OGC_empty_induced			5	108	108	108	4	1	2	4	4
35.8319	35.0124	34.9206	34.9156	35.8332	35.5793	34.1801	35.8695	36.1757	35.7081	33.5736	34.9973	34.8644	35.3898	33.8346	34.4424	35.7876	35.2668	31.8917	36.0161	34.1888	35.7004	35.1438	34.8699	33.3905	34.2075	34.2923	34.5378	34.7582	34.4386	34.9174	35.2475	Burkholderia cenocepacia (strain ATCC BAA-245 / DSM 16553 / LMG 16656 / NCTC 13227 / J2315 / CF5610)									2	657	657	657	25	16	13	22	26
26.523	NaN	NaN	NaN	26.8007	NaN	NaN	27.0442	25.7695	NaN	26.9999	26.8178	26.4142	27.3996	27.38	NaN	NaN	NaN	NaN	27.1948	NaN	NaN	NaN	NaN	NaN	NaN	NaN	NaN	27.2495	NaN	NaN	NaN	Burkholderia cenocepacia (strain ATCC BAA-245 / DSM 16553 / LMG 16656 / NCTC 13227 / J2315 / CF5610)									2	59	59	59	2	1	2	1	2
26.3174	27.5404	27.7577	27.4018	27.1172	27.0633	27.7027	26.3973	NaN	NaN	26.2958	26.7156	25.9941	27.1451	26.8601	27.4265	27.013	26.5566	NaN	27.1624	27.1545	27.9019	27.9658	27.0032	26.7005	27.2006	26.8381	27.4387	25.9489	27.0206	26.0549	26.443	Burkholderia cenocepacia (strain ATCC BAA-245 / DSM 16553 / LMG 16656 / NCTC 13227 / J2315 / CF5610)									4	117	117	117	4	4	4	5	4
27.2808	27.6199	28.1341	27.4814	27.2317	27.5783	27.3633	27.2701	27.1024	27.2344	27.2731	27.4042	27.3272	27.3223	27.3839	27.4629	27.263	26.8339	27.3743	27.1739	27.7955	27.604	27.8118	27.4399	27.2663	28.4699	27.9263	27.7393	27.5017	27.6381	27.7001	27.7854	Burkholderia cenocepacia (strain ATCC BAA-245 / DSM 16553 / LMG 16656 / NCTC 13227 / J2315 / CF5610)									13	544	544	544	16	19	18	18	11
31.4324	31.4859	31.2423	31.3216	31.2902	31.1828	31.425	31.3945	31.4705	31.4882	31.533	31.5544	31.5096	31.4875	31.2903	31.4738	31.8762	31.4254	31.5722	31.2593	31.5779	31.7392	31.5614	31.6576	31.4495	31.6745	31.5684	31.285	31.5104	31.5208	31.4213	31.4798	Burkholderia cenocepacia (strain ATCC BAA-245 / DSM 16553 / LMG 16656 / NCTC 13227 / J2315 / CF5610)									17	800	800	800	17	23	28	25	29
25.7224	26.5343	26.518	26.4381	26.3267	25.7501	26.4644	25.9194	26.5106	26.3722	26.3012	26.493	26.2718	26.2235	26.3747	26.8515	26.3619	26.1135	26.2154	26.0502	26.1298	26.14	25.8302	26.1065	26.3664	27.0617	26.0739	25.9881	25.9152	26.1964	25.8631	25.9712	Burkholderia cenocepacia (strain ATCC BAA-245 / DSM 16553 / LMG 16656 / NCTC 13227 / J2315 / CF5610)									5	126	126	126	3	4	7	4	2
27.4791	27.9204	27.8547	27.204	27.1637	26.6824	27.1117	25.2894	26.7765	26.9841	27.082	27.4731	26.3006	26.9827	26.9309	26.0355	27.4859	26.6824	27.3467	27.0079	27.9219	27.5459	28.0081	26.152	26.8626	27.4763	26.994	26.9422	25.6431	26.5285	NaN	26.7908	Burkholderia cenocepacia (strain ATCC BAA-245 / DSM 16553 / LMG 16656 / NCTC 13227 / J2315 / CF5610)									4	132	132	132	9	7	9	4	4
31.3894	31.6156	31.6515	31.3143	31.2443	31.0375	31.0217	31.219	31.7831	31.372	31.4519	31.5607	31.5313	31.4346	31.2812	30.9481	31.0843	31.4288	31.2623	31.4148	30.9581	31.2312	31.1989	31.0759	31.8796	31.9087	31.8936	31.679	31.2328	31.381	31.328	31.5287	Burkholderia cenocepacia (strain ATCC BAA-245 / DSM 16553 / LMG 16656 / NCTC 13227 / J2315 / CF5610)					+	delta_OGC_plasmid_pscrhaB2_OGC_C4_induced_delta_OGC_plasmid_pscrhaB2_OGC_empty_induced			25	1062	1062	1062	31	34	41	38	24
32.1558	32.269	32.2571	32.2797	32.1486	32.1896	32.1735	32.3258	32.6096	32.2602	32.3842	32.5798	32.517	32.2483	32.2528	32.2562	32.2832	32.41	32.3891	32.185	32.4754	32.4475	32.4061	32.2891	32.34	32.3407	32.3082	32.2193	32.3166	32.5247	32.4223	32.4427	Burkholderia cenocepacia (strain ATCC BAA-245 / DSM 16553 / LMG 16656 / NCTC 13227 / J2315 / CF5610)									37	3325	3325	3325	91	103	87	87	94
29.853	30.6996	30.4896	30.5503	30.064	30.4901	30.3253	30.2581	30.433	30.8019	30.3883	30.7492	29.9815	31.0315	30.743	30.3629	30.2404	29.9474	30.4075	30.0632	30.8853	30.2023	30.3427	30.3121	29.9253	30.6567	30.4914	30.0298	30.3349	30.5469	30.214	30.2293	Burkholderia cenocepacia (strain ATCC BAA-245 / DSM 16553 / LMG 16656 / NCTC 13227 / J2315 / CF5610)									15	1593	1593	1593	52	67	54	51	43
33.0792	33.2497	33.3525	33.304	33.1476	33.143	33.1745	33.011	33.0705	33.0573	33.0545	33.3485	33.0614	33.0732	33.0463	33.2595	33.4009	33.1811	33.0782	33.0451	33.3265	33.3298	33.1578	33.0853	33.1785	33.4451	33.2723	33.1953	32.7841	33.2905	33.164	33.2864	Burkholderia cenocepacia (strain ATCC BAA-245 / DSM 16553 / LMG 16656 / NCTC 13227 / J2315 / CF5610)									18	1207	1207	1207	35	41	42	32	37
28.5282	28.6237	28.4943	28.4341	28.6074	28.2086	28.5438	28.5526	28.4579	28.3242	28.6447	28.4102	28.7621	28.5928	28.4426	28.7306	28.1886	28.2534	28.313	28.4667	28.5138	28.3776	28.2988	28.4912	28.6328	28.7287	28.6704	28.5027	28.2947	28.6049	28.3628	28.5932	Burkholderia cenocepacia (strain ATCC BAA-245 / DSM 16553 / LMG 16656 / NCTC 13227 / J2315 / CF5610)					+	delta_OGC_plasmid_pscrhaB2_OGC_C4_induced_delta_OGC_plasmid_pscrhaB2_OGC_empty_induced			9	220	220	220	7	10	6	8	6
NaN	NaN	NaN	NaN	23.9473	24.1045	23.767	NaN	23.9748	NaN	23.6091	NaN	23.5228	23.61	23.5036	NaN	NaN	NaN	NaN	NaN	23.3856	23.151	22.8633	NaN	NaN	NaN	NaN	NaN	NaN	NaN	NaN	NaN	Burkholderia cenocepacia (strain ATCC BAA-245 / DSM 16553 / LMG 16656 / NCTC 13227 / J2315 / CF5610)									4	30	30	30	2	0	0	0	3
22.624	NaN	23.043	NaN	22.7534	22.9702	22.5386	22.9001	22.8944	22.994	22.6939	23.0795	22.3968	22.9618	22.9251	23.634	22.9281	23.2875	22.7168	NaN	23.9185	23.6175	23.2194	23.3896	NaN	NaN	NaN	23.3128	23.1103	23.3913	23.311	23.6103	Burkholderia cenocepacia (strain ATCC BAA-245 / DSM 16553 / LMG 16656 / NCTC 13227 / J2315 / CF5610)									4	53	53	53	2	0	1	0	1
28.3425	28.2696	28.0137	28.0835	28.3752	28.3735	28.4471	28.4085	28.183	28.3981	28.3833	28.1283	28.1237	28.3907	28.374	28.4785	28.5613	28.4422	28.3294	28.4153	28.1166	28.3438	28.3624	28.6026	27.9469	28.1324	28.1705	28.1494	28.2597	28.4602	28.5837	28.2071	Burkholderia cenocepacia (strain ATCC BAA-245 / DSM 16553 / LMG 16656 / NCTC 13227 / J2315 / CF5610)					+	delta_OGC_plasmid_pscrhaB2_OGC_C4_induced_delta_OGC_plasmid_pscrhaB2_OGC_empty_induced			6	697	697	697	20	18	15	14	20
29.5461	29.8759	29.8303	29.2128	29.5115	29.6161	29.0037	29.9129	28.8479	29.0238	29.1813	29.2245	29.5969	29.3229	28.7825	29.3946	29.9462	30.2134	30.1397	30.1205	29.7436	29.9537	29.4769	29.672	30.5878	30.7003	30.5891	30.658	30.9652	30.4982	30.8349	30.1696	Burkholderia cenocepacia (strain ATCC BAA-245 / DSM 16553 / LMG 16656 / NCTC 13227 / J2315 / CF5610)					+	delta_OGC_plasmid_pscrhaB2_OGC_C4_induced_delta_OGC_plasmid_pscrhaB2_OGC_empty_induced	+	delta_OGC_plasmid_pscrhaB2_OGC_C4_non_induced_delta_OGC_plasmid_pscrhaB2_OGC_empty_non_induced	2	267	267	267	6	8	8	9	8
28.5155	28.746	29.1332	28.6711	28.3779	28.3132	28.5746	28.1956	28.7059	28.695	28.5881	28.8726	28.3916	28.6822	28.5661	28.2763	29.1883	28.3105	28.6418	28.6391	29.1688	28.7968	28.8445	28.4827	28.4046	29.2624	28.8038	28.52	28.3147	28.5028	28.5222	28.5747	Burkholderia cenocepacia (strain ATCC BAA-245 / DSM 16553 / LMG 16656 / NCTC 13227 / J2315 / CF5610)									7	113	113	113	2	2	7	3	4
26.2399	26.5185	26.3606	26.3244	26.3135	26.518	26.4234	26.2502	26.0482	26.1689	25.9877	25.7967	26.6183	26.4277	26.5348	26.5685	26.1331	26.1906	26.0875	26.2215	26.9737	26.6258	26.5956	26.378	26.767	26.9801	26.6919	26.7869	26.5853	26.1613	26.7056	26.8089	Burkholderia cenocepacia (strain ATCC BAA-245 / DSM 16553 / LMG 16656 / NCTC 13227 / J2315 / CF5610)					+	delta_OGC_plasmid_pscrhaB2_OGC_C4_induced_delta_OGC_plasmid_pscrhaB2_OGC_empty_induced			3	80	80	80	2	2	2	2	1
30.6647	30.7397	30.1214	30.5955	30.3493	30.2947	30.2795	30.6332	31.257	30.5058	30.8351	30.7977	30.9383	30.624	30.5465	30.67	30.5588	30.8806	30.6395	30.5219	30.1681	30.5002	30.1312	30.2047	30.8797	30.1139	30.3887	30.6542	30.7774	30.8411	30.8094	30.8298	Burkholderia cenocepacia (strain ATCC BAA-245 / DSM 16553 / LMG 16656 / NCTC 13227 / J2315 / CF5610)							+	delta_OGC_plasmid_pscrhaB2_OGC_C4_non_induced_delta_OGC_plasmid_pscrhaB2_OGC_empty_non_induced	7	557	557	557	14	17	11	18	14
30.8987	30.9278	30.8343	30.8913	30.9433	30.8364	30.9395	30.8912	30.8262	30.7752	30.6951	30.9212	30.8265	30.9354	30.897	30.7414	31.0804	30.9965	30.9462	30.8892	30.8289	30.7926	30.9038	30.9195	30.779	30.9437	30.9449	30.9002	30.7692	30.8293	30.8734	30.8342	Burkholderia cenocepacia (strain ATCC BAA-245 / DSM 16553 / LMG 16656 / NCTC 13227 / J2315 / CF5610)									21	941	941	941	30	28	27	30	28
27.3282	26.558	26.2572	26.9349	27.5634	27.2606	27.4497	27.258	27.2537	27.4933	27.6383	27.282	27.5639	27.8058	27.5629	26.5504	27.1811	27.0307	27.0823	27.1122	26.9935	26.9547	27.392	26.839	26.4257	25.6964	26.2557	26.5322	27.1609	26.9545	27.2207	26.8456	Burkholderia cenocepacia (strain ATCC BAA-245 / DSM 16553 / LMG 16656 / NCTC 13227 / J2315 / CF5610)					+	delta_OGC_plasmid_pscrhaB2_OGC_C4_induced_delta_OGC_plasmid_pscrhaB2_OGC_empty_induced			2	194	194	194	8	4	5	4	7
27.4109	28.1335	27.8882	27.7991	27.7546	27.6496	27.7084	26.9839	27.6166	27.4845	27.7127	27.5109	27.4756	27.6676	27.6168	27.6675	27.7995	27.6858	27.735	27.9253	27.7764	27.8654	27.3437	27.3898	27.6886	28.1018	27.6715	27.8167	27.3386	27.6502	27.5407	27.4443	Burkholderia cenocepacia (strain ATCC BAA-245 / DSM 16553 / LMG 16656 / NCTC 13227 / J2315 / CF5610)									7	382	382	382	10	13	13	11	10
25.7655	25.5377	25.4416	25.633	25.8845	25.6165	26.0401	25.4072	25.4097	25.4255	25.8052	25.4917	25.6562	25.7332	25.4671	26.0253	26.3512	NaN	25.7236	25.6631	26.1452	25.6796	25.7112	25.9393	25.2216	25.5085	25.4364	25.3452	25.4681	25.9138	25.5284	25.4368	Burkholderia cenocepacia (strain ATCC BAA-245 / DSM 16553 / LMG 16656 / NCTC 13227 / J2315 / CF5610)									5	68	68	68	2	0	5	3	2
27.5734	27.3286	27.3087	27.3089	27.5791	27.5636	27.2664	27.5415	27.8341	27.5288	27.7567	27.4335	28.0088	27.5591	27.6493	27.3028	27.1604	27.4284	27.1796	26.9677	27.2675	27.2925	27.1045	27.4523	27.744	27.1727	27.2581	27.3001	27.4206	27.5037	27.3979	27.5129	Burkholderia cenocepacia (strain ATCC BAA-245 / DSM 16553 / LMG 16656 / NCTC 13227 / J2315 / CF5610)									5	106	106	106	2	2	2	5	2
26.7714	27.3778	27.4208	27.4552	27.2567	27.1664	27.2783	27.5194	27.0753	27.2527	27.4415	27.4837	26.6584	27.3441	27.5013	27.7481	27.0722	27.6961	27.4445	27.3463	26.3581	27.6909	27.4484	27.4228	26.7677	27.2582	27.2976	27.3128	27.0355	27.3502	27.5107	27.2916	Burkholderia cenocepacia (strain ATCC BAA-245 / DSM 16553 / LMG 16656 / NCTC 13227 / J2315 / CF5610)									2	196	196	196	4	6	7	7	7
28.1264	28.2934	28.3367	28.2782	28.17	28.2291	27.9706	27.8156	27.8876	28.0184	28.0476	28.0362	28.1716	28.141	27.8823	27.9496	27.7381	27.8426	28.0038	27.6431	28.0826	27.7695	28.0729	27.7932	27.66	28.3123	28.1266	28.0857	27.644	27.9966	27.9392	27.9565	Burkholderia cenocepacia (strain ATCC BAA-245 / DSM 16553 / LMG 16656 / NCTC 13227 / J2315 / CF5610)									3	96	96	96	2	7	5	5	2
25.7198	26.3752	26.225	26.9655	25.5727	25.1893	25.6512	25.7476	26.2239	26.0299	26.3883	26.3008	26.0766	26.4252	26.5613	27.4	26.7447	26.8276	26.863	26.6633	26.0447	27.0028	26.0925	25.1795	25.4639	25.6832	25.7868	26.8236	26.4689	24.4792	26.0188	24.7641	Burkholderia cenocepacia (strain ATCC BAA-245 / DSM 16553 / LMG 16656 / NCTC 13227 / J2315 / CF5610)					+	delta_OGC_plasmid_pscrhaB2_OGC_C4_induced_delta_OGC_plasmid_pscrhaB2_OGC_empty_induced			4	76	76	76	3	2	3	1	2
28.0071	28.1224	27.9645	NaN	27.7123	27.8236	27.7002	NaN	28.0298	27.4859	27.8669	NaN	27.6364	27.7874	28.0677	28.6288	28.2694	27.5614	NaN	26.9565	28.6798	28.4244	NaN	28.1593	27.9162	28.2754	27.873	NaN	28.3869	28.266	28.2699	28.3675	Burkholderia cenocepacia (strain ATCC BAA-245 / DSM 16553 / LMG 16656 / NCTC 13227 / J2315 / CF5610)									2	46	46	46	1	0	2	1	1
28.4478	28.549	28.8192	28.21	27.8001	28.2977	28.4431	28.5959	28.5047	28.606	28.405	28.7032	28.6934	28.5037	28.5109	28.2337	28.61	28.5142	28.7817	28.2794	28.6236	28.9133	29.1117	28.9215	28.6403	29.2849	29.0961	28.5428	29.003	28.7693	29.3265	28.9936	Burkholderia cenocepacia (strain ATCC BAA-245 / DSM 16553 / LMG 16656 / NCTC 13227 / J2315 / CF5610)									10	175	175	175	6	5	4	5	3
29.4118	28.8967	29.2057	29.4039	29.9184	30.0808	29.6513	30.0967	30.0302	30.0541	29.9463	29.8492	30.3961	30.1347	29.8812	29.3078	29.7114	NaN	29.3994	29.8828	29.7042	29.8828	29.5817	29.9101	29.5846	28.9372	29.1625	29.4298	29.6313	29.3912	29.6672	29.4656	Burkholderia cenocepacia (strain ATCC BAA-245 / DSM 16553 / LMG 16656 / NCTC 13227 / J2315 / CF5610)									7	173	173	173	8	3	3	4	4
29.1471	28.8998	29.0777	29.1729	29.1985	29.1877	29.2215	29.2909	29.3186	29.2515	29.3201	29.2693	29.3913	29.2616	29.2723	29.4143	29.0347	28.8468	28.9885	29.0074	29.1794	29.2337	29.2135	29.2399	28.9574	28.6942	28.9039	29.1347	29.037	29.0333	29.1716	29.0821	Burkholderia cenocepacia (strain ATCC BAA-245 / DSM 16553 / LMG 16656 / NCTC 13227 / J2315 / CF5610)									14	517	517	517	19	13	15	15	14
28.5013	28.4849	28.3184	28.1297	28.3374	28.3432	28.3038	28.5149	28.4857	28.3552	28.2575	28.1921	28.547	28.4363	28.344	28.4152	28.4165	28.4524	28.4142	28.3329	28.2224	28.6313	28.2144	28.2981	28.9157	28.8584	28.7997	28.7464	28.374	28.6926	28.6789	28.6819	Burkholderia cenocepacia (strain ATCC BAA-245 / DSM 16553 / LMG 16656 / NCTC 13227 / J2315 / CF5610)					+	delta_OGC_plasmid_pscrhaB2_OGC_C4_induced_delta_OGC_plasmid_pscrhaB2_OGC_empty_induced			5	496	496	496	19	15	11	12	19
27.6031	NaN	NaN	NaN	NaN	27.0428	27.179	27.2977	26.6821	NaN	NaN	NaN	27.3647	27.1789	NaN	NaN	NaN	26.9386	NaN	NaN	27.4096	26.9958	NaN	NaN	NaN	NaN	NaN	NaN	27.3702	NaN	NaN	NaN	Burkholderia cenocepacia (strain ATCC BAA-245 / DSM 16553 / LMG 16656 / NCTC 13227 / J2315 / CF5610)									4	11	11	11	1	0	0	0	2
23.9561	23.6435	24.2032	23.7535	23.3908	NaN	23.7219	24.3413	24.3382	23.6011	NaN	24.052	23.9477	23.5087	23.5783	23.1834	NaN	24.414	23.9893	23.6803	NaN	NaN	23.7112	23.4287	24.1779	23.6002	24.1757	24.5841	23.9447	23.0138	24.0742	24.2813	Burkholderia cenocepacia (strain ATCC BAA-245 / DSM 16553 / LMG 16656 / NCTC 13227 / J2315 / CF5610)									1	61	61	61	2	3	3	1	1
27.8117	27.4198	27.0647	27.3724	28.152	27.9245	27.9117	27.5914	27.9444	27.6967	26.7771	27.9966	27.737	27.9592	28.0759	27.9832	27.3109	27.5366	27.2162	27.3817	27.7173	27.7643	27.6339	27.9174	27.3033	27.2961	27.1039	27.1493	27.4774	27.7033	27.56	27.7248	Burkholderia cenocepacia (strain ATCC BAA-245 / DSM 16553 / LMG 16656 / NCTC 13227 / J2315 / CF5610)									2	81	81	81	2	0	2	5	4
24.0819	NaN	NaN	23.999	24.8905	NaN	24.3419	25.1982	24.2329	NaN	25.2351	NaN	NaN	24.8963	24.8618	24.2704	23.9469	NaN	NaN	24.4457	24.4695	24.3766	24.5867	24.3503	NaN	NaN	NaN	NaN	NaN	23.5002	NaN	23.854	Burkholderia cenocepacia (strain ATCC BAA-245 / DSM 16553 / LMG 16656 / NCTC 13227 / J2315 / CF5610)									3	49	49	49	2	1	1	1	2
NaN	NaN	NaN	NaN	25.5258	NaN	24.9645	25.5404	NaN	25.8183	25.8093	25.6058	NaN	26.069	25.3162	NaN	NaN	NaN	NaN	NaN	25.7898	25.6255	25.5252	NaN	NaN	NaN	NaN	NaN	NaN	25.7701	NaN	25.7425	Burkholderia cenocepacia (strain ATCC BAA-245 / DSM 16553 / LMG 16656 / NCTC 13227 / J2315 / CF5610)									2	46	46	46	1	2	2	2	1
31.2186	30.9235	30.3703	31.0913	31.445	30.7686	27.6885	30.9728	31.2466	30.933	31.3886	30.1914	30.2674	31.3957	31.2958	31.4598	31.1794	30.6012	31.1431	31.263	31.3522	30.8755	30.998	31.0257	30.081	30.2839	30.4377	30.7225	30.8903	30.9281	30.6947	30.765	Burkholderia cenocepacia (strain ATCC BAA-245 / DSM 16553 / LMG 16656 / NCTC 13227 / J2315 / CF5610)					+	delta_OGC_plasmid_pscrhaB2_OGC_C4_induced_delta_OGC_plasmid_pscrhaB2_OGC_empty_induced			3	109	109	109	4	2	6	6	2
29.0277	29.0587	29.6369	29.2056	29.2187	29.5322	29.3795	29.4374	28.595	29.3524	28.7356	28.9253	29.1386	29.4475	29.3111	28.9779	28.9498	28.7723	29.1829	28.9848	28.9128	29.1939	29.433	29.3189	28.7447	28.9616	29.152	29.2686	29.2099	29.3654	29.2186	29.6283	Burkholderia cenocepacia (strain ATCC BAA-245 / DSM 16553 / LMG 16656 / NCTC 13227 / J2315 / CF5610)									5	203	203	203	6	6	9	8	5
31.0777	31.2983	31.0219	30.9945	30.9048	30.9531	30.8414	31.0445	30.8931	31.3206	31.2196	31.3063	30.7716	31.1074	30.8805	30.7474	31.1638	31.4256	31.2105	31.4183	30.8993	30.6304	30.792	30.8277	31.1603	30.9133	31.0678	31.1406	30.9765	30.8372	31.1334	30.832	Burkholderia cenocepacia (strain ATCC BAA-245 / DSM 16553 / LMG 16656 / NCTC 13227 / J2315 / CF5610)					+	delta_OGC_plasmid_pscrhaB2_OGC_C4_induced_delta_OGC_plasmid_pscrhaB2_OGC_empty_induced			7	630	630	630	26	25	18	18	16
26.2669	26.254	26.57	26.1135	25.7608	25.9673	25.3882	25.6025	26.3986	26.233	25.936	26.2019	26.0376	25.9335	26.0938	25.3713	26.2514	26.746	26.1183	25.7319	25.4082	26.1779	25.5106	25.107	26.9677	26.6248	26.4575	26.193	26.1518	25.5197	25.8168	25.6178	Burkholderia cenocepacia (strain ATCC BAA-245 / DSM 16553 / LMG 16656 / NCTC 13227 / J2315 / CF5610)									5	80	80	80	1	3	4	1	2
26.1191	26.5417	26.4155	26.1853	NaN	NaN	NaN	25.97	26.479	26.2874	26.7465	26.7333	NaN	25.9197	NaN	NaN	NaN	NaN	26.192	26.7912	NaN	26.1004	NaN	NaN	26.7168	NaN	26.6183	26.8468	NaN	NaN	26.4621	26.2935	Burkholderia cenocepacia (strain ATCC BAA-245 / DSM 16553 / LMG 16656 / NCTC 13227 / J2315 / CF5610)									2	29	29	29	0	1	2	0	0
26.6052	26.6071	26.4843	26.708	26.3341	26.1436	26.6759	26.6609	26.3065	26.5195	26.7734	26.9235	26.2439	26.2134	26.5464	27.6133	27.2517	26.523	26.7181	26.7887	27.0027	26.5929	26.7436	26.7776	26.5457	26.3001	26.3193	26.3843	26.3899	26.486	26.715	26.7236	Burkholderia cenocepacia (strain ATCC BAA-245 / DSM 16553 / LMG 16656 / NCTC 13227 / J2315 / CF5610)					+	delta_OGC_plasmid_pscrhaB2_OGC_C4_induced_delta_OGC_plasmid_pscrhaB2_OGC_empty_induced			4	127	127	127	5	4	7	6	4
27.0811	29.3546	27.8899	29.1214	28.0809	27.4318	27.9176	27.7599	28.1259	29.1974	29.6866	29.8145	27.1523	26.7646	29.0544	27.42	27.2029	28.2825	29.6327	29.63	26.8366	28.9409	28.8482	26.7121	27.2598	27.3021	29.5363	29.5877	NaN	28.7842	27.7615	29.6078	Burkholderia cenocepacia (strain ATCC BAA-245 / DSM 16553 / LMG 16656 / NCTC 13227 / J2315 / CF5610)									2	85	85	85	2	3	4	6	3
28.9585	29.0512	29.0914	28.8034	28.991	29.1056	28.7337	29.0622	29.1589	28.9367	29.1867	29.1586	29.1278	28.9159	28.9615	29.0387	28.941	28.6126	28.777	28.6088	29.3463	28.8232	29.1625	28.9363	28.6176	28.9491	28.9808	29.2783	28.7894	28.8314	28.8906	29.018	Burkholderia cenocepacia (strain ATCC BAA-245 / DSM 16553 / LMG 16656 / NCTC 13227 / J2315 / CF5610)									4	169	169	169	3	2	2	3	1
26.365	25.9466	NaN	NaN	26.6396	26.1226	26.6567	26.5674	26.5483	26.7798	NaN	26.8378	26.839	26.8754	26.8039	26.2419	26.8474	26.6116	26.7878	26.9072	26.8968	26.5207	26.2284	26.133	NaN	NaN	24.3935	26.0853	26.8418	25.8362	26.3586	26.154	Burkholderia cenocepacia (strain ATCC BAA-245 / DSM 16553 / LMG 16656 / NCTC 13227 / J2315 / CF5610)					+	delta_OGC_plasmid_pscrhaB2_OGC_C4_induced_delta_OGC_plasmid_pscrhaB2_OGC_empty_induced			5	61	61	61	1	2	2	0	3
29.812	29.7419	28.8605	29.7003	29.6195	29.8624	29.5815	30.0902	29.6563	29.6989	29.5733	29.5195	29.7027	29.6775	29.3735	29.4759	29.829	29.8775	29.8795	29.7349	28.8604	29.7421	29.3183	29.7374	29.5871	28.9463	29.2841	29.6531	29.8116	29.4028	29.63	29.528	Burkholderia cenocepacia (strain ATCC BAA-245 / DSM 16553 / LMG 16656 / NCTC 13227 / J2315 / CF5610)					+	delta_OGC_plasmid_pscrhaB2_OGC_C4_induced_delta_OGC_plasmid_pscrhaB2_OGC_empty_induced			7	449	449	449	13	10	9	16	12
25.2878	25.3556	25.3085	25.7665	NaN	NaN	25.4695	25.5213	25.0686	25.0521	25.2714	25.1847	25.3818	25.5075	NaN	24.9282	25.1809	25.2539	25.4368	25.4664	25.3813	24.958	25.397	25.2969	24.6819	24.9571	25.2579	25.3911	25.2328	25.2192	NaN	25.4156	Burkholderia cenocepacia (strain ATCC BAA-245 / DSM 16553 / LMG 16656 / NCTC 13227 / J2315 / CF5610)									4	55	55	55	2	2	2	2	2
26.6032	26.4455	25.7376	26.3826	26.525	26.3312	26.481	25.7079	26.6881	26.2182	26.1722	26.4778	26.6484	26.0562	26.42	26.123	25.8742	25.4892	25.6289	25.3715	26.3207	26.0855	26.0046	25.0869	25.2295	24.3084	25.2683	25.5101	25.1071	25.5927	25.2436	25.371	Burkholderia cenocepacia (strain ATCC BAA-245 / DSM 16553 / LMG 16656 / NCTC 13227 / J2315 / CF5610)									4	82	82	82	6	8	3	4	3
28.7213	28.5746	27.6294	28.4232	29.1314	28.5956	29.1486	27.9693	28.5546	28.3785	28.9549	29.0279	28.9644	29.0803	29.2151	28.3628	26.9893	27.436	NaN	27.6769	28.0993	27.8719	28.5163	27.1174	NaN	26.3459	27.554	27.9017	27.3615	27.6592	27.563	NaN	Burkholderia cenocepacia (strain ATCC BAA-245 / DSM 16553 / LMG 16656 / NCTC 13227 / J2315 / CF5610)									5	129	129	129	10	2	1	2	6
27.2155	27.0802	27.011	26.7396	27.0183	27.341	27.2732	26.7138	26.9387	27.0536	27.057	27.5222	27.2187	27.1054	27.107	27.8056	26.307	26.5235	26.199	25.8645	27.2022	27.4852	26.8309	26.0212	26.0896	NaN	26.5063	26.2723	25.2575	26.0588	25.6058	25.8604	Burkholderia cenocepacia (strain ATCC BAA-245 / DSM 16553 / LMG 16656 / NCTC 13227 / J2315 / CF5610)									7	120	120	120	3	6	5	2	6
27.272	NaN	NaN	NaN	NaN	26.8299	26.7912	26.3955	26.3626	26.5746	26.573	26.5046	NaN	26.9124	26.7658	26.3894	26.0162	NaN	26.0241	NaN	25.8605	26.3556	26.1299	NaN	NaN	NaN	NaN	NaN	25.2055	NaN	NaN	NaN	Burkholderia cenocepacia (strain ATCC BAA-245 / DSM 16553 / LMG 16656 / NCTC 13227 / J2315 / CF5610)					+	delta_OGC_plasmid_pscrhaB2_OGC_C4_induced_delta_OGC_plasmid_pscrhaB2_OGC_empty_induced			2	66	66	66	3	3	2	3	3
29.0961	27.749	NaN	29.2816	30.3294	29.9333	29.9941	28.2811	30.1173	30.3827	30.4383	30.2071	29.995	30.2287	30.2966	30.0465	29.7451	29.0512	29.4282	29.3033	30.163	30.4209	30.2282	29.463	NaN	NaN	NaN	NaN	27.9667	NaN	NaN	NaN	Burkholderia cenocepacia (strain ATCC BAA-245 / DSM 16553 / LMG 16656 / NCTC 13227 / J2315 / CF5610)					+	delta_OGC_plasmid_pscrhaB2_OGC_C4_induced_delta_OGC_plasmid_pscrhaB2_OGC_empty_induced	+	delta_OGC_plasmid_pscrhaB2_OGC_C4_non_induced_delta_OGC_plasmid_pscrhaB2_OGC_empty_non_induced	7	139	139	139	5	3	2	5	7
27.208	25.2141	26.1553	26.0838	27.204	27.0708	27.2943	26.7287	27.4249	27.2624	27.61	27.3768	27.2823	27.0833	27.5854	27.4457	26.5669	27.2618	26.5351	25.804	27.7764	26.6891	26.6728	26.8946	25.4847	25.7601	25.3742	26.0203	26.0478	26.0089	25.7807	24.7834	Burkholderia cenocepacia (strain ATCC BAA-245 / DSM 16553 / LMG 16656 / NCTC 13227 / J2315 / CF5610)					+	delta_OGC_plasmid_pscrhaB2_OGC_C4_induced_delta_OGC_plasmid_pscrhaB2_OGC_empty_induced			5	165	165	165	4	2	2	4	10
26.7298	26.9399	26.0057	27.252	27.4933	27.3674	27.4349	27.0279	27.97	27.6459	27.8923	27.6672	28.2317	27.888	27.5783	27.6556	27.7692	27.4239	27.8334	27.5504	27.9329	28.0345	27.678	27.3711	26.2668	NaN	NaN	NaN	27.1739	27.0894	26.9158	26.5884	Burkholderia cenocepacia (strain ATCC BAA-245 / DSM 16553 / LMG 16656 / NCTC 13227 / J2315 / CF5610)					+	delta_OGC_plasmid_pscrhaB2_OGC_C4_induced_delta_OGC_plasmid_pscrhaB2_OGC_empty_induced	+	delta_OGC_plasmid_pscrhaB2_OGC_C4_non_induced_delta_OGC_plasmid_pscrhaB2_OGC_empty_non_induced	7	48	48	48	3	0	0	1	1
30.8134	30.1243	28.852	30.8266	31.6836	31.5956	31.5621	30.6327	31.6581	31.8291	31.96	31.51	31.6647	31.9867	31.8775	30.5605	31.0712	30.74	30.9434	30.9056	31.3345	30.9763	31.4647	30.9423	29.0315	28.505	28.9074	29.0468	30.2658	29.8163	30.222	29.2295	Burkholderia cenocepacia (strain ATCC BAA-245 / DSM 16553 / LMG 16656 / NCTC 13227 / J2315 / CF5610)					+	delta_OGC_plasmid_pscrhaB2_OGC_C4_induced_delta_OGC_plasmid_pscrhaB2_OGC_empty_induced	+	delta_OGC_plasmid_pscrhaB2_OGC_C4_non_induced_delta_OGC_plasmid_pscrhaB2_OGC_empty_non_induced	15	837	837	837	24	23	12	31	34
28.3202	27.8852	26.5448	28.0546	28.9105	28.5079	28.8627	27.5745	29.3297	28.5787	29.1553	29.2012	29.3551	29.0486	29.0284	28.7977	27.7921	28.2782	28.1712	28.0763	28.5234	28.6401	28.6339	27.6662	26.8219	26.4143	26.4428	26.4194	27.4431	27.481	27.5105	26.8345	Burkholderia cenocepacia (strain ATCC BAA-245 / DSM 16553 / LMG 16656 / NCTC 13227 / J2315 / CF5610)					+	delta_OGC_plasmid_pscrhaB2_OGC_C4_induced_delta_OGC_plasmid_pscrhaB2_OGC_empty_induced			4	156	156	156	5	4	2	7	5
26.6317	25.779	24.6889	26.3013	26.8421	26.4856	26.5771	26.3001	27.0951	27.0563	26.9164	26.9248	27.1606	27.0679	26.922	26.4525	26.5461	27.0691	26.5565	26.3546	26.8308	26.8631	26.4145	26.3132	25.3522	24.6846	24.6676	24.7668	26.2923	25.5065	25.6717	24.8856	Burkholderia cenocepacia (strain ATCC BAA-245 / DSM 16553 / LMG 16656 / NCTC 13227 / J2315 / CF5610)					+	delta_OGC_plasmid_pscrhaB2_OGC_C4_induced_delta_OGC_plasmid_pscrhaB2_OGC_empty_induced			6	96	96	96	2	3	2	4	2
26.2934	26.0889	25.8908	25.3823	26.1833	26.6788	NaN	NaN	26.2793	26.8715	26.7449	26.402	26.1618	26.8962	26.7371	27.2725	26.5066	26.1891	26.1786	25.6331	27.0968	26.9045	26.8555	NaN	25.1574	NaN	NaN	NaN	25.3742	NaN	NaN	NaN	Burkholderia cenocepacia (strain ATCC BAA-245 / DSM 16553 / LMG 16656 / NCTC 13227 / J2315 / CF5610)					+	delta_OGC_plasmid_pscrhaB2_OGC_C4_induced_delta_OGC_plasmid_pscrhaB2_OGC_empty_induced			4	67	67	67	2	2	2	2	3
27.9165	28.1705	27.9144	28.308	28.1583	28.2582	28.2938	28.0788	27.5128	28.2748	27.7549	28.2661	27.9384	28.2775	28.3693	28.399	28.5448	27.791	28.0554	28.3332	28.5382	28.2343	28.1863	27.9677	27.6378	28.2126	27.9786	28.0347	28.0073	27.9667	28.2569	27.9342	Burkholderia cenocepacia (strain ATCC BAA-245 / DSM 16553 / LMG 16656 / NCTC 13227 / J2315 / CF5610)									7	284	284	284	6	13	8	9	7
25.193	NaN	25.2984	25.4064	24.9652	NaN	24.9194	NaN	25.4234	25.4514	25.2905	25.5186	NaN	25.2649	NaN	25.2562	25.9073	25.5592	NaN	NaN	25.0995	24.248	25.0249	24.8426	25.1037	25.2569	NaN	25.3258	25.1709	NaN	25.1341	25.2007	Burkholderia cenocepacia (strain ATCC BAA-245 / DSM 16553 / LMG 16656 / NCTC 13227 / J2315 / CF5610)									3	39	39	39	0	0	0	2	2
28.9551	29.3802	29.1181	29.1643	29.316	29.3245	29.2092	29.1985	29.5875	29.2585	29.5173	29.3933	29.5693	29.4959	29.3836	29.4899	29.0898	29.4287	29.2383	29.1832	29.5186	29.3636	29.5331	29.2932	29.1984	29.2642	29.0306	29.1312	28.9094	29.2366	29.2008	29.4283	Burkholderia cenocepacia (strain ATCC BAA-245 / DSM 16553 / LMG 16656 / NCTC 13227 / J2315 / CF5610)									9	375	375	375	10	12	9	8	12
25.0499	NaN	NaN	NaN	NaN	25.4867	NaN	25.3349	27.3284	27.027	27.2864	27.2416	26.0624	26.6862	27.0512	27.1668	NaN	NaN	NaN	NaN	25.7291	NaN	NaN	NaN	NaN	NaN	NaN	NaN	NaN	NaN	NaN	NaN	Burkholderia cenocepacia (strain ATCC BAA-245 / DSM 16553 / LMG 16656 / NCTC 13227 / J2315 / CF5610)									6	19	19	19	0	0	0	0	0
NaN	NaN	NaN	26.7318	27.2748	27.2016	27.1625	27.0531	27.7721	27.7636	27.8326	27.6253	27.8591	27.5652	27.6377	28.0879	NaN	NaN	26.6224	NaN	27.3827	27.5664	27.4087	NaN	NaN	NaN	NaN	NaN	NaN	NaN	NaN	NaN	Burkholderia cenocepacia (strain ATCC BAA-245 / DSM 16553 / LMG 16656 / NCTC 13227 / J2315 / CF5610)									2	10	10	10	1	0	0	0	1
22.0409	NaN	NaN	NaN	NaN	NaN	NaN	23.6541	25.4467	25.2251	25.799	25.5631	25.4199	25.3141	25.644	24.6441	NaN	NaN	NaN	NaN	NaN	22.2255	NaN	NaN	NaN	NaN	NaN	NaN	NaN	22.9595	NaN	NaN	Burkholderia cenocepacia (strain ATCC BAA-245 / DSM 16553 / LMG 16656 / NCTC 13227 / J2315 / CF5610)									5	41	41	41	1	0	1	0	0
23.7845	24.0249	24.4774	24.4953	24.6215	24.9017	24.8161	24.6718	26.8739	26.2141	26.0224	26.2999	26.6559	26.2024	26.3122	25.1907	24.6119	23.3931	24.3227	24.099	24.916	25.1026	24.6528	24.627	NaN	NaN	NaN	NaN	NaN	NaN	NaN	NaN	Burkholderia cenocepacia (strain ATCC BAA-245 / DSM 16553 / LMG 16656 / NCTC 13227 / J2315 / CF5610)							+	delta_OGC_plasmid_pscrhaB2_OGC_C4_non_induced_delta_OGC_plasmid_pscrhaB2_OGC_empty_non_induced	1	55	55	55	1	2	1	2	0
24.5059	24.7729	24.8268	24.8129	23.8092	24.5257	24.1561	24.3266	25.8799	25.8467	25.5925	25.1658	25.2042	24.6759	24.7334	25.9133	25.5051	25.3763	24.8797	24.7105	23.6192	24.643	23.6686	23.8287	24.029	24.1857	24.2523	23.8119	23.3353	23.7584	23.2193	23.7355	Burkholderia cenocepacia (strain ATCC BAA-245 / DSM 16553 / LMG 16656 / NCTC 13227 / J2315 / CF5610)					+	delta_OGC_plasmid_pscrhaB2_OGC_C4_induced_delta_OGC_plasmid_pscrhaB2_OGC_empty_induced			5	84	84	84	4	2	1	4	0
NaN	24.381	25.7694	NaN	25.7925	25.7516	25.8153	NaN	26.9489	26.3814	27.0111	26.7181	25.8616	26.3418	27.1494	27.7147	25.4275	24.9535	24.8956	25.528	25.3211	25.3466	24.8006	NaN	NaN	NaN	23.9928	NaN	24.2351	NaN	NaN	NaN	Burkholderia cenocepacia (strain ATCC BAA-245 / DSM 16553 / LMG 16656 / NCTC 13227 / J2315 / CF5610)					+	delta_OGC_plasmid_pscrhaB2_OGC_C4_induced_delta_OGC_plasmid_pscrhaB2_OGC_empty_induced			7	60	60	60	0	2	0	0	0
NaN	27.3164	27.1304	27.0958	NaN	NaN	NaN	NaN	27.0239	NaN	NaN	NaN	NaN	NaN	NaN	NaN	NaN	NaN	NaN	NaN	NaN	NaN	NaN	NaN	NaN	NaN	NaN	NaN	NaN	NaN	NaN	NaN	Burkholderia cenocepacia (strain ATCC BAA-245 / DSM 16553 / LMG 16656 / NCTC 13227 / J2315 / CF5610)									2	9	9	9	0	0	2	0	0
27.2925	28.0204	27.961	28.023	27.0653	26.8219	26.7384	26.4712	28.6687	27.9769	28.0962	27.7506	27.5958	27.9327	27.9431	27.1236	27.4838	28.088	27.4714	27.6563	26.8499	27.6455	27.326	26.9398	27.7691	27.332	NaN	27.2129	NaN	27.0385	26.9819	27.2363	Burkholderia cenocepacia (strain ATCC BAA-245 / DSM 16553 / LMG 16656 / NCTC 13227 / J2315 / CF5610)									5	120	120	120	4	4	3	3	5
NaN	NaN	NaN	NaN	NaN	NaN	NaN	NaN	26.2476	25.958	26.0739	26.0672	25.9367	25.1173	25.3847	25.6189	NaN	24.6298	NaN	NaN	NaN	24.0008	23.5146	NaN	NaN	NaN	NaN	NaN	NaN	NaN	NaN	NaN	Burkholderia cenocepacia (strain ATCC BAA-245 / DSM 16553 / LMG 16656 / NCTC 13227 / J2315 / CF5610)									1	67	67	67	2	2	2	2	2
27.238	27.4603	27.6693	27.4386	25.7805	27.2179	27.2154	27.9239	29.466	28.7348	28.6769	28.6218	28.8588	28.388	27.6427	28.6358	26.4365	27.5171	27.46	27.4738	27.1158	27.3576	27.4576	27.1884	26.7697	26.7766	27.097	26.9195	25.6071	26.0527	NaN	26.5119	Burkholderia cenocepacia (strain ATCC BAA-245 / DSM 16553 / LMG 16656 / NCTC 13227 / J2315 / CF5610)									4	81	81	81	2	3	3	1	3
25.458	25.8713	26.0097	25.9309	25.6216	NaN	25.2885	26.3742	28.0429	27.2501	26.5042	26.6265	27.1712	26.0204	26.3516	26.235	25.0867	NaN	25.5024	25.4012	24.4459	25.0084	24.7558	24.5702	25.2919	25.1147	25.5757	25.4892	NaN	NaN	23.7327	24.2977	Burkholderia cenocepacia (strain ATCC BAA-245 / DSM 16553 / LMG 16656 / NCTC 13227 / J2315 / CF5610)									2	34	34	34	1	1	1	1	1
29.1249	29.5747	29.3909	29.4091	30.1237	29.6518	29.8528	29.7291	31.8342	30.8796	31.2474	31.2754	31.1735	30.5539	31.1277	30.5296	29.2077	29.1656	29.6049	29.3891	29.2027	29.6467	29.571	29.2083	28.6702	28.3259	28.8734	29.1293	27.5033	28.3604	27.8262	28.4879	Burkholderia cenocepacia (strain ATCC BAA-245 / DSM 16553 / LMG 16656 / NCTC 13227 / J2315 / CF5610)					+	delta_OGC_plasmid_pscrhaB2_OGC_C4_induced_delta_OGC_plasmid_pscrhaB2_OGC_empty_induced	+	delta_OGC_plasmid_pscrhaB2_OGC_C4_non_induced_delta_OGC_plasmid_pscrhaB2_OGC_empty_non_induced	9	349	349	349	9	5	7	8	12
NaN	NaN	NaN	NaN	NaN	NaN	NaN	NaN	25.0937	24.3955	24.5377	24.2662	24.3498	23.4769	NaN	24.8938	NaN	NaN	NaN	NaN	NaN	NaN	NaN	NaN	22.1551	NaN	NaN	NaN	NaN	NaN	NaN	NaN	Burkholderia cenocepacia (strain ATCC BAA-245 / DSM 16553 / LMG 16656 / NCTC 13227 / J2315 / CF5610)									7	41	41	41	0	1	1	1	0
24.1783	NaN	NaN	23.5807	23.0055	23.1835	23.4762	24.7634	25.7704	25.2773	24.5404	24.4603	25.1537	24.4186	24.5651	24.8254	NaN	24.3368	NaN	NaN	NaN	24.2971	NaN	23.5924	24.3643	NaN	NaN	NaN	NaN	23.3884	NaN	NaN	Burkholderia cenocepacia (strain ATCC BAA-245 / DSM 16553 / LMG 16656 / NCTC 13227 / J2315 / CF5610)									4	43	43	43	1	1	1	1	1
24.1131	24.027	NaN	24.2809	NaN	NaN	NaN	NaN	23.8705	24.5869	24.1268	23.8848	23.6278	24.6504	NaN	25.1137	25.1976	NaN	23.7937	NaN	24.9443	24.9107	24.3134	NaN	NaN	23.2587	NaN	24.2309	24.1916	NaN	23.8846	NaN	Burkholderia cenocepacia (strain ATCC BAA-245 / DSM 16553 / LMG 16656 / NCTC 13227 / J2315 / CF5610)									4	71	71	71	4	3	0	4	0
NaN	21.9166	NaN	NaN	22.3381	NaN	21.7802	NaN	24.1187	23.6338	23.4377	23.5227	23.055	23.3868	23.6189	23.1498	NaN	NaN	NaN	NaN	NaN	NaN	NaN	NaN	NaN	NaN	NaN	NaN	NaN	NaN	NaN	NaN	Burkholderia cenocepacia (strain ATCC BAA-245 / DSM 16553 / LMG 16656 / NCTC 13227 / J2315 / CF5610)									3	30	30	30	0	0	1	0	1
33.6605	33.5179	33.5051	33.5354	33.4945	33.5315	33.348	33.4425	33.6982	33.7111	33.6253	33.3906	33.5184	33.7706	33.5022	33.012	34.2963	33.7834	33.8096	33.6978	33.7794	33.7126	33.756	33.6502	33.4962	33.6177	33.4796	33.3155	33.6994	33.4104	33.5697	33.4557	Burkholderia cenocepacia (strain ATCC BAA-245 / DSM 16553 / LMG 16656 / NCTC 13227 / J2315 / CF5610)					+	delta_OGC_plasmid_pscrhaB2_OGC_C4_induced_delta_OGC_plasmid_pscrhaB2_OGC_empty_induced			13	990	990	990	32	29	32	29	25
27.5855	28.1143	27.7872	27.3424	27.0899	26.6769	27.4071	27.1886	27.192	26.952	27.1716	27.3711	NaN	27.2947	27.3912	27.5659	NaN	27.5329	26.7416	27.2503	27.5501	26.7127	27.237	27.208	28.0594	27.7726	28.2967	28.2598	NaN	NaN	27.1166	28.1565	Burkholderia cenocepacia (strain ATCC BAA-245 / DSM 16553 / LMG 16656 / NCTC 13227 / J2315 / CF5610)									6	86	86	281	4	3	7	3	0
25.3565	25.127	25.4318	25.337	25.1764	25.6859	25.2691	25.3772	24.9756	25.086	24.731	25.2941	24.808	25.3098	25.1349	25.8672	25.2709	25.1803	24.7264	25.4138	25.5817	25.4125	25.5948	25.8818	25.264	25.6838	25.3753	25.7141	25.364	25.3698	25.5402	25.0821	Burkholderia cenocepacia (strain ATCC BAA-245 / DSM 16553 / LMG 16656 / NCTC 13227 / J2315 / CF5610)									3	129	129	129	5	3	4	4	5
31.9142	32.1846	32.0356	32.1326	32.2242	32.1807	32.261	32.3068	31.6544	32.3065	31.8784	32.2363	31.6701	32.262	32.14	31.7036	31.8314	31.4663	31.636	31.7627	31.586	31.7932	31.8396	31.8373	31.258	31.5704	31.6042	31.7355	31.4192	31.7155	31.8218	31.6805	Burkholderia cenocepacia (strain ATCC BAA-245 / DSM 16553 / LMG 16656 / NCTC 13227 / J2315 / CF5610)									4	120	27	120	5	4	2	3	2
26.2786	NaN	26.2933	26.1467	24.1593	25.1685	26.0108	26.5952	26.7865	24.4681	26.4798	25.791	24.5586	26.6221	NaN	26.9145	26.3853	26.7876	26.524	26.4557	25.3439	26.702	26.3642	26.3473	26.0673	26.2199	26.1425	26.6147	26.3489	25.571	26.842	26.3155	Burkholderia cenocepacia (strain ATCC BAA-245 / DSM 16553 / LMG 16656 / NCTC 13227 / J2315 / CF5610)									3	77	77	77	3	1	2	2	2
25.9204	25.4316	25.7641	25.6689	25.6194	25.3872	25.5059	25.7965	25.7685	25.5499	25.9316	25.962	25.6292	25.6794	25.4537	25.6287	25.2404	25.761	25.9211	25.8602	24.5229	25.4629	25.5277	25.4676	25.9006	25.6678	26.0857	26.1946	25.8505	25.4935	25.7555	25.8641	Burkholderia cenocepacia (strain ATCC BAA-245 / DSM 16553 / LMG 16656 / NCTC 13227 / J2315 / CF5610)									5	152	152	152	6	4	6	6	4
30.1648	29.9637	30.1017	29.7178	29.6627	29.6951	30.0352	29.7798	29.7412	29.9668	29.897	30.0939	29.7131	29.9319	29.9935	30.6821	30.4466	29.7206	30.0304	29.719	30.2388	30.3031	30.2251	29.9828	29.7927	30.0225	29.8332	29.6003	30.1552	29.8882	30.2253	29.7698	Burkholderia cenocepacia (strain ATCC BAA-245 / DSM 16553 / LMG 16656 / NCTC 13227 / J2315 / CF5610)									10	308	308	308	7	13	12	7	6
NaN	NaN	NaN	NaN	NaN	NaN	NaN	24.7043	NaN	NaN	NaN	NaN	NaN	NaN	NaN	NaN	NaN	NaN	23.8175	NaN	NaN	NaN	NaN	24.3525	23.9782	NaN	23.8246	24.0778	24.2091	24.0035	24.2044	NaN	Burkholderia cenocepacia (strain ATCC BAA-245 / DSM 16553 / LMG 16656 / NCTC 13227 / J2315 / CF5610)									3	61	61	61	2	0	3	1	0
29.3108	29.7443	29.6282	29.7199	29.3849	29.9402	29.3666	29.6188	29.628	29.7939	29.8906	29.6586	29.5374	29.6805	29.6377	29.1959	29.6001	29.1889	29.5499	29.5556	29.149	29.0959	29.0581	29.1335	29.2586	29.2616	29.484	29.5128	29.2763	29.4976	29.7184	29.5779	Burkholderia cenocepacia (strain ATCC BAA-245 / DSM 16553 / LMG 16656 / NCTC 13227 / J2315 / CF5610)							+	delta_OGC_plasmid_pscrhaB2_OGC_C4_non_induced_delta_OGC_plasmid_pscrhaB2_OGC_empty_non_induced	13	170	170	170	4	5	10	4	5
28.3302	27.7361	28.247	27.9368	27.7542	28.0556	28.0142	28.3243	28.4722	28.3872	28.3326	28.4755	28.5424	28.5806	28.3215	28.0289	28.3047	28.1956	28.3194	27.8574	28.0934	28.0308	28.3531	28.1838	28.0017	28.0552	28.1673	27.9421	28.1212	28.1666	28.2312	27.9508	Burkholderia cenocepacia (strain ATCC BAA-245 / DSM 16553 / LMG 16656 / NCTC 13227 / J2315 / CF5610)									10	340	340	340	11	12	7	10	7
29.0428	29.1366	28.9439	29.1213	28.721	28.6281	28.7654	29.199	28.697	28.8526	28.8831	29.0944	28.9788	28.6012	28.5877	28.5914	28.8656	28.7443	29.0146	28.827	28.7109	28.7283	28.6713	28.8606	29.0164	28.9331	29.2037	29.3029	28.8034	28.9951	29.0598	29.1618	Burkholderia cenocepacia (strain ATCC BAA-245 / DSM 16553 / LMG 16656 / NCTC 13227 / J2315 / CF5610)									19	447	447	447	15	13	16	12	13
NaN	NaN	NaN	NaN	NaN	23.0009	NaN	NaN	NaN	NaN	NaN	NaN	22.7014	23.3439	23.3347	NaN	NaN	NaN	NaN	NaN	NaN	NaN	23.3929	NaN	NaN	NaN	NaN	NaN	NaN	NaN	23.0334	NaN	Burkholderia cenocepacia (strain ATCC BAA-245 / DSM 16553 / LMG 16656 / NCTC 13227 / J2315 / CF5610)									1	23	23	23	1	1	0	0	1
30.4517	30.6384	30.7113	30.6386	30.5629	30.3223	30.3023	30.3145	30.5941	30.4208	30.3986	30.5083	30.5602	30.4849	30.2751	30.6236	30.5853	30.5362	30.5402	30.5123	30.5567	30.6193	30.3244	30.4157	30.7035	30.6649	30.7083	30.7905	30.3691	30.5479	30.5264	30.5666	Burkholderia cenocepacia (strain ATCC BAA-245 / DSM 16553 / LMG 16656 / NCTC 13227 / J2315 / CF5610)					+	delta_OGC_plasmid_pscrhaB2_OGC_C4_induced_delta_OGC_plasmid_pscrhaB2_OGC_empty_induced			21	919	919	919	31	35	33	28	27
27.1058	27.8295	27.7083	27.6995	27.4574	27.3316	27.4769	27.2899	27.0734	27.3294	27.5234	27.6223	27.4188	27.8351	27.7503	26.8535	26.9324	27.0948	27.6612	27.6841	27.3205	27.0988	27.917	27.5482	27.2222	27.9996	27.5471	27.5801	27.2648	27.811	27.7333	27.6494	Burkholderia cenocepacia (strain ATCC BAA-245 / DSM 16553 / LMG 16656 / NCTC 13227 / J2315 / CF5610)									6	212	212	212	8	7	7	7	6
27.7466	28.3729	26.501	28.2547	27.0151	29.3849	27.3666	29.4538	27.6929	29.3114	26.3286	29.006	28.7741	26.1591	25.586	28.9838	25.2901	27.182	27.8679	28.6064	26.9194	26.4215	25.0609	28.0199	24.6799	NaN	27.1617	24.5186	28.4358	25.6915	26.242	29.1942	Burkholderia cenocepacia (strain ATCC BAA-245 / DSM 16553 / LMG 16656 / NCTC 13227 / J2315 / CF5610)									3	56	56	56	4	0	0	0	1
25.558	25.4438	25.6184	25.5951	25.6418	25.7767	25.6712	25.6881	25.8516	25.4358	25.6228	25.7901	25.4559	25.7487	26.0404	26.1464	25.9205	25.6876	25.5168	25.5064	26.2314	25.8032	25.3552	25.2501	25.5213	25.2621	25.1108	25.4192	25.4823	25.224	25.2664	25.3533	Burkholderia cenocepacia (strain ATCC BAA-245 / DSM 16553 / LMG 16656 / NCTC 13227 / J2315 / CF5610)									11	167	167	167	5	3	5	2	4
26.8173	26.6156	26.8279	26.5886	26.5627	26.5815	26.4328	26.7812	26.6186	27.0626	26.9108	26.9089	27.1933	26.858	26.6606	26.3961	26.8505	26.7164	26.7602	26.6984	26.9313	26.7426	26.5317	26.4669	26.0136	26.4085	26.6561	26.5725	26.125	26.3817	26.7544	26.5592	Burkholderia cenocepacia (strain ATCC BAA-245 / DSM 16553 / LMG 16656 / NCTC 13227 / J2315 / CF5610)									3	41	41	41	1	0	1	2	0
25.4745	25.4981	25.4899	25.2342	24.7251	25.1542	25.0294	25.5645	24.8748	25.4121	25.2718	25.2869	25.5321	25.3537	24.9774	25.7099	24.93	25.311	24.8333	25.3602	NaN	NaN	24.9332	25.4367	25.6255	25.6121	25.5279	25.5816	25.3577	25.533	25.2478	25.1523	Burkholderia cenocepacia (strain ATCC BAA-245 / DSM 16553 / LMG 16656 / NCTC 13227 / J2315 / CF5610)					+	delta_OGC_plasmid_pscrhaB2_OGC_C4_induced_delta_OGC_plasmid_pscrhaB2_OGC_empty_induced			5	91	91	91	3	3	4	3	3
NaN	23.9518	24.339	NaN	NaN	NaN	NaN	NaN	NaN	NaN	NaN	NaN	NaN	NaN	NaN	NaN	NaN	NaN	NaN	NaN	NaN	NaN	NaN	NaN	24.1075	23.8888	24.3822	24.2399	NaN	NaN	NaN	23.9616	Burkholderia cenocepacia (strain ATCC BAA-245 / DSM 16553 / LMG 16656 / NCTC 13227 / J2315 / CF5610)					+	delta_OGC_plasmid_pscrhaB2_OGC_C4_induced_delta_OGC_plasmid_pscrhaB2_OGC_empty_induced			2	16	16	16	0	1	1	0	0
26.0575	25.6173	25.9446	25.8227	25.8699	25.9559	25.4323	26.0031	26.0662	26.1581	26.0511	26.2131	26.2375	25.9657	25.8759	25.4204	25.5939	26.1563	25.9397	25.9616	25.592	25.7204	25.5636	25.6716	26.2164	25.9864	25.998	26.2754	26.2289	25.7362	25.862	25.7861	Burkholderia cenocepacia (strain ATCC BAA-245 / DSM 16553 / LMG 16656 / NCTC 13227 / J2315 / CF5610)									2	107	107	107	4	4	2	2	4
26.4809	26.3706	26.8237	26.3212	26.3164	26.431	26.1566	26.2944	26.8431	26.2817	26.1189	26.3283	26.5918	26.3011	26.4968	26.3576	26.5745	26.8268	26.5988	26.3271	26.6624	26.6321	26.4042	26.1328	26.9821	26.9801	26.689	26.7552	26.8485	26.6447	26.7343	26.7376	Burkholderia cenocepacia (strain ATCC BAA-245 / DSM 16553 / LMG 16656 / NCTC 13227 / J2315 / CF5610)									5	226	226	226	8	6	8	6	7
27.8056	27.7443	27.7101	27.4047	27.7835	27.7946	27.8138	27.5593	27.6826	28.1231	27.7627	27.788	27.8962	27.9777	27.9576	28.3737	28.4463	27.7074	27.8759	27.8668	28.211	28.176	28.1062	27.7865	28.0434	27.7624	27.8822	27.6085	28.3917	27.9485	28.0046	27.5512	Burkholderia cenocepacia (strain ATCC BAA-245 / DSM 16553 / LMG 16656 / NCTC 13227 / J2315 / CF5610)									2	153	153	153	7	5	5	5	5
26.382	27.197	26.283	26.3252	26.6958	27.172	27.2931	27.2933	25.985	26.5432	26.7438	27.3827	27.229	27.6465	27.3889	26.2132	26.4324	26.3119	27.3837	27.3675	26.3832	26.4892	27.3082	27.1174	26.507	27.3932	27.291	27.3618	26.5218	27.4393	27.3124	27.1555	Burkholderia cenocepacia (strain ATCC BAA-245 / DSM 16553 / LMG 16656 / NCTC 13227 / J2315 / CF5610)									2	120	120	120	5	4	4	2	3
NaN	NaN	NaN	26.9217	27.2993	27.1131	26.3391	26.175	26.9323	27.8719	27.7345	26.9246	27.7583	27.8229	26.1428	27.166	NaN	27.9582	28.4629	26.5272	NaN	26.0914	NaN	26.421	NaN	NaN	NaN	NaN	25.7833	NaN	26.0747	NaN	Burkholderia cenocepacia (strain ATCC BAA-245 / DSM 16553 / LMG 16656 / NCTC 13227 / J2315 / CF5610)					+	delta_OGC_plasmid_pscrhaB2_OGC_C4_induced_delta_OGC_plasmid_pscrhaB2_OGC_empty_induced			3	42	42	42	0	0	0	2	2
30.4305	29.6449	29.0621	29.8524	30.0519	29.8633	29.9282	30.028	30.2229	30.1477	29.9163	30.0344	29.3404	30.5975	30.4455	29.3683	30.133	29.4772	30.0332	30.2042	30.3644	29.9794	30.2312	30.3495	29.271	29.5587	29.3177	29.6129	30.386	30.1894	30.396	30.3062	Burkholderia cenocepacia (strain ATCC BAA-245 / DSM 16553 / LMG 16656 / NCTC 13227 / J2315 / CF5610)					+	delta_OGC_plasmid_pscrhaB2_OGC_C4_induced_delta_OGC_plasmid_pscrhaB2_OGC_empty_induced			7	133	133	133	3	3	4	4	2
NaN	25.2055	25.5984	24.6349	23.9267	24.8477	24.7936	NaN	NaN	24.622	25.2238	24.6266	24.055	24.6477	24.6428	NaN	25.7692	25.5099	NaN	NaN	25.941	NaN	25.5585	NaN	25.0795	25.8486	NaN	25.0929	24.2707	24.5597	24.9391	25.2038	Burkholderia cenocepacia (strain ATCC BAA-245 / DSM 16553 / LMG 16656 / NCTC 13227 / J2315 / CF5610)									4	63	63	63	2	3	2	4	3
NaN	NaN	28.3999	NaN	NaN	NaN	NaN	25.196	NaN	NaN	NaN	NaN	NaN	NaN	NaN	NaN	NaN	NaN	NaN	NaN	NaN	NaN	NaN	NaN	26.9555	27.9542	27.9331	27.7595	NaN	NaN	NaN	NaN	Burkholderia cenocepacia (strain ATCC BAA-245 / DSM 16553 / LMG 16656 / NCTC 13227 / J2315 / CF5610)					+	delta_OGC_plasmid_pscrhaB2_OGC_C4_induced_delta_OGC_plasmid_pscrhaB2_OGC_empty_induced			4	27	27	27	0	0	5	2	0
NaN	NaN	NaN	NaN	NaN	22.8866	22.5216	22.329	NaN	NaN	NaN	NaN	22.5502	NaN	NaN	NaN	NaN	NaN	22.6117	22.5944	NaN	NaN	NaN	NaN	21.879	22.4003	22.1301	NaN	22.6536	NaN	NaN	NaN	Burkholderia cenocepacia (strain ATCC BAA-245 / DSM 16553 / LMG 16656 / NCTC 13227 / J2315 / CF5610)									3	27	27	27	0	1	1	1	0
33.2826	33.6531	34.0531	33.2777	33.2286	33.0923	33.2733	32.7112	33.5157	33.1513	33.5057	33.5332	33.2386	33.0864	33.0853	33.2621	33.2188	32.5715	33.1098	33.0921	33.2603	32.967	33.2719	32.546	32.8892	34.2176	33.9624	33.8929	33.1285	33.518	33.373	33.3677	Burkholderia cenocepacia (strain ATCC BAA-245 / DSM 16553 / LMG 16656 / NCTC 13227 / J2315 / CF5610)									10	742	742	742	23	29	30	22	23
26.6996	27.1953	26.7644	27.3994	27.2577	27.2629	27.3625	27.0031	27.4327	27.8493	27.7126	27.6867	27.4942	27.9316	27.7825	27.6595	27.3209	27.7319	27.7068	27.5613	27.6771	27.6215	27.2952	27.1008	26.4143	26.6766	26.897	26.9648	27.2163	27.372	27.4982	27.5044	Burkholderia cenocepacia (strain ATCC BAA-245 / DSM 16553 / LMG 16656 / NCTC 13227 / J2315 / CF5610)					+	delta_OGC_plasmid_pscrhaB2_OGC_C4_induced_delta_OGC_plasmid_pscrhaB2_OGC_empty_induced			3	221	221	221	7	5	5	9	8
26.8589	NaN	NaN	26.2992	NaN	24.5896	NaN	NaN	25.7366	27.1728	27.0987	25.99	27.0861	26.9782	26.9874	NaN	NaN	25.9557	26.196	26.4776	NaN	NaN	25.0423	NaN	NaN	NaN	NaN	NaN	26.6719	26.4043	26.7553	NaN	Burkholderia cenocepacia (strain ATCC BAA-245 / DSM 16553 / LMG 16656 / NCTC 13227 / J2315 / CF5610)					+	delta_OGC_plasmid_pscrhaB2_OGC_C4_induced_delta_OGC_plasmid_pscrhaB2_OGC_empty_induced			2	57	57	57	3	1	1	2	2
NaN	NaN	NaN	NaN	NaN	27.2419	27.9465	28.1656	NaN	27.5952	27.2339	27.0993	28.0785	28.4513	28.3331	NaN	NaN	NaN	NaN	NaN	NaN	NaN	NaN	NaN	NaN	NaN	NaN	NaN	NaN	NaN	NaN	NaN	Burkholderia cenocepacia (strain ATCC BAA-245 / DSM 16553 / LMG 16656 / NCTC 13227 / J2315 / CF5610)									2	73	73	73	2	0	0	2	3
31.2018	30.7371	30.6324	30.5854	30.3956	30.755	30.5956	31.1579	30.5579	30.5976	30.7432	30.7534	30.3709	30.7591	30.8085	30.7678	30.7838	30.5009	30.873	30.8277	30.5997	30.6643	31.0801	31.3778	30.7594	30.5835	30.836	30.9061	30.8637	30.7337	30.9118	31.0076	Burkholderia cenocepacia (strain ATCC BAA-245 / DSM 16553 / LMG 16656 / NCTC 13227 / J2315 / CF5610)									8	478	478	478	18	14	16	14	15
29.3256	29.4732	29.6476	29.3462	29.5117	29.8561	29.1005	29.9221	29.9626	29.4844	29.6767	29.5017	29.7115	29.351	29.2709	28.8456	29.2502	29.1943	29.595	29.1762	28.857	29.1737	29.2917	29.4135	29.3505	29.3841	29.8453	29.8136	29.2104	29.4931	29.633	29.7963	Burkholderia cenocepacia (strain ATCC BAA-245 / DSM 16553 / LMG 16656 / NCTC 13227 / J2315 / CF5610)									3	128	128	128	4	4	3	4	3
27.6726	27.3595	27.8783	27.2386	27.0897	27.5594	26.8239	28.1442	27.928	27.6896	27.5105	27.6313	27.9087	27.449	26.9917	26.074	26.9888	27.9888	27.3561	27.2547	26.6629	27.0266	26.6864	26.7167	28.4255	27.3048	28.0445	28.1323	27.8632	27.1587	27.6662	27.7542	Burkholderia cenocepacia (strain ATCC BAA-245 / DSM 16553 / LMG 16656 / NCTC 13227 / J2315 / CF5610)							+	delta_OGC_plasmid_pscrhaB2_OGC_C4_non_induced_delta_OGC_plasmid_pscrhaB2_OGC_empty_non_induced	3	99	99	99	2	3	3	2	2
27.5465	27.0327	26.9207	27.0018	26.4671	26.1116	26.3468	NaN	27.0999	26.6095	26.7315	26.9334	26.316	26.8056	26.8012	26.6105	27.0887	26.1394	27.0506	27.1371	26.7187	26.0627	26.6146	26.7809	26.5551	26.8958	26.9944	27.2034	25.9536	26.6075	26.9103	27.025	Burkholderia cenocepacia (strain ATCC BAA-245 / DSM 16553 / LMG 16656 / NCTC 13227 / J2315 / CF5610)									2	113	113	113	4	4	4	4	6
28.8133	28.5358	28.4713	28.3553	28.5852	28.8023	28.4914	28.6108	28.6938	28.7731	28.7735	28.795	28.7245	28.8449	28.6863	28.7214	28.8342	28.5146	28.7817	28.6595	28.9777	28.78	28.7469	28.4902	28.2226	28.2673	28.2839	28.1693	28.6992	28.5599	28.6003	28.318	Burkholderia cenocepacia (strain ATCC BAA-245 / DSM 16553 / LMG 16656 / NCTC 13227 / J2315 / CF5610)					+	delta_OGC_plasmid_pscrhaB2_OGC_C4_induced_delta_OGC_plasmid_pscrhaB2_OGC_empty_induced			9	210	210	210	6	8	4	5	6
27.1167	26.803	26.705	26.8569	27.1311	27.1481	27.0188	27.3153	26.6825	27.2856	27.2703	27.1931	27.3636	27.4939	27.3752	26.3823	26.4051	26.5713	27.1767	27.0637	26.4132	26.3767	27.0658	27.117	26.2464	26.5016	26.2463	26.9261	26.6846	26.9728	26.9527	26.8047	Burkholderia cenocepacia (strain ATCC BAA-245 / DSM 16553 / LMG 16656 / NCTC 13227 / J2315 / CF5610)									5	204	204	204	9	7	6	6	6
21.4223	21.6712	NaN	NaN	NaN	NaN	22.2443	22.0629	21.5302	21.655	NaN	22.0276	NaN	22.4195	22.0107	NaN	NaN	NaN	NaN	NaN	NaN	NaN	21.9701	NaN	NaN	NaN	NaN	21.7421	NaN	21.6139	NaN	22.5162	Burkholderia cenocepacia (strain ATCC BAA-245 / DSM 16553 / LMG 16656 / NCTC 13227 / J2315 / CF5610)									2	22	22	22	0	2	0	1	1
25.6981	NaN	23.3226	NaN	25.9517	NaN	NaN	NaN	NaN	NaN	NaN	NaN	25.7805	NaN	25.8653	26.454	NaN	NaN	NaN	NaN	25.7385	NaN	NaN	NaN	NaN	NaN	NaN	NaN	NaN	NaN	NaN	NaN	Burkholderia cenocepacia (strain ATCC BAA-245 / DSM 16553 / LMG 16656 / NCTC 13227 / J2315 / CF5610)									4	26	26	26	2	3	2	1	1
27.7125	27.4026	26.6029	27.4234	27.788	28.0473	27.8734	27.5086	27.1992	27.8814	27.8113	28.0135	27.6061	27.842	27.9361	28.2702	27.5651	27.0007	27.4246	27.4234	27.8516	27.4298	28.0065	27.333	25.8591	25.6051	25.5553	25.6903	26.4354	26.7426	26.7156	26.1379	Burkholderia cenocepacia (strain ATCC BAA-245 / DSM 16553 / LMG 16656 / NCTC 13227 / J2315 / CF5610)					+	delta_OGC_plasmid_pscrhaB2_OGC_C4_induced_delta_OGC_plasmid_pscrhaB2_OGC_empty_induced	+	delta_OGC_plasmid_pscrhaB2_OGC_C4_non_induced_delta_OGC_plasmid_pscrhaB2_OGC_empty_non_induced	7	280	280	280	14	3	5	7	9
NaN	NaN	22.9008	NaN	NaN	NaN	NaN	21.8852	NaN	NaN	NaN	NaN	NaN	NaN	NaN	23.6261	NaN	NaN	NaN	NaN	22.4107	NaN	NaN	21.8578	22.6657	23.7094	22.9948	23.0857	NaN	NaN	NaN	NaN	Burkholderia cenocepacia (strain ATCC BAA-245 / DSM 16553 / LMG 16656 / NCTC 13227 / J2315 / CF5610)					+	delta_OGC_plasmid_pscrhaB2_OGC_C4_induced_delta_OGC_plasmid_pscrhaB2_OGC_empty_induced			1	42	42	42	2	0	2	0	2
26.9169	26.5279	26.7761	26.0893	25.783	26.3963	26.2268	27.2378	26.2225	26.3998	26.0752	26.8093	26.414	26.6896	26.3453	25.9261	24.7624	25.6089	26.2913	25.7808	25.6678	26.2548	26.536	26.4804	24.7583	25.3979	25.5097	25.1025	24.726	25.5005	25.1963	25.2049	Burkholderia cenocepacia (strain ATCC BAA-245 / DSM 16553 / LMG 16656 / NCTC 13227 / J2315 / CF5610)							+	delta_OGC_plasmid_pscrhaB2_OGC_C4_non_induced_delta_OGC_plasmid_pscrhaB2_OGC_empty_non_induced	3	127	127	127	4	4	4	4	4
28.636	28.6234	28.3652	29.3273	28.5853	28.7656	28.8004	29.0904	28.6053	28.8353	28.9872	28.7391	28.6589	28.5965	28.4532	28.9415	28.6901	28.7271	29.1909	28.8849	28.5444	28.6671	28.8912	29.0447	28.2896	28.2481	28.7198	28.6641	28.5574	28.7447	28.9801	28.8482	Burkholderia cenocepacia (strain ATCC BAA-245 / DSM 16553 / LMG 16656 / NCTC 13227 / J2315 / CF5610)									8	266	266	266	14	7	6	11	8
27.1316	27.2462	26.8394	27.2288	26.9637	26.3587	26.9617	27.3486	27.0545	27.0914	27.1296	27.2501	27.1777	27.3446	26.8241	26.139	26.6753	27.245	27.1626	27.2579	26.3612	26.6077	26.6972	26.8088	27.6428	26.7685	27.1747	27.6366	27.0054	26.6971	27.0475	27.1384	Burkholderia cenocepacia (strain ATCC BAA-245 / DSM 16553 / LMG 16656 / NCTC 13227 / J2315 / CF5610)									3	104	104	104	2	2	2	3	3
29.5062	29.3931	29.3447	29.7021	29.7063	29.6043	28.9251	29.823	29.3703	29.5618	29.6941	29.6028	29.6158	29.6284	29.456	28.7618	29.1959	29.2498	29.5539	29.5041	29.1143	29.0803	29.3293	29.4623	29.196	29.3272	29.5752	29.5064	28.9345	29.2146	29.3834	29.5452	Burkholderia cenocepacia (strain ATCC BAA-245 / DSM 16553 / LMG 16656 / NCTC 13227 / J2315 / CF5610)									7	207	207	207	9	6	9	8	6
NaN	NaN	NaN	NaN	NaN	NaN	NaN	NaN	24.635	25.9242	25.6117	NaN	NaN	NaN	NaN	NaN	NaN	NaN	25.5893	NaN	NaN	NaN	NaN	NaN	NaN	NaN	NaN	NaN	NaN	NaN	NaN	NaN	Burkholderia cenocepacia (strain ATCC BAA-245 / DSM 16553 / LMG 16656 / NCTC 13227 / J2315 / CF5610)									2	28	28	28	2	0	0	0	2
29.9836	29.6915	29.387	29.5893	29.7335	29.635	29.5504	29.681	30.2008	29.7683	29.992	29.9306	29.6515	30.1393	29.8753	29.8898	29.3513	29.8082	29.6473	29.8183	29.6293	29.6197	29.6916	29.8288	29.8314	29.3608	29.6828	29.9061	29.4227	29.6446	29.7448	29.7584	Burkholderia cenocepacia (strain ATCC BAA-245 / DSM 16553 / LMG 16656 / NCTC 13227 / J2315 / CF5610)									5	475	475	475	14	14	11	10	14
NaN	26.9505	26.3804	NaN	27.1459	27.1864	NaN	26.5372	27.2692	26.8386	27.0656	26.6476	27.0194	26.67	26.9172	NaN	27.0476	26.4161	26.6923	25.9855	NaN	NaN	26.9317	26.6697	27.7497	27.7918	27.5283	27.3896	27.2291	27.3716	26.989	26.7298	Burkholderia cenocepacia (strain ATCC BAA-245 / DSM 16553 / LMG 16656 / NCTC 13227 / J2315 / CF5610)					+	delta_OGC_plasmid_pscrhaB2_OGC_C4_induced_delta_OGC_plasmid_pscrhaB2_OGC_empty_induced			4	46	46	46	2	0	2	3	0
29.2649	28.2394	27.9503	28.3543	28.4852	28.0544	28.6377	28.1356	28.3191	29.1684	28.1668	28.3631	28.6758	28.723	28.6279	28.5466	28.7409	28.5946	28.3426	28.3706	28.8966	28.7337	28.4872	28.7041	28.411	28.3223	28.1348	28.6062	28.6767	28.7275	28.7577	28.7905	Burkholderia cenocepacia (strain ATCC BAA-245 / DSM 16553 / LMG 16656 / NCTC 13227 / J2315 / CF5610)									8	255	255	255	5	9	9	8	10
24.6766	25.0391	25.6053	25.0859	24.5473	NaN	24.5433	NaN	24.6201	25.0191	NaN	25.0829	24.8795	25.087	24.8151	23.8414	24.2753	24.9248	25.2609	25.1957	24.3164	24.119	24.7146	24.8229	24.8339	25.4864	25.091	25.2135	24.7492	24.6668	24.9721	24.9276	Burkholderia cenocepacia (strain ATCC BAA-245 / DSM 16553 / LMG 16656 / NCTC 13227 / J2315 / CF5610)									6	74	74	74	2	2	4	3	4
27.774	27.9206	27.6608	27.3155	27.5573	27.4784	27.7256	27.4498	27.9213	27.7638	27.9029	27.8933	27.7604	27.8873	27.8528	27.0491	27.973	26.8977	27.7043	27.4135	28.0472	26.3664	28.2125	27.7558	28.1207	28.7768	28.1779	27.854	28.2123	28.2179	28.0678	28.0838	Burkholderia cenocepacia (strain ATCC BAA-245 / DSM 16553 / LMG 16656 / NCTC 13227 / J2315 / CF5610)									2	314	314	314	10	10	12	8	12
28.1962	27.7	27.4661	28.0716	27.9158	28.1495	27.5486	28.9776	28.0949	28.3026	28.2375	28.1452	28.1192	28.2356	28.1677	27.7374	28.6567	28.4318	28.365	28.4731	28.0145	27.9222	28.2487	28.5552	26.9487	26.4521	27.0445	26.9778	27.4596	26.857	27.2457	27.1192	Burkholderia cenocepacia (strain ATCC BAA-245 / DSM 16553 / LMG 16656 / NCTC 13227 / J2315 / CF5610)					+	delta_OGC_plasmid_pscrhaB2_OGC_C4_induced_delta_OGC_plasmid_pscrhaB2_OGC_empty_induced	+	delta_OGC_plasmid_pscrhaB2_OGC_C4_non_induced_delta_OGC_plasmid_pscrhaB2_OGC_empty_non_induced	4	74	74	74	3	2	5	2	4
NaN	23.9659	24.1204	NaN	24.7315	24.9913	NaN	25.6049	24.2969	25.003	24.452	24.6811	NaN	24.7312	NaN	NaN	NaN	NaN	NaN	NaN	NaN	NaN	NaN	NaN	NaN	24.0402	24.2579	NaN	NaN	NaN	NaN	NaN	Burkholderia cenocepacia (strain ATCC BAA-245 / DSM 16553 / LMG 16656 / NCTC 13227 / J2315 / CF5610)									5	47	47	47	2	2	2	1	2
27.221	27.2382	27.1378	27.3843	27.4032	27.0742	27.226	27.6963	27.4078	27.3642	27.6159	27.39	27.3734	27.5167	27.3855	26.948	27.1473	26.8824	27.4005	27.675	27.3376	26.9752	27.3202	27.6223	26.5507	26.9666	27.1414	27.2733	26.7788	26.8856	26.9408	26.9824	Burkholderia cenocepacia (strain ATCC BAA-245 / DSM 16553 / LMG 16656 / NCTC 13227 / J2315 / CF5610)									3	191	191	191	5	5	5	8	8
30.4181	29.1255	27.7172	29.3814	30.0075	30.0204	30.3917	30.0771	29.9783	30.1014	30.2314	30.0443	29.8225	30.6251	30.6439	30.754	30.465	29.6386	29.6902	29.6427	30.9596	30.547	30.5495	30.2382	28.9694	27.2912	28.1164	28.4109	29.8928	29.9025	29.6355	29.4916	Burkholderia cenocepacia (strain ATCC BAA-245 / DSM 16553 / LMG 16656 / NCTC 13227 / J2315 / CF5610)					+	delta_OGC_plasmid_pscrhaB2_OGC_C4_induced_delta_OGC_plasmid_pscrhaB2_OGC_empty_induced	+	delta_OGC_plasmid_pscrhaB2_OGC_C4_non_induced_delta_OGC_plasmid_pscrhaB2_OGC_empty_non_induced	16	546	546	546	18	11	7	15	16
29.2967	28.0904	26.9472	28.6296	29.3317	29.3909	29.4473	29.3597	29.12	29.5412	29.6388	29.6503	29.2748	29.737	29.8116	30.1224	29.0517	28.299	28.9197	28.8571	29.9548	29.5127	29.7598	29.4209	27.8119	26.2429	27.2282	27.8495	29.0814	28.8474	29.1637	28.6202	Burkholderia cenocepacia (strain ATCC BAA-245 / DSM 16553 / LMG 16656 / NCTC 13227 / J2315 / CF5610)					+	delta_OGC_plasmid_pscrhaB2_OGC_C4_induced_delta_OGC_plasmid_pscrhaB2_OGC_empty_induced	+	delta_OGC_plasmid_pscrhaB2_OGC_C4_non_induced_delta_OGC_plasmid_pscrhaB2_OGC_empty_non_induced	8	515	515	515	19	4	8	10	23
26.5667	25.8943	24.6535	26.0913	26.6115	27.0277	27.1064	27.1813	26.5039	26.9548	27.1404	27.2737	26.9683	27.1868	27.2527	27.559	26.4998	25.7441	25.7844	25.7771	27.1423	26.696	27.0528	27.0904	25.1642	22.2964	NaN	25.0283	26.3687	26.3423	26.6794	25.8874	Burkholderia cenocepacia (strain ATCC BAA-245 / DSM 16553 / LMG 16656 / NCTC 13227 / J2315 / CF5610)					+	delta_OGC_plasmid_pscrhaB2_OGC_C4_induced_delta_OGC_plasmid_pscrhaB2_OGC_empty_induced			2	57	57	57	1	2	1	2	2
29.7308	29.3504	28.6994	29.0606	29.6823	29.6378	29.4413	29.7134	29.9785	29.9957	29.9767	29.7986	29.8296	29.7648	29.6367	30.1754	29.0677	29.0931	28.9099	28.8672	29.9041	29.9344	29.7373	29.1351	29.1751	27.4729	28.7561	29.0915	29.5489	29.4533	29.5328	29.3869	Burkholderia cenocepacia (strain ATCC BAA-245 / DSM 16553 / LMG 16656 / NCTC 13227 / J2315 / CF5610)									9	225	225	225	8	6	6	5	7
25.5093	26.0637	25.6584	25.4908	25.692	25.9833	26.1735	24.9039	26.0551	25.9976	25.6875	26.4413	25.4655	25.6662	26.3577	26.305	24.8527	24.9993	25.0676	25.1343	25.8435	26.1454	25.7931	24.237	23.9975	NaN	23.9865	24.6729	NaN	24.2609	NaN	24.0329	Burkholderia cenocepacia (strain ATCC BAA-245 / DSM 16553 / LMG 16656 / NCTC 13227 / J2315 / CF5610)					+	delta_OGC_plasmid_pscrhaB2_OGC_C4_induced_delta_OGC_plasmid_pscrhaB2_OGC_empty_induced			4	105	105	116	2	4	4	7	3
31.1769	29.5117	27.3545	30.4905	31.0845	30.802	31.0139	31.0658	30.615	31.024	31.0446	30.9167	30.8704	31.6881	31.5928	30.7045	30.9689	30.587	31.3463	31.1574	31.3571	30.8684	31.305	31.5001	28.707	27.1845	27.6229	28.7214	31.2118	30.6685	31.0534	29.9735	Burkholderia cenocepacia (strain ATCC BAA-245 / DSM 16553 / LMG 16656 / NCTC 13227 / J2315 / CF5610)					+	delta_OGC_plasmid_pscrhaB2_OGC_C4_induced_delta_OGC_plasmid_pscrhaB2_OGC_empty_induced			13	498	498	498	14	7	2	16	21
29.9714	28.0754	25.7296	29.4736	30.4306	29.6899	30.1069	29.8277	29.6815	30.0261	30.2756	29.5579	29.8195	30.6303	30.6737	28.995	29.5766	29.2921	29.768	29.7501	29.6586	29.0796	29.9696	29.6267	27.1548	25.3119	26.6043	27.7337	29.092	29.1292	29.5136	28.7452	Burkholderia cenocepacia (strain ATCC BAA-245 / DSM 16553 / LMG 16656 / NCTC 13227 / J2315 / CF5610)					+	delta_OGC_plasmid_pscrhaB2_OGC_C4_induced_delta_OGC_plasmid_pscrhaB2_OGC_empty_induced			10	343	343	343	11	6	2	11	12
27.9124	26.352	24.1016	27.4106	28.3844	27.5701	27.9706	27.8004	27.6159	27.778	28.0166	27.5758	28.281	28.5785	28.4522	28.0734	27.3524	27.7435	27.5652	27.829	28.0359	27.2701	27.2904	27.5726	25.8531	23.8405	24.4129	25.261	27.4983	27.1898	27.2742	26.6997	Burkholderia cenocepacia (strain ATCC BAA-245 / DSM 16553 / LMG 16656 / NCTC 13227 / J2315 / CF5610)					+	delta_OGC_plasmid_pscrhaB2_OGC_C4_induced_delta_OGC_plasmid_pscrhaB2_OGC_empty_induced			5	165	165	165	7	3	3	3	7
27.419	27.3634	27.4204	27.0891	26.5626	27.0104	26.9064	27.2636	27.0463	26.939	26.7135	26.9954	26.9368	26.6545	26.6874	27.3431	26.8803	27.1347	27.0184	26.8161	27.0335	27.294	26.9076	26.8879	27.4238	27.3087	26.9957	27.2973	26.607	27.049	26.6323	26.86	Burkholderia cenocepacia (strain ATCC BAA-245 / DSM 16553 / LMG 16656 / NCTC 13227 / J2315 / CF5610)									4	180	180	180	8	3	4	4	7
28.3325	28.4573	28.2631	28.0492	27.9398	28.5368	28.1973	28.6286	28.5395	28.6726	28.5731	28.657	28.5366	28.4265	28.4718	28.959	28.8387	28.2119	28.4556	28.3372	28.9588	28.7854	28.9745	28.8984	27.8136	27.9817	27.7888	27.8727	28.0737	28.1259	28.2073	28.1266	Burkholderia cenocepacia (strain ATCC BAA-245 / DSM 16553 / LMG 16656 / NCTC 13227 / J2315 / CF5610)					+	delta_OGC_plasmid_pscrhaB2_OGC_C4_induced_delta_OGC_plasmid_pscrhaB2_OGC_empty_induced	+	delta_OGC_plasmid_pscrhaB2_OGC_C4_non_induced_delta_OGC_plasmid_pscrhaB2_OGC_empty_non_induced	15	269	269	269	5	8	6	5	2
28.2847	28.5852	28.2686	28.1165	27.5007	28.0592	27.9969	28.3064	28.3931	28.206	28.2087	28.7005	28.2353	28.2529	28.5246	29.482	28.304	28.3563	28.1066	28.2673	28.6774	28.7115	28.4028	28.6484	28.0057	28.4403	28.265	28.1409	28.0186	28.3095	28.2966	28.3635	Burkholderia cenocepacia (strain ATCC BAA-245 / DSM 16553 / LMG 16656 / NCTC 13227 / J2315 / CF5610)									9	348	348	348	14	11	13	11	8
27.4922	26.8301	26.8997	26.1178	NaN	27.0735	NaN	27.2224	27.8211	27.3693	NaN	27.3542	27.4889	26.848	27.1226	NaN	NaN	27.0645	NaN	26.9211	NaN	NaN	27.8005	27.6379	27.0494	26.4446	NaN	25.8691	26.7714	27.197	26.3827	27.2424	Burkholderia cenocepacia (strain ATCC BAA-245 / DSM 16553 / LMG 16656 / NCTC 13227 / J2315 / CF5610)									4	16	16	16	1	0	1	0	0
29.2465	29.428	29.6179	29.4094	28.8854	29.396	29.1996	29.7967	29.1103	29.246	29.0156	29.3406	29.3039	29.1459	28.912	28.6696	28.9366	29.0191	29.3491	29.2861	28.9722	29.0369	29.2674	29.7014	29.1412	29.4224	29.4896	29.3547	29.1147	29.5302	29.5895	29.6031	Burkholderia cenocepacia (strain ATCC BAA-245 / DSM 16553 / LMG 16656 / NCTC 13227 / J2315 / CF5610)									14	402	402	402	12	16	12	14	10
30.7668	31.1911	30.9757	30.895	30.6782	30.5316	30.7076	31.2986	31.0337	30.4748	30.5043	30.8298	30.8406	30.655	30.5772	31.0796	30.9224	31.0213	30.8465	30.8298	30.7612	31.1862	31.0082	31.4154	31.1989	31.0867	31.2627	30.9486	30.8922	31.2431	31.0033	31.1457	Burkholderia cenocepacia (strain ATCC BAA-245 / DSM 16553 / LMG 16656 / NCTC 13227 / J2315 / CF5610)					+	delta_OGC_plasmid_pscrhaB2_OGC_C4_induced_delta_OGC_plasmid_pscrhaB2_OGC_empty_induced			5	309	309	309	10	6	8	10	7
27.3569	27.6179	27.5639	27.453	27.182	27.7977	27.2909	28.1633	27.2669	27.1176	27.0966	27.2472	27.2493	27.2326	27.1682	27.3514	27.4383	27.3347	27.357	27.3202	27.0254	27.6536	27.5386	27.0105	27.5171	27.8685	27.6968	27.4233	26.9391	26.637	27.3464	27.5813	Burkholderia cenocepacia (strain ATCC BAA-245 / DSM 16553 / LMG 16656 / NCTC 13227 / J2315 / CF5610)									7	150	150	150	5	7	6	5	5
NaN	NaN	NaN	NaN	NaN	NaN	NaN	NaN	NaN	26.1056	24.1847	NaN	24.6539	NaN	NaN	25.9474	25.1897	25.5227	NaN	NaN	24.7465	25.6777	24.9959	NaN	NaN	NaN	NaN	NaN	NaN	25.7869	NaN	NaN	Burkholderia cenocepacia (strain ATCC BAA-245 / DSM 16553 / LMG 16656 / NCTC 13227 / J2315 / CF5610)									2	100	100	100	2	3	2	2	3
27.7916	28.02	28.2565	28.0081	27.809	28.2661	27.8114	28.8484	28.1232	27.7913	27.6329	27.5221	28.2023	27.9241	27.5339	27.1263	28.2885	28.2031	28.0656	27.9187	28.1945	27.5556	28.1176	28.6721	27.5032	28.0011	27.904	27.9364	27.55	27.9395	27.7969	27.9849	Burkholderia cenocepacia (strain ATCC BAA-245 / DSM 16553 / LMG 16656 / NCTC 13227 / J2315 / CF5610)									6	316	316	316	7	14	12	6	8
26.0864	26.5055	26.3901	26.4692	26.2458	26.1276	26.2853	26.1537	25.8098	25.9826	25.799	25.9199	NaN	26.4088	26.6498	26.1587	25.9927	25.865	26.4004	26.6183	26.3007	25.985	26.838	26.6109	26.2023	26.3234	25.9587	26.2602	25.8412	26.4134	26.2793	NaN	Burkholderia cenocepacia (strain ATCC BAA-245 / DSM 16553 / LMG 16656 / NCTC 13227 / J2315 / CF5610)									4	42	42	42	1	0	2	4	0
27.1953	26.1488	26.1397	26.7578	26.9413	26.9454	27.2028	27.2193	26.7725	27.0355	26.7806	27.0155	26.8729	27.1506	27.0819	26.8125	26.9993	26.6206	27.2051	27.0275	26.9811	26.5043	27.3761	26.9002	25.8941	25.5831	25.9327	26.6638	26.6689	26.5212	26.087	26.6066	Burkholderia cenocepacia (strain ATCC BAA-245 / DSM 16553 / LMG 16656 / NCTC 13227 / J2315 / CF5610)					+	delta_OGC_plasmid_pscrhaB2_OGC_C4_induced_delta_OGC_plasmid_pscrhaB2_OGC_empty_induced			5	248	248	248	9	7	6	4	10
25.4649	NaN	NaN	25.0573	NaN	NaN	NaN	NaN	24.6056	NaN	NaN	NaN	NaN	NaN	NaN	NaN	25.3928	NaN	25.1264	25.2817	NaN	NaN	NaN	26.3681	NaN	NaN	NaN	NaN	NaN	25.2709	NaN	NaN	Burkholderia cenocepacia (strain ATCC BAA-245 / DSM 16553 / LMG 16656 / NCTC 13227 / J2315 / CF5610)					+	delta_OGC_plasmid_pscrhaB2_OGC_C4_induced_delta_OGC_plasmid_pscrhaB2_OGC_empty_induced			3	9	9	9	2	0	0	0	0
25.1712	NaN	26.5659	25.4092	25.488	25.2952	25.4295	26.1465	25.2315	26.4289	26.099	25.5165	26.1831	25.9821	25.3596	25.7866	25.559	25.3878	26.1635	26.1964	25.7237	25.0188	25.489	25.2635	26.2725	26.6508	26.7525	26.3656	25.314	25.5381	25.5133	26.1135	Burkholderia cenocepacia (strain ATCC BAA-245 / DSM 16553 / LMG 16656 / NCTC 13227 / J2315 / CF5610)					+	delta_OGC_plasmid_pscrhaB2_OGC_C4_induced_delta_OGC_plasmid_pscrhaB2_OGC_empty_induced			4	126	126	126	4	4	4	4	4
28.5788	29.0425	29.3143	28.7819	28.7701	28.8187	28.7266	28.7574	28.4586	28.8305	28.7034	28.8645	28.8411	28.8143	28.9204	28.5539	28.7219	28.4861	28.6583	28.6724	28.6831	28.9767	28.9897	28.7049	29.0637	29.4695	29.1323	29.0925	28.7345	29.0678	28.8588	29.0254	Burkholderia cenocepacia (strain ATCC BAA-245 / DSM 16553 / LMG 16656 / NCTC 13227 / J2315 / CF5610)					+	delta_OGC_plasmid_pscrhaB2_OGC_C4_induced_delta_OGC_plasmid_pscrhaB2_OGC_empty_induced			12	468	468	468	12	14	16	13	16
31.0461	31.2221	30.7544	30.9054	30.6011	30.8244	31.0908	30.7021	30.9972	30.7745	30.798	30.7735	30.9595	30.8539	30.5744	30.5531	30.9956	31.0199	31.0398	31.0208	30.8869	30.7746	30.8118	30.9983	31.087	31.21	31.2268	31.2015	30.9041	31.1599	31.2433	31.1004	Burkholderia cenocepacia (strain ATCC BAA-245 / DSM 16553 / LMG 16656 / NCTC 13227 / J2315 / CF5610)					+	delta_OGC_plasmid_pscrhaB2_OGC_C4_induced_delta_OGC_plasmid_pscrhaB2_OGC_empty_induced			9	809	809	809	24	30	24	30	23
26.1587	26.6986	26.9886	26.5087	NaN	NaN	26.3343	25.9617	26.4197	26.3267	26.1844	26.4071	26.3451	NaN	26.0803	25.6241	NaN	26.0025	25.8142	25.9616	NaN	NaN	NaN	25.6048	26.3026	26.7057	26.555	26.8234	26.1469	26.2778	26.1846	26.5219	Burkholderia cenocepacia (strain ATCC BAA-245 / DSM 16553 / LMG 16656 / NCTC 13227 / J2315 / CF5610)									3	70	70	70	0	3	3	2	1
28.5714	26.956	NaN	27.6653	27.8704	27.7813	28.2742	28.0516	27.7467	28.6638	28.5308	27.7199	28.5297	28.7419	28.5549	28.5541	28.1355	28.2072	27.6758	27.8354	27.6625	27.7618	27.4446	28.0462	27.75	NaN	26.5633	27.4732	28.4065	27.9697	28.0919	27.7159	Burkholderia cenocepacia (strain ATCC BAA-245 / DSM 16553 / LMG 16656 / NCTC 13227 / J2315 / CF5610)									4	324	324	324	13	2	2	11	12
27.5918	27.1765	27.0631	27.3392	27.4357	27.203	27.5909	27.6701	27.9308	27.9763	27.8166	27.8066	28.0865	28.1137	27.6721	27.0691	27.7661	27.6901	27.7689	27.5172	27.6783	27.575	27.577	27.3014	27.1114	27.2728	27.3808	27.1793	27.6525	27.4112	27.3819	27.2931	Burkholderia cenocepacia (strain ATCC BAA-245 / DSM 16553 / LMG 16656 / NCTC 13227 / J2315 / CF5610)					+	delta_OGC_plasmid_pscrhaB2_OGC_C4_induced_delta_OGC_plasmid_pscrhaB2_OGC_empty_induced			8	497	497	497	15	17	13	12	15
29.6371	31.6501	30.143	30.5603	30.3248	28.5567	29.4985	29.968	30.1321	29.3204	29.7237	30.2755	30.5462	30.7003	31.0483	28.8237	29.7751	30.6815	29.3643	30.2355	30.072	29.354	29.9365	29.7295	31.3593	30.1884	30.4375	30.6989	28.975	29.8774	30.131	30.5625	Burkholderia cenocepacia (strain ATCC BAA-245 / DSM 16553 / LMG 16656 / NCTC 13227 / J2315 / CF5610)									3	323	323	323	10	11	11	10	8
28.0437	27.8926	27.5439	27.8626	27.3456	27.5648	27.2926	27.6412	27.7865	27.3023	27.6263	27.5541	27.5382	27.5878	27.6165	27.1997	28.0468	27.9131	27.4694	27.8138	27.6875	27.7828	27.447	27.5648	28.4119	27.9306	28.2485	28.2922	28.1391	27.6626	28.0669	28.2186	Burkholderia cenocepacia (strain ATCC BAA-245 / DSM 16553 / LMG 16656 / NCTC 13227 / J2315 / CF5610)									9	213	213	213	10	4	6	4	6
26.6207	27.2556	26.1249	27.2574	NaN	NaN	NaN	NaN	NaN	26.8597	NaN	NaN	27.0762	26.9004	NaN	27.1868	NaN	NaN	NaN	27.0072	27.2367	27.0414	NaN	27.1322	27.3085	26.6466	26.9562	27.0523	NaN	27.0711	NaN	27.4146	Burkholderia cenocepacia (strain ATCC BAA-245 / DSM 16553 / LMG 16656 / NCTC 13227 / J2315 / CF5610)	+	WT_pScrhaB2_OGC_induced_WT_pScrhaB2_OGC_non_induced			+	delta_OGC_plasmid_pscrhaB2_OGC_C4_induced_delta_OGC_plasmid_pscrhaB2_OGC_empty_induced			5	121	121	121	5	4	5	6	3
26.587	26.542	26.906	26.3842	25.892	26.4779	26.1052	26.4194	26.5795	25.5761	25.1359	25.7471	26.2295	25.7496	25.7998	26.462	26.5582	26.704	25.9921	25.8829	26.2141	26.9027	26.0516	26.362	27.185	27.1888	26.9377	26.7572	26.6448	26.5828	26.6233	27.0028	Burkholderia cenocepacia (strain ATCC BAA-245 / DSM 16553 / LMG 16656 / NCTC 13227 / J2315 / CF5610)					+	delta_OGC_plasmid_pscrhaB2_OGC_C4_induced_delta_OGC_plasmid_pscrhaB2_OGC_empty_induced			7	152	152	152	3	4	5	4	4
26.7147	28.0955	28.6048	27.6446	26.7869	26.9618	26.9778	27.3305	26.9351	26.8287	26.8911	27.2779	27.129	26.7375	26.5454	24.5954	27.132	27.8449	27.8031	27.7881	25.7749	26.4361	26.3949	25.9337	28.1509	27.7137	28.5577	28.4963	26.5501	26.4241	27.1947	27.4583	Burkholderia cenocepacia (strain ATCC BAA-245 / DSM 16553 / LMG 16656 / NCTC 13227 / J2315 / CF5610)			+	delta_OGC_plasmid_pscrhaB2_OGC_C4_induced_delta_OGC_plasmid_pscrhaB2_OGC_C4_non_induced					4	100	100	100	1	7	9	2	3
29.7581	30.0831	30.154	30.1109	29.9502	29.9721	30.0444	29.969	30.2706	30.2836	30.1825	30.1812	29.9032	30.2072	30.2113	30.1479	29.9831	30.3957	30.1489	30.0676	29.8797	30.1424	30.0893	29.9384	29.8838	30.1568	29.983	29.9321	29.8536	29.9536	30.102	29.9132	Burkholderia cenocepacia (strain ATCC BAA-245 / DSM 16553 / LMG 16656 / NCTC 13227 / J2315 / CF5610)									10	394	394	394	10	13	15	12	11
27.8765	27.9672	28.0429	27.9892	27.9619	27.6236	27.6809	27.5712	28.2681	27.7874	27.9175	27.7498	27.9804	27.8798	27.8524	27.0979	28.0802	28.0795	27.7634	27.7402	27.9145	28.0285	27.9192	27.5957	28.2386	28.0773	27.9651	28.0454	28.0425	27.8943	27.8156	27.8802	Burkholderia cenocepacia (strain ATCC BAA-245 / DSM 16553 / LMG 16656 / NCTC 13227 / J2315 / CF5610)									8	397	397	397	11	11	13	10	8
23.3897	NaN	22.7269	23.424	NaN	23.5359	23.4455	23.2754	23.2209	24.0602	23.6772	23.5507	NaN	23.4119	23.5726	24.2521	24.2038	NaN	23.5925	23.3947	24.1345	24.2365	23.4991	23.623	23.5348	NaN	22.992	NaN	23.6994	NaN	23.1361	23.2775	Burkholderia cenocepacia (strain ATCC BAA-245 / DSM 16553 / LMG 16656 / NCTC 13227 / J2315 / CF5610)									5	71	71	71	2	1	2	2	1
31.1218	31.3189	30.7828	31.1434	30.6588	31.0354	30.6975	31.1883	31.2406	30.893	30.7768	30.9495	31.1112	30.9446	30.8479	31.3961	31.0444	31.2202	31.1231	31.1073	31.0458	31.1154	30.9372	31.1483	31.2705	30.7063	30.9905	31.2126	31.3247	31.4736	31.3915	31.4368	Burkholderia cenocepacia (strain ATCC BAA-245 / DSM 16553 / LMG 16656 / NCTC 13227 / J2315 / CF5610)							+	delta_OGC_plasmid_pscrhaB2_OGC_C4_non_induced_delta_OGC_plasmid_pscrhaB2_OGC_empty_non_induced	23	1040	1040	1040	30	37	31	25	21
30.5317	31.4241	32.1911	32.958	33.092	25.5937	29.6104	30.7821	32.8414	31.4221	32.6858	31.6814	30.6584	32.818	30.9777	31.7873	33.1873	31.6944	31.4537	32.4852	30.9599	31.2627	31.5508	32.1788	31.0715	31.0273	31.2089	31.5227	30.7225	30.3575	30.7471	29.7922	Burkholderia cenocepacia (strain ATCC BAA-245 / DSM 16553 / LMG 16656 / NCTC 13227 / J2315 / CF5610)									1	554	554	554	18	17	12	15	21
29.7939	28.5294	29.0679	29.5327	29.6105	29.1323	29.6609	29.1636	29.9369	29.651	30.125	30.0302	29.9589	30.2357	30.1133	28.9497	29.7533	29.6154	29.379	29.7595	30.3586	29.6635	29.7744	28.7303	29.6243	28.6669	29.0343	29.7025	29.8633	29.1394	29.8571	29.4996	Burkholderia cenocepacia (strain ATCC BAA-245 / DSM 16553 / LMG 16656 / NCTC 13227 / J2315 / CF5610)									9	352	352	352	6	7	8	8	15
30.6841	31.2073	30.9243	30.9125	30.627	30.2894	30.7176	30.6046	30.7326	30.6902	30.6136	30.7732	30.687	30.7473	30.6896	31.2347	30.8512	30.697	30.6832	30.6744	30.7833	30.8165	30.6301	30.6243	30.7795	31.0306	30.915	30.79	30.633	30.9138	30.8994	30.8946	Burkholderia cenocepacia (strain ATCC BAA-245 / DSM 16553 / LMG 16656 / NCTC 13227 / J2315 / CF5610)									23	1600	1600	1600	48	44	57	38	55
31.3534	31.5348	31.177	31.593	31.8551	31.8649	31.8745	31.6745	31.1665	31.9445	31.5811	31.6414	31.3643	31.8793	31.8901	31.6557	31.9246	31.3104	31.6277	31.7637	31.8545	31.4697	31.7038	31.8188	30.8421	30.712	30.8724	31.2049	31.4371	31.5633	31.6028	31.4593	Burkholderia cenocepacia (strain ATCC BAA-245 / DSM 16553 / LMG 16656 / NCTC 13227 / J2315 / CF5610)					+	delta_OGC_plasmid_pscrhaB2_OGC_C4_induced_delta_OGC_plasmid_pscrhaB2_OGC_empty_induced			15	452	452	452	11	14	15	14	11
29.969	30.2301	29.5888	30.2722	30.3927	30.1925	30.2302	30.2369	30.0545	30.1497	30.3035	30.1875	30.0961	30.3418	30.363	30.2469	30.5598	30.1272	30.2516	30.4726	30.331	30.1624	30.2552	30.534	29.8155	29.6496	29.8138	30.1662	30.2203	30.2777	30.3314	30.1803	Burkholderia cenocepacia (strain ATCC BAA-245 / DSM 16553 / LMG 16656 / NCTC 13227 / J2315 / CF5610)					+	delta_OGC_plasmid_pscrhaB2_OGC_C4_induced_delta_OGC_plasmid_pscrhaB2_OGC_empty_induced			29	739	739	4831	20	19	19	23	17
28.0272	28.4233	27.8942	28.2466	28.0048	28.5866	28.0435	28.6624	27.5355	28.3219	27.8587	28.169	27.9679	28.3538	28.3725	28.1474	28.7112	27.9501	28.2384	28.2895	28.4233	27.7227	28.221	28.4168	28.2503	27.6024	28.1879	28.2937	28.946	28.616	28.4632	28.6509	Burkholderia cenocepacia (strain ATCC BAA-245 / DSM 16553 / LMG 16656 / NCTC 13227 / J2315 / CF5610)									6	135	135	135	7	2	4	3	3
28.9721	28.2315	27.6509	28.7618	28.5173	28.6502	28.256	28.6542	28.9654	28.744	28.8408	28.4491	29.0889	28.8702	28.7289	27.175	28.6074	29.2341	28.8141	28.7838	28.3182	28.4068	28.2754	28.0526	28.4403	27.2648	27.6367	27.9131	29.0243	28.3474	28.5756	28.2178	Burkholderia cenocepacia (strain ATCC BAA-245 / DSM 16553 / LMG 16656 / NCTC 13227 / J2315 / CF5610)					+	delta_OGC_plasmid_pscrhaB2_OGC_C4_induced_delta_OGC_plasmid_pscrhaB2_OGC_empty_induced			1	136	136	136	5	1	4	2	4
30.8384	30.9631	30.9243	30.8554	30.9283	30.8259	30.7439	30.7828	30.9157	30.8501	30.9547	31.032	31.0539	30.9073	30.792	30.618	30.4988	30.7458	30.8358	30.8089	30.4097	30.6987	30.7505	30.7073	30.855	31.0322	31.1525	31.1209	30.4939	30.9591	30.7513	30.954	Burkholderia cenocepacia (strain ATCC BAA-245 / DSM 16553 / LMG 16656 / NCTC 13227 / J2315 / CF5610)					+	delta_OGC_plasmid_pscrhaB2_OGC_C4_induced_delta_OGC_plasmid_pscrhaB2_OGC_empty_induced			14	630	571	630	20	20	22	25	14
28.2113	28.6615	29.1464	28.1891	28.2466	28.4516	28.3058	28.0923	28.5963	28.3001	28.1753	28.4467	28.2666	28.0945	27.9221	28.509	28.5862	28.406	28.1542	27.8622	28.6413	28.9177	28.5183	28.0782	28.8429	29.0462	28.706	28.5823	28.5422	28.7634	28.4208	28.6326	Burkholderia cenocepacia (strain ATCC BAA-245 / DSM 16553 / LMG 16656 / NCTC 13227 / J2315 / CF5610)					+	delta_OGC_plasmid_pscrhaB2_OGC_C4_induced_delta_OGC_plasmid_pscrhaB2_OGC_empty_induced			4	203	203	203	7	5	8	5	8
27.7891	NaN	NaN	NaN	27.8534	27.2168	27.5901	27.4231	NaN	27.4977	27.4298	NaN	27.2735	27.4031	27.7406	27.3061	NaN	NaN	27.6779	NaN	28.0303	27.0401	27.8609	NaN	NaN	NaN	NaN	NaN	26.9593	NaN	NaN	NaN	Burkholderia cenocepacia (strain ATCC BAA-245 / DSM 16553 / LMG 16656 / NCTC 13227 / J2315 / CF5610)									2	65	65	65	2	2	2	2	2
29.7131	29.6034	29.4377	29.3325	29.5012	29.2486	29.445	29.4443	29.4588	29.5993	29.5831	29.529	29.5867	29.6359	29.4889	29.8361	29.6889	29.6528	29.362	29.4242	29.627	29.6601	29.6016	29.3695	29.5607	29.4189	29.3729	29.2965	29.4841	29.4649	29.7435	29.483	Burkholderia cenocepacia (strain ATCC BAA-245 / DSM 16553 / LMG 16656 / NCTC 13227 / J2315 / CF5610)									9	210	210	210	6	4	4	3	4
26.7675	26.5575	26.2007	26.6222	26.8961	26.6795	26.6532	27.2249	26.961	26.8883	26.9162	26.5857	26.9129	26.9559	26.836	26.5327	26.6745	26.7694	26.8488	26.6915	26.4198	26.1532	26.6078	26.8744	26.5658	26.5721	26.4582	26.304	26.811	27.2758	26.6734	27.0476	Burkholderia cenocepacia (strain ATCC BAA-245 / DSM 16553 / LMG 16656 / NCTC 13227 / J2315 / CF5610)					+	delta_OGC_plasmid_pscrhaB2_OGC_C4_induced_delta_OGC_plasmid_pscrhaB2_OGC_empty_induced			4	93	93	93	5	3	5	2	2
28.9717	26.4062	26.8728	25.727	28.8905	27.1474	27.1569	29.2324	27.637	28.8568	28.9688	28.8932	28.8386	28.9381	28.8917	28.4881	28.8439	27.7525	28.9669	27.5465	27.1576	27.2656	26.9231	27.6468	27.4659	28.5846	27.68	27.4192	27.6736	28.0015	28.6945	28.0667	Burkholderia cenocepacia (strain ATCC BAA-245 / DSM 16553 / LMG 16656 / NCTC 13227 / J2315 / CF5610)									2	157	157	157	7	4	6	2	7
23.4886	23.8322	23.3669	23.7037	23.6352	23.1962	23.2874	23.6635	22.8962	23.3152	23.3632	23.1087	22.6727	23.0015	23.3344	23.9619	23.8374	23.2587	23.1663	23.5853	23.7927	23.3888	23.1291	23.5904	23.6047	23.2734	23.3572	23.3961	23.6052	23.7759	23.5077	24.2685	Burkholderia cenocepacia (strain ATCC BAA-245 / DSM 16553 / LMG 16656 / NCTC 13227 / J2315 / CF5610)									2	78	78	78	2	3	4	4	1
27.0125	27.2032	26.8524	27.0792	NaN	27.211	26.9095	26.7894	NaN	26.9876	27.2877	27.0477	27.1562	NaN	NaN	26.5843	26.9004	27.2293	NaN	27.143	26.978	26.7378	26.7212	26.227	27.479	27.3645	26.9152	NaN	27.2614	27.2291	27.2521	27.1875	Burkholderia cenocepacia (strain ATCC BAA-245 / DSM 16553 / LMG 16656 / NCTC 13227 / J2315 / CF5610)									4	44	44	44	1	1	0	1	1
25.5087	25.6175	25.7715	25.6971	25.5732	25.6139	25.5866	26.2257	25.6584	25.6577	25.5562	25.7887	25.6959	25.8886	25.8196	25.6946	25.7132	25.7048	26.015	25.8414	25.4947	25.4926	25.5963	26.0102	25.1955	25.756	25.4401	25.4243	25.4146	25.9692	25.7289	25.7932	Burkholderia cenocepacia (strain ATCC BAA-245 / DSM 16553 / LMG 16656 / NCTC 13227 / J2315 / CF5610)					+	delta_OGC_plasmid_pscrhaB2_OGC_C4_induced_delta_OGC_plasmid_pscrhaB2_OGC_empty_induced			5	184	184	184	5	6	5	3	7
24.0775	23.624	23.5935	23.9979	NaN	NaN	NaN	NaN	NaN	NaN	NaN	23.6223	NaN	NaN	NaN	24.1111	24.362	24.059	24.283	24.1846	NaN	NaN	24.5765	25.2307	23.4368	22.611	23.286	23.3181	24.2122	23.849	24.0578	23.9349	Burkholderia cenocepacia (strain ATCC BAA-245 / DSM 16553 / LMG 16656 / NCTC 13227 / J2315 / CF5610)					+	delta_OGC_plasmid_pscrhaB2_OGC_C4_induced_delta_OGC_plasmid_pscrhaB2_OGC_empty_induced			2	39	39	39	1	1	0	1	1
NaN	26.2854	26.4656	26.2081	NaN	NaN	NaN	NaN	NaN	NaN	26.0223	NaN	NaN	NaN	NaN	NaN	NaN	NaN	NaN	25.6626	NaN	NaN	NaN	NaN	26.3038	26.2921	26.6217	26.7503	NaN	25.996	26.4732	26.5304	Burkholderia cenocepacia (strain ATCC BAA-245 / DSM 16553 / LMG 16656 / NCTC 13227 / J2315 / CF5610)					+	delta_OGC_plasmid_pscrhaB2_OGC_C4_induced_delta_OGC_plasmid_pscrhaB2_OGC_empty_induced			3	50	50	50	2	3	2	1	1
26.7759	26.5922	26.5021	26.6793	26.4758	26.6169	26.5406	26.9467	26.7039	26.598	26.6142	26.5995	26.6185	26.6492	26.549	26.2698	26.4221	26.3957	26.4042	26.5583	26.0579	26.1539	26.3805	26.5563	26.2457	26.2091	26.5099	26.5426	26.2882	26.7717	26.5915	26.8072	Burkholderia cenocepacia (strain ATCC BAA-245 / DSM 16553 / LMG 16656 / NCTC 13227 / J2315 / CF5610)									5	141	141	141	5	5	6	4	4
NaN	24.9848	NaN	NaN	NaN	NaN	NaN	NaN	24.6189	22.3887	NaN	NaN	24.7452	NaN	NaN	NaN	25.0247	25.1337	24.7388	24.9068	NaN	NaN	24.4173	24.3174	NaN	NaN	NaN	NaN	22.2752	NaN	NaN	NaN	Burkholderia cenocepacia (strain ATCC BAA-245 / DSM 16553 / LMG 16656 / NCTC 13227 / J2315 / CF5610)					+	delta_OGC_plasmid_pscrhaB2_OGC_C4_induced_delta_OGC_plasmid_pscrhaB2_OGC_empty_induced			4	19	19	19	0	2	0	0	0
24.9164	24.1567	25.1649	25.0897	24.7587	25.0453	25.1427	24.9218	25.403	25.3132	24.8429	25.1588	25.1107	25.1277	24.8931	25.3124	25.2361	24.6999	NaN	24.5939	25.1912	24.8613	24.5245	23.9458	24.8818	NaN	23.3528	23.4673	24.2738	NaN	24.1837	NaN	Burkholderia cenocepacia (strain ATCC BAA-245 / DSM 16553 / LMG 16656 / NCTC 13227 / J2315 / CF5610)									4	83	83	83	4	6	3	3	4
26.7788	25.6134	NaN	26.8189	26.867	27.2311	26.9393	26.8429	26.5981	26.8258	26.8395	26.6004	26.8168	26.9979	27.2105	26.928	27.0499	26.7809	26.8067	26.8111	27.1116	26.1551	26.811	27.3802	26.2021	24.5656	NaN	25.2139	26.6679	26.3055	25.431	26.0833	Burkholderia cenocepacia (strain ATCC BAA-245 / DSM 16553 / LMG 16656 / NCTC 13227 / J2315 / CF5610)					+	delta_OGC_plasmid_pscrhaB2_OGC_C4_induced_delta_OGC_plasmid_pscrhaB2_OGC_empty_induced			2	57	57	57	1	2	0	1	2
29.1634	28.1428	28.4902	28.0618	27.3741	28.325	27.5811	29.7724	27.5142	26.9963	27.909	27.7178	27.9232	27.7659	27.6259	28.3867	28.0031	28.7566	28.2289	28.4223	28.3888	28.1765	27.8323	28.7448	29.1789	28.0346	29.1446	29.4476	29.2109	28.7383	29.2045	29.6034	Burkholderia cenocepacia (strain ATCC BAA-245 / DSM 16553 / LMG 16656 / NCTC 13227 / J2315 / CF5610)									17	351	351	351	11	11	9	7	1
NaN	NaN	26.131	NaN	NaN	NaN	NaN	NaN	NaN	NaN	NaN	NaN	NaN	NaN	NaN	NaN	NaN	NaN	NaN	NaN	NaN	NaN	NaN	NaN	26.3229	27.9071	26.7597	26.2544	NaN	NaN	NaN	NaN	Burkholderia cenocepacia (strain ATCC BAA-245 / DSM 16553 / LMG 16656 / NCTC 13227 / J2315 / CF5610)					+	delta_OGC_plasmid_pscrhaB2_OGC_C4_induced_delta_OGC_plasmid_pscrhaB2_OGC_empty_induced			3	16	16	16	0	0	2	0	2
25.2241	NaN	26.2618	NaN	25.2452	25.1909	23.7749	25.1351	25.6075	24.7128	24.5902	24.6172	25.5939	24.4641	25.1845	25.0542	NaN	NaN	NaN	NaN	NaN	25.3307	24.6053	23.6546	26.5767	27.2414	26.4937	26.3415	25.1145	25.9335	25.7558	26.1541	Burkholderia cenocepacia (strain ATCC BAA-245 / DSM 16553 / LMG 16656 / NCTC 13227 / J2315 / CF5610)					+	delta_OGC_plasmid_pscrhaB2_OGC_C4_induced_delta_OGC_plasmid_pscrhaB2_OGC_empty_induced			2	88	88	88	2	2	2	1	3
25.9957	26.6471	27.3818	25.876	25.9283	25.9611	NaN	26.0813	26.4586	26.1622	26.2883	26.2733	26.6235	25.9645	25.6135	NaN	NaN	26.3495	NaN	25.9597	NaN	26.0269	NaN	25.8624	27.2805	28.6217	27.6223	27.3393	26.4301	NaN	26.8195	27.3016	Burkholderia cenocepacia (strain ATCC BAA-245 / DSM 16553 / LMG 16656 / NCTC 13227 / J2315 / CF5610)					+	delta_OGC_plasmid_pscrhaB2_OGC_C4_induced_delta_OGC_plasmid_pscrhaB2_OGC_empty_induced			2	34	34	34	2	1	3	0	0
NaN	NaN	NaN	NaN	NaN	NaN	NaN	NaN	NaN	NaN	NaN	NaN	NaN	NaN	NaN	24.7859	23.7099	NaN	NaN	NaN	22.865	23.6724	22.5491	NaN	NaN	NaN	NaN	NaN	NaN	NaN	NaN	NaN	Burkholderia cenocepacia (strain ATCC BAA-245 / DSM 16553 / LMG 16656 / NCTC 13227 / J2315 / CF5610)									3	65	65	65	3	3	2	3	2
24.2506	26.487	27.4809	25.3301	25.2352	25.4632	25.0348	24.5798	25.4175	24.3822	24.4189	24.8791	24.7122	23.7569	24.2949	24.9562	24.2477	24.3969	24.2469	23.339	24.8996	24.7765	24.6897	23.8596	27.0833	28.5832	27.7552	27.2944	24.9571	26.1438	25.8583	26.4644	Burkholderia cenocepacia (strain ATCC BAA-245 / DSM 16553 / LMG 16656 / NCTC 13227 / J2315 / CF5610)					+	delta_OGC_plasmid_pscrhaB2_OGC_C4_induced_delta_OGC_plasmid_pscrhaB2_OGC_empty_induced			27	197	197	197	3	4	18	4	2
22.1502	24.2836	25.6161	23.5211	23.1235	23.3433	23.3419	22.7706	23.3637	22.5095	22.6096	22.9198	22.7091	21.7448	21.9442	22.9578	21.6907	22.5347	22.2433	21.5371	22.2496	22.9257	22.5464	21.6141	24.9464	26.4055	26.098	25.3334	22.9939	23.9287	24.0389	24.5323	Burkholderia cenocepacia (strain ATCC BAA-245 / DSM 16553 / LMG 16656 / NCTC 13227 / J2315 / CF5610)					+	delta_OGC_plasmid_pscrhaB2_OGC_C4_induced_delta_OGC_plasmid_pscrhaB2_OGC_empty_induced			11	130	130	130	1	4	9	2	5
NaN	26.9208	28.798	NaN	NaN	26.6327	NaN	NaN	NaN	NaN	NaN	NaN	NaN	NaN	NaN	NaN	NaN	NaN	NaN	NaN	NaN	NaN	NaN	NaN	29.0843	30.0623	29.6613	28.4218	NaN	26.2246	26.8337	27.496	Burkholderia cenocepacia (strain ATCC BAA-245 / DSM 16553 / LMG 16656 / NCTC 13227 / J2315 / CF5610)					+	delta_OGC_plasmid_pscrhaB2_OGC_C4_induced_delta_OGC_plasmid_pscrhaB2_OGC_empty_induced			7	71	71	71	2	2	9	2	1
29.2386	29.4592	29.9237	28.9681	28.9456	28.7279	29.1056	28.6281	29.0876	28.9285	28.9777	29.3522	28.9191	28.9835	29.055	29.0714	28.6217	28.2872	28.4672	28.3659	28.6261	28.3996	28.4429	27.7972	28.6031	29.424	29.1706	28.6715	28.2158	28.0186	28.1561	28.3758	Burkholderia cenocepacia (strain ATCC BAA-245 / DSM 16553 / LMG 16656 / NCTC 13227 / J2315 / CF5610)									9	156	156	156	8	6	8	9	6
NaN	26.9543	27.6542	26.0302	26.7777	NaN	26.52	26.6381	26.4816	28.1374	28.1491	26.7348	26.9525	26.5816	NaN	25.7807	25.6174	25.8365	28.0161	25.6033	NaN	26.6871	NaN	26.399	26.0556	27.0052	25.859	27.7454	25.3908	25.3257	26.0524	27.7795	Burkholderia cenocepacia (strain ATCC BAA-245 / DSM 16553 / LMG 16656 / NCTC 13227 / J2315 / CF5610)									2	84	84	84	2	2	4	2	3
26.614	27.1108	27.9702	26.8291	26.8847	26.6754	NaN	26.6444	NaN	26.3689	26.535	26.8109	27.0284	25.5145	26.4242	26.6669	NaN	25.3507	NaN	NaN	26.2761	NaN	NaN	26.1277	27.9521	28.4423	28.3154	28.178	26.7039	26.9296	27.2452	27.4626	Burkholderia cenocepacia (strain ATCC BAA-245 / DSM 16553 / LMG 16656 / NCTC 13227 / J2315 / CF5610)					+	delta_OGC_plasmid_pscrhaB2_OGC_C4_induced_delta_OGC_plasmid_pscrhaB2_OGC_empty_induced			6	60	60	60	0	2	3	2	1
25.8837	26.5279	26.7576	25.9342	25.7177	25.4236	25.758	25.8646	25.8105	24.7462	25.4896	25.7348	25.1094	24.9099	25.0691	25.9801	25.3841	26.1352	25.3043	25.6657	25.1007	25.5046	25.1512	25.7623	27.1971	27.3501	27.0864	27.2774	25.9787	26.6738	26.7451	26.8362	Burkholderia cenocepacia (strain ATCC BAA-245 / DSM 16553 / LMG 16656 / NCTC 13227 / J2315 / CF5610)					+	delta_OGC_plasmid_pscrhaB2_OGC_C4_induced_delta_OGC_plasmid_pscrhaB2_OGC_empty_induced	+	delta_OGC_plasmid_pscrhaB2_OGC_C4_non_induced_delta_OGC_plasmid_pscrhaB2_OGC_empty_non_induced	2	76	76	76	3	2	4	2	2
26.9473	27.4842	27.6984	27.1739	26.9421	27.0826	26.7817	27.2293	26.9662	26.9499	27.1939	27.0714	26.7474	26.9976	26.4646	26.8243	26.5879	27.6326	27.0002	27.1803	27.2307	27.5538	26.3641	26.9408	28.2098	28.058	28.5586	28.4717	27.8606	27.7701	28.0277	28.2556	Burkholderia cenocepacia (strain ATCC BAA-245 / DSM 16553 / LMG 16656 / NCTC 13227 / J2315 / CF5610)					+	delta_OGC_plasmid_pscrhaB2_OGC_C4_induced_delta_OGC_plasmid_pscrhaB2_OGC_empty_induced			11	275	275	275	6	6	12	5	8
24.6969	24.5267	25.3244	24.3715	24.4471	24.7377	24.2421	24.7254	24.728	24.4527	24.3777	24.674	24.8872	24.4009	24.3278	24.7122	24.296	24.834	24.7419	24.5506	24.5585	24.8287	24.3894	24.4487	25.4311	25.5962	25.6831	25.7935	25.4704	25.3641	25.5408	25.4642	Burkholderia cenocepacia (strain ATCC BAA-245 / DSM 16553 / LMG 16656 / NCTC 13227 / J2315 / CF5610)					+	delta_OGC_plasmid_pscrhaB2_OGC_C4_induced_delta_OGC_plasmid_pscrhaB2_OGC_empty_induced	+	delta_OGC_plasmid_pscrhaB2_OGC_C4_non_induced_delta_OGC_plasmid_pscrhaB2_OGC_empty_non_induced	9	113	113	113	4	4	5	3	0
25.1738	NaN	NaN	NaN	25.7822	25.8804	NaN	25.5139	25.7962	NaN	25.2757	25.4628	25.1858	25.4038	25.5576	25.2853	NaN	24.4757	25.1304	25.2596	NaN	25.7286	NaN	25.6508	26.3396	26.6798	26.6163	26.3806	25.8545	25.894	25.8121	26.3072	Burkholderia cenocepacia (strain ATCC BAA-245 / DSM 16553 / LMG 16656 / NCTC 13227 / J2315 / CF5610)					+	delta_OGC_plasmid_pscrhaB2_OGC_C4_induced_delta_OGC_plasmid_pscrhaB2_OGC_empty_induced			4	15	15	15	0	0	0	0	0
NaN	27.5163	27.4303	NaN	NaN	NaN	27.4109	27.699	NaN	27.5882	NaN	NaN	NaN	NaN	27.4498	27.6095	NaN	NaN	NaN	NaN	NaN	NaN	27.5093	27.7539	27.5386	27.7506	27.6799	27.717	NaN	27.561	27.4552	27.7512	Burkholderia cenocepacia (strain ATCC BAA-245 / DSM 16553 / LMG 16656 / NCTC 13227 / J2315 / CF5610)					+	delta_OGC_plasmid_pscrhaB2_OGC_C4_induced_delta_OGC_plasmid_pscrhaB2_OGC_empty_induced			3	67	67	67	2	2	3	2	2
25.8805	NaN	NaN	24.4722	26.7598	26.8644	27.0417	25.7731	26.4311	26.9035	26.3701	26.8392	26.4676	27.2951	27.1101	27.0277	24.9037	24.838	NaN	25.3272	26.8414	26.9841	26.8425	NaN	25.4091	NaN	NaN	NaN	25.2503	NaN	NaN	NaN	Burkholderia cenocepacia (strain ATCC BAA-245 / DSM 16553 / LMG 16656 / NCTC 13227 / J2315 / CF5610)									3	72	72	72	2	0	0	1	2
24.8413	24.8524	25.3809	NaN	24.9293	24.989	24.5862	25.5006	24.8302	NaN	NaN	NaN	25.1955	NaN	NaN	25.176	NaN	24.7224	NaN	NaN	NaN	NaN	24.7825	25.1846	NaN	26.3152	26.1434	26.1222	25.3065	25.6731	25.783	26.0154	Burkholderia cenocepacia (strain ATCC BAA-245 / DSM 16553 / LMG 16656 / NCTC 13227 / J2315 / CF5610)									5	33	33	33	1	1	1	0	0
27.7737	27.8651	27.87	27.6061	27.6854	27.9884	28.2331	27.8884	27.0335	28.1087	27.8263	28.0696	28.0347	28.0972	28.2003	27.3863	27.5251	27.0421	27.9288	27.7399	27.7874	27.182	28.3477	NaN	27.0903	27.7434	27.7041	27.6695	27.2645	27.8218	27.8652	27.6474	Burkholderia cenocepacia (strain ATCC BAA-245 / DSM 16553 / LMG 16656 / NCTC 13227 / J2315 / CF5610)									5	68	68	68	2	3	3	0	2
NaN	NaN	NaN	25.4076	NaN	NaN	NaN	NaN	NaN	NaN	NaN	25.6038	NaN	NaN	NaN	NaN	NaN	NaN	NaN	NaN	NaN	NaN	25.4386	NaN	NaN	25.6699	26.0641	25.6161	25.0301	NaN	25.4144	NaN	Burkholderia cenocepacia (strain ATCC BAA-245 / DSM 16553 / LMG 16656 / NCTC 13227 / J2315 / CF5610)									2	37	37	37	1	1	1	1	1
26.0501	25.9424	26.2919	25.9392	25.9581	25.9747	25.7621	25.9066	25.9349	25.8558	26.0171	25.8941	26.0497	25.7842	25.9308	25.6635	26.2266	25.7205	25.901	25.7451	26.2543	25.9204	26.1429	25.7244	25.7806	26.3142	26.0649	25.9902	25.3463	26.1198	25.8872	26.1111	Burkholderia cenocepacia (strain ATCC BAA-245 / DSM 16553 / LMG 16656 / NCTC 13227 / J2315 / CF5610)									3	123	123	123	3	4	4	4	4
26.366	25.9974	26.3143	NaN	NaN	NaN	26.0943	26.3397	25.6906	26.3384	25.6818	26.0235	26.7998	26.4498	NaN	25.9545	26.3404	NaN	26.0827	26.1974	NaN	26.1173	25.5521	26.0327	NaN	NaN	NaN	25.6099	NaN	NaN	26.3299	NaN	Burkholderia cenocepacia (strain ATCC BAA-245 / DSM 16553 / LMG 16656 / NCTC 13227 / J2315 / CF5610)									2	29	29	29	0	0	0	0	0
28.1776	27.7737	27.6629	27.5499	27.7205	27.9081	27.742	27.9309	27.9739	27.7331	27.8302	27.7555	27.9624	27.8195	27.6432	27.8912	27.6712	27.9393	27.701	27.6341	27.4906	27.8508	27.6888	27.5961	27.9143	27.8531	28.149	27.9428	27.8498	27.9471	27.9813	28.0249	Burkholderia cenocepacia (strain ATCC BAA-245 / DSM 16553 / LMG 16656 / NCTC 13227 / J2315 / CF5610)									6	308	308	308	7	9	10	8	6
NaN	22.6898	NaN	NaN	22.9155	23.2279	22.7689	23.2889	NaN	21.9093	22.546	22.8129	23.4355	23.0281	22.7926	23.0754	22.9196	23.1267	22.8544	NaN	NaN	22.5639	22.6431	NaN	NaN	NaN	NaN	NaN	22.855	NaN	22.8805	22.5893	Burkholderia cenocepacia (strain ATCC BAA-245 / DSM 16553 / LMG 16656 / NCTC 13227 / J2315 / CF5610)									4	46	46	46	1	0	0	0	1
23.7742	NaN	NaN	23.339	NaN	23.9623	NaN	NaN	23.9555	23.7689	24.1606	23.3787	23.9922	NaN	24.1035	23.9423	NaN	23.74	23.1577	23.3896	NaN	NaN	NaN	NaN	NaN	23.9454	23.2335	NaN	23.6901	23.3905	23.6649	23.3464	Burkholderia cenocepacia (strain ATCC BAA-245 / DSM 16553 / LMG 16656 / NCTC 13227 / J2315 / CF5610)									2	79	79	79	2	2	4	3	3
27.3534	26.8369	26.3234	27.3084	27.2638	27.2034	26.924	27.4673	27.6094	28.2674	28.1467	27.8634	27.4657	27.837	27.548	26.144	27.0197	27.7073	27.4606	27.8684	26.6025	26.9452	26.8277	26.7334	27.0258	25.4461	26.8106	27.056	27.5	26.3064	27.1178	26.8315	Burkholderia cenocepacia (strain ATCC BAA-245 / DSM 16553 / LMG 16656 / NCTC 13227 / J2315 / CF5610)									8	175	175	175	6	4	7	3	3
26.8093	27.9804	27.6772	28.2762	25.9362	25.9822	NaN	NaN	28.2297	28.4829	28.6857	28.706	25.8629	26.1386	26.3311	NaN	28.4122	28.2181	28.3043	28.6065	NaN	NaN	NaN	NaN	27.9537	27.4255	27.8911	28.3278	26.1448	25.802	NaN	24.5057	Burkholderia cenocepacia (strain ATCC BAA-245 / DSM 16553 / LMG 16656 / NCTC 13227 / J2315 / CF5610)			+	delta_OGC_plasmid_pscrhaB2_OGC_C4_induced_delta_OGC_plasmid_pscrhaB2_OGC_C4_non_induced					4	144	144	144	4	6	5	5	3
25.0472	25.4506	25.5036	25.6376	24.6587	NaN	24.1488	25.8309	25.4551	25.7452	25.984	25.9653	25.6757	25.0065	25.1373	NaN	24.3451	24.5279	25.5328	25.4162	24.1586	24.8214	25.0469	24.3357	25.8746	24.8279	26.2004	26.4717	25.6644	24.7432	25.7234	25.718	Burkholderia cenocepacia (strain ATCC BAA-245 / DSM 16553 / LMG 16656 / NCTC 13227 / J2315 / CF5610)									2	76	76	76	4	2	3	1	3
32.0994	31.584	31.0986	31.5807	31.4419	31.369	31.9254	31.9434	31.9059	31.725	31.6575	31.2525	31.2961	31.9804	31.5161	31.8016	31.1987	31.2645	31.4672	31.3562	31.9369	31.8445	31.26	31.2187	32.0555	31.3176	31.4529	31.1369	31.6959	31.6016	31.7498	31.6652	Burkholderia cenocepacia (strain ATCC BAA-245 / DSM 16553 / LMG 16656 / NCTC 13227 / J2315 / CF5610)									14	1329	1329	1329	45	40	42	31	38
26.1604	26.2903	26.319	26.2623	25.7023	26.0844	26.1366	26.1685	NaN	25.9312	25.8968	26.1652	25.6334	25.6211	26.0987	26.2058	26.7732	26.3336	26.2394	26.1256	26.6828	26.3906	26.4725	26.399	26.2397	26.3644	26.2528	26.3643	26.4828	26.3101	26.4286	26.3802	Burkholderia cenocepacia (strain ATCC BAA-245 / DSM 16553 / LMG 16656 / NCTC 13227 / J2315 / CF5610)									2	71	71	71	2	2	3	2	4
24.2129	24.5697	24.759	24.1678	24.0142	24.3833	24.2905	24.5689	24.62	24.3936	24.401	24.4874	24.269	24.1096	24.4445	24.6554	NaN	24.2814	NaN	24.102	23.9692	24.2601	24.1199	24.0498	24.4588	24.4572	24.4227	24.6798	24.2375	24.1614	24.3443	24.4668	Burkholderia cenocepacia (strain ATCC BAA-245 / DSM 16553 / LMG 16656 / NCTC 13227 / J2315 / CF5610)									3	117	117	117	6	5	3	4	5
26.831	27.8312	27.9194	27.2083	27.2367	27.3035	26.8674	27.0396	26.9157	27.0332	26.6895	27.1676	26.4732	26.9362	27.0679	27.1799	26.9083	26.7715	27.4901	27.1457	26.8275	27.1058	27.1807	26.7419	26.6679	27.8319	27.5879	27.086	26.8731	27.5449	27.2304	27.362	Burkholderia cenocepacia (strain ATCC BAA-245 / DSM 16553 / LMG 16656 / NCTC 13227 / J2315 / CF5610)									4	164	164	164	5	6	6	4	4
29.594	29.4767	29.5356	29.5063	29.3177	29.4222	29.3596	29.5397	29.2442	29.487	29.5667	29.4501	29.5048	29.5466	29.3848	28.8559	28.667	29.1355	29.5023	29.551	28.8654	28.2929	29.2574	29.1345	29.0868	29.3955	29.5143	29.5628	29.0548	29.3407	29.4231	29.4424	Burkholderia cenocepacia (strain ATCC BAA-245 / DSM 16553 / LMG 16656 / NCTC 13227 / J2315 / CF5610)									3	178	178	178	7	7	6	7	4
25.0456	NaN	25.292	NaN	24.9938	NaN	NaN	25.2992	25.2011	25.2484	NaN	24.7406	NaN	25.2209	25.5309	24.984	25.7274	NaN	25.0769	24.7437	25.5689	25.0723	25.2531	NaN	24.4347	25.1889	NaN	24.8677	24.9551	25.5676	25.0856	NaN	Burkholderia cenocepacia (strain ATCC BAA-245 / DSM 16553 / LMG 16656 / NCTC 13227 / J2315 / CF5610)									4	73	73	73	2	2	3	2	3
NaN	27.8502	27.7363	27.742	27.6259	27.5136	27.7909	27.7491	27.27	27.7391	27.2668	27.7004	27.4202	27.7895	27.6471	27.6593	28.0481	27.5184	27.7937	27.7912	27.8404	27.82	26.7683	27.9012	27.4598	27.9601	27.6028	27.565	27.6005	27.8636	26.8552	27.5341	Burkholderia cenocepacia (strain ATCC BAA-245 / DSM 16553 / LMG 16656 / NCTC 13227 / J2315 / CF5610)									3	55	55	55	0	2	2	0	3
28.1514	28.7437	28.9627	28.3185	27.3521	28.0172	27.52	27.9868	27.5988	27.4508	27.6141	27.9959	27.8063	27.3896	27.1987	28.2959	28.1727	27.7452	28.1737	28.0634	27.8326	28.0648	28.1378	27.2559	27.9656	28.4801	28.143	28.4615	27.7881	28.2599	28.2547	28.1106	Burkholderia cenocepacia (strain ATCC BAA-245 / DSM 16553 / LMG 16656 / NCTC 13227 / J2315 / CF5610)									4	175	175	175	4	7	7	3	5
28.5542	27.214	27.934	28.325	28.5817	27.983	28.4308	28.3856	28.6547	28.5388	28.761	28.3946	28.0964	28.592	28.5068	27.9129	28.7471	28.4336	28.5457	28.6164	28.7442	28.2057	28.421	28.1442	28.3673	27.623	28.0153	27.8799	28.3015	27.8671	28.3019	28.4366	Burkholderia cenocepacia (strain ATCC BAA-245 / DSM 16553 / LMG 16656 / NCTC 13227 / J2315 / CF5610)					+	delta_OGC_plasmid_pscrhaB2_OGC_C4_induced_delta_OGC_plasmid_pscrhaB2_OGC_empty_induced			6	327	327	327	13	6	6	11	11
29.5127	29.6542	29.3353	29.5092	29.524	29.2457	29.522	29.5683	29.4404	29.6828	29.3823	29.4575	29.6231	29.7485	29.3973	29.6365	30.066	29.8127	29.5633	29.2015	29.5621	29.5162	29.6474	29.9051	29.5657	29.1873	29.1205	28.7317	29.6574	29.7297	29.5782	29.7265	Burkholderia cenocepacia (strain ATCC BAA-245 / DSM 16553 / LMG 16656 / NCTC 13227 / J2315 / CF5610)									9	229	229	229	7	5	7	9	7
NaN	NaN	NaN	26.3157	NaN	NaN	NaN	NaN	NaN	NaN	NaN	NaN	NaN	NaN	NaN	NaN	NaN	NaN	NaN	26.5376	NaN	NaN	NaN	25.8898	26.6178	26.4251	NaN	26.3726	NaN	NaN	NaN	NaN	Burkholderia cenocepacia (strain ATCC BAA-245 / DSM 16553 / LMG 16656 / NCTC 13227 / J2315 / CF5610)									2	41	41	41	2	0	0	3	0
31.5489	30.653	29.0733	31.4303	32.2718	31.776	32.2743	31.7779	31.5843	32.4686	32.1503	32.1798	31.918	32.5983	32.556	32.1053	31.739	31.5423	31.8806	31.741	32.0452	31.7488	32.2359	31.6452	30.1412	27.6583	29.0676	30.0854	31.671	31.5662	31.8092	31.2989	Burkholderia cenocepacia (strain ATCC BAA-245 / DSM 16553 / LMG 16656 / NCTC 13227 / J2315 / CF5610)					+	delta_OGC_plasmid_pscrhaB2_OGC_C4_induced_delta_OGC_plasmid_pscrhaB2_OGC_empty_induced			12	353	353	353	12	4	1	9	15
25.9924	NaN	25.8939	26.3235	26.1095	26.299	26.2479	26.8234	26.2664	26.5943	25.9758	26.7035	26.4129	26.8621	26.4973	26.2369	26.86	25.4236	26.1693	26.1721	26.3677	25.9781	25.9913	25.7807	NaN	NaN	NaN	NaN	26.4081	26.5014	26.2273	26.2109	Burkholderia cenocepacia (strain ATCC BAA-245 / DSM 16553 / LMG 16656 / NCTC 13227 / J2315 / CF5610)					+	delta_OGC_plasmid_pscrhaB2_OGC_C4_induced_delta_OGC_plasmid_pscrhaB2_OGC_empty_induced			6	31	31	31	3	0	0	1	3
27.4288	NaN	NaN	26.5178	26.5709	NaN	26.6307	NaN	27.578	27.5834	NaN	NaN	NaN	27.3573	27.1735	26.4019	27.1548	NaN	NaN	NaN	26.4781	26.3381	NaN	26.5588	27.4966	NaN	NaN	NaN	NaN	NaN	NaN	25.9533	Burkholderia cenocepacia (strain ATCC BAA-245 / DSM 16553 / LMG 16656 / NCTC 13227 / J2315 / CF5610)									5	57	57	57	4	0	2	1	3
28.7018	28.1495	28.3518	28.5765	29.1206	28.7821	28.8771	28.6593	28.376	28.994	29.0038	29.0893	28.8014	29.2626	29.3352	28.1568	28.4834	27.8551	28.3832	28.3398	28.2872	27.8784	28.4026	28.2981	27.258	26.9883	27.2374	27.6312	27.6751	27.7952	27.9771	27.7006	Burkholderia cenocepacia (strain ATCC BAA-245 / DSM 16553 / LMG 16656 / NCTC 13227 / J2315 / CF5610)					+	delta_OGC_plasmid_pscrhaB2_OGC_C4_induced_delta_OGC_plasmid_pscrhaB2_OGC_empty_induced			6	142	142	142	6	3	2	7	8
28.4171	27.5384	26.9196	27.726	27.9941	27.9557	27.9957	28.7628	28.5625	28.6569	28.8355	28.4692	28.208	28.5071	28.5188	28.6677	28.1946	28.0656	27.8882	27.7379	28.0258	28.0947	28.0038	28.2086	27.8747	26.6806	27.2847	27.2292	28.2064	28.2959	27.9306	27.8849	Burkholderia cenocepacia (strain ATCC BAA-245 / DSM 16553 / LMG 16656 / NCTC 13227 / J2315 / CF5610)					+	delta_OGC_plasmid_pscrhaB2_OGC_C4_induced_delta_OGC_plasmid_pscrhaB2_OGC_empty_induced			7	448	448	448	19	14	4	12	16
24.487	23.2102	NaN	NaN	24.2369	24.6551	24.2361	24.9142	24.0397	24.0149	NaN	23.6008	24.2998	24.4802	24.3108	23.8257	24.5833	24.3356	24.1478	24.1144	24.5349	23.9781	23.6639	24.806	23.5064	NaN	23.1202	NaN	24.9305	23.7117	24.1962	24.4215	Burkholderia cenocepacia (strain ATCC BAA-245 / DSM 16553 / LMG 16656 / NCTC 13227 / J2315 / CF5610)					+	delta_OGC_plasmid_pscrhaB2_OGC_C4_induced_delta_OGC_plasmid_pscrhaB2_OGC_empty_induced			2	26	26	26	2	0	0	0	1
27.7225	27.2754	27.192	27.3477	27.4765	27.6638	27.4312	27.7803	27.6238	27.3613	27.5614	27.6304	27.8252	27.5991	27.7801	27.986	27.2965	27.6648	27.6761	27.6726	27.4495	27.6228	27.6417	27.8329	27.6998	27.1173	27.6838	27.9349	27.6933	27.7041	27.8854	27.7123	Burkholderia cenocepacia (strain ATCC BAA-245 / DSM 16553 / LMG 16656 / NCTC 13227 / J2315 / CF5610)									9	301	301	301	8	9	9	9	8
NaN	25.4803	NaN	25.2397	NaN	NaN	NaN	NaN	25.2252	25.4109	25.2296	25.2005	NaN	NaN	NaN	NaN	NaN	25.3422	25.5695	25.4027	NaN	NaN	NaN	NaN	NaN	NaN	NaN	NaN	NaN	NaN	NaN	NaN	Burkholderia cenocepacia (strain ATCC BAA-245 / DSM 16553 / LMG 16656 / NCTC 13227 / J2315 / CF5610)					+	delta_OGC_plasmid_pscrhaB2_OGC_C4_induced_delta_OGC_plasmid_pscrhaB2_OGC_empty_induced			4	14	14	14	0	0	1	0	0
NaN	NaN	NaN	NaN	NaN	23.5033	23.0329	23.0368	NaN	22.0933	NaN	NaN	22.2178	NaN	NaN	NaN	23.3098	23.1579	22.4583	NaN	NaN	NaN	NaN	NaN	NaN	NaN	NaN	NaN	NaN	NaN	NaN	NaN	Burkholderia cenocepacia (strain ATCC BAA-245 / DSM 16553 / LMG 16656 / NCTC 13227 / J2315 / CF5610)									2	18	18	18	0	0	0	0	2
24.1536	24.3631	23.8482	NaN	23.3901	23.0112	23.4745	22.7684	23.8457	22.7534	23.4703	23.668	22.8225	23.6571	23.9231	24.4206	23.7476	23.8018	23.3632	24.31	24.2173	23.872	23.8591	24.1847	24.5122	24.1643	24.0949	24.1515	23.4302	24.2479	24.2311	24.4894	Burkholderia cenocepacia (strain ATCC BAA-245 / DSM 16553 / LMG 16656 / NCTC 13227 / J2315 / CF5610)									4	64	64	64	3	4	1	1	4
NaN	NaN	NaN	NaN	NaN	NaN	NaN	NaN	NaN	NaN	NaN	NaN	NaN	NaN	NaN	NaN	NaN	NaN	NaN	NaN	NaN	NaN	NaN	NaN	25.3641	25.9992	25.591	NaN	NaN	NaN	25.5051	NaN	Burkholderia cenocepacia (strain ATCC BAA-245 / DSM 16553 / LMG 16656 / NCTC 13227 / J2315 / CF5610)									2	55	55	55	2	1	2	2	1
26.1461	26.2742	NaN	26.0102	26.9789	27.058	26.7239	26.8665	26.7758	26.9909	26.3819	26.9292	25.4068	25.3143	27.1707	NaN	26.7525	NaN	27.0457	26.0766	28.0215	NaN	NaN	26.6716	NaN	NaN	NaN	NaN	25.936	NaN	NaN	NaN	Burkholderia cenocepacia (strain ATCC BAA-245 / DSM 16553 / LMG 16656 / NCTC 13227 / J2315 / CF5610)									4	37	37	37	2	1	0	0	2
31.5808	31.6534	31.7809	31.663	31.3817	31.6862	31.527	31.6714	31.134	31.3282	31.1089	31.385	31.2737	31.4197	31.3962	31.6667	31.5127	31.3083	31.6045	31.5104	31.659	31.5717	31.793	31.5087	31.2913	31.6998	31.5121	31.5807	31.3882	31.6853	31.5793	31.6745	Burkholderia cenocepacia (strain ATCC BAA-245 / DSM 16553 / LMG 16656 / NCTC 13227 / J2315 / CF5610)									9	552	552	552	15	16	17	12	19
NaN	29.4751	29.0442	NaN	29.2263	NaN	29.3411	29.323	29.1605	29.2002	29.4833	28.5757	28.7524	29.301	29.2746	28.7218	NaN	28.6362	NaN	29.1513	NaN	28.8231	29.4034	29.1789	28.6624	29.2326	29.2951	NaN	29.0986	29.5908	29.3045	29.337	Burkholderia cenocepacia (strain ATCC BAA-245 / DSM 16553 / LMG 16656 / NCTC 13227 / J2315 / CF5610)									5	85	85	85	2	1	5	2	1
29.6604	29.417	28.9477	28.8883	28.8977	29.2034	28.8653	29.638	28.9086	28.801	28.9433	28.8162	29.0881	28.7833	28.7132	29.0983	29.1266	29.4968	29.118	29.0882	29.0363	29.0635	28.9015	29.1669	29.5185	29.2111	29.7352	29.8001	29.4399	29.638	29.4925	29.6711	Burkholderia cenocepacia (strain ATCC BAA-245 / DSM 16553 / LMG 16656 / NCTC 13227 / J2315 / CF5610)							+	delta_OGC_plasmid_pscrhaB2_OGC_C4_non_induced_delta_OGC_plasmid_pscrhaB2_OGC_empty_non_induced	7	203	203	203	4	4	6	8	7
29.9776	29.3842	29.2654	29.9566	30.001	29.8171	29.9298	29.9942	29.9571	29.8728	30.1214	30.13	30.0379	30.153	30.1009	29.698	30.057	29.5711	30.0867	29.9812	30.0123	29.4643	29.5231	30.0903	28.8745	29.3766	29.0389	29.0662	29.4232	29.7696	29.559	29.4302	Burkholderia cenocepacia (strain ATCC BAA-245 / DSM 16553 / LMG 16656 / NCTC 13227 / J2315 / CF5610)					+	delta_OGC_plasmid_pscrhaB2_OGC_C4_induced_delta_OGC_plasmid_pscrhaB2_OGC_empty_induced			5	396	396	396	14	13	9	10	12
28.113	27.1257	27.212	27.2044	27.045	27.446	27.3016	27.5827	27.2877	27.4567	27.4786	27.469	27.3915	27.7569	27.1568	27.3004	28.1192	27.4414	27.6819	27.6161	27.7204	27.6044	27.9105	27.847	27.2517	27.2323	26.9424	26.7812	27.9485	27.7718	27.8643	28.1849	Burkholderia cenocepacia (strain ATCC BAA-245 / DSM 16553 / LMG 16656 / NCTC 13227 / J2315 / CF5610)					+	delta_OGC_plasmid_pscrhaB2_OGC_C4_induced_delta_OGC_plasmid_pscrhaB2_OGC_empty_induced			10	134	134	134	2	2	2	3	2
30.7403	30.4001	30.5505	30.6749	30.6552	30.9656	30.9352	30.5271	30.1341	30.5561	30.8453	30.8778	30.1913	30.6645	30.7653	31.1914	30.9979	30.1131	30.5473	30.3516	31.4216	31.0264	31.0506	30.4559	29.9554	30.3808	30.1333	30.1448	30.6171	30.458	30.3312	30.2916	Burkholderia cenocepacia (strain ATCC BAA-245 / DSM 16553 / LMG 16656 / NCTC 13227 / J2315 / CF5610)									4	201	201	201	3	6	6	5	7
32.4605	32.2054	32.2537	32.1479	31.9366	32.0864	32.1129	31.9666	32.3573	32.4162	32.7113	30.646	31.9818	32.4543	32.1781	31.3991	31.9141	32.0624	32.2918	31.5815	32.3555	32.1143	30.6723	31.4347	31.9771	31.6285	32.0072	31.6433	32.1296	31.8989	31.6618	31.699	Burkholderia cenocepacia (strain ATCC BAA-245 / DSM 16553 / LMG 16656 / NCTC 13227 / J2315 / CF5610)									4	489	489	489	19	15	16	17	20
29.4854	29.3657	29.2285	29.0645	29.369	29.3698	29.2598	29.574	29.4887	29.5515	29.3208	29.3271	29.5766	29.5817	29.2821	29.0516	29.3519	29.2418	29.3509	29.2478	29.1182	29.0373	29.0321	29.1041	28.9852	29.0911	29.3844	29.3732	29.1202	29.122	29.2507	29.2922	Burkholderia cenocepacia (strain ATCC BAA-245 / DSM 16553 / LMG 16656 / NCTC 13227 / J2315 / CF5610)									18	659	659	659	20	14	21	16	18
28.5493	28.7171	28.6355	28.694	28.6083	28.6065	28.6532	28.4501	28.1063	28.5593	28.3333	28.4544	28.3724	28.6575	28.5862	28.9755	28.8049	28.7191	28.5485	28.593	28.9439	28.4751	28.5577	28.7534	28.284	28.5132	28.3505	28.2546	28.4613	28.5833	28.6663	28.4408	Burkholderia cenocepacia (strain ATCC BAA-245 / DSM 16553 / LMG 16656 / NCTC 13227 / J2315 / CF5610)					+	delta_OGC_plasmid_pscrhaB2_OGC_C4_induced_delta_OGC_plasmid_pscrhaB2_OGC_empty_induced			10	179	179	179	7	4	5	6	7
24.5152	23.5708	NaN	23.9771	NaN	23.6256	24.3643	24.5082	24.3158	24.4546	24.6482	24.5956	24.8584	24.4614	24.5667	24.916	24.5753	24.4297	24.7224	24.0829	24.2033	24.3136	24.4155	24.7023	NaN	23.7679	23.8434	23.7515	24.2901	24.3439	24.5789	24.172	Burkholderia cenocepacia (strain ATCC BAA-245 / DSM 16553 / LMG 16656 / NCTC 13227 / J2315 / CF5610)					+	delta_OGC_plasmid_pscrhaB2_OGC_C4_induced_delta_OGC_plasmid_pscrhaB2_OGC_empty_induced			2	75	75	75	3	2	1	3	2
27.9221	28.0292	27.6631	27.998	28.0647	27.4923	27.8279	27.839	28.0438	28.1015	28.0227	28.1812	27.8828	28.3758	27.8221	28.3049	27.5123	28.0097	27.8565	28.0714	28.0447	28.1672	27.4762	28.1913	27.8294	27.8285	27.8119	27.8618	27.6681	27.9849	27.8641	28.0112	Burkholderia cenocepacia (strain ATCC BAA-245 / DSM 16553 / LMG 16656 / NCTC 13227 / J2315 / CF5610)									9	324	324	324	9	8	10	8	6
25.956	25.6258	25.1259	25.7393	25.9215	26.127	25.9007	26.5783	26.0577	26.3514	26.1853	26.1222	26.0555	25.99	25.953	26.3238	26.1364	25.6924	25.8176	25.828	NaN	26.1782	25.6379	26.1113	25.7956	24.6641	25.2041	25.5836	26.4646	25.8553	25.7864	25.7039	Burkholderia cenocepacia (strain ATCC BAA-245 / DSM 16553 / LMG 16656 / NCTC 13227 / J2315 / CF5610)									6	117	117	117	5	3	6	7	4
32.7834	32.4491	32.2321	32.6244	33.0683	32.8162	32.906	32.8018	32.7438	33.0156	32.7651	32.8412	32.9384	33.0709	32.9837	33.0011	32.6688	32.0367	32.2625	32.4025	32.818	32.4725	32.6717	32.5221	32.1156	31.8006	31.9306	32.2923	32.4542	32.1218	32.4857	32.4263	Burkholderia cenocepacia (strain ATCC BAA-245 / DSM 16553 / LMG 16656 / NCTC 13227 / J2315 / CF5610)									14	639	0	639	19	20	13	20	24
28.0237	28.1924	28.1836	28.305	28.3758	28.599	28.3992	28.4263	28.1651	28.3432	28.3678	28.3373	27.9785	28.4459	28.4094	28.5735	28.0826	28.6901	28.1104	28.2316	28.0305	28.4465	28.3413	28.3114	27.7803	28.133	27.9959	27.9617	28.1145	28.1921	28.3399	28.165	Burkholderia cenocepacia (strain ATCC BAA-245 / DSM 16553 / LMG 16656 / NCTC 13227 / J2315 / CF5610)									3	125	125	125	6	2	6	2	4
26.0052	25.5575	NaN	NaN	25.766	26.0187	25.0971	26.2329	26.2525	26.1818	25.8698	26.5293	25.2879	26.0788	26.3144	26.6948	25.5904	26.3172	26.5417	25.8032	26.1555	25.9634	25.7675	26.2895	25.9728	NaN	25.6116	26.4724	25.2748	25.9396	25.9996	25.9307	Burkholderia cenocepacia (strain ATCC BAA-245 / DSM 16553 / LMG 16656 / NCTC 13227 / J2315 / CF5610)									5	90	90	90	4	3	2	2	2
28.9828	28.2702	27.6327	28.1589	27.5891	28.3539	28.1965	28.344	28.6125	28.7256	28.3177	29.4647	29.3458	28.8878	28.2064	27.9262	29.1372	27.4593	28.3496	27.2045	28.9063	28.1569	28.5747	28.4182	27.4939	26.9515	28.9368	28.8401	28.8263	28.7464	28.329	29.1327	Burkholderia cenocepacia (strain ATCC BAA-245 / DSM 16553 / LMG 16656 / NCTC 13227 / J2315 / CF5610)									2	177	177	177	6	3	2	4	5
25.6754	NaN	NaN	NaN	NaN	25.8674	25.4322	26.026	NaN	NaN	25.8282	25.6625	25.6311	25.4547	25.6004	24.7157	25.3932	25.34	25.563	23.6107	25.7043	26.0861	25.6273	25.5442	NaN	NaN	NaN	24.1442	26.1573	25.1819	26.1838	25.428	Burkholderia cenocepacia (strain ATCC BAA-245 / DSM 16553 / LMG 16656 / NCTC 13227 / J2315 / CF5610)									4	37	37	37	1	0	0	0	0
27.7422	28.231	28.3562	28.4074	27.793	27.5083	28.0725	28.2429	28.1192	27.7164	27.9386	28.1913	27.6117	27.9013	28.0051	27.1788	27.5301	27.3842	28.0663	28.165	27.4237	27.2074	28.0318	27.57	27.8763	28.2528	28.4722	27.8465	27.3046	27.1017	24.4942	28.2139	Burkholderia cenocepacia (strain ATCC BAA-245 / DSM 16553 / LMG 16656 / NCTC 13227 / J2315 / CF5610)									2	143	143	143	6	3	2	4	5
30.7038	30.3574	30.1275	30.2863	30.2734	30.369	30.1793	30.1589	30.2593	30.0663	29.9923	29.7779	29.7915	30.1821	30.4738	29.6619	30.4217	30.3174	30.2037	30.3003	30.3405	29.8874	30.096	30.0315	30.4434	30.424	30.4012	30.5513	30.2989	30.1848	30.3296	30.5385	Burkholderia cenocepacia (strain ATCC BAA-245 / DSM 16553 / LMG 16656 / NCTC 13227 / J2315 / CF5610)									5	394	394	394	12	14	13	13	12
29.9989	30.1617	29.6834	29.7075	29.5641	29.6065	29.7062	29.9484	29.7672	29.9253	30.0603	29.9364	30.2249	30.0829	29.9059	30.0249	29.7919	29.7985	29.8829	29.7051	29.8086	29.9274	29.9001	29.762	29.9014	30.1184	30.4416	30.0585	29.8938	30.1898	30.2489	30.0023	Burkholderia cenocepacia (strain ATCC BAA-245 / DSM 16553 / LMG 16656 / NCTC 13227 / J2315 / CF5610)					+	delta_OGC_plasmid_pscrhaB2_OGC_C4_induced_delta_OGC_plasmid_pscrhaB2_OGC_empty_induced			10	1288	1288	1288	35	45	36	35	33
27.2401	27.9174	27.4604	27.7003	27.6034	27.6111	27.6408	27.5364	27.6454	27.6426	27.4715	27.286	27.3695	27.5371	27.4835	27.6544	27.0692	27.7379	27.2806	27.556	27.2496	27.9138	27.1677	27.4381	27.2805	27.4094	27.4844	27.733	27.6662	27.4791	27.4865	27.7802	Burkholderia cenocepacia (strain ATCC BAA-245 / DSM 16553 / LMG 16656 / NCTC 13227 / J2315 / CF5610)									5	193	193	193	8	4	6	7	7
25.8333	25.754	25.4022	25.8473	26.1117	26.0764	26.0852	25.9542	25.7257	25.9454	25.9651	25.79	26.0301	26.2841	26.2329	26.3192	25.6579	25.6867	25.8509	25.7594	25.6093	26.1125	26.0905	26.3986	25.6605	NaN	25.3655	NaN	26.0242	26.0589	26.0066	NaN	Burkholderia cenocepacia (strain ATCC BAA-245 / DSM 16553 / LMG 16656 / NCTC 13227 / J2315 / CF5610)									4	75	75	75	3	1	2	1	2
NaN	26.0238	25.7533	25.5572	24.975	25.6825	25.5075	25.6163	25.453	25.4576	25.1881	25.4075	25.2876	25.6555	25.5132	25.8439	25.9928	25.1347	25.5334	25.7231	NaN	25.1867	25.3678	NaN	25.3688	25.7442	25.3857	25.3483	25.276	25.9418	25.5294	25.3123	Burkholderia cenocepacia (strain ATCC BAA-245 / DSM 16553 / LMG 16656 / NCTC 13227 / J2315 / CF5610)									4	86	86	86	2	4	4	3	3
31.1162	31.2121	31.3795	31.3026	31.2579	31.2819	31.159	31.1675	31.526	31.4327	31.158	31.2595	31.4548	31.2769	31.1458	31.098	31.4109	31.0964	31.2979	31.1723	31.2523	31.2837	31.0892	30.957	31.4278	31.3083	31.1496	31.0878	31.2626	31.3358	31.2161	31.1867	Burkholderia cenocepacia (strain ATCC BAA-245 / DSM 16553 / LMG 16656 / NCTC 13227 / J2315 / CF5610)									8	338	332	338	6	10	11	11	10
NaN	24.4925	NaN	24.4589	24.6896	NaN	24.728	24.5303	25.0571	24.8611	25.0341	24.9066	24.5828	25.0407	25.0763	24.605	25.0238	24.909	24.432	24.7026	25.0411	25.0105	NaN	25.0178	NaN	NaN	24.0232	23.463	23.7748	24.5279	NaN	24.534	Burkholderia cenocepacia (strain ATCC BAA-245 / DSM 16553 / LMG 16656 / NCTC 13227 / J2315 / CF5610)									3	59	59	59	1	3	1	2	2
25.8659	24.6996	24.4104	24.8445	24.124	25.551	24.5128	26.2754	24.0046	23.8489	24.1698	23.9119	24.3646	24.4887	24.6464	25.4239	25.8476	24.9009	25.1498	25.2487	25.2003	24.8069	24.9197	26.0426	25.0525	24.3812	25.1421	24.9928	25.6834	25.6591	25.7094	25.9294	Burkholderia cenocepacia (strain ATCC BAA-245 / DSM 16553 / LMG 16656 / NCTC 13227 / J2315 / CF5610)									10	166	166	166	7	4	1	3	3
26.8161	NaN	NaN	24.5325	NaN	26.1995	NaN	27.1728	NaN	NaN	NaN	NaN	NaN	NaN	NaN	NaN	NaN	26.2981	NaN	NaN	24.5497	NaN	NaN	26.8381	26.9376	24.5189	25.5018	23.2441	26.5746	26.5731	26.6122	26.4692	Burkholderia cenocepacia (strain ATCC BAA-245 / DSM 16553 / LMG 16656 / NCTC 13227 / J2315 / CF5610)									3	47	47	47	3	1	0	1	1
29.6099	28.4727	27.4949	28.3415	28.2182	29.0187	28.4367	29.4897	28.4958	27.646	27.8565	28.0957	28.4376	27.9364	28.0091	28.739	27.559	28.7926	28.4414	28.2976	28.38	28.9556	28.2474	28.3664	29.1623	27.6194	29.1268	29.3851	29.83	30.0419	30.0593	29.7961	Burkholderia cenocepacia (strain ATCC BAA-245 / DSM 16553 / LMG 16656 / NCTC 13227 / J2315 / CF5610)							+	delta_OGC_plasmid_pscrhaB2_OGC_C4_non_induced_delta_OGC_plasmid_pscrhaB2_OGC_empty_non_induced	5	320	320	320	19	11	5	7	6
24.6697	24.9919	25.6534	24.7532	24.7408	24.6804	24.5524	24.6608	24.6777	24.6128	24.2937	24.3956	24.8911	24.2093	24.2585	24.2858	25.3777	25.6396	25.1952	25.1134	25.3976	25.4455	25.1928	24.5861	25.6742	26.642	25.5752	25.4619	25.099	25.4049	25.1281	25.208	Burkholderia cenocepacia (strain ATCC BAA-245 / DSM 16553 / LMG 16656 / NCTC 13227 / J2315 / CF5610)									5	157	157	157	6	4	7	4	4
27.5787	27.0783	26.6035	27.4646	27.5917	27.4157	27.5541	27.5151	27.2346	27.5119	27.522	27.2777	27.269	27.4598	27.528	27.6224	27.864	27.4963	27.5432	27.7433	27.5535	27.2795	27.258	27.6278	27.002	26.7251	26.6282	27.0025	27.4647	27.3579	27.3925	27.2583	Burkholderia cenocepacia (strain ATCC BAA-245 / DSM 16553 / LMG 16656 / NCTC 13227 / J2315 / CF5610)					+	delta_OGC_plasmid_pscrhaB2_OGC_C4_induced_delta_OGC_plasmid_pscrhaB2_OGC_empty_induced			6	113	113	113	2	3	2	4	5
NaN	NaN	23.9836	NaN	22.8591	23.0558	NaN	NaN	NaN	NaN	NaN	NaN	23.0328	23.8799	23.6156	NaN	NaN	NaN	NaN	NaN	24.1144	NaN	NaN	NaN	NaN	23.8251	NaN	23.5673	NaN	NaN	NaN	NaN	Burkholderia cenocepacia (strain ATCC BAA-245 / DSM 16553 / LMG 16656 / NCTC 13227 / J2315 / CF5610)									2	36	36	36	1	2	1	2	2
NaN	NaN	NaN	NaN	NaN	NaN	NaN	NaN	NaN	NaN	NaN	NaN	NaN	NaN	NaN	25.7268	25.5189	25.6883	25.8082	25.9118	25.78	25.3974	NaN	NaN	NaN	NaN	NaN	NaN	NaN	NaN	NaN	NaN	Burkholderia cenocepacia (strain ATCC BAA-245 / DSM 16553 / LMG 16656 / NCTC 13227 / J2315 / CF5610)					+	delta_OGC_plasmid_pscrhaB2_OGC_C4_induced_delta_OGC_plasmid_pscrhaB2_OGC_empty_induced			2	15	15	15	0	0	1	0	1
25.6972	25.478	NaN	25.5706	25.4781	24.8023	25.4952	24.9794	25.0357	24.5896	25.3313	25.6132	24.525	25.1835	25.8492	26.5583	25.8534	25.0647	24.7874	25.3659	26.1961	25.6556	25.7451	25.6963	24.9271	24.7761	24.5507	25.3661	25.1407	25.7264	25.651	25.7534	Burkholderia cenocepacia (strain ATCC BAA-245 / DSM 16553 / LMG 16656 / NCTC 13227 / J2315 / CF5610)									5	77	77	77	2	2	2	2	2
25.9447	NaN	NaN	25.549	25.8846	25.6166	25.2303	26.4163	25.6505	26.0894	25.1621	25.768	25.7781	26.1397	26.1242	26.0939	26.1696	25.7203	25.5779	26.4542	26.0398	25.5476	25.9513	26.9609	25.9347	NaN	25.594	25.9333	25.7889	25.3816	25.8209	25.5838	Burkholderia cenocepacia (strain ATCC BAA-245 / DSM 16553 / LMG 16656 / NCTC 13227 / J2315 / CF5610)									7	73	73	73	1	0	0	1	1
30.7322	28.9142	26.467	29.8961	30.1579	30.2427	30.382	30.687	30.4096	30.1485	30.369	30.5563	30.5747	30.4383	30.5818	31.0571	29.9968	29.899	29.8243	29.8207	30.041	30.5777	30.2806	29.8754	28.3541	25.6361	26.7918	28.1411	30.0626	29.8585	30.2398	29.5255	Burkholderia cenocepacia (strain ATCC BAA-245 / DSM 16553 / LMG 16656 / NCTC 13227 / J2315 / CF5610)					+	delta_OGC_plasmid_pscrhaB2_OGC_C4_induced_delta_OGC_plasmid_pscrhaB2_OGC_empty_induced			17	1302	1302	1302	55	26	4	47	44
29.1686	29.2098	29.0473	29.3268	29.6062	29.6349	29.1613	29.7985	29.5675	29.8279	29.7213	29.5958	29.9661	29.8162	29.9259	30.033	29.8255	29.6174	30.0145	29.8882	28.9641	29.0692	29.8283	29.9035	29.4581	29.3384	29.2895	30.0113	30.5393	30.1686	30.7846	30.5495	Burkholderia cenocepacia (strain ATCC BAA-245 / DSM 16553 / LMG 16656 / NCTC 13227 / J2315 / CF5610)									3	119	119	119	2	5	2	4	4
25.2864	25.3635	24.8962	25.7089	25.7999	25.987	26.086	26.069	25.4777	26.5858	26.6186	26.4287	26.1201	26.7047	26.6432	26.9566	26.2268	25.6139	26.1959	26.0985	26.9339	26.4039	26.6119	27.6276	24.5562	24.7634	24.8718	24.956	25.552	24.9205	25.5862	25.0048	Burkholderia cenocepacia (strain ATCC BAA-245 / DSM 16553 / LMG 16656 / NCTC 13227 / J2315 / CF5610)					+	delta_OGC_plasmid_pscrhaB2_OGC_C4_induced_delta_OGC_plasmid_pscrhaB2_OGC_empty_induced	+	delta_OGC_plasmid_pscrhaB2_OGC_C4_non_induced_delta_OGC_plasmid_pscrhaB2_OGC_empty_non_induced	4	72	72	72	2	1	0	1	3
26.6948	NaN	NaN	NaN	26.8708	NaN	NaN	NaN	26.4888	27.1073	27.0767	26.8894	27.1031	27.2824	NaN	NaN	NaN	26.0127	NaN	NaN	NaN	NaN	NaN	NaN	25.4565	NaN	25.8158	NaN	NaN	NaN	NaN	NaN	Burkholderia cenocepacia (strain ATCC BAA-245 / DSM 16553 / LMG 16656 / NCTC 13227 / J2315 / CF5610)									2	57	57	57	2	1	2	1	2
24.9993	25.0081	24.5938	25.0027	25.0704	24.6562	24.855	24.618	25.0214	25.2522	25.5164	25.2155	24.8001	25.3248	25.1459	24.8185	25.0129	25.1276	25.0924	25.2754	25.2471	24.7401	25.0379	25.1604	24.449	24.5304	24.4797	24.6926	24.6956	24.0091	24.9197	24.6759	Burkholderia cenocepacia (strain ATCC BAA-245 / DSM 16553 / LMG 16656 / NCTC 13227 / J2315 / CF5610)					+	delta_OGC_plasmid_pscrhaB2_OGC_C4_induced_delta_OGC_plasmid_pscrhaB2_OGC_empty_induced			5	86	86	86	2	3	1	2	3
NaN	25.2375	25.6081	25.4942	NaN	NaN	NaN	NaN	NaN	NaN	NaN	NaN	NaN	NaN	NaN	25.002	24.7876	25.299	NaN	25.2417	NaN	NaN	25.5942	NaN	NaN	NaN	NaN	NaN	NaN	NaN	NaN	NaN	Burkholderia cenocepacia (strain ATCC BAA-245 / DSM 16553 / LMG 16656 / NCTC 13227 / J2315 / CF5610)									2	33	33	33	3	2	2	0	1
28.9705	28.5138	28.4309	28.5627	28.9306	28.4063	28.69	28.4106	29.1129	28.6822	28.763	28.7187	28.9749	29.0263	28.8601	28.4073	28.8819	29.0548	28.5737	28.6651	28.4689	29.092	28.6978	28.5333	29.0891	28.5519	28.5847	28.5524	29.3329	28.7186	28.6948	28.6481	Burkholderia cenocepacia (strain ATCC BAA-245 / DSM 16553 / LMG 16656 / NCTC 13227 / J2315 / CF5610)									2	93	93	93	4	3	1	3	2
31.4516	31.0606	30.9681	30.9491	31.1949	31.2401	31.0579	31.2519	31.2287	31.1956	31.2018	31.1177	31.5041	31.4071	31.2446	30.0958	31.5243	31.5512	31.4803	31.4509	31.3343	31.1677	31.368	31.12	31.2401	31.0705	31.0275	31.1199	31.2424	31.2439	31.2091	31.2266	Burkholderia cenocepacia (strain ATCC BAA-245 / DSM 16553 / LMG 16656 / NCTC 13227 / J2315 / CF5610)					+	delta_OGC_plasmid_pscrhaB2_OGC_C4_induced_delta_OGC_plasmid_pscrhaB2_OGC_empty_induced			6	406	406	406	15	9	8	10	14
24.2949	24.2193	24.4636	24.5322	24.2716	23.7389	24.3013	24.64	24.6408	24.3238	24.9038	24.622	24.8047	24.2664	24.4471	24.9114	24.4591	24.3972	24.4937	24.3997	24.2742	24.5123	24.6753	24.7417	24.1614	24.4221	24.7783	24.4487	24.765	24.9295	24.7982	24.6911	Burkholderia cenocepacia (strain ATCC BAA-245 / DSM 16553 / LMG 16656 / NCTC 13227 / J2315 / CF5610)									5	158	158	158	5	4	3	3	7
29.2525	29.226	29.1453	29.1555	29.0574	29.2049	28.9626	29.442	29.4883	29.2714	29.3575	29.2375	29.4006	29.1456	29.0101	28.8566	28.6967	29.2741	29.0703	29.0683	28.844	28.8456	28.1981	28.5392	29.2241	29.0111	29.3265	29.5868	29.0591	29.0473	29.0575	29.2	Burkholderia cenocepacia (strain ATCC BAA-245 / DSM 16553 / LMG 16656 / NCTC 13227 / J2315 / CF5610)									8	300	300	300	10	8	6	11	6
29.2815	29.6676	29.4584	29.8587	29.4652	28.9746	29.4651	29.4799	29.7676	29.2356	29.461	29.6853	29.3397	29.2823	29.2748	29.7725	29.363	29.2952	29.4438	29.6344	29.1748	29.0581	29.111	29.2709	29.7084	29.7823	29.9404	29.9114	29.19	29.427	29.5025	29.6367	Burkholderia cenocepacia (strain ATCC BAA-245 / DSM 16553 / LMG 16656 / NCTC 13227 / J2315 / CF5610)					+	delta_OGC_plasmid_pscrhaB2_OGC_C4_induced_delta_OGC_plasmid_pscrhaB2_OGC_empty_induced			10	787	787	787	25	28	27	24	23
28.8996	29.1023	29.2405	28.7567	29.332	29.3836	29.1819	29.0962	29.304	29.5545	29.3409	29.2784	29.2766	29.2349	29.1157	29.2189	29.3014	28.4414	29.0532	28.8398	29.3728	29.6546	29.4952	29.2162	28.8408	29.0915	29.0148	29.0533	28.9615	29.1307	29.1	29.0845	Burkholderia cenocepacia (strain ATCC BAA-245 / DSM 16553 / LMG 16656 / NCTC 13227 / J2315 / CF5610)									9	248	82	248	7	7	10	14	7
30.0045	30.207	30.3998	30.1279	29.8665	30.0638	30.134	29.9573	30.322	29.6539	30.0611	30.4213	29.9288	29.9577	30.1929	30.3893	30.1836	30.2219	29.8599	30.0081	30.2413	30.2754	30.0545	29.7606	30.1302	30.3303	30.1807	30.3695	29.9655	29.9649	30.0557	30.034	Burkholderia cenocepacia (strain ATCC BAA-245 / DSM 16553 / LMG 16656 / NCTC 13227 / J2315 / CF5610)									17	1109	1016	1109	29	38	31	30	35
29.5948	29.0742	29.3815	29.0372	28.6002	29.2652	29.1196	29.4494	29.5869	29.2077	29.603	29.4552	29.6618	29.2622	29.6395	29.613	29.4442	29.5811	29.1786	28.583	28.8735	29.389	29.2985	29.4646	29.3306	29.1168	28.7877	29.3799	29.4696	29.2955	29.1705	29.6333	Burkholderia cenocepacia (strain ATCC BAA-245 / DSM 16553 / LMG 16656 / NCTC 13227 / J2315 / CF5610)									7	153	21	153	4	2	9	1	3
NaN	NaN	NaN	NaN	NaN	NaN	NaN	25.8288	24.924	25.669	24.501	NaN	24.9661	NaN	NaN	NaN	NaN	NaN	NaN	24.3542	NaN	NaN	NaN	NaN	24.6221	25.2708	25.3741	NaN	24.306	NaN	24.5972	NaN	Burkholderia cenocepacia (strain ATCC BAA-245 / DSM 16553 / LMG 16656 / NCTC 13227 / J2315 / CF5610)									1	84	84	84	3	2	1	2	3
27.6401	28.1571	27.5799	28.2043	27.7632	28.7311	27.9086	28.686	28.1941	26.6385	28.5915	27.8038	28.7104	28.1903	28.1712	28.4735	28.7394	28.7969	28.8681	29.0279	27.7303	28.2491	27.2761	28.8686	28.3772	28.0483	28.1583	27.8862	28.4214	28.5832	28.3661	28.3591	Burkholderia cenocepacia (strain ATCC BAA-245 / DSM 16553 / LMG 16656 / NCTC 13227 / J2315 / CF5610)					+	delta_OGC_plasmid_pscrhaB2_OGC_C4_induced_delta_OGC_plasmid_pscrhaB2_OGC_empty_induced			6	218	218	218	5	6	6	7	6
28.2411	27.902	28.0039	27.068	27.9212	27.9529	27.9758	28.0048	27.8512	28.1232	28.0451	28.1214	28.2562	28.1832	28.081	27.8133	27.9359	27.5985	27.811	27.8443	27.8161	27.7395	27.8608	27.8433	27.6266	28.2207	28.1647	28.0911	27.3863	27.9419	28.1616	28.1392	Burkholderia cenocepacia (strain ATCC BAA-245 / DSM 16553 / LMG 16656 / NCTC 13227 / J2315 / CF5610)									10	174	174	174	7	4	6	5	7
26.1098	26.6692	27.1263	26.9352	26.0144	27.0955	27.0194	26.5719	27.0942	27.1573	27.0167	26.9053	26.2182	26.8616	26.4933	27.3338	27.4237	26.662	26.5598	26.9443	27.4316	27.1757	26.9291	27.0004	26.4113	27.0116	26.9516	26.8149	26.0936	NaN	27.0085	26.7521	Burkholderia cenocepacia (strain ATCC BAA-245 / DSM 16553 / LMG 16656 / NCTC 13227 / J2315 / CF5610)									4	75	75	75	1	2	6	1	0
26.2696	27.1433	26.962	27.0663	26.7507	26.379	26.5819	26.4826	26.7393	26.701	26.7655	26.6565	26.3211	26.7145	26.8171	26.0615	26.0962	26.6609	26.4844	26.9978	26.1269	26.5734	26.2649	26.2972	27.1596	27.1565	27.2228	27.6157	26.3089	26.5983	26.5575	26.9659	Burkholderia cenocepacia (strain ATCC BAA-245 / DSM 16553 / LMG 16656 / NCTC 13227 / J2315 / CF5610)					+	delta_OGC_plasmid_pscrhaB2_OGC_C4_induced_delta_OGC_plasmid_pscrhaB2_OGC_empty_induced			5	352	352	352	11	11	14	12	12
30.0971	30.2085	30.1233	30.0277	30.2832	30.2063	30.0793	30.0589	30.4551	30.184	30.3177	29.9509	30.3874	30.2969	30.2144	29.4306	29.9361	30.0736	30.0803	30.109	30.0939	29.596	29.9311	29.9139	30.2129	30.4181	30.3281	30.1437	29.9103	30.1066	29.9961	30.0184	Burkholderia cenocepacia (strain ATCC BAA-245 / DSM 16553 / LMG 16656 / NCTC 13227 / J2315 / CF5610)					+	delta_OGC_plasmid_pscrhaB2_OGC_C4_induced_delta_OGC_plasmid_pscrhaB2_OGC_empty_induced			3	375	375	375	11	6	10	11	16
28.4561	28.5373	28.8671	28.2342	28.216	28.7201	28.5985	28.2875	28.2275	28.6987	28.3702	28.5031	28.1141	28.5084	28.4422	28.4815	28.9098	28.2394	28.5027	28.2651	28.6692	28.6043	28.7667	28.3931	28.2021	28.622	28.4628	28.2617	28.4286	28.2706	28.4516	28.2029	Burkholderia cenocepacia (strain ATCC BAA-245 / DSM 16553 / LMG 16656 / NCTC 13227 / J2315 / CF5610)									11	472	472	472	13	13	10	12	12
32.9826	32.6051	32.5802	32.9767	32.798	32.5688	32.5706	32.6539	32.8228	32.8612	32.7593	32.5132	32.5089	32.7954	32.5455	32.2151	32.6108	32.8792	32.7704	32.7947	32.6299	32.517	32.4501	32.2805	32.8234	32.4012	32.7798	32.7412	32.8592	32.4927	32.7559	32.5047	Burkholderia cenocepacia (strain ATCC BAA-245 / DSM 16553 / LMG 16656 / NCTC 13227 / J2315 / CF5610)									12	1011	1011	1011	24	32	33	30	35
27.7463	27.9526	27.6514	27.9062	27.6938	27.5756	27.6729	27.873	27.6305	27.5379	27.4713	27.6912	27.2982	27.7248	27.5539	28.2646	28.1253	27.8213	27.7513	27.9361	27.7631	28.1289	27.7896	28.2689	27.798	27.4327	27.714	27.8362	28.0335	28.0303	28.0964	28.067	Burkholderia cenocepacia (strain ATCC BAA-245 / DSM 16553 / LMG 16656 / NCTC 13227 / J2315 / CF5610)									13	349	349	349	10	9	11	11	7
31.8937	31.9701	31.9366	31.8279	31.7789	31.7757	31.652	31.9284	31.6524	31.452	31.7537	31.7587	31.5742	31.5515	31.7136	31.7832	31.7738	31.3912	31.8333	31.7322	31.4895	31.6459	31.6207	31.7551	31.7493	31.695	31.7971	31.7484	31.5329	31.9638	31.8881	31.7754	Burkholderia cenocepacia (strain ATCC BAA-245 / DSM 16553 / LMG 16656 / NCTC 13227 / J2315 / CF5610)									12	1046	1046	1046	39	32	32	35	33
30.0879	29.7728	29.8103	29.9076	29.7263	29.8141	29.5326	29.7535	30.0142	29.499	29.6137	29.3905	29.8874	29.649	29.7641	29.7195	29.7048	29.7007	29.6656	29.8962	29.8216	29.5912	29.5545	29.5217	29.9439	29.524	29.7477	29.9049	29.8709	30.0244	29.9022	29.6919	Burkholderia cenocepacia (strain ATCC BAA-245 / DSM 16553 / LMG 16656 / NCTC 13227 / J2315 / CF5610)									7	371	371	371	18	9	11	8	14
27.8364	27.5746	27.088	28.2064	NaN	NaN	NaN	NaN	28.1391	NaN	NaN	NaN	NaN	NaN	NaN	NaN	NaN	NaN	NaN	28.1233	NaN	NaN	NaN	NaN	28.4075	28.0155	28.1509	27.7767	NaN	NaN	NaN	NaN	Burkholderia cenocepacia (strain ATCC BAA-245 / DSM 16553 / LMG 16656 / NCTC 13227 / J2315 / CF5610)	+	WT_pScrhaB2_OGC_induced_WT_pScrhaB2_OGC_non_induced			+	delta_OGC_plasmid_pscrhaB2_OGC_C4_induced_delta_OGC_plasmid_pscrhaB2_OGC_empty_induced			3	79	79	79	2	3	3	3	3
29.2785	29.707	30.0263	29.7408	30.0065	29.4275	29.6336	29.5759	29.7708	29.6414	29.6141	29.6004	29.6219	29.7035	29.5851	28.9762	28.8604	29.162	29.1164	29.2992	29.0651	29.0737	28.9419	28.7742	29.4959	29.8083	29.7176	29.7549	29.1918	29.3389	29.2022	29.5581	Burkholderia cenocepacia (strain ATCC BAA-245 / DSM 16553 / LMG 16656 / NCTC 13227 / J2315 / CF5610)					+	delta_OGC_plasmid_pscrhaB2_OGC_C4_induced_delta_OGC_plasmid_pscrhaB2_OGC_empty_induced			10	475	0	475	15	23	18	15	16
27.1944	26.8591	26.973	26.5445	26.8573	26.9354	26.5809	26.817	26.8742	26.8885	26.7456	26.7605	26.8516	26.8578	26.5186	25.8628	27.2268	27.2627	26.8865	26.8584	27.0651	26.4171	26.7701	26.2977	27.4204	26.8712	26.9014	26.9457	26.8932	27.0619	26.9466	26.9474	Burkholderia cenocepacia (strain ATCC BAA-245 / DSM 16553 / LMG 16656 / NCTC 13227 / J2315 / CF5610)									5	159	159	159	8	6	6	7	4
27.0005	28.004	28.3602	NaN	NaN	27.9312	27.1429	27.7959	26.3639	27.792	NaN	27.8884	27.3573	NaN	NaN	27.3009	28.0956	26.6458	28.137	NaN	27.9086	28.4214	28.1134	27.5389	27.7177	28.738	28.5917	27.8768	27.7365	27.6602	28.3652	28.2152	Burkholderia cenocepacia (strain ATCC BAA-245 / DSM 16553 / LMG 16656 / NCTC 13227 / J2315 / CF5610)									6	140	140	140	3	4	4	3	1
29.1549	29.1088	28.6137	28.9922	29.3656	29.4088	29.3217	29.6225	29.3631	29.3168	29.221	28.9804	29.5096	29.4196	29.3996	28.6473	29.1655	29.0181	29.3602	29.4291	29.2949	29.4177	29.2959	29.6199	29.9004	29.4486	29.8155	29.9739	29.9521	29.9959	30.101	30.1191	Burkholderia cenocepacia (strain ATCC BAA-245 / DSM 16553 / LMG 16656 / NCTC 13227 / J2315 / CF5610)					+	delta_OGC_plasmid_pscrhaB2_OGC_C4_induced_delta_OGC_plasmid_pscrhaB2_OGC_empty_induced	+	delta_OGC_plasmid_pscrhaB2_OGC_C4_non_induced_delta_OGC_plasmid_pscrhaB2_OGC_empty_non_induced	8	410	410	410	12	11	7	10	14
28.6663	29.2044	29.0994	29.2785	28.6841	28.7439	29.0123	28.8201	28.3658	28.7678	28.5108	28.9153	28.4882	28.974	28.9041	29.6814	29.0259	28.974	28.727	29.0017	29.5117	29.1011	28.8161	29.0538	28.7732	28.9782	28.9086	28.9731	28.877	29.0302	29.1727	29.0422	Burkholderia cenocepacia (strain ATCC BAA-245 / DSM 16553 / LMG 16656 / NCTC 13227 / J2315 / CF5610)									6	398	398	398	11	14	8	11	9
31.1279	31.084	30.8244	31.6054	30.6575	30.05	30.812	30.4041	31.3409	30.5767	31.2231	30.7153	30.8701	30.7	30.678	30.6753	30.9288	30.9121	31.3897	30.6009	30.8994	30.1793	29.9636	30.0753	30.9022	30.6667	31.2293	30.1233	30.0403	30.8696	30.6036	30.3172	Burkholderia cenocepacia (strain ATCC BAA-245 / DSM 16553 / LMG 16656 / NCTC 13227 / J2315 / CF5610)									6	248	248	248	8	6	9	10	10
26.7426	26.9982	NaN	26.7008	26.6731	26.7445	NaN	26.8668	26.8054	26.3283	26.348	26.436	26.8386	26.5151	NaN	NaN	26.4859	26.5024	26.2362	26.3175	NaN	NaN	NaN	NaN	NaN	NaN	NaN	NaN	26.7486	NaN	NaN	NaN	Burkholderia cenocepacia (strain ATCC BAA-245 / DSM 16553 / LMG 16656 / NCTC 13227 / J2315 / CF5610)					+	delta_OGC_plasmid_pscrhaB2_OGC_C4_induced_delta_OGC_plasmid_pscrhaB2_OGC_empty_induced			3	97	97	97	3	3	3	2	3
29.7132	29.8586	29.8723	29.7623	29.5444	29.7184	29.8662	29.4495	29.119	29.7342	29.1651	29.3662	28.9651	29.3328	29.4464	29.9056	30.0825	29.443	29.4396	29.4456	30.2474	30.017	29.7133	29.662	29.6936	29.9821	29.4131	29.4184	29.9214	29.7857	29.5753	29.72	Burkholderia cenocepacia (strain ATCC BAA-245 / DSM 16553 / LMG 16656 / NCTC 13227 / J2315 / CF5610)									6	151	151	151	5	2	10	3	4
27.519	27.3981	27.3841	27.8159	27.413	26.8026	26.5784	27.2941	27.5082	27.9377	27.3931	26.4043	27.2818	27.3765	27.1132	26.2874	27.8766	27.3971	27.2545	27.1548	26.9437	27.3011	27.0108	27.0584	26.4196	27.55	27.3191	27.3632	27.1624	27.2019	27.199	26.8442	Burkholderia cenocepacia (strain ATCC BAA-245 / DSM 16553 / LMG 16656 / NCTC 13227 / J2315 / CF5610)									6	150	150	150	5	8	4	5	4
27.6359	27.9472	28.0899	27.324	27.4879	27.727	27.5262	27.8619	27.659	27.886	27.654	28.1097	28.3468	27.8694	27.702	27.135	27.5705	27.6315	27.7652	27.6489	26.8853	27.5268	27.6054	27.5782	27.7697	28.1504	28.2448	28.0418	27.7564	27.8123	27.7838	27.7416	Burkholderia cenocepacia (strain ATCC BAA-245 / DSM 16553 / LMG 16656 / NCTC 13227 / J2315 / CF5610)					+	delta_OGC_plasmid_pscrhaB2_OGC_C4_induced_delta_OGC_plasmid_pscrhaB2_OGC_empty_induced			5	268	268	268	5	9	8	5	8
27.9054	28.1098	27.8267	28.3455	28.3476	27.7577	28.2003	28.1944	28.1604	27.7988	28.0706	27.9924	28.014	27.8781	28.013	27.7941	27.5526	28.1959	27.9725	28.259	27.629	27.8954	27.7402	28.3829	28.3585	28.3603	28.373	28.0368	28.0392	28.3923	27.9586	28.1278	Burkholderia cenocepacia (strain ATCC BAA-245 / DSM 16553 / LMG 16656 / NCTC 13227 / J2315 / CF5610)									4	169	169	169	5	3	6	5	5
28.4096	NaN	NaN	27.8482	28.1659	28.0958	28.6203	28.855	28.4788	28.812	NaN	28.4119	28.1544	NaN	28.8318	29.191	28.9453	28.232	28.6522	28.3652	28.7859	NaN	27.9467	NaN	NaN	NaN	NaN	NaN	NaN	NaN	28.3024	NaN	Burkholderia cenocepacia (strain ATCC BAA-245 / DSM 16553 / LMG 16656 / NCTC 13227 / J2315 / CF5610)					+	delta_OGC_plasmid_pscrhaB2_OGC_C4_induced_delta_OGC_plasmid_pscrhaB2_OGC_empty_induced			3	77	77	77	2	2	2	2	2
30.1785	29.6784	30.0401	29.8508	29.8674	NaN	29.7185	30.303	30.322	30.2976	29.9881	30.0825	30.6968	30.4695	30.0525	29.0394	30.4046	31.0268	30.6549	30.2065	NaN	29.8561	30.1405	30.2833	30.2369	30.1547	30.3906	29.9616	NaN	30.3706	30.358	29.8491	Burkholderia cenocepacia (strain ATCC BAA-245 / DSM 16553 / LMG 16656 / NCTC 13227 / J2315 / CF5610)									2	33	33	33	0	0	0	1	1
27.6739	27.9641	27.9096	28.0522	27.4896	27.4545	27.4746	27.4296	27.7834	27.7015	27.5544	27.4752	27.6397	27.4472	27.4587	27.2812	28.1281	27.9829	27.9473	27.9746	27.5674	27.5974	27.4248	27.4197	27.6455	27.6109	27.759	27.8885	27.5865	27.531	27.3963	27.7193	Burkholderia cenocepacia (strain ATCC BAA-245 / DSM 16553 / LMG 16656 / NCTC 13227 / J2315 / CF5610)	+	WT_pScrhaB2_OGC_induced_WT_pScrhaB2_OGC_non_induced	+	delta_OGC_plasmid_pscrhaB2_OGC_C4_induced_delta_OGC_plasmid_pscrhaB2_OGC_C4_non_induced	+	delta_OGC_plasmid_pscrhaB2_OGC_C4_induced_delta_OGC_plasmid_pscrhaB2_OGC_empty_induced			8	210	210	210	7	11	12	6	4
29.2362	29.4657	29.1613	29.4606	28.9057	28.9295	28.9453	28.9217	29.303	29.0621	29.1586	29.0492	29.1331	29.0676	29.0379	29.2079	29.4984	29.7609	29.2421	29.336	29.0275	29.1033	28.9424	29.1189	29.4652	29.1253	29.2127	29.282	29.3141	29.1925	29.2442	29.2276	Burkholderia cenocepacia (strain ATCC BAA-245 / DSM 16553 / LMG 16656 / NCTC 13227 / J2315 / CF5610)							+	delta_OGC_plasmid_pscrhaB2_OGC_C4_non_induced_delta_OGC_plasmid_pscrhaB2_OGC_empty_non_induced	9	552	552	552	18	18	16	18	13
23.683	24.9497	NaN	23.7216	NaN	NaN	NaN	NaN	NaN	NaN	NaN	NaN	25.9235	NaN	NaN	NaN	23.1283	NaN	NaN	23.8986	NaN	NaN	23.203	23.9344	25.035	NaN	NaN	NaN	NaN	NaN	23.8435	NaN	Burkholderia cenocepacia (strain ATCC BAA-245 / DSM 16553 / LMG 16656 / NCTC 13227 / J2315 / CF5610)									3	66	66	66	2	3	2	3	2
26.9065	26.9659	26.4314	26.8985	27.1066	27.0573	26.9368	27.3403	27.3874	27.104	27.1942	26.9574	27.5272	27.0803	27.0238	27.4888	27.4321	27.4216	27.2781	27.2876	26.8056	27.2419	26.6523	27.4281	27.0595	26.599	26.6229	26.8175	27.5277	27.4621	27.3017	27.3743	Burkholderia cenocepacia (strain ATCC BAA-245 / DSM 16553 / LMG 16656 / NCTC 13227 / J2315 / CF5610)					+	delta_OGC_plasmid_pscrhaB2_OGC_C4_induced_delta_OGC_plasmid_pscrhaB2_OGC_empty_induced			8	229	229	229	6	6	4	5	4
29.6403	29.4556	29.3156	29.3794	29.3591	29.51	29.3844	29.4863	29.1885	29.4447	29.3793	29.2294	29.1786	29.5673	29.4492	29.1862	29.9413	29.573	29.7083	29.5417	29.6142	29.7531	29.4278	29.4164	29.0926	29.1504	29.077	29.3811	29.4451	29.2228	29.3744	29.3148	Burkholderia cenocepacia (strain ATCC BAA-245 / DSM 16553 / LMG 16656 / NCTC 13227 / J2315 / CF5610)					+	delta_OGC_plasmid_pscrhaB2_OGC_C4_induced_delta_OGC_plasmid_pscrhaB2_OGC_empty_induced			17	677	677	677	24	19	25	24	21
27.7581	28.5057	28.1781	27.7882	27.9633	27.4732	27.9791	27.2897	27.9322	27.8747	28.0267	28.2135	27.6934	28.2146	28.0928	29.0265	28.4486	27.938	28.0878	28.1072	28.7382	28.5432	28.2752	28.1957	27.7238	28.5302	27.8518	27.7763	28.124	28.2871	28.2035	28.0754	Burkholderia cenocepacia (strain ATCC BAA-245 / DSM 16553 / LMG 16656 / NCTC 13227 / J2315 / CF5610)									3	196	196	196	6	7	8	6	7
NaN	27.8476	28.1955	NaN	NaN	NaN	NaN	NaN	NaN	NaN	NaN	NaN	NaN	NaN	NaN	NaN	NaN	NaN	NaN	NaN	NaN	NaN	NaN	NaN	28.3948	27.9	28.5172	27.9248	NaN	27.4369	NaN	27.7503	Burkholderia cenocepacia (strain ATCC BAA-245 / DSM 16553 / LMG 16656 / NCTC 13227 / J2315 / CF5610)					+	delta_OGC_plasmid_pscrhaB2_OGC_C4_induced_delta_OGC_plasmid_pscrhaB2_OGC_empty_induced			3	6	6	6	0	0	0	0	0
27.4985	27.7684	27.8286	27.4273	27.6342	27.2814	27.3774	27.5161	27.9696	27.6263	27.7348	27.8947	27.1177	27.3558	27.4363	27.8434	27.5113	27.4847	27.1599	27.2289	26.9684	27.4156	27.437	27.2057	27.7703	27.971	27.612	27.1759	27.1988	27.5708	27.4942	27.5769	Burkholderia cenocepacia (strain ATCC BAA-245 / DSM 16553 / LMG 16656 / NCTC 13227 / J2315 / CF5610)									5	165	165	165	5	3	7	4	7
30.5237	30.5956	30.722	30.5459	30.3815	30.2833	30.2455	30.4332	30.3535	30.3343	30.5737	30.7811	30.2992	30.5575	30.714	30.8268	30.517	30.3902	30.4896	30.4998	30.1356	30.6294	30.5536	30.2991	30.2205	30.449	30.4611	30.4029	30.4212	30.2914	30.2469	30.116	Burkholderia cenocepacia (strain ATCC BAA-245 / DSM 16553 / LMG 16656 / NCTC 13227 / J2315 / CF5610)									13	1057	1057	1057	33	33	39	33	33
28.5533	28.0502	28.5321	28.2871	28.6151	28.6684	28.6007	28.7835	28.4276	27.9275	28.6691	28.8393	28.2238	28.4565	28.4763	28.0202	28.2835	28.7381	27.619	28.7082	29.0744	28.4307	28.3034	27.2871	28.2362	27.6851	28.1065	28.2449	28.4044	27.9083	28.2138	27.9711	Burkholderia cenocepacia (strain ATCC BAA-245 / DSM 16553 / LMG 16656 / NCTC 13227 / J2315 / CF5610)									4	512	512	512	17	17	21	19	11
NaN	NaN	25.654	NaN	NaN	NaN	NaN	NaN	NaN	NaN	NaN	NaN	NaN	NaN	NaN	NaN	NaN	NaN	NaN	NaN	NaN	NaN	NaN	NaN	25.5743	NaN	NaN	NaN	25.8692	25.8944	NaN	25.8987	Burkholderia cenocepacia (strain ATCC BAA-245 / DSM 16553 / LMG 16656 / NCTC 13227 / J2315 / CF5610)									2	56	56	56	2	0	2	1	2
26.1065	NaN	NaN	NaN	NaN	26.8413	NaN	26.2948	25.3921	26.0151	26.1385	26.4976	26.1511	26.0966	NaN	NaN	NaN	25.6514	NaN	NaN	NaN	NaN	NaN	NaN	NaN	NaN	NaN	NaN	NaN	NaN	NaN	NaN	Burkholderia cenocepacia (strain ATCC BAA-245 / DSM 16553 / LMG 16656 / NCTC 13227 / J2315 / CF5610)									3	57	57	57	2	1	2	1	2
28.1853	28.3155	27.0496	27.0287	27.6616	NaN	28.1702	28.4718	NaN	28.29	28.6388	28.4058	NaN	28.9979	28.5702	NaN	NaN	27.9861	27.8174	28.5888	NaN	28.0324	28.2948	28.7784	28.2497	25.2041	NaN	29.2793	NaN	28.5565	25.0062	25.4885	Burkholderia cenocepacia (strain ATCC BAA-245 / DSM 16553 / LMG 16656 / NCTC 13227 / J2315 / CF5610)									2	47	47	47	3	0	1	2	4
27.4233	27.0257	25.7477	26.7712	27.5056	27.7387	27.699	27.0378	27.5234	27.6133	27.61	27.9192	27.971	27.8693	27.9806	27.9079	27.1267	26.8454	27.0348	26.7533	27.4898	27.637	27.5205	26.7426	24.8416	23.3728	24.1595	24.8504	25.8061	25.9929	25.9203	25.4592	Burkholderia cenocepacia (strain ATCC BAA-245 / DSM 16553 / LMG 16656 / NCTC 13227 / J2315 / CF5610)					+	delta_OGC_plasmid_pscrhaB2_OGC_C4_induced_delta_OGC_plasmid_pscrhaB2_OGC_empty_induced	+	delta_OGC_plasmid_pscrhaB2_OGC_C4_non_induced_delta_OGC_plasmid_pscrhaB2_OGC_empty_non_induced	12	454	454	465	19	18	7	21	18
28.913	28.9449	28.5321	28.7427	27.8179	28.9454	29.092	28.2474	28.3992	28.8611	28.6011	28.7028	28.2638	28.7222	28.633	29.0206	29.709	28.6958	28.7224	28.6172	29.6625	29.4344	29.0828	28.7144	28.152	28.5599	28.1003	27.7559	28.2137	28.1364	27.5904	27.8106	Burkholderia cenocepacia (strain ATCC BAA-245 / DSM 16553 / LMG 16656 / NCTC 13227 / J2315 / CF5610)							+	delta_OGC_plasmid_pscrhaB2_OGC_C4_non_induced_delta_OGC_plasmid_pscrhaB2_OGC_empty_non_induced	6	306	306	306	11	10	9	11	5
28.2011	27.3357	27.5575	26.7748	26.2099	27.4525	26.9822	28.3504	26.5028	26.6071	26.5502	26.4861	26.4532	26.6984	26.4993	26.2248	27.3551	27.6679	26.9625	27.0004	26.8927	26.955	26.8555	27.1924	27.4101	26.4496	27.1848	26.9476	27.3971	27.0203	27.3003	27.605	Burkholderia cenocepacia (strain ATCC BAA-245 / DSM 16553 / LMG 16656 / NCTC 13227 / J2315 / CF5610)									8	162	162	162	9	6	4	3	3
29.2078	30.1927	29.1377	31.1044	28.9943	29.0531	28.912	28.8778	31.744	32.0528	32.0429	31.7258	29.4625	29.394	29.1523	28.544	31.4411	31.646	31.3521	31.6567	29.0816	28.9918	28.9204	28.7519	30.5578	28.5745	29.6646	30.1262	29.0142	28.2935	28.7654	28.4535	Burkholderia cenocepacia (strain ATCC BAA-245 / DSM 16553 / LMG 16656 / NCTC 13227 / J2315 / CF5610)			+	delta_OGC_plasmid_pscrhaB2_OGC_C4_induced_delta_OGC_plasmid_pscrhaB2_OGC_C4_non_induced	+	delta_OGC_plasmid_pscrhaB2_OGC_C4_induced_delta_OGC_plasmid_pscrhaB2_OGC_empty_induced			6	420	420	420	9	17	8	17	5
25.2771	23.788	24.2914	NaN	25.2335	25.0326	25.3695	24.8185	25.0131	25.2626	24.6443	25.257	25.5668	25.4085	24.5527	25.6876	NaN	24.84	24.4955	NaN	25.6613	24.813	25.534	24.4956	24.9475	NaN	24.4446	24.1768	25.3286	24.3819	25.2421	25.0995	Burkholderia cenocepacia (strain ATCC BAA-245 / DSM 16553 / LMG 16656 / NCTC 13227 / J2315 / CF5610)									3	80	80	80	4	3	3	2	3
27.1012	26.9291	26.9144	26.6774	26.7811	27.0895	26.7814	26.6605	26.8728	26.9318	26.7944	26.9888	27.0566	26.7452	26.828	26.7609	27.6363	27.0586	27.1018	26.708	27.5797	27.4188	27.1935	26.2822	26.9701	27.208	26.9429	26.956	27.422	27.0814	27.02	27.1198	Burkholderia cenocepacia (strain ATCC BAA-245 / DSM 16553 / LMG 16656 / NCTC 13227 / J2315 / CF5610)									5	91	91	91	1	4	1	1	2
NaN	24.6398	24.595	24.1007	NaN	24.9149	24.3944	23.876	25.3074	24.1419	23.9435	24.9171	24.4904	23.9534	24.987	NaN	24.3329	24.9541	NaN	NaN	25.0731	24.7022	23.971	24.4153	24.7229	24.1529	24.5638	24.8024	24.7554	24.4801	24.4563	24.8183	Burkholderia cenocepacia (strain ATCC BAA-245 / DSM 16553 / LMG 16656 / NCTC 13227 / J2315 / CF5610)									4	116	116	116	0	4	1	0	2
NaN	NaN	NaN	NaN	23.827	NaN	NaN	NaN	24.496	NaN	24.5965	NaN	25.4449	NaN	NaN	NaN	NaN	25.0442	NaN	NaN	NaN	NaN	NaN	NaN	24.629	NaN	24.6465	24.8503	NaN	NaN	24.2507	25.0495	Burkholderia cenocepacia (strain ATCC BAA-245 / DSM 16553 / LMG 16656 / NCTC 13227 / J2315 / CF5610)									2	77	77	77	2	2	2	2	4
26.5212	25.5491	NaN	26.1817	26.3848	26.4189	26.3543	26.7449	26.0677	26.3279	26.5875	26.3277	26.5928	26.7301	26.7603	26.8197	26.8344	26.2203	26.3187	26.4313	26.4701	26.0831	26.567	26.717	25.6463	24.5953	25.0799	25.6263	26.3697	25.8464	26.3333	26.0114	Burkholderia cenocepacia (strain ATCC BAA-245 / DSM 16553 / LMG 16656 / NCTC 13227 / J2315 / CF5610)					+	delta_OGC_plasmid_pscrhaB2_OGC_C4_induced_delta_OGC_plasmid_pscrhaB2_OGC_empty_induced			5	109	109	109	3	6	2	1	3
25.6403	26.1961	25.943	26.086	26.0815	25.5988	25.1781	25.7988	26.4418	26.4399	26.4303	25.2567	26.6077	26.0758	25.6362	25.0549	25.4526	26.4153	25.9458	25.9707	24.8588	25.7996	NaN	24.4135	26.7156	26.243	26.446	26.8138	26.4257	25.092	26.1264	26.0161	Burkholderia cenocepacia (strain ATCC BAA-245 / DSM 16553 / LMG 16656 / NCTC 13227 / J2315 / CF5610)									5	129	129	129	6	2	4	4	5
25.3538	26.0021	26.0237	26.0367	25.8961	26.121	25.8937	25.9149	25.8114	26.0418	25.6864	25.8351	26.087	25.9167	25.9229	26.4139	25.7196	25.4823	25.8523	25.7557	25.867	26.0718	25.9298	26.1851	25.7482	26.5062	25.633	25.8818	25.6492	25.8835	26.2815	26.0527	Burkholderia cenocepacia (strain ATCC BAA-245 / DSM 16553 / LMG 16656 / NCTC 13227 / J2315 / CF5610)									8	156	156	156	4	3	3	7	7
27.6856	NaN	NaN	NaN	NaN	NaN	NaN	NaN	26.9512	NaN	27.1194	NaN	27.344	26.4353	NaN	26.8088	27.3902	26.2099	27.2449	NaN	22.9213	26.4233	NaN	27.1522	NaN	NaN	27.3856	NaN	NaN	27.001	27.0965	NaN	Burkholderia cenocepacia (strain ATCC BAA-245 / DSM 16553 / LMG 16656 / NCTC 13227 / J2315 / CF5610)									2	87	87	87	3	3	0	3	1
31.1828	31.0126	31.0743	31.0594	31.0153	31.2744	30.9932	31.445	30.8453	31.1763	31.0941	31.1006	31.162	31.2948	31.0368	31.3669	31.4366	30.7626	31.2816	31.2062	31.238	31.2398	31.1971	31.7751	30.4254	30.8019	30.501	30.0623	30.6734	30.6953	30.679	30.7802	Burkholderia cenocepacia (strain ATCC BAA-245 / DSM 16553 / LMG 16656 / NCTC 13227 / J2315 / CF5610)					+	delta_OGC_plasmid_pscrhaB2_OGC_C4_induced_delta_OGC_plasmid_pscrhaB2_OGC_empty_induced	+	delta_OGC_plasmid_pscrhaB2_OGC_C4_non_induced_delta_OGC_plasmid_pscrhaB2_OGC_empty_non_induced	12	671	648	671	23	15	21	21	17
30.6175	30.3329	29.1633	31.0333	31.2629	30.7308	30.8077	30.8723	30.918	31.5096	31.6359	31.3614	31.2203	31.6283	31.3556	31.6407	30.9765	30.9279	31.0387	30.855	30.8147	30.4888	30.7867	30.5041	29.7733	27.6105	29.1139	29.5491	29.9902	30.3432	30.2895	30.0271	Burkholderia cenocepacia (strain ATCC BAA-245 / DSM 16553 / LMG 16656 / NCTC 13227 / J2315 / CF5610)					+	delta_OGC_plasmid_pscrhaB2_OGC_C4_induced_delta_OGC_plasmid_pscrhaB2_OGC_empty_induced			10	516	516	516	16	15	9	19	22
30.1963	30.5133	29.6848	30.5926	30.3805	30.2018	30.4822	30.4689	30.5651	30.634	30.6169	30.4734	30.3917	30.6642	30.6873	29.8733	30.9654	30.916	31.1242	31.3502	30.6556	30.3331	30.6007	30.4107	30.3504	28.0092	30.0414	30.6398	30.5564	30.4026	30.6353	30.6637	Burkholderia cenocepacia (strain ATCC BAA-245 / DSM 16553 / LMG 16656 / NCTC 13227 / J2315 / CF5610)									13	890	890	890	19	20	23	26	30
29.351	28.7985	28.1635	29.0177	29.6357	29.4787	29.4683	29.6282	29.2024	29.8663	29.5066	29.6874	29.5917	29.8254	29.7048	29.6872	29.6634	29.264	29.3103	29.4341	29.9323	29.5886	29.6972	29.6396	28.9771	27.7796	28.4361	28.7941	29.8088	29.1096	29.3322	29.1358	Burkholderia cenocepacia (strain ATCC BAA-245 / DSM 16553 / LMG 16656 / NCTC 13227 / J2315 / CF5610)					+	delta_OGC_plasmid_pscrhaB2_OGC_C4_induced_delta_OGC_plasmid_pscrhaB2_OGC_empty_induced			9	483	483	483	15	11	10	16	14
27.3727	26.74	26.5108	26.8369	27.0431	27.0013	26.9969	27.0818	27.1523	26.9912	27.3275	27.1096	26.9657	27.2812	27.2481	26.0137	26.6119	26.9813	26.9892	27.2405	26.8191	26.6037	26.8701	27.2339	26.9217	26.3713	26.7259	27.0202	27.2087	26.751	26.9845	27.0074	Burkholderia cenocepacia (strain ATCC BAA-245 / DSM 16553 / LMG 16656 / NCTC 13227 / J2315 / CF5610)									4	112	112	112	6	4	4	4	2
25.2322	25.121	25.1336	25.1773	25.2676	25.1337	25.1872	25.4928	25.1049	24.8692	25.2272	25.2435	25.4825	25.4537	24.9405	25.3756	24.9717	24.7094	25.2489	25.501	24.5974	25.3158	25.4061	25.5694	24.8265	25.0661	25.5933	25.4391	24.9819	25.4869	25.9826	26.1749	Burkholderia cenocepacia (strain ATCC BAA-245 / DSM 16553 / LMG 16656 / NCTC 13227 / J2315 / CF5610)									2	86	86	86	3	2	5	5	3
25.3053	25.4785	25.5253	25.6339	25.4518	25.8044	25.5244	26.0963	25.9639	25.9762	25.3976	25.7244	25.9405	25.6838	25.8173	25.6837	25.082	26.143	25.566	25.5053	25.5256	25.8796	25.4	25.9418	25.3568	25.1643	25.5864	25.3644	25.3278	25.322	25.6154	25.532	Burkholderia cenocepacia (strain ATCC BAA-245 / DSM 16553 / LMG 16656 / NCTC 13227 / J2315 / CF5610)									4	151	151	151	5	5	4	6	6
30.0327	30.037	30.3936	29.675	29.6352	29.63	29.7604	29.7628	30.3653	29.9689	30.0009	30.1526	30.2989	30.0375	29.8699	29.403	29.5662	29.976	29.9331	29.7948	29.6116	29.8581	29.7273	29.5572	30.1455	30.4991	30.4865	30.054	29.809	29.9909	30.002	29.9928	Burkholderia cenocepacia (strain ATCC BAA-245 / DSM 16553 / LMG 16656 / NCTC 13227 / J2315 / CF5610)					+	delta_OGC_plasmid_pscrhaB2_OGC_C4_induced_delta_OGC_plasmid_pscrhaB2_OGC_empty_induced			18	800	800	800	27	23	28	19	18
29.5463	28.5247	28.3122	28.9753	28.6658	29.5467	28.6839	29.6128	28.9602	29.2233	28.6263	29.0049	29.4024	28.649	27.8444	NaN	28.5253	28.2444	28.712	28.9752	28.6196	28.5238	28.7827	29.5646	27.8535	28.7311	28.6152	28.8236	28.7345	28.8352	28.8491	NaN	Burkholderia cenocepacia (strain ATCC BAA-245 / DSM 16553 / LMG 16656 / NCTC 13227 / J2315 / CF5610)									2	83	83	83	3	2	3	3	2
26.0788	26.0882	25.752	26.5699	26.7848	26.4282	26.6404	26.3562	26.2466	26.3625	26.2603	26.2646	26.2206	26.7955	26.7983	26.5281	26.1252	26.0481	26.4124	26.7761	26.4189	26.0932	26.1973	26.3341	25.7794	25.6629	25.7473	26.3126	25.8096	26.1626	26.2714	26.2294	Burkholderia cenocepacia (strain ATCC BAA-245 / DSM 16553 / LMG 16656 / NCTC 13227 / J2315 / CF5610)									4	205	205	205	4	7	8	8	7
28.4078	28.5661	28.4814	28.4342	28.476	28.1601	28.39	28.3899	28.6059	28.2615	28.5582	28.5185	28.404	28.5033	28.4406	28.0627	28.3467	28.4774	28.4615	28.6866	28.234	28.436	28.5949	28.6169	28.544	29.0141	28.7733	28.9195	28.3067	28.7459	28.4398	28.6671	Burkholderia cenocepacia (strain ATCC BAA-245 / DSM 16553 / LMG 16656 / NCTC 13227 / J2315 / CF5610)									8	698	698	698	23	26	26	17	18
NaN	27.0359	27.0384	27.3689	26.6386	26.4904	26.6593	26.9271	NaN	NaN	25.985	26.9666	NaN	NaN	26.3032	27.8444	28.927	NaN	27.0802	NaN	27.8232	27.2934	27.5765	27.4809	NaN	NaN	NaN	NaN	27.4741	27.6043	27.6724	NaN	Burkholderia cenocepacia (strain ATCC BAA-245 / DSM 16553 / LMG 16656 / NCTC 13227 / J2315 / CF5610)									4	47	47	47	0	1	1	2	1
26.4674	25.7206	25.1452	25.7941	25.9515	26.164	26.1854	26.7603	26.0521	26.2077	26.4093	26.177	26.0189	26.8267	26.5525	25.7845	26.0371	25.9076	26.4656	26.4964	25.759	26.0103	26.6206	27.251	25.5912	25.1901	25.9695	25.9003	26.149	26.3858	26.534	26.3246	Burkholderia cenocepacia (strain ATCC BAA-245 / DSM 16553 / LMG 16656 / NCTC 13227 / J2315 / CF5610)									4	257	257	257	11	7	4	4	7
32.0855	31.3159	30.3018	31.7628	32.0204	31.9944	31.9328	32.295	31.7116	31.7948	31.892	31.7318	31.7776	32.1889	32.167	32.437	32.0301	31.7167	31.8437	31.974	31.9171	31.6771	31.848	32.3706	30.9839	30.0076	30.5513	30.8856	31.8503	31.7701	31.8286	31.6782	Burkholderia cenocepacia (strain ATCC BAA-245 / DSM 16553 / LMG 16656 / NCTC 13227 / J2315 / CF5610)					+	delta_OGC_plasmid_pscrhaB2_OGC_C4_induced_delta_OGC_plasmid_pscrhaB2_OGC_empty_induced			10	544	544	544	15	13	13	15	16
29.9993	29.6096	28.6796	30.1718	30.1117	30.0113	30.1786	30.192	29.7488	30.2495	30.3575	30.0628	30.0752	30.5715	30.4814	30.1954	30.5039	29.7538	30.23	30.4919	30.3524	30.0131	30.1671	30.4511	28.9853	28.5673	28.8286	29.4357	30.1979	29.7765	30.0425	29.8031	Burkholderia cenocepacia (strain ATCC BAA-245 / DSM 16553 / LMG 16656 / NCTC 13227 / J2315 / CF5610)					+	delta_OGC_plasmid_pscrhaB2_OGC_C4_induced_delta_OGC_plasmid_pscrhaB2_OGC_empty_induced			17	1587	27	1587	56	35	22	49	32
30.0011	29.5315	28.5893	29.6017	29.7932	29.3783	29.6155	29.5332	30.0409	29.5701	29.9588	29.8091	29.6861	30.1015	29.9868	29.8582	29.7663	29.9761	29.6331	29.8288	30.0274	29.4897	29.9531	29.852	29.7834	28.3331	28.874	29.1319	29.7002	29.6064	29.7619	29.6447	Burkholderia cenocepacia (strain ATCC BAA-245 / DSM 16553 / LMG 16656 / NCTC 13227 / J2315 / CF5610)									9	341	341	341	8	11	8	11	11
27.9402	28.1294	28.3937	28.1	27.5344	27.9163	26.7597	28.1765	28.1755	27.9108	27.6143	27.2493	28.1337	27.39	27.5254	27.4112	27.1497	28.2809	27.9394	27.7717	26.845	NaN	27.6897	27.7803	28.3534	27.9782	28.1938	28.3049	28.4055	27.8914	27.9547	28.1469	Burkholderia cenocepacia (strain ATCC BAA-245 / DSM 16553 / LMG 16656 / NCTC 13227 / J2315 / CF5610)									2	94	94	94	1	4	4	4	1
27.1442	27.7185	28.0804	27.7209	27.4036	27.6751	27.1243	27.6248	27.425	27.5236	NaN	27.5632	27.8121	27.5665	27.0161	27.1286	27.6144	28.1288	27.7671	27.7113	27.27	27.5475	27.2143	27.2565	27.0061	27.7358	27.6074	27.7589	27.0117	27.2218	27.456	27.7805	Burkholderia cenocepacia (strain ATCC BAA-245 / DSM 16553 / LMG 16656 / NCTC 13227 / J2315 / CF5610)									4	139	139	139	4	1	5	4	4
33.1542	33.1595	33.3438	33.0426	33.1489	33.1098	32.8198	33.0241	33.5316	33.1247	33.3252	33.2748	33.6108	33.3434	33.0369	32.77	33.2061	33.359	33.0332	32.7647	33.3048	32.8946	33.1509	33.0333	33.2374	33.1582	33.1182	32.9147	33.0287	32.8872	33.1826	33.0689	Burkholderia cenocepacia (strain ATCC BAA-245 / DSM 16553 / LMG 16656 / NCTC 13227 / J2315 / CF5610)									9	683	683	683	22	16	23	17	21
26.9371	26.9013	NaN	26.5951	NaN	NaN	NaN	NaN	NaN	NaN	26.3808	26.9398	NaN	NaN	NaN	27.4975	NaN	NaN	NaN	NaN	NaN	NaN	26.6937	26.8416	27.081	27.6502	27.4144	27.0825	27.0942	27.3308	27.5193	27.1393	Burkholderia cenocepacia (strain ATCC BAA-245 / DSM 16553 / LMG 16656 / NCTC 13227 / J2315 / CF5610)					+	delta_OGC_plasmid_pscrhaB2_OGC_C4_induced_delta_OGC_plasmid_pscrhaB2_OGC_empty_induced			5	117	117	117	5	5	4	3	2
28.9744	26.6723	24.7357	28.1331	29.2164	28.6829	28.6895	28.5753	28.4446	29.0664	29.1614	28.5373	29.1981	29.7352	29.5818	27.0539	28.4644	28.0446	28.4471	28.813	28.3057	27.7333	28.3342	28.1831	26.0612	24.2115	25.4476	25.9485	28.4561	27.4754	28.1261	27.1606	Burkholderia cenocepacia (strain ATCC BAA-245 / DSM 16553 / LMG 16656 / NCTC 13227 / J2315 / CF5610)					+	delta_OGC_plasmid_pscrhaB2_OGC_C4_induced_delta_OGC_plasmid_pscrhaB2_OGC_empty_induced			4	197	197	197	9	4	2	7	10
30.8683	31.2596	31.9328	31.0265	30.7886	31.0044	30.7582	30.833	31.0666	30.7973	30.604	31.0287	31.1094	30.5925	30.5107	30.6657	30.6046	31.0177	30.8004	30.558	30.8479	31.1163	30.8296	30.6487	31.5539	31.8741	31.7451	31.5017	31.0477	31.0248	31.219	31.155	Burkholderia cenocepacia (strain ATCC BAA-245 / DSM 16553 / LMG 16656 / NCTC 13227 / J2315 / CF5610)					+	delta_OGC_plasmid_pscrhaB2_OGC_C4_induced_delta_OGC_plasmid_pscrhaB2_OGC_empty_induced			21	774	774	774	16	31	34	24	11
28.4812	28.7203	28.7957	28.8491	28.187	28.4532	28.2783	28.8116	28.8428	28.4328	28.6488	28.8294	28.7176	28.3303	28.306	28.6876	28.6237	29.0179	28.6896	28.5743	28.2393	28.343	28.0894	28.663	28.7102	28.8309	28.7721	28.397	28.5125	28.6165	28.1499	28.5087	Burkholderia cenocepacia (strain ATCC BAA-245 / DSM 16553 / LMG 16656 / NCTC 13227 / J2315 / CF5610)									4	187	187	187	4	6	8	7	3
27.9733	28.5821	28.2605	28.0865	27.5792	27.985	27.8805	27.708	28.5009	27.7738	27.9591	28.1692	27.4987	28.0139	28.3023	28.6476	27.1028	27.9726	27.7232	28.3268	28.2904	28.1706	28.1105	28.1548	28.7673	28.6686	28.5684	28.413	27.9579	28.3846	28.3237	28.5406	Burkholderia cenocepacia (strain ATCC BAA-245 / DSM 16553 / LMG 16656 / NCTC 13227 / J2315 / CF5610)					+	delta_OGC_plasmid_pscrhaB2_OGC_C4_induced_delta_OGC_plasmid_pscrhaB2_OGC_empty_induced			8	337	337	337	14	12	10	11	9
30.9123	31.0262	31.0616	30.9649	30.5281	30.5734	30.5307	30.7441	30.7114	30.6481	30.513	30.7849	30.6502	30.6466	30.6056	30.8488	31.0813	30.9844	30.8236	30.9881	30.9863	30.9649	30.8615	30.7229	30.9687	31.1701	31.1808	31.0899	30.8307	30.7507	31.0277	30.9982	Burkholderia cenocepacia (strain ATCC BAA-245 / DSM 16553 / LMG 16656 / NCTC 13227 / J2315 / CF5610)	+	WT_pScrhaB2_OGC_induced_WT_pScrhaB2_OGC_non_induced							11	552	552	552	18	19	23	17	14
29.175	29.6938	29.7324	29.3534	29.4141	29.4391	29.3118	29.2097	29.6152	29.1728	29.4221	29.3569	29.6466	29.1832	29.1237	29.2754	29.8612	29.337	29.2749	29.0642	29.9979	29.5992	29.666	29.4275	29.5343	29.8731	29.6183	29.4525	29.5552	29.5826	29.5716	29.6097	Burkholderia cenocepacia (strain ATCC BAA-245 / DSM 16553 / LMG 16656 / NCTC 13227 / J2315 / CF5610)									10	270	270	270	7	9	9	7	5
28.5448	28.1669	27.9653	28.0825	28.2637	28.4044	28.1799	28.1724	28.0387	28.4315	28.4053	28.4012	28.0212	28.5239	28.4342	28.9104	28.8345	27.9496	28.0826	27.9295	28.8605	28.7239	28.649	28.3434	27.8717	27.7873	27.5548	27.7856	28.4426	28.3266	28.3268	27.9828	Burkholderia cenocepacia (strain ATCC BAA-245 / DSM 16553 / LMG 16656 / NCTC 13227 / J2315 / CF5610)									12	594	594	594	18	19	14	18	16
27.888	27.857	27.4543	27.0374	27.9151	28.0563	27.7897	28.11	27.9831	28.0662	27.8702	27.694	27.9945	28.3375	27.9556	27.8399	27.6783	27.572	27.4196	27.5934	28.4511	28.497	28.3056	28.0817	27.6204	27.3856	27.3175	27.5395	28.6141	27.9336	28.4076	28.2751	Burkholderia cenocepacia (strain ATCC BAA-245 / DSM 16553 / LMG 16656 / NCTC 13227 / J2315 / CF5610)			+	delta_OGC_plasmid_pscrhaB2_OGC_C4_induced_delta_OGC_plasmid_pscrhaB2_OGC_C4_non_induced					4	131	131	131	3	3	4	4	5
32.2606	32.8704	32.7794	32.7019	32.3238	32.5464	32.4748	32.365	32.513	32.2198	32.2713	32.5002	32.0667	32.5548	32.5779	32.8049	32.7151	32.4593	32.3851	32.4019	32.7595	32.6225	32.45	32.3936	32.6088	32.86	32.6176	32.6137	32.1106	32.4072	32.5223	32.5459	Burkholderia cenocepacia (strain ATCC BAA-245 / DSM 16553 / LMG 16656 / NCTC 13227 / J2315 / CF5610)									10	396	396	396	14	13	12	12	6
29.4057	29.5997	30.019	29.5666	29.5352	29.547	29.3905	29.2647	29.3065	29.4642	29.0266	29.4246	29.2239	29.5792	29.4546	29.0619	30.0023	28.6539	29.187	29.2242	29.8432	29.1193	29.1137	29.2893	28.9097	29.4632	29.5621	29.5461	29.2378	29.3302	29.5866	29.2302	Burkholderia cenocepacia (strain ATCC BAA-245 / DSM 16553 / LMG 16656 / NCTC 13227 / J2315 / CF5610)									4	194	194	194	4	7	6	6	5
29.4674	29.6606	28.913	29.1402	29.0136	29.2634	29.1277	29.0504	29.0695	29.5021	29.4383	28.858	28.9165	29.2816	29.2261	29.6336	29.3557	29.126	28.632	28.9396	29.4574	29.2274	29.2131	28.9046	29.5179	29.1565	29.2606	29.046	28.7024	28.7819	29.3878	29.1276	Burkholderia cenocepacia (strain ATCC BAA-245 / DSM 16553 / LMG 16656 / NCTC 13227 / J2315 / CF5610)									5	145	145	145	6	8	4	8	4
30.0065	30.0821	30.1301	30.0677	29.9929	29.7529	29.6694	29.9426	29.8356	29.9272	29.8654	29.8971	29.7662	29.9691	29.8422	29.8697	29.2648	29.5448	29.317	29.5752	29.3451	29.3217	29.0972	28.6092	29.899	29.4205	29.7246	29.9394	29.509	29.2205	29.455	29.7272	Burkholderia cenocepacia (strain ATCC BAA-245 / DSM 16553 / LMG 16656 / NCTC 13227 / J2315 / CF5610)									5	318	318	318	8	9	12	15	13
29.1471	29.3428	29.3008	29.3846	29.0762	29.282	29.3243	29.1052	29.194	29.1934	29.3234	29.3919	28.8196	29.3775	29.2404	30.0266	29.3342	29.3173	29.1138	29.2426	28.7603	29.7769	29.682	29.2442	29.2213	29.3894	29.282	29.0181	29.1778	29.1408	29.4134	29.2411	Burkholderia cenocepacia (strain ATCC BAA-245 / DSM 16553 / LMG 16656 / NCTC 13227 / J2315 / CF5610)									5	233	233	233	7	6	5	9	7
26.2882	26.386	26.2707	26.6965	26.4216	26.3772	26.5614	26.3996	26.8235	26.2063	26.8202	26.8514	25.64	25.9695	26.2223	26.0477	25.9639	26.5298	25.786	26.5562	26.3751	26.3713	25.8891	26.0899	26.7986	26.6104	26.7645	26.6578	25.8479	26.2531	25.9459	26.1742	Burkholderia cenocepacia (strain ATCC BAA-245 / DSM 16553 / LMG 16656 / NCTC 13227 / J2315 / CF5610)									4	396	396	396	8	18	18	17	13
NaN	27.1095	29.064	NaN	NaN	NaN	NaN	NaN	NaN	NaN	NaN	NaN	NaN	NaN	NaN	NaN	NaN	NaN	NaN	NaN	NaN	NaN	NaN	NaN	26.6772	29.1813	29.5213	29.3617	NaN	NaN	NaN	NaN	Burkholderia cenocepacia (strain ATCC BAA-245 / DSM 16553 / LMG 16656 / NCTC 13227 / J2315 / CF5610)					+	delta_OGC_plasmid_pscrhaB2_OGC_C4_induced_delta_OGC_plasmid_pscrhaB2_OGC_empty_induced			2	153	153	153	5	5	8	5	3
29.7177	29.8656	30.1373	29.647	29.9152	29.9574	29.5228	30.023	29.4984	29.9357	29.8831	29.618	30.1528	29.6785	29.2143	29.3048	29.842	29.8616	29.9998	29.6695	29.6561	30.0234	29.6219	29.5047	29.6821	30.0094	30.1117	30.1023	30.1374	29.768	29.8719	29.8202	Burkholderia cenocepacia (strain ATCC BAA-245 / DSM 16553 / LMG 16656 / NCTC 13227 / J2315 / CF5610)									5	161	161	161	4	5	5	4	6
26.7198	27.1506	27.4531	26.7278	NaN	26.9326	26.5462	25.0286	26.6564	26.5953	26.7651	26.602	NaN	26.3964	26.8971	NaN	27.2271	26.5199	26.5173	26.1775	26.9557	NaN	26.6404	NaN	27.2414	27.6247	27.6056	27.3605	26.782	26.5945	26.2623	26.6038	Burkholderia cenocepacia (strain ATCC BAA-245 / DSM 16553 / LMG 16656 / NCTC 13227 / J2315 / CF5610)					+	delta_OGC_plasmid_pscrhaB2_OGC_C4_induced_delta_OGC_plasmid_pscrhaB2_OGC_empty_induced			2	138	138	138	2	5	6	5	2
NaN	25.0555	23.6169	24.9503	NaN	24.5815	24.2133	24.6531	NaN	24.1158	NaN	NaN	NaN	24.5079	25.1568	24.7611	24.3368	NaN	23.7901	24.495	NaN	NaN	24.4454	25.0961	24.522	24.6223	25.2794	25.3396	25.008	24.7956	25.2129	25.1707	Burkholderia cenocepacia (strain ATCC BAA-245 / DSM 16553 / LMG 16656 / NCTC 13227 / J2315 / CF5610)					+	delta_OGC_plasmid_pscrhaB2_OGC_C4_induced_delta_OGC_plasmid_pscrhaB2_OGC_empty_induced			5	90	90	90	2	1	1	6	1
25.549	25.538	25.7942	25.9605	25.4194	25.3153	26.1192	26.2115	26.0907	23.9387	25.9513	25.8794	25.7239	26.3253	26.1483	25.567	25.7721	25.4592	25.6618	26.1432	25.6902	25.8992	25.3086	25.9285	25.3545	25.477	25.4314	25.7447	25.9698	25.5824	26.3607	25.8559	Burkholderia cenocepacia (strain ATCC BAA-245 / DSM 16553 / LMG 16656 / NCTC 13227 / J2315 / CF5610)									2	209	209	209	7	6	3	6	6
NaN	27.0159	27.4689	27.2159	NaN	NaN	NaN	NaN	NaN	NaN	NaN	NaN	NaN	NaN	NaN	NaN	NaN	NaN	NaN	NaN	NaN	NaN	NaN	NaN	NaN	NaN	NaN	27.315	NaN	NaN	NaN	NaN	Burkholderia cenocepacia (strain ATCC BAA-245 / DSM 16553 / LMG 16656 / NCTC 13227 / J2315 / CF5610)									2	12	12	12	1	0	1	1	0
30.1169	30.0714	30.3823	29.5783	29.8194	29.9745	29.908	29.9762	29.7099	29.7141	29.9762	29.8544	29.7434	29.603	29.7827	30.1955	29.3485	29.4193	29.5725	29.3197	29.8673	29.999	30.1491	29.7073	29.5902	30.559	30.0673	30.1776	29.9244	30.0954	30.0635	30.1372	Burkholderia cenocepacia (strain ATCC BAA-245 / DSM 16553 / LMG 16656 / NCTC 13227 / J2315 / CF5610)					+	delta_OGC_plasmid_pscrhaB2_OGC_C4_induced_delta_OGC_plasmid_pscrhaB2_OGC_empty_induced			13	722	722	722	20	20	24	26	20
NaN	28.5669	28.8097	28.6193	29.0179	28.9378	NaN	29.1156	29.244	29.0604	28.0146	28.8119	29.3814	29.0388	NaN	28.1668	NaN	28.8736	26.9297	28.3516	NaN	NaN	28.7512	28.5449	28.7963	28.8976	28.9568	28.4646	28.9164	29.1332	29.0767	29.0895	Burkholderia cenocepacia (strain ATCC BAA-245 / DSM 16553 / LMG 16656 / NCTC 13227 / J2315 / CF5610)									4	34	34	34	0	0	1	0	0
NaN	25.168	23.1022	25.1823	NaN	NaN	NaN	NaN	NaN	26.1074	23.6886	25.759	NaN	NaN	NaN	25.5127	25.5822	25.8354	22.748	25.4476	25.7348	26.2144	NaN	NaN	NaN	NaN	NaN	NaN	NaN	NaN	NaN	NaN	Burkholderia cenocepacia (strain ATCC BAA-245 / DSM 16553 / LMG 16656 / NCTC 13227 / J2315 / CF5610)									2	51	51	51	2	1	1	2	2
24.7014	24.6126	24.7456	24.5142	24.2353	24.2752	24.2056	24.9999	24.7502	24.5172	24.7387	24.556	24.9715	24.5735	24.3114	NaN	NaN	25.0758	24.8101	24.6192	23.8908	23.9172	24.3549	NaN	24.6725	24.3957	24.7534	24.3639	24.5576	24.5813	24.7953	24.7282	Burkholderia cenocepacia (strain ATCC BAA-245 / DSM 16553 / LMG 16656 / NCTC 13227 / J2315 / CF5610)							+	delta_OGC_plasmid_pscrhaB2_OGC_C4_non_induced_delta_OGC_plasmid_pscrhaB2_OGC_empty_non_induced	4	20	20	20	1	0	0	0	0
NaN	24.0257	NaN	NaN	NaN	24.1209	NaN	24.5264	24.8702	24.3578	24.3826	24.6396	24.6639	24.4436	NaN	NaN	25.0645	NaN	24.5683	NaN	NaN	25.0039	NaN	24.61	24.7593	NaN	24.8008	NaN	25.2116	24.8232	24.6137	NaN	Burkholderia cenocepacia (strain ATCC BAA-245 / DSM 16553 / LMG 16656 / NCTC 13227 / J2315 / CF5610)									4	57	57	57	1	2	2	2	0
28.6273	27.9101	27.962	28.2979	28.3017	28.4149	28.5102	28.4487	28.3678	28.4323	28.4625	28.2288	28.4086	28.2931	28.3293	28.9923	28.9322	28.0031	28.1444	27.8331	28.8533	28.7815	28.3888	28.6354	28.4345	28.2173	28.264	27.8531	28.7846	28.5871	28.4743	28.3098	Burkholderia cenocepacia (strain ATCC BAA-245 / DSM 16553 / LMG 16656 / NCTC 13227 / J2315 / CF5610)									6	343	343	343	11	9	14	12	4
28.5118	28.5938	NaN	28.8706	28.4318	28.454	28.1049	28.9963	28.6951	28.6843	29.0353	NaN	28.8798	28.6067	28.5662	27.8507	28.3068	28.7377	28.8345	NaN	28.5543	28.4612	28.262	28.4107	29.1702	NaN	29.2363	29.258	28.6712	28.4974	28.9121	28.786	Burkholderia cenocepacia (strain ATCC BAA-245 / DSM 16553 / LMG 16656 / NCTC 13227 / J2315 / CF5610)									4	48	48	48	2	1	0	1	0
28.2964	28.215	27.7529	27.9733	28.2297	28.2087	28.2497	27.9041	27.9891	28.0613	27.9895	27.8557	27.8117	27.9786	28.2753	28.5347	28.9119	28.4471	28.4735	27.9765	28.9157	28.3095	28.1491	28.3445	28.341	27.6682	28.049	27.9254	28.2109	28.2875	28.1077	27.9758	Burkholderia cenocepacia (strain ATCC BAA-245 / DSM 16553 / LMG 16656 / NCTC 13227 / J2315 / CF5610)									9	185	185	185	6	3	2	3	4
30.3492	29.8739	30.1505	30.0807	30.052	30.2829	30.4924	30.3558	30.3416	30.3508	29.0582	30.3198	30.2799	30.4703	30.2807	30.2649	30.6409	30.4317	30.5405	29.9467	30.4106	30.6875	30.5514	30.123	29.7649	29.9429	30.1537	29.7706	30.2729	29.9321	29.9754	29.7866	Burkholderia cenocepacia (strain ATCC BAA-245 / DSM 16553 / LMG 16656 / NCTC 13227 / J2315 / CF5610)					+	delta_OGC_plasmid_pscrhaB2_OGC_C4_induced_delta_OGC_plasmid_pscrhaB2_OGC_empty_induced			2	173	173	173	4	4	4	6	7
[truncated: 1,335 more rows]
[truncated: 52 more columns]

## Sheet: Imputed
20230322_NSco_6055_LJ_BC_OGCplasmids_WT_pScrhaB2_OGC_induced_B1 MaxLFQ Intensity	20230322_NSco_6055_LJ_BC_OGCplasmids_WT_pscrhaB2_OGC_induced_B2 MaxLFQ Intensity	20230322_NSco_6055_LJ_BC_OGCplasmids_WT_pscrhaB2_OGC_induced_B3 MaxLFQ Intensity	20230322_NSco_6055_LJ_BC_OGCplasmids_WT_pscrhaB2_OGC_induced_B4 MaxLFQ Intensity	20230322_NSco_6055_LJ_BC_OGCplasmids_WT_pScrhaB2_OGC_non_induced_B1 MaxLFQ Intensity	20230322_NSco_6055_LJ_BC_OGCplasmids_WT_pScrhaB2_OGC_non_induced_B2 MaxLFQ Intensity	20230322_NSco_6055_LJ_BC_OGCplasmids_WT_pScrhaB2_OGC_non_induced_B3 MaxLFQ Intensity	20230322_NSco_6055_LJ_BC_OGCplasmids_WT_pScrhaB2_OGC_non_induced_B4 MaxLFQ Intensity	20230322_NSco_6055_LJ_BC_OGCplasmids_WT_pscrhaB2_empty_induced_B1 MaxLFQ Intensity	20230322_NSco_6055_LJ_BC_OGCplasmids_WT_pscrhaB2_empty_induced_B2 MaxLFQ Intensity	20230322_NSco_6055_LJ_BC_OGCplasmids_WT_pscrhaB2_empty_induced_B3 MaxLFQ Intensity	20230322_NSco_6055_LJ_BC_OGCplasmids_WT_pscrhaB2_empty_induced_B4 MaxLFQ Intensity	20230322_NSco_6055_LJ_BC_OGCplasmids_WT_pscrhaB2_empty_non_induced_B1 MaxLFQ Intensity	20230322_NSco_6055_LJ_BC_OGCplasmids_WT_pscrhaB2_empty_non_induced_B2 MaxLFQ Intensity	20230322_NSco_6055_LJ_BC_OGCplasmids_WT_pscrhaB2_empty_non_induced_B3 MaxLFQ Intensity	20230322_NSco_6055_LJ_BC_OGCplasmids_WT_pscrhaB2_empty_non_induced_B4 MaxLFQ Intensity	20230322_NSco_6055_LJ_BC_OGCplasmids_delta_OGC_plasmid_pscrhaB2_OGC_C4_induced_B1 MaxLFQ Intensity	20230322_NSco_6055_LJ_BC_OGCplasmids_delta_OGC_plasmid_pscrhaB2_OGC_C4_induced_B2 MaxLFQ Intensity	20230322_NSco_6055_LJ_BC_OGCplasmids_delta_OGC_plasmid_pscrhaB2_OGC_C4_induced_B3 MaxLFQ Intensity	20230322_NSco_6055_LJ_BC_OGCplasmids_delta_OGC_plasmid_pscrhaB2_OGC_C4_induced_B4 MaxLFQ Intensity	20230322_NSco_6055_LJ_BC_OGCplasmids_delta_OGC_plasmid_pscrhaB2_OGC_C4_non_induced_B1 MaxLFQ Intensity	20230322_NSco_6055_LJ_BC_OGCplasmids_delta_OGC_plasmid_pscrhaB2_OGC_C4_non_induced_B2 MaxLFQ Intensity	20230322_NSco_6055_LJ_BC_OGCplasmids_delta_OGC_plasmid_pscrhaB2_OGC_C4_non_induced_B3 MaxLFQ Intensity	20230322_NSco_6055_LJ_BC_OGCplasmids_delta_OGC_plasmid_pscrhaB2_OGC_C4_non_induced_B4 MaxLFQ Intensity	20230322_NSco_6055_LJ_BC_OGCplasmids_delta_OGC_plasmid_pscrhaB2_OGC_empty_induced_B1 MaxLFQ Intensity	20230322_NSco_6055_LJ_BC_OGCplasmids_delta_OGC_plasmid_pscrhaB2_OGC_empty_induced_B2 MaxLFQ Intensity	20230322_NSco_6055_LJ_BC_OGCplasmids_delta_OGC_plasmid_pscrhaB2_OGC_empty_induced_B3 MaxLFQ Intensity	20230322_NSco_6055_LJ_BC_OGCplasmids_delta_OGC_plasmid_pscrhaB2_OGC_empty_induced_B4 MaxLFQ Intensity	20230322_NSco_6055_LJ_BC_OGCplasmids_delta_OGC_plasmid_pscrhaB2_OGC_empty_non_induced_B1 MaxLFQ Intensity	20230322_NSco_6055_LJ_BC_OGCplasmids_delta_OGC_plasmid_pscrhaB2_OGC_empty_non_induced_B2 MaxLFQ Intensity	20230322_NSco_6055_LJ_BC_OGCplasmids_delta_OGC_plasmid_pscrhaB2_OGC_empty_non_induced_B3 MaxLFQ Intensity	20230322_NSco_6055_LJ_BC_OGCplasmids_delta_OGC_plasmid_pscrhaB2_OGC_empty_non_induced_B4 MaxLFQ Intensity	C: Organism	C: Student's T-test Significant WT_pScrhaB2_OGC_induced_WT_pScrhaB2_OGC_non_inducedWT_pscrhaB2_OGC_induced_non_induced	C: Student's T-test significant	C: Student's T-test Significant delta_OGC_plasmid_pscrhaB2_OGC_C4_induced_delta_OGC_plasmid_pscrhaB2_OGC_C4_non_induceddelta_OGC_pscrhaB2_OGC_induced_non_induced	C: Student's T-test significant_	C: Student's T-test Significant delta_OGC_plasmid_pscrhaB2_OGC_C4_induced_delta_OGC_plasmid_pscrhaB2_OGC_empty_induceddelta_OGC_plasmids_empty_vs_OGC_induced	C: Student's T-test significant__	C: Student's T-test Significant delta_OGC_plasmid_pscrhaB2_OGC_C4_non_induced_delta_OGC_plasmid_pscrhaB2_OGC_empty_non_induceddelta_OGC_plasmid_OGC_vs_empty_non_induced	C: Student's T-test significant___	N: Combined Total Peptides	N: Combined Spectral Count	N: Combined Unique Spectral Count	N: Combined Total Spectral Count	N: 20230322_NSco_6055_LJ_BC_OGCplasmids_WT_pScrhaB2_OGC_induced_B1 Spectral Count	N: 20230322_NSco_6055_LJ_BC_OGCplasmids_WT_pscrhaB2_OGC_induced_B2 Spectral Count	N: 20230322_NSco_6055_LJ_BC_OGCplasmids_WT_pscrhaB2_OGC_induced_B3 Spectral Count	N: 20230322_NSco_6055_LJ_BC_OGCplasmids_WT_pscrhaB2_OGC_induced_B4 Spectral Count	N: 20230322_NSco_6055_LJ_BC_OGCplasmids_WT_pScrhaB2_OGC_non_induced_B1 Spectral Count
[truncated: 2,298 more rows]
[truncated: 52 more columns]
