# Supplementary material for: The late-stage steps of Burkholderia cenocepacia protein O-linked glycan biosynthesis are conditionally essential
Source: J Biol Chem. 2025 Apr 24;301(6):108515. doi: 10.1016/j.jbc.2025.108515 (PMC12152626; doi:10.1016/j.jbc.2025.108515)
Supplement: Table S9 [file mmc5.xlsx]

## Sheet: Non-imputed
Parental_EV_Induced_1 MaxLFQ Intensity	Parental_EV_Induced_2 MaxLFQ Intensity	Parental_EV_Induced_3 MaxLFQ Intensity	Parental_EV_Induced_4 MaxLFQ Intensity	Parental_EV_Non_induced_1 MaxLFQ Intensity	Parental_EV_Non_induced_2 MaxLFQ Intensity	Parental_EV_Non_induced_3 MaxLFQ Intensity	Parental_EV_Non_induced_4 MaxLFQ Intensity	ogcA_EV_Non_induced_1 MaxLFQ Intensity	ogcA_EV_Non_induced_2 MaxLFQ Intensity	ogcA_EV_Non_induced_3 MaxLFQ Intensity	ogcA_EV_Non_induced_4 MaxLFQ Intensity	ogcA_pSCogcA_met1_Induced_1 MaxLFQ Intensity	ogcA_pSCogcA_met1_Induced_2 MaxLFQ Intensity	ogcA_pSCogcA_met1_Induced_3 MaxLFQ Intensity	ogcA_pSCogcA_met1_Non_induced_1 MaxLFQ Intensity	ogcA_pSCogcA_met1_Non_induced_2 MaxLFQ Intensity	ogcA_pSCogcA_met1_Non_induced_3 MaxLFQ Intensity	ogcA_pSCogcA_met1_Non_induced_4 MaxLFQ Intensity	ogcA_pSCogcA_met2_Induced_1 MaxLFQ Intensity	ogcA_pSCogcA_met2_Induced_2 MaxLFQ Intensity	ogcA_pSCogcA_met2_Induced_3 MaxLFQ Intensity	ogcA_pSCogcA_met2_Induced_4 MaxLFQ Intensity	ogcA_pSCogcA_met2_Non_induced_1 MaxLFQ Intensity	ogcA_pSCogcA_met2_Non_induced_2 MaxLFQ Intensity	ogcA_pSCogcA_met2_Non_induced_3 MaxLFQ Intensity	ogcA_pSCogcA_met2_Non_induced_4 MaxLFQ Intensity	C: Protein names	C: Gene names	C: Gene_name_J2315_assignment	C: Gene ontology (GO)	C: Gene ontology (biological process)	C: Gene ontology (molecular function)	C: Gene ontology (cellular component)	C: ANOVA Significant	N: Protein Probability	N: Top Peptide Probability	N: Combined Total Peptides	N: Combined Spectral Count	N: Combined Unique Spectral Count	N: Combined Total Spectral Count	N: Parental_EV_Induced_1 Spectral Count	N: Parental_EV_Induced_2 Spectral Count	N: Parental_EV_Induced_3 Spectral Count	N: Parental_EV_Induced_4 Spectral Count	N: Parental_EV_Non_induced_1 Spectral Count	N: Parental_EV_Non_induced_2 Spectral Count	N: Parental_EV_Non_induced_3 Spectral Count	N: Parental_EV_Non_induced_4 Spectral Count	N: ogcA_EV_Non_induced_1 Spectral Count
27.9142	28.2193	28.3948	27.6602	27.7106	28.1365	28.3869	27.9144	28.4345	27.857	28.2836	28.27	28.0909	28.6145	28.6685	28.3868	27.8776	28.4127	28.6555	28.6031	28.8633	28.5572	28.3575	28.6778	28.2891	28.8557	28.2299	Putative glutamate--cysteine ligase 2 (EC 6.3.2.2) (Gamma-glutamylcysteine synthetase 2) (GCS 2) (Gamma-GCS 2)	BceJ2315_00010 BCAL0002	BCAL0002	cellular modified amino acid biosynthetic process [GO:0042398];glutamate-cysteine ligase activity [GO:0004357];ATP binding [GO:0005524]	cellular modified amino acid biosynthetic process [GO:0042398]	glutamate-cysteine ligase activity [GO:0004357];ATP binding [GO:0005524]			1	0.999	15	305	305	305	8	13	9	10	8	8	9	10	12
33.0852	32.3967	32.1499	32.5116	32.0141	31.2923	31.7741	31.7064	32.4523	32.4898	32.5597	32.0826	32.8463	32.8301	32.4183	32.2674	31.6905	31.9375	32.0238	33.1016	33.075	32.2136	32.372	32.3629	32.0011	32.4063	31.8712	Putative pterin-4-alpha-carbinolamine dehydratase (PHS) (EC 4.2.1.96) (4-alpha-hydroxy-tetrahydropterin dehydratase) (Pterin carbinolamine dehydratase) (PCD)	BceJ2315_00090 BCAL0009	BCAL0009	tetrahydrobiopterin biosynthetic process [GO:0006729];4-alpha-hydroxytetrahydrobiopterin dehydratase activity [GO:0008124]	tetrahydrobiopterin biosynthetic process [GO:0006729]	4-alpha-hydroxytetrahydrobiopterin dehydratase activity [GO:0008124]		+	1	0.999	5	791	791	791	37	32	31	33	26	20	23	25	28
27.6926	27.4542	27.4129	27.4832	27.2915	27.1616	27.2877	27.2123	27.9267	27.3687	27.9515	27.3705	27.5253	27.8512	27.5673	27.5725	27.3612	27.4191	27.5919	27.6725	27.8981	27.6006	27.8833	27.7586	27.5416	27.7826	27.5664	tRNA uridine 5-carboxymethylaminomethyl modification enzyme MnmG (Glucose-inhibited division protein A)	mnmG gidA BceJ2315_00240 BCAL0024	BCAL0024	flavin adenine dinucleotide binding [GO:0050660];oxidoreductase activity [GO:0016491];tRNA wobble uridine modification [GO:0002098];cytoplasm [GO:0005737]	tRNA wobble uridine modification [GO:0002098]	oxidoreductase activity [GO:0016491];flavin adenine dinucleotide binding [GO:0050660]	cytoplasm [GO:0005737]		1	0.999	14	419	419	419	17	15	22	17	9	11	10	11	20
NaN	NaN	NaN	22.8497	NaN	NaN	NaN	21.1573	NaN	22.6932	22.4135	NaN	22.4598	23.1894	22.649	NaN	NaN	NaN	NaN	22.5481	22.9704	23.6782	23.494	NaN	NaN	NaN	23.4122	Ribosomal RNA small subunit methyltransferase G (EC 2.1.1.170) (16S rRNA 7-methylguanosine methyltransferase) (16S rRNA m7G methyltransferase)	rsmG BceJ2315_00250 BCAL0025	BCAL0025	rRNA methyltransferase activity [GO:0008649];cytoplasm [GO:0005737]		rRNA methyltransferase activity [GO:0008649]	cytoplasm [GO:0005737]		1	0.999	5	29	29	29	1	0	0	2	0	1	0	1	0
30.0795	30.0776	29.7336	30.6544	29.753	29.9134	29.3418	30.07	29.7162	29.8706	30.4205	29.8519	30.1231	29.9605	29.9444	29.5838	29.2423	29.6686	29.6998	30.1796	29.8553	30.2323	30.0511	29.5955	29.4362	29.2152	30.0498	50S ribosomal protein L11	rplK BceJ2315_02250 BCAL0222	BCAL0222	rRNA binding [GO:0019843];structural constituent of ribosome [GO:0003735];translation [GO:0006412];ribosome [GO:0005840]	translation [GO:0006412]	structural constituent of ribosome [GO:0003735];rRNA binding [GO:0019843]	ribosome [GO:0005840]		1	0.999	8	287	287	287	14	10	11	12	6	12	6	13	11
30.6881	30.9958	30.7947	31.2629	30.7319	30.7139	30.5701	30.9236	30.5934	30.5584	30.474	30.599	30.7876	30.8737	31.0294	30.6137	30.2653	30.5218	30.5238	30.9151	30.713	30.9077	30.9553	30.3798	30.2865	30.0647	30.7365	50S ribosomal protein L1	rplA BceJ2315_02260 BCAL0223	BCAL0223	regulation of translation [GO:0006417];rRNA binding [GO:0019843];structural constituent of ribosome [GO:0003735];translation [GO:0006412];tRNA binding [GO:0000049];large ribosomal subunit [GO:0015934]	translation [GO:0006412];regulation of translation [GO:0006417]	structural constituent of ribosome [GO:0003735];tRNA binding [GO:0000049];rRNA binding [GO:0019843]	large ribosomal subunit [GO:0015934]		1	0.999	20	624	624	624	25	24	29	29	22	18	22	27	23
30.6704	30.6197	30.4164	31.3035	30.4539	30.5091	30.2374	30.7562	30.4938	30.5756	30.8703	30.5311	30.5036	30.606	30.2222	30.3859	30.199	30.4699	30.2003	30.4838	30.4296	30.6026	30.5878	30.1541	30.2022	30.1318	30.5354	50S ribosomal protein L10	rplJ BceJ2315_02270 BCAL0224	BCAL0224	ribosome biogenesis [GO:0042254];rRNA binding [GO:0019843];ribosome [GO:0005840]	ribosome biogenesis [GO:0042254]	rRNA binding [GO:0019843]	ribosome [GO:0005840]		1	0.999	12	558	558	558	21	23	22	25	21	20	19	21	22
33.6377	33.9554	33.8285	34.5951	33.1482	33.8633	33.3872	34.0907	33.6768	33.3411	34.3462	33.7894	33.7372	34.012	33.8605	33.306	32.3874	33.7961	33.7322	34.0032	33.8854	34.0874	33.4269	33.5674	33.3259	33.4406	33.9202	50S ribosomal protein L7/L12	rplL BceJ2315_02280 BCAL0225	BCAL0225	structural constituent of ribosome [GO:0003735];translation [GO:0006412];ribosome [GO:0005840]	translation [GO:0006412]	structural constituent of ribosome [GO:0003735]	ribosome [GO:0005840]		1	0.999	19	2771	2771	2771	125	112	113	132	49	104	65	121	113
32.0966	32.0214	31.9934	32.2663	31.8408	31.8025	31.7885	32.0177	31.8872	31.8415	32.1408	31.8485	32.0835	32.1168	32.0071	31.7708	31.5203	31.7963	31.7199	32.1383	32.0886	32.1479	32.1633	31.5997	31.7345	31.6409	32.0077	DNA-directed RNA polymerase subunit beta (RNAP subunit beta) (EC 2.7.7.6) (RNA polymerase subunit beta) (Transcriptase subunit beta)	rpoB BceJ2315_02290 BCAL0226	BCAL0226	DNA-directed 5'-3' RNA polymerase activity [GO:0003899];ribonucleoside binding [GO:0032549];transcription, DNA-templated [GO:0006351]";"DNA binding [GO:0003677]	transcription, DNA-templated [GO:0006351]	DNA-directed 5'-3' RNA polymerase activity [GO:0003899];ribonucleoside binding [GO:0032549];DNA binding [GO:0003677]			1	0.999	85	4145	4145	4145	164	168	153	175	140	139	135	154	148
31.937	31.8568	31.8144	31.928	31.7574	31.5245	31.63	31.781	31.7478	31.6686	31.5695	31.5773	31.7969	31.8703	31.81	31.5819	31.379	31.4618	31.4486	31.9763	31.892	31.8275	31.8696	31.3388	31.4402	31.3835	31.6763	DNA-directed RNA polymerase subunit beta' (RNAP subunit beta') (EC 2.7.7.6) (RNA polymerase subunit beta') (Transcriptase subunit beta')	rpoC BceJ2315_02300 BCAL0227	BCAL0227	DNA-directed 5'-3' RNA polymerase activity [GO:0003899];transcription, DNA-templated [GO:0006351]";"DNA binding [GO:0003677]	transcription, DNA-templated [GO:0006351]	DNA-directed 5'-3' RNA polymerase activity [GO:0003899];DNA binding [GO:0003677]			1	0.999	85	3829	3829	3829	153	157	144	167	125	129	130	138	155
32.2246	32.3041	30.2854	32.7525	33.7245	32.1079	32.9984	31.4498	31.876	31.082	32.3403	31.735	31.8153	32.195	32.3159	31.8649	31.9113	31.0843	32.0193	32.0341	33.2767	32.4082	32.8781	31.706	31.2284	31.6917	32.1044	30S ribosomal protein S12	rpsL BceJ2315_02320 BCAL0229	BCAL0229	rRNA binding [GO:0019843];structural constituent of ribosome [GO:0003735];translation [GO:0006412];tRNA binding [GO:0000049];small ribosomal subunit [GO:0015935]	translation [GO:0006412]	structural constituent of ribosome [GO:0003735];tRNA binding [GO:0000049];rRNA binding [GO:0019843]	small ribosomal subunit [GO:0015935]		1	0.999	7	532	532	532	26	22	19	27	19	15	17	24	21
33.4737	33.3398	33.327	33.5381	33.2434	32.8472	32.7957	33.1687	33.1393	33.0938	33.6527	32.9828	33.0545	33.1519	32.9498	33.0269	32.8391	32.97	32.8104	33.2229	33.2121	33.1135	33.3294	32.816	32.7948	32.784	33.1778	30S ribosomal protein S7	rpsG BceJ2315_02330 BCAL0230	BCAL0230	rRNA binding [GO:0019843];structural constituent of ribosome [GO:0003735];translation [GO:0006412];tRNA binding [GO:0000049];small ribosomal subunit [GO:0015935]	translation [GO:0006412]	structural constituent of ribosome [GO:0003735];tRNA binding [GO:0000049];rRNA binding [GO:0019843]	small ribosomal subunit [GO:0015935]		1	0.999	15	900	900	900	40	34	34	43	28	33	25	37	32
28.9778	29.5131	29.1187	29.735	29.2056	29.6497	28.6307	29.454	29.0472	29.1859	29.8079	29.3117	29.6147	29.4007	29.4364	27.9212	28.2881	29.0545	28.8783	29.7391	29.2593	29.4251	28.8585	28.9092	28.7615	28.5686	29.6741	30S ribosomal protein S10	rpsJ BceJ2315_02360 BCAL0233	BCAL0233	RNA binding [GO:0003723];structural constituent of ribosome [GO:0003735];translation [GO:0006412];ribosome [GO:0005840]	translation [GO:0006412]	structural constituent of ribosome [GO:0003735];RNA binding [GO:0003723]	ribosome [GO:0005840]		1	0.999	8	320	320	320	11	12	12	14	6	15	5	15	12
32.1961	31.7285	31.8493	32.2663	31.3357	31.42	31.3935	31.8058	31.7532	31.7472	32.2765	31.3836	31.8728	31.7233	31.1318	31.3294	31.5364	31.4539	31.2433	31.9471	31.8737	31.6324	32.1385	31.1274	31.3005	31.1752	31.7391	50S ribosomal protein L3	rplC BceJ2315_02370 BCAL0234	BCAL0234	rRNA binding [GO:0019843];structural constituent of ribosome [GO:0003735];translation [GO:0006412];ribosome [GO:0005840]	translation [GO:0006412]	structural constituent of ribosome [GO:0003735];rRNA binding [GO:0019843]	ribosome [GO:0005840]		1	0.999	18	860	860	860	37	34	35	42	28	32	25	34	35
32.952	33.08	33.0294	33.5342	32.5664	32.838	32.6184	33.1203	32.8192	32.6058	33.352	32.7449	32.9061	33.0332	32.7868	32.672	32.3438	32.7966	32.591	32.9833	32.9706	33.0908	33.0731	32.5179	32.6884	32.4993	33.1323	50S ribosomal protein L4	rplD BceJ2315_02380 BCAL0235	BCAL0235	rRNA binding [GO:0019843];structural constituent of ribosome [GO:0003735];translation [GO:0006412];ribosome [GO:0005840]	translation [GO:0006412]	structural constituent of ribosome [GO:0003735];rRNA binding [GO:0019843]	ribosome [GO:0005840]		1	0.999	16	1028	1028	1028	42	43	39	50	28	38	30	41	40
31.7653	31.3833	31.3104	31.9912	30.6776	31.0494	30.8682	31.5624	31.4093	31.495	31.7502	31.2592	31.657	31.4089	31.1977	31.2148	31.0843	31.1366	31.054	31.7736	31.2316	31.4333	31.3762	31.0629	30.9036	30.747	31.4441	50S ribosomal protein L23	rplW BceJ2315_02390 BCAL0236	BCAL0236	rRNA binding [GO:0019843];structural constituent of ribosome [GO:0003735];translation [GO:0006412];ribosome [GO:0005840]	translation [GO:0006412]	structural constituent of ribosome [GO:0003735];rRNA binding [GO:0019843]	ribosome [GO:0005840]		1	0.999	6	443	443	443	17	16	17	17	12	15	13	16	16
31.6612	31.4879	31.2105	31.6433	30.8873	31.0892	31.0995	31.1741	31.2027	31.0313	31.5158	31.145	31.4009	31.4637	31.2093	31.1053	31.1581	31.1143	31.208	31.5162	31.447	31.2168	31.4674	31.0616	31.005	31.0134	31.2143	50S ribosomal protein L2	rplB BceJ2315_02400 BCAL0237	BCAL0237	rRNA binding [GO:0019843];structural constituent of ribosome [GO:0003735];transferase activity [GO:0016740];translation [GO:0006412];large ribosomal subunit [GO:0015934]	translation [GO:0006412]	structural constituent of ribosome [GO:0003735];transferase activity [GO:0016740];rRNA binding [GO:0019843]	large ribosomal subunit [GO:0015934]		1	0.999	17	1003	1003	1003	41	40	38	43	34	40	29	38	33
33.1174	32.758	32.6261	32.7835	33.2332	32.0959	32.51	32.3483	32.3877	32.245	32.8572	32.3046	32.6236	32.7843	32.4806	32.2351	32.3482	32.2089	32.3924	32.9163	33.0826	32.5399	33.2372	32.2069	32.1017	32.3809	32.4249	30S ribosomal protein S19	rpsS BceJ2315_02410 BCAL0238	BCAL0238	rRNA binding [GO:0019843];structural constituent of ribosome [GO:0003735];translation [GO:0006412];small ribosomal subunit [GO:0015935]	translation [GO:0006412]	structural constituent of ribosome [GO:0003735];rRNA binding [GO:0019843]	small ribosomal subunit [GO:0015935]		1	0.999	11	708	708	708	38	28	25	30	34	20	24	25	30
32.5422	31.9592	31.7684	32.3975	32.0282	31.4598	31.5163	31.8537	31.7857	31.8063	32.238	31.6074	31.9779	31.7853	31.5262	31.6015	31.4611	31.5061	31.3873	32.0824	31.8086	31.751	31.8393	31.3482	31.3209	31.1914	31.5875	50S ribosomal protein L22	rplV BceJ2315_02420 BCAL0239	BCAL0239	rRNA binding [GO:0019843];structural constituent of ribosome [GO:0003735];translation [GO:0006412];large ribosomal subunit [GO:0015934]	translation [GO:0006412]	structural constituent of ribosome [GO:0003735];rRNA binding [GO:0019843]	large ribosomal subunit [GO:0015934]		1	0.999	8	189	189	189	9	6	6	8	5	6	7	8	7
32.9813	33.0349	32.82	33.1774	32.7179	32.6506	32.6441	32.714	32.6406	32.2417	33.1205	32.4948	32.9234	32.9562	32.5977	32.255	32.1212	32.4011	32.471	32.9447	33.0402	32.7734	33.0219	32.2657	32.3664	32.4768	32.6688	30S ribosomal protein S3	rpsC BceJ2315_02430 BCAL0240	BCAL0240	rRNA binding [GO:0019843];structural constituent of ribosome [GO:0003735];translation [GO:0006412];small ribosomal subunit [GO:0015935]	translation [GO:0006412]	structural constituent of ribosome [GO:0003735];rRNA binding [GO:0019843]	small ribosomal subunit [GO:0015935]		1	0.999	23	1196	1196	1196	53	54	46	51	40	45	38	44	42
30.8158	30.4817	30.6089	30.9326	30.4709	30.2627	30.3118	30.5841	30.2977	30.7873	30.5681	30.2732	30.8239	30.3687	30.3875	30.6438	30.5179	30.2835	30.1702	30.818	30.3627	30.6688	30.7555	30.2395	30.3884	30.0133	30.5699	50S ribosomal protein L16	rplP BceJ2315_02440 BCAL0241	BCAL0241	rRNA binding [GO:0019843];structural constituent of ribosome [GO:0003735];translation [GO:0006412];tRNA binding [GO:0000049];ribosome [GO:0005840]	translation [GO:0006412]	structural constituent of ribosome [GO:0003735];tRNA binding [GO:0000049];rRNA binding [GO:0019843]	ribosome [GO:0005840]		1	0.999	6	244	244	244	12	13	11	16	6	6	9	14	6
30.2417	30.0249	29.6619	30.3215	29.3605	29.4831	29.4235	29.885	29.7329	29.8526	30.3789	29.6832	30.0302	29.9524	29.418	29.1029	29.4406	29.5521	29.4335	29.9968	29.7329	29.6621	30.0183	29.458	29.4498	29.2893	29.7075	50S ribosomal protein L29	rpmC BceJ2315_02450 BCAL0242	BCAL0242	structural constituent of ribosome [GO:0003735];translation [GO:0006412];ribosome [GO:0005840]	translation [GO:0006412]	structural constituent of ribosome [GO:0003735]	ribosome [GO:0005840]		1	0.999	6	255	255	255	11	11	10	10	7	9	10	8	9
32.853	32.3791	31.9441	32.3855	33.5653	31.2676	31.8471	31.6771	32.0507	31.9444	32.9206	31.7344	32.5505	32.5833	31.7388	32.3514	31.4905	31.6244	31.8798	32.3995	32.4581	31.788	32.7947	31.8476	32.2694	32.1805	31.3779	30S ribosomal protein S17	rpsQ BceJ2315_02460 BCAL0243	BCAL0243	rRNA binding [GO:0019843];structural constituent of ribosome [GO:0003735];translation [GO:0006412];ribosome [GO:0005840]	translation [GO:0006412]	structural constituent of ribosome [GO:0003735];rRNA binding [GO:0019843]	ribosome [GO:0005840]		1	0.999	7	743	743	743	34	28	26	31	43	26	21	24	25
31.6453	31.4911	31.3522	31.7908	31.5421	31.1488	31.4346	31.3013	31.2138	30.9667	31.4903	31.1445	31.2038	31.3722	30.9674	31.1037	31.1203	30.8919	31.0643	31.3128	31.4646	31.2966	31.7826	30.7112	30.6925	30.9409	31.2684	50S ribosomal protein L14	rplN BceJ2315_02470 BCAL0244	BCAL0244	rRNA binding [GO:0019843];structural constituent of ribosome [GO:0003735];translation [GO:0006412];large ribosomal subunit [GO:0015934]	translation [GO:0006412]	structural constituent of ribosome [GO:0003735];rRNA binding [GO:0019843]	large ribosomal subunit [GO:0015934]		1	0.999	14	462	462	462	16	19	15	24	16	17	15	17	17
32.9585	32.2658	32.0282	32.771	32.6979	31.5872	31.7849	32.2306	32.3275	32.1769	32.5761	31.9113	32.4216	32.3368	31.9519	31.868	32.1759	31.8175	31.9575	32.4699	32.126	32.2773	32.6253	32.1917	31.886	31.6295	32.3138	50S ribosomal protein L24	rplX BceJ2315_02480 BCAL0245	BCAL0245	rRNA binding [GO:0019843];structural constituent of ribosome [GO:0003735];translation [GO:0006412];ribosome [GO:0005840]	translation [GO:0006412]	structural constituent of ribosome [GO:0003735];rRNA binding [GO:0019843]	ribosome [GO:0005840]		1	0.999	12	800	800	800	40	29	23	48	25	22	20	27	47
32.6079	32.4573	32.3666	32.871	32.302	32.2971	32.1098	32.4709	32.2108	32.3479	32.6044	32.2382	32.6087	32.334	32.3588	32.1671	32.1302	32.0833	32.0603	32.5431	32.3152	32.4877	32.6417	31.9218	31.9056	31.8163	32.4577	50S ribosomal protein L5	rplE BceJ2315_02490 BCAL0246	BCAL0246	rRNA binding [GO:0019843];structural constituent of ribosome [GO:0003735];translation [GO:0006412];tRNA binding [GO:0000049];ribosome [GO:0005840]	translation [GO:0006412]	structural constituent of ribosome [GO:0003735];tRNA binding [GO:0000049];rRNA binding [GO:0019843]	ribosome [GO:0005840]		1	0.999	21	856	856	856	35	34	33	37	27	36	29	32	30
29.8847	30.4954	29.682	30.936	30.1567	30.6679	30.3682	30.1663	29.5647	29.7007	30.0288	30.1972	30.1414	30.303	30.255	30.1378	30.0319	29.6896	30.0958	30.0193	30.3909	30.5269	30.8112	29.7247	29.5932	30.1006	30.6087	30S ribosomal protein S14	rpsN BceJ2315_02500 BCAL0247	BCAL0247	rRNA binding [GO:0019843];structural constituent of ribosome [GO:0003735];translation [GO:0006412];ribosome [GO:0005840]	translation [GO:0006412]	structural constituent of ribosome [GO:0003735];rRNA binding [GO:0019843]	ribosome [GO:0005840]		1	0.999	7	117	117	117	4	5	5	6	4	3	4	5	3
32.3852	32.2403	32.1091	32.7659	32.0126	31.9008	31.7183	32.1677	31.9283	32.1238	32.4946	31.9815	32.1805	32.1111	31.899	31.9943	31.856	31.8916	31.8316	32.2613	32.0066	32.2603	32.3151	31.8549	31.9308	31.6369	32.1099	30S ribosomal protein S8	rpsH BceJ2315_02510 BCAL0248	BCAL0248	rRNA binding [GO:0019843];structural constituent of ribosome [GO:0003735];translation [GO:0006412];ribosome [GO:0005840]	translation [GO:0006412]	structural constituent of ribosome [GO:0003735];rRNA binding [GO:0019843]	ribosome [GO:0005840]		1	0.999	9	715	715	715	33	28	22	35	15	23	21	26	29
32.2727	31.798	31.7318	32.2153	31.9145	31.2033	31.5033	31.6551	31.654	31.6987	32.0783	31.5651	31.8532	31.8568	31.5637	31.4699	31.4334	31.4649	31.4333	31.9626	32.0253	31.6688	32.0832	31.3393	31.3584	31.4359	31.5977	50S ribosomal protein L6	rplF BceJ2315_02520 BCAL0249	BCAL0249	rRNA binding [GO:0019843];structural constituent of ribosome [GO:0003735];translation [GO:0006412];ribosome [GO:0005840]	translation [GO:0006412]	structural constituent of ribosome [GO:0003735];rRNA binding [GO:0019843]	ribosome [GO:0005840]		1	0.999	15	961	961	961	40	41	37	43	37	27	31	34	39
32.509	32.4604	32.4103	32.9481	32.066	32.135	32.055	32.5182	32.1238	32.3958	32.7549	32.1834	32.4116	32.2344	31.3855	32.0712	32.0148	32.1508	31.7313	32.3978	32.0109	32.3331	32.4181	31.6936	31.862	31.5813	32.3113	50S ribosomal protein L18	rplR BceJ2315_02530 BCAL0250	BCAL0250	rRNA binding [GO:0019843];structural constituent of ribosome [GO:0003735];translation [GO:0006412];ribosome [GO:0005840]	translation [GO:0006412]	structural constituent of ribosome [GO:0003735];rRNA binding [GO:0019843]	ribosome [GO:0005840]		1	0.999	6	244	244	244	12	10	9	14	7	9	7	12	9
32.8925	32.8191	32.6658	33.3196	33.0704	32.7457	32.8448	32.7	32.707	32.2286	32.9706	32.7297	32.7929	33.0294	32.7908	32.4102	32.6755	32.5331	32.7453	32.8264	33.3721	32.9173	33.3408	32.3472	32.4013	32.6739	32.7692	30S ribosomal protein S5	rpsE BceJ2315_02540 BCAL0251	BCAL0251	rRNA binding [GO:0019843];structural constituent of ribosome [GO:0003735];translation [GO:0006412];small ribosomal subunit [GO:0015935]	translation [GO:0006412]	structural constituent of ribosome [GO:0003735];rRNA binding [GO:0019843]	small ribosomal subunit [GO:0015935]		1	0.999	15	789	789	789	33	30	25	41	31	29	24	30	31
29.9788	29.6717	29.4995	30.0341	29.282	28.9306	28.4376	29.2303	29.2307	29.6087	30.152	29.2337	29.8337	29.8808	29.3399	28.4378	29.2364	29.0473	29.2725	29.9382	29.7749	29.2569	29.5383	29.2762	NaN	29.2885	29.4127	50S ribosomal protein L30	rpmD BceJ2315_02550 BCAL0252	BCAL0252	structural constituent of ribosome [GO:0003735];translation [GO:0006412];large ribosomal subunit [GO:0015934]	translation [GO:0006412]	structural constituent of ribosome [GO:0003735]	large ribosomal subunit [GO:0015934]		1	0.999	3	89	89	89	3	4	4	4	2	5	3	2	4
31.3532	31.2789	31.1946	31.7991	30.7506	31.0361	30.9471	31.4165	30.9627	30.913	31.4709	31.1527	31.3725	31.3032	31.2485	30.7903	30.7228	31.0982	30.9543	31.3304	31.2408	31.4895	31.5544	30.8754	30.9328	30.6067	31.4526	50S ribosomal protein L15	rplO BceJ2315_02560 BCAL0253	BCAL0253	rRNA binding [GO:0019843];structural constituent of ribosome [GO:0003735];translation [GO:0006412];large ribosomal subunit [GO:0015934]	translation [GO:0006412]	structural constituent of ribosome [GO:0003735];rRNA binding [GO:0019843]	large ribosomal subunit [GO:0015934]		1	0.999	11	629	629	629	26	23	20	29	16	28	20	24	23
30.6904	30.675	30.5636	31.0922	30.3866	30.3924	30.2516	30.7383	30.2496	30.1366	30.8322	30.241	30.6394	30.4692	30.22	30.118	29.8608	30.2192	30.0079	30.5875	30.4731	30.6437	30.7401	29.9278	29.8655	29.6286	30.426	30S ribosomal protein S13	rpsM BceJ2315_02600 BCAL0257	BCAL0257	rRNA binding [GO:0019843];structural constituent of ribosome [GO:0003735];translation [GO:0006412];tRNA binding [GO:0000049];ribosome [GO:0005840]	translation [GO:0006412]	structural constituent of ribosome [GO:0003735];tRNA binding [GO:0000049];rRNA binding [GO:0019843]	ribosome [GO:0005840]		1	0.999	15	406	406	406	19	19	17	20	20	15	14	16	18
32.1089	31.7072	31.7872	31.924	31.245	31.1792	31.3478	31.4342	31.5417	31.2801	31.5856	31.071	31.5082	31.2977	30.6179	31.1999	31.338	31.1154	30.9232	31.4748	31.1714	31.2082	31.7068	30.8734	31.0182	30.8538	31.015	30S ribosomal protein S11	rpsK BceJ2315_02610 BCAL0258	BCAL0258	rRNA binding [GO:0019843];structural constituent of ribosome [GO:0003735];translation [GO:0006412];ribosome [GO:0005840]	translation [GO:0006412]	structural constituent of ribosome [GO:0003735];rRNA binding [GO:0019843]	ribosome [GO:0005840]	+	1	0.999	7	282	282	282	13	9	14	12	13	6	10	10	13
31.3715	31.4597	31.2678	31.8903	31.8751	31.324	31.4041	31.1177	31.1649	30.7086	31.4235	31.1831	31.2679	31.4006	31.211	31.3445	31.1299	30.8187	31.1671	31.2455	31.5511	31.3763	31.821	30.8978	30.6959	30.9579	31.3932	30S ribosomal protein S4	rpsD BceJ2315_02620 BCAL0259	BCAL0259	rRNA binding [GO:0019843];structural constituent of ribosome [GO:0003735];translation [GO:0006412];small ribosomal subunit [GO:0015935]	translation [GO:0006412]	structural constituent of ribosome [GO:0003735];rRNA binding [GO:0019843]	small ribosomal subunit [GO:0015935]		1	0.999	16	650	650	650	24	24	22	28	24	21	23	22	21
32.5225	32.5726	32.3672	32.7274	32.4856	32.4595	32.3128	32.4937	32.3085	32.1804	32.5363	32.3522	32.4083	32.5668	32.5362	32.3349	31.9534	32.2607	32.3198	32.568	32.6457	32.5965	32.5136	32.2793	32.0929	32.152	32.4499	DNA-directed RNA polymerase subunit alpha (RNAP subunit alpha) (EC 2.7.7.6) (RNA polymerase subunit alpha) (Transcriptase subunit alpha)	rpoA BceJ2315_02630 BCAL0260	BCAL0260	DNA-directed 5'-3' RNA polymerase activity [GO:0003899];protein dimerization activity [GO:0046983];transcription, DNA-templated [GO:0006351]";"DNA binding [GO:0003677]	transcription, DNA-templated [GO:0006351]	DNA-directed 5'-3' RNA polymerase activity [GO:0003899];protein dimerization activity [GO:0046983];DNA binding [GO:0003677]			1	0.999	26	1247	1247	1247	52	43	46	48	36	48	41	50	50
33.2388	33.0773	32.9291	33.3203	32.5499	32.7449	32.5992	32.9727	32.6976	32.8505	33.1692	32.6537	33.2584	32.9753	32.8917	32.5635	32.6918	32.6809	32.5962	33.2002	33.0595	33.0388	33.2435	32.725	32.7489	32.549	32.9994	50S ribosomal protein L17	rplQ BceJ2315_02640 BCAL0261	BCAL0261	structural constituent of ribosome [GO:0003735];translation [GO:0006412];ribosome [GO:0005840]	translation [GO:0006412]	structural constituent of ribosome [GO:0003735]	ribosome [GO:0005840]		1	0.999	10	633	633	633	24	27	23	28	18	20	16	25	20
28.8115	28.7598	28.7312	28.9814	29.1578	27.7707	28.6782	28.3887	28.6652	28.2264	28.7457	28.3333	28.331	28.7022	28.5859	28.755	28.5195	28.4888	28.2505	28.5193	28.7455	28.6565	29.3171	28.487	27.8949	28.4382	28.3815	Ribosomal RNA large subunit methyltransferase E (EC 2.1.1.166) (23S rRNA Um2552 methyltransferase) (rRNA (uridine-2'-O-)-methyltransferase)	rlmE ftsJ rrmJ BceJ2315_12400 BCAL1266	BCAL1266	methyltransferase activity [GO:0008168];RNA methylation [GO:0001510];rRNA processing [GO:0006364];cytoplasm [GO:0005737]	rRNA processing [GO:0006364];RNA methylation [GO:0001510]	methyltransferase activity [GO:0008168]	cytoplasm [GO:0005737]		1	0.999	10	224	224	224	10	7	8	7	10	6	6	5	9
28.3121	28.6582	28.7375	27.9547	28.588	28.148	28.4267	28.4884	28.2005	28.0006	27.3725	27.758	28.3376	28.5851	28.6938	28.1762	28.3077	27.9589	28.1066	28.6245	28.6225	28.4837	28.5077	28.1222	28.0498	27.8936	28.2688	Phosphoglucosamine mutase (EC 5.4.2.10)	glmM BceJ2315_12430 BCAL1269	BCAL1269	carbohydrate metabolic process [GO:0005975];phosphoglucosamine mutase activity [GO:0008966];magnesium ion binding [GO:0000287]	carbohydrate metabolic process [GO:0005975]	phosphoglucosamine mutase activity [GO:0008966];magnesium ion binding [GO:0000287]			1	0.999	19	415	415	415	16	21	18	15	15	13	14	12	19
NaN	26.5478	26.6557	26.2963	NaN	26.3971	26.1796	26.3223	26.0934	27.2633	NaN	NaN	27.1721	26.1588	27.0191	26.7508	27.2879	25.9648	26.305	27.1607	26.2215	26.7601	26.9277	26.3184	26.3583	25.7607	26.5675	NADH-quinone oxidoreductase subunit K (EC 1.6.5.11) (NADH dehydrogenase I subunit K) (NDH-1 subunit K)	nuoK BceJ2315_22940 BCAL2334	BCAL2334	ATP synthesis coupled electron transport [GO:0042773];oxidoreductase activity, acting on NAD(P)H [GO:0016651];plasma membrane [GO:0005886];quinone binding [GO:0048038];transport [GO:0006810]";"integral component of membrane [GO:0016021]	transport [GO:0006810];ATP synthesis coupled electron transport [GO:0042773]	quinone binding [GO:0048038]";"oxidoreductase activity, acting on NAD(P)H [GO:0016651]	plasma membrane [GO:0005886];integral component of membrane [GO:0016021]		0.9993	0.999	1	29	29	29	1	1	1	1	0	1	1	2	1
29.4777	29.6163	29.6516	29.6474	29.5713	29.3656	29.6457	29.5356	29.3699	29.7025	29.4574	29.4626	29.7223	29.6403	29.7999	29.66	29.5158	29.5718	29.7084	29.7298	29.6329	29.7166	29.7009	29.6094	29.5211	29.5571	29.6903	NADH-quinone oxidoreductase subunit I (EC 1.6.5.11) (NADH dehydrogenase I subunit I) (NDH-1 subunit I)	nuoI BceJ2315_22960 BCAL2336	BCAL2336	4 iron, 4 sulfur cluster binding [GO:0051539];metal ion binding [GO:0046872];oxidoreductase activity, acting on NAD(P)H [GO:0016651];quinone binding [GO:0048038]";"plasma membrane [GO:0005886]		metal ion binding [GO:0046872];oxidoreductase activity, acting on NAD(P)H [GO:0016651];quinone binding [GO:0048038]";"4 iron, 4 sulfur cluster binding [GO:0051539]	plasma membrane [GO:0005886]		1	0.999	15	367	367	367	13	13	12	13	14	13	10	15	13
24.1983	NaN	NaN	NaN	NaN	22.8659	24.4941	NaN	23.2729	25.3912	NaN	23.547	23.4885	24.4193	NaN	24.7007	25.5712	23.8773	23.2662	24.0607	24.6707	24.0843	NaN	NaN	23.0858	24.0168	24.0685	NADH-quinone oxidoreductase subunit H (EC 1.6.5.11) (NADH dehydrogenase I subunit H) (NDH-1 subunit H)	nuoH BceJ2315_22970 BCAL2337	BCAL2337	oxidoreductase activity [GO:0016491];plasma membrane [GO:0005886];quinone binding [GO:0048038];integral component of membrane [GO:0016021]		quinone binding [GO:0048038];oxidoreductase activity [GO:0016491]	plasma membrane [GO:0005886];integral component of membrane [GO:0016021]		1	0.999	3	23	23	23	2	1	2	1	0	0	2	0	1
31.4946	31.5278	31.6707	31.1085	31.987	31.0469	31.5017	31.0801	31.4324	31.3134	30.8594	31.2431	31.4363	31.4537	31.4665	31.3623	31.4054	31.1683	31.3152	31.5564	31.4944	31.3028	31.5254	31.2576	31.2281	31.3266	31.1711	NADH-quinone oxidoreductase subunit D (EC 1.6.5.11) (NADH dehydrogenase I subunit D) (NDH-1 subunit D)	nuoD BceJ2315_23010 BCAL2341	BCAL2341	NAD binding [GO:0051287];oxidoreductase activity, acting on NAD(P)H [GO:0016651];quinone binding [GO:0048038];transport [GO:0006810]";"plasma membrane [GO:0005886]	transport [GO:0006810]	oxidoreductase activity, acting on NAD(P)H [GO:0016651];quinone binding [GO:0048038]";"NAD binding [GO:0051287]	plasma membrane [GO:0005886]		1	0.999	25	1417	1417	1417	68	54	66	47	65	41	43	45	64
31.2079	31.3319	31.3718	31.0007	30.9025	30.8465	31.0636	30.9688	31.0953	31.0411	31.2405	31.0218	30.9847	31.1498	31.1998	31.2764	31.1751	31.1711	31.2331	31.4043	31.2434	31.3194	31.0982	31.2727	31.1778	31.3657	31.2273	NADH-quinone oxidoreductase subunit C (EC 1.6.5.11) (NADH dehydrogenase I subunit C) (NDH-1 subunit C)	nuoC BceJ2315_23020 BCAL2342	BCAL2342	NADH dehydrogenase (ubiquinone) activity [GO:0008137];quinone binding [GO:0048038];transport [GO:0006810];plasma membrane [GO:0005886]	transport [GO:0006810]	quinone binding [GO:0048038];NADH dehydrogenase (ubiquinone) activity [GO:0008137]	plasma membrane [GO:0005886]		1	0.999	15	473	473	473	18	20	21	18	17	14	14	15	19
26.6195	27.3987	26.5719	26.5871	26.3734	26.5821	26.4485	26.5849	25.689	26.8082	26.7035	26.5059	26.4016	26.5236	NaN	26.2621	25.8964	26.2842	NaN	26.4253	26.5113	26.7243	26.3237	NaN	26.7531	26.4127	26.8775	NADH-quinone oxidoreductase subunit B (EC 1.6.5.11) (NADH dehydrogenase I subunit B) (NDH-1 subunit B)	nuoB BceJ2315_23030 BCAL2343	BCAL2343	4 iron, 4 sulfur cluster binding [GO:0051539];metal ion binding [GO:0046872];NADH dehydrogenase (ubiquinone) activity [GO:0008137];quinone binding [GO:0048038];transport [GO:0006810]";"plasma membrane [GO:0005886]	transport [GO:0006810]	metal ion binding [GO:0046872];NADH dehydrogenase (ubiquinone) activity [GO:0008137];quinone binding [GO:0048038]";"4 iron, 4 sulfur cluster binding [GO:0051539]	plasma membrane [GO:0005886]		1	0.999	7	131	131	131	8	10	8	6	2	4	4	4	8
26.0795	25.6802	25.8069	25.5646	24.729	24.9826	25.8355	25.3403	25.3983	26.2067	25.4642	25.3623	25.6378	25.6939	25.7214	26.0531	26.7066	25.5133	25.6813	25.9119	26.0602	25.5862	26.6948	25.5538	25.6872	25.5837	25.5937	NADH-quinone oxidoreductase subunit A (EC 1.6.5.11) (NADH dehydrogenase I subunit A) (NDH-1 subunit A) (NUO1)	nuoA BceJ2315_23040 BCAL2344	BCAL2344	NADH dehydrogenase (ubiquinone) activity [GO:0008137];plasma membrane [GO:0005886];quinone binding [GO:0048038];transport [GO:0006810];integral component of membrane [GO:0016021]	transport [GO:0006810]	quinone binding [GO:0048038];NADH dehydrogenase (ubiquinone) activity [GO:0008137]	plasma membrane [GO:0005886];integral component of membrane [GO:0016021]		1	0.999	6	104	104	104	3	5	3	3	2	3	4	3	7
31.2516	30.883	30.9375	31.2589	30.8272	30.3951	30.7739	30.7425	30.817	30.6996	30.5484	30.589	30.9789	31.0683	30.8975	30.663	30.3361	30.5671	30.5297	31.0712	31.0824	30.9077	31.24	30.4955	30.5049	30.3933	30.6724	Polyribonucleotide nucleotidyltransferase (EC 2.7.7.8) (Polynucleotide phosphorylase) (PNPase)	pnp BceJ2315_23080 BCAL2348	BCAL2348	3'-5'-exoribonuclease activity [GO:0000175];metal ion binding [GO:0046872];mRNA catabolic process [GO:0006402];polyribonucleotide nucleotidyltransferase activity [GO:0004654];RNA binding [GO:0003723];RNA processing [GO:0006396];cytoplasm [GO:0005737]	RNA processing [GO:0006396];mRNA catabolic process [GO:0006402]	metal ion binding [GO:0046872];polyribonucleotide nucleotidyltransferase activity [GO:0004654];RNA binding [GO:0003723];3'-5'-exoribonuclease activity [GO:0000175]	cytoplasm [GO:0005737]		1	0.999	39	1632	1632	1632	76	55	53	70	70	47	55	54	72
32.5272	32.2223	32.3136	32.4176	32.5222	31.6502	32.0584	32.0044	32.0122	31.8413	32.4354	31.8629	32.1516	32.2614	31.8794	31.7229	31.8884	31.859	31.8748	32.271	32.499	32.0284	32.5435	31.7558	31.7784	31.9208	31.9463	30S ribosomal protein S15	rpsO BceJ2315_23090 BCAL2349	BCAL2349	rRNA binding [GO:0019843];structural constituent of ribosome [GO:0003735];translation [GO:0006412];ribosome [GO:0005840]	translation [GO:0006412]	structural constituent of ribosome [GO:0003735];rRNA binding [GO:0019843]	ribosome [GO:0005840]		1	0.999	7	254	254	254	11	8	11	8	12	9	7	8	10
29.6251	29.29	29.3062	29.3993	29.7512	28.7855	29.1271	29.1893	29.0359	28.7806	29.1248	28.8468	29.0668	29.2661	28.8933	28.7665	28.878	28.8632	28.8089	29.2142	29.3478	28.7808	29.1918	28.8277	28.8812	29.0843	28.7335	2-isopropylmalate synthase (EC 2.3.3.13) (Alpha-IPM synthase) (Alpha-isopropylmalate synthase)	leuA BceJ2315_23140 BCAL2354	BCAL2354	leucine biosynthetic process [GO:0009098];2-isopropylmalate synthase activity [GO:0003852]	leucine biosynthetic process [GO:0009098]	2-isopropylmalate synthase activity [GO:0003852]			1	0.999	18	549	549	549	22	21	22	30	27	16	17	23	22
27.7776	27.922	27.6584	28.5177	NaN	28.1882	27.212	27.8017	27.7626	27.7049	27.6517	28.1264	28.1833	27.8392	27.9845	28.1552	27.4198	28.0318	27.9258	28.0953	27.7437	28.0378	27.9177	27.9703	27.8842	27.5554	27.875	Phosphatidylserine decarboxylase beta chain];Phosphatidylserine decarboxylase proenzyme (EC 4.1.1.65) [Cleaved into: Phosphatidylserine decarboxylase alpha chain	psd BceJ2315_23160 BCAL2356	BCAL2356	phosphatidylethanolamine biosynthetic process [GO:0006646];phosphatidylserine decarboxylase activity [GO:0004609];plasma membrane [GO:0005886]	phosphatidylethanolamine biosynthetic process [GO:0006646]	phosphatidylserine decarboxylase activity [GO:0004609]	plasma membrane [GO:0005886]		1	0.999	5	39	39	39	0	0	1	1	1	3	1	0	2
32.1443	31.9079	31.7108	32.3743	31.4741	31.9435	31.8198	32.0691	31.7533	31.9051	32.2338	31.7363	31.9795	31.8973	31.7047	31.9103	31.7462	31.7521	31.8215	31.8904	31.7727	32.0141	31.9698	31.8079	31.6618	31.6454	31.8506	Ketol-acid reductoisomerase (NADP(+)) (KARI) (EC 1.1.1.86) (Acetohydroxy-acid isomeroreductase) (AHIR) (Alpha-keto-beta-hydroxylacyl reductoisomerase) (Ketol-acid reductoisomerase type 1) (Ketol-acid reductoisomerase type I)	ilvC BceJ2315_23170 BCAL2357	BCAL2357	isoleucine biosynthetic process [GO:0009097];metal ion binding [GO:0046872];NADP binding [GO:0050661];valine biosynthetic process [GO:0009099];ketol-acid reductoisomerase activity [GO:0004455]	valine biosynthetic process [GO:0009099];isoleucine biosynthetic process [GO:0009097]	metal ion binding [GO:0046872];NADP binding [GO:0050661];ketol-acid reductoisomerase activity [GO:0004455]			1	0.999	27	1618	1618	1618	68	58	57	75	47	55	55	61	63
28.8307	28.7555	28.7943	29.0056	29.7114	28.7729	28.8128	28.5844	28.9398	28.8679	28.8372	28.7813	28.8062	28.8441	28.8214	29.0371	28.8937	28.8397	29.1219	28.9805	28.7964	28.7769	28.8803	29.1511	28.9736	29.2074	28.7947	Uracil phosphoribosyltransferase (EC 2.4.2.9) (UMP pyrophosphorylase) (UPRTase)	upp BceJ2315_23470 BCAL2387	BCAL2387	UMP salvage [GO:0044206];uracil phosphoribosyltransferase activity [GO:0004845];uracil salvage [GO:0006223];GTP binding [GO:0005525]	uracil salvage [GO:0006223];UMP salvage [GO:0044206]	uracil phosphoribosyltransferase activity [GO:0004845];GTP binding [GO:0005525]			1	0.999	10	215	215	215	6	7	7	9	8	10	8	8	9
27.3787	26.8623	27.0441	27.7852	26.0716	26.6223	26.8056	27.208	27.0885	27.4645	27.2172	26.8054	27.1731	26.9043	26.9281	27.4526	27.0173	27.073	26.9969	27.0607	26.8272	27.2729	27.3965	26.9899	27.0331	26.5766	26.8984	Probable transcriptional regulatory protein BceJ2315_23480	BceJ2315_23480 BCAL2388	BCAL2388	DNA binding [GO:0003677];regulation of transcription, DNA-templated [GO:0006355];transcription, DNA-templated [GO:0006351]";"cytoplasm [GO:0005737]	transcription, DNA-templated [GO:0006351]";"regulation of transcription, DNA-templated [GO:0006355]	DNA binding [GO:0003677]	cytoplasm [GO:0005737]		1	0.999	6	231	231	231	11	11	9	10	5	8	8	10	7
28.2056	27.9885	28.1506	28.1157	28.1587	27.4047	27.6877	27.6604	27.8864	27.4278	27.938	27.4623	27.4228	28.204	27.8839	27.4704	27.4111	27.7737	27.6777	27.9005	28.339	28.0496	28.2794	27.8442	27.7327	27.7561	27.7244	Oxygen-dependent coproporphyrinogen-III oxidase (CPO) (Coprogen oxidase) (Coproporphyrinogenase) (EC 1.3.3.3)	hemF BceJ2315_23500 BCAL2390	BCAL2390	coproporphyrinogen oxidase activity [GO:0004109];metal ion binding [GO:0046872];protein homodimerization activity [GO:0042803];protoporphyrinogen IX biosynthetic process [GO:0006782];cytoplasm [GO:0005737]	protoporphyrinogen IX biosynthetic process [GO:0006782]	metal ion binding [GO:0046872];protein homodimerization activity [GO:0042803];coproporphyrinogen oxidase activity [GO:0004109]	cytoplasm [GO:0005737]		1	0.999	10	200	200	200	11	7	8	9	5	5	5	6	9
28.7053	28.64	28.6328	28.5293	28.3691	28.1241	28.4275	28.6911	28.6959	28.4453	28.9994	28.3695	28.0038	28.6618	28.2774	28.2411	28.3464	28.5906	28.1741	28.4814	28.5828	28.472	28.5566	28.3697	28.2727	28.5758	28.4104	Ribosomal protein L11 methyltransferase (L11 Mtase) (EC 2.1.1.-)	prmA BceJ2315_33600 BCAL3422	BCAL3422	protein methyltransferase activity [GO:0008276];cytoplasm [GO:0005737]		protein methyltransferase activity [GO:0008276]	cytoplasm [GO:0005737]		1	0.999	10	378	378	378	16	16	13	16	15	14	15	17	13
29.8977	29.9554	29.9026	30.2934	29.8878	30.1605	29.8309	30.4409	30.2809	30.2249	30.5173	30.1985	30.0941	30.1849	30.1826	30.1919	29.9163	30.2278	29.9993	30.1685	30.0362	30.3724	30.1034	30.0556	30.0499	29.9005	30.4155	Proline--tRNA ligase (EC 6.1.1.15) (Prolyl-tRNA synthetase) (ProRS)	proS BceJ2315_33740 BCAL3436	BCAL3436	aminoacyl-tRNA editing activity [GO:0002161];ATP binding [GO:0005524];proline-tRNA ligase activity [GO:0004827];prolyl-tRNA aminoacylation [GO:0006433];cytoplasm [GO:0005737]	prolyl-tRNA aminoacylation [GO:0006433]	ATP binding [GO:0005524];proline-tRNA ligase activity [GO:0004827];aminoacyl-tRNA editing activity [GO:0002161]	cytoplasm [GO:0005737]		1	0.999	33	1230	1230	1230	42	40	41	49	40	45	45	47	50
25.5105	25.2536	25.4936	25.2665	26.2135	24.8798	25.0873	24.9034	24.9159	25.1487	25.9267	24.7294	25.7333	26.0626	25.3138	24.6283	24.9583	25.0188	24.7012	25.7608	26.0903	25.4388	26.1861	24.6759	25.3251	25.303	25.3191	RNA pyrophosphohydrolase (EC 3.6.1.-) ((Di)nucleoside polyphosphate hydrolase)	rppH nudH BceJ2315_33750 BCAL3437	BCAL3437	hydrolase activity [GO:0016787]		hydrolase activity [GO:0016787]			1	0.999	5	39	39	39	0	0	2	0	1	1	1	0	3
26.7418	26.7664	26.829	26.7184	26.737	26.7164	27.2525	27.038	26.6801	26.5062	26.676	26.4332	26.4629	26.5481	26.375	26.7255	26.3917	26.357	26.372	26.5776	26.5823	26.4446	26.489	26.226	26.4496	26.4653	26.6577	Glutamate 5-kinase (EC 2.7.2.11) (Gamma-glutamyl kinase) (GK)	proB BceJ2315_33770 BCAL3439	BCAL3439	ATP binding [GO:0005524];glutamate 5-kinase activity [GO:0004349];L-proline biosynthetic process [GO:0055129];RNA binding [GO:0003723];cytoplasm [GO:0005737]	L-proline biosynthetic process [GO:0055129]	glutamate 5-kinase activity [GO:0004349];RNA binding [GO:0003723];ATP binding [GO:0005524]	cytoplasm [GO:0005737]		1	0.999	8	221	221	221	9	9	8	12	8	8	8	11	10
29.8424	29.6771	29.7736	29.8921	29.5053	29.7638	29.8868	29.727	29.7007	29.4763	29.7779	29.656	29.506	29.7334	29.7238	29.485	29.5713	29.6198	29.8132	29.5718	29.6983	29.5245	29.7684	29.6861	29.6802	29.9403	29.6358	GTPase Obg (EC 3.6.5.-) (GTP-binding protein Obg)	obg BceJ2315_33780 BCAL3440	BCAL3440	GTP binding [GO:0005525];GTPase activity [GO:0003924];magnesium ion binding [GO:0000287];cytoplasm [GO:0005737]		GTP binding [GO:0005525];magnesium ion binding [GO:0000287];GTPase activity [GO:0003924]	cytoplasm [GO:0005737]		1	0.999	14	339	339	339	12	10	12	16	10	14	11	15	13
33.9688	33.7009	33.4648	34.3181	34.2818	33.4336	33.5684	33.718	33.6332	33.5909	34.1191	33.4398	33.9242	33.9072	33.4328	33.4646	33.8766	33.3642	33.5956	34.0197	34.1953	33.8513	34.4907	33.4683	33.5486	33.5691	33.7339	50S ribosomal protein L27	rpmA BceJ2315_33790 BCAL3441	BCAL3441	structural constituent of ribosome [GO:0003735];translation [GO:0006412];ribosome [GO:0005840]	translation [GO:0006412]	structural constituent of ribosome [GO:0003735]	ribosome [GO:0005840]		1	0.999	7	543	543	543	20	22	19	24	22	21	21	24	22
31.1496	31.2279	30.9497	31.8514	30.4177	31.2157	31.0496	31.1983	30.9122	31.2702	31.5722	31.0809	30.7281	31.1845	30.3107	31.3501	30.6623	30.9699	30.7927	31.0628	31.1675	31.352	31.0854	30.7418	30.6693	30.4803	31.1664	50S ribosomal protein L21	rplU BceJ2315_33800 BCAL3442	BCAL3442	rRNA binding [GO:0019843];structural constituent of ribosome [GO:0003735];translation [GO:0006412];ribosome [GO:0005840]	translation [GO:0006412]	structural constituent of ribosome [GO:0003735];rRNA binding [GO:0019843]	ribosome [GO:0005840]		1	0.999	5	471	471	471	26	18	17	28	6	19	8	18	16
28.5585	28.4223	28.5961	28.2966	29.1466	28.5097	29.0158	28.6152	28.5919	28.7216	28.1556	28.357	28.0639	28.1007	28.2032	28.8214	28.2459	28.5628	28.7233	27.9885	28.4097	28.0683	28.3381	28.6814	28.4339	28.7738	28.5352	Cell division protein ZapD (Z ring-associated protein D)	zapD BceJ2315_33870 BCAL3449	BCAL3449	cell cycle [GO:0007049];cell division [GO:0051301];cytoplasm [GO:0005737]	cell division [GO:0051301];cell cycle [GO:0007049]		cytoplasm [GO:0005737]		1	0.999	8	237	237	237	10	7	7	10	9	8	9	10	11
29.9285	29.7584	29.779	29.8955	29.4947	29.5027	29.6962	29.6973	29.7416	29.6688	29.8505	29.6301	29.922	29.9278	29.7405	29.5489	29.6154	29.6486	29.5787	29.9461	30.0312	29.8608	30.14	29.4934	29.72	29.5252	29.7904	Protein translocase subunit SecA	secA BceJ2315_33910 BCAL3453	BCAL3453	ATP binding [GO:0005524];metal ion binding [GO:0046872];plasma membrane [GO:0005886];protein import [GO:0017038];protein targeting [GO:0006605];cytoplasm [GO:0005737]	protein targeting [GO:0006605];protein import [GO:0017038]	metal ion binding [GO:0046872];ATP binding [GO:0005524]	plasma membrane [GO:0005886];cytoplasm [GO:0005737]		1	0.999	42	1477	1477	1477	60	59	60	57	41	55	46	57	59
28.1499	27.1496	27.3273	28.1543	28.342	26.6623	26.8571	27.4774	27.3587	27.0654	27.8717	26.8985	27.8925	28.038	27.5707	26.8578	26.6707	26.8882	26.6128	27.6466	28.1713	27.4542	28.3707	26.9025	26.8267	26.4031	27.5999	UDP-3-O-acyl-N-acetylglucosamine deacetylase (UDP-3-O-acyl-GlcNAc deacetylase) (EC 3.5.1.108) (UDP-3-O-[R-3-hydroxymyristoyl]-N-acetylglucosamine deacetylase)	lpxC BceJ2315_33930 BCAL3455	BCAL3455	lipid A biosynthetic process [GO:0009245];UDP-3-O-[3-hydroxymyristoyl] N-acetylglucosamine deacetylase activity [GO:0008759];UDP-3-O-acyl-N-acetylglucosamine deacetylase activity [GO:0103117];metal ion binding [GO:0046872]	lipid A biosynthetic process [GO:0009245]	UDP-3-O-[3-hydroxymyristoyl] N-acetylglucosamine deacetylase activity [GO:0008759];UDP-3-O-acyl-N-acetylglucosamine deacetylase activity [GO:0103117];metal ion binding [GO:0046872]		+	1	0.999	6	132	132	132	7	5	3	5	6	3	1	5	4
27.7601	27.1973	27.2413	27.5268	28.2954	26.431	27.489	26.9968	27.376	26.9438	27.3609	27.2347	27.1895	27.6461	27.3219	27.4188	26.4956	27.2688	27.4506	27.214	27.8329	27.0312	27.8421	27.2473	26.9977	27.6163	27.1522	Probable GTP-binding protein EngB	engB BceJ2315_02680 BCAL0265	BCAL0265	cell cycle [GO:0007049];cell division [GO:0051301];metal ion binding [GO:0046872];GTP binding [GO:0005525]	cell division [GO:0051301];cell cycle [GO:0007049]	metal ion binding [GO:0046872];GTP binding [GO:0005525]			1	0.999	10	171	171	171	8	4	6	6	10	5	4	4	8
27.9888	27.8701	27.4871	28.1088	28.0162	27.8418	27.5239	27.9024	27.7755	28.0313	27.952	27.8318	28.2902	27.8354	28.0569	27.9208	27.9285	27.8288	27.7757	28.0705	27.6556	28.064	27.8371	27.892	27.6722	27.7923	27.8632	Protein CyaY	cyaY BceJ2315_02750 BCAL0273	BCAL0273	iron-sulfur cluster assembly [GO:0016226];ferric iron binding [GO:0008199]	iron-sulfur cluster assembly [GO:0016226]	ferric iron binding [GO:0008199]			1	0.999	7	87	87	87	2	4	2	6	1	4	1	4	3
27.7541	28.1508	28.1788	27.8549	27.9669	27.921	28.2019	28.0341	27.7764	27.7469	27.6086	27.803	27.6274	27.9631	28.1289	27.7917	27.8054	27.9832	27.7291	27.9459	27.9603	28.0299	27.8529	27.9246	27.8285	28.1108	27.9894	3-dehydroquinate synthase (DHQS) (EC 4.2.3.4)	aroB BceJ2315_02820 BCAL0280	BCAL0280	3-dehydroquinate synthase activity [GO:0003856];aromatic amino acid family biosynthetic process [GO:0009073];chorismate biosynthetic process [GO:0009423];cytoplasm [GO:0005737]	chorismate biosynthetic process [GO:0009423];aromatic amino acid family biosynthetic process [GO:0009073]	3-dehydroquinate synthase activity [GO:0003856]	cytoplasm [GO:0005737]		1	0.999	17	369	369	369	15	16	16	15	11	15	14	15	10
28.8671	28.7118	28.6381	28.9969	28.0787	28.3066	27.8757	28.4988	28.3845	28.2815	28.6137	28.2666	28.688	28.486	28.3956	27.9105	27.817	28.0883	27.9542	28.7468	28.536	28.641	28.7202	28.0061	28.0091	28.1181	28.4718	ATP phosphoribosyltransferase (ATP-PRT) (ATP-PRTase) (EC 2.4.2.17)	hisG BceJ2315_03130 BCAL0311	BCAL0311	ATP binding [GO:0005524];ATP phosphoribosyltransferase activity [GO:0003879];histidine biosynthetic process [GO:0000105];cytoplasm [GO:0005737]	histidine biosynthetic process [GO:0000105]	ATP phosphoribosyltransferase activity [GO:0003879];ATP binding [GO:0005524]	cytoplasm [GO:0005737]	+	1	0.999	9	266	266	266	10	9	11	9	5	10	7	8	11
29.7155	30.0001	30.0464	29.662	30.6703	29.6639	29.9556	29.6642	29.9086	29.5317	29.6445	29.693	29.8846	30.3073	30.4182	29.6332	29.4656	29.7252	29.9166	30.1129	30.3757	29.8744	30.2203	29.9813	29.8326	29.8092	29.6435	Imidazoleglycerol-phosphate dehydratase (IGPD) (EC 4.2.1.19)	hisB BceJ2315_03160 BCAL0314	BCAL0314	histidine biosynthetic process [GO:0000105];imidazoleglycerol-phosphate dehydratase activity [GO:0004424];cytoplasm [GO:0005737]	histidine biosynthetic process [GO:0000105]	imidazoleglycerol-phosphate dehydratase activity [GO:0004424]	cytoplasm [GO:0005737]		1	0.999	8	364	364	364	12	14	12	13	14	13	13	12	15
30.6592	31.1051	31.1054	31.1193	30.6936	31.0614	30.7863	31.0049	30.9868	31.1273	30.9442	31.1668	31.2046	31.3947	31.6415	31.2107	30.8891	31.2411	31.3585	31.4371	31.2477	31.703	31.2096	31.3237	31.1913	31.1649	31.3365	1-(5-phosphoribosyl)-5-[(5-phosphoribosylamino)methylideneamino] imidazole-4-carboxamide isomerase (EC 5.3.1.16) (Phosphoribosylformimino-5-aminoimidazole carboxamide ribotide isomerase)	hisA BceJ2315_03190 BCAL0317	BCAL0317	1-(5-phosphoribosyl)-5-[(5-phosphoribosylamino)methylideneamino]imidazole-4-carboxamide isomerase activity [GO:0003949];histidine biosynthetic process [GO:0000105];cytoplasm [GO:0005737]	histidine biosynthetic process [GO:0000105]	1-(5-phosphoribosyl)-5-[(5-phosphoribosylamino)methylideneamino]imidazole-4-carboxamide isomerase activity [GO:0003949]	cytoplasm [GO:0005737]		1	0.999	19	601	601	601	20	20	21	21	16	23	17	23	25
29.2974	29.3705	29.3482	29.4326	28.9591	28.9498	29.0854	29.1085	29.3057	29.201	29.4715	29.1088	29.4197	29.4209	29.3332	29.1116	28.7927	29.1728	29.0002	29.5123	29.3196	29.6103	29.3373	29.2589	29.1124	29.3007	29.1185	Imidazole glycerol phosphate synthase subunit HisF (EC 4.1.3.-) (IGP synthase cyclase subunit) (IGP synthase subunit HisF) (ImGP synthase subunit HisF) (IGPS subunit HisF)	hisF BceJ2315_03200 BCAL0318	BCAL0318	histidine biosynthetic process [GO:0000105];imidazoleglycerol-phosphate synthase activity [GO:0000107];lyase activity [GO:0016829];cytoplasm [GO:0005737]	histidine biosynthetic process [GO:0000105]	lyase activity [GO:0016829];imidazoleglycerol-phosphate synthase activity [GO:0000107]	cytoplasm [GO:0005737]		1	0.999	11	326	326	326	12	14	11	14	10	11	8	14	13
28.9316	29.144	29.0434	29.2323	27.9657	28.5774	29.0737	28.7629	29.3345	29.4353	29.1928	29.4043	29.6446	29.6982	29.8246	29.2869	29.5828	29.2247	29.3953	29.7829	29.7765	29.7339	29.664	29.414	29.3018	29.5876	29.1289	Phosphoribosyl-AMP cyclohydrolase (PRA-CH) (EC 3.5.4.19)	hisI BceJ2315_03210 BCAL0319	BCAL0319	histidine biosynthetic process [GO:0000105];metal ion binding [GO:0046872];phosphoribosyl-AMP cyclohydrolase activity [GO:0004635];cytoplasm [GO:0005737]	histidine biosynthetic process [GO:0000105]	phosphoribosyl-AMP cyclohydrolase activity [GO:0004635];metal ion binding [GO:0046872]	cytoplasm [GO:0005737]	+	1	0.999	6	110	110	110	4	4	5	4	1	2	2	2	6
27.7495	27.5722	27.6181	27.5864	27.2544	26.9796	27.0076	27.2642	27.3275	27.4892	27.1274	27.4079	28.1329	28.1304	28.1581	27.0938	27.525	27.4613	27.6313	28.1641	28.2104	28.121	28.3076	27.5382	27.4481	27.7004	27.5063	Phosphoribosyl-ATP pyrophosphatase (PRA-PH) (EC 3.6.1.31)	hisE BceJ2315_03220 BCAL0320	BCAL0320	ATP binding [GO:0005524];histidine biosynthetic process [GO:0000105];phosphoribosyl-ATP diphosphatase activity [GO:0004636];cytoplasm [GO:0005737]	histidine biosynthetic process [GO:0000105]	phosphoribosyl-ATP diphosphatase activity [GO:0004636];ATP binding [GO:0005524]	cytoplasm [GO:0005737]	+	1	0.999	7	117	117	117	5	4	5	5	3	4	5	4	4
26.698	27.188	27.2558	27.5333	27.1589	27.0372	27.2209	27.3258	26.8531	27.3104	26.949	27.3453	27.8176	27.6893	27.9533	27.1763	26.8685	27.4332	27.0453	27.5463	27.3562	28.0851	27.6346	27.1525	27.2358	26.7205	27.3887	Sec-independent protein translocase protein TatA	tatA BceJ2315_03250 BCAL0323	BCAL0323	plasma membrane [GO:0005886];protein secretion [GO:0009306];protein transporter activity [GO:0008565];integral component of membrane [GO:0016021]	protein secretion [GO:0009306]	protein transporter activity [GO:0008565]	plasma membrane [GO:0005886];integral component of membrane [GO:0016021]		1	0.999	3	42	42	42	0	1	2	2	1	1	1	2	2
27.8631	27.4187	27.5643	27.4419	28.1667	27.7224	27.5958	27.3539	27.6436	27.6408	28.0081	27.572	27.2739	27.4132	27.4344	27.8207	27.4446	27.711	27.6763	27.5255	27.5645	27.4362	27.5487	27.4126	27.4255	27.5867	27.7003	UPF0176 protein BceJ2315_23700	BceJ2315_23700 BCAL2410	BCAL2410						1	0.999	12	123	123	123	7	5	5	3	6	3	4	4	5
28.9642	29.4748	29.5123	29.3651	29.4411	29.9778	29.7056	29.7848	29.4772	29.3581	29.1569	29.832	29.4768	29.4639	29.7182	29.7101	29.5773	29.7574	29.9114	29.4684	29.2103	29.7335	29.1933	29.7537	29.5772	29.6091	29.6384	Transaldolase (EC 2.2.1.2)	tal BceJ2315_23930 BCAL2433	BCAL2433	carbohydrate metabolic process [GO:0005975];pentose-phosphate shunt [GO:0006098];sedoheptulose-7-phosphate:D-glyceraldehyde-3-phosphate glyceronetransferase activity [GO:0004801];cytoplasm [GO:0005737]	pentose-phosphate shunt [GO:0006098];carbohydrate metabolic process [GO:0005975]	sedoheptulose-7-phosphate:D-glyceraldehyde-3-phosphate glyceronetransferase activity [GO:0004801]	cytoplasm [GO:0005737]		1	0.999	24	479	479	479	18	20	17	20	16	20	19	18	20
29.5363	29.627	29.577	29.6766	29.5319	30.128	29.9277	30.1303	29.8208	30.0559	29.5697	30.0238	29.6511	29.5081	29.7816	30.3197	29.9146	30.0076	30.1682	29.5989	29.3429	29.6115	29.3527	30.1124	29.8897	29.9256	29.9357	D-alanine--D-alanine ligase (EC 6.3.2.4) (D-Ala-D-Ala ligase) (D-alanylalanine synthetase)	ddl BceJ2315_33980 BCAL3460	BCAL3460	ATP binding [GO:0005524];cell wall organization [GO:0071555];D-alanine-D-alanine ligase activity [GO:0008716];metal ion binding [GO:0046872];peptidoglycan biosynthetic process [GO:0009252];regulation of cell shape [GO:0008360];cytoplasm [GO:0005737]	peptidoglycan biosynthetic process [GO:0009252];regulation of cell shape [GO:0008360];cell wall organization [GO:0071555]	D-alanine-D-alanine ligase activity [GO:0008716];metal ion binding [GO:0046872];ATP binding [GO:0005524]	cytoplasm [GO:0005737]		1	0.999	17	531	531	531	13	18	22	18	12	23	16	21	20
28.9909	28.9469	28.9948	28.3438	29.5193	28.7865	29.3697	28.6844	29.1992	28.8973	28.8654	28.9545	28.3726	28.6062	28.3367	28.946	29.1586	28.9393	28.9742	28.634	28.8375	28.1924	28.5115	28.9081	28.8642	29.2996	28.6143	UDP-N-acetylmuramate--L-alanine ligase (EC 6.3.2.8) (UDP-N-acetylmuramoyl-L-alanine synthetase)	murC BceJ2315_33990 BCAL3461	BCAL3461	ATP binding [GO:0005524];cell cycle [GO:0007049];cell division [GO:0051301];cell wall organization [GO:0071555];peptidoglycan biosynthetic process [GO:0009252];regulation of cell shape [GO:0008360];UDP-N-acetylmuramate-L-alanine ligase activity [GO:0008763];cytoplasm [GO:0005737]	cell division [GO:0051301];cell wall organization [GO:0071555];peptidoglycan biosynthetic process [GO:0009252];regulation of cell shape [GO:0008360];cell cycle [GO:0007049]	UDP-N-acetylmuramate-L-alanine ligase activity [GO:0008763];ATP binding [GO:0005524]	cytoplasm [GO:0005737]		1	0.999	12	552	552	552	25	17	23	16	26	14	22	18	26
26.4884	26.9867	26.9958	26.9642	26.6689	27.3614	27.2558	27.3093	26.7944	26.9924	26.4328	27.1804	26.7151	26.7512	27.1027	26.845	26.8889	27.1976	27.1681	26.5163	26.5759	26.8708	26.47	27.1056	26.9673	26.9059	26.984	UDP-N-acetylglucosamine--N-acetylmuramyl-(pentapeptide) pyrophosphoryl-undecaprenol N-acetylglucosamine transferase (EC 2.4.1.227) (Undecaprenyl-PP-MurNAc-pentapeptide-UDPGlcNAc GlcNAc transferase)	murG BceJ2315_34000 BCAL3462	BCAL3462	carbohydrate metabolic process [GO:0005975];cell cycle [GO:0007049];cell division [GO:0051301];cell wall organization [GO:0071555];lipid glycosylation [GO:0030259];peptidoglycan biosynthetic process [GO:0009252];regulation of cell shape [GO:0008360]";UDP-N-acetyl-D-glucosamine:N-acetylmuramoyl-L-alanyl-D-glutamyl-meso-2,6-diaminopimelyl-D-alanyl-D-alanine-diphosphoundecaprenol 4-beta-N-acetylgluc…	cell cycle [GO:0007049];cell division [GO:0051301];cell wall organization [GO:0071555];lipid glycosylation [GO:0030259];peptidoglycan biosynthetic process [GO:0009252];regulation of cell shape [GO:0008360];carbohydrate metabolic process [GO:0005975]	undecaprenyldiphospho-muramoylpentapeptide beta-N-acetylglucosaminyltransferase activity [GO:0050511]";"UDP-N-acetyl-D-glucosamine:N-acetylmuramoyl-L-alanyl-D-glutamyl-meso-2,6-diaminopimelyl-D-alanyl-D-alanine-diphosphoundecaprenol 4-beta-N-acetylglucosaminlytransferase activity [GO:0051991]	plasma membrane [GO:0005886]		1	0.999	6	119	119	119	2	5	7	3	2	6	4	6	4
27.8208	27.8867	27.9844	27.645	27.9663	28.0567	28.3408	28.1478	28.1379	27.7814	27.9923	28.0583	27.5056	27.7589	27.9679	28.0104	27.4837	28.2744	28.2537	27.6252	27.9276	27.7148	27.7475	28.2757	28.1836	28.3215	28.131	Ribosomal RNA small subunit methyltransferase H (EC 2.1.1.199) (16S rRNA m(4)C1402 methyltransferase) (rRNA (cytosine-N(4)-)-methyltransferase RsmH)	rsmH mraW BceJ2315_34080 BCAL3470	BCAL3470	methyltransferase activity [GO:0008168];rRNA processing [GO:0006364];cytoplasm [GO:0005737]	rRNA processing [GO:0006364]	methyltransferase activity [GO:0008168]	cytoplasm [GO:0005737]		1	0.999	9	217	217	217	6	9	7	8	9	9	6	11	8
23.6821	24.3426	24.2465	24.3775	25.3056	25.5451	26.159	25.4574	25.7006	24.5006	24.1412	25.5124	24.3359	24.5814	24.6733	25.5724	25.8985	25.49	25.8833	24.3188	24.3292	23.9315	23.5978	26.2204	25.3633	26.3017	24.4162	Transcriptional regulator MraZ	mraZ BceJ2315_34090 BCAL3471	BCAL3471	DNA binding [GO:0003677];nucleoid [GO:0009295];transcription factor activity, sequence-specific DNA binding [GO:0003700];transcription, DNA-templated [GO:0006351]";"cytoplasm [GO:0005737]	transcription, DNA-templated [GO:0006351]	transcription factor activity, sequence-specific DNA binding [GO:0003700]";"DNA binding [GO:0003677]	nucleoid [GO:0009295];cytoplasm [GO:0005737]	+	1	0.999	4	44	44	44	1	2	3	2	1	2	2	2	3
26.9663	27.0495	27.0101	26.5435	27.2679	27.6403	27.9289	27.1949	27.4365	27.9104	27.0409	27.755	26.7905	26.8752	27.0901	28.0202	28.0636	27.8985	28.0123	26.733	26.7008	26.7519	26.8653	28.0121	28.0074	28.2016	27.5859	2-nonaprenyl-3-methyl-6-methoxy-1,4-benzoquinol hydroxylase (EC 1.14.13.-) (5-demethoxyubiquinone hydroxylase) (DMQ hydroxylase)	coq7 BceJ2315_34100 BCAL3472	BCAL3472	metal ion binding [GO:0046872];monooxygenase activity [GO:0004497];ubiquinone biosynthetic process [GO:0006744];plasma membrane [GO:0005886]	ubiquinone biosynthetic process [GO:0006744]	monooxygenase activity [GO:0004497];metal ion binding [GO:0046872]	plasma membrane [GO:0005886]	+	1	0.999	10	393	393	393	9	12	11	12	6	17	19	11	19
26.4367	26.2279	25.7988	26.627	26.8434	25.7339	25.478	25.9484	25.8905	26.201	26.3068	25.8595	26.4648	26.0992	26.263	26.0174	25.8083	26.0641	26.0696	26.3323	26.3093	26.3646	26.515	26.1205	26.2353	25.703	26.0901	Peptide chain release factor 1 (RF-1)	prfA BceJ2315_03750 BCAL0374	BCAL0374	translation release factor activity, codon specific [GO:0016149]";"cytoplasm [GO:0005737]		translation release factor activity, codon specific [GO:0016149]	cytoplasm [GO:0005737]		1	0.999	8	94	94	94	4	2	1	6	0	3	2	3	3
26.004	25.9204	26.226	26.1779	26.7556	25.9173	25.8762	25.8125	26.2313	26.1045	26.1985	25.9572	25.9068	26.4717	25.9609	25.8755	25.2496	26.0145	25.8214	25.8889	26.5053	26.2606	26.202	26.0178	26.3493	26.159	25.9396	Glutamyl-tRNA reductase (GluTR) (EC 1.2.1.70)	hemA BceJ2315_03760 BCAL0375	BCAL0375	NADP binding [GO:0050661];protoporphyrinogen IX biosynthetic process [GO:0006782];glutamyl-tRNA reductase activity [GO:0008883]	protoporphyrinogen IX biosynthetic process [GO:0006782]	NADP binding [GO:0050661];glutamyl-tRNA reductase activity [GO:0008883]			1	0.999	6	85	85	85	4	3	4	4	5	1	2	3	3
27.7489	27.2451	27.3929	27.5256	27.9133	27.0255	27.4226	27.1535	27.4022	27.0243	27.3982	26.9718	27.1561	27.21	26.746	26.803	27.1052	27.0452	27.1957	27.149	27.5783	26.7406	27.0374	27.0918	27.0568	27.4122	26.8738	Anthranilate phosphoribosyltransferase (EC 2.4.2.18)	trpD BceJ2315_03990 BCAL0397	BCAL0397	metal ion binding [GO:0046872];tryptophan biosynthetic process [GO:0000162];anthranilate phosphoribosyltransferase activity [GO:0004048]	tryptophan biosynthetic process [GO:0000162]	metal ion binding [GO:0046872];anthranilate phosphoribosyltransferase activity [GO:0004048]			1	0.999	11	219	219	219	15	8	9	9	11	3	4	10	11
27.6973	27.3694	27.5436	27.4739	28.1034	26.8006	27.2979	27.1556	27.2649	27.1128	27.706	26.996	27.4716	27.65	27.2936	27.0182	27.2264	27.0904	27.1244	27.5953	27.8482	27.2505	27.9114	27.0114	27.1383	27.2551	27.1433	Chromosomal replication initiator protein DnaA	dnaA BceJ2315_04210 BCAL0423	BCAL0423	ATP binding [GO:0005524];DNA replication initiation [GO:0006270];DNA replication origin binding [GO:0003688];regulation of DNA replication [GO:0006275];cytoplasm [GO:0005737]	regulation of DNA replication [GO:0006275];DNA replication initiation [GO:0006270]	DNA replication origin binding [GO:0003688];ATP binding [GO:0005524]	cytoplasm [GO:0005737]		1	0.999	14	205	205	205	10	4	6	11	6	6	8	7	5
28.778	28.7408	28.9461	28.9716	28.0834	28.0172	28.1533	28.4401	28.575	28.4807	28.3292	28.3643	28.5102	28.6856	28.6477	28.2597	28.0507	28.2867	28.2148	28.7697	28.8723	28.7945	28.7469	28.4483	28.307	28.2552	28.588	Membrane protein insertase YidC (Foldase YidC) (Membrane integrase YidC) (Membrane protein YidC)	yidC BceJ2315_04250 BCAL0426	BCAL0426	plasma membrane [GO:0005886];protein insertion into membrane [GO:0051205];protein transport [GO:0015031];integral component of membrane [GO:0016021]	protein transport [GO:0015031];protein insertion into membrane [GO:0051205]		plasma membrane [GO:0005886];integral component of membrane [GO:0016021]	+	1	0.999	11	417	417	417	17	18	18	22	11	12	11	15	15
29.1207	29.395	29.6373	29.6065	29.209	29.6285	29.5068	29.5007	29.7304	29.2273	29.5522	29.6346	29.3097	29.8081	29.903	29.6226	29.3632	29.8109	29.8356	29.3997	29.7157	29.9202	29.6717	29.8842	29.7281	29.74	29.7279	Chorismate synthase (CS) (EC 4.2.3.5) (5-enolpyruvylshikimate-3-phosphate phospholyase)	aroC BceJ2315_14340 BCAL1467	BCAL1467	aromatic amino acid family biosynthetic process [GO:0009073];chorismate biosynthetic process [GO:0009423];chorismate synthase activity [GO:0004107]	chorismate biosynthetic process [GO:0009423];aromatic amino acid family biosynthetic process [GO:0009073]	chorismate synthase activity [GO:0004107]			1	0.999	9	202	202	202	6	8	7	6	3	6	7	8	10
30.6593	30.2947	30.1051	30.6868	30.2797	29.7213	29.9906	30.0393	30.1358	30.0069	30.5671	29.9204	30.1691	30.3325	29.9786	29.9216	29.8138	29.9408	29.8243	30.281	30.4623	30.0957	30.4868	29.744	29.8941	29.8613	30.0306	Threonine--tRNA ligase (EC 6.1.1.3) (Threonyl-tRNA synthetase) (ThrRS)	thrS BceJ2315_14480 BCAL1481	BCAL1481	ATP binding [GO:0005524];metal ion binding [GO:0046872];threonine-tRNA ligase activity [GO:0004829];threonyl-tRNA aminoacylation [GO:0006435];cytoplasm [GO:0005737]	threonyl-tRNA aminoacylation [GO:0006435]	metal ion binding [GO:0046872];threonine-tRNA ligase activity [GO:0004829];ATP binding [GO:0005524]	cytoplasm [GO:0005737]		1	0.999	29	914	914	914	39	34	29	48	29	34	29	33	38
31.4451	30.9275	31.069	31.0178	31.1092	29.6758	30.7298	30.3929	30.5873	29.9727	31.2668	30.5104	30.1791	30.8221	30.4076	30.3651	30.2208	30.0993	30.4994	30.6467	31.2373	30.4751	31.2021	30.3311	30.2381	30.3324	30.2739	50S ribosomal protein L35	rpmI BceJ2315_14490 BCAL1483	BCAL1483	structural constituent of ribosome [GO:0003735];translation [GO:0006412];ribosome [GO:0005840]	translation [GO:0006412]	structural constituent of ribosome [GO:0003735]	ribosome [GO:0005840]		1	0.999	2	213	213	213	8	10	8	9	6	7	6	10	7
29.6334	29.3016	28.7304	29.4648	29.8283	29.0327	29.7294	28.5729	28.9942	28.7656	28.5621	29.2018	29.3407	29.5947	29.5256	29.248	29.6423	29.0433	29.6996	29.408	29.6559	29.0152	30.037	29.2475	28.9529	29.4741	29.1991	50S ribosomal protein L20	rplT BceJ2315_14500 BCAL1484	BCAL1484	rRNA binding [GO:0019843];structural constituent of ribosome [GO:0003735];translation [GO:0006412];ribosome [GO:0005840]	translation [GO:0006412]	structural constituent of ribosome [GO:0003735];rRNA binding [GO:0019843]	ribosome [GO:0005840]		1	0.999	7	130	130	130	9	3	3	8	2	4	4	5	4
29.9382	29.7495	29.8272	29.8628	29.8214	29.5838	29.5744	29.7918	29.8425	29.772	29.9392	29.6034	29.8101	29.8548	29.8674	29.7789	29.729	29.6467	29.6984	30.0299	29.8761	29.9206	29.8961	29.6989	29.6055	29.6782	29.964	Phenylalanine--tRNA ligase alpha subunit (EC 6.1.1.20) (Phenylalanyl-tRNA synthetase alpha subunit) (PheRS)	pheS BceJ2315_14510 BCAL1485	BCAL1485	ATP binding [GO:0005524];metal ion binding [GO:0046872];phenylalanine-tRNA ligase activity [GO:0004826];phenylalanyl-tRNA aminoacylation [GO:0006432];tRNA binding [GO:0000049];cytoplasm [GO:0005737]	phenylalanyl-tRNA aminoacylation [GO:0006432]	metal ion binding [GO:0046872];phenylalanine-tRNA ligase activity [GO:0004826];tRNA binding [GO:0000049];ATP binding [GO:0005524]	cytoplasm [GO:0005737]		1	0.999	15	525	525	525	20	20	21	22	10	17	19	20	21
29.952	29.6149	29.552	30.0143	29.4397	29.2397	29.1705	29.623	29.7421	29.8268	29.869	29.443	29.7809	29.771	29.6746	29.7831	29.808	29.5692	29.4731	29.8428	29.607	29.7897	29.9898	29.7167	29.6517	29.5539	29.6317	Ribosome maturation factor RimP	rimP BceJ2315_14710 BCAL1505	BCAL1505	ribosomal small subunit biogenesis [GO:0042274];cytoplasm [GO:0005737]	ribosomal small subunit biogenesis [GO:0042274]		cytoplasm [GO:0005737]		1	0.999	9	396	396	396	16	13	16	18	8	11	8	13	15
31.2296	31.3973	31.2697	31.3275	30.9366	30.6579	30.9433	30.9671	30.9502	30.9615	30.706	30.7883	31.1451	31.3327	31.2673	30.553	30.5392	30.7199	30.7982	31.1971	31.2932	31.0426	31.2859	30.7108	30.6696	30.5972	30.7613	Translation initiation factor IF-2	infB BceJ2315_14730 BCAL1507	BCAL1507	GTP binding [GO:0005525];GTPase activity [GO:0003924];translation initiation factor activity [GO:0003743];cytoplasm [GO:0005737]		GTP binding [GO:0005525];translation initiation factor activity [GO:0003743];GTPase activity [GO:0003924]	cytoplasm [GO:0005737]	+	1	0.999	47	1630	1630	1630	75	75	66	79	47	56	51	69	65
28.9039	28.6446	28.4779	29.3248	29.2041	27.6197	27.8015	28.5612	28.5803	28.604	28.7508	28.0174	28.4288	28.7755	28.2017	28.2245	27.8538	27.8411	28.007	28.5629	28.5165	28.5211	28.6514	28.1856	27.8465	28.2078	28.2474	Ribosome-binding factor A	rbfA BceJ2315_14740 BCAL1508	BCAL1508	rRNA processing [GO:0006364];cytoplasm [GO:0005737]	rRNA processing [GO:0006364]		cytoplasm [GO:0005737]		1	0.999	7	237	237	237	11	10	8	13	5	5	4	6	9
26.4233	26.2955	26.3754	26.6136	26.1714	26.1918	26.0188	26.2072	26.1237	26.1445	26.1787	25.8475	26.0817	26.0698	26.3198	26.0707	25.8559	26.0944	25.864	26.227	25.8999	26.4632	25.907	25.8436	25.4867	25.5395	26.2371	Methionyl-tRNA formyltransferase (EC 2.1.2.9)	fmt BceJ2315_04640 BCAL0466	BCAL0466	methionyl-tRNA formyltransferase activity [GO:0004479]		methionyl-tRNA formyltransferase activity [GO:0004479]			1	0.999	9	111	111	111	5	5	5	4	2	4	4	4	6
27.5641	28.0587	28.1673	27.0906	28.5611	28.2328	28.4495	28.0226	28.3724	28.412	28.0264	28.4267	28.1354	28.1423	28.3273	28.1974	28.5471	28.5717	28.5148	28.2652	28.1409	27.9443	27.9571	28.4027	28.6141	28.5994	28.3877	Protease HtpX homolog (EC 3.4.24.-)	htpX BceJ2315_04660 BCAL0468	BCAL0468	metal ion binding [GO:0046872];metalloendopeptidase activity [GO:0004222];plasma membrane [GO:0005886];integral component of membrane [GO:0016021]		metalloendopeptidase activity [GO:0004222];metal ion binding [GO:0046872]	plasma membrane [GO:0005886];integral component of membrane [GO:0016021]		1	0.999	5	173	173	173	5	6	6	5	4	7	6	7	7
25.2669	25.7404	25.8012	25.3815	24.9681	25.2558	25.1868	24.9104	24.9606	24.8317	26.0917	25.3222	25.5309	26.2771	26.0444	25.5196	24.9729	25.3661	25.5842	25.8839	26.076	25.9706	26.1252	25.7718	25.5778	25.4243	25.331	7-cyano-7-deazaguanine synthase (EC 6.3.4.20) (7-cyano-7-carbaguanine synthase) (PreQ(0) synthase) (Queuosine biosynthesis protein QueC)	queC BceJ2315_04710 BCAL0473	BCAL0473	ligase activity [GO:0016874];metal ion binding [GO:0046872];queuosine biosynthetic process [GO:0008616];ATP binding [GO:0005524]	queuosine biosynthetic process [GO:0008616]	ligase activity [GO:0016874];metal ion binding [GO:0046872];ATP binding [GO:0005524]			1	0.999	4	55	55	55	2	1	3	2	1	3	2	1	1
26.7458	25.9464	26.1094	25.9425	27.2281	25.3372	26.7489	25.908	26.2635	26.2973	26.2602	25.9511	26.3516	26.515	26.1946	26.4247	26.4829	25.9937	26.2629	26.4373	26.7374	26.2437	27.0174	26.2498	26.5175	26.4077	26.082	Aspartyl/glutamyl-tRNA(Asn/Gln) amidotransferase subunit C (Asp/Glu-ADT subunit C) (EC 6.3.5.-)	gatC BceJ2315_04810 BCAL0483	BCAL0483	ligase activity [GO:0016874];regulation of translational fidelity [GO:0006450];translation [GO:0006412];ATP binding [GO:0005524]	translation [GO:0006412];regulation of translational fidelity [GO:0006450]	ligase activity [GO:0016874];ATP binding [GO:0005524]			1	0.999	2	54	54	54	2	2	2	1	2	1	2	2	3
28.7644	28.5781	28.6267	28.9143	28.2837	28.6679	28.6773	28.9416	28.9033	28.8101	28.8774	28.8373	29.1215	28.9801	28.7729	28.7082	28.6557	28.8461	28.749	28.9911	28.7491	28.9677	28.9523	29.0309	28.9333	28.564	28.8527	Glutamyl-tRNA(Gln) amidotransferase subunit A (Glu-ADT subunit A) (EC 6.3.5.7)	gatA BceJ2315_04820 BCAL0484	BCAL0484	amidase activity [GO:0004040];ATP binding [GO:0005524];glutaminyl-tRNA synthase (glutamine-hydrolyzing) activity [GO:0050567];translation [GO:0006412];glutamyl-tRNA(Gln) amidotransferase complex [GO:0030956]	translation [GO:0006412]	ATP binding [GO:0005524];glutaminyl-tRNA synthase (glutamine-hydrolyzing) activity [GO:0050567];amidase activity [GO:0004040]	glutamyl-tRNA(Gln) amidotransferase complex [GO:0030956]		1	0.999	18	347	347	347	15	13	11	10	10	15	9	11	18
28.4691	28.5705	28.4059	28.6782	28.7325	28.6007	28.3944	28.5749	28.5259	28.6255	28.5	28.5013	28.7179	28.7546	28.8095	28.7765	28.7687	28.493	28.6641	28.8687	28.6492	28.7673	28.8337	28.681	28.5088	28.5612	28.6614	Aspartyl/glutamyl-tRNA(Asn/Gln) amidotransferase subunit B (Asp/Glu-ADT subunit B) (EC 6.3.5.-)	gatB BceJ2315_04830 BCAL0485	BCAL0485	carbon-nitrogen ligase activity, with glutamine as amido-N-donor [GO:0016884];translation [GO:0006412]";"ATP binding [GO:0005524]	translation [GO:0006412]	carbon-nitrogen ligase activity, with glutamine as amido-N-donor [GO:0016884]";"ATP binding [GO:0005524]			1	0.999	20	427	427	427	14	16	13	15	15	18	11	17	18
26.8032	26.6049	26.6566	26.5865	25.7212	26.3792	26.6821	26.3134	26.4684	26.4483	26.4506	26.3408	26.6908	26.63	26.0696	26.3974	26.732	26.5388	26.509	26.5289	26.5059	26.3396	26.6408	26.617	26.5301	26.3626	26.4294	Homoserine O-succinyltransferase (HST) (EC 2.3.1.46) (Homoserine transsuccinylase) (HTS)	metXS BceJ2315_04910 BCAL0493	BCAL0493	homoserine O-acetyltransferase activity [GO:0004414];homoserine O-succinyltransferase activity [GO:0008899];methionine biosynthetic process [GO:0009086];cytoplasm [GO:0005737]	methionine biosynthetic process [GO:0009086]	homoserine O-succinyltransferase activity [GO:0008899];homoserine O-acetyltransferase activity [GO:0004414]	cytoplasm [GO:0005737]		1	0.999	8	120	120	120	5	7	3	5	2	5	5	4	4
29.5667	29.6349	29.7855	29.8899	29.9083	29.7137	29.891	29.6319	30.022	29.4898	29.9892	30.0334	29.7574	29.9832	30.0039	30.0612	29.3029	30.0242	30.0229	29.8112	29.9491	29.8681	29.9351	30.0992	29.9166	30.2701	29.9411	Acetylglutamate kinase (EC 2.7.2.8) (N-acetyl-L-glutamate 5-phosphotransferase) (NAG kinase) (NAGK)	argB BceJ2315_04940 BCAL0496	BCAL0496	acetylglutamate kinase activity [GO:0003991];arginine biosynthetic process [GO:0006526];ATP binding [GO:0005524];cytoplasm [GO:0005737]	arginine biosynthetic process [GO:0006526]	ATP binding [GO:0005524];acetylglutamate kinase activity [GO:0003991]	cytoplasm [GO:0005737]		1	0.999	14	511	511	511	19	20	18	16	14	14	20	15	16
29.962	30.6389	30.4702	29.9422	30.3369	30.6654	30.4993	30.749	30.2635	30.5596	29.9085	30.2862	30.3219	30.3987	30.602	30.2885	30.1796	30.4184	30.5272	30.2682	30.0461	30.5447	29.7298	30.5172	30.387	30.3516	30.5264	ATP-dependent protease ATPase subunit HslU (Unfoldase HslU)	hslU BceJ2315_04970 BCAL0500	BCAL0500	ATP binding [GO:0005524];ATPase activity [GO:0016887];peptidase activity, acting on L-amino acid peptides [GO:0070011]";"HslUV protease complex [GO:0009376]		ATP binding [GO:0005524];peptidase activity, acting on L-amino acid peptides [GO:0070011]";"ATPase activity [GO:0016887]	HslUV protease complex [GO:0009376]		1	0.999	27	1090	1090	1090	37	50	54	30	18	52	33	55	45
28.6352	28.955	29.0353	28.0934	28.9243	28.3878	28.8579	28.8464	29.0251	29.0403	28.3803	28.6225	28.5108	28.4834	28.521	28.6626	28.7588	28.7604	28.7696	28.4828	28.3566	28.3193	27.789	28.5838	28.678	29.0489	28.6822	ATP-dependent protease subunit HslV (EC 3.4.25.2)	hslV BceJ2315_04980 BCAL0501	BCAL0501	metal ion binding [GO:0046872];proteasome core complex [GO:0005839];proteolysis involved in cellular protein catabolic process [GO:0051603];threonine-type endopeptidase activity [GO:0004298];HslUV protease complex [GO:0009376]	proteolysis involved in cellular protein catabolic process [GO:0051603]	threonine-type endopeptidase activity [GO:0004298];metal ion binding [GO:0046872]	proteasome core complex [GO:0005839];HslUV protease complex [GO:0009376]		1	0.999	7	270	270	270	9	12	12	7	11	4	13	7	16
31.3174	31.2616	31.2534	31.2928	30.8884	31.0449	31.3053	31.1246	31.1086	31.0291	31.0674	31.1893	31.0704	31.181	31.1709	31.1473	30.9322	31.1326	31.0131	31.1983	31.2278	31.0013	31.0949	31.2331	31.0521	31.3153	30.9352	S-adenosylmethionine synthase (AdoMet synthase) (EC 2.5.1.6) (MAT) (Methionine adenosyltransferase)	metK BceJ2315_05060 BCAL0509	BCAL0509	ATP binding [GO:0005524];metal ion binding [GO:0046872];methionine adenosyltransferase activity [GO:0004478];one-carbon metabolic process [GO:0006730];S-adenosylmethionine biosynthetic process [GO:0006556];cytoplasm [GO:0005737]	S-adenosylmethionine biosynthetic process [GO:0006556];one-carbon metabolic process [GO:0006730]	metal ion binding [GO:0046872];methionine adenosyltransferase activity [GO:0004478];ATP binding [GO:0005524]	cytoplasm [GO:0005737]		1	0.999	26	1408	1408	1408	59	59	52	64	40	45	55	56	53
27.6262	27.8728	27.7398	28.3024	28.1103	27.7726	27.6665	27.7855	27.6756	27.3214	28.0312	27.6918	27.5296	27.8121	27.6533	27.7934	26.7436	27.7239	27.719	27.3896	27.7744	27.8457	27.7279	27.8408	27.4646	27.7547	27.6936	Ribose-5-phosphate isomerase A (EC 5.3.1.6) (Phosphoriboisomerase A) (PRI)	rpiA BceJ2315_15220 BCAL1556	BCAL1556	pentose-phosphate shunt, non-oxidative branch [GO:0009052]";"ribose-5-phosphate isomerase activity [GO:0004751]	pentose-phosphate shunt, non-oxidative branch [GO:0009052]	ribose-5-phosphate isomerase activity [GO:0004751]			1	0.999	13	165	165	165	3	5	4	8	5	11	3	10	6
28.387	28.1943	28.1804	28.2886	28.4041	27.7594	28.1636	28.0818	28.0586	28.1309	27.9682	28.0048	28.1707	28.2034	28.1544	28.1745	28.0393	28.0568	28.1444	28.1743	28.3062	28.0219	28.4322	28.2952	28.1276	28.2427	27.8967	Porphobilinogen deaminase (PBG) (EC 2.5.1.61) (Hydroxymethylbilane synthase) (HMBS) (Pre-uroporphyrinogen synthase)	hemC BceJ2315_25700 BCAL2630	BCAL2630	peptidyl-pyrromethane cofactor linkage [GO:0018160];protoporphyrinogen IX biosynthetic process [GO:0006782];hydroxymethylbilane synthase activity [GO:0004418]	protoporphyrinogen IX biosynthetic process [GO:0006782];peptidyl-pyrromethane cofactor linkage [GO:0018160]	hydroxymethylbilane synthase activity [GO:0004418]			1	0.999	15	320	320	320	14	14	17	14	14	9	11	14	13
29.7342	29.2612	29.3723	29.4451	29.8079	28.7827	29.2071	29.1682	29.4542	29.1756	29.5459	29.0821	29.2521	29.3458	29.1232	28.987	28.8516	29.063	29.0152	29.3723	29.5195	29.1323	29.4999	29.029	29.1313	29.2463	29.1946	Argininosuccinate lyase (ASAL) (EC 4.3.2.1) (Arginosuccinase)	argH BceJ2315_25780 BCAL2638	BCAL2638	arginine biosynthetic process via ornithine [GO:0042450];argininosuccinate lyase activity [GO:0004056];cytoplasm [GO:0005737]	arginine biosynthetic process via ornithine [GO:0042450]	argininosuccinate lyase activity [GO:0004056]	cytoplasm [GO:0005737]		1	0.999	29	891	891	891	41	37	31	37	41	28	30	30	38
24.5357	24.7469	25.2697	26.0712	NaN	25.3773	24.8382	25.2822	25.5128	25.6393	25.6654	25.3672	25.1974	25.2472	25.5777	25.3569	24.2548	25.4185	25.4286	25.4058	25.2675	25.634	24.8743	25.5051	25.0989	25.1543	25.6513	dCTP deaminase (EC 3.5.4.13) (Deoxycytidine triphosphate deaminase)	dcd BceJ2315_25820 BCAL2642	BCAL2642	dUMP biosynthetic process [GO:0006226];dUTP biosynthetic process [GO:0006229];dCTP deaminase activity [GO:0008829]	dUTP biosynthetic process [GO:0006229];dUMP biosynthetic process [GO:0006226]	dCTP deaminase activity [GO:0008829]			1	0.999	4	78	78	78	3	3	4	5	1	3	2	3	3
29.9847	29.6475	29.7474	30.0885	29.8341	29.5984	29.6813	29.9244	29.9822	30.0735	30.0543	29.8505	29.8974	29.8607	29.6687	29.9289	29.8561	29.8039	29.6438	29.8615	29.8044	29.8195	29.9941	29.5859	29.6609	29.5535	29.8385	Methionine--tRNA ligase (EC 6.1.1.10) (Methionyl-tRNA synthetase) (MetRS)	metG BceJ2315_25860 BCAL2646	BCAL2646	ATP binding [GO:0005524];metal ion binding [GO:0046872];methionine-tRNA ligase activity [GO:0004825];methionyl-tRNA aminoacylation [GO:0006431];tRNA binding [GO:0000049];cytoplasm [GO:0005737]	methionyl-tRNA aminoacylation [GO:0006431]	metal ion binding [GO:0046872];methionine-tRNA ligase activity [GO:0004825];tRNA binding [GO:0000049];ATP binding [GO:0005524]	cytoplasm [GO:0005737]		1	0.999	41	1426	1426	1426	67	54	60	61	42	41	50	45	71
28.9966	28.5823	28.5905	28.3367	28.4845	27.4934	27.962	27.7953	28.2531	27.9552	28.3475	27.7746	28.4346	28.4851	28.1963	27.8672	27.8997	27.8099	27.5792	28.5739	28.6927	28.1738	28.4551	27.8309	27.5811	27.9654	27.9348	Pantothenate synthetase (PS) (EC 6.3.2.1) (Pantoate--beta-alanine ligase) (Pantoate-activating enzyme)	panC BceJ2315_25910 BCAL2651	BCAL2651	ATP binding [GO:0005524];pantoate-beta-alanine ligase activity [GO:0004592];pantothenate biosynthetic process [GO:0015940];cytoplasm [GO:0005737]	pantothenate biosynthetic process [GO:0015940]	pantoate-beta-alanine ligase activity [GO:0004592];ATP binding [GO:0005524]	cytoplasm [GO:0005737]	+	1	0.999	10	171	171	171	13	9	8	14	5	4	4	4	7
25.9485	25.3968	25.8701	25.7676	24.6431	NaN	24.6898	25.3431	24.5867	24.2107	26.2325	24.0182	25.1713	25.0704	NaN	24.3739	23.8921	24.9133	NaN	25.385	24.8516	25.5673	25.0535	24.7493	23.7697	24.0883	25.467	Aspartate 1-decarboxylase alpha chain];Aspartate 1-decarboxylase (EC 4.1.1.11) (Aspartate alpha-decarboxylase) [Cleaved into: Aspartate 1-decarboxylase beta chain	panD BceJ2315_25920 BCAL2652	BCAL2652	alanine biosynthetic process [GO:0006523];aspartate 1-decarboxylase activity [GO:0004068];pantothenate biosynthetic process [GO:0015940];cytoplasm [GO:0005737]	pantothenate biosynthetic process [GO:0015940];alanine biosynthetic process [GO:0006523]	aspartate 1-decarboxylase activity [GO:0004068]	cytoplasm [GO:0005737]		1	0.999	5	47	47	47	6	1	1	4	0	0	2	1	2
26.4059	NaN	26.8194	NaN	26.7616	26.3449	27.0443	26.3115	27.2796	26.399	25.7479	NaN	27.2658	27.1911	27.506	26.5557	26.672	27.2314	27.6513	27.0928	NaN	26.7594	27.4445	27.0044	27.3106	27.8491	27.3633	Prolipoprotein diacylglyceryl transferase (EC 2.4.99.-)	lgt BceJ2315_26090 BCAL2670	BCAL2670	lipoprotein biosynthetic process [GO:0042158];plasma membrane [GO:0005886];protein lipoylation [GO:0009249]";transferase activity, transferring glycosyl groups [GO:0016757];"integral component of membrane [GO:0016021]	protein lipoylation [GO:0009249];lipoprotein biosynthetic process [GO:0042158]	transferase activity, transferring glycosyl groups [GO:0016757]	plasma membrane [GO:0005886];integral component of membrane [GO:0016021]	+	1	0.999	5	36	36	36	0	1	2	0	1	0	2	1	1
28.8112	28.8096	28.8358	28.6465	28.4114	28.6806	28.9206	28.7538	29.0373	29.2946	28.7984	29.1223	29.1205	28.9221	29.0676	29.3889	29.2239	29.0655	29.2706	29.0515	28.8994	28.9944	28.9149	29.1733	28.9912	29.1254	28.969	Probable cytosol aminopeptidase (EC 3.4.11.1) (Leucine aminopeptidase) (LAP) (EC 3.4.11.10) (Leucyl aminopeptidase)	pepA BceJ2315_26150 BCAL2676	BCAL2676	aminopeptidase activity [GO:0004177];manganese ion binding [GO:0030145];metalloexopeptidase activity [GO:0008235];cytoplasm [GO:0005737]		manganese ion binding [GO:0030145];metalloexopeptidase activity [GO:0008235];aminopeptidase activity [GO:0004177]	cytoplasm [GO:0005737]		1	0.999	20	371	371	371	12	16	10	18	4	12	8	15	14
26.6094	26.7305	26.745	26.5089	26.512	27.2639	27.3046	26.9465	27.1485	27.2696	26.6617	27.2441	27.0797	26.8839	27.254	27.2271	27.4302	27.2198	27.3198	27.2409	27.1347	27.0509	26.9643	27.2764	27.2775	27.4009	27.1193	2',3'-cyclic phosphodiesterase (EC 3.1.4.-);2'-nucleotidase (EC 3.1.3.-);Phosphatase (EC 3.1.3.-)]";"Multifunctional CCA protein [Includes: CCA-adding enzyme (EC 2.7.7.72) (CCA tRNA nucleotidyltransferase) (tRNA CCA-pyrophosphorylase) (tRNA adenylyl-/cytidylyl-transferase) (tRNA nucleotidyltransferase) (tRNA-NT)	cca BceJ2315_05550 BCAL0558	BCAL0558	ATP:3'-cytidine-cytidine-tRNA adenylyltransferase activity [GO:0052929];CTP:3'-cytidine-tRNA cytidylyltransferase activity [GO:0052928];CTP:tRNA cytidylyltransferase activity [GO:0052927];hydrolase activity [GO:0016787];metal ion binding [GO:0046872];RNA binding [GO:0003723];RNA repair [GO:0042245];tRNA 3'-terminal CCA addition [GO:0001680];ATP binding [GO:0005524]	tRNA 3'-terminal CCA addition [GO:0001680];RNA repair [GO:0042245]	ATP binding [GO:0005524];CTP:3'-cytidine-tRNA cytidylyltransferase activity [GO:0052928];CTP:tRNA cytidylyltransferase activity [GO:0052927];hydrolase activity [GO:0016787];metal ion binding [GO:0046872];RNA binding [GO:0003723];ATP:3'-cytidine-cytidine-tRNA adenylyltransferase activity [GO:0052929]			1	0.999	10	98	98	98	2	3	3	2	1	4	2	5	4
28.5316	28.2201	28.0902	28.4121	28.5341	27.7379	27.7071	27.9074	27.9394	27.9212	28.3031	27.8665	28.4295	28.3848	28.0813	27.8508	27.6891	27.7688	27.8434	28.4496	28.4412	28.2458	28.3594	27.8815	27.7723	27.8119	27.909	Dihydroorotate dehydrogenase (quinone) (EC 1.3.5.2) (DHOdehase) (DHOD) (DHODase) (Dihydroorotate oxidase)	pyrD BceJ2315_15750 BCAL1611	BCAL1611	'de novo' pyrimidine nucleobase biosynthetic process [GO:0006207];'de novo' UMP biosynthetic process [GO:0044205];dihydroorotate dehydrogenase activity [GO:0004152];plasma membrane [GO:0005886];cytoplasm [GO:0005737]	'de novo' UMP biosynthetic process [GO:0044205];'de novo' pyrimidine nucleobase biosynthetic process [GO:0006207]	dihydroorotate dehydrogenase activity [GO:0004152]	plasma membrane [GO:0005886];cytoplasm [GO:0005737]		1	0.999	12	279	279	279	14	10	13	14	8	8	6	9	10
28.4227	28.9435	29.0123	28.542	29.594	28.6589	29.2091	28.8425	29.0997	28.4619	29.045	29.0359	28.3776	29.3234	29.1003	29.2178	28.1547	29.2698	29.0696	28.6008	29.3727	29.0099	29.0137	29.1284	29.3799	29.6248	28.8819	UPF0303 protein BceJ2315_15790	BceJ2315_15790 BCAL1615	BCAL1615						1	0.999	7	198	198	198	7	7	8	7	11	6	7	6	7
27.7432	27.9298	28.1286	27.3873	28.2908	27.3505	28.3404	27.2801	28.2744	27.2154	27.5373	27.9165	27.0512	27.7342	27.6323	27.817	26.8669	27.9236	28.124	27.1916	27.9514	27.0453	27.3195	28.1218	27.205	28.5235	27.2142	LexA repressor (EC 3.4.21.88)	lexA BceJ2315_16150 BCAL1651	BCAL1651	DNA repair [GO:0006281];DNA replication [GO:0006260];negative regulation of transcription, DNA-templated [GO:0045892];serine-type endopeptidase activity [GO:0004252];SOS response [GO:0009432];transcription, DNA-templated [GO:0006351]";"DNA binding [GO:0003677]	DNA replication [GO:0006260];negative regulation of transcription, DNA-templated [GO:0045892];SOS response [GO:0009432];transcription, DNA-templated [GO:0006351]";"DNA repair [GO:0006281]	serine-type endopeptidase activity [GO:0004252];DNA binding [GO:0003677]			1	0.999	5	93	93	93	1	3	4	3	4	2	4	4	2
30.8608	31.3435	29.6106	31.5735	29.9738	30.9762	31.0595	31.0404	30.6416	30.6492	30.8982	31.0443	30.783	31.2	31.084	30.6783	30.7954	30.6676	31.4649	30.8683	31.2162	31.2391	31.4515	30.7926	30.6612	30.7411	31.1635	50S ribosomal protein L28	rpmB BceJ2315_26530 BCAL2714	BCAL2714	structural constituent of ribosome [GO:0003735];translation [GO:0006412];ribosome [GO:0005840]	translation [GO:0006412]	structural constituent of ribosome [GO:0003735]	ribosome [GO:0005840]		1	0.999	8	477	477	477	17	22	16	25	11	15	14	18	20
31.6792	31.274	31.2957	31.6405	31.8373	30.5874	30.971	31.0921	31.1719	30.8284	31.709	31.0559	31.2516	31.5136	31.0411	30.5601	30.7348	31.142	31.0565	31.3813	31.6391	31.0401	31.5236	30.8774	30.5299	31.1555	31.0474	50S ribosomal protein L33	rpmG BceJ2315_26540 BCAL2715	BCAL2715	structural constituent of ribosome [GO:0003735];translation [GO:0006412];ribosome [GO:0005840]	translation [GO:0006412]	structural constituent of ribosome [GO:0003735]	ribosome [GO:0005840]		1	0.999	5	184	184	184	8	6	8	8	9	5	6	7	7
29.0537	28.7842	28.8356	29.0745	28.9468	28.5233	28.7613	28.8026	28.9309	28.9821	28.9359	28.8767	28.8156	28.8785	28.8469	29.0043	28.8381	28.8944	28.8488	28.9518	28.8865	28.903	29.0964	28.8685	28.8633	28.8469	28.9297	Isoleucine--tRNA ligase (EC 6.1.1.5) (Isoleucyl-tRNA synthetase) (IleRS)	ileS BceJ2315_26630 BCAL2724	BCAL2724	aminoacyl-tRNA editing activity [GO:0002161];ATP binding [GO:0005524];isoleucine-tRNA ligase activity [GO:0004822];isoleucyl-tRNA aminoacylation [GO:0006428];metal ion binding [GO:0046872];tRNA binding [GO:0000049];cytoplasm [GO:0005737]	isoleucyl-tRNA aminoacylation [GO:0006428]	ATP binding [GO:0005524];isoleucine-tRNA ligase activity [GO:0004822];metal ion binding [GO:0046872];tRNA binding [GO:0000049];aminoacyl-tRNA editing activity [GO:0002161]	cytoplasm [GO:0005737]		1	0.999	42	1403	1399	1403	56	48	57	57	37	37	43	51	50
28.4515	29.2126	28.3861	29.3359	28.2655	28.684	27.9361	28.669	28.3852	28.1778	29.2731	28.5481	27.7958	28.7603	27.9425	28.5463	28.1288	28.4509	28.0013	28.4654	28.4563	28.4893	28.4816	28.3454	28.1663	28.1848	27.9592	Deoxyuridine 5'-triphosphate nucleotidohydrolase (dUTPase) (EC 3.6.1.23) (dUTP pyrophosphatase)	dut BceJ2315_26660 BCAL2727	BCAL2727	dUMP biosynthetic process [GO:0006226];dUTP metabolic process [GO:0046080];metal ion binding [GO:0046872];dUTP diphosphatase activity [GO:0004170]	dUTP metabolic process [GO:0046080];dUMP biosynthetic process [GO:0006226]	metal ion binding [GO:0046872];dUTP diphosphatase activity [GO:0004170]			1	0.999	5	141	141	141	5	5	5	8	8	3	3	5	7
24.8257	25.2066	25.3953	23.9779	NaN	23.721	25.4458	24.7568	24.9672	24.1092	25.0757	24.3154	23.9085	24.5628	24.5446	24.3324	23.6331	24.2792	24.2586	24.737	24.3076	24.8383	24.4336	24.8758	23.5947	24.8005	25.5594	ATP-dependent Clp protease adapter protein ClpS	clpS BceJ2315_26700 BCAL2731	BCAL2731	protein catabolic process [GO:0030163]	protein catabolic process [GO:0030163]				1	0.999	5	103	103	103	3	3	6	3	1	3	4	3	3
28.8639	28.7499	28.7488	28.3834	29.0387	28.4544	28.6528	28.4685	28.5192	28.3291	27.4171	28.0421	28.8071	28.7624	28.9172	28.4938	28.2202	28.2052	28.3156	28.9245	28.9581	28.5988	29.0025	28.4194	28.3659	28.2585	28.5859	Glucosamine-1-phosphate N-acetyltransferase (EC 2.3.1.157)];Bifunctional protein GlmU [Includes: UDP-N-acetylglucosamine pyrophosphorylase (EC 2.7.7.23) (N-acetylglucosamine-1-phosphate uridyltransferase)	glmU BceJ2315_06080 BCAL0612	BCAL0612	cell morphogenesis [GO:0000902];cell wall organization [GO:0071555];glucosamine-1-phosphate N-acetyltransferase activity [GO:0019134];lipid A biosynthetic process [GO:0009245];lipopolysaccharide biosynthetic process [GO:0009103];magnesium ion binding [GO:0000287];peptidoglycan biosynthetic process [GO:0009252];regulation of cell shape [GO:0008360];UDP-N-acetylglucosamine biosynthetic process [GO:…	cell wall organization [GO:0071555];lipid A biosynthetic process [GO:0009245];lipopolysaccharide biosynthetic process [GO:0009103];peptidoglycan biosynthetic process [GO:0009252];regulation of cell shape [GO:0008360];UDP-N-acetylglucosamine biosynthetic process [GO:0006048];cell morphogenesis [GO:0000902]	magnesium ion binding [GO:0000287];UDP-N-acetylglucosamine diphosphorylase activity [GO:0003977];glucosamine-1-phosphate N-acetyltransferase activity [GO:0019134]	cytoplasm [GO:0005737]		1	0.999	13	203	203	203	5	11	8	8	7	7	8	8	11
26.6528	26.3738	26.7515	26.3651	26.5937	26.1045	26.5095	26.3217	26.1439	26.6402	26.2274	26.1586	26.1718	26.016	25.975	26.319	26.4884	26.4242	25.9368	26.1646	26.2218	26.3316	26.2762	26.2926	26.7005	26.4852	26.4889	Tetraacyldisaccharide 4'-kinase (EC 2.7.1.130) (Lipid A 4'-kinase)	lpxK BceJ2315_26970 BCAL2759	BCAL2759	lipid A biosynthetic process [GO:0009245];tetraacyldisaccharide 4'-kinase activity [GO:0009029];ATP binding [GO:0005524]	lipid A biosynthetic process [GO:0009245]	tetraacyldisaccharide 4'-kinase activity [GO:0009029];ATP binding [GO:0005524]			1	0.999	3	67	67	67	2	3	2	3	2	3	2	4	2
26.244	26.807	26.8944	26.9949	25.7989	26.7365	26.6676	26.8181	26.9879	26.4992	26.8767	26.9604	26.8117	27.0634	27.1221	26.9874	25.8223	26.8918	27.1602	26.7039	27.0438	26.8469	26.6538	26.9984	26.8137	27.2848	26.8841	UPF0434 protein BceJ2315_26980	BceJ2315_26980 BCAL2760	BCAL2760						1	0.999	4	111	111	111	5	5	6	5	3	5	3	2	3
28.5428	28.4049	28.2596	28.6425	28.772	27.8501	28.0182	27.9835	28.2418	28.2549	28.504	28.052	28.1541	28.3566	28.085	28.0428	28.0793	28.0896	28.0982	28.4143	28.4101	28.0433	28.2541	28.2486	28.1546	28.3348	28.0256	3-deoxy-manno-octulosonate cytidylyltransferase (EC 2.7.7.38) (CMP-2-keto-3-deoxyoctulosonic acid synthase) (CKS) (CMP-KDO synthase)	kdsB BceJ2315_26990 BCAL2761	BCAL2761	3-deoxy-manno-octulosonate cytidylyltransferase activity [GO:0008690];CMP-keto-3-deoxy-D-manno-octulosonic acid biosynthetic process [GO:0033468];lipopolysaccharide biosynthetic process [GO:0009103];cytoplasm [GO:0005737]	lipopolysaccharide biosynthetic process [GO:0009103];CMP-keto-3-deoxy-D-manno-octulosonic acid biosynthetic process [GO:0033468]	3-deoxy-manno-octulosonate cytidylyltransferase activity [GO:0008690]	cytoplasm [GO:0005737]		1	0.999	9	123	123	123	5	4	5	7	3	3	3	5	5
29.583	29.5562	29.4662	29.6641	29.4132	29.8617	29.8045	29.8176	29.8512	29.9794	29.815	29.9061	29.7462	29.6458	29.774	30.1141	29.8993	29.9295	30.1356	29.812	29.6652	29.84	29.6781	30.1594	29.8625	30.0188	29.999	Adenylate kinase (AK) (EC 2.7.4.3) (ATP-AMP transphosphorylase) (ATP:AMP phosphotransferase) (Adenylate monophosphate kinase)	adk BceJ2315_27000 BCAL2762	BCAL2762	adenylate kinase activity [GO:0004017];AMP salvage [GO:0044209];ATP binding [GO:0005524];cytoplasm [GO:0005737]	AMP salvage [GO:0044209]	ATP binding [GO:0005524];adenylate kinase activity [GO:0004017]	cytoplasm [GO:0005737]		1	0.999	18	601	601	601	22	18	16	17	16	24	16	22	28
28.3816	30.0129	27.8369	30.1976	29.0225	29.3467	29.7295	29.4184	28.6132	28.9423	29.1551	29.1331	28.6341	29.3027	29.4384	29.5555	29.2181	29.0427	30.1786	28.9879	29.7281	30.0096	29.8904	29.4817	28.8763	29.4433	29.5211	30S ribosomal protein S20	rpsT BceJ2315_27030 BCAL2765	BCAL2765	rRNA binding [GO:0019843];structural constituent of ribosome [GO:0003735];translation [GO:0006412];ribosome [GO:0005840]	translation [GO:0006412]	structural constituent of ribosome [GO:0003735];rRNA binding [GO:0019843]	ribosome [GO:0005840]		1	0.999	4	101	101	101	3	3	5	3	5	5	5	4	4
29.5264	29.826	29.921	29.8059	29.8173	29.8671	29.7357	29.9105	29.5242	29.6948	29.2441	29.663	29.3697	29.6332	29.7018	29.675	29.3485	29.7781	29.6264	29.6673	29.5506	29.9725	29.4576	29.4995	29.6392	29.5638	29.8039	Ornithine carbamoyltransferase (OTCase) (EC 2.1.3.3)	arcB BceJ2315_27050 BCAL2767	BCAL2767	amino acid binding [GO:0016597];arginine catabolic process to ornithine [GO:0019547];ornithine carbamoyltransferase activity [GO:0004585];cytoplasm [GO:0005737]	arginine catabolic process to ornithine [GO:0019547]	ornithine carbamoyltransferase activity [GO:0004585];amino acid binding [GO:0016597]	cytoplasm [GO:0005737]		1	0.999	17	522	522	522	22	26	24	18	17	20	11	21	17
28.0943	28.0219	27.8442	27.8205	27.6369	28.2285	28.5535	28.0879	28.033	27.8369	27.5977	27.9513	27.5841	27.7411	27.794	27.882	28.0264	27.9868	28.2448	27.8428	27.9561	27.634	27.5305	28.1782	28.0273	28.1552	27.9667	UPF0234 protein BceJ2315_27070	BceJ2315_27070 BCAL2769	BCAL2769						1	0.999	9	93	93	93	4	3	4	4	2	6	4	4	4
27.7154	28.4792	28.7007	27.6373	28.9046	29.5681	29.6928	29.3168	29.986	30.1393	27.8781	30.0984	27.5084	27.566	28.5087	30.1125	30.2113	30.1521	30.0815	27.6922	27.7348	28.0486	27.2688	30.31	30.0217	30.3856	29.6625	Pyridoxine/pyridoxamine 5'-phosphate oxidase (EC 1.4.3.5) (PNP/PMP oxidase) (PNPOx) (Pyridoxal 5'-phosphate synthase)	pdxH BceJ2315_27200 BCAL2782	BCAL2782	pyridoxamine-phosphate oxidase activity [GO:0004733];pyridoxine biosynthetic process [GO:0008615];FMN binding [GO:0010181]	pyridoxine biosynthetic process [GO:0008615]	pyridoxamine-phosphate oxidase activity [GO:0004733];FMN binding [GO:0010181]		+	1	0.999	13	238	238	238	5	7	12	2	7	9	16	9	17
NaN	25.9778	26.6022	25.5293	25.9553	27.1795	26.9337	26.9319	27.7369	27.3385	25.194	27.6765	26.0981	26.2949	27.584	28.0092	27.4419	27.7583	27.8367	26.1568	26.3552	26.2405	NaN	28.2955	27.5222	27.6912	27.5613	Kynurenine formamidase (KFA) (KFase) (EC 3.5.1.9) (Arylformamidase) (N-formylkynurenine formamidase) (FKF)	kynB BceJ2315_27280 BCAL2790	BCAL2790	anthranilate metabolic process [GO:0043420];formamidase activity [GO:0004328];tryptophan catabolic process to kynurenine [GO:0019441];arylformamidase activity [GO:0004061]	tryptophan catabolic process to kynurenine [GO:0019441];anthranilate metabolic process [GO:0043420]	formamidase activity [GO:0004328];arylformamidase activity [GO:0004061]		+	1	0.999	6	98	98	98	1	2	2	1	1	4	5	1	4
27.3711	27.5144	27.8709	27.0213	28.0237	27.551	28.5099	28.1565	28.9099	28.5331	27.4121	28.1736	27.1679	27.6604	27.9144	28.3401	28.4437	28.4484	28.5321	27.4054	27.8805	27.6257	27.5725	28.9547	28.7439	29.2859	28.5782	Tryptophan 2,3-dioxygenase (TDO) (EC 1.13.11.11) (Tryptamin 2,3-dioxygenase) (Tryptophan oxygenase) (TO) (TRPO) (Tryptophan pyrrolase) (Tryptophanase)	kynA BceJ2315_27300 BCAL2792	BCAL2792	metal ion binding [GO:0046872];protein homotetramerization [GO:0051289];tryptophan 2,3-dioxygenase activity [GO:0004833];tryptophan catabolic process to kynurenine [GO:0019441]";"heme binding [GO:0020037]	tryptophan catabolic process to kynurenine [GO:0019441];protein homotetramerization [GO:0051289]	metal ion binding [GO:0046872];tryptophan 2,3-dioxygenase activity [GO:0004833]";"heme binding [GO:0020037]		+	1	0.999	10	397	397	397	11	9	12	10	15	10	18	13	17
26.2995	25.6277	25.7919	26.0185	26.5201	25.0021	24.7286	25.4946	25.3749	NaN	25.5041	NaN	25.3823	NaN	24.5407	NaN	NaN	NaN	NaN	25.7197	26.4802	25.4552	26.0185	NaN	NaN	23.4607	25.111	Biotin synthase (EC 2.8.1.6)	bioB BceJ2315_06580 BCAL0664	BCAL0664	4 iron, 4 sulfur cluster binding [GO:0051539];biotin biosynthetic process [GO:0009102]";biotin synthase activity [GO:0004076];metal ion binding [GO:0046872];"2 iron, 2 sulfur cluster binding [GO:0051537]	biotin biosynthetic process [GO:0009102]	4 iron, 4 sulfur cluster binding [GO:0051539];biotin synthase activity [GO:0004076];metal ion binding [GO:0046872]";"2 iron, 2 sulfur cluster binding [GO:0051537]		+	1	0.999	2	28	28	28	4	3	1	4	1	1	2	0	0
29.847	29.4566	29.4784	29.6083	29.4448	29.1697	29.3247	29.4187	29.4605	29.4231	29.5041	29.2956	29.4408	29.438	29.0249	29.1951	29.0712	29.2766	28.9794	29.524	29.5063	29.2921	29.4901	29.2062	29.2713	29.1697	29.203	Arginine--tRNA ligase (EC 6.1.1.19) (Arginyl-tRNA synthetase) (ArgRS)	argS BceJ2315_06730 BCAL0679	BCAL0679	arginine-tRNA ligase activity [GO:0004814];arginyl-tRNA aminoacylation [GO:0006420];ATP binding [GO:0005524];cytoplasm [GO:0005737]	arginyl-tRNA aminoacylation [GO:0006420]	ATP binding [GO:0005524];arginine-tRNA ligase activity [GO:0004814]	cytoplasm [GO:0005737]		1	0.999	27	836	836	836	35	33	32	39	22	32	24	32	34
NaN	26.788	NaN	NaN	NaN	NaN	NaN	26.9828	NaN	26.335	26.4771	NaN	26.1339	26.3938	25.9146	NaN	26.2237	26.8031	NaN	25.8826	NaN	26.4816	26.1641	26.4209	26.5192	NaN	25.8481	Type III pantothenate kinase (EC 2.7.1.33) (PanK-III) (Pantothenic acid kinase)	coaX BceJ2315_06870 BCAL0693	BCAL0693	ATP binding [GO:0005524];coenzyme A biosynthetic process [GO:0015937];pantothenate kinase activity [GO:0004594];cytoplasm [GO:0005737]	coenzyme A biosynthetic process [GO:0015937]	pantothenate kinase activity [GO:0004594];ATP binding [GO:0005524]	cytoplasm [GO:0005737]		1	0.999	4	34	34	34	1	1	1	1	1	2	0	1	1
29.6652	29.8594	29.6768	29.883	29.8772	29.8992	29.952	29.9167	30.0361	30.2387	29.9079	30.0437	29.8425	29.8989	30.0064	30.252	30.2132	30.039	30.075	29.9818	29.9237	30.0721	30.0306	30.2165	30.1778	30.0026	30.1061	2,3-bisphosphoglycerate-dependent phosphoglycerate mutase (BPG-dependent PGAM) (PGAM) (Phosphoglyceromutase) (dPGM) (EC 5.4.2.11)	gpmA BceJ2315_07320 BCAL0739	BCAL0739	gluconeogenesis [GO:0006094];glycolytic process [GO:0006096];phosphoglycerate mutase activity [GO:0004619]	glycolytic process [GO:0006096];gluconeogenesis [GO:0006094]	phosphoglycerate mutase activity [GO:0004619]			1	0.999	17	520	520	520	18	21	18	19	17	20	18	19	21
31.5924	32.0077	32.031	32.3537	31.9123	32.2406	31.9107	32.2422	32.0512	31.9018	32.023	32.1764	31.9062	32.0695	32.242	32.4221	31.5454	32.3423	32.2835	31.8856	31.9408	32.3034	31.9404	32.4075	32.301	32.0777	32.3512	Protein-export protein SecB	secB BceJ2315_07350 BCAL0742	BCAL0742	protein tetramerization [GO:0051262];protein transport [GO:0015031];unfolded protein binding [GO:0051082];cytoplasm [GO:0005737]	protein transport [GO:0015031];protein tetramerization [GO:0051262]	unfolded protein binding [GO:0051082]	cytoplasm [GO:0005737]		1	0.999	9	275	275	275	11	11	10	16	9	10	10	8	9
26.7238	27.414	27.172	27.234	27.2584	27.317	26.8601	27.1692	26.9905	26.8688	26.6849	27.0777	27.1051	27.2594	27.2791	27.3506	26.7929	27.1282	27.0599	27.0049	26.8554	27.3055	26.9428	26.8049	27.1779	26.8858	27.113	Glycerol-3-phosphate dehydrogenase [NAD(P)+] (EC 1.1.1.94) (NAD(P)H-dependent glycerol-3-phosphate dehydrogenase)	gpsA BceJ2315_07360 BCAL0743	BCAL0743	carbohydrate metabolic process [GO:0005975];glycerol-3-phosphate catabolic process [GO:0046168];glycerol-3-phosphate dehydrogenase [NAD(P)+] activity [GO:0047952];glycerol-3-phosphate dehydrogenase [NAD+] activity [GO:0004367];glycerol-3-phosphate dehydrogenase [NADP+] activity [GO:0036439];glycerophospholipid metabolic process [GO:0006650];NAD binding [GO:0051287];phospholipid biosynthetic proce…	glycerol-3-phosphate catabolic process [GO:0046168];glycerophospholipid metabolic process [GO:0006650];phospholipid biosynthetic process [GO:0008654];carbohydrate metabolic process [GO:0005975]	glycerol-3-phosphate dehydrogenase [NAD+] activity [GO:0004367];glycerol-3-phosphate dehydrogenase [NADP+] activity [GO:0036439];NAD binding [GO:0051287];glycerol-3-phosphate dehydrogenase [NAD(P)+] activity [GO:0047952]	glycerol-3-phosphate dehydrogenase complex [GO:0009331]		1	0.999	8	116	116	116	3	4	3	6	5	4	6	5	4
28.3182	28.2417	28.0516	28.444	27.8171	27.9827	27.9811	28.248	28.4435	28.3134	28.793	28.4428	28.6069	28.6505	28.6319	28.2331	28.0752	28.4409	28.3574	28.5443	28.7074	28.6682	28.6166	28.3698	28.3659	28.3741	28.4284	Ribosomal protein S12 methylthiotransferase RimO (S12 MTTase) (S12 methylthiotransferase) (EC 2.8.4.4) (Ribosomal protein S12 (aspartate-C(3))-methylthiotransferase) (Ribosome maturation factor RimO)	rimO BceJ2315_18190 BCAL1856	BCAL1856	4 iron, 4 sulfur cluster binding [GO:0051539];metal ion binding [GO:0046872];peptidyl-L-beta-methylthioaspartic acid biosynthetic process from peptidyl-aspartic acid [GO:0018339];transferase activity [GO:0016740];tRNA modification [GO:0006400]";"cytoplasm [GO:0005737]	tRNA modification [GO:0006400];peptidyl-L-beta-methylthioaspartic acid biosynthetic process from peptidyl-aspartic acid [GO:0018339]	metal ion binding [GO:0046872];transferase activity [GO:0016740]";"4 iron, 4 sulfur cluster binding [GO:0051539]	cytoplasm [GO:0005737]		1	0.999	15	294	294	294	9	10	7	12	10	8	5	10	15
29.5889	29.4099	29.4792	29.7863	30.0798	29.1461	29.3301	29.1235	29.6831	29.5198	29.4853	29.431	29.5625	29.8136	29.5687	29.6307	28.9772	29.5194	29.4659	29.4781	29.9518	29.5063	29.9224	29.5849	29.4349	29.6892	29.4689	ATP phosphoribosyltransferase regulatory subunit	hisZ BceJ2315_18370 BCAL1874	BCAL1874	histidine biosynthetic process [GO:0000105];cytoplasm [GO:0005737]	histidine biosynthetic process [GO:0000105]		cytoplasm [GO:0005737]		1	0.999	12	243	243	243	10	8	8	11	11	8	7	5	9
28.4604	28.1703	28.0139	28.5755	28.1938	27.8276	27.7354	27.8163	28.0125	27.567	28.39	28.0246	28.2185	28.2637	27.9079	27.9391	27.2383	28.059	27.8991	28.2015	28.4566	27.8906	28.5182	28.18	28.3939	28.2956	27.9851	UPF0307 protein BceJ2315_28530	BceJ2315_28530 BCAL2917	BCAL2917						1	0.999	7	289	289	289	14	13	8	12	8	7	6	8	10
30.6034	30.7091	30.4612	31.2131	30.0835	30.4478	30.3791	30.6679	30.5955	29.5921	30.8608	30.4136	30.3382	30.5153	30.0265	30.2892	29.4402	30.2098	30.0967	30.4955	30.4928	30.6566	30.5672	29.9	29.8131	30.0041	30.6648	50S ribosomal protein L19	rplS BceJ2315_28610 BCAL2925	BCAL2925	structural constituent of ribosome [GO:0003735];translation [GO:0006412];ribosome [GO:0005840]	translation [GO:0006412]	structural constituent of ribosome [GO:0003735]	ribosome [GO:0005840]		1	0.999	10	255	255	255	9	11	10	10	8	10	9	7	11
26.6307	25.9641	25.9979	26.2572	27.1364	NaN	25.8166	25.596	26.1303	25.7558	26.2091	NaN	26.4141	26.3115	26.0775	25.9614	25.6902	NaN	25.4832	26.0591	26.6944	26.0844	27.0369	25.5609	NaN	25.4929	NaN	tRNA (guanine-N(1)-)-methyltransferase (EC 2.1.1.228) (M1G-methyltransferase) (tRNA [GM37] methyltransferase)	trmD BceJ2315_28620 BCAL2926	BCAL2926	tRNA (guanine(37)-N(1))-methyltransferase activity [GO:0052906];cytoplasm [GO:0005737]		tRNA (guanine(37)-N(1))-methyltransferase activity [GO:0052906]	cytoplasm [GO:0005737]	+	1	0.999	5	32	32	32	3	1	1	2	2	0	1	0	0
30.9582	30.7776	30.6719	31.3917	30.4363	30.2604	30.0843	30.8009	30.504	30.8122	30.9882	30.3878	30.8194	30.7202	30.5032	30.4723	30.5176	30.2953	30.2956	30.8662	30.6832	30.7987	30.8741	30.1847	30.2393	30.0249	30.6241	30S ribosomal protein S16	rpsP BceJ2315_28640 BCAL2928	BCAL2928	structural constituent of ribosome [GO:0003735];translation [GO:0006412];ribosome [GO:0005840]	translation [GO:0006412]	structural constituent of ribosome [GO:0003735]	ribosome [GO:0005840]		1	0.999	4	68	68	68	2	2	2	3	4	4	3	3	2
26.039	28.06	28.2052	25.8755	27.3122	29.3696	29.347	28.2031	28.983	29.0827	27.7822	29.4186	27.5841	27.7449	28.865	29.8017	29.7671	29.6193	30.0414	28.123	28.1565	28.5069	26.966	30.0289	29.839	30.0858	29.0871	D-amino acid dehydrogenase (EC 1.4.99.-)	dadA BceJ2315_28690 BCAL2933	BCAL2933	D-alanine catabolic process [GO:0055130];D-amino-acid dehydrogenase activity [GO:0008718]	D-alanine catabolic process [GO:0055130]	D-amino-acid dehydrogenase activity [GO:0008718]		+	1	0.999	20	524	524	524	4	19	17	3	9	23	23	19	24
28.9702	28.9655	28.8463	29.176	28.7102	29.3593	29.068	29.4017	28.8928	29.1384	29.0365	29.0135	29.0776	28.7713	28.9521	29.2596	29.1069	28.9796	28.981	29.1598	28.7111	29.182	28.6297	29.0754	28.9714	28.6869	29.1201	Phosphopantetheine adenylyltransferase (EC 2.7.7.3) (Dephospho-CoA pyrophosphorylase) (Pantetheine-phosphate adenylyltransferase) (PPAT)	coaD BceJ2315_07880 BCAL0795	BCAL0795	ATP binding [GO:0005524];coenzyme A biosynthetic process [GO:0015937];pantetheine-phosphate adenylyltransferase activity [GO:0004595];cytoplasm [GO:0005737]	coenzyme A biosynthetic process [GO:0015937]	pantetheine-phosphate adenylyltransferase activity [GO:0004595];ATP binding [GO:0005524]	cytoplasm [GO:0005737]		1	0.999	8	159	159	159	5	7	5	4	6	7	7	7	8
26.8356	26.479	26.6939	26.3746	27.3749	25.1227	26.131	25.7117	26.1012	26.2643	26.4804	25.9849	26.5903	26.7291	26.5836	25.925	26.0081	26.0391	26.136	26.8545	27.0327	26.4878	26.9956	25.9456	26.0317	26.4832	26.0463	Peptidyl-tRNA hydrolase (PTH) (EC 3.1.1.29)	pth BceJ2315_07910 BCAL0798	BCAL0798	aminoacyl-tRNA hydrolase activity [GO:0004045];cytoplasm [GO:0005737]		aminoacyl-tRNA hydrolase activity [GO:0004045]	cytoplasm [GO:0005737]		1	0.999	8	95	95	95	3	5	4	4	6	2	3	2	3
28.7635	28.748	28.8726	28.784	29.0934	28.5184	28.7726	28.9014	28.9903	28.8723	28.9267	28.8945	28.9131	29.0843	29.1314	28.9778	28.9465	29.0398	29.0434	28.8772	29.0872	28.9673	28.9981	29.0338	28.9687	29.1382	29.064	4-diphosphocytidyl-2-C-methyl-D-erythritol kinase (CMK) (EC 2.7.1.148) (4-(cytidine-5'-diphospho)-2-C-methyl-D-erythritol kinase)	ispE BceJ2315_07940 BCAL0802	BCAL0802	ATP binding [GO:0005524];isopentenyl diphosphate biosynthetic process, methylerythritol 4-phosphate pathway [GO:0019288];terpenoid biosynthetic process [GO:0016114]";"4-(cytidine 5'-diphospho)-2-C-methyl-D-erythritol kinase activity [GO:0050515]	terpenoid biosynthetic process [GO:0016114]";"isopentenyl diphosphate biosynthetic process, methylerythritol 4-phosphate pathway [GO:0019288]	ATP binding [GO:0005524];4-(cytidine 5'-diphospho)-2-C-methyl-D-erythritol kinase activity [GO:0050515]			1	0.999	15	398	398	398	14	15	13	13	10	13	13	17	15
27.2808	28.1431	28.2977	27.5559	29.0638	27.7532	28.5248	27.7934	28.6293	27.4226	27.955	28.4825	27.1405	28.0312	28.0841	28.7669	27.506	28.5079	28.7086	27.6201	28.3793	27.7864	27.7448	28.7719	28.2709	29.0642	28.174	Nucleotide-binding protein BceJ2315_08000	BceJ2315_08000 BCAL0808	BCAL0808	GTP binding [GO:0005525];ATP binding [GO:0005524]		GTP binding [GO:0005525];ATP binding [GO:0005524]			1	0.999	10	169	169	169	4	7	5	4	7	5	6	3	8
27.4699	27.6671	28.0447	27.3748	28.4816	28.1474	28.7298	27.9661	28.3712	27.8406	27.3861	28.079	27.2843	28.1133	28.1152	28.2278	28.312	28.4916	28.6562	27.8659	28.1221	28.0026	27.9828	28.7285	28.3842	28.8073	28.1836	HPr kinase/phosphorylase (HPrK/P) (EC 2.7.11.-) (EC 2.7.4.-) (HPr(Ser) kinase/phosphorylase)	hprK BceJ2315_08010 BCAL0809	BCAL0809	ATP binding [GO:0005524];metal ion binding [GO:0046872];phosphorelay sensor kinase activity [GO:0000155];protein serine/threonine kinase activity [GO:0004674];regulation of carbohydrate metabolic process [GO:0006109];intracellular [GO:0005622]	regulation of carbohydrate metabolic process [GO:0006109]	metal ion binding [GO:0046872];phosphorelay sensor kinase activity [GO:0000155];protein serine/threonine kinase activity [GO:0004674];ATP binding [GO:0005524]	intracellular [GO:0005622]		1	0.999	11	261	261	261	7	8	8	8	11	8	10	9	10
31.5766	31.1784	31.2229	31.2971	31.4716	31.1525	31.5159	31.0977	31.5942	31.1915	31.3968	31.4552	31.1869	31.4347	31.2355	31.3404	31.2925	31.3854	31.7095	31.3669	31.5699	31.1589	31.359	31.6249	31.2156	31.4825	31.4271	RNA-binding protein Hfq	hfq BceJ2315_18420 BCAL1879	BCAL1879	regulation of transcription, DNA-templated [GO:0006355]";"RNA binding [GO:0003723]	regulation of transcription, DNA-templated [GO:0006355]	RNA binding [GO:0003723]			1	0.999	11	738	738	738	31	26	29	27	24	29	25	25	33
28.9054	28.5178	28.4319	29.0849	28.4242	28.2347	28.0523	28.4945	28.5182	28.6737	28.5965	28.4531	28.7728	28.6653	28.5954	28.4833	28.3387	28.3926	28.2233	28.7915	28.5984	28.77	28.6685	28.4183	28.2722	28.3153	28.6024	GTPase Der (GTP-binding protein EngA)	der engA BceJ2315_18430 BCAL1880	BCAL1880	ribosome biogenesis [GO:0042254];GTP binding [GO:0005525]	ribosome biogenesis [GO:0042254]	GTP binding [GO:0005525]			1	0.999	14	300	300	300	13	11	11	15	7	15	8	13	12
30.333	30.3273	30.3073	30.4688	30.0416	30.0355	30.1054	30.3495	30.4473	30.4423	30.4525	30.3648	30.2798	30.3596	30.3608	30.2898	30.1029	30.3124	30.2768	30.3765	30.2183	30.4382	30.4097	30.3217	30.1816	30.2469	30.3896	Histidine--tRNA ligase (EC 6.1.1.21) (Histidyl-tRNA synthetase) (HisRS)	hisS BceJ2315_18460 BCAL1883	BCAL1883	ATP binding [GO:0005524];histidine-tRNA ligase activity [GO:0004821];histidyl-tRNA aminoacylation [GO:0006427];cytoplasm [GO:0005737]	histidyl-tRNA aminoacylation [GO:0006427]	histidine-tRNA ligase activity [GO:0004821];ATP binding [GO:0005524]	cytoplasm [GO:0005737]		1	0.999	31	1328	1328	1328	51	49	50	56	42	45	42	51	52
30.2738	30.3081	30.324	30.4199	30.1255	30.2598	30.2402	30.2986	30.4071	30.5101	30.3193	30.4695	30.4351	30.3556	30.478	30.3877	30.3587	30.4683	30.4536	30.431	30.2915	30.5376	30.3721	30.4614	30.3992	30.2771	30.4569	4-hydroxy-3-methylbut-2-en-1-yl diphosphate synthase (flavodoxin) (EC 1.17.7.3) (1-hydroxy-2-methyl-2-(E)-butenyl 4-diphosphate synthase)	ispG BceJ2315_18470 BCAL1884	BCAL1884	4-hydroxy-3-methylbut-2-en-1-yl diphosphate synthase activity [GO:0046429];iron ion binding [GO:0005506];isopentenyl diphosphate biosynthetic process, methylerythritol 4-phosphate pathway [GO:0019288];terpenoid biosynthetic process [GO:0016114]";"4 iron, 4 sulfur cluster binding [GO:0051539]	terpenoid biosynthetic process [GO:0016114]";"isopentenyl diphosphate biosynthetic process, methylerythritol 4-phosphate pathway [GO:0019288]	4 iron, 4 sulfur cluster binding [GO:0051539];iron ion binding [GO:0005506]";"4-hydroxy-3-methylbut-2-en-1-yl diphosphate synthase activity [GO:0046429]			1	0.999	19	690	690	690	26	23	25	28	19	32	23	24	25
26.8834	27.3864	27.2619	27.3224	27.2675	26.81	26.6294	27.0606	27.2553	27.044	27.592	27.1557	27.1496	27.2274	27.1472	27.229	26.4591	27.1727	26.7219	27.1524	27.5043	27.3356	27.375	26.9467	27.1869	27.0213	27.3648	Dual-specificity RNA methyltransferase RlmN (EC 2.1.1.192) (23S rRNA (adenine(2503)-C(2))-methyltransferase) (23S rRNA m2A2503 methyltransferase) (Ribosomal RNA large subunit methyltransferase N) (tRNA (adenine(37)-C(2))-methyltransferase) (tRNA m2A37 methyltransferase)	rlmN BceJ2315_18490 BCAL1886	BCAL1886	4 iron, 4 sulfur cluster binding [GO:0051539];metal ion binding [GO:0046872];rRNA (adenine-C2-)-methyltransferase activity [GO:0070040];rRNA base methylation [GO:0070475];tRNA methylation [GO:0030488]";"cytoplasm [GO:0005737]	tRNA methylation [GO:0030488];rRNA base methylation [GO:0070475]	metal ion binding [GO:0046872];rRNA (adenine-C2-)-methyltransferase activity [GO:0070040]";"4 iron, 4 sulfur cluster binding [GO:0051539]	cytoplasm [GO:0005737]		1	0.999	12	140	140	140	5	5	5	6	3	4	4	4	6
31.6499	31.4343	31.4739	31.7097	31.4759	31.4967	31.8894	31.4264	31.7049	31.8561	31.7996	31.409	30.8873	31.4552	31.2855	31.9246	31.8603	31.641	31.4061	31.586	31.4158	31.9115	32.3548	31.6397	31.4372	31.7457	32.0762	Nucleoside diphosphate kinase (NDK) (NDP kinase) (EC 2.7.4.6) (Nucleoside-2-P kinase)	ndk BceJ2315_18500 BCAL1887	BCAL1887	ATP binding [GO:0005524];CTP biosynthetic process [GO:0006241];GTP biosynthetic process [GO:0006183];metal ion binding [GO:0046872];nucleoside diphosphate kinase activity [GO:0004550];UTP biosynthetic process [GO:0006228];cytoplasm [GO:0005737]	GTP biosynthetic process [GO:0006183];UTP biosynthetic process [GO:0006228];CTP biosynthetic process [GO:0006241]	metal ion binding [GO:0046872];nucleoside diphosphate kinase activity [GO:0004550];ATP binding [GO:0005524]	cytoplasm [GO:0005737]		1	0.999	11	790	790	790	36	32	26	31	25	22	33	24	41
27.0478	26.568	26.4454	26.8506	27.5731	24.8316	26.4235	26.3684	26.638	26.4593	26.9106	26.3625	26.2463	26.6692	26.1166	26.1782	26.1926	26.7007	26.4585	26.6703	26.8961	25.7027	26.5146	26.3924	25.6691	26.8154	26.0081	Recombination protein RecR	recR BceJ2315_18600 BCAL1897	BCAL1897	DNA recombination [GO:0006310];DNA repair [GO:0006281];metal ion binding [GO:0046872];DNA binding [GO:0003677]	DNA repair [GO:0006281];DNA recombination [GO:0006310]	metal ion binding [GO:0046872];DNA binding [GO:0003677]			1	0.999	3	139	139	139	6	7	5	7	4	3	2	5	7
28.5836	28.8139	28.6792	29.095	28.0557	28.6829	28.512	28.8473	28.5326	28.7811	28.8923	28.8705	28.6645	28.745	28.7722	28.3662	28.1912	28.8057	28.5902	28.8259	28.7182	28.9186	28.7106	28.6644	28.5448	28.4565	28.9113	Nucleoid-associated protein BceJ2315_18610	BceJ2315_18610 BCAL1898	BCAL1898	DNA binding [GO:0003677];nucleoid [GO:0009295];cytoplasm [GO:0005737]		DNA binding [GO:0003677]	nucleoid [GO:0009295];cytoplasm [GO:0005737]		1	0.999	9	419	419	419	13	17	11	17	11	14	15	16	17
31.4047	31.1159	31.0442	31.6061	31.4487	30.5693	30.995	30.8661	31.0622	30.86	31.3844	31.1165	31.1379	31.1405	31.0328	30.7566	30.6087	30.6651	31.0726	31.1337	31.2613	31.0208	31.5027	30.7678	30.5507	30.4457	30.6536	50S ribosomal protein L31 type B	rpmE2 BceJ2315_18690 BCAL1905	BCAL1905	structural constituent of ribosome [GO:0003735];translation [GO:0006412];ribosome [GO:0005840]	translation [GO:0006412]	structural constituent of ribosome [GO:0003735]	ribosome [GO:0005840]		1	0.999	9	444	444	444	19	17	18	25	13	17	13	15	18
30.2598	30.1994	30.2407	30.3984	29.6504	30.0726	29.9797	30.1741	30.3842	30.3469	30.5156	30.4093	30.6271	30.5782	30.5571	30.3623	30.104	30.3976	30.3068	30.7014	30.5386	30.6903	30.5643	30.2539	30.3696	30.2992	30.5424	ADP-L-glycero-D-manno-heptose-6-epimerase (EC 5.1.3.20) (ADP-L-glycero-beta-D-manno-heptose-6-epimerase) (ADP-glyceromanno-heptose 6-epimerase) (ADP-hep 6-epimerase) (AGME)	hldD BceJ2315_28800 BCAL2944	BCAL2944	ADP-L-glycero-beta-D-manno-heptose biosynthetic process [GO:0097171];carbohydrate metabolic process [GO:0005975];NADP binding [GO:0050661];ADP-glyceromanno-heptose 6-epimerase activity [GO:0008712]	carbohydrate metabolic process [GO:0005975];ADP-L-glycero-beta-D-manno-heptose biosynthetic process [GO:0097171]	NADP binding [GO:0050661];ADP-glyceromanno-heptose 6-epimerase activity [GO:0008712]			1	0.999	17	562	562	562	20	19	19	20	16	21	16	20	21
26.5602	26.3477	26.2398	26.6003	27.3073	25.2172	25.5391	26.1404	25.7981	25.8545	26.529	25.8325	26.2637	26.2474	26.2158	25.3823	25.2249	25.6352	25.4071	26.5068	26.3096	26.4471	26.3609	25.2405	25.2749	25.2301	25.9165	Integration host factor subunit beta (IHF-beta)	ihfB himD BceJ2315_28850 BCAL2949	BCAL2949	DNA binding [GO:0003677];DNA recombination [GO:0006310];regulation of transcription, DNA-templated [GO:0006355];regulation of translation [GO:0006417];transcription, DNA-templated [GO:0006351]";"chromosome [GO:0005694]	regulation of transcription, DNA-templated [GO:0006355];regulation of translation [GO:0006417];transcription, DNA-templated [GO:0006351]";"DNA recombination [GO:0006310]	DNA binding [GO:0003677]	chromosome [GO:0005694]	+	1	0.999	5	129	129	129	6	5	6	6	4	5	5	5	6
28.8736	28.4794	28.5807	28.471	28.704	28.1399	28.4566	28.2113	28.4043	28.2037	28.4172	28.2777	28.556	28.6362	28.5722	28.288	28.3098	28.2402	28.3918	28.6649	28.9274	28.4315	28.8944	28.3479	28.4789	28.4368	28.4284	Cytidylate kinase (CK) (EC 2.7.4.25) (Cytidine monophosphate kinase) (CMP kinase)	cmk BceJ2315_28870 BCAL2951	BCAL2951	ATP binding [GO:0005524];cytidylate kinase activity [GO:0004127];cytoplasm [GO:0005737]		cytidylate kinase activity [GO:0004127];ATP binding [GO:0005524]	cytoplasm [GO:0005737]		1	0.999	9	170	170	170	6	5	6	6	8	6	8	7	7
27.82	27.9537	27.7506	27.5862	27.461	27.6254	27.5917	27.7243	27.7161	27.3562	26.9079	27.5539	27.5116	27.8597	28.1021	27.4657	27.2791	27.4651	27.4124	27.9108	27.7726	27.9564	27.9226	27.5517	27.2361	27.2499	27.5858	3-phosphoshikimate 1-carboxyvinyltransferase (EC 2.5.1.19) (5-enolpyruvylshikimate-3-phosphate synthase) (EPSP synthase) (EPSPS)	aroA BceJ2315_28880 BCAL2952	BCAL2952	3-phosphoshikimate 1-carboxyvinyltransferase activity [GO:0003866];aromatic amino acid family biosynthetic process [GO:0009073];chorismate biosynthetic process [GO:0009423];cytoplasm [GO:0005737]	chorismate biosynthetic process [GO:0009423];aromatic amino acid family biosynthetic process [GO:0009073]	3-phosphoshikimate 1-carboxyvinyltransferase activity [GO:0003866]	cytoplasm [GO:0005737]		1	0.999	18	361	361	361	15	17	13	14	10	19	15	15	13
27.9337	28.2153	28.1615	28.1941	28.1116	28.1496	28.0481	27.9701	27.8838	27.5672	27.8602	27.9545	27.8908	27.8534	28.0168	28.09	27.728	27.8591	27.9683	28.0423	28.0977	28.051	27.9653	27.9756	27.7905	27.8373	27.9837	Phosphoserine aminotransferase (EC 2.6.1.52) (Phosphohydroxythreonine aminotransferase) (PSAT)	serC BceJ2315_28910 BCAL2955	BCAL2955	L-serine biosynthetic process [GO:0006564];O-phospho-L-serine:2-oxoglutarate aminotransferase activity [GO:0004648];pyridoxine biosynthetic process [GO:0008615];cytoplasm [GO:0005737]	pyridoxine biosynthetic process [GO:0008615];L-serine biosynthetic process [GO:0006564]	O-phospho-L-serine:2-oxoglutarate aminotransferase activity [GO:0004648]	cytoplasm [GO:0005737]		1	0.999	12	261	261	261	10	11	13	10	7	8	7	8	13
28.502	28.4417	28.4155	28.2911	29.1543	28.8269	29.0291	28.763	28.8743	28.8733	28.3446	28.7469	28.0924	28.3936	28.4251	28.9588	28.9393	28.9736	29.0842	28.4384	28.1765	28.5155	28.3003	29.0936	29.0372	29.2597	28.7057	Ubiquinone biosynthesis O-methyltransferase (2-polyprenyl-6-hydroxyphenol methylase) (EC 2.1.1.222) (3-demethylubiquinone 3-O-methyltransferase) (EC 2.1.1.64)	ubiG BceJ2315_28950 BCAL2959	BCAL2959	3-demethylubiquinone-9 3-O-methyltransferase activity [GO:0008689];ubiquinone biosynthetic process [GO:0006744]";"2-polyprenyl-6-methoxy-1,4-benzoquinone methyltransferase activity [GO:0008425]	ubiquinone biosynthetic process [GO:0006744]	3-demethylubiquinone-9 3-O-methyltransferase activity [GO:0008689]";"2-polyprenyl-6-methoxy-1,4-benzoquinone methyltransferase activity [GO:0008425]		+	1	0.999	11	249	249	249	8	5	8	8	10	12	9	9	11
28.7563	28.5154	28.5357	28.6979	28.8264	28.5154	28.8404	28.7654	28.8902	28.9034	29.2445	28.8945	28.9265	28.8787	28.7314	28.8411	28.8382	28.8563	28.9713	28.9474	29.0353	28.8575	29.0417	28.8456	28.8023	28.8616	28.8762	Fructose-1,6-bisphosphatase class 1 (FBPase class 1) (EC 3.1.3.11) (D-fructose-1,6-bisphosphate 1-phosphohydrolase class 1)	fbp BceJ2315_29400 BCAL2994	BCAL2994	fructose 1,6-bisphosphate 1-phosphatase activity [GO:0042132];gluconeogenesis [GO:0006094]";metal ion binding [GO:0046872];"cytoplasm [GO:0005737]	gluconeogenesis [GO:0006094]	metal ion binding [GO:0046872]";"fructose 1,6-bisphosphate 1-phosphatase activity [GO:0042132]	cytoplasm [GO:0005737]		1	0.999	18	694	694	694	21	22	27	23	27	20	23	22	31
28.1757	28.1952	28.1639	27.9992	28.2514	28.1424	28.203	28.1142	28.1967	28.192	28.1045	28.0183	28.1951	28.1963	28.263	28.3095	28.2782	28.062	28.2087	28.337	28.3609	28.2423	27.927	28.3179	27.9382	28.1256	28.2343	NADPH-dependent 7-cyano-7-deazaguanine reductase (EC 1.7.1.13) (7-cyano-7-carbaguanine reductase) (NADPH-dependent nitrile oxidoreductase) (PreQ(0) reductase)	queF BceJ2315_08580 BCAL0868	BCAL0868	oxidoreductase activity, acting on other nitrogenous compounds as donors, with NAD or NADP as acceptor [GO:0046857];preQ1 synthase activity [GO:0033739];queuosine biosynthetic process [GO:0008616]";"cytoplasm [GO:0005737]	queuosine biosynthetic process [GO:0008616]	preQ1 synthase activity [GO:0033739]";"oxidoreductase activity, acting on other nitrogenous compounds as donors, with NAD or NADP as acceptor [GO:0046857]	cytoplasm [GO:0005737]		1	0.999	10	195	195	195	7	7	8	10	5	8	7	7	8
28.0112	27.5916	27.8942	27.8154	27.9076	28.0689	28.1433	27.7844	27.7546	27.9002	27.4556	27.3862	27.8378	27.7283	27.8128	27.9748	28.2221	28.0262	28.1399	27.8886	27.6026	27.8382	27.9013	28.255	27.9669	28.0469	27.8053	Ubiquinone/menaquinone biosynthesis C-methyltransferase UbiE (EC 2.1.1.163) (EC 2.1.1.201) (2-methoxy-6-polyprenyl-1,4-benzoquinol methylase) (Demethylmenaquinone methyltransferase)	ubiE BceJ2315_08630 BCAL0873	BCAL0873	menaquinone biosynthetic process [GO:0009234];ubiquinone biosynthetic process [GO:0006744]";"2-octaprenyl-6-methoxy-1,4-benzoquinone methylase activity [GO:0102005]	ubiquinone biosynthetic process [GO:0006744];menaquinone biosynthetic process [GO:0009234]	2-octaprenyl-6-methoxy-1,4-benzoquinone methylase activity [GO:0102005]			1	0.999	16	265	265	265	11	10	12	10	10	14	7	9	13
31.3885	31.1648	31.1292	31.3675	31.545	31.1476	31.3932	31.3773	31.564	31.4288	31.535	31.2887	31.3294	31.3969	31.0695	31.3462	31.1913	31.2821	31.153	31.349	31.3328	31.2638	31.4073	31.1144	31.1498	31.1206	31.4246	Aspartate--tRNA(Asp/Asn) ligase (EC 6.1.1.23) (Aspartyl-tRNA synthetase) (AspRS) (Non-discriminating aspartyl-tRNA synthetase) (ND-AspRS)	aspS BceJ2315_08700 BCAL0880	BCAL0880	aspartate-tRNA(Asn) ligase activity [GO:0050560];ATP binding [GO:0005524];nucleic acid binding [GO:0003676];tRNA aminoacylation for protein translation [GO:0006418];cytoplasm [GO:0005737]	tRNA aminoacylation for protein translation [GO:0006418]	ATP binding [GO:0005524];nucleic acid binding [GO:0003676];aspartate-tRNA(Asn) ligase activity [GO:0050560]	cytoplasm [GO:0005737]		1	0.999	42	1663	1663	1663	66	64	67	72	48	58	51	58	79
24.0923	24.0903	24.2083	23.7375	24.5349	23.2834	23.8139	23.4385	23.108	23.3029	23.6158	22.9856	24.2002	24.0757	23.9529	23.0133	23.4675	23.3388	23.4411	23.9207	24.3202	23.6594	24.2812	23.2973	23.5145	23.6966	23.357	Sulfur carrier protein FdhD	fdhD BceJ2315_08780 BCAL0888	BCAL0888	Mo-molybdopterin cofactor biosynthetic process [GO:0006777];sulfurtransferase activity [GO:0016783];cytoplasm [GO:0005737]	Mo-molybdopterin cofactor biosynthetic process [GO:0006777]	sulfurtransferase activity [GO:0016783]	cytoplasm [GO:0005737]	+	1	0.999	3	55	55	55	3	2	3	1	2	2	2	1	2
28.61	28.2996	28.2666	28.4591	28.3573	27.7058	27.8722	27.798	28.1391	27.5451	28.4257	27.9158	28.0731	28.4777	28.0625	28.1322	27.5051	27.8412	27.3217	28.2803	28.6336	28.216	28.5892	27.951	27.6764	28.0313	27.9886	Ribosomal RNA small subunit methyltransferase A (EC 2.1.1.182) (16S rRNA (adenine(1518)-N(6)/adenine(1519)-N(6))-dimethyltransferase) (16S rRNA dimethyladenosine transferase) (16S rRNA dimethylase) (S-adenosylmethionine-6-N', N'-adenosyl(rRNA) dimethyltransferase)	rsmA ksgA BceJ2315_08870 BCAL0897	BCAL0897	16S rRNA (adenine(1518)-N(6)/adenine(1519)-N(6))-dimethyltransferase activity [GO:0052908];RNA binding [GO:0003723];rRNA (adenine-N6,N6-)-dimethyltransferase activity [GO:0000179]";"cytoplasm [GO:0005737]		RNA binding [GO:0003723];rRNA (adenine-N6,N6-)-dimethyltransferase activity [GO:0000179]";"16S rRNA (adenine(1518)-N(6)/adenine(1519)-N(6))-dimethyltransferase activity [GO:0052908]	cytoplasm [GO:0005737]		1	0.999	11	225	225	225	14	12	9	10	7	4	3	5	9
28.8515	28.5057	28.3269	28.9189	28.1099	27.847	28.1983	28.2088	28.2433	28.1632	28.7688	28.1152	28.2493	28.2483	28.2562	28.1169	28.126	28.2288	28.1137	28.4449	28.5341	28.5515	28.7567	28.2492	28.3014	28.1574	28.2846	tRNA-2-methylthio-N(6)-dimethylallyladenosine synthase (EC 2.8.4.3) ((Dimethylallyl)adenosine tRNA methylthiotransferase MiaB) (tRNA-i(6)A37 methylthiotransferase)	miaB BceJ2315_09010 BCAL0911	BCAL0911	4 iron, 4 sulfur cluster binding [GO:0051539];metal ion binding [GO:0046872];transferase activity [GO:0016740];tRNA modification [GO:0006400]";"cytoplasm [GO:0005737]	tRNA modification [GO:0006400]	metal ion binding [GO:0046872];transferase activity [GO:0016740]";"4 iron, 4 sulfur cluster binding [GO:0051539]	cytoplasm [GO:0005737]		1	0.999	15	295	295	295	16	11	11	14	6	5	7	11	11
30.6451	30.4201	30.4668	31.063	30.7552	30.3616	30.2663	30.6341	30.3134	30.2084	30.3839	30.2749	30.6623	30.5493	30.6462	30.3941	30.293	30.244	30.2792	30.7425	30.4687	30.8437	30.8593	30.3643	30.0992	29.8882	30.5099	50S ribosomal protein L9	rplI BceJ2315_19060 BCAL1942	BCAL1942	rRNA binding [GO:0019843];structural constituent of ribosome [GO:0003735];translation [GO:0006412];ribosome [GO:0005840]	translation [GO:0006412]	structural constituent of ribosome [GO:0003735];rRNA binding [GO:0019843]	ribosome [GO:0005840]		1	0.999	16	2650	2650	2650	120	61	124	126	116	89	98	106	119
34.0744	33.4294	33.4439	33.8649	33.2211	32.9915	33.141	33.3617	33.3365	33.4077	33.6647	33.1137	33.8311	33.4423	33.2318	33.1445	33.2864	33.0807	33.1244	33.7861	33.4731	33.4495	33.7272	33.2582	33.2529	32.9358	33.4514	30S ribosomal protein S18	rpsR BceJ2315_19070 BCAL1943	BCAL1943	rRNA binding [GO:0019843];structural constituent of ribosome [GO:0003735];translation [GO:0006412];ribosome [GO:0005840]	translation [GO:0006412]	structural constituent of ribosome [GO:0003735];rRNA binding [GO:0019843]	ribosome [GO:0005840]		1	0.999	12	832	832	832	40	35	34	41	21	28	24	28	35
31.9534	31.7063	31.7058	32.2382	32.3997	31.1956	31.7439	31.6462	31.7632	31.7808	31.9773	31.4758	31.7055	32.0517	32.0316	31.4895	31.6396	31.6142	31.7839	31.9155	32.0936	31.8125	32.251	31.5487	31.2142	31.6026	31.7241	30S ribosomal protein S6	rpsF BceJ2315_19090 BCAL1945	BCAL1945	rRNA binding [GO:0019843];structural constituent of ribosome [GO:0003735];translation [GO:0006412];ribosome [GO:0005840]	translation [GO:0006412]	structural constituent of ribosome [GO:0003735];rRNA binding [GO:0019843]	ribosome [GO:0005840]		1	0.999	10	795	795	795	29	30	31	35	38	22	24	32	26
27.3065	26.7256	27.1917	26.5571	27.1599	26.6737	27.1228	26.5468	26.6591	26.3524	26.5952	26.3808	26.5445	27.0078	26.8184	26.8215	26.7758	26.5829	26.9628	26.9974	27.2789	26.2002	26.8889	26.8492	26.3421	27.0149	26.4664	Thymidylate kinase (EC 2.7.4.9) (dTMP kinase)	tmk BceJ2315_19280 BCAL1964	BCAL1964	dTDP biosynthetic process [GO:0006233];thymidylate kinase activity [GO:0004798];ATP binding [GO:0005524]	dTDP biosynthetic process [GO:0006233]	thymidylate kinase activity [GO:0004798];ATP binding [GO:0005524]			1	0.999	5	58	58	58	2	1	3	1	1	3	2	2	3
26.2275	26.0641	26.1744	26.0916	25.9569	25.5459	25.3043	25.3881	25.8042	25.7364	26.0471	25.278	25.0592	26.0857	25.5813	25.2479	25.3143	25.7053	25.3353	25.7323	26.1343	25.6151	25.7882	25.5449	25.0919	25.3907	25.2671	UPF0061 protein BceJ2315_19440	BceJ2315_19440 BCAL1981	BCAL1981						1	0.999	8	98	98	98	7	2	4	4	2	3	0	5	7
26.4927	26.6472	26.2053	26.2406	27.9881	27.4674	27.5656	27.1245	27.5392	27.3173	27.0528	27.6717	27.3372	27.1903	27.4652	27.6292	27.6667	27.6358	27.4024	27.3448	27.2061	27.3625	27.0867	27.3231	27.2537	27.0967	27.5298	Peptide methionine sulfoxide reductase MsrB (EC 1.8.4.12) (Peptide-methionine (R)-S-oxide reductase)	msrB BceJ2315_19450 BCAL1982	BCAL1982	peptide-methionine (R)-S-oxide reductase activity [GO:0033743];protein repair [GO:0030091];response to oxidative stress [GO:0006979];metal ion binding [GO:0046872]	response to oxidative stress [GO:0006979];protein repair [GO:0030091]	peptide-methionine (R)-S-oxide reductase activity [GO:0033743];metal ion binding [GO:0046872]		+	1	0.999	8	264	264	264	7	10	7	8	5	11	7	10	12
28.8484	29.3366	29.5715	28.5496	29.2462	29.287	29.6851	29.3884	29.7007	29.6373	28.9665	29.6561	29.4764	29.5662	29.71	29.6572	29.8264	29.6807	29.711	29.7362	29.5654	29.624	29.2075	29.6496	29.5334	29.7727	29.6522	Glucose-6-phosphate isomerase (GPI) (EC 5.3.1.9) (Phosphoglucose isomerase) (PGI) (Phosphohexose isomerase) (PHI)	pgi BceJ2315_19530 BCAL1990	BCAL1990	gluconeogenesis [GO:0006094];glucose-6-phosphate isomerase activity [GO:0004347];glycolytic process [GO:0006096];cytoplasm [GO:0005737]	glycolytic process [GO:0006096];gluconeogenesis [GO:0006094]	glucose-6-phosphate isomerase activity [GO:0004347]	cytoplasm [GO:0005737]		1	0.999	24	873	873	873	27	30	35	21	18	28	35	36	34
29.3061	29.4597	29.5496	29.7469	29.7012	29.7263	29.4523	29.6989	29.3788	29.4743	29.2819	29.4395	29.6242	29.5432	29.6982	29.4748	29.367	29.4671	29.221	29.6159	29.4722	29.8497	29.6732	29.1956	29.2909	29.1649	29.5824	ATP-dependent Clp protease ATP-binding subunit ClpX	clpX BceJ2315_19580 BCAL1995	BCAL1995	protein dimerization activity [GO:0046983];protein folding [GO:0006457];unfolded protein binding [GO:0051082];zinc ion binding [GO:0008270];ATP binding [GO:0005524]	protein folding [GO:0006457]	protein dimerization activity [GO:0046983];unfolded protein binding [GO:0051082];zinc ion binding [GO:0008270];ATP binding [GO:0005524]			1	0.999	26	455	455	455	15	16	18	24	18	23	15	16	18
32.9601	32.9473	32.8434	33.5132	32.976	32.7755	32.6103	33.0776	32.8291	32.8767	33.149	32.9159	33.1397	33.0837	33.0466	32.8158	32.5816	32.8503	32.7214	33.0616	32.9321	33.2278	33.1113	32.7182	32.672	32.4022	33.1191	Trigger factor (TF) (EC 5.2.1.8) (PPIase)	tig BceJ2315_19600 BCAL1997	BCAL1997	cell cycle [GO:0007049];cell division [GO:0051301];peptidyl-prolyl cis-trans isomerase activity [GO:0003755];protein folding [GO:0006457];protein transport [GO:0015031];cytoplasm [GO:0005737]	cell division [GO:0051301];protein folding [GO:0006457];protein transport [GO:0015031];cell cycle [GO:0007049]	peptidyl-prolyl cis-trans isomerase activity [GO:0003755]	cytoplasm [GO:0005737]		1	0.999	40	1617	1617	1617	59	52	58	81	53	54	47	62	61
29.5085	29.6057	28.5259	29.6818	28.7506	29.322	29.5898	29.1762	29.2451	29.0076	29.296	29.1691	29.6224	29.8468	29.8226	29.4001	30.0305	29.2201	29.4371	29.5395	29.7582	29.9094	30.3705	29.2831	29.1882	29.2923	29.3895	DNA-directed RNA polymerase subunit omega (RNAP omega subunit) (EC 2.7.7.6) (RNA polymerase omega subunit) (Transcriptase subunit omega)	rpoZ BceJ2315_29570 BCAL3011	BCAL3011	DNA-directed 5'-3' RNA polymerase activity [GO:0003899];transcription, DNA-templated [GO:0006351]";"DNA binding [GO:0003677]	transcription, DNA-templated [GO:0006351]	DNA-directed 5'-3' RNA polymerase activity [GO:0003899];DNA binding [GO:0003677]			1	0.999	4	98	98	98	3	3	4	3	3	2	3	4	5
29.3707	29.7524	29.6626	30.005	29.5329	29.7008	29.4585	29.9151	29.6288	29.6383	29.9331	29.6647	29.7398	29.7451	29.7294	29.8006	29.4678	29.685	29.4977	29.5902	29.566	29.8648	29.6678	29.7364	29.6576	29.5423	29.6977	Ribonuclease PH (RNase PH) (EC 2.7.7.56) (tRNA nucleotidyltransferase)	rph BceJ2315_29600 BCAL3014	BCAL3014	tRNA nucleotidyltransferase activity [GO:0009022];tRNA processing [GO:0008033];tRNA binding [GO:0000049]	tRNA processing [GO:0008033]	tRNA nucleotidyltransferase activity [GO:0009022];tRNA binding [GO:0000049]			1	0.999	8	229	229	229	7	7	9	8	12	8	8	8	11
30.0818	29.777	29.896	29.8294	30.4443	30.0813	30.4214	30.2118	30.2293	30.2246	30.3613	30.157	30.1794	30.2268	30.2599	30.0917	30.3345	30.3328	30.351	30.1427	30.3382	30.0488	30.3127	30.1868	30.2709	30.2764	30.3209	Cell division topological specificity factor	minE BceJ2315_29710 BCAL3025	BCAL3025	cell division [GO:0051301];regulation of barrier septum assembly [GO:0032955];cell cycle [GO:0007049]	cell division [GO:0051301];regulation of barrier septum assembly [GO:0032955];cell cycle [GO:0007049]				1	0.999	6	256	256	256	10	9	8	9	9	9	9	10	9
27.9732	27.6264	27.6724	27.6745	28.177	27.0449	27.5076	27.5081	28.078	27.357	28.1676	27.536	27.5361	27.7991	27.6432	27.6836	27.2772	27.6769	27.6796	27.9074	28.0974	27.547	27.8974	27.8197	27.5255	27.7747	27.7209	Probable septum site-determining protein MinC	minC BceJ2315_29730 BCAL3027	BCAL3027	cell division [GO:0051301];cell morphogenesis [GO:0000902];regulation of cell septum assembly [GO:1901891];cell cycle [GO:0007049]	cell division [GO:0051301];cell morphogenesis [GO:0000902];regulation of cell septum assembly [GO:1901891];cell cycle [GO:0007049]				1	0.999	9	134	134	134	4	6	3	5	5	5	4	4	4
30.5175	30.5424	30.5404	30.551	30.0175	30.322	30.2417	30.5209	30.5495	30.4514	30.5855	30.5251	30.5914	30.6404	30.5809	30.4528	30.2145	30.4932	30.4195	30.6273	30.6764	30.5788	30.471	30.5646	30.4165	30.5287	30.5138	Serine--tRNA ligase (EC 6.1.1.11) (Seryl-tRNA synthetase) (SerRS) (Seryl-tRNA(Ser/Sec) synthetase)	serS BceJ2315_29760 BCAL3030	BCAL3030	ATP binding [GO:0005524];selenocysteinyl-tRNA(Sec) biosynthetic process [GO:0097056];serine-tRNA ligase activity [GO:0004828];seryl-tRNA aminoacylation [GO:0006434];cytoplasm [GO:0005737]	seryl-tRNA aminoacylation [GO:0006434];selenocysteinyl-tRNA(Sec) biosynthetic process [GO:0097056]	serine-tRNA ligase activity [GO:0004828];ATP binding [GO:0005524]	cytoplasm [GO:0005737]		1	0.999	22	2044	2044	2044	83	85	84	74	58	61	67	72	96
29.713	29.5782	29.707	29.9014	29.6208	30.0468	30.1182	29.7332	30.179	30.1869	29.8759	30.1059	29.3241	29.5857	29.2526	30.4546	30.1442	30.44	30.4553	29.4147	29.5789	29.4797	29.619	30.7368	30.587	30.8529	30.1021	Glutamate-1-semialdehyde 2,1-aminomutase (GSA) (EC 5.4.3.8) (Glutamate-1-semialdehyde aminotransferase) (GSA-AT)	hemL BceJ2315_29950 BCAL3049	BCAL3049	glutamate-1-semialdehyde 2,1-aminomutase activity [GO:0042286];protoporphyrinogen IX biosynthetic process [GO:0006782]";pyridoxal phosphate binding [GO:0030170];transaminase activity [GO:0008483];"cytoplasm [GO:0005737]	protoporphyrinogen IX biosynthetic process [GO:0006782]	pyridoxal phosphate binding [GO:0030170];transaminase activity [GO:0008483]";"glutamate-1-semialdehyde 2,1-aminomutase activity [GO:0042286]	cytoplasm [GO:0005737]	+	1	0.999	17	973	973	973	46	36	32	27	29	25	37	27	59
31.6418	31.6629	31.697	32.2253	31.3377	31.8456	31.6351	31.9731	31.7862	32.0931	31.861	31.7677	31.9911	31.9011	32.0268	32.0558	31.7536	31.9423	31.9705	31.989	31.696	32.091	31.9133	32.0502	31.8999	31.7103	32.0219	6,7-dimethyl-8-ribityllumazine synthase (DMRL synthase) (LS) (Lumazine synthase) (EC 2.5.1.78)	ribH BceJ2315_30000 BCAL3054	BCAL3054	6,7-dimethyl-8-ribityllumazine synthase activity [GO:0000906];riboflavin biosynthetic process [GO:0009231]";transferase activity [GO:0016740];"riboflavin synthase complex [GO:0009349]	riboflavin biosynthetic process [GO:0009231]	transferase activity [GO:0016740]";"6,7-dimethyl-8-ribityllumazine synthase activity [GO:0000906]	riboflavin synthase complex [GO:0009349]		1	0.999	7	360	360	360	14	14	14	17	10	18	11	12	12
30.2242	29.6494	29.9418	30.1378	31.1636	28.5856	30.1221	29.655	29.9657	29.7381	30.1528	29.692	29.5447	30.1985	29.8709	30.1905	29.7559	29.7373	29.9624	29.8152	30.3706	29.7562	30.8579	30.0725	29.7099	30.0722	29.6814	N utilization substance protein B homolog (Protein NusB)	nusB BceJ2315_30010 BCAL3055	BCAL3055	DNA-templated transcription, termination [GO:0006353];regulation of transcription, DNA-templated [GO:0006355]";"RNA binding [GO:0003723]	regulation of transcription, DNA-templated [GO:0006355]";"DNA-templated transcription, termination [GO:0006353]	RNA binding [GO:0003723]			1	0.999	6	305	305	305	11	11	12	12	13	9	11	13	12
30.5203	30.7854	30.6724	30.6189	30.4749	30.7587	30.4316	30.8229	30.3868	30.3903	29.5025	30.1689	30.4587	30.5174	30.5732	30.2856	30.0437	30.0046	29.694	30.5194	30.2841	30.6247	30.5111	29.7657	29.7401	29.5582	30.4375	Protein RecA (Recombinase A)	recA BceJ2315_09430 BCAL0953	BCAL0953	ATP binding [GO:0005524];DNA recombination [GO:0006310];DNA repair [GO:0006281];DNA-dependent ATPase activity [GO:0008094];single-stranded DNA binding [GO:0003697];SOS response [GO:0009432];cytoplasm [GO:0005737]	DNA repair [GO:0006281];SOS response [GO:0009432];DNA recombination [GO:0006310]	DNA-dependent ATPase activity [GO:0008094];single-stranded DNA binding [GO:0003697];ATP binding [GO:0005524]	cytoplasm [GO:0005737]	+	1	0.999	16	331	331	331	13	17	14	17	9	12	13	14	12
31.8284	31.8856	31.7628	32.1696	31.7257	32.0368	31.7697	32.0978	31.8649	32.0127	31.885	32.0359	32.1289	32.0166	32.1192	32.0814	31.8762	31.9518	31.9786	32.0833	31.9026	32.2466	31.9627	31.9519	31.9401	31.7701	32.0913	Succinate--CoA ligase [ADP-forming] subunit beta (EC 6.2.1.5) (Succinyl-CoA synthetase subunit beta) (SCS-beta)	sucC BceJ2315_09460 BCAL0956	BCAL0956	metal ion binding [GO:0046872];succinate-CoA ligase (ADP-forming) activity [GO:0004775];tricarboxylic acid cycle [GO:0006099];ATP binding [GO:0005524]	tricarboxylic acid cycle [GO:0006099]	metal ion binding [GO:0046872];succinate-CoA ligase (ADP-forming) activity [GO:0004775];ATP binding [GO:0005524]			1	0.999	36	2251	2251	2251	90	91	81	95	56	86	63	90	92
25.457	25.8001	26.3924	26.1651	26.487	25.7348	25.0982	25.3015	25.7646	25.7152	25.6086	25.6353	26.2901	26.0459	26.0682	25.5689	24.6571	25.5329	25.2037	26.2019	26.0839	26.1337	25.8584	25.1183	25.3481	25.0352	25.5166	Cyclic pyranopterin monophosphate synthase (EC 4.6.1.17) (Molybdenum cofactor biosynthesis protein C)	moaC BceJ2315_09520 BCAL0962	BCAL0962	Mo-molybdopterin cofactor biosynthetic process [GO:0006777];cyclic pyranopterin monophosphate synthase activity [GO:0061799]	Mo-molybdopterin cofactor biosynthetic process [GO:0006777]	cyclic pyranopterin monophosphate synthase activity [GO:0061799]			1	0.999	4	78	78	78	2	5	3	2	4	3	0	0	3
28.5249	29.0227	28.8295	28.3019	28.4107	27.3706	28.9867	28.3167	28.7844	28.4964	29.2977	28.5772	27.3949	28.139	27.5445	26.9295	27.8261	28.213	28.1152	27.8938	28.3395	28.3683	28.8286	28.2285	28.4626	28.6929	28.5548	2-C-methyl-D-erythritol 2,4-cyclodiphosphate synthase (MECDP-synthase) (MECPP-synthase) (MECPS) (EC 4.6.1.12)	ispF BceJ2315_19780 BCAL2015	BCAL2015	isopentenyl diphosphate biosynthetic process, methylerythritol 4-phosphate pathway [GO:0019288];metal ion binding [GO:0046872];terpenoid biosynthetic process [GO:0016114]";"2-C-methyl-D-erythritol 2,4-cyclodiphosphate synthase activity [GO:0008685]	terpenoid biosynthetic process [GO:0016114]";"isopentenyl diphosphate biosynthetic process, methylerythritol 4-phosphate pathway [GO:0019288]	metal ion binding [GO:0046872]";"2-C-methyl-D-erythritol 2,4-cyclodiphosphate synthase activity [GO:0008685]			1	0.999	5	133	133	133	5	5	7	6	5	6	6	5	3
27.5154	27.254	27.2753	27.1721	27.6101	26.7307	27.0682	26.8428	27.2637	27.1073	27.386	27.0821	27.4116	27.3139	27.1902	27.0344	26.9423	27.0425	27.1842	27.3558	27.5373	27.0016	27.1978	27.1079	27.0704	27.2573	26.9553	2-C-methyl-D-erythritol 4-phosphate cytidylyltransferase (EC 2.7.7.60) (4-diphosphocytidyl-2C-methyl-D-erythritol synthase) (MEP cytidylyltransferase) (MCT)	ispD BceJ2315_19790 BCAL2016	BCAL2016	isopentenyl diphosphate biosynthetic process, methylerythritol 4-phosphate pathway [GO:0019288]";"2-C-methyl-D-erythritol 4-phosphate cytidylyltransferase activity [GO:0050518]	isopentenyl diphosphate biosynthetic process, methylerythritol 4-phosphate pathway [GO:0019288]	2-C-methyl-D-erythritol 4-phosphate cytidylyltransferase activity [GO:0050518]			1	0.999	7	92	92	92	4	4	3	4	3	1	4	3	4
30.4217	30.0915	30.2315	30.17	30.5055	30.2119	30.4832	30.4095	30.6571	30.4361	30.7751	30.3985	30.3014	30.4165	30.0509	30.3869	30.4766	30.4158	30.2994	30.4636	30.5795	30.1889	30.4907	30.1854	30.279	30.4627	30.5405	GMP synthase [glutamine-hydrolyzing] (EC 6.3.5.2) (GMP synthetase) (Glutamine amidotransferase)	guaA BceJ2315_20240 BCAL2061	BCAL2061	glutamine metabolic process [GO:0006541];GMP biosynthetic process [GO:0006177];GMP synthase (glutamine-hydrolyzing) activity [GO:0003922];pyrophosphatase activity [GO:0016462];ATP binding [GO:0005524]	GMP biosynthetic process [GO:0006177];glutamine metabolic process [GO:0006541]	GMP synthase (glutamine-hydrolyzing) activity [GO:0003922];pyrophosphatase activity [GO:0016462];ATP binding [GO:0005524]			1	0.999	29	966	966	966	38	36	29	38	29	36	33	35	38
28.7826	29.0873	28.9184	29.2373	29.0734	29.3377	29.1551	29.5162	29.0682	29.0519	29.1441	29.2247	28.8298	28.836	28.9145	29.1065	28.9678	29.1472	28.9905	28.7866	28.7078	29.0687	28.7205	29.1329	28.9634	28.965	29.2067	Putative phosphoenolpyruvate synthase regulatory protein (PEP synthase regulatory protein) (PSRP) (EC 2.7.11.33) (EC 2.7.4.28) (Pyruvate, water dikinase regulatory protein)	BceJ2315_20370 BCAL2075	BCAL2075	protein serine/threonine kinase activity [GO:0004674];ATP binding [GO:0005524]		protein serine/threonine kinase activity [GO:0004674];ATP binding [GO:0005524]			1	0.999	12	303	303	303	10	12	10	15	8	13	11	13	10
26.1977	25.3123	25.0258	26.4613	25.2231	22.7916	NaN	24.3557	24.6579	24.6854	25.9595	24.1046	25.5368	25.8927	24.8988	24.463	23.8956	24.0487	22.4266	25.3406	25.993	25.2653	26.7037	22.6476	23.6768	22.9109	24.6938	Ribonuclease HII (RNase HII) (EC 3.1.26.4)	rnhB BceJ2315_20390 BCAL2077	BCAL2077	metal ion binding [GO:0046872];RNA binding [GO:0003723];RNA-DNA hybrid ribonuclease activity [GO:0004523];cytoplasm [GO:0005737]		RNA binding [GO:0003723];RNA-DNA hybrid ribonuclease activity [GO:0004523];metal ion binding [GO:0046872]	cytoplasm [GO:0005737]	+	1	0.999	5	59	59	59	2	4	2	4	1	1	0	2	2
28.3599	28.6181	28.6686	28.448	28.2823	28.4516	28.638	28.3907	28.8142	28.1414	28.5041	28.6422	28.4968	28.8537	28.7719	28.6863	28.1377	28.8148	28.7865	28.6226	28.8358	28.657	28.8095	28.7781	28.6626	28.8844	28.5908	Lipid-A-disaccharide synthase (EC 2.4.1.182)	lpxB BceJ2315_20400 BCAL2078	BCAL2078	lipid A biosynthetic process [GO:0009245];lipid-A-disaccharide synthase activity [GO:0008915]	lipid A biosynthetic process [GO:0009245]	lipid-A-disaccharide synthase activity [GO:0008915]			1	0.999	11	264	264	264	10	10	7	11	8	10	7	8	9
29.6597	29.593	29.6998	29.6968	29.5096	29.2067	29.6483	29.28	29.8156	29.3027	29.975	29.5986	29.4407	29.7102	29.5517	29.6864	29.3078	29.6897	29.9034	29.5227	29.9946	29.4463	29.6916	29.8613	29.5008	30.1695	29.2278	Acyl-[acyl-carrier-protein]--UDP-N-acetylglucosamine O-acyltransferase (UDP-N-acetylglucosamine acyltransferase) (EC 2.3.1.129)	lpxA BceJ2315_20410 BCAL2079	BCAL2079	acyl-[acyl-carrier-protein]-UDP-N-acetylglucosamine O-acyltransferase activity [GO:0008780];lipid A biosynthetic process [GO:0009245];cytoplasm [GO:0005737]	lipid A biosynthetic process [GO:0009245]	acyl-[acyl-carrier-protein]-UDP-N-acetylglucosamine O-acyltransferase activity [GO:0008780]	cytoplasm [GO:0005737]		1	0.999	12	537	537	537	22	23	23	23	14	15	21	17	28
29.9174	30.1724	30.2528	29.4424	29.744	29.8157	29.9958	29.9393	30.2888	29.8341	28.9951	29.9137	29.948	30.2508	30.3586	29.9766	29.5588	29.7464	29.8462	30.2832	30.2284	30.0046	29.9855	29.9381	29.7841	29.9314	30.1031	UDP-3-O-acylglucosamine N-acyltransferase (EC 2.3.1.-)	lpxD BceJ2315_20430 BCAL2081	BCAL2081	lipid A biosynthetic process [GO:0009245];N-acyltransferase activity [GO:0016410]	lipid A biosynthetic process [GO:0009245]	N-acyltransferase activity [GO:0016410]			1	0.999	11	599	599	599	26	31	27	24	13	21	13	20	32
28.9652	28.7532	28.8369	29.0014	29.0703	28.6259	28.8255	28.5899	28.8038	28.6886	28.7096	28.7422	28.6957	28.8143	28.7416	28.8176	28.8762	28.721	28.7057	28.7691	28.9548	28.8081	28.964	28.5844	28.6087	28.6629	28.591	1-deoxy-D-xylulose 5-phosphate reductoisomerase (DXP reductoisomerase) (EC 1.1.1.267) (1-deoxyxylulose-5-phosphate reductoisomerase) (2-C-methyl-D-erythritol 4-phosphate synthase)	dxr BceJ2315_20470 BCAL2085	BCAL2085	isopentenyl diphosphate biosynthetic process, methylerythritol 4-phosphate pathway [GO:0019288]";metal ion binding [GO:0046872];NADPH binding [GO:0070402];"1-deoxy-D-xylulose-5-phosphate reductoisomerase activity [GO:0030604]	isopentenyl diphosphate biosynthetic process, methylerythritol 4-phosphate pathway [GO:0019288]	metal ion binding [GO:0046872];NADPH binding [GO:0070402];1-deoxy-D-xylulose-5-phosphate reductoisomerase activity [GO:0030604]			1	0.999	22	577	577	577	22	20	22	27	23	17	19	17	23
30.5243	31.404	31.1276	31.3239	30.8855	31.5414	31.2112	31.0971	31.203	30.8023	31.2763	31.4768	31.1473	31.4294	31.4324	31.5176	30.6621	31.5262	32.0617	31.1803	31.5046	31.2431	31.0729	31.8883	31.5513	31.8817	31.4262	Ribosome-recycling factor (RRF) (Ribosome-releasing factor)	frr BceJ2315_20500 BCAL2088	BCAL2088	translation [GO:0006412];cytoplasm [GO:0005737]	translation [GO:0006412]		cytoplasm [GO:0005737]		1	0.999	12	642	642	642	21	24	24	21	26	21	22	25	23
31.8232	31.7033	31.7088	32.1354	31.8165	31.6126	31.6286	31.8554	31.8912	31.817	32.2364	31.8349	31.7043	31.8386	31.5509	31.6908	31.3067	31.8306	31.8152	31.7197	31.8874	31.6835	31.8457	31.7698	31.6927	31.8555	31.7816	Elongation factor Ts (EF-Ts)	tsf BceJ2315_20520 BCAL2090	BCAL2090	translation elongation factor activity [GO:0003746];cytoplasm [GO:0005737]		translation elongation factor activity [GO:0003746]	cytoplasm [GO:0005737]		1	0.999	28	1493	1493	1493	56	53	52	74	48	56	47	56	64
33.4565	33.2654	33.25	33.4164	32.9504	32.8196	32.9386	33.1621	33.0964	32.8094	33.58	32.9398	33.0211	33.0638	32.5008	32.7428	32.6006	32.7944	32.572	33.1825	33.1963	33.0615	33.3131	32.4165	32.667	32.5762	33.0522	30S ribosomal protein S2	rpsB BceJ2315_20530 BCAL2091	BCAL2091	structural constituent of ribosome [GO:0003735];translation [GO:0006412];small ribosomal subunit [GO:0015935]	translation [GO:0006412]	structural constituent of ribosome [GO:0003735]	small ribosomal subunit [GO:0015935]		1	0.999	19	1556	1556	1556	64	62	55	73	56	48	49	60	60
27.6605	27.4034	27.3636	27.652	27.1599	27.7683	27.6131	27.8269	28.1165	28.1315	28.2315	28.0084	27.768	28.0116	27.9227	28.1604	27.7462	27.9983	28.0072	27.8818	27.8473	27.9546	27.9456	27.9866	28.0457	27.7627	28.0347	DNA ligase (EC 6.5.1.2) (Polydeoxyribonucleotide synthase [NAD(+)])	ligA BceJ2315_20580 BCAL2096	BCAL2096	DNA ligase (NAD+) activity [GO:0003911];DNA repair [GO:0006281];DNA replication [GO:0006260];metal ion binding [GO:0046872];DNA binding [GO:0003677]	DNA replication [GO:0006260];DNA repair [GO:0006281]	DNA ligase (NAD+) activity [GO:0003911];metal ion binding [GO:0046872];DNA binding [GO:0003677]			1	0.999	21	344	344	344	11	14	10	12	6	10	8	10	18
30.8425	30.6863	30.6943	30.8881	30.4129	30.6638	30.5901	30.8259	30.8313	30.939	30.6841	30.7532	30.9557	30.8024	30.797	30.6943	30.7836	30.7594	30.731	30.9185	30.7526	30.8568	30.7683	30.7216	30.6943	30.6037	30.7744	2,3,4,5-tetrahydropyridine-2,6-dicarboxylate N-succinyltransferase (EC 2.3.1.117) (Tetrahydrodipicolinate N-succinyltransferase) (THP succinyltransferase) (Tetrahydropicolinate succinylase)	dapD BceJ2315_20630 BCAL2101	BCAL2101	2,3,4,5-tetrahydropyridine-2,6-dicarboxylate N-succinyltransferase activity [GO:0008666];diaminopimelate biosynthetic process [GO:0019877];lysine biosynthetic process via diaminopimelate [GO:0009089]";"cytoplasm [GO:0005737]	lysine biosynthetic process via diaminopimelate [GO:0009089];diaminopimelate biosynthetic process [GO:0019877]	2,3,4,5-tetrahydropyridine-2,6-dicarboxylate N-succinyltransferase activity [GO:0008666]	cytoplasm [GO:0005737]		1	0.999	17	654	654	654	26	23	23	24	23	26	24	23	26
27.9403	27.6001	27.6519	28.1576	28.1574	27.1772	27.4002	27.5117	27.5225	27.3722	27.8308	27.4173	27.8235	27.8642	27.6384	27.2788	27.1828	27.4775	27.4143	27.7588	27.9832	27.623	27.9966	27.4778	27.5364	27.4942	27.5543	Succinyl-diaminopimelate desuccinylase (SDAP desuccinylase) (EC 3.5.1.18) (N-succinyl-LL-2,6-diaminoheptanedioate amidohydrolase)	dapE BceJ2315_20650 BCAL2103	BCAL2103	diaminopimelate biosynthetic process [GO:0019877];lysine biosynthetic process via diaminopimelate [GO:0009089];metallopeptidase activity [GO:0008237];succinyl-diaminopimelate desuccinylase activity [GO:0009014];metal ion binding [GO:0046872]	lysine biosynthetic process via diaminopimelate [GO:0009089];diaminopimelate biosynthetic process [GO:0019877]	metallopeptidase activity [GO:0008237];succinyl-diaminopimelate desuccinylase activity [GO:0009014];metal ion binding [GO:0046872]			1	0.999	17	390	390	390	16	15	15	22	13	10	10	18	16
30.5467	30.2803	30.2372	30.4755	30.1733	29.9128	30.1499	30.175	30.3418	29.9354	30.4906	30.0259	29.8148	30.3496	30.1252	30.1064	30.0276	30.0958	30.1907	30.1309	30.4486	30.1059	30.3971	30.0895	29.9242	30.2865	30.1901	Glutamate--tRNA ligase (EC 6.1.1.17) (Glutamyl-tRNA synthetase) (GluRS)	gltX BceJ2315_20890 BCAL2126	BCAL2126	ATP binding [GO:0005524];glutamate-tRNA ligase activity [GO:0004818];glutamyl-tRNA aminoacylation [GO:0006424];tRNA binding [GO:0000049];zinc ion binding [GO:0008270];cytoplasm [GO:0005737]	glutamyl-tRNA aminoacylation [GO:0006424]	glutamate-tRNA ligase activity [GO:0004818];tRNA binding [GO:0000049];zinc ion binding [GO:0008270];ATP binding [GO:0005524]	cytoplasm [GO:0005737]		1	0.999	27	795	795	795	37	33	28	35	27	29	27	32	36
29.032	28.7209	28.8741	28.6488	28.0169	28.3987	28.7657	28.7627	29.007	28.8399	28.2203	28.6595	29.1753	29.0704	28.9025	28.8109	28.7919	28.6023	28.7099	29.1666	29.15	28.8976	29.0804	28.8092	28.7962	28.7984	28.8069	Aspartate carbamoyltransferase (EC 2.1.3.2) (Aspartate transcarbamylase) (ATCase)	pyrB BceJ2315_30840 BCAL3139	BCAL3139	aspartate carbamoyltransferase activity [GO:0004070];cellular amino acid metabolic process [GO:0006520];'de novo' pyrimidine nucleobase biosynthetic process [GO:0006207];'de novo' UMP biosynthetic process [GO:0044205];amino acid binding [GO:0016597]	cellular amino acid metabolic process [GO:0006520];'de novo' UMP biosynthetic process [GO:0044205];'de novo' pyrimidine nucleobase biosynthetic process [GO:0006207]	aspartate carbamoyltransferase activity [GO:0004070];amino acid binding [GO:0016597]			1	0.999	11	269	269	269	11	9	11	11	7	9	9	7	11
29.9787	30.045	30.1208	30.2474	29.0846	30.049	29.9785	30.2492	30.5457	30.1798	30.2878	30.3565	29.8918	30.2252	30.1655	30.4897	29.8368	30.482	30.2588	29.9539	30.0732	30.3006	30.2221	30.4701	30.2012	30.4538	30.1516	UPF0301 protein BceJ2315_30870	BceJ2315_30870 BCAL3142	BCAL3142						1	0.999	11	665	665	665	17	21	22	26	20	25	20	25	36
24.49	25.1535	25.0942	23.2112	26.2432	25.3799	25.748	24.9975	25.5544	25.2108	25.5801	25.4442	24.3073	25.729	24.6189	25.5299	24.8313	25.1057	26.0928	24.5714	26.0363	24.8788	25.1422	25.6943	25.2716	26.4038	25.3963	Homogentisate 1,2-dioxygenase (HGDO) (EC 1.13.11.5) (Homogentisate oxygenase) (Homogentisic acid oxidase) (Homogentisicase)	hmgA BceJ2315_31290 BCAL3184	BCAL3184	L-phenylalanine catabolic process [GO:0006559];metal ion binding [GO:0046872];tyrosine catabolic process [GO:0006572]";"homogentisate 1,2-dioxygenase activity [GO:0004411]	tyrosine catabolic process [GO:0006572];L-phenylalanine catabolic process [GO:0006559]	metal ion binding [GO:0046872]";"homogentisate 1,2-dioxygenase activity [GO:0004411]			1	0.999	9	66	66	66	0	1	2	1	1	2	1	5	1
29.3053	29.9773	29.9525	29.1437	30.0765	29.6228	29.9427	30.0417	29.6178	29.5063	29.9824	29.589	29.6216	29.8093	29.682	29.3826	29.3221	29.5093	29.3654	29.87	29.7053	29.6979	29.4288	29.4237	29.3767	29.7176	29.5691	N-succinylglutamate 5-semialdehyde dehydrogenase (EC 1.2.1.71) (Succinylglutamic semialdehyde dehydrogenase) (SGSD)	astD BceJ2315_10460 BCAL1062	BCAL1062	arginine catabolic process to succinate [GO:0019545];succinylglutamate-semialdehyde dehydrogenase activity [GO:0043824]	arginine catabolic process to succinate [GO:0019545]	succinylglutamate-semialdehyde dehydrogenase activity [GO:0043824]			1	0.999	19	484	484	484	17	27	22	16	19	16	15	18	17
28.9901	29.8109	29.7862	28.9866	30.0442	29.5659	29.8367	29.7267	29.541	29.3685	29.6468	29.4328	29.2059	29.5938	29.445	29.259	28.6935	29.1739	29.3761	29.6026	29.5925	29.3744	28.8905	29.4547	29.1161	29.6104	29.2738	N-succinylarginine dihydrolase (EC 3.5.3.23)	astB BceJ2315_10470 BCAL1063	BCAL1063	arginine catabolic process to succinate [GO:0019545];N-succinylarginine dihydrolase activity [GO:0009015]	arginine catabolic process to succinate [GO:0019545]	N-succinylarginine dihydrolase activity [GO:0009015]			1	0.999	16	594	594	594	23	34	23	20	24	23	18	24	23
26.4071	27.251	27.0661	26.2953	27.2121	26.9042	26.9083	27.2968	27.0291	26.5888	26.033	26.3776	26.7684	26.9507	26.9919	26.2173	26.1015	25.9697	26.3188	26.8652	27.0578	26.7811	26.1601	26.3955	25.8306	25.9179	26.0094	Succinylglutamate desuccinylase (EC 3.5.1.96)	astE BceJ2315_10480 BCAL1064	BCAL1064	arginine catabolic process to glutamate [GO:0019544];arginine catabolic process to succinate [GO:0019545]";succinylglutamate desuccinylase activity [GO:0009017];zinc ion binding [GO:0008270];"hydrolase activity, acting on ester bonds [GO:0016788]	arginine catabolic process to succinate [GO:0019545];arginine catabolic process to glutamate [GO:0019544]	succinylglutamate desuccinylase activity [GO:0009017];zinc ion binding [GO:0008270]";"hydrolase activity, acting on ester bonds [GO:0016788]		+	1	0.999	11	128	128	128	2	10	5	5	6	3	4	8	5
29.4835	29.1895	29.1919	29.5462	29.5188	28.2771	28.6531	29.1014	28.9553	28.9798	29.5495	28.6441	29.1391	29.2141	28.6614	28.515	28.4917	28.5359	27.9948	29.0104	29.3657	28.9404	29.3659	27.8028	28.285	28.1065	28.9019	Phosphomethylpyrimidine synthase (EC 4.1.99.17) (Hydroxymethylpyrimidine phosphate synthase) (HMP-P synthase) (HMP-phosphate synthase) (HMPP synthase) (Thiamine biosynthesis protein ThiC)	thiC BceJ2315_10870 BCAL1104	BCAL1104	lyase activity [GO:0016829];metal ion binding [GO:0046872];thiamine biosynthetic process [GO:0009228];thiamine diphosphate biosynthetic process [GO:0009229]";"4 iron, 4 sulfur cluster binding [GO:0051539]	thiamine diphosphate biosynthetic process [GO:0009229];thiamine biosynthetic process [GO:0009228]	lyase activity [GO:0016829];metal ion binding [GO:0046872]";"4 iron, 4 sulfur cluster binding [GO:0051539]		+	1	0.999	34	681	681	681	34	33	25	36	25	19	17	27	29
29.2115	28.6879	28.7117	29.0763	28.5903	28.0418	28.3058	28.3776	28.1552	28.2399	28.9628	28.1866	29.0706	29.1124	28.7026	28.251	28.1177	28.3386	28.3278	29.0126	29.3041	28.7273	29.3686	28.067	28.1308	28.3257	28.3765	Acetyl-coenzyme A carboxylase carboxyl transferase subunit alpha (ACCase subunit alpha) (Acetyl-CoA carboxylase carboxyltransferase subunit alpha) (EC 6.4.1.2)	accA BceJ2315_21120 BCAL2148	BCAL2148	acetyl-CoA carboxylase activity [GO:0003989];ATP binding [GO:0005524];fatty acid biosynthetic process [GO:0006633];malonyl-CoA biosynthetic process [GO:2001295];acetyl-CoA carboxylase complex [GO:0009317]	malonyl-CoA biosynthetic process [GO:2001295];fatty acid biosynthetic process [GO:0006633]	ATP binding [GO:0005524];acetyl-CoA carboxylase activity [GO:0003989]	acetyl-CoA carboxylase complex [GO:0009317]	+	1	0.999	12	396	396	396	17	13	14	15	10	10	13	15	14
28.426	28.0304	27.98	28.3054	27.9203	27.7757	27.8073	27.9871	27.3624	28.0726	27.6188	27.5459	28.2758	28.1614	28.1997	28.1075	27.8708	28.0197	28.0926	28.3283	28.0596	28.2699	28.3031	28.0871	28.0047	27.9734	27.9323	Cysteine--tRNA ligase (EC 6.1.1.16) (Cysteinyl-tRNA synthetase) (CysRS)	cysS BceJ2315_21140 BCAL2150	BCAL2150	ATP binding [GO:0005524];cysteine-tRNA ligase activity [GO:0004817];cysteinyl-tRNA aminoacylation [GO:0006423];metal ion binding [GO:0046872];cytoplasm [GO:0005737]	cysteinyl-tRNA aminoacylation [GO:0006423]	cysteine-tRNA ligase activity [GO:0004817];metal ion binding [GO:0046872];ATP binding [GO:0005524]	cytoplasm [GO:0005737]		1	0.999	13	316	316	316	14	11	12	12	5	11	10	14	11
27.5546	27.5905	27.5514	27.6278	27.6526	27.5938	27.382	27.7009	27.6828	27.7866	27.7043	27.6559	27.8106	27.7394	27.7224	27.6233	27.437	27.6806	27.4045	27.777	27.6773	27.9282	27.7544	27.2825	27.4917	27.2021	27.9125	DNA mismatch repair protein MutS	mutS BceJ2315_21240 BCAL2160	BCAL2160	mismatch repair [GO:0006298];mismatched DNA binding [GO:0030983];ATP binding [GO:0005524]	mismatch repair [GO:0006298]	mismatched DNA binding [GO:0030983];ATP binding [GO:0005524]			1	0.999	30	604	604	604	22	24	18	23	15	18	16	18	24
29.7623	29.9252	29.9156	30.0339	30.2638	30.9631	30.7552	30.7265	30.6178	30.829	30.5464	30.9589	30.4127	30.3426	30.6031	31.0874	30.8985	30.9619	31.0275	30.4337	30.1346	30.5418	30.1031	30.9814	30.8412	30.8203	30.8462	Enolase (EC 4.2.1.11) (2-phospho-D-glycerate hydro-lyase) (2-phosphoglycerate dehydratase)	eno BceJ2315_21420 BCAL2179	BCAL2179	extracellular region [GO:0005576];glycolytic process [GO:0006096];magnesium ion binding [GO:0000287];phosphopyruvate hydratase activity [GO:0004634];phosphopyruvate hydratase complex [GO:0000015];cell surface [GO:0009986]	glycolytic process [GO:0006096]	phosphopyruvate hydratase activity [GO:0004634];magnesium ion binding [GO:0000287]	extracellular region [GO:0005576];phosphopyruvate hydratase complex [GO:0000015];cell surface [GO:0009986]	+	1	0.999	23	1090	1090	1090	30	40	32	37	33	45	35	40	44
29.6895	29.4405	29.3205	29.7712	29.2452	29.531	29.4615	29.4776	29.636	29.5815	29.7724	29.687	29.5747	29.6712	29.5197	29.6262	29.6692	29.6876	29.599	29.5521	29.5965	29.4831	29.6664	29.7549	29.6556	29.5734	29.6089	2-dehydro-3-deoxyphosphooctonate aldolase (EC 2.5.1.55) (3-deoxy-D-manno-octulosonic acid 8-phosphate synthase) (KDO-8-phosphate synthase) (KDO 8-P synthase) (KDOPS) (Phospho-2-dehydro-3-deoxyoctonate aldolase)	kdsA BceJ2315_21430 BCAL2180	BCAL2180	3-deoxy-8-phosphooctulonate synthase activity [GO:0008676];lipopolysaccharide biosynthetic process [GO:0009103];cytoplasm [GO:0005737]	lipopolysaccharide biosynthetic process [GO:0009103]	3-deoxy-8-phosphooctulonate synthase activity [GO:0008676]	cytoplasm [GO:0005737]		1	0.999	12	447	447	447	17	14	17	20	12	20	15	15	15
30.5003	30.3774	30.2767	30.6362	30.4516	30.3882	30.447	30.4385	30.6168	30.3807	30.6943	30.5796	30.3215	30.4499	30.1724	30.5929	30.1432	30.5131	30.5079	30.2449	30.3991	30.2444	30.5648	30.4114	30.3038	30.5765	30.4747	CTP synthase (EC 6.3.4.2) (Cytidine 5'-triphosphate synthase) (Cytidine triphosphate synthetase) (CTP synthetase) (CTPS) (UTP--ammonia ligase)	pyrG BceJ2315_21440 BCAL2181	BCAL2181	CTP synthase activity [GO:0003883];'de novo' CTP biosynthetic process [GO:0044210];glutamine metabolic process [GO:0006541];metal ion binding [GO:0046872];ATP binding [GO:0005524]	glutamine metabolic process [GO:0006541];'de novo' CTP biosynthetic process [GO:0044210]	CTP synthase activity [GO:0003883];metal ion binding [GO:0046872];ATP binding [GO:0005524]			1	0.999	38	1288	1288	1288	54	48	40	53	35	38	35	54	59
28.9454	28.7881	28.7558	29.1884	29.0415	28.6284	28.7871	28.7887	28.8527	29.0145	29.0142	28.8711	28.8737	28.8671	28.8445	29.1307	28.8531	28.9413	28.9045	28.7847	28.7735	28.9773	29.1067	28.9548	28.9352	28.8865	28.9228	Peptide chain release factor 2 (RF-2)	prfB BceJ2315_21520 BCAL2189	BCAL2189	translation release factor activity, codon specific [GO:0016149]";"cytoplasm [GO:0005737]		translation release factor activity, codon specific [GO:0016149]	cytoplasm [GO:0005737]		1	0.999	19	533	533	533	27	15	19	20	13	11	12	22	25
30.159	29.6706	29.6141	30.0145	30.4589	29.1441	29.6758	29.5231	29.8492	29.9083	30.0502	29.6084	29.8483	29.8938	29.5352	29.7182	29.7081	29.517	29.5986	29.9461	30.0864	29.7719	30.0587	29.4226	29.5358	29.4925	29.6962	Lysine--tRNA ligase (EC 6.1.1.6) (Lysyl-tRNA synthetase) (LysRS)	lysS BceJ2315_21530 BCAL2190	BCAL2190	ATP binding [GO:0005524];lysine-tRNA ligase activity [GO:0004824];lysyl-tRNA aminoacylation [GO:0006430];metal ion binding [GO:0046872];nucleic acid binding [GO:0003676];cytoplasm [GO:0005737]	lysyl-tRNA aminoacylation [GO:0006430]	lysine-tRNA ligase activity [GO:0004824];metal ion binding [GO:0046872];nucleic acid binding [GO:0003676];ATP binding [GO:0005524]	cytoplasm [GO:0005737]		1	0.999	29	707	707	707	29	25	21	35	26	22	19	25	25
28.5057	28.8121	28.8011	28.8859	28.5028	29.1452	28.9652	29.0723	28.9683	29.3121	28.8012	29.3689	29.1675	28.9601	29.2367	29.479	29.2204	29.3725	29.4818	29.1784	28.8362	29.3923	28.818	29.4965	29.3154	29.2836	29.2833	Protein TolB	tolB BceJ2315_31480 BCAL3203	BCAL3203	protein import [GO:0017038];periplasmic space [GO:0042597]	protein import [GO:0017038]		periplasmic space [GO:0042597]		1	0.999	17	478	478	478	18	19	17	20	13	19	18	18	15
26.382	25.7519	26.4184	26.0371	27.2653	NaN	25.6151	NaN	NaN	25.8158	25.9688	NaN	NaN	26.1825	25.2518	NaN	NaN	25.3129	NaN	26.4532	26.799	25.3092	25.7437	NaN	NaN	NaN	25.3047	tRNA dimethylallyltransferase (EC 2.5.1.75) (Dimethylallyl diphosphate:tRNA dimethylallyltransferase) (DMAPP:tRNA dimethylallyltransferase) (DMATase) (Isopentenyl-diphosphate:tRNA isopentenyltransferase) (IPP transferase) (IPPT) (IPTase)	miaA BceJ2315_31980 BCAL3257	BCAL3257	tRNA dimethylallyltransferase activity [GO:0052381];tRNA processing [GO:0008033];ATP binding [GO:0005524]	tRNA processing [GO:0008033]	tRNA dimethylallyltransferase activity [GO:0052381];ATP binding [GO:0005524]			1	0.999	6	32	32	32	1	1	2	2	3	0	0	2	0
30.2063	29.8835	29.9592	30.0404	30.1325	29.8496	30.1113	29.9102	30.2207	30.0254	30.1632	30.2266	29.9723	30.0862	29.9519	30.0464	30.0102	30.226	30.2649	30.053	30.2803	29.8117	30.1939	30.223	30.1234	30.4838	30.0646	Phosphoribosylformylglycinamidine cyclo-ligase (EC 6.3.3.1) (AIR synthase) (AIRS) (Phosphoribosyl-aminoimidazole synthetase)	purM BceJ2315_32010 BCAL3261	BCAL3261	ATP binding [GO:0005524];'de novo' IMP biosynthetic process [GO:0006189];phosphoribosylformylglycinamidine cyclo-ligase activity [GO:0004641];cytoplasm [GO:0005737]	'de novo' IMP biosynthetic process [GO:0006189]	phosphoribosylformylglycinamidine cyclo-ligase activity [GO:0004641];ATP binding [GO:0005524]	cytoplasm [GO:0005737]		1	0.999	18	1163	1163	1163	46	37	40	49	40	47	42	40	45
28.8745	28.4851	28.5056	28.9094	27.618	27.7371	28.1314	28.2152	28.3303	28.0367	28.5876	28.0856	28.7492	28.9519	28.4265	27.9039	27.8518	28.1172	27.878	28.7336	29.0193	28.4369	28.9297	27.9799	28.0906	28.1783	27.9886	Chaperone protein HscA homolog	hscA BceJ2315_21570 BCAL2194	BCAL2194	ATPase activity [GO:0016887];iron-sulfur cluster assembly [GO:0016226];protein folding [GO:0006457];unfolded protein binding [GO:0051082];ATP binding [GO:0005524]	protein folding [GO:0006457];iron-sulfur cluster assembly [GO:0016226]	ATP binding [GO:0005524];unfolded protein binding [GO:0051082];ATPase activity [GO:0016887]		+	1	0.999	14	349	349	349	17	17	16	17	6	11	12	12	14
27.8495	27.5425	27.4942	28.179	27.793	26.6134	27.1468	27.2905	27.0871	27.0349	27.7076	27.0893	27.5287	28.3063	27.5089	27.097	26.5197	27.1447	26.7224	27.6969	28.3615	27.8563	28.3983	26.7133	27.1217	26.9943	27.1897	Co-chaperone protein HscB homolog	hscB BceJ2315_21580 BCAL2195	BCAL2195	chaperone binding [GO:0051087];protein maturation by iron-sulfur cluster transfer [GO:0097428];protein oligomerization [GO:0051259];ATPase activator activity [GO:0001671]	protein oligomerization [GO:0051259];protein maturation by iron-sulfur cluster transfer [GO:0097428]	chaperone binding [GO:0051087];ATPase activator activity [GO:0001671]		+	1	0.999	7	112	112	112	3	3	1	8	2	4	3	6	4
30.4902	29.9348	30.0907	29.9042	30.0616	29.5775	30.2834	29.8527	30.6813	30.4328	30.4554	30.3105	30.0881	30.3187	30.0431	30.4133	30.71	30.2352	30.4399	30.2314	30.3767	29.8523	30.3522	30.4445	30.1587	30.6738	30.2346	Methenyltetrahydrofolate cyclohydrolase (EC 3.5.4.9)];Bifunctional protein FolD [Includes: Methylenetetrahydrofolate dehydrogenase (EC 1.5.1.5)	folD BceJ2315_21750 BCAL2212	BCAL2212	histidine biosynthetic process [GO:0000105];methionine biosynthetic process [GO:0009086];methylenetetrahydrofolate dehydrogenase (NADP+) activity [GO:0004488];purine nucleotide biosynthetic process [GO:0006164];tetrahydrofolate interconversion [GO:0035999];methenyltetrahydrofolate cyclohydrolase activity [GO:0004477]	methionine biosynthetic process [GO:0009086];purine nucleotide biosynthetic process [GO:0006164];tetrahydrofolate interconversion [GO:0035999];histidine biosynthetic process [GO:0000105]	methylenetetrahydrofolate dehydrogenase (NADP+) activity [GO:0004488];methenyltetrahydrofolate cyclohydrolase activity [GO:0004477]			1	0.999	14	342	342	342	13	12	10	11	9	8	12	12	19
27.1226	27.334	NaN	27.6674	NaN	NaN	28.0801	NaN	27.7947	NaN	27.1541	NaN	NaN	28.0549	NaN	27.7383	27.284	25.6848	28.2405	NaN	NaN	NaN	28.1706	27.5524	NaN	28.0301	NaN	Probable Fe(2+)-trafficking protein	BceJ2315_21940 BCAL2232	BCAL2232	iron ion binding [GO:0005506]		iron ion binding [GO:0005506]			1	0.999	3	14	14	14	0	0	0	1	0	1	1	0	0
NaN	24.726	24.51	NaN	NaN	25.2791	25.5289	NaN	24.3641	23.7637	22.4009	25.689	NaN	NaN	25.592	25.08	24.7705	24.4656	25.7642	NaN	25.3463	NaN	NaN	25.4416	24.1958	25.6762	24.1416	Imidazolonepropionase (EC 3.5.2.7) (Imidazolone-5-propionate hydrolase)	hutI BceJ2315_22040 BCAL2242	BCAL2242	histidine catabolic process to glutamate and formamide [GO:0019556];histidine catabolic process to glutamate and formate [GO:0019557];imidazolonepropionase activity [GO:0050480];metal ion binding [GO:0046872];cytoplasm [GO:0005737]	histidine catabolic process to glutamate and formate [GO:0019557];histidine catabolic process to glutamate and formamide [GO:0019556]	metal ion binding [GO:0046872];imidazolonepropionase activity [GO:0050480]	cytoplasm [GO:0005737]		1	0.999	5	25	25	25	0	1	1	0	0	1	0	0	0
28.453	29.1585	29.5325	28.2098	28.5028	29.2434	29.6249	28.8705	29.3681	28.7328	27.8763	29.8895	29.5906	29.8158	29.7037	29.4687	29.5483	29.4792	30.0447	29.4442	29.7716	29.2615	29.031	29.9656	29.6217	30.089	28.7187	Histidine ammonia-lyase (Histidase) (EC 4.3.1.3)	hutH BceJ2315_22080 BCAL2246	BCAL2246	histidine ammonia-lyase activity [GO:0004397];histidine catabolic process to glutamate and formamide [GO:0019556];histidine catabolic process to glutamate and formate [GO:0019557];cytoplasm [GO:0005737]	histidine catabolic process to glutamate and formate [GO:0019557];histidine catabolic process to glutamate and formamide [GO:0019556]	histidine ammonia-lyase activity [GO:0004397]	cytoplasm [GO:0005737]		1	0.999	21	920	920	920	21	32	39	20	21	35	28	29	43
29.8978	29.974	29.7804	29.6002	29.6485	29.7537	29.7367	29.8112	29.5342	29.7972	29.1626	29.4742	29.7144	29.5165	29.7421	29.7188	29.7045	29.4774	29.5016	29.6047	29.3127	29.6561	29.4084	29.5732	29.3064	29.3544	29.4887	Chaperone protein DnaJ	dnaJ BceJ2315_32090 BCAL3269	BCAL3269	ATP binding [GO:0005524];DNA replication [GO:0006260];heat shock protein binding [GO:0031072];metal ion binding [GO:0046872];protein folding [GO:0006457];response to heat [GO:0009408];unfolded protein binding [GO:0051082];cytoplasm [GO:0005737]	protein folding [GO:0006457];response to heat [GO:0009408];DNA replication [GO:0006260]	heat shock protein binding [GO:0031072];metal ion binding [GO:0046872];unfolded protein binding [GO:0051082];ATP binding [GO:0005524]	cytoplasm [GO:0005737]		1	0.999	21	865	865	865	37	30	31	33	23	30	32	39	31
32.4556	32.9975	32.7986	32.6664	32.7695	33.0068	32.7694	33.1404	32.6216	32.7092	32.6476	32.7154	32.5169	32.6152	32.7449	32.6273	32.242	32.7244	32.7176	32.5758	32.305	32.7031	32.1615	32.7168	32.5173	32.5191	32.8026	Chaperone protein DnaK (HSP70) (Heat shock 70 kDa protein) (Heat shock protein 70)	dnaK BceJ2315_32100 BCAL3270	BCAL3270	protein folding [GO:0006457];unfolded protein binding [GO:0051082];ATP binding [GO:0005524]	protein folding [GO:0006457]	unfolded protein binding [GO:0051082];ATP binding [GO:0005524]			1	0.999	63	3723	3723	3723	135	165	141	150	116	166	132	165	134
33.0664	33.4362	33.3267	32.9118	33.3481	32.9946	33.2364	33.3182	33.1827	33.344	33.0867	33.0166	32.9442	32.9974	33.0281	32.9576	33.0572	33.165	33.1157	33.1127	32.9307	33.0911	32.7404	33.1611	33.0544	33.1862	33.1817	Protein GrpE (HSP-70 cofactor)	grpE BceJ2315_32120 BCAL3272	BCAL3272	adenyl-nucleotide exchange factor activity [GO:0000774];chaperone binding [GO:0051087];protein folding [GO:0006457];protein homodimerization activity [GO:0042803];cytoplasm [GO:0005737]	protein folding [GO:0006457]	chaperone binding [GO:0051087];protein homodimerization activity [GO:0042803];adenyl-nucleotide exchange factor activity [GO:0000774]	cytoplasm [GO:0005737]		1	0.999	15	1238	1238	1238	49	46	51	46	44	44	41	49	48
26.8816	27.3481	27.3102	27.2415	27.4432	27.0882	27.5624	27.4047	27.0236	27.0772	26.9938	27.0265	26.5476	26.8591	26.9668	27.1659	26.2077	26.8795	27.2927	26.5445	27.1444	26.7242	26.6111	26.7852	26.992	27.0271	27.0699	Heat-inducible transcription repressor HrcA	hrcA BceJ2315_32150 BCAL3275	BCAL3275	regulation of transcription, DNA-templated [GO:0006355];transcription, DNA-templated [GO:0006351]";"DNA binding [GO:0003677]	transcription, DNA-templated [GO:0006351]";"regulation of transcription, DNA-templated [GO:0006355]	DNA binding [GO:0003677]			1	0.999	8	88	88	88	4	6	6	5	1	3	7	6	3
26.9807	27.1665	27.1372	26.8397	26.3341	27.1389	27.1338	27.0703	26.9519	27.0916	26.5895	26.6818	26.7088	26.98	26.8184	27.0868	27.0988	27.0483	27.1421	26.6716	26.7663	26.3836	26.655	27.1233	26.9606	27.2633	27.1155	NAD kinase (EC 2.7.1.23) (ATP-dependent NAD kinase)	nadK BceJ2315_32160 BCAL3276	BCAL3276	ATP binding [GO:0005524];NAD metabolic process [GO:0019674];NAD+ kinase activity [GO:0003951];NADP biosynthetic process [GO:0006741];cytoplasm [GO:0005737]	NADP biosynthetic process [GO:0006741];NAD metabolic process [GO:0019674]	NAD+ kinase activity [GO:0003951];ATP binding [GO:0005524]	cytoplasm [GO:0005737]		1	0.999	6	117	117	117	6	5	5	8	3	7	3	5	4
31.2152	31.8379	32.003	31.1693	31.1137	33.06	33.0326	32.021	32.3836	32.3116	30.8005	32.7819	31.4665	31.626	32.3172	32.9827	32.815	32.9376	33.1683	31.8146	31.4401	31.9404	31.101	33.2311	32.8211	33.1481	32.3302	Catalase-peroxidase 1 (CP 1) (EC 1.11.1.21) (Peroxidase/catalase 1)	katG1 katB BceJ2315_32390 BCAL3299	BCAL3299	heme binding [GO:0020037];hydrogen peroxide catabolic process [GO:0042744];metal ion binding [GO:0046872];response to oxidative stress [GO:0006979];catalase activity [GO:0004096]	response to oxidative stress [GO:0006979];hydrogen peroxide catabolic process [GO:0042744]	heme binding [GO:0020037];metal ion binding [GO:0046872];catalase activity [GO:0004096]		+	1	0.999	43	2073	1941	2073	40	69	65	49	36	111	101	68	83
28.5267	28.108	28.1989	28.5999	27.6444	27.6362	27.6079	27.9801	28.1618	28.1697	28.4153	27.9784	28.2669	28.396	28.1252	28.1425	28.0353	28.1895	27.8214	28.3223	28.396	28.4386	28.6501	28.0563	28.1807	28.0067	28.1984	S-adenosylmethionine:tRNA ribosyltransferase-isomerase (EC 2.4.99.17) (Queuosine biosynthesis protein QueA)	queA BceJ2315_32420 BCAL3303	BCAL3303	isomerase activity [GO:0016853];queuosine biosynthetic process [GO:0008616];transferase activity [GO:0016740];cytoplasm [GO:0005737]	queuosine biosynthetic process [GO:0008616]	transferase activity [GO:0016740];isomerase activity [GO:0016853]	cytoplasm [GO:0005737]		1	0.999	18	314	314	314	14	12	13	14	9	10	9	10	13
27.2741	27.2321	27.1174	27.2698	27.6443	26.7757	26.4204	26.9448	26.8446	26.9558	27.0694	26.54	27.0028	27.0459	26.7783	26.3621	26.4952	26.4359	26.134	27.0406	27.1456	26.8807	27.2419	26.1993	26.3773	26.2571	26.8963	tRNA-specific 2-thiouridylase MnmA (EC 2.8.1.13)	mnmA BceJ2315_32680 BCAL3329	BCAL3329	ATP binding [GO:0005524];sulfurtransferase activity [GO:0016783];tRNA binding [GO:0000049];tRNA processing [GO:0008033];cytoplasm [GO:0005737]	tRNA processing [GO:0008033]	sulfurtransferase activity [GO:0016783];tRNA binding [GO:0000049];ATP binding [GO:0005524]	cytoplasm [GO:0005737]	+	1	0.999	7	104	104	104	7	7	3	9	3	2	1	3	6
29.4501	28.7232	28.4882	29.4554	27.7969	26.3036	NaN	28.0493	27.9763	27.6826	29.297	27.1372	28.7441	29.1687	28.3594	26.3292	25.7443	26.4388	NaN	28.5846	29.278	28.7213	29.3872	25.241	26.8921	NaN	28.0876	UPF0246 protein BceJ2315_22780	BceJ2315_22780 BCAL2318	BCAL2318					+	1	0.999	4	94	94	94	5	7	5	5	2	1	2	3	4
31.5929	31.6881	31.6492	32.0188	31.4694	31.6023	31.5133	31.7042	31.7097	31.5223	31.8579	31.7393	31.5215	31.7351	31.639	31.7472	31.3026	31.7135	31.5322	31.5983	31.6297	31.8509	31.8439	31.5936	31.6361	31.5559	31.8112	IMP cyclohydrolase (EC 3.5.4.10) (ATIC) (IMP synthase) (Inosinicase)];Bifunctional purine biosynthesis protein PurH [Includes: Phosphoribosylaminoimidazolecarboxamide formyltransferase (EC 2.1.2.3) (AICAR transformylase)	purH BceJ2315_32750 BCAL3336	BCAL3336	'de novo' IMP biosynthetic process [GO:0006189];phosphoribosylaminoimidazolecarboxamide formyltransferase activity [GO:0004643];IMP cyclohydrolase activity [GO:0003937]	'de novo' IMP biosynthetic process [GO:0006189]	phosphoribosylaminoimidazolecarboxamide formyltransferase activity [GO:0004643];IMP cyclohydrolase activity [GO:0003937]			1	0.999	28	1380	1380	1380	61	53	55	63	47	44	45	52	51
28.4402	28.4557	28.3104	28.6918	28.6256	27.9311	27.6778	28.192	27.8817	28.1613	28.0552	27.9447	28.2551	28.4299	28.4415	27.8018	27.9233	27.8712	27.7896	28.3342	28.2998	28.5035	28.351	27.5012	27.9169	27.6682	27.9359	Holliday junction ATP-dependent DNA helicase RuvA (EC 3.6.4.12)	ruvA BceJ2315_32770 BCAL3338	BCAL3338	ATP binding [GO:0005524];DNA binding [GO:0003677];DNA recombination [GO:0006310];DNA repair [GO:0006281];four-way junction helicase activity [GO:0009378];SOS response [GO:0009432];Holliday junction helicase complex [GO:0009379]	DNA repair [GO:0006281];SOS response [GO:0009432];DNA recombination [GO:0006310]	DNA binding [GO:0003677];four-way junction helicase activity [GO:0009378];ATP binding [GO:0005524]	Holliday junction helicase complex [GO:0009379]		1	0.999	8	164	164	164	8	6	6	8	5	5	3	6	5
27.4872	27.472	27.4212	27.4547	26.8372	27.1344	27.158	27.2483	27.2038	27.2921	27.2981	27.16	27.5478	27.4944	27.4289	27.0118	27.2016	27.1193	27.0843	27.3925	27.438	27.4082	27.5796	27.2563	26.9074	27.1909	27.2935	Holliday junction ATP-dependent DNA helicase RuvB (EC 3.6.4.12)	ruvB BceJ2315_32780 BCAL3339	BCAL3339	DNA binding [GO:0003677];DNA recombination [GO:0006310];DNA repair [GO:0006281];four-way junction helicase activity [GO:0009378];SOS response [GO:0009432];ATP binding [GO:0005524]	DNA repair [GO:0006281];SOS response [GO:0009432];DNA recombination [GO:0006310]	DNA binding [GO:0003677];four-way junction helicase activity [GO:0009378];ATP binding [GO:0005524]			1	0.999	11	149	149	149	5	5	5	11	5	6	2	4	4
27.5171	27.674	27.7045	27.4285	27.5532	27.7378	28.0356	27.4438	27.6064	27.5474	27.1281	27.8045	27.1817	27.077	27.6101	27.7244	27.7836	27.7614	27.9718	27.2578	27.4143	27.2472	27.1865	27.9781	28.0782	28.2118	27.4911	Anhydro-N-acetylmuramic acid kinase (EC 2.7.1.170) (AnhMurNAc kinase)	anmK BceJ2315_32840 BCAL3345	BCAL3345	1,6-anhydro-N-acetyl-beta-muramic acid catabolic process [GO:0097175];amino sugar metabolic process [GO:0006040];carbohydrate metabolic process [GO:0005975];kinase activity [GO:0016301];peptidoglycan turnover [GO:0009254]";phosphotransferase activity, alcohol group as acceptor [GO:0016773];"ATP binding [GO:0005524]	amino sugar metabolic process [GO:0006040];carbohydrate metabolic process [GO:0005975];peptidoglycan turnover [GO:0009254]";"1,6-anhydro-N-acetyl-beta-muramic acid catabolic process [GO:0097175]	kinase activity [GO:0016301];phosphotransferase activity, alcohol group as acceptor [GO:0016773]";"ATP binding [GO:0005524]			1	0.999	9	162	162	162	5	7	6	6	4	4	5	7	9
NaN	24.878	24.6113	26.0681	NaN	NaN	NaN	24.95	NaN	NaN	25.3723	NaN	25.5505	24.9739	24.7944	NaN	NaN	NaN	NaN	25.021	24.5992	25.5294	NaN	NaN	NaN	NaN	NaN	Putative iron-sulfur cluster insertion protein ErpA	erpA BceJ2315_32850 BCAL3346	BCAL3346	metal ion binding [GO:0046872];protein maturation by iron-sulfur cluster transfer [GO:0097428];structural molecule activity [GO:0005198];iron-sulfur cluster binding [GO:0051536]	protein maturation by iron-sulfur cluster transfer [GO:0097428]	metal ion binding [GO:0046872];structural molecule activity [GO:0005198];iron-sulfur cluster binding [GO:0051536]			1	0.999	3	39	39	39	1	1	2	3	1	1	1	1	1
33.9251	33.4179	33.3512	33.8148	32.3573	32.8621	33.0519	33.3894	33.3031	33.3969	33.5934	33.1314	33.5248	33.3035	33.0661	32.9513	33.3071	33.0035	32.843	33.5717	33.2634	33.3167	33.5187	32.9321	32.934	32.6115	33.2793	30S ribosomal protein S9	rpsI BceJ2315_32860 BCAL3347	BCAL3347	structural constituent of ribosome [GO:0003735];translation [GO:0006412];ribosome [GO:0005840]	translation [GO:0006412]	structural constituent of ribosome [GO:0003735]	ribosome [GO:0005840]		1	0.999	8	557	557	557	22	23	22	27	19	21	20	21	16
33.6884	33.2846	33.2579	33.4339	33.3916	32.8865	33.0005	33.0466	33.1365	32.7091	33.5365	32.9603	33.1865	33.3902	32.98	32.4192	32.89	32.8689	32.911	33.432	33.544	33.1463	33.159	32.8059	32.0487	32.8354	33.1515	50S ribosomal protein L13	rplM BceJ2315_32870 BCAL3348	BCAL3348	structural constituent of ribosome [GO:0003735];translation [GO:0006412];ribosome [GO:0005840]	translation [GO:0006412]	structural constituent of ribosome [GO:0003735]	ribosome [GO:0005840]		1	0.999	9	1305	1305	1305	68	48	55	74	48	36	49	55	41
30.4035	30.2254	30.2812	30.5891	30.0696	29.996	30.0893	30.3328	30.4319	30.3742	30.4678	30.2548	30.384	30.3807	30.2075	30.2609	30.1755	30.2514	30.1432	30.4112	30.338	30.416	30.4496	30.1375	30.226	30.1553	30.3641	Leucine--tRNA ligase (EC 6.1.1.4) (Leucyl-tRNA synthetase) (LeuRS)	leuS BceJ2315_33110 BCAL3373	BCAL3373	aminoacyl-tRNA editing activity [GO:0002161];ATP binding [GO:0005524];leucine-tRNA ligase activity [GO:0004823];leucyl-tRNA aminoacylation [GO:0006429];cytoplasm [GO:0005737]	leucyl-tRNA aminoacylation [GO:0006429]	ATP binding [GO:0005524];leucine-tRNA ligase activity [GO:0004823];aminoacyl-tRNA editing activity [GO:0002161]	cytoplasm [GO:0005737]		1	0.999	47	1494	1494	1494	65	57	59	71	32	36	44	53	67
27.9188	28.0266	27.9926	27.0747	27.0582	NaN	NaN	27.4142	27.8549	27.3193	27.2754	27.1429	26.86	27.7831	27.6382	27.3186	27.4648	27.48	NaN	27.8336	28.1145	27.6857	27.7767	27.6708	27.4159	27.671	27.6527	4-hydroxy-tetrahydrodipicolinate reductase (HTPA reductase) (EC 1.17.1.8)	dapB BceJ2315_33140 BCAL3376	BCAL3376	4-hydroxy-tetrahydrodipicolinate reductase [GO:0008839];diaminopimelate biosynthetic process [GO:0019877];lysine biosynthetic process via diaminopimelate [GO:0009089];cytoplasm [GO:0005737]	lysine biosynthetic process via diaminopimelate [GO:0009089];diaminopimelate biosynthetic process [GO:0019877]	4-hydroxy-tetrahydrodipicolinate reductase [GO:0008839]	cytoplasm [GO:0005737]	+	1	0.999	4	58	58	58	4	4	2	1	1	1	0	2	6
31.865	31.7693	31.3916	31.7981	31.7338	31.4241	31.6414	31.3815	30.8474	30.9243	31.3692	31.1226	31.3025	31.4589	31.3966	31.0724	30.9856	30.8808	31.3246	31.4027	31.7053	31.4371	31.6073	31.1019	30.5851	31.1138	31.1166	ATP synthase subunit b (ATP synthase F(0) sector subunit b) (ATPase subunit I) (F-type ATPase subunit b) (F-ATPase subunit b)	atpF BceJ2315_00320 BCAL0032	BCAL0032	ATP synthesis coupled proton transport [GO:0015986]";hydrogen ion transmembrane transporter activity [GO:0015078];plasma membrane [GO:0005886];proton-transporting ATP synthase complex, coupling factor F(o) [GO:0045263];"integral component of membrane [GO:0016021]	ATP synthesis coupled proton transport [GO:0015986]	hydrogen ion transmembrane transporter activity [GO:0015078]	plasma membrane [GO:0005886];proton-transporting ATP synthase complex, coupling factor F(o) [GO:0045263]";"integral component of membrane [GO:0016021]	+	1	0.999	16	356	356	356	14	16	15	17	12	14	13	12	12
31.8534	31.5764	31.5649	31.8732	31.5468	30.9899	31.2234	31.4369	31.1385	30.9342	31.5133	30.9818	31.014	31.134	31.0657	31.1192	30.6529	30.8165	30.891	31.209	31.3459	31.1516	31.2733	31.0426	30.7444	30.8443	31.044	ATP synthase subunit delta (ATP synthase F(1) sector subunit delta) (F-type ATPase subunit delta) (F-ATPase subunit delta)	atpH BceJ2315_00330 BCAL0033	BCAL0033	ATP synthesis coupled proton transport [GO:0015986]";proton-transporting ATP synthase activity, rotational mechanism [GO:0046933];proton-transporting ATP synthase complex, catalytic core F(1) [GO:0045261];"plasma membrane [GO:0005886]	ATP synthesis coupled proton transport [GO:0015986]	proton-transporting ATP synthase activity, rotational mechanism [GO:0046933]	proton-transporting ATP synthase complex, catalytic core F(1) [GO:0045261]";"plasma membrane [GO:0005886]	+	1	0.999	15	525	525	525	22	24	20	23	24	17	17	21	20
32.8626	32.8186	32.8178	33.1453	32.4974	32.6096	32.5893	32.8603	32.4604	32.47	32.6041	32.3615	32.5352	32.5843	32.4588	32.3105	32.0831	32.3371	32.1877	32.6413	32.5301	32.7386	32.6091	32.2362	32.2134	32.0858	32.5308	ATP synthase subunit alpha (EC 3.6.3.14) (ATP synthase F1 sector subunit alpha) (F-ATPase subunit alpha)	atpA BceJ2315_00340 BCAL0034	BCAL0034	ATP binding [GO:0005524];ATP synthesis coupled proton transport [GO:0015986]";proton-transporting ATP synthase activity, rotational mechanism [GO:0046933];proton-transporting ATP synthase complex, catalytic core F(1) [GO:0045261];"plasma membrane [GO:0005886]	ATP synthesis coupled proton transport [GO:0015986]	proton-transporting ATP synthase activity, rotational mechanism [GO:0046933]";"ATP binding [GO:0005524]	proton-transporting ATP synthase complex, catalytic core F(1) [GO:0045261]";"plasma membrane [GO:0005886]		1	0.999	35	2165	2165	2165	98	89	92	106	70	80	72	85	83
30.351	29.9912	30.0166	30.1895	30.0255	29.6223	29.8153	29.8451	29.7197	29.6619	29.9949	29.4669	29.7821	29.7615	29.3779	29.4096	29.7264	29.4442	29.3168	30.0341	29.984	29.7265	30.0303	29.3239	29.4668	29.5814	29.5361	ATP synthase gamma chain (ATP synthase F1 sector gamma subunit) (F-ATPase gamma subunit)	atpG BceJ2315_00350 BCAL0035	BCAL0035	ATP synthesis coupled proton transport [GO:0015986]";proton-transporting ATP synthase activity, rotational mechanism [GO:0046933];proton-transporting ATP synthase complex, catalytic core F(1) [GO:0045261];"plasma membrane [GO:0005886]	ATP synthesis coupled proton transport [GO:0015986]	proton-transporting ATP synthase activity, rotational mechanism [GO:0046933]	proton-transporting ATP synthase complex, catalytic core F(1) [GO:0045261]";"plasma membrane [GO:0005886]		1	0.999	11	647	647	647	32	32	27	30	20	23	18	22	22
34.0161	33.9056	33.8508	34.2905	33.4462	33.6973	33.429	33.9012	33.4644	33.3822	33.8898	33.3974	33.5649	33.6227	33.5064	33.4399	33.1439	33.3795	33.2447	33.6753	33.5955	33.7252	33.6485	33.3756	33.3109	33.2525	33.5874	ATP synthase subunit beta (EC 3.6.3.14) (ATP synthase F1 sector subunit beta) (F-ATPase subunit beta)	atpD BceJ2315_00360 BCAL0036	BCAL0036	ATP binding [GO:0005524];ATP synthesis coupled proton transport [GO:0015986]";proton-transporting ATP synthase activity, rotational mechanism [GO:0046933];proton-transporting ATP synthase complex, catalytic core F(1) [GO:0045261];"plasma membrane [GO:0005886]	ATP synthesis coupled proton transport [GO:0015986]	proton-transporting ATP synthase activity, rotational mechanism [GO:0046933]";"ATP binding [GO:0005524]	proton-transporting ATP synthase complex, catalytic core F(1) [GO:0045261]";"plasma membrane [GO:0005886]		1	0.999	35	2893	2893	2893	146	130	131	151	106	96	88	114	104
32.3411	32.7383	32.5327	33.0283	31.8521	32.5927	32.295	32.6231	32.126	31.5584	32.4291	32.1995	32.2843	32.4358	32.4822	32.1138	31.1693	32.1566	32.1114	32.3881	32.2403	32.5288	32.3361	32.5019	32.1691	32.2695	32.4056	ATP synthase epsilon chain (ATP synthase F1 sector epsilon subunit) (F-ATPase epsilon subunit)	atpC BceJ2315_00370 BCAL0037	BCAL0037	ATP synthesis coupled proton transport [GO:0015986]";proton-transporting ATP synthase activity, rotational mechanism [GO:0046933];proton-transporting ATP synthase complex, catalytic core F(1) [GO:0045261];"plasma membrane [GO:0005886]	ATP synthesis coupled proton transport [GO:0015986]	proton-transporting ATP synthase activity, rotational mechanism [GO:0046933]	proton-transporting ATP synthase complex, catalytic core F(1) [GO:0045261]";"plasma membrane [GO:0005886]		1	0.999	8	223	223	223	10	10	8	10	8	8	5	11	8
28.755	28.5157	28.5446	28.9336	29.0143	29.0477	28.8206	28.8243	28.8783	29.2721	28.7197	29.1086	28.8608	28.6063	28.8597	29.4974	29.1483	29.2583	29.308	28.7977	28.475	29.0006	28.8261	29.5747	29.4737	29.2881	29.2555	Uroporphyrinogen decarboxylase (UPD) (URO-D) (EC 4.1.1.37)	hemE BceJ2315_00400 BCAL0040	BCAL0040	protoporphyrinogen IX biosynthetic process [GO:0006782];uroporphyrinogen decarboxylase activity [GO:0004853];cytoplasm [GO:0005737]	protoporphyrinogen IX biosynthetic process [GO:0006782]	uroporphyrinogen decarboxylase activity [GO:0004853]	cytoplasm [GO:0005737]	+	1	0.999	12	249	249	249	9	9	8	8	10	9	9	12	7
28.9774	29.3529	29.5125	28.7684	29.5654	30.0329	30.3409	29.5202	30.3257	30.139	29.3456	30.4478	28.9461	29.1076	29.523	30.6554	30.8055	30.576	30.8036	29.2621	29.2437	29.1932	29.0427	30.6593	30.5093	30.9606	30.1212	Glycine dehydrogenase (decarboxylating) (EC 1.4.4.2) (Glycine cleavage system P-protein) (Glycine decarboxylase) (Glycine dehydrogenase (aminomethyl-transferring))	gcvP BceJ2315_00730 BCAL0073	BCAL0073	glycine catabolic process [GO:0006546];glycine dehydrogenase (decarboxylating) activity [GO:0004375]	glycine catabolic process [GO:0006546]	glycine dehydrogenase (decarboxylating) activity [GO:0004375]		+	1	0.999	42	1118	1118	1118	21	38	36	23	30	45	50	34	63
27.946	28.767	28.6062	28.1693	29.2794	29.6394	29.9248	29.1029	29.3412	28.7703	27.1543	29.7017	28.6048	28.8884	29.4178	29.8067	29.5961	29.8348	30.1418	28.4243	28.8749	28.9984	28.8222	30.0584	29.9728	29.6511	29.3103	Glycine cleavage system H protein	gcvH BceJ2315_00740 BCAL0074	BCAL0074	glycine decarboxylation via glycine cleavage system [GO:0019464];glycine cleavage complex [GO:0005960]	glycine decarboxylation via glycine cleavage system [GO:0019464]		glycine cleavage complex [GO:0005960]	+	1	0.999	3	262	262	262	3	4	7	5	3	21	4	14	14
27.3907	28.0778	28.1916	27.3057	27.1389	29.0358	29.1224	28.405	29.0932	29.1177	27.8435	29.2769	27.3402	27.2628	28.1953	29.5163	29.3708	29.4817	29.6542	27.6942	27.3287	27.8683	27.1627	29.6967	29.39	29.6616	28.8394	Aminomethyltransferase (EC 2.1.2.10) (Glycine cleavage system T protein)	gcvT BceJ2315_00750 BCAL0075	BCAL0075	glycine catabolic process [GO:0006546];transaminase activity [GO:0008483];aminomethyltransferase activity [GO:0004047]	glycine catabolic process [GO:0006546]	transaminase activity [GO:0008483];aminomethyltransferase activity [GO:0004047]		+	1	0.999	12	632	632	632	19	20	23	14	13	28	26	20	30
32.6704	32.8591	32.8864	32.7288	32.7199	32.9671	32.9177	32.9447	32.8954	32.7426	32.7995	32.9585	32.5449	32.6879	32.798	32.9252	32.6664	32.7753	32.9517	32.691	32.6755	32.743	32.4205	32.8506	32.7078	32.9012	32.8263	Malate dehydrogenase (EC 1.1.1.37)	mdh BceJ2315_44200 BCAM0965	BCAM0965	carbohydrate metabolic process [GO:0005975];malate metabolic process [GO:0006108];tricarboxylic acid cycle [GO:0006099];L-malate dehydrogenase activity [GO:0030060]	malate metabolic process [GO:0006108];tricarboxylic acid cycle [GO:0006099];carbohydrate metabolic process [GO:0005975]	L-malate dehydrogenase activity [GO:0030060]			1	0.999	39	2657	2657	2657	98	105	99	97	80	101	91	115	102
27.5728	27.643	27.3918	27.942	27.2519	27.2468	26.8222	27.6182	27.2591	27.4443	27.5925	27.3429	27.4382	27.326	26.9435	27.4025	27.1102	26.9655	26.7997	27.2153	27.2621	27.436	27.478	26.8576	26.7507	26.8146	27.0398	Tryptophan synthase alpha chain (EC 4.2.1.20)	trpA BceJ2315_44490 BCAM0993	BCAM0993	tryptophan synthase activity [GO:0004834]		tryptophan synthase activity [GO:0004834]			1	0.999	12	402	402	402	21	15	19	16	20	13	14	10	11
28.3339	27.5281	27.5635	27.9682	27.5627	27.0388	27.1746	27.3792	27.1107	27.4489	27.9124	27.0545	28.0116	27.9114	27.5439	27.0065	27.1524	27.221	27.1247	27.9043	28.0174	27.6367	28.2388	26.9855	26.9873	26.9901	27.4011								+	1	0.999	11	138	138	138	9	4	5	10	5	3	4	5	4
NaN	26.9889	27.0084	25.3854	26.3609	27.3293	27.4237	26.6345	26.5289	26.5097	25.8247	27.0868	26.2135	26.5543	27.1873	27.4163	27.2973	27.1466	27.3616	26.9433	25.927	27.0602	25.5367	27.5161	27.4373	27.4265	26.3902	L-threonine 3-dehydrogenase (TDH) (EC 1.1.1.103)	tdh BceJ2315_34810 BCAM0011	BCAM0011	L-threonine 3-dehydrogenase activity [GO:0008743];L-threonine catabolic process to glycine [GO:0019518];zinc ion binding [GO:0008270];cytoplasm [GO:0005737]	L-threonine catabolic process to glycine [GO:0019518]	zinc ion binding [GO:0008270];L-threonine 3-dehydrogenase activity [GO:0008743]	cytoplasm [GO:0005737]		1	0.999	9	148	148	148	1	6	8	3	1	9	9	4	3
26.5632	27.3562	27.6314	26.6216	27.6817	29.1224	29.2472	28.0595	28.9374	28.7523	27.4982	29.2707	28.46	28.5377	29.0838	29.5572	29.487	29.3828	29.6949	28.6036	28.633	28.7971	28.2689	29.6422	29.4651	29.5757	29.1744	Probable acetoacetate decarboxylase (AAD) (ADC) (EC 4.1.1.4)	adc BceJ2315_34930 BCAM0023	BCAM0023	acetoacetate decarboxylase activity [GO:0047602]		acetoacetate decarboxylase activity [GO:0047602]		+	1	0.999	16	483	483	483	11	9	13	7	10	14	19	15	23
28.849	28.5109	28.4804	28.4666	27.4469	27.9342	28.0247	28.169	28.1626	28.0426	28.169	27.9859	28.3787	28.2735	28.1386	27.7827	27.7828	28.0425	27.9082	28.2988	28.2065	28.0074	28.1642	28.0767	28.2006	27.9912	28.2045	NAD/NADP-dependent betaine aldehyde dehydrogenase (BADH) (EC 1.2.1.8)	betB BceJ2315_57780 BCAM2342	BCAM2342	glycine betaine biosynthetic process from choline [GO:0019285];metal ion binding [GO:0046872];betaine-aldehyde dehydrogenase activity [GO:0008802]	glycine betaine biosynthetic process from choline [GO:0019285]	metal ion binding [GO:0046872];betaine-aldehyde dehydrogenase activity [GO:0008802]			1	0.999	13	325	325	325	13	13	12	16	8	10	12	14	10
26.0976	26.4286	26.3685	25.8759	26.0237	25.5259	25.9829	25.7268	25.9166	25.633	25.5744	25.7954	25.6506	25.8856	25.875	25.8572	25.7989	25.784	25.6739	25.8418	26.0603	25.6867	25.8938	26.0609	26.0524	25.8569	25.6668	Oxygen-dependent choline dehydrogenase (CDH) (CHD) (EC 1.1.99.1) (Betaine aldehyde dehydrogenase) (BADH) (EC 1.2.1.8)	betA BceJ2315_57790 BCAM2343	BCAM2343	choline dehydrogenase activity [GO:0008812];flavin adenine dinucleotide binding [GO:0050660];glycine betaine biosynthetic process from choline [GO:0019285];betaine-aldehyde dehydrogenase activity [GO:0008802]	glycine betaine biosynthetic process from choline [GO:0019285]	choline dehydrogenase activity [GO:0008812];flavin adenine dinucleotide binding [GO:0050660];betaine-aldehyde dehydrogenase activity [GO:0008802]			1	0.999	14	261	261	261	12	15	10	9	5	8	9	12	12
29.2657	29.1508	29.2594	29.1628	29.1855	28.4585	28.7511	28.7873	29.2918	29.0004	29.5583	29.1358	29.74	29.8088	29.7056	29.2256	29.0226	29.2304	29.2826	29.8591	29.8825	29.7635	29.7949	29.3306	29.2495	29.4044	29.2534	NH(3)-dependent NAD(+) synthetase (EC 6.3.1.5)	nadE BceJ2315_59160 BCAM2476	BCAM2476	metal ion binding [GO:0046872];NAD biosynthetic process [GO:0009435];NAD+ synthase (glutamine-hydrolyzing) activity [GO:0003952];NAD+ synthase activity [GO:0008795];ATP binding [GO:0005524]	NAD biosynthetic process [GO:0009435]	metal ion binding [GO:0046872];NAD+ synthase (glutamine-hydrolyzing) activity [GO:0003952];NAD+ synthase activity [GO:0008795];ATP binding [GO:0005524]		+	1	0.999	9	226	226	226	11	7	9	8	8	5	7	7	6
23.1194	NaN	NaN	NaN	NaN	25.1736	25.2812	24.4689	25.1491	25.112	NaN	25.4721	NaN	NaN	24.4768	25.3517	25.4851	25.8419	25.6238	NaN	23.8632	23.694	23.4287	25.7532	25.738	25.774	24.9739	1-aminocyclopropane-1-carboxylate deaminase (ACC deaminase) (ACCD) (EC 3.5.99.7)	acdS BceJ2315_38460 BCAM0385	BCAM0385	amine catabolic process [GO:0009310];pyridoxal phosphate binding [GO:0030170];1-aminocyclopropane-1-carboxylate deaminase activity [GO:0008660]	amine catabolic process [GO:0009310]	pyridoxal phosphate binding [GO:0030170];1-aminocyclopropane-1-carboxylate deaminase activity [GO:0008660]		+	1	0.999	6	68	68	68	1	2	0	1	0	3	5	1	4
28.4381	28.8735	28.9963	28.4285	28.3992	28.3103	28.7654	28.576	28.7084	27.7262	28.5159	28.6838	27.2359	28.2031	28.0827	28.1681	27.9549	28.394	28.1425	27.7956	28.3284	27.9539	28.0336	28.4128	27.9591	28.7142	28.1114	Selenide, water dikinase (EC 2.7.9.3) (Selenium donor protein) (Selenophosphate synthase)	selD BceJ2315_59980 BCAM2558	BCAM2558	selenide, water dikinase activity [GO:0004756];selenocysteine biosynthetic process [GO:0016260]";"ATP binding [GO:0005524]	selenocysteine biosynthetic process [GO:0016260]	selenide, water dikinase activity [GO:0004756]";"ATP binding [GO:0005524]			1	0.999	7	128	128	128	7	4	10	6	1	3	4	3	9
25.9492	24.7306	25.1282	25.5506	25.6852	24.1401	24.24	24.9282	24.4833	24.5223	25.3633	23.9613	25.0497	24.789	24.2899	23.5631	23.9026	24.0618	23.3735	24.5807	25.4222	24.3213	25.7337	23.3124	24.417	23.7558	24.5079	Recombination-associated protein RdgC	rdgC BceJ2315_50070 BCAM1558	BCAM1558	DNA recombination [GO:0006310];nucleoid [GO:0009295];cytoplasm [GO:0005737]	DNA recombination [GO:0006310]		nucleoid [GO:0009295];cytoplasm [GO:0005737]	+	1	0.999	10	117	117	117	9	6	3	12	3	5	1	6	4
30.1262	29.9245	29.8964	30.2938	29.1834	29.6984	29.5662	29.9581	29.8593	29.9457	30.0589	29.861	30.0506	29.9668	29.8679	29.678	29.6944	29.8723	29.7199	29.9863	29.7623	30.0424	30.0384	29.7625	29.7424	29.5091	29.8436	Enoyl-[acyl-carrier-protein] reductase [NADH] (ENR) (EC 1.3.1.9)	fabV BceJ2315_60880 BCAM2650	BCAM2650	fatty acid biosynthetic process [GO:0006633];enoyl-[acyl-carrier-protein] reductase (NADH) activity [GO:0004318]	fatty acid biosynthetic process [GO:0006633]	enoyl-[acyl-carrier-protein] reductase (NADH) activity [GO:0004318]			1	0.999	21	528	528	528	18	21	21	25	20	17	16	21	23
27.989	28.3279	28.506	27.9745	27.802	28.0942	28.4005	28.0078	28.3028	27.3409	27.6485	28.1262	27.99	28.2696	28.5794	28.2839	28.2631	28.0922	28.3762	28.088	28.3648	28.0395	28.067	28.1559	28.1719	28.1865	28.0728	Ureidoglycolate lyase (UGL) (EC 4.3.2.3) (Ureidoglycolase) (Ureidoglycolatase) (Ureidoglycolate hydrolase)	BceJ2315_61450 BCAM2707	BCAM2707	nucleotide metabolic process [GO:0009117];urate catabolic process [GO:0019628];ureidoglycolate lyase activity [GO:0050385];metal ion binding [GO:0046872]	urate catabolic process [GO:0019628];nucleotide metabolic process [GO:0009117]	ureidoglycolate lyase activity [GO:0050385];metal ion binding [GO:0046872]			1	0.999	8	166	166	166	6	6	8	7	5	5	5	3	6
28.7658	28.4483	28.3158	28.8603	27.4351	27.6277	27.4663	27.979	28.2889	27.9287	28.536	27.8741	28.5235	28.3019	28.1136	27.6991	27.8457	27.809	27.6127	28.464	28.2803	28.2499	28.3513	27.9757	27.9067	27.7441	28.1262	Pyrimidine/purine nucleoside phosphorylase (EC 2.4.2.2) (Adenosine phosphorylase) (Cytidine phosphorylase) (Guanosine phosphorylase) (EC 2.4.2.15) (Inosine phosphorylase) (Thymidine phosphorylase) (EC 2.4.2.4) (Uridine phosphorylase) (EC 2.4.2.3) (Xanthosine phosphorylase)	ppnP BceJ2315_51760 BCAM1727	BCAM1727	pyrimidine-nucleoside phosphorylase activity [GO:0016154];thymidine phosphorylase activity [GO:0009032];uridine phosphorylase activity [GO:0004850];guanosine phosphorylase activity [GO:0047975]		pyrimidine-nucleoside phosphorylase activity [GO:0016154];thymidine phosphorylase activity [GO:0009032];uridine phosphorylase activity [GO:0004850];guanosine phosphorylase activity [GO:0047975]		+	1	0.999	7	216	216	216	13	11	6	11	5	9	5	11	9
29.846	29.571	29.8186	29.5279	30.4007	29.0503	29.5951	29.2705	29.5358	29.1095	29.309	29.3237	29.1948	29.3472	29.3626	29.1553	29.4445	29.5416	29.6336	29.1165	29.5995	29.2412	29.559	29.597	29.5506	29.9423	29.1542	UPF0502 protein BceJ2315_62050	BceJ2315_62050 BCAM2767	BCAM2767						1	0.999	6	148	148	148	7	5	5	5	5	4	3	6	8
31.5876	31.6544	31.6845	32.0016	31.8404	31.9706	31.7899	32.2559	31.6762	31.5698	31.7413	31.7568	31.4197	31.3762	31.3718	31.749	31.4564	31.7461	31.6465	31.4283	31.2437	31.498	31.3632	31.5936	31.5558	31.4556	31.8095	Argininosuccinate synthase (EC 6.3.4.5) (Citrulline--aspartate ligase)	argG BceJ2315_42060 BCAM0746	BCAM0746	arginine biosynthetic process [GO:0006526];argininosuccinate synthase activity [GO:0004055];ATP binding [GO:0005524];protein homodimerization activity [GO:0042803];cytoplasm [GO:0005737]	arginine biosynthetic process [GO:0006526]	ATP binding [GO:0005524];protein homodimerization activity [GO:0042803];argininosuccinate synthase activity [GO:0004055]	cytoplasm [GO:0005737]		1	0.999	31	1403	1403	1403	47	55	54	65	39	57	43	65	73
29.1016	28.6477	28.7594	28.8897	29.375	28.2418	28.5119	28.3824	28.7603	28.6949	28.9304	28.5768	28.9055	28.8141	28.4679	28.404	28.4472	28.5585	28.5506	28.8359	29.0293	28.4861	28.9198	28.3218	28.5008	28.6794	28.5409	Homoserine kinase (HK) (HSK) (EC 2.7.1.39)	thrB BceJ2315_43540 BCAM0899	BCAM0899	homoserine kinase activity [GO:0004413];threonine biosynthetic process [GO:0009088];ATP binding [GO:0005524]	threonine biosynthetic process [GO:0009088]	homoserine kinase activity [GO:0004413];ATP binding [GO:0005524]			1	0.999	16	404	404	404	17	19	15	20	15	14	9	15	17
NaN	23.181	22.8277	23.4421	NaN	NaN	NaN	23.0964	NaN	24.2737	NaN	NaN	24.019	23.2429	23.1003	NaN	NaN	23.6074	NaN	23.5159	NaN	23.6092	23.0917	23.8479	NaN	NaN	23.4099	Exodeoxyribonuclease 7 small subunit (EC 3.1.11.6) (Exodeoxyribonuclease VII small subunit) (Exonuclease VII small subunit)	xseB BceJ2315_43640 BCAM0909	BCAM0909	DNA catabolic process [GO:0006308];exodeoxyribonuclease VII activity [GO:0008855];exodeoxyribonuclease VII complex [GO:0009318];cytoplasm [GO:0005737]	DNA catabolic process [GO:0006308]	exodeoxyribonuclease VII activity [GO:0008855]	exodeoxyribonuclease VII complex [GO:0009318];cytoplasm [GO:0005737]		1	0.999	3	17	17	17	0	0	1	1	1	0	0	0	0
30.468	30.3217	30.3241	30.4914	30.268	30.1876	30.1932	30.3461	30.3076	30.3516	30.4476	30.2166	30.5016	30.2833	30.2982	30.206	30.2603	30.1968	30.1335	30.4826	30.3524	30.4535	30.5156	30.1746	30.2235	30.1823	30.3986	1-deoxy-D-xylulose-5-phosphate synthase (EC 2.2.1.7) (1-deoxyxylulose-5-phosphate synthase) (DXP synthase) (DXPS)	dxs BceJ2315_43660 BCAM0911	BCAM0911	1-deoxy-D-xylulose 5-phosphate biosynthetic process [GO:0052865];metal ion binding [GO:0046872];terpenoid biosynthetic process [GO:0016114];thiamine biosynthetic process [GO:0009228];1-deoxy-D-xylulose-5-phosphate synthase activity [GO:0008661]	terpenoid biosynthetic process [GO:0016114];thiamine biosynthetic process [GO:0009228];1-deoxy-D-xylulose 5-phosphate biosynthetic process [GO:0052865]	metal ion binding [GO:0046872];1-deoxy-D-xylulose-5-phosphate synthase activity [GO:0008661]			1	0.999	34	939	939	939	41	35	38	38	33	33	24	37	36
26.5718	26.4061	26.6167	26.8027	26.9187	26.1125	26.1727	26.3508	26.5079	26.0239	26.7613	26.1902	26.7665	26.525	26.4722	26.2052	26.0499	26.3675	26.0104	26.7297	26.6757	26.6646	26.8205	26.2828	27.0259	26.343	26.5835	tRNA N6-adenosine threonylcarbamoyltransferase (EC 2.3.1.234) (N6-L-threonylcarbamoyladenine synthase) (t(6)A synthase) (t(6)A37 threonylcarbamoyladenosine biosynthesis protein TsaD) (tRNA threonylcarbamoyladenosine biosynthesis protein TsaD)	tsaD gcp BceJ2315_43680 BCAM0913	BCAM0913	metal ion binding [GO:0046872];metalloendopeptidase activity [GO:0004222];N(6)-L-threonylcarbamoyladenine synthase [GO:0061711];tRNA threonylcarbamoyladenosine modification [GO:0002949];cytoplasm [GO:0005737]	tRNA threonylcarbamoyladenosine modification [GO:0002949]	metalloendopeptidase activity [GO:0004222];N(6)-L-threonylcarbamoyladenine synthase [GO:0061711];metal ion binding [GO:0046872]	cytoplasm [GO:0005737]		1	0.999	3	50	50	50	3	2	2	3	1	1	1	2	2
25.3786	25.6378	25.7605	24.7208	25.0211	25.4205	25.6625	25.4873	25.6963	25.2866	24.2548	24.9225	25.0311	25.0814	25.2399	25.0753	25.429	25.07	25.0768	25.517	25.5277	24.7123	24.9314	25.1033	24.7661	25.1264	25.0087	Deoxyribose-phosphate aldolase (DERA) (EC 4.1.2.4) (2-deoxy-D-ribose 5-phosphate aldolase) (Phosphodeoxyriboaldolase) (Deoxyriboaldolase)	deoC BceJ2315_68620 BCAS0598	BCAS0598	deoxyribonucleotide catabolic process [GO:0009264];deoxyribose phosphate catabolic process [GO:0046386];deoxyribose-phosphate aldolase activity [GO:0004139];cytoplasm [GO:0005737]	deoxyribose phosphate catabolic process [GO:0046386];deoxyribonucleotide catabolic process [GO:0009264]	deoxyribose-phosphate aldolase activity [GO:0004139]	cytoplasm [GO:0005737]		1	0.999	4	45	45	45	0	2	2	1	1	4	2	4	3
23.9233	24.2055	24.6167	23.5519	NaN	25.4442	25.8122	24.7815	25.2183	NaN	24.2028	25.2939	24.1566	24.9289	25.4515	25.3743	25.7327	25.4542	26.337	24.9567	25.0167	24.6994	24.086	26.0833	25.9163	26.2479	25.08	NAD(P)H dehydrogenase (quinone) (EC 1.6.5.2) (Flavoprotein WrbA) (NAD(P)H:quinone oxidoreductase) (NQO)	BceJ2315_63650 BCAS0090	BCAS0090	NAD(P)H dehydrogenase (quinone) activity [GO:0003955];FMN binding [GO:0010181]		NAD(P)H dehydrogenase (quinone) activity [GO:0003955];FMN binding [GO:0010181]		+	1	0.999	4	46	46	46	0	1	1	0	0	3	2	1	2
NaN	NaN	NaN	NaN	27.3529	NaN	NaN	26.5792	27.4909	NaN	28.0911	27.0289	NaN	NaN	NaN	NaN	NaN	27.3185	26.9819	NaN	NaN	NaN	NaN	27.3637	NaN	27.8892	27.116								+	1	0.999	2	26	26	26	0	0	0	1	1	2	0	1	2
34.9721	35.0623	35.0917	35.0568	33.3459	35.5087	36.1222	35.5522	34.9309	35.1355	34.4097	35.1019	34.878	34.4165	35.1913	36.1478	36.3157	34.9742	35.1822	34.9839	34.997	35.3566	35.036	35.3409	34.7004	34.3728	35.3184									1	0.999	14	1314	1287	1314	53	49	53	44	26	54	47	51	42
27.8549	NaN	28.5077	28.3873	29.4933	28.9426	29.1032	29.0475	29.6726	29.5916	30.533	29.6183	29.4056	28.4996	28.4873	29.5681	29.3474	30.1428	30.129	28.2235	28.0135	28.0377	28.4215	29.8485	29.5862	29.627	29.8391								+	1	0.999	4	91	91	91	3	2	3	4	4	2	4	3	4
NaN	21.5996	NaN	22.223	NaN	22.7356	22.4408	23.9425	24.3782	24.2836	25.1999	24.1396	25.0646	25.4367	25.225	24.3084	NaN	24.278	24.6935	25.5876	25.0736	25.6243	23.2645	24.7827	24.1226	24.2136	24.4029								+	1	0.999	4	57	57	57	0	1	0	1	0	1	1	2	4
25.252	25.3867	25.1999	27.0082	27.5407	26.1644	26.067	26.4466	26.5391	26.6199	27.5453	26.5094	25.4126	25.4913	24.9312	26.3922	28.8141	26.6234	26.6007	26.2132	25.6795	25.4883	25.4455	26.4418	27.0755	26.7224	26.3614								+	1	0.999	17	139	138	139	1	0	1	9	7	4	2	5	7
30.6432	27.2614	NaN	28.577	29.9866	29.582	30.0321	28.4223	28.5364	29.414	29.601	28.7091	29.4255	26.8591	27.8028	31.4175	29.4739	28.1609	28.6283	28.4303	29.1865	27.894	28.6426	28.7294	28.4524	27.036	31.7975									1	0.999	19	176	165	176	10	1	0	5	5	9	11	4	5
26.1943	24.8819	NaN	24.9134	24.1863	27.3315	27.5274	25.5573	25.7066	26.6147	27.221	25.276	26.1949	24.7283	25.2016	27.3729	26.7984	25.0295	25.9329	25.3303	26.0744	24.1338	24.9587	25.8873	25.8925	23.7689	28.9094									1	0.999	13	89	86	91	4	2	0	2	1	7	5	3	3
27.7375	23.1262	NaN	25.1272	26.8745	26.1992	26.7369	24.3451	25.3994	26.5455	25.9027	26.1866	26.3905	23.3719	23.9612	27.6186	26.6968	24.7826	24.7744	25.214	25.1667	23.7681	25.4451	25.6106	25.7358	23.6673	27.8269									1	0.999	20	133	131	133	15	2	0	4	3	7	8	1	5
NaN	NaN	NaN	NaN	NaN	25.0522	25.6987	NaN	20.071	19.8192	NaN	NaN	22.6844	NaN	NaN	24.1683	24.9809	NaN	24.7782	NaN	NaN	NaN	23.3148	NaN	NaN	NaN	26.1531								+	1	0.999	8	42	42	53	1	0	0	0	1	4	4	0	1
27.3635	27.7636	27.8999	27.2868	NaN	28.0406	28.0609	27.829	27.948	27.5522	27.3381	28.0355	27.1362	27.6991	27.7122	28.1241	27.5871	28.1473	28.0775	27.4502	27.5016	27.5442	27.048	28.3989	28.1841	28.5116	27.4232	Putative sigma factor	BCAM0001	BCAM0001	DNA-templated transcription, initiation [GO:0006352]";sigma factor activity [GO:0016987];transcription factor activity, sequence-specific DNA binding [GO:0003700];"DNA binding [GO:0003677]	DNA-templated transcription, initiation [GO:0006352]	sigma factor activity [GO:0016987];transcription factor activity, sequence-specific DNA binding [GO:0003700]";"DNA binding [GO:0003677]			1	0.999	3	71	71	71	3	4	3	2	1	3	2	3	2
25.2602	25.6864	25.678	25.2528	25.8586	24.7851	26.1466	25.4614	25.0007	24.8764	25.1951	25.61	24.7718	25.1829	25.3819	25.0743	25.1251	25.3036	25.9108	25.0853	25.6233	25.0806	25.2095	25.4255	24.4447	25.8582	25.1079	Uncharacterized protein	BCAS0001	BCAS0001	DNA replication initiation [GO:0006270];DNA-directed DNA polymerase activity [GO:0003887];extrachromosomal circular DNA [GO:0005727]	DNA replication initiation [GO:0006270]	DNA-directed DNA polymerase activity [GO:0003887]	extrachromosomal circular DNA [GO:0005727]		1	0.999	8	29	29	29	0	3	4	2	0	1	3	0	0
27.7577	27.9634	28.0713	27.587	28.0534	28.1227	28.074	28.171	28.4347	27.9973	27.9671	27.9157	28.0915	27.955	28.1998	28.1746	27.9219	28.2782	27.9714	28.0909	27.8441	28.196	27.6777	28.1419	28.2066	28.0782	27.9196	Putative partition protein	pBCA001	pBCA001						1	0.999	5	113	113	113	3	5	4	4	4	4	5	3	5
29.2903	29.16	29.295	28.9476	29.9157	29.1265	29.6781	29.0757	29.461	29.3	28.9888	29.324	28.9236	28.9627	28.9378	29.2764	29.3273	29.3186	29.635	29.0198	29.1293	28.7163	28.837	29.5657	29.0583	29.8269	29.0741	MarR family regulatory protein	BCAL0003	BCAL0003	transcription factor activity, sequence-specific DNA binding [GO:0003700];transcription, DNA-templated [GO:0006351]";"DNA binding [GO:0003677]	transcription, DNA-templated [GO:0006351]	transcription factor activity, sequence-specific DNA binding [GO:0003700]";"DNA binding [GO:0003677]			1	0.999	11	532	532	532	20	22	20	19	18	19	18	24	20
26.1158	26.2334	26.1357	25.8239	26.8513	26.3364	26.737	26.0373	26.4685	26.0491	25.8025	26.6246	25.6532	26.1207	26.2377	26.5851	26.2962	26.5832	26.7384	26.0565	26.1523	26.0954	25.785	26.784	26.4379	26.8023	26.2996	Cysteine peptidase, family C26	BCAL0004	BCAL0004						1	0.999	6	131	131	131	2	4	3	2	3	5	4	3	6
28.5948	28.6752	28.7862	28.343	28.8864	28.0908	28.477	28.142	28.4657	28.3899	28.1482	28.2671	28.3644	28.8841	28.8407	28.6307	28.1279	28.2214	28.352	28.5824	28.9712	28.8005	28.741	28.4724	28.3658	28.5457	28.2304	Putative NADH-dependent flavin oxidoreductase	BCAL0005	BCAL0005	oxidoreductase activity [GO:0016491];FMN binding [GO:0010181]		oxidoreductase activity [GO:0016491];FMN binding [GO:0010181]			1	0.999	13	221	221	221	7	8	8	9	10	5	6	7	9
25.8122	25.9932	25.9891	25.6385	25.2042	25.4748	25.5094	25.6817	25.3304	25.5492	25.5523	25.2961	25.7989	25.7923	25.911	25.1978	25.5308	25.2074	25.3113	25.9579	25.8141	25.8654	25.7459	25.1475	25.2637	25.1423	25.3257	Uncharacterized protein	BCAL0006	BCAL0006					+	1	0.999	4	70	70	70	4	2	4	2	3	2	3	3	2
NaN	24.7361	24.7347	24.8137	NaN	NaN	NaN	NaN	NaN	NaN	NaN	NaN	25.0024	25.1069	24.9703	NaN	NaN	NaN	NaN	25.1446	25.3862	25.0177	25.261	NaN	NaN	NaN	NaN	Two-component regulatory system, sensor kinase protein	BCAL0007	BCAL0007	ATP binding [GO:0005524];intracellular [GO:0005622];phosphorelay sensor kinase activity [GO:0000155];integral component of membrane [GO:0016021]		phosphorelay sensor kinase activity [GO:0000155];ATP binding [GO:0005524]	intracellular [GO:0005622];integral component of membrane [GO:0016021]	+	1	0.999	5	7	5	7	0	1	0	0	0	0	0	0	0
30.4968	30.2735	30.3046	30.4286	30.4191	28.6923	29.6525	29.5834	30.0647	29.8559	30.4196	29.426	30.1935	30.6314	30.0951	29.5414	29.3034	29.4066	29.1772	30.5328	30.8792	30.2916	30.627	29.3163	29.3794	29.4518	29.5997	Two-component regulatory system, response regulator protein	BCAL0008	BCAL0008	DNA binding [GO:0003677];phosphorelay signal transduction system [GO:0000160];regulation of transcription, DNA-templated [GO:0006355];transcription, DNA-templated [GO:0006351]";"intracellular [GO:0005622]	regulation of transcription, DNA-templated [GO:0006355];transcription, DNA-templated [GO:0006351]";"phosphorelay signal transduction system [GO:0000160]	DNA binding [GO:0003677]	intracellular [GO:0005622]	+	1	0.999	11	713	713	713	29	26	28	33	24	21	20	28	26
31.4026	30.1455	29.7979	31.3469	30.6119	25.421	25.3348	29.149	28.6285	29.8666	31.4112	25.827	30.9154	30.6144	28.8906	25.1535	25.1589	24.8194	NaN	30.8439	30.9204	30.6014	31.6365	NaN	24.6211	NaN	28.6122	Phenylalanine-4-hydroxylase (EC 1.14.16.1)	phhA BCAL0010	BCAL0010	L-phenylalanine catabolic process [GO:0006559];phenylalanine 4-monooxygenase activity [GO:0004505];iron ion binding [GO:0005506]	L-phenylalanine catabolic process [GO:0006559]	phenylalanine 4-monooxygenase activity [GO:0004505];iron ion binding [GO:0005506]		+	1	0.999	17	408	408	408	44	25	20	36	19	0	1	11	9
27.7503	27.8942	27.9008	27.6081	28.0119	26.7733	27.7605	27.2115	27.4398	27.1527	27.5011	27.1786	26.8498	27.992	27.7036	26.7143	26.9463	27.1421	27.2183	27.6981	27.9352	27.7274	27.871	27.3096	27.1627	27.4003	27.2202	AnsC family regulatory protein	BCAL0011	BCAL0011	sequence-specific DNA binding [GO:0043565];transcription factor activity, sequence-specific DNA binding [GO:0003700];transcription, DNA-templated [GO:0006351]";"intracellular [GO:0005622]	transcription, DNA-templated [GO:0006351]	transcription factor activity, sequence-specific DNA binding [GO:0003700]";"sequence-specific DNA binding [GO:0043565]	intracellular [GO:0005622]		1	0.999	4	138	138	138	6	7	7	9	6	3	4	3	5
26.9906	28.2786	28.5176	27.3911	28.9265	29.6456	29.71	28.839	29.1804	29.6784	27.1775	29.1703	27.4763	27.6928	28.284	29.7397	29.1502	29.4452	29.9745	27.8381	27.6336	28.171	27.0063	30.2635	29.5909	29.9337	28.7656	Putative adenylate cyclase	BCAL0012	BCAL0012					+	1	0.999	8	208	208	208	3	5	5	3	6	12	12	8	12
NaN	24.835	25.2172	NaN	NaN	25.8931	25.244	26.1658	NaN	NaN	NaN	NaN	NaN	NaN	NaN	NaN	NaN	NaN	NaN	NaN	NaN	NaN	NaN	NaN	24.6708	25.7619	NaN	Putative branched-chain amino acid ABC transporter periplasmic substrate binding protein	BCAL0020	BCAL0020					+	1	0.999	6	25	25	25	0	1	1	0	0	4	1	5	1
27.1157	27.0017	27.1757	27.1876	26.9244	26.9991	26.9333	26.9652	26.8911	27.1794	27.1439	26.7479	27.4676	26.9347	27.1206	26.966	27.0905	26.8299	26.7368	27.3931	27.0958	27.4347	27.1639	26.8804	27.1435	26.4365	27.261	Chromosome partitioning protein ParA	BCAL0026	BCAL0026						1	0.999	8	88	88	88	2	2	2	4	2	6	2	4	3
29.1038	29.2001	29.2416	29.2823	29.4787	29.3907	29.31	29.4457	29.2837	29.1779	29.2617	29.2857	29.476	29.4769	29.5785	29.4148	28.98	29.3481	29.197	29.4802	29.4858	29.5738	29.5438	29.3239	29.3089	29.2324	29.343	Chromosome partitioning protein ParB	BCAL0027	BCAL0027	DNA binding [GO:0003677]		DNA binding [GO:0003677]			1	0.999	11	426	426	426	15	17	14	15	13	14	16	17	20
28.3332	28.4805	28.3196	28.4218	27.6023	27.7379	27.7742	28.0802	27.6833	27.4397	27.4309	27.3521	27.1843	27.8865	27.7827	27.5366	27.2673	27.4685	27.006	27.7155	27.7707	27.7966	28.171	26.8145	26.7434	26.6685	27.287	ATP synthase subunit a (ATP synthase F0 sector subunit a) (F-ATPase subunit 6)	atpB BCAL0030	BCAL0030	ATP synthesis coupled proton transport [GO:0015986]";plasma membrane [GO:0005886];proton-transporting ATP synthase activity, rotational mechanism [GO:0046933];proton-transporting ATP synthase complex, coupling factor F(o) [GO:0045263];"integral component of membrane [GO:0016021]	ATP synthesis coupled proton transport [GO:0015986]	proton-transporting ATP synthase activity, rotational mechanism [GO:0046933]	plasma membrane [GO:0005886];proton-transporting ATP synthase complex, coupling factor F(o) [GO:0045263]";"integral component of membrane [GO:0016021]	+	1	0.999	3	123	123	123	6	7	5	8	3	5	4	8	3
31.3581	30.9853	31.0084	31.22	31.3026	30.9759	31.0471	31.1074	31.5544	31.3692	31.739	31.2728	31.4177	31.5674	31.2993	31.3269	31.3493	31.4302	31.3753	31.5477	31.4334	31.394	31.6464	31.2845	31.2949	31.3342	31.5167	Orotate phosphoribosyltransferase (OPRT) (OPRTase) (EC 2.4.2.10)	pyrE BCAL0204	BCAL0204	'de novo' UMP biosynthetic process [GO:0044205];orotate phosphoribosyltransferase activity [GO:0004588];magnesium ion binding [GO:0000287]	'de novo' UMP biosynthetic process [GO:0044205]	orotate phosphoribosyltransferase activity [GO:0004588];magnesium ion binding [GO:0000287]			1	0.999	14	1081	1081	1081	41	31	35	36	43	25	39	39	51
30.4621	30.0401	30.013	30.4115	30.7908	30.3279	30.5177	30.6464	30.9435	30.9919	31.2098	30.7335	30.4751	30.4608	30.1037	30.6918	30.5443	30.6651	30.5308	30.3735	30.5491	30.3171	30.5775	30.5166	30.6233	30.5947	30.7501	NADP-dependent malic enzyme (EC 1.1.1.40)	BCAL0205	BCAL0205	malate dehydrogenase (decarboxylating) (NADP+) activity [GO:0004473];malate metabolic process [GO:0006108]";metal ion binding [GO:0046872];NAD binding [GO:0051287];oxaloacetate decarboxylase activity [GO:0008948];transferase activity, transferring acyl groups [GO:0016746];"malate dehydrogenase (decarboxylating) (NAD+) activity [GO:0004471]	malate metabolic process [GO:0006108]	malate dehydrogenase (decarboxylating) (NADP+) activity [GO:0004473];metal ion binding [GO:0046872];NAD binding [GO:0051287];oxaloacetate decarboxylase activity [GO:0008948];transferase activity, transferring acyl groups [GO:0016746]";"malate dehydrogenase (decarboxylating) (NAD+) activity [GO:0004471]			1	0.999	36	1555	1555	1555	62	50	46	54	59	52	60	60	67
25.6065	25.2923	24.9093	25.5261	26.7965	24.2562	24.5013	NaN	24.7498	24.7485	26.737	24.796	26.2923	26.5032	24.9869	25.011	24.3768	24.739	24.9688	25.2318	26.3608	25.3765	26.1807	25.0698	24.9192	24.9076	NaN	4-hydroxyphenylpyruvic acid dioxygenase (EC 1.13.11.27)	hppD BCAL0207	BCAL0207	aromatic amino acid family metabolic process [GO:0009072];metal ion binding [GO:0046872];4-hydroxyphenylpyruvate dioxygenase activity [GO:0003868]	aromatic amino acid family metabolic process [GO:0009072]	metal ion binding [GO:0046872];4-hydroxyphenylpyruvate dioxygenase activity [GO:0003868]			1	0.999	9	49	49	49	3	1	1	2	3	1	1	1	1
24.6416	24.3581	24.9577	24.5831	25.4568	25.0615	25.0184	24.7153	24.9736	24.7332	24.4322	24.4845	25.0697	25.2646	25.1088	24.8191	24.9531	24.678	24.5951	25.4671	24.9342	25.5031	24.8391	25.3133	24.9706	24.9183	24.7691	AnsC family regulatory protein	BCAL0208	BCAL0208	sequence-specific DNA binding [GO:0043565];transcription factor activity, sequence-specific DNA binding [GO:0003700];transcription, DNA-templated [GO:0006351]";"intracellular [GO:0005622]	transcription, DNA-templated [GO:0006351]	transcription factor activity, sequence-specific DNA binding [GO:0003700]";"sequence-specific DNA binding [GO:0043565]	intracellular [GO:0005622]		1	0.999	5	26	26	26	0	0	2	1	1	4	1	3	0
26.209	25.1269	24.9623	25.6537	NaN	NaN	NaN	NaN	NaN	24.6003	25.5011	NaN	NaN	NaN	24.2914	NaN	NaN	NaN	NaN	NaN	25.1944	24.9313	NaN	NaN	NaN	NaN	24.831	Acetyltransferase (GNAT) family protein	BCAL0209	BCAL0209	N-acetyltransferase activity [GO:0008080]		N-acetyltransferase activity [GO:0008080]		+	0.9993	0.999	2	19	19	19	2	1	0	3	1	0	1	0	1
26.3432	26.8043	26.9006	27.0569	27.5628	27.4877	27.5649	27.1174	27.5113	27.1575	26.8518	27.4607	26.2075	26.6657	26.8557	27.4587	27.3722	27.6477	27.7052	26.2736	26.8841	26.8168	26.9362	27.6974	27.7359	27.8306	27.5482	TetR family regulatory protein	BCAL0210	BCAL0210	regulation of transcription, DNA-templated [GO:0006355];transcription, DNA-templated [GO:0006351]";"DNA binding [GO:0003677]	transcription, DNA-templated [GO:0006351]";"regulation of transcription, DNA-templated [GO:0006355]	DNA binding [GO:0003677]		+	1	0.999	5	134	134	134	5	3	4	3	8	5	5	5	5
27.0229	26.9404	27.2397	26.7448	27.1387	27.5358	27.4699	27.0057	27.5707	27.3334	26.6541	27.7327	26.8146	26.8834	27.1357	27.9696	27.6628	27.7722	28.0584	27.0005	26.957	27.028	27.0482	28.2087	27.9095	28.0902	27.691	Uncharacterized protein	BCAL0211	BCAL0211					+	1	0.999	7	111	111	111	3	3	4	4	4	6	4	3	6
27.1214	29.2863	29.4173	26.8695	30.6278	31.5207	31.7175	31.0717	31.1732	30.9303	29.8125	31.3624	28.2732	28.6059	30.0326	31.5107	31.1087	31.4581	31.8551	28.7765	28.5855	29.2464	27.111	31.7427	31.402	31.8148	31.0643	Putative phenylacetic acid degradation NADH oxidoreductase PaaE (EC 1.-.-.-)	paaE BCAL0212	BCAL0212	electron carrier activity [GO:0009055];metal ion binding [GO:0046872];oxidoreductase activity [GO:0016491];phenylacetate catabolic process [GO:0010124];transport [GO:0006810]";"2 iron, 2 sulfur cluster binding [GO:0051537]	transport [GO:0006810];phenylacetate catabolic process [GO:0010124]	electron carrier activity [GO:0009055];metal ion binding [GO:0046872];oxidoreductase activity [GO:0016491]";"2 iron, 2 sulfur cluster binding [GO:0051537]		+	1	0.999	25	1084	1084	1084	6	21	21	6	31	59	54	49	56
NaN	23.5959	NaN	NaN	25.5554	26.2236	25.5738	26.0746	25.0825	25.691	24.6423	25.4148	22.6409	NaN	24.8621	26.2868	25.4342	25.682	25.4784	NaN	NaN	24.3677	NaN	25.9121	25.7378	25.4603	25.9186	Phenylacetic acid degradation protein PaaD	paaD BCAL0213	BCAL0213					+	1	0.999	5	55	55	55	0	1	0	0	3	3	2	3	2
26.6342	28.8772	28.985	26.544	30.4602	31.263	31.1769	30.8112	30.6837	30.9076	29.4944	30.9239	28.2328	28.2125	29.5828	31.1973	31.0001	31.0908	31.3344	28.4427	28.087	28.9815	27.1561	31.3489	31.0748	31.3288	30.773	Phenylacetic acid degradation protein PaaC	paaC BCAL0214	BCAL0214	phenylacetate catabolic process [GO:0010124]	phenylacetate catabolic process [GO:0010124]			+	1	0.999	13	519	519	519	2	8	10	2	16	32	26	31	29
26.3974	28.547	28.6156	25.9436	29.8455	30.5342	30.8282	30.3399	30.4495	30.3473	29.2172	30.6111	27.904	28.0627	29.3232	30.4959	30.5746	30.6648	31.0861	28.0404	27.899	28.3684	26.6987	31.0493	30.5716	31.1123	30.2237	Phenylacetic acid degradation protein PaaB	paaB BCAL0215	BCAL0215					+	1	0.999	14	691	691	691	6	20	21	4	22	35	35	31	33
27.2564	29.5732	29.4652	27.7046	31.4764	31.9116	32.2364	31.483	31.4196	31.4917	30.1817	31.5742	28.6798	28.9513	30.4061	31.8955	31.7708	31.5786	32.1288	28.9172	28.7761	29.7741	28.3328	32.0764	31.4505	32.0429	31.4164	Phenylacetic acid degradation protein PaaA	paaA BCAL0216	BCAL0216	phenylacetate catabolic process [GO:0010124]";"phenylacetyl-CoA 1,2-epoxidase activity [GO:0097266]	phenylacetate catabolic process [GO:0010124]	phenylacetyl-CoA 1,2-epoxidase activity [GO:0097266]		+	1	0.999	25	1142	1142	1142	12	14	21	11	50	46	69	62	63
26.8625	26.6114	26.1637	27.0092	24.7395	26.6114	26.2532	26.7165	26.7184	27.2907	26.7383	26.9722	27.1896	26.455	NaN	26.9071	26.9757	27.0737	26.9598	26.6464	26.5886	27.0802	26.8179	27.0657	27.0109	26.9015	26.6447	Putative exported GDSL-like lipase/acylhydrolase	BCAL0217	BCAL0217	hydrolase activity [GO:0016787]		hydrolase activity [GO:0016787]			1	0.999	10	88	88	88	1	4	3	4	1	2	2	2	5
34.8832	34.9908	34.9435	35.231	34.6515	34.8562	34.6806	35.0194	34.8195	34.9209	35.1195	34.9352	34.9215	34.9607	34.8851	34.8395	34.5786	34.8862	34.8602	35.0519	34.7804	35.0352	34.8487	34.7816	34.6526	34.6697	34.9757	Elongation factor Tu (EF-Tu)	tufA1 tuf BCAL0219 BCAL0232	BCAL0232	GTP binding [GO:0005525];GTPase activity [GO:0003924];translation elongation factor activity [GO:0003746];cytoplasm [GO:0005737]		GTP binding [GO:0005525];translation elongation factor activity [GO:0003746];GTPase activity [GO:0003924]	cytoplasm [GO:0005737]		1	0.999	36	5623	5623	5623	226	220	207	248	215	192	198	213	185
29.879	29.4048	29.6941	29.5037	29.6091	28.6545	29.0116	29.1149	29.3107	29.3753	29.6178	29.0229	29.5408	29.6408	29.3843	29.2281	29.2949	29.3667	29.1864	29.8122	29.6316	29.6774	29.5511	29.3511	29.2567	29.5716	29.4177	Transcription termination/antitermination protein NusG	nusG BCAL0221	BCAL0221	DNA-templated transcription, termination [GO:0006353];regulation of DNA-templated transcription, elongation [GO:0032784];transcription antitermination [GO:0031564]";"DNA-templated transcription, elongation [GO:0006354]	DNA-templated transcription, termination [GO:0006353];regulation of DNA-templated transcription, elongation [GO:0032784];transcription antitermination [GO:0031564]";"DNA-templated transcription, elongation [GO:0006354]				1	0.999	12	643	643	643	34	26	29	28	22	15	17	21	24
27.1982	26.9933	27.201	27.0567	27.1377	26.1241	26.4179	26.9026	26.922	26.8018	27.3993	26.4798	27.2105	27.2167	26.9793	26.1443	26.3078	25.9227	25.7398	27.0913	27.3794	27.2648	27.4135	25.3868	26.4262	25.7918	26.9042	ATP-dependent DNA helicase RecQ (EC 3.6.1.-)	recQ BCAL0228	BCAL0228	ATP binding [GO:0005524];ATP-dependent 3'-5' DNA helicase activity [GO:0043140];DNA recombination [GO:0006310];DNA repair [GO:0006281];DNA replication [GO:0006260];nucleic acid binding [GO:0003676];SOS response [GO:0009432];intracellular [GO:0005622]	DNA repair [GO:0006281];DNA replication [GO:0006260];SOS response [GO:0009432];DNA recombination [GO:0006310]	ATP-dependent 3'-5' DNA helicase activity [GO:0043140];nucleic acid binding [GO:0003676];ATP binding [GO:0005524]	intracellular [GO:0005622]	+	1	0.999	13	113	113	113	5	4	4	4	3	2	3	4	5
33.451	33.3796	33.2586	33.7345	33.2341	33.2147	33.0027	33.5022	33.3417	33.3765	33.4407	33.3226	33.4191	33.4386	33.4047	33.2411	33.0706	33.2329	33.1568	33.4878	33.2873	33.5213	33.4312	33.1415	33.1378	32.9345	33.4706	Elongation factor G (EF-G)	fusA BCAL0231	BCAL0231	GTP binding [GO:0005525];GTPase activity [GO:0003924];translation elongation factor activity [GO:0003746];cytoplasm [GO:0005737]		GTP binding [GO:0005525];translation elongation factor activity [GO:0003746];GTPase activity [GO:0003924]	cytoplasm [GO:0005737]		1	0.999	64	5668	3039	5668	233	205	213	257	172	188	176	207	230
28.0764	27.5876	27.7204	27.5214	26.6303	26.8609	27.3332	27.2225	26.9674	27.3651	27.1055	26.8702	27.602	27.5496	27.3674	27.1207	27.5679	26.9632	26.8542	27.5919	27.7424	27.2842	28.158	26.7519	27.0993	26.9719	27.1811	Protein translocase subunit SecY	secY BCAL0254	BCAL0254	intracellular [GO:0005622];intracellular protein transmembrane transport [GO:0065002];plasma membrane [GO:0005886];protein targeting [GO:0006605];protein transport by the Sec complex [GO:0043952];integral component of membrane [GO:0016021]	protein targeting [GO:0006605];protein transport by the Sec complex [GO:0043952];intracellular protein transmembrane transport [GO:0065002]		intracellular [GO:0005622];plasma membrane [GO:0005886];integral component of membrane [GO:0016021]	+	1	0.999	6	86	86	86	4	4	5	4	0	3	3	3	2
30.0993	29.742	29.5656	29.9323	30.4523	28.6577	29.502	29.1106	29.6276	29.658	29.8853	29.4543	29.6132	29.7968	29.3488	29.3209	29.4542	29.3551	29.4831	29.8855	29.9635	29.5868	29.6954	29.4788	29.3078	29.3465	29.5361	Translation initiation factor IF-1	infA BCAL0255	BCAL0255	ribosome binding [GO:0043022];rRNA binding [GO:0019843];translation initiation factor activity [GO:0003743];cytoplasm [GO:0005737]		rRNA binding [GO:0019843];translation initiation factor activity [GO:0003743];ribosome binding [GO:0043022]	cytoplasm [GO:0005737]		1	0.999	5	537	537	537	26	22	17	23	14	12	11	18	19
28.1125	28.0716	28.6503	27.2686	28.6375	29.1399	29.2896	28.663	29.2947	29.7145	28.332	29.5843	28.301	28.346	29.098	29.3892	29.6913	29.5391	29.6106	28.2622	28.7116	28.6541	28.5273	29.5	29.8168	29.6857	29.4996	Thiol:disulfide interchange protein DsbD (EC 1.8.1.8)	dsbD BCAL0263	BCAL0263	cell redox homeostasis [GO:0045454];cytochrome complex assembly [GO:0017004];integral component of membrane [GO:0016021];protein-disulfide reductase activity [GO:0047134];cell [GO:0005623]	cytochrome complex assembly [GO:0017004];cell redox homeostasis [GO:0045454]	protein-disulfide reductase activity [GO:0047134]	integral component of membrane [GO:0016021];cell [GO:0005623]	+	1	0.999	6	190	190	190	4	6	5	3	2	9	7	8	10
29.3363	29.2466	29.2877	29.9118	29.4938	29.0942	29.0513	29.4943	29.1737	29.406	29.5682	29.2281	29.509	29.406	29.4025	29.1646	28.7367	29.2979	29.2019	29.5511	29.1082	29.5965	29.4794	29.1718	29.1588	28.9197	29.4673	Transcription elongation factor GreA (Transcript cleavage factor GreA)	greA BCAL1263	BCAL1263	regulation of DNA-templated transcription, elongation [GO:0032784];RNA polymerase binding [GO:0070063];transcription, DNA-templated [GO:0006351]";translation elongation factor activity [GO:0003746];"DNA binding [GO:0003677]	transcription, DNA-templated [GO:0006351]";"regulation of DNA-templated transcription, elongation [GO:0032784]	RNA polymerase binding [GO:0070063];translation elongation factor activity [GO:0003746];DNA binding [GO:0003677]			1	0.999	6	189	189	189	11	7	7	7	4	7	5	8	8
29.6898	29.3798	29.5125	29.7129	29.4496	29.0808	29.4588	29.5313	29.524	29.4997	29.8775	29.612	29.7212	29.7929	29.4609	29.3467	29.4355	29.5511	29.5319	29.7045	29.8649	29.6843	30.0342	29.3825	29.4755	29.3002	29.5974	Uncharacterized protein	BCAL1265	BCAL1265	RNA binding [GO:0003723]		RNA binding [GO:0003723]			1	0.999	7	243	243	243	11	10	10	10	6	9	7	10	10
29.6776	29.8954	29.9439	29.6886	29.6767	29.5716	29.8519	29.7368	29.8427	29.812	29.4672	29.9034	29.4495	29.69	29.8642	29.899	29.4571	29.8309	29.8106	29.628	29.6054	29.873	29.5088	29.8387	29.7422	29.9125	29.7663	ATP-dependent zinc metalloprotease FtsH (EC 3.4.24.-)	ftsH BCAL1267	BCAL1267	ATP binding [GO:0005524];ATPase activity [GO:0016887];metalloendopeptidase activity [GO:0004222];plasma membrane [GO:0005886];protein catabolic process [GO:0030163];zinc ion binding [GO:0008270];integral component of membrane [GO:0016021]	protein catabolic process [GO:0030163]	ATP binding [GO:0005524];metalloendopeptidase activity [GO:0004222];zinc ion binding [GO:0008270];ATPase activity [GO:0016887]	plasma membrane [GO:0005886];integral component of membrane [GO:0016021]		1	0.999	30	1219	1219	1219	49	57	49	45	33	44	41	41	56
27.8881	28.3011	28.1369	28.5575	28.5154	27.6829	27.4551	28.0228	27.6662	27.7982	28.0937	27.7667	27.9733	28.0268	28.01	28.0431	26.8722	27.7581	27.638	27.9566	27.8174	28.242	28.0222	27.8825	27.7851	27.535	27.7986	Dihydropteroate synthase (DHPS) (EC 2.5.1.15) (Dihydropteroate pyrophosphorylase)	folP BCAL1268	BCAL1268	folic acid biosynthetic process [GO:0046656];metal ion binding [GO:0046872];tetrahydrofolate biosynthetic process [GO:0046654];dihydropteroate synthase activity [GO:0004156]	tetrahydrofolate biosynthetic process [GO:0046654];folic acid biosynthetic process [GO:0046656]	metal ion binding [GO:0046872];dihydropteroate synthase activity [GO:0004156]			1	0.999	7	86	86	86	2	2	2	3	4	4	2	2	5
32.2025	31.2669	31.0822	32.9416	28.0007	28.5918	27.9632	28.9534	25.3434	25.572	25.6446	25.2347	28.6735	28.2655	28.0694	25.7514	25.7948	26.4076	26.2104	28.1091	27.8406	27.8975	28.3421	26.5079	25.7976	26.1156	25.6532	Phosphate-binding protein PstS	pstS BCAL1270	BCAL1270	phosphate ion binding [GO:0042301];phosphate ion transmembrane transport [GO:0035435];ATP-binding cassette (ABC) transporter complex [GO:0043190]	phosphate ion transmembrane transport [GO:0035435]	phosphate ion binding [GO:0042301]	ATP-binding cassette (ABC) transporter complex [GO:0043190]	+	1	0.999	26	240	240	240	38	23	21	52	3	11	4	10	1
28.6963	26.6765	26.454	29.2226	NaN	NaN	NaN	NaN	NaN	NaN	NaN	NaN	24.1022	NaN	NaN	NaN	NaN	NaN	NaN	NaN	NaN	23.4526	NaN	NaN	NaN	NaN	NaN	Phosphate import ATP-binding protein PstB (EC 3.6.3.27) (ABC phosphate transporter) (Phosphate-transporting ATPase)	pstB BCAL1273	BCAL1273	ATP binding [GO:0005524];ATPase-coupled phosphate ion transmembrane transporter activity [GO:0015415];inorganic phosphate transmembrane transporter activity [GO:0005315];plasma membrane [GO:0005886]		ATP binding [GO:0005524];inorganic phosphate transmembrane transporter activity [GO:0005315];ATPase-coupled phosphate ion transmembrane transporter activity [GO:0015415]	plasma membrane [GO:0005886]	+	1	0.999	13	61	61	61	16	7	2	32	0	0	0	0	0
28.9698	27.7795	27.6779	29.638	25.6843	25.572	25.5114	25.3502	23.7777	23.5269	24.3605	23.61	25.3381	25.4239	25.3345	24.2086	24.9815	24.8466	24.7989	25.3385	25.1021	25.4544	25.5461	25.1093	24.9213	24.783	NaN	Phosphate-specific transport system accessory protein PhoU	BCAL1274	BCAL1274	cellular phosphate ion homeostasis [GO:0030643];negative regulation of phosphate metabolic process [GO:0045936];phosphate ion transport [GO:0006817];cytoplasm [GO:0005737]	negative regulation of phosphate metabolic process [GO:0045936];phosphate ion transport [GO:0006817];cellular phosphate ion homeostasis [GO:0030643]		cytoplasm [GO:0005737]	+	1	0.999	11	138	138	138	21	14	11	25	2	6	2	4	2
29.1381	27.2035	26.9116	29.3395	NaN	NaN	NaN	NaN	NaN	NaN	NaN	NaN	NaN	NaN	NaN	NaN	NaN	NaN	NaN	25.2338	NaN	NaN	25.107	NaN	NaN	NaN	NaN	Phosphate regulon two-component regulatory system, response regulator protein	phoB BCAL1275	BCAL1275	DNA binding [GO:0003677];phosphate ion transport [GO:0006817];phosphorelay response regulator activity [GO:0000156];regulation of transcription, DNA-templated [GO:0006355];transcription, DNA-templated [GO:0006351]";"intracellular [GO:0005622]	regulation of transcription, DNA-templated [GO:0006355];transcription, DNA-templated [GO:0006351]";"phosphate ion transport [GO:0006817]	phosphorelay response regulator activity [GO:0000156];DNA binding [GO:0003677]	intracellular [GO:0005622]	+	1	0.999	7	26	26	26	7	4	1	13	0	0	0	0	0
24.3517	24.0331	24.3023	24.6232	NaN	23.2985	NaN	22.1574	NaN	NaN	NaN	NaN	NaN	NaN	NaN	NaN	NaN	NaN	NaN	21.4651	NaN	NaN	NaN	NaN	NaN	NaN	NaN	Putative phosphate regulon two-component regulatory system, sensor kinase protein	BCAL1276	BCAL1276	ATP binding [GO:0005524];intracellular [GO:0005622];phosphorelay sensor kinase activity [GO:0000155];integral component of membrane [GO:0016021]		phosphorelay sensor kinase activity [GO:0000155];ATP binding [GO:0005524]	intracellular [GO:0005622];integral component of membrane [GO:0016021]	+	1	0.999	4	15	15	15	2	3	3	4	0	2	0	0	1
26.0773	25.891	25.9579	25.9987	25.9575	25.0818	25.6919	25.6733	25.2345	25.054	24.4318	25.1901	25.1646	25.3057	25.5892	24.9887	25.3598	25.2202	25.5558	25.2443	25.7241	25.2401	25.4554	25.52	25.5891	25.4392	25.3809	Polyphosphate kinase (EC 2.7.4.1) (ATP-polyphosphate phosphotransferase) (Polyphosphoric acid kinase)	ppk BCAL1277	BCAL1277	ATP binding [GO:0005524];metal ion binding [GO:0046872];polyphosphate biosynthetic process [GO:0006799];polyphosphate kinase activity [GO:0008976];polyphosphate kinase complex [GO:0009358]	polyphosphate biosynthetic process [GO:0006799]	metal ion binding [GO:0046872];polyphosphate kinase activity [GO:0008976];ATP binding [GO:0005524]	polyphosphate kinase complex [GO:0009358]	+	1	0.999	5	55	55	55	2	1	3	2	2	3	1	3	3
27.2957	27.6298	27.7056	27.284	27.8469	27.4626	27.4525	27.2096	27.161	27.0018	26.4443	27.349	27.1053	27.2862	27.3328	27.1446	27.056	27.1883	27.4259	27.1826	27.3486	27.044	27.4683	27.3283	27.3011	27.447	26.9062	Putative exopolyphosphatase	BCAL1278	BCAL1278	phosphorus metabolic process [GO:0006793];exopolyphosphatase activity [GO:0004309]	phosphorus metabolic process [GO:0006793]	exopolyphosphatase activity [GO:0004309]			1	0.999	14	230	230	230	10	12	11	10	6	7	8	8	10
23.9796	NaN	24.367	NaN	23.3631	26.2464	26.0907	24.6783	25.7027	26.0447	NaN	26.2318	24.2935	NaN	25.2656	26.7559	26.8662	26.7017	27.4257	NaN	NaN	25.0786	24.49	27.5709	27.1945	27.3582	25.8588	Putative hydrolase	BCAL1280	BCAL1280	cellular protein modification process [GO:0006464];phosphohistidine phosphatase activity [GO:0008969];cytoplasm [GO:0005737]	cellular protein modification process [GO:0006464]	phosphohistidine phosphatase activity [GO:0008969]	cytoplasm [GO:0005737]	+	1	0.999	4	54	54	54	2	0	1	1	0	4	4	1	2
NaN	24.6286	24.8869	NaN	23.788	25.4415	24.9524	24.1154	25.1312	24.4345	24.2708	25.0113	NaN	NaN	NaN	24.3246	25.0572	25.5851	24.9125	NaN	24.5109	24.8793	NaN	25.1111	25.3708	25.542	24.7974	Uncharacterized protein	BCAL1281	BCAL1281						1	0.999	2	70	70	70	1	6	4	1	4	1	2	3	3
27.0283	27.052	27.0081	26.8342	26.2718	26.3334	26.3429	26.7079	26.6114	26.7146	26.7538	26.2098	26.9785	27.2851	27.097	26.4072	26.3959	26.5819	26.4795	26.7596	27.0161	26.7616	27.1717	26.5828	26.5903	26.778	26.7381	Uncharacterized protein	BCAL1286	BCAL1286					+	1	0.999	5	142	142	142	6	7	6	4	3	7	3	7	4
24.3022	25.2663	25.1774	NaN	NaN	24.5995	24.6278	25.232	24.5878	24.5511	24.7074	25.1065	25.1334	25.0826	25.2462	25.106	24.6196	24.9474	24.8406	25.4341	25.6099	25.2425	24.929	24.5115	25.1015	25.0459	24.9258	Putative acetyl-CoA synthetase	BCAL1287	BCAL1287	metabolic process [GO:0008152];catalytic activity [GO:0003824]	metabolic process [GO:0008152]	catalytic activity [GO:0003824]			1	0.999	6	51	51	51	2	2	1	0	0	2	0	2	4
27.7408	27.3068	27.4492	26.9532	28.2353	26.2061	27.0808	26.5472	26.9005	26.8208	27.189	26.6865	26.9838	27.1862	26.707	26.2878	26.2123	26.4935	26.592	27.2042	27.5632	26.669	27.2498	26.4229	26.364	26.8999	26.3846	Family M23 peptidase	BCAL1288	BCAL1288						1	0.999	5	70	70	97	4	2	4	4	4	3	2	3	3
27.9627	27.9974	28.1779	27.6029	28.0171	27.8976	28.3046	27.7332	27.8063	27.4791	27.1103	27.6914	27.8873	27.9394	28.0574	27.803	27.9137	27.8325	28.1058	27.8541	28.1019	27.7449	27.714	28.0944	27.9268	28.2592	27.5309	Aldose 1-epimerase	BCAL1289	BCAL1289	carbohydrate metabolic process [GO:0005975];isomerase activity [GO:0016853];carbohydrate binding [GO:0030246]	carbohydrate metabolic process [GO:0005975]	isomerase activity [GO:0016853];carbohydrate binding [GO:0030246]			1	0.999	10	187	187	187	6	9	9	9	4	6	7	8	11
23.7582	23.6284	23.6497	22.3099	NaN	NaN	24.0481	NaN	23.044	22.4459	22.5313	22.9413	22.7138	23.0143	NaN	23.1823	22.8805	23.0291	24.0086	23.1459	23.5884	22.2487	22.8734	23.7029	22.3963	24.279	22.0803	Uncharacterized protein	BCAL1297	BCAL1297						1	0.999	4	54	54	54	3	4	4	1	1	1	4	1	2
28.5787	28.8087	28.9071	28.2108	28.9571	28.6654	28.9724	28.4716	28.328	28.1946	27.9484	28.3696	28.5584	28.5043	28.7877	28.4657	28.5102	28.4827	28.6782	28.6815	28.6278	28.5957	28.2656	28.8231	28.5478	28.7483	28.2972	Uncharacterized protein	BCAL1299	BCAL1299						1	0.999	11	372	372	372	15	15	17	14	12	12	13	14	15
28.4072	28.7611	28.7395	28.5224	27.718	28.7739	28.4684	28.7806	28.3057	28.4414	28.0146	28.4503	28.6525	28.366	28.7431	28.3873	27.7976	28.4594	28.5056	28.4642	28.1365	28.6005	28.0766	28.6349	28.2503	28.1241	28.3247	Uncharacterized protein	BCAL1300	BCAL1300						1	0.999	5	146	146	146	8	8	4	3	4	7	5	8	4
26.6519	27.4555	27.4271	26.7724	26.2902	26.3629	26.6121	26.3447	24.9172	24.2548	24.7388	25.1471	25.5916	25.6717	26.3408	24.0793	24.8472	25.3334	25.2256	25.3944	26.0836	25.8393	25.6095	25.038	24.513	24.6945	25.1892	Putative membrane protein	BCAL1301	BCAL1301	integral component of membrane [GO:0016021]			integral component of membrane [GO:0016021]	+	1	0.999	11	85	85	85	6	8	9	8	4	6	2	4	2
24.7222	25.6679	25.1534	24.9844	NaN	NaN	NaN	25.0336	NaN	NaN	NaN	NaN	24.1554	24.0541	NaN	NaN	NaN	NaN	NaN	NaN	NaN	23.9506	NaN	NaN	NaN	NaN	NaN	Uncharacterized protein	BCAL1315	BCAL1315	protein kinase activity [GO:0004672];ATP binding [GO:0005524]		protein kinase activity [GO:0004672];ATP binding [GO:0005524]		+	1	0.999	7	15	15	15	0	2	2	2	0	0	1	2	1
26.4851	26.814	26.7255	26.733	NaN	26.0045	26.0612	26.5169	25.9962	26.6985	25.9854	26.026	26.2465	26.5551	26.3966	26.7024	NaN	26.2412	25.9737	26.2659	26.5118	26.5134	NaN	25.9494	25.8273	25.6729	NaN	NADH-ubiquinone oxidoreductase I chain L (EC 1.6.5.3)	nuoL BCAL2333	BCAL2333	ATP synthesis coupled electron transport [GO:0042773];NADH dehydrogenase (ubiquinone) activity [GO:0008137];integral component of membrane [GO:0016021]	ATP synthesis coupled electron transport [GO:0042773]	NADH dehydrogenase (ubiquinone) activity [GO:0008137]	integral component of membrane [GO:0016021]		1	0.999	4	32	32	32	1	3	1	1	1	1	0	1	2
31.0773	31.2285	31.2434	31.1655	30.7944	31.0945	31.0531	31.0959	31.1311	31.1105	31.2074	31.2097	31.0203	31.1087	30.998	31.047	30.989	31.1931	31.0002	31.1197	31.0369	31.2142	31.0067	31.0014	31.0341	31.0956	31.0453	NADH-quinone oxidoreductase (EC 1.6.5.11)	BCAL2338	BCAL2338	4 iron, 4 sulfur cluster binding [GO:0051539];ATP synthesis coupled electron transport [GO:0042773]";electron carrier activity [GO:0009055];metal ion binding [GO:0046872];NADH dehydrogenase (ubiquinone) activity [GO:0008137];"membrane [GO:0016020]	ATP synthesis coupled electron transport [GO:0042773]	electron carrier activity [GO:0009055];metal ion binding [GO:0046872];NADH dehydrogenase (ubiquinone) activity [GO:0008137]";"4 iron, 4 sulfur cluster binding [GO:0051539]	membrane [GO:0016020]		1	0.999	41	1892	1892	1892	71	81	72	72	64	69	68	72	77
27.6813	27.8407	27.7463	27.8806	27.5027	27.7488	27.8199	27.6313	27.8729	27.8087	27.8308	27.7586	27.6225	27.6372	27.6199	27.987	27.8683	27.8409	27.8432	27.9008	27.7329	27.9306	27.7369	27.9297	27.6768	27.764	27.7406	NADH-quinone oxidoreductase subunit F (EC 1.6.5.11)	nuoF BCAL2339	BCAL2339	FMN binding [GO:0010181];metal ion binding [GO:0046872];NAD binding [GO:0051287];NADH dehydrogenase (ubiquinone) activity [GO:0008137];quinone binding [GO:0048038]";"4 iron, 4 sulfur cluster binding [GO:0051539]		FMN binding [GO:0010181];metal ion binding [GO:0046872];NAD binding [GO:0051287];NADH dehydrogenase (ubiquinone) activity [GO:0008137];quinone binding [GO:0048038]";"4 iron, 4 sulfur cluster binding [GO:0051539]			1	0.999	21	795	795	795	40	30	38	23	25	17	30	19	44
31.0507	31.2283	31.0497	31.0952	29.9996	30.8068	30.7716	31.0863	31.1306	31.1906	31.0723	31.1776	31.1042	31.1085	31.0951	31.0491	31.0554	30.9538	31.0456	31.1571	30.9963	31.1745	30.8929	31.1176	30.892	30.9487	31.0912	Putative NADH dehydrogenase I chain E	BCAL2340	BCAL2340	metal ion binding [GO:0046872];oxidoreductase activity [GO:0016491]";"2 iron, 2 sulfur cluster binding [GO:0051537]		metal ion binding [GO:0046872];oxidoreductase activity [GO:0016491]";"2 iron, 2 sulfur cluster binding [GO:0051537]			1	0.999	9	345	345	345	13	17	13	13	9	12	11	14	13
25.2189	25.2334	24.422	25.9591	NaN	23.9311	23.3888	24.1816	23.8173	23.551	24.6344	23.8562	24.0074	24.0707	NaN	23.6285	23.2974	23.3337	NaN	24.1991	23.7759	23.9555	24.0785	23.2992	23.3404	23.5461	NaN	Protein-export membrane protein SecG	secG BCAL2345	BCAL2345	P-P-bond-hydrolysis-driven protein transmembrane transporter activity [GO:0015450];protein secretion [GO:0009306];integral component of membrane [GO:0016021]	protein secretion [GO:0009306]	P-P-bond-hydrolysis-driven protein transmembrane transporter activity [GO:0015450]	integral component of membrane [GO:0016021]	+	1	0.999	3	80	80	80	3	5	2	3	2	5	2	2	5
29.4871	29.6726	29.657	29.814	28.9988	29.4713	29.1956	29.5637	29.2561	29.4235	29.5197	29.4291	29.1927	29.4321	29.3749	29.5593	29.1765	29.6041	29.3472	29.2267	29.2483	29.5633	29.351	29.3657	29.2939	29.3169	29.2034	Triosephosphate isomerase (TIM) (TPI) (EC 5.3.1.1) (Triose-phosphate isomerase)	tpiA BCAL2346	BCAL2346	gluconeogenesis [GO:0006094];glycolytic process [GO:0006096];pentose-phosphate shunt [GO:0006098];triose-phosphate isomerase activity [GO:0004807];cytoplasm [GO:0005737]	glycolytic process [GO:0006096];pentose-phosphate shunt [GO:0006098];gluconeogenesis [GO:0006094]	triose-phosphate isomerase activity [GO:0004807]	cytoplasm [GO:0005737]		1	0.999	11	547	547	547	24	24	24	27	11	19	19	21	23
27.5013	27.9354	28.1925	27.1921	27.8281	28.0327	28.0003	27.2556	27.9594	27.3505	26.7668	27.8002	27.5602	27.8325	28.0849	27.8565	27.6256	28.0739	28.2847	27.5471	27.5736	27.7962	27.4209	28.2916	27.6237	28.1907	27.3402	Putative oxidoreductase	BCAL2347	BCAL2347	oxidoreductase activity [GO:0016491]		oxidoreductase activity [GO:0016491]			1	0.999	8	219	219	219	6	10	7	8	3	13	7	8	8
24.9524	25.1425	25.4825	24.8238	25.2299	25.705	25.8634	25.2569	25.2437	24.9785	25.249	25.8282	25.6553	25.4821	24.9489	26.0465	25.1578	25.9959	25.9914	25.4716	25.5064	25.3464	24.6142	25.6235	25.6266	25.9891	25.2398	Putative lipoprotein	BCAL2351	BCAL2351						1	0.999	4	70	70	70	1	5	2	4	1	4	2	0	3
26.7439	25.999	26.0358	26.2723	28.704	27.044	27.8325	27.3849	29.756	29.657	30.9399	28.8859	30.3702	30.1896	29.0872	28.3743	28.6528	28.8375	27.4308	30.0548	30.466	29.4287	30.177	27.0562	28.1023	27.4956	29.5615	Carbonic anhydrase (EC 4.2.1.1) (Carbonate dehydratase)	BCAL2352	BCAL2352	carbon utilization [GO:0015976];zinc ion binding [GO:0008270];carbonate dehydratase activity [GO:0004089]	carbon utilization [GO:0015976]	zinc ion binding [GO:0008270];carbonate dehydratase activity [GO:0004089]		+	1	0.999	9	234	234	234	5	2	3	4	7	5	4	7	10
25.0331	NaN	NaN	NaN	22.8285	NaN	NaN	NaN	NaN	NaN	29.3841	NaN	28.1803	29.3722	27.5285	NaN	NaN	NaN	NaN	28.771	29.1642	28.9882	28.9586	NaN	NaN	NaN	26.1626	Putative sulfate transporter	BCAL2353	BCAL2353	secondary active sulfate transmembrane transporter activity [GO:0008271];integral component of membrane [GO:0016021]		secondary active sulfate transmembrane transporter activity [GO:0008271]	integral component of membrane [GO:0016021]	+	1	0.999	6	55	55	55	1	1	1	1	1	1	1	1	1
28.7344	28.8334	28.5222	28.8853	28.5508	28.5776	28.4679	28.6368	28.6743	28.3524	29.0957	28.5058	28.6796	28.7293	28.4327	28.5234	28.2874	28.5128	28.4361	28.5592	28.7237	28.6557	28.5943	28.545	28.6182	28.612	28.5417	Acetolactate synthase isozyme III small subunit (EC 2.2.1.6)	ilvH BCAL2358	BCAL2358	branched-chain amino acid biosynthetic process [GO:0009082];acetolactate synthase activity [GO:0003984]	branched-chain amino acid biosynthetic process [GO:0009082]	acetolactate synthase activity [GO:0003984]			1	0.999	7	216	216	216	7	7	6	7	8	7	7	8	8
29.9063	29.5277	29.473	29.5349	29.6962	29.2892	29.507	29.3413	29.2871	29.3775	29.7608	29.0936	29.5546	29.5159	29.0335	29.2195	29.2619	29.1679	29.1761	29.5738	29.7252	29.3903	29.8393	29.0414	29.303	29.1804	29.2435	Acetolactate synthase (EC 2.2.1.6)	ilvI BCAL2359	BCAL2359	flavin adenine dinucleotide binding [GO:0050660];isoleucine biosynthetic process [GO:0009097];magnesium ion binding [GO:0000287];thiamine pyrophosphate binding [GO:0030976];valine biosynthetic process [GO:0009099];acetolactate synthase activity [GO:0003984]	valine biosynthetic process [GO:0009099];isoleucine biosynthetic process [GO:0009097]	flavin adenine dinucleotide binding [GO:0050660];magnesium ion binding [GO:0000287];thiamine pyrophosphate binding [GO:0030976];acetolactate synthase activity [GO:0003984]			1	0.999	26	773	773	773	35	27	32	35	23	31	24	31	32
25.7074	26.0207	25.843	25.905	25.7602	26.0637	26.0503	25.9747	26.0028	26.0199	25.9749	26.2746	25.9262	26.0346	26.3481	25.9606	25.8914	26.3078	26.314	25.998	26.0328	26.1238	25.6858	26.5546	26.3864	26.4143	26.0168	Putative sigma factor	BCAL2360	BCAL2360	DNA-templated transcription, initiation [GO:0006352]";sigma factor activity [GO:0016987];transcription factor activity, sequence-specific DNA binding [GO:0003700];"DNA binding [GO:0003677]	DNA-templated transcription, initiation [GO:0006352]	sigma factor activity [GO:0016987];transcription factor activity, sequence-specific DNA binding [GO:0003700]";"DNA binding [GO:0003677]			1	0.999	5	88	88	88	2	3	4	3	1	3	2	4	5
26.4497	26.6759	26.4267	26.609	NaN	26.2538	26.1462	26.6846	26.5707	26.5965	26.542	26.6154	26.7807	26.5778	26.7065	26.0668	NaN	26.7201	26.5313	26.4369	26.3021	26.9935	26.0334	26.6593	26.5996	26.5148	26.244	Putative exported protein	BCAL2362	BCAL2362						1	0.999	3	55	55	55	2	3	3	3	1	1	1	2	2
27.9926	28.1118	28.1027	28.1711	28.0808	28.6902	28.7377	28.3265	28.6573	28.388	28.4028	28.7553	28.0721	28.3873	28.4531	29.0187	28.6724	28.85	28.8187	28.2857	28.1361	28.3103	28.0283	28.7729	28.6566	28.8533	28.6135	TetR family regulatory protein	BCAL2367	BCAL2367	regulation of transcription, DNA-templated [GO:0006355];transcription, DNA-templated [GO:0006351]";"DNA binding [GO:0003677]	transcription, DNA-templated [GO:0006351]";"regulation of transcription, DNA-templated [GO:0006355]	DNA binding [GO:0003677]		+	1	0.999	8	267	267	267	10	10	10	10	7	11	8	9	11
27.3968	27.8433	NaN	27.3387	28.8243	27.1332	27.8617	27.8057	27.7444	27.5858	27.6757	27.9847	26.9532	27.1239	27.2976	28.0708	27.6322	28.1607	27.9409	27.1197	27.4414	27.3351	27.0487	27.8243	27.8257	28.4333	27.9968	Cytokinin riboside 5'-monophosphate phosphoribohydrolase (EC 3.2.2.n1)	BCAL2368	BCAL2368	cytokinin biosynthetic process [GO:0009691];hydrolase activity [GO:0016787]	cytokinin biosynthetic process [GO:0009691]	hydrolase activity [GO:0016787]			1	0.999	9	81	81	81	1	1	2	2	5	2	3	1	5
NaN	NaN	NaN	NaN	NaN	NaN	26.7486	NaN	26.5831	25.2536	NaN	NaN	NaN	NaN	NaN	25.6179	NaN	25.885	25.6757	NaN	NaN	NaN	NaN	26.6456	25.5742	26.849	NaN	Uncharacterized protein	BCAL2371	BCAL2371					+	1	0.999	4	27	27	27	2	0	0	0	0	0	0	1	1
23.5681	NaN	NaN	NaN	NaN	24.942	23.9384	NaN	23.0381	NaN	NaN	NaN	23.963	NaN	24.4043	24.484	NaN	24.5315	24.8658	24.3665	23.0826	23.8207	NaN	24.513	24.449	24.5006	NaN	Putative alanyl-tRNA synthetase	BCAL2372	BCAL2372	alanyl-tRNA aminoacylation [GO:0006419];ATP binding [GO:0005524];nucleic acid binding [GO:0003676];alanine-tRNA ligase activity [GO:0004813]	alanyl-tRNA aminoacylation [GO:0006419]	ATP binding [GO:0005524];nucleic acid binding [GO:0003676];alanine-tRNA ligase activity [GO:0004813]			1	0.999	4	25	25	25	1	1	0	0	1	1	0	0	1
27.529	NaN	NaN	27.3215	27.4051	NaN	26.3412	NaN	NaN	NaN	27.1734	26.0101	27.7162	27.3784	26.8609	27.4538	27.5418	26.1018	NaN	NaN	27.6774	26.9872	27.4383	26.8075	26.4588	26.8122	NaN	Putative globin	BCAL2373	BCAL2373	oxygen transport [GO:0015671];oxygen binding [GO:0019825]	oxygen transport [GO:0015671]	oxygen binding [GO:0019825]			1	0.999	4	35	35	35	2	1	2	4	3	0	1	0	0
27.2688	27.6459	27.8651	27.4776	27.4718	28.4751	28.7708	28.058	28.0636	27.9042	27.2704	28.136	27.2124	27.9515	27.9667	28.4631	28.1261	28.6066	28.9596	27.4745	27.8745	27.813	27.5708	29.0126	28.5849	29.1071	28.0853	Quinone oxidoreductase (EC 1.6.5.5)	qor BCAL2384	BCAL2384	zinc ion binding [GO:0008270];NADPH:quinone reductase activity [GO:0003960]		zinc ion binding [GO:0008270];NADPH:quinone reductase activity [GO:0003960]		+	1	0.999	9	256	256	256	5	7	7	6	9	9	10	11	8
NaN	23.6779	NaN	NaN	NaN	NaN	NaN	NaN	NaN	23.7902	NaN	NaN	24.5656	24.6198	24.5049	NaN	NaN	NaN	24.3627	24.6129	NaN	24.4288	NaN	NaN	NaN	NaN	24.3637	Putative dehydrogenase	BCAL2386	BCAL2386						0.9993	0.999	2	28	28	28	1	1	1	2	0	1	1	1	1
29.7335	29.3249	29.4111	29.7047	29.5364	29.0073	29.0766	29.1105	29.2941	29.1247	29.4852	29.0801	29.4587	29.4968	29.3659	29.0591	28.9815	29.0649	29.0692	29.6309	29.6222	29.3869	29.496	29.0646	28.9788	29.0847	29.1192	Phosphoribosylamine--glycine ligase (EC 6.3.4.13) (GARS) (Glycinamide ribonucleotide synthetase) (Phosphoribosylglycinamide synthetase)	purD BCAL2389	BCAL2389	'de novo' IMP biosynthetic process [GO:0006189];metal ion binding [GO:0046872];phosphoribosylamine-glycine ligase activity [GO:0004637];purine nucleobase biosynthetic process [GO:0009113];ATP binding [GO:0005524]	purine nucleobase biosynthetic process [GO:0009113];'de novo' IMP biosynthetic process [GO:0006189]	metal ion binding [GO:0046872];phosphoribosylamine-glycine ligase activity [GO:0004637];ATP binding [GO:0005524]			1	0.999	18	601	601	601	28	23	25	32	19	16	18	24	31
30.2275	29.5791	29.6981	29.7319	30.5065	28.6713	29.3711	29.2746	29.5474	29.5589	29.5598	29.1104	29.5758	29.7799	29.5568	29.2076	29.5259	29.1202	29.2639	29.8752	29.8274	29.5083	30.0894	29.486	29.2386	29.3675	29.2741	Ribosomal silencing factor RsfS	rsfS BCAL2392	BCAL2392	mature ribosome assembly [GO:0042256];negative regulation of ribosome biogenesis [GO:0090071];negative regulation of translation [GO:0017148];cytoplasm [GO:0005737]	negative regulation of ribosome biogenesis [GO:0090071];negative regulation of translation [GO:0017148];mature ribosome assembly [GO:0042256]		cytoplasm [GO:0005737]		1	0.999	6	298	298	298	11	12	11	12	10	9	9	8	11
27.0503	27.2341	27.3319	27.1573	27.6206	26.7961	26.9421	27.0806	26.8905	26.4234	27.0037	26.5809	26.8032	27.3653	26.478	26.7306	26.0452	26.6788	26.4982	26.7939	27.3683	26.7075	26.9071	26.4595	26.8535	26.882	26.6708	Maf-like protein BCAL2394	BCAL2394	BCAL2394	nucleoside-triphosphate diphosphatase activity [GO:0047429];cytoplasm [GO:0005737]		nucleoside-triphosphate diphosphatase activity [GO:0047429]	cytoplasm [GO:0005737]		1	0.999	3	99	99	99	3	4	4	5	4	5	2	3	5
27.104	26.907	27.0179	26.9526	26.3309	26.8234	27.0365	27.0721	26.9238	26.8089	26.6588	26.7083	26.7755	26.7639	26.5446	26.5311	26.5747	26.7993	26.5478	26.7637	26.8262	26.7393	26.7753	26.4895	26.6308	26.4531	26.7258	Ribonuclease G (EC 3.1.4.-)	cafA BCAL2395	BCAL2395	RNA binding [GO:0003723];RNA processing [GO:0006396];ribonuclease activity [GO:0004540]	RNA processing [GO:0006396]	RNA binding [GO:0003723];ribonuclease activity [GO:0004540]			1	0.999	11	200	200	200	6	8	9	13	3	9	6	10	7
30.1712	29.1775	29.4339	29.2874	30.43	27.7462	29.2282	28.7489	29.3781	29.0718	29.3281	28.7748	28.8047	29.2658	28.6758	28.9418	29.0363	28.5414	29.0113	29.3816	29.6928	28.4506	29.5006	28.8525	28.0642	29.1498	28.481	Uncharacterized protein	BCAL2396	BCAL2396						1	0.999	3	120	120	120	5	4	5	4	5	3	4	4	6
26.7063	26.9343	27.1886	27.3031	27.7814	26.7368	26.462	26.7328	27.0472	26.7109	26.835	26.9121	26.7253	27.1905	27.1449	27.1422	27.1294	27.1004	26.9898	27.0564	27.0805	27.275	27.339	27.1415	27.1841	27.1393	27.0318	Thiamine-monophosphate kinase (TMP kinase) (Thiamine-phosphate kinase) (EC 2.7.4.16)	thiL BCAL3396	BCAL3396	magnesium ion binding [GO:0000287];thiamine biosynthetic process [GO:0009228];thiamine diphosphate biosynthetic process [GO:0009229];thiamine-phosphate kinase activity [GO:0009030];ATP binding [GO:0005524]	thiamine diphosphate biosynthetic process [GO:0009229];thiamine biosynthetic process [GO:0009228]	magnesium ion binding [GO:0000287];thiamine-phosphate kinase activity [GO:0009030];ATP binding [GO:0005524]			1	0.999	5	43	43	43	1	1	2	4	3	1	1	1	1
26.5532	26.1888	26.36	26.0922	26.2129	25.8718	26.0018	26.108	26.1116	26.2861	26.4103	26.1428	26.5762	26.0994	26.0248	26.0026	26.6608	26.142	25.9832	26.4971	26.3165	25.8638	26.3712	26.3818	26.4252	26.3894	25.9827	Putative competence-damaged related protein	BCAL3398	BCAL3398						1	0.999	4	101	101	101	4	3	2	4	1	4	3	4	5
29.8767	29.9254	29.7685	30.1117	29.8966	29.6055	29.6471	29.604	29.7536	29.6431	29.9315	29.6996	29.8272	29.9131	29.7494	29.7427	29.5097	29.7243	29.701	29.6796	29.8367	29.7265	29.8852	29.9063	29.7036	29.8564	29.5643	Orotidine 5'-phosphate decarboxylase (EC 4.1.1.23) (OMP decarboxylase) (OMPDCase) (OMPdecase)	pyrF BCAL3400	BCAL3400	'de novo' pyrimidine nucleobase biosynthetic process [GO:0006207];'de novo' UMP biosynthetic process [GO:0044205];orotidine-5'-phosphate decarboxylase activity [GO:0004590]	'de novo' UMP biosynthetic process [GO:0044205];'de novo' pyrimidine nucleobase biosynthetic process [GO:0006207]	orotidine-5'-phosphate decarboxylase activity [GO:0004590]			1	0.999	14	521	521	521	20	20	18	22	16	15	15	17	19
27.6817	27.0889	27.1584	27.4542	27.8016	26.5472	26.9116	26.8615	27.1742	27.0032	27.4256	26.9496	27.2551	27.3152	27.0127	26.7813	26.8146	26.9013	26.9259	27.3361	27.5803	27.2038	27.6925	26.9955	27.2009	27.2972	26.9728	Shikimate dehydrogenase (NADP(+)) (SDH) (EC 1.1.1.25)	aroE BCAL3413	BCAL3413	aromatic amino acid family biosynthetic process [GO:0009073];chorismate biosynthetic process [GO:0009423];shikimate 3-dehydrogenase (NADP+) activity [GO:0004764];shikimate metabolic process [GO:0019632];NADP binding [GO:0050661]	chorismate biosynthetic process [GO:0009423];shikimate metabolic process [GO:0019632];aromatic amino acid family biosynthetic process [GO:0009073]	shikimate 3-dehydrogenase (NADP+) activity [GO:0004764];NADP binding [GO:0050661]			1	0.999	9	242	242	242	13	11	9	13	11	6	8	8	10
29.5915	29.102	29.0821	29.3166	29.3096	27.8597	28.5137	28.5759	29.0501	28.6293	28.775	28.2845	28.9305	29.3989	28.611	27.9482	27.8659	28.154	27.8448	28.9976	29.6526	28.7096	29.5726	28.012	28.133	28.2484	28.6131	Putative exoribonuclease II	BCAL3414	BCAL3414					+	1	0.999	15	280	280	280	12	9	7	14	13	4	8	11	12
26.4203	25.3518	25.6586	25.5584	26.8251	24.817	25.7983	24.9143	25.6521	25.5111	25.4024	25.1276	26.1277	25.9811	25.8307	25.3794	25.3571	25.3426	25.7247	26.0173	26.3231	25.6211	26.385	25.6138	25.2129	25.5368	25.6386	Uncharacterized protein	BCAL3415	BCAL3415						1	0.999	6	64	64	64	3	2	1	2	4	1	1	2	4
28.7952	28.5785	28.5672	28.7519	28.9143	28.3574	28.5	28.4557	28.5825	28.5806	28.6427	28.4452	28.6716	28.7509	28.6024	28.5217	28.4877	28.4782	28.377	28.7492	28.9741	28.6394	28.9608	28.4565	28.6547	28.609	28.6159	UDP-N-acetylmuramate--L-alanyl-gamma-D-glutamyl-meso-2,6-diaminoheptandioate ligase (EC 6.3.2.45) (Murein peptide ligase) (UDP-N-acetylmuramate:L-alanyl-gamma-D-glutamyl-meso-diaminopimelate ligase)	mpl BCAL3416	BCAL3416	ATP binding [GO:0005524];cell cycle [GO:0007049];cell division [GO:0051301];cell wall organization [GO:0071555];peptidoglycan biosynthetic process [GO:0009252];peptidoglycan turnover [GO:0009254];regulation of cell shape [GO:0008360];acid-amino acid ligase activity [GO:0016881]	cell division [GO:0051301];cell wall organization [GO:0071555];peptidoglycan biosynthetic process [GO:0009252];peptidoglycan turnover [GO:0009254];regulation of cell shape [GO:0008360];cell cycle [GO:0007049]	ATP binding [GO:0005524];acid-amino acid ligase activity [GO:0016881]			1	0.999	16	479	479	479	16	19	18	20	15	18	18	17	20
25.4342	26.2126	26.2471	26.0398	25.0641	25.6577	25.1349	25.6979	26.1174	26.1275	26.0941	NaN	25.8254	26.3432	26.3297	26.0379	25.114	26.0409	NaN	26.0361	25.9761	26.4214	25.88	26.2342	25.9528	25.5721	26.1492	Putative thioredoxin protein	BCAL3418	BCAL3418	cell redox homeostasis [GO:0045454];oxidoreductase activity [GO:0016491];cell [GO:0005623]	cell redox homeostasis [GO:0045454]	oxidoreductase activity [GO:0016491]	cell [GO:0005623]		1	0.999	5	52	52	52	3	2	1	1	3	1	2	1	6
27.6257	28.2713	28.3166	26.8398	28.7484	27.3079	28.4361	27.2789	27.7396	27.6378	27.3633	27.6596	26.8988	27.5278	27.7882	27.0417	26.8454	26.8932	27.1337	27.7131	28.161	27.3687	27.5667	27.2536	26.9776	27.4578	26.7774	3-dehydroquinate dehydratase (3-dehydroquinase) (EC 4.2.1.10) (Type II DHQase)	aroQ BCAL3419	BCAL3419	aromatic amino acid family biosynthetic process [GO:0009073];chorismate biosynthetic process [GO:0009423];3-dehydroquinate dehydratase activity [GO:0003855]	chorismate biosynthetic process [GO:0009423];aromatic amino acid family biosynthetic process [GO:0009073]	3-dehydroquinate dehydratase activity [GO:0003855]			1	0.999	5	95	95	95	4	5	3	3	2	3	4	3	4
27.1151	27.6658	27.5528	28.0075	27.8959	27.9213	27.7837	28.1604	27.6336	28.0993	28.0995	27.6565	28.0615	27.8811	27.9352	27.9844	27.3743	27.6379	27.6668	27.835	27.5303	28.0801	27.7699	27.9021	27.7193	27.4181	28.0215	Biotin carboxyl carrier protein of acetyl-CoA carboxylase	accB BCAL3420	BCAL3420	acetyl-CoA carboxylase activity [GO:0003989];fatty acid biosynthetic process [GO:0006633];acetyl-CoA carboxylase complex [GO:0009317]	fatty acid biosynthetic process [GO:0006633]	acetyl-CoA carboxylase activity [GO:0003989]	acetyl-CoA carboxylase complex [GO:0009317]		1	0.999	3	77	77	77	4	3	2	3	3	4	3	2	3
30.8594	30.6131	30.6635	30.6739	30.5638	30.581	30.6752	30.8197	30.6927	30.6545	31.1032	30.4357	30.7701	30.6004	30.1579	30.3709	30.6118	30.418	30.3515	30.829	30.7755	30.6042	30.7359	30.3029	30.5391	30.4143	30.7009	Biotin carboxylase (EC 6.3.4.14)	accC BCAL3421	BCAL3421	biotin carboxylase activity [GO:0004075];metal ion binding [GO:0046872];ATP binding [GO:0005524]		biotin carboxylase activity [GO:0004075];metal ion binding [GO:0046872];ATP binding [GO:0005524]			1	0.999	18	754	754	754	26	30	25	31	21	26	25	33	26
26.4471	26.4381	26.4208	25.7416	25.9126	25.9304	26.2955	26.0754	26.2492	26.3993	26.4327	26.054	26.714	26.4881	26.6595	26.2685	26.376	26.125	25.9621	26.5838	26.7618	26.5467	26.8339	26.4554	26.3303	26.3881	26.2662	Putative membrane protein	BCAL3423	BCAL3423	integral component of membrane [GO:0016021]			integral component of membrane [GO:0016021]		1	0.999	9	205	205	205	5	7	8	7	3	5	5	5	10
32.689	33.0207	33.1164	32.7656	32.7758	33.0812	33.0901	33.2108	33.3763	33.3081	32.9617	33.2972	33.0056	33.2255	33.2767	33.3619	32.8077	33.3151	33.2631	33.0966	33.0983	33.1435	33.094	33.4007	33.0648	33.1472	33.142	Probable thiol peroxidase (EC 1.11.1.-)	tpx BCAL3424	BCAL3424	cell redox homeostasis [GO:0045454];thioredoxin peroxidase activity [GO:0008379];cell [GO:0005623]	cell redox homeostasis [GO:0045454]	thioredoxin peroxidase activity [GO:0008379]	cell [GO:0005623]		1	0.999	14	975	975	975	29	40	31	35	27	36	32	40	37
29.184	29.4223	29.6001	29.5934	29.2015	28.6166	29.0097	28.8556	29.103	28.5281	29.2371	29.0263	29.1295	29.4858	29.2303	29.1736	28.3217	28.9576	29.1537	28.9336	29.6556	29.1332	29.5754	29.3005	29.063	29.6063	29.012	Putative sugar kinase	BCAL3425	BCAL3425	kinase activity [GO:0016301]		kinase activity [GO:0016301]			1	0.999	15	560	560	560	21	28	25	29	17	15	15	14	24
NaN	NaN	NaN	NaN	27.3616	28.0044	28.3722	24.7308	24.4712	26.0848	NaN	27.8722	24.7183	25.3926	28.7708	27.6688	27.9418	27.25	27.4233	27.9928	25.6413	25.649	25.8318	27.3944	25.9804	26.5205	26.173	Putative lipoprotein	BCAL3426	BCAL3426	outer membrane [GO:0019867]			outer membrane [GO:0019867]	+	1	0.999	5	42	42	42	0	0	0	0	3	2	1	1	0
28.1934	28.9095	28.7518	28.7593	28.4425	29.299	29.1408	29.3921	29.2562	29.6725	28.6047	29.929	29.0452	29.3188	29.9043	29.2845	28.7797	29.7216	30.1205	29.426	29.005	29.5808	28.9831	29.9948	29.6326	29.691	29.043	Histone H1-like protein	hctB BCAL3427	BCAL3427	chromosome condensation [GO:0030261];DNA binding [GO:0003677];nucleosome assembly [GO:0006334];nucleosome [GO:0000786]	nucleosome assembly [GO:0006334];chromosome condensation [GO:0030261]	DNA binding [GO:0003677]	nucleosome [GO:0000786]		1	0.999	3	96	96	96	1	4	2	4	2	4	4	4	5
32.0407	31.6919	31.5156	32.0514	31.8875	31.0337	31.4181	31.8335	31.8682	32.0332	32.1645	31.3062	31.3232	31.6096	31.0151	31.172	31.2585	31.1941	30.6756	31.3555	31.7691	31.2984	31.9028	30.7636	31.3014	30.868	31.7583	Ribonucleoside-diphosphate reductase subunit beta (EC 1.17.4.1)	nrdB BCAL3428	BCAL3428	deoxyribonucleotide biosynthetic process [GO:0009263];DNA replication [GO:0006260]";metal ion binding [GO:0046872];ribonucleoside-diphosphate reductase activity, thioredoxin disulfide as acceptor [GO:0004748];"integral component of membrane [GO:0016021]	DNA replication [GO:0006260];deoxyribonucleotide biosynthetic process [GO:0009263]	ribonucleoside-diphosphate reductase activity, thioredoxin disulfide as acceptor [GO:0004748]";"metal ion binding [GO:0046872]	integral component of membrane [GO:0016021]		1	0.999	24	974	974	974	47	35	38	44	32	31	31	49	47
30.9384	30.848	30.8211	31.0873	30.8308	31.0935	31.0856	31.1597	30.9929	30.9217	30.9778	30.7758	30.6052	30.6297	30.4317	30.6993	30.4375	30.6721	30.3562	30.6138	30.7258	30.6581	30.8027	30.2119	30.5734	30.2752	31.0518	Ribonucleoside-diphosphate reductase (EC 1.17.4.1)	BCAL3429	BCAL3429	DNA replication [GO:0006260]";ribonucleoside-diphosphate reductase activity, thioredoxin disulfide as acceptor [GO:0004748];"ATP binding [GO:0005524]	DNA replication [GO:0006260]	ribonucleoside-diphosphate reductase activity, thioredoxin disulfide as acceptor [GO:0004748]";"ATP binding [GO:0005524]			1	0.999	74	3185	3185	3185	151	129	126	143	109	110	117	131	145
NaN	NaN	NaN	NaN	25.4075	25.6788	NaN	25.6317	NaN	25.7274	NaN	NaN	NaN	NaN	25.0835	25.9076	26.1538	25.4077	25.718	NaN	NaN	25.1126	NaN	25.9856	25.8019	25.8939	25.6623	N-acetylmuramyl-L-alanine amidase	ampD BCAL3430	BCAL3430	peptidoglycan catabolic process [GO:0009253];N-acetylmuramoyl-L-alanine amidase activity [GO:0008745]	peptidoglycan catabolic process [GO:0009253]	N-acetylmuramoyl-L-alanine amidase activity [GO:0008745]		+	0.9996	0.999	3	14	14	14	0	1	0	0	1	1	0	0	1
25.3412	25.5327	25.2241	25.8301	NaN	24.6699	24.6358	25.4248	25.3323	25.7158	26.0782	25.579	25.8329	25.673	25.7378	25.4892	24.7345	25.6588	25.6062	25.98	25.8369	26.1672	26.1367	25.3871	25.4948	24.9578	25.6324	Putative exported protein	BCAL3431	BCAL3431					+	1	0.999	2	42	42	42	2	2	3	2	0	1	2	3	2
28.3927	28.4248	28.4251	28.4217	28.3822	28.194	28.1638	28.1027	28.0734	27.6851	28.207	27.9479	28.183	28.3298	28.3257	27.9397	27.9018	28.0013	28.0212	28.206	28.4351	28.2365	28.472	28.0952	27.9517	28.0877	28.1115	Signal recognition particle protein (Fifty-four homolog)	ffh BCAL3433	BCAL3433	7S RNA binding [GO:0008312];GTP binding [GO:0005525];GTPase activity [GO:0003924];SRP-dependent cotranslational protein targeting to membrane [GO:0006614];signal recognition particle [GO:0048500]	SRP-dependent cotranslational protein targeting to membrane [GO:0006614]	GTP binding [GO:0005525];GTPase activity [GO:0003924];7S RNA binding [GO:0008312]	signal recognition particle [GO:0048500]		1	0.999	19	607	607	607	24	25	27	29	23	19	16	25	22
29.7229	29.325	29.4274	29.4396	30.0354	29.0734	29.6192	28.9603	29.4367	29.4036	29.4432	29.0694	29.1602	29.5488	29.322	29.6549	29.5522	29.0748	29.4942	29.3483	29.6515	29.1695	29.7239	29.4121	29.1636	29.567	29.1981	Putative hypoxanthine phosphoribosyltransferase	BCAL3434	BCAL3434	nucleoside metabolic process [GO:0009116]";"transferase activity, transferring glycosyl groups [GO:0016757]	nucleoside metabolic process [GO:0009116]	transferase activity, transferring glycosyl groups [GO:0016757]			1	0.999	9	326	326	326	11	11	10	13	17	9	14	8	17
27.6173	27.6439	27.185	NaN	26.4048	27.5373	27.2366	NaN	28.0334	27.9834	27.8442	27.2904	27.7543	NaN	NaN	27.3681	27.376	27.6572	27.5839	28.2485	27.5268	NaN	NaN	28.0726	27.6484	27.433	27.5712	Putative lipoprotein	BCAL3438	BCAL3438						1	0.999	6	49	49	49	2	1	1	2	1	1	2	2	1
28.1806	28.0594	27.876	28.4012	27.6556	28.0815	27.7021	28.3016	28.2474	28.1526	28.5081	28.0914	27.6974	27.9907	27.6702	27.8878	27.4392	28.0113	27.4318	27.8105	28.1911	28.0251	28.0349	27.6027	27.6263	27.6869	28.0946	Octaprenyl-diphosphate synthase (EC 2.5.1.-)	ispB BCAL3443	BCAL3443	isoprenoid biosynthetic process [GO:0008299];transferase activity [GO:0016740]	isoprenoid biosynthetic process [GO:0008299]	transferase activity [GO:0016740]			1	0.999	13	265	265	265	11	11	11	16	8	10	6	9	9
22.7536	23.0061	23.7339	23.8207	NaN	24.8621	NaN	23.1227	22.9665	NaN	NaN	NaN	NaN	NaN	24.3623	NaN	NaN	NaN	NaN	23.3573	23.4582	NaN	NaN	NaN	NaN	NaN	NaN	Putative membrane protein	BCAL3444	BCAL3444	flavin adenine dinucleotide binding [GO:0050660];oxidoreductase activity, acting on CH-OH group of donors [GO:0016614]";"integral component of membrane [GO:0016021]		oxidoreductase activity, acting on CH-OH group of donors [GO:0016614]";"flavin adenine dinucleotide binding [GO:0050660]	integral component of membrane [GO:0016021]		1	0.999	4	15	15	15	1	1	0	0	1	1	1	1	1
25.1884	24.9869	24.8228	25.034	24.8072	24.6579	24.5259	24.5995	24.7459	25.0537	24.8184	24.7641	25.1472	25.0801	25.3937	24.6983	24.9796	24.7232	24.7381	25.2092	25.1956	25.1991	25.2298	25.1014	25.0194	24.9506	24.9907	Dephospho-CoA kinase (EC 2.7.1.24) (Dephosphocoenzyme A kinase)	coaE BCAL3448	BCAL3448	ATP binding [GO:0005524];coenzyme A biosynthetic process [GO:0015937];dephospho-CoA kinase activity [GO:0004140];cytoplasm [GO:0005737]	coenzyme A biosynthetic process [GO:0015937]	dephospho-CoA kinase activity [GO:0004140];ATP binding [GO:0005524]	cytoplasm [GO:0005737]		1	0.999	4	77	77	77	4	3	3	2	2	1	3	2	3
28.1787	27.9634	27.9251	28.1787	27.9743	27.6865	27.2456	27.3581	27.9159	27.7776	28.3927	27.5625	28.3149	28.3705	28.0813	27.7536	28.057	27.505	26.5224	28.5917	28.5008	27.8742	28.3435	27.6996	27.495	28.0112	27.8662	NUDIX hydrolase	BCAL3450	BCAL3450	hydrolase activity [GO:0016787]		hydrolase activity [GO:0016787]			1	0.999	5	101	101	101	3	4	2	3	4	4	5	2	6
29.4545	29.3344	29.4585	29.1146	29.3927	28.82	29.1124	29.0217	29.1862	29.1563	29.316	29.0305	29.3777	29.3983	29.3278	29.0763	29.1734	29.0317	29.0283	29.5046	29.6103	29.2656	29.5939	29.0904	29.2079	29.2223	29.1308	Uncharacterized protein	BCAL3451	BCAL3451						1	0.999	16	515	515	515	24	25	23	17	19	16	18	20	23
30.1	30.1717	30.1058	30.6494	29.9018	30.1388	29.9052	30.3224	30.2162	30.3258	30.1907	30.2967	30.2067	30.4153	30.3463	30.2417	29.8399	30.3472	30.2651	30.1599	30.1438	30.4083	30.3708	30.0731	30.0638	29.9772	30.2575	Amino-acid acetyltransferase (EC 2.3.1.1) (N-acetylglutamate synthase) (AGSase)];Arginine biosynthesis bifunctional protein ArgJ beta chain] [Includes: Glutamate N-acetyltransferase (EC 2.3.1.35) (Ornithine acetyltransferase) (OATase) (Ornithine transacetylase);Arginine biosynthesis bifunctional protein ArgJ [Cleaved into: Arginine biosynthesis bifunctional protein ArgJ alpha chain	argJ BCAL3452	BCAL3452	acetyl-CoA:L-glutamate N-acetyltransferase activity [GO:0004042];arginine biosynthetic process [GO:0006526];glutamate N-acetyltransferase activity [GO:0004358];cytoplasm [GO:0005737]	arginine biosynthetic process [GO:0006526]	glutamate N-acetyltransferase activity [GO:0004358];acetyl-CoA:L-glutamate N-acetyltransferase activity [GO:0004042]	cytoplasm [GO:0005737]		1	0.999	18	468	468	468	23	21	15	20	15	15	13	18	19
25.5508	24.7802	25.394	25.089	25.4946	NaN	24.4973	24.3717	24.0094	24.6716	24.8648	23.6038	25.0412	24.9791	23.9615	NaN	NaN	23.6349	23.2594	23.6614	25.2851	24.4588	NaN	NaN	24.6483	NaN	24.152	Uncharacterized protein	BCAL3454	BCAL3454						0.9993	0.999	2	35	35	35	2	0	0	2	2	1	1	1	1
27.6758	28.261	28.1249	27.7731	27.3054	28.9173	28.4853	28.1112	28.1048	28.3864	27.8747	28.7211	27.7556	28.1	28.1884	29.0545	27.6365	28.8121	28.9532	27.8292	27.9186	27.8276	27.3504	28.8889	28.6039	28.8255	28.2001	Putative thioredoxin reductase	BCAL3456	BCAL3456	cell redox homeostasis [GO:0045454];oxidoreductase activity [GO:0016491];cell [GO:0005623]	cell redox homeostasis [GO:0045454]	oxidoreductase activity [GO:0016491]	cell [GO:0005623]		1	0.999	5	149	149	149	2	4	4	5	2	6	6	5	4
29.7156	29.9674	29.9516	29.8754	29.8752	29.8409	29.8831	30.396	30.2716	30.206	29.9615	30.0217	29.4641	29.5524	29.5435	29.8966	29.8987	29.9374	29.1633	29.5294	29.5043	29.5635	29.4404	29.1598	29.6767	29.1232	29.9732	Cell division protein FtsZ	ftsZ BCAL3457	BCAL3457	cell septum assembly [GO:0090529];cytoplasm [GO:0005737];FtsZ-dependent cytokinesis [GO:0043093];GTP binding [GO:0005525];GTPase activity [GO:0003924];protein polymerization [GO:0051258];cell division site [GO:0032153]	FtsZ-dependent cytokinesis [GO:0043093];protein polymerization [GO:0051258];cell septum assembly [GO:0090529]	GTP binding [GO:0005525];GTPase activity [GO:0003924]	cytoplasm [GO:0005737];cell division site [GO:0032153]		1	0.999	19	1125	1125	1125	41	45	52	46	42	45	36	51	50
28.8642	29.1851	28.9855	29.2195	29.1673	29.4063	29.498	29.3756	29.5655	29.5705	29.2408	29.651	28.989	29.0749	29.3399	29.8264	29.1161	29.749	29.9727	28.6836	28.935	29.2658	29.274	29.9876	29.8022	29.934	29.7203	Delta-aminolevulinic acid dehydratase (EC 4.2.1.24)	hemB BCAL0264	BCAL0264	porphobilinogen synthase activity [GO:0004655];porphyrin-containing compound biosynthetic process [GO:0006779];metal ion binding [GO:0046872]	porphyrin-containing compound biosynthetic process [GO:0006779]	porphobilinogen synthase activity [GO:0004655];metal ion binding [GO:0046872]		+	1	0.999	19	1080	1080	1080	34	31	29	36	23	38	41	42	46
26.2115	25.9627	26.0156	26.1269	24.6394	25.444	25.5029	25.7716	26.045	26.0274	25.8057	26.2278	26.4884	26.3515	26.5902	26.0144	25.9941	26.0697	26.0731	26.5869	26.3011	26.444	26.4951	26.055	26.1655	26.0658	26.0613	Putative cytochrome c biogenesis protein	BCAL0267	BCAL0267	integral component of membrane [GO:0016021]			integral component of membrane [GO:0016021]	+	1	0.999	10	123	123	123	5	6	6	10	0	1	0	4	7
22.7579	NaN	NaN	NaN	24.0073	25.2065	25.2037	24.4368	24.8744	24.7978	24.491	25.3881	24.5417	24.3419	25.1437	25.8895	24.8008	25.3222	25.8868	24.3814	24.3946	24.8689	NaN	25.9009	25.7023	25.7995	25.129	Protein-methionine-sulfoxide reductase catalytic subunit MsrP (EC 1.8.5.-)	msrP BCAL0269	BCAL0269	metal ion binding [GO:0046872];molybdopterin cofactor binding [GO:0043546];nitrate assimilation [GO:0042128];oxidoreductase activity, acting on a sulfur group of donors, quinone or similar compound as acceptor [GO:0016672];periplasmic space [GO:0042597];protein repair [GO:0030091]";"integral component of membrane [GO:0016021]	protein repair [GO:0030091];nitrate assimilation [GO:0042128]	molybdopterin cofactor binding [GO:0043546];oxidoreductase activity, acting on a sulfur group of donors, quinone or similar compound as acceptor [GO:0016672]";"metal ion binding [GO:0046872]	periplasmic space [GO:0042597];integral component of membrane [GO:0016021]	+	1	0.999	4	87	87	87	1	2	0	0	0	2	3	2	4
28.1363	27.9003	28.0457	27.7584	27.6262	27.3809	27.422	27.5189	27.5964	27.6081	27.5146	27.4654	27.9096	28.0366	27.967	27.6307	27.6841	27.489	27.6427	28.0511	28.0418	27.8682	28.0024	27.8025	27.7479	27.7227	27.6279	Penicillin-binding protein 1A (EC 2.4.2.-)	mrcA BCAL0274	BCAL0274	penicillin binding [GO:0008658];transferase activity, transferring glycosyl groups [GO:0016757]";"integral component of membrane [GO:0016021]		transferase activity, transferring glycosyl groups [GO:0016757]";"penicillin binding [GO:0008658]	integral component of membrane [GO:0016021]		1	0.999	22	206	145	206	12	9	5	15	3	6	3	5	6
27.3154	27.3654	27.3349	27.0648	27.8826	26.7628	27.1689	27.2198	27.0163	27.0788	27.0404	26.8717	27.2723	27.3201	27.2204	26.9219	26.5544	26.8172	26.8296	27.3369	27.4722	27.1322	27.3029	26.9248	27.149	27.0722	27.1387	Shikimate kinase (SK) (EC 2.7.1.71)	aroK BCAL0279	BCAL0279	aromatic amino acid family biosynthetic process [GO:0009073];ATP binding [GO:0005524];chorismate biosynthetic process [GO:0009423];magnesium ion binding [GO:0000287];shikimate kinase activity [GO:0004765];cytoplasm [GO:0005737]	chorismate biosynthetic process [GO:0009423];aromatic amino acid family biosynthetic process [GO:0009073]	magnesium ion binding [GO:0000287];shikimate kinase activity [GO:0004765];ATP binding [GO:0005524]	cytoplasm [GO:0005737]		1	0.999	7	136	136	136	4	6	3	5	5	5	3	6	6
26.0711	26.5705	26.8285	25.8516	26.508	27.0328	27.3017	26.9627	26.5248	26.6006	25.9751	26.4018	26.2712	26.3997	26.1669	26.4809	26.6414	26.5106	26.202	26.4929	26.5792	26.4498	26.1776	26.1532	26.7483	26.5184	26.6004	Deoxyguanosinetriphosphate triphosphohydrolase-like protein	BCAL0281	BCAL0281	triphosphoric monoester hydrolase activity [GO:0016793]		triphosphoric monoester hydrolase activity [GO:0016793]			1	0.999	4	62	62	62	2	4	3	1	1	2	2	4	4
NaN	25.6853	24.9904	NaN	NaN	27.5391	27.3416	26.932	25.7938	25.9964	NaN	25.6143	24.9643	23.8923	25.4312	26.465	26.353	26.2031	26.3496	25.0767	24.2427	24.7795	NaN	26.7065	26.0426	26.2355	25.6887	Putative ABC transporter extracellular solute-binding protein	BCAL0282	BCAL0282	transporter activity [GO:0005215]		transporter activity [GO:0005215]		+	1	0.999	6	36	36	36	0	2	1	0	0	7	4	2	1
25.7721	25.0022	25.655	24.3596	25.5445	23.6799	25.7172	24.4654	NaN	NaN	24.3804	NaN	NaN	24.619	22.9909	NaN	NaN	NaN	NaN	24.1766	25.6305	NaN	24.9333	NaN	NaN	NaN	NaN	Putative outer membrane protein	BCAL0287	BCAL0287	outer membrane [GO:0019867];integral component of membrane [GO:0016021]			outer membrane [GO:0019867];integral component of membrane [GO:0016021]	+	1	0.999	3	27	27	27	2	2	3	1	1	1	3	1	1
27.1358	27.9127	28.0214	27.2616	27.7384	30.1996	30.123	28.8638	29.383	29.1287	27.7956	29.7906	28.5342	28.3027	29.0906	30.0476	30.2726	30.1707	30.8435	28.6962	28.1394	28.729	27.9185	30.8326	30.303	30.7568	29.2582	Uncharacterized protein	BCAL0288	BCAL0288	transposase activity [GO:0004803];transposition, DNA-mediated [GO:0006313]";"DNA binding [GO:0003677]	transposition, DNA-mediated [GO:0006313]	transposase activity [GO:0004803];DNA binding [GO:0003677]		+	1	0.999	8	293	293	293	3	3	4	3	5	14	19	9	7
29.0624	28.8428	28.9588	28.9523	29.0452	28.5592	28.8965	28.8369	28.4567	28.5135	28.625	28.4067	28.6214	28.6354	28.3551	28.4025	28.5166	28.4528	28.8557	28.7164	28.8317	28.5051	28.7329	28.705	28.6487	28.7835	28.5124	Glutamate synthase large subunit (EC 1.4.7.1)	glt1 BCAL0289	BCAL0289	glutamate biosynthetic process [GO:0006537];glutamate synthase (ferredoxin) activity [GO:0016041]	glutamate biosynthetic process [GO:0006537]	glutamate synthase (ferredoxin) activity [GO:0016041]			1	0.999	60	1209	1209	1209	47	46	44	61	35	45	39	53	49
28.4225	28.2973	28.3903	28.4114	28.5419	28.1219	28.2165	28.338	28.1802	28.2104	28.1616	28.1277	27.9412	28.0836	27.9835	28.1331	28.1217	28.1054	28.3567	28.1952	28.1486	28.0599	27.9202	28.4651	28.1502	28.4732	28.0929	Glutamate synthase small subunit (EC 1.4.1.13)	glt2 BCAL0290	BCAL0290	glutamate biosynthetic process [GO:0006537];iron-sulfur cluster binding [GO:0051536];glutamate synthase (NADPH) activity [GO:0004355]	glutamate biosynthetic process [GO:0006537]	iron-sulfur cluster binding [GO:0051536];glutamate synthase (NADPH) activity [GO:0004355]			1	0.999	20	472	472	472	24	18	18	26	18	18	15	21	17
NaN	NaN	NaN	NaN	NaN	NaN	NaN	NaN	27.5489	26.9172	26.9603	27.3277	26.6534	27.4241	27.0128	26.934	27.3274	27.1214	27.4398	27.5541	27.4886	27.2691	27.3192	27.5009	27.4638	27.9939	27.1239	Putative dehydrogenase/reductase	BCAL0295	BCAL0295					+	1	0.999	6	70	70	70	0	0	0	0	0	0	0	0	2
27.9979	27.9705	28.0996	27.7431	27.637	27.4124	27.763	27.3983	30.5874	30.6011	30.0174	30.86	30.9177	31.022	31.2754	30.8484	30.8338	30.7546	31.0958	31.0178	31.1535	30.8699	31.0298	30.9176	30.998	31.1927	30.6028	ABC transporter ATP-binding membrane protein	BCAL0296	BCAL0296	ATP binding [GO:0005524];ATPase activity, coupled to transmembrane movement of substances [GO:0042626]";"integral component of membrane [GO:0016021]		ATP binding [GO:0005524]";"ATPase activity, coupled to transmembrane movement of substances [GO:0042626]	integral component of membrane [GO:0016021]	+	1	0.999	14	277	277	277	4	5	4	5	3	5	4	4	12
26.5672	27.0982	27.3414	26.366	28.1592	26.3495	27.5041	26.6725	27.2089	26.429	27.0793	27.0326	26.2956	26.9005	26.3194	26.9238	26.6007	26.8983	26.8701	26.3093	27.2989	26.0597	26.8726	27.0554	26.5519	27.4359	26.7043	Putative thiamine biosynthesis oxidoreductase ThiO	thiO BCAL0297	BCAL0297	D-amino acid metabolic process [GO:0046416];FAD binding [GO:0071949];D-amino-acid oxidase activity [GO:0003884]	D-amino acid metabolic process [GO:0046416]	FAD binding [GO:0071949];D-amino-acid oxidase activity [GO:0003884]			1	0.999	6	210	210	210	8	10	9	8	8	7	8	6	10
25.1896	24.9756	25.0061	23.2741	NaN	NaN	24.8106	NaN	25.0178	NaN	24.5521	25.3605	25.8801	25.1306	25.3624	25.256	25.4864	25.3306	25.3329	25.484	25.081	25.4093	24.9789	25.2339	25.6619	24.9439	NaN	Thiazole synthase (EC 2.8.1.10)	thiG BCAL0299	BCAL0299	sulfurtransferase activity [GO:0016783];thiamine biosynthetic process [GO:0009228];thiamine diphosphate biosynthetic process [GO:0009229];cytoplasm [GO:0005737]	thiamine diphosphate biosynthetic process [GO:0009229];thiamine biosynthetic process [GO:0009228]	sulfurtransferase activity [GO:0016783]	cytoplasm [GO:0005737]		1	0.999	8	70	70	70	2	1	2	2	1	4	2	3	3
28.3456	28.2712	28.2199	28.0019	27.545	27.7401	27.9451	27.969	27.6717	27.9609	27.75	27.6509	28.2357	27.9733	27.9711	27.7104	28.0896	27.7017	27.6401	28.1102	28.0033	28.0099	28.0161	27.6496	27.8852	27.6923	27.7943	ABC transporter ATP-binding protein	BCAL0301	BCAL0301	ATPase activity [GO:0016887];ATP binding [GO:0005524]		ATP binding [GO:0005524];ATPase activity [GO:0016887]			1	0.999	12	83	83	83	3	5	4	3	1	5	3	3	2
NaN	25.803	NaN	25.8178	NaN	25.5124	NaN	NaN	24.5226	25.2121	NaN	24.7718	25.5717	25.1311	25.945	25.7506	25.6438	24.9277	NaN	25.5319	NaN	25.7	NaN	NaN	NaN	NaN	NaN	Putative membrane protein	BCAL0302	BCAL0302	transport [GO:0006810];ATP-binding cassette (ABC) transporter complex [GO:0043190]	transport [GO:0006810]		ATP-binding cassette (ABC) transporter complex [GO:0043190]	+	0.9989	0.999	2	41	41	41	1	2	1	2	1	2	1	1	2
25.1906	25.9931	25.942	25.9392	25.4436	26.1943	25.1154	25.4724	24.927	24.9535	25.4231	25.2772	24.9852	25.231	25.616	25.3759	24.4999	25.5336	24.9289	25.0472	24.9852	25.7039	25.1772	25.3261	25.5612	25.2361	25.7105	Putative membrane protein	BCAL0303	BCAL0303	phospholipid transport [GO:0015914];integral component of membrane [GO:0016021]	phospholipid transport [GO:0015914]		integral component of membrane [GO:0016021]		1	0.999	5	186	186	186	8	10	9	5	4	8	3	8	7
28.1669	28.8206	29.0482	28.5927	28.1097	28.7938	28.3638	28.4992	27.9082	27.5327	27.2096	28.0269	28.2076	28.2534	28.6471	27.8809	27.6477	28.1463	28.0888	28.0796	28.0207	28.2939	28.0341	27.8487	27.8577	27.7056	27.8382	VacJ-like lipoprotein	BCAL0304	BCAL0304	membrane [GO:0016020]			membrane [GO:0016020]	+	1	0.999	8	164	164	164	4	7	6	8	4	9	6	10	5
29.0974	29.6371	29.5162	29.3219	28.7676	29.4927	29.5072	29.4677	29.7508	29.693	29.3697	29.7637	29.4766	29.6318	29.9415	29.5718	29.7087	29.709	29.6957	29.4532	29.5059	29.7076	29.3084	29.7102	29.5591	29.6659	29.6002	Putative exported protein	BCAL0305	BCAL0305						1	0.999	11	336	336	336	8	12	7	14	8	11	9	11	13
28.409	28.512	28.3183	28.0199	28.3547	27.5062	27.9621	27.9422	27.8383	28.0373	28.1667	27.6468	28.1026	27.8532	28.0153	27.5754	27.9204	27.7706	28.1123	27.8899	28.4117	27.7282	27.6264	27.938	27.6812	28.043	27.6884	Uncharacterized protein	BCAL0306	BCAL0306						1	0.999	3	80	80	80	3	3	5	5	3	2	2	2	3
26.3692	26.5987	26.5624	26.566	26.3561	26.2589	26.2426	26.2327	26.1438	25.8408	26.2295	25.9895	26.0071	26.4761	26.4475	26.1628	25.6309	25.9971	25.874	26.3237	26.5418	26.6046	26.4958	25.6401	25.9602	25.8609	26.3964	ABC transporter ATP-binding protein	BCAL0307	BCAL0307	ATPase activity [GO:0016887];ATP binding [GO:0005524]		ATP binding [GO:0005524];ATPase activity [GO:0016887]			1	0.999	11	170	170	170	7	6	6	8	8	4	5	6	3
27.8033	27.5448	27.5634	27.6705	28.0497	26.8464	27.0641	26.9973	27.201	27.0869	27.686	27.313	27.5441	27.7213	27.0151	26.5785	27.1455	27.4414	27.2648	27.5777	27.8812	27.1776	27.5725	27.115	26.5254	27.5972	27.1952	BolA-like protein	BCAL0309	BCAL0309						1	0.999	5	119	119	119	6	6	5	5	6	4	4	3	4
27.332	26.7246	26.3858	27.6977	26.621	NaN	24.5059	26.6811	25.9403	25.6132	27.1526	25.1676	26.5655	26.5771	26.1705	NaN	NaN	NaN	NaN	26.2175	26.6883	26.5264	27.0849	NaN	NaN	NaN	26.1453	UDP-N-acetylglucosamine 1-carboxyvinyltransferase (EC 2.5.1.7) (Enoylpyruvate transferase) (UDP-N-acetylglucosamine enolpyruvyl transferase) (EPT)	murA BCAL0310	BCAL0310	cell cycle [GO:0007049];cell division [GO:0051301];cell wall organization [GO:0071555];peptidoglycan biosynthetic process [GO:0009252];regulation of cell shape [GO:0008360];UDP-N-acetylgalactosamine biosynthetic process [GO:0019277];UDP-N-acetylglucosamine 1-carboxyvinyltransferase activity [GO:0008760];cytoplasm [GO:0005737]	cell division [GO:0051301];cell wall organization [GO:0071555];peptidoglycan biosynthetic process [GO:0009252];regulation of cell shape [GO:0008360];UDP-N-acetylgalactosamine biosynthetic process [GO:0019277];cell cycle [GO:0007049]	UDP-N-acetylglucosamine 1-carboxyvinyltransferase activity [GO:0008760]	cytoplasm [GO:0005737]	+	1	0.999	8	60	60	60	7	3	2	8	1	1	0	4	1
28.4226	28.313	28.3332	28.4992	27.8856	27.8434	27.8995	28.1591	28.2305	27.8816	28.2405	28.1683	27.9926	28.2798	28.2145	27.9411	27.7329	28.0308	28.0763	28.0868	28.2997	28.3695	28.247	27.9948	27.8359	28.1807	27.9855	Histidinol dehydrogenase (HDH) (EC 1.1.1.23)	hisD BCAL0312	BCAL0312	histidine biosynthetic process [GO:0000105];NAD binding [GO:0051287];zinc ion binding [GO:0008270];histidinol dehydrogenase activity [GO:0004399]	histidine biosynthetic process [GO:0000105]	NAD binding [GO:0051287];zinc ion binding [GO:0008270];histidinol dehydrogenase activity [GO:0004399]			1	0.999	16	453	453	453	18	20	17	20	12	14	11	17	18
27.6585	27.6807	27.7425	27.8012	28.1482	27.4221	27.1792	27.6249	27.3765	27.5035	27.4778	27.292	27.7369	27.8159	27.7135	27.1345	27.5888	27.4578	27.5015	27.7099	27.7659	27.7006	27.9817	27.4721	27.5053	27.3647	27.6129	Histidinol-phosphate aminotransferase (EC 2.6.1.9) (Imidazole acetol-phosphate transaminase)	hisC BCAL0313	BCAL0313	histidine biosynthetic process [GO:0000105];L-phenylalanine:2-oxoglutarate aminotransferase activity [GO:0080130];pyridoxal phosphate binding [GO:0030170];histidinol-phosphate transaminase activity [GO:0004400]	histidine biosynthetic process [GO:0000105]	L-phenylalanine:2-oxoglutarate aminotransferase activity [GO:0080130];pyridoxal phosphate binding [GO:0030170];histidinol-phosphate transaminase activity [GO:0004400]			1	0.999	6	100	100	100	4	5	4	5	3	2	3	3	2
28.8358	28.8124	28.7254	28.8593	28.3459	28.5114	28.4137	28.7141	28.6394	28.9515	28.8284	28.7358	29.1839	29.0151	29.0219	28.4895	28.5541	28.6722	28.7062	29.0834	29.0049	29.0626	28.8549	28.7241	28.713	28.6804	28.748	Imidazole glycerol phosphate synthase subunit HisH (EC 2.4.2.-) (IGP synthase glutamine amidotransferase subunit) (IGP synthase subunit HisH) (ImGP synthase subunit HisH) (IGPS subunit HisH)	hisH BCAL0316	BCAL0316	glutamine metabolic process [GO:0006541];histidine biosynthetic process [GO:0000105];imidazoleglycerol-phosphate synthase activity [GO:0000107];cytoplasm [GO:0005737]	histidine biosynthetic process [GO:0000105];glutamine metabolic process [GO:0006541]	imidazoleglycerol-phosphate synthase activity [GO:0000107]	cytoplasm [GO:0005737]		1	0.999	6	144	144	144	5	8	6	5	3	4	4	5	4
28.6654	28.5104	28.6196	28.2981	28.4867	28.1877	28.3847	28.3994	28.4206	28.5078	28.4216	28.4726	29.0732	28.866	29.0196	28.5704	28.672	28.5337	28.7285	29.1157	29.0846	28.9511	28.8429	28.7671	28.6689	28.7297	28.5795	Uncharacterized protein	BCAL0322	BCAL0322	catalytic activity [GO:0003824]		catalytic activity [GO:0003824]		+	1	0.999	6	253	253	253	9	8	10	9	7	11	7	10	10
26.7096	26.8305	26.2869	26.472	26.4047	25.2502	26.4202	25.8924	25.9113	25.9368	26.2658	25.7709	26.7295	27.0671	27.0527	26.1829	26.4254	26.1242	26.7466	27.0748	27.3347	27.0612	27.0485	26.2222	26.3333	25.9923	26.3333	Sec-independent protein translocase protein TatB	tatB BCAL0324	BCAL0324	protein secretion [GO:0009306];protein transmembrane transporter activity [GO:0008320];protein transport by the Tat complex [GO:0043953];TAT protein transport complex [GO:0033281];integral component of plasma membrane [GO:0005887]	protein transport by the Tat complex [GO:0043953];protein secretion [GO:0009306]	protein transmembrane transporter activity [GO:0008320]	TAT protein transport complex [GO:0033281];integral component of plasma membrane [GO:0005887]	+	1	0.999	4	104	104	104	3	6	4	4	1	2	3	4	4
29.613	29.7591	30.0133	29.5248	29.722	29.374	29.7497	29.4186	29.9589	29.1796	29.8017	29.5552	29.6633	30.1482	29.9346	29.3989	29.0335	29.3876	29.4613	29.8775	30.2063	29.951	29.7648	29.9657	29.7159	29.9268	29.5026	Uncharacterized protein	BCAL0327	BCAL0327						1	0.999	9	530	530	530	21	20	21	22	14	23	17	17	19
NaN	24.8636	24.1981	NaN	NaN	27.1253	26.8036	26.243	25.1584	24.2509	23.8248	25.3806	NaN	NaN	NaN	25.3974	24.7594	NaN	NaN	NaN	NaN	24.2973	NaN	26.054	24.6322	25.8184	24.9658	Ubiquinol-cytochrome c reductase iron-sulfur subunit (EC 1.10.2.2)	petA BCAL0328	BCAL0328	2 iron, 2 sulfur cluster binding [GO:0051537];ubiquinol-cytochrome-c reductase activity [GO:0008121]";"integral component of membrane [GO:0016021]		ubiquinol-cytochrome-c reductase activity [GO:0008121]";"2 iron, 2 sulfur cluster binding [GO:0051537]	integral component of membrane [GO:0016021]	+	1	0.999	3	58	58	58	0	2	2	1	0	5	4	5	1
23.7556	25.2393	25.4088	23.9049	24.9181	26.2399	26.432	25.5541	24.8509	24.6794	22.8454	25.2472	24.2048	24.3614	25.4385	25.4619	25.4079	25.3109	25.5565	24.234	24.453	24.7167	24.4405	25.5405	25.3785	25.0937	24.9752	Putative aldehyde dehydrogenase (EC 1.2.99.3)	BCAL1331	BCAL1331	oxidoreductase activity [GO:0016491]		oxidoreductase activity [GO:0016491]		+	1	0.999	10	100	100	100	0	6	4	2	0	6	8	5	4
26.381	26.2211	26.1864	25.2978	26.1262	24.4168	NaN	25.1041	24.335	24.5023	25.1163	NaN	24.8118	24.9249	24.9152	24.0522	24.5973	NaN	NaN	NaN	25.4189	24.6616	25.0192	NaN	NaN	NaN	NaN	Putative membrane protein	BCAL1353	BCAL1353	integral component of membrane [GO:0016021]			integral component of membrane [GO:0016021]	+	1	0.999	7	76	76	76	5	6	5	4	4	4	1	2	3
28.2579	27.7961	27.7731	27.1854	27.4089	24.7892	25.5	26.4575	26.2102	26.5892	27.8709	25.5887	27.6667	27.6841	26.7914	25.454	25.2613	NaN	NaN	27.9067	28.0091	27.2162	27.5325	NaN	24.8285	NaN	26.1119	Uncharacterized protein	BCAL1354	BCAL1354					+	1	0.999	3	97	97	97	7	5	6	5	3	3	1	3	3
NaN	NaN	NaN	NaN	NaN	NaN	NaN	NaN	NaN	NaN	NaN	NaN	23.0042	NaN	24.0132	NaN	NaN	NaN	NaN	23.9144	24.7985	NaN	23.8257	NaN	NaN	NaN	NaN	Uncharacterized protein	BCAL1359	BCAL1359						0.9993	0.999	2	11	11	11	1	1	2	1	0	0	0	0	1
24.9341	25.6387	25.1379	24.9585	24.7646	25.4531	25.5731	25.1039	24.7258	24.8651	24.5573	25.0722	24.8781	25.0535	25.434	25.0822	25.0798	25.0503	25.1555	24.9372	24.925	25.3498	25.6503	25.362	25.1793	24.9848	24.7902	Uncharacterized protein	BCAL1360	BCAL1360						1	0.999	9	61	61	61	2	3	2	1	0	2	3	3	2
26.616	26.5734	26.8918	NaN	26.4685	NaN	25.8978	25.8349	26.139	25.8992	NaN	26.0552	26.0518	26.5665	26.6786	26.283	25.5832	26.0853	25.499	NaN	26.2513	25.6854	26.0975	NaN	25.7486	26.3417	25.8494	Putative lipoprotein	BCAL1365	BCAL1365						1	0.999	3	37	37	37	0	3	2	2	2	0	2	2	1
25.74	25.7703	25.935	25.9096	25.9752	26.5396	26.9877	26.6444	27.069	27.1619	26.6453	27.2405	26.8523	26.6563	26.9773	27.2169	27.1438	27.1536	27.4334	27.0815	26.6299	27.1793	26.294	27.3255	27.0268	26.9673	26.9767	Putative porin	BCAL1368	BCAL1368	ion transport [GO:0006811];porin activity [GO:0015288];pore complex [GO:0046930]	ion transport [GO:0006811]	porin activity [GO:0015288]	pore complex [GO:0046930]	+	1	0.999	11	318	313	318	8	7	11	9	3	15	15	11	12
25.6795	25.4951	25.9	25.7879	25.4209	25.571	25.2922	25.0094	25.1404	24.7906	25.3896	25.2291	24.5342	25.1719	25.0675	25.2469	24.3776	25.299	24.9484	24.9149	25.4418	25.1898	25.015	25.3256	25.4117	25.2031	25.0459	Flavin reductase family protein	BCAL1375	BCAL1375	FMN binding [GO:0010181]		FMN binding [GO:0010181]			1	0.999	6	101	101	101	5	6	4	4	2	4	1	5	6
23.9584	22.6357	23.302	23.9011	23.7394	22.835	NaN	NaN	NaN	22.3538	22.6922	NaN	NaN	NaN	NaN	22.7018	NaN	NaN	NaN	22.6838	NaN	NaN	23.6253	22.9824	NaN	23.2376	23.8441	Putative acyltransferase	BCAL1384	BCAL1384	metabolic process [GO:0008152]";"transferase activity, transferring acyl groups [GO:0016746]	metabolic process [GO:0008152]	transferase activity, transferring acyl groups [GO:0016746]			1	0.999	4	37	37	37	2	1	2	2	1	2	2	2	2
25.7895	27.1433	27.2498	25.7075	26.2973	26.7519	27.1185	26.9921	25.4157	25.284	24.2013	25.1712	24.6329	25.4901	25.8532	25.2003	24.5112	25.015	24.8473	25.2063	25.24	25.6855	24.9018	25.3879	25.4148	24.8305	25.3064	Cyclic di-GMP binding protein	bcsB BCAL1389	BCAL1389	UDP-glucose metabolic process [GO:0006011];integral component of membrane [GO:0016021]	UDP-glucose metabolic process [GO:0006011]		integral component of membrane [GO:0016021]	+	1	0.999	11	132	132	132	8	9	12	6	4	8	9	9	3
24.8528	26.2377	26.3379	24.7535	24.6409	25.7093	26.3197	25.6691	24.7579	24.8727	24.2004	25.0325	23.7782	NaN	25.5237	24.9417	25.5249	NaN	24.4362	24.7699	24.7738	NaN	24.2709	25.2839	24.7622	24.8018	25.0922	Glucanase (EC 3.2.1.-)	bcsZ BCAL1390	BCAL1390	polysaccharide catabolic process [GO:0000272]";"hydrolase activity, hydrolyzing O-glycosyl compounds [GO:0004553]	polysaccharide catabolic process [GO:0000272]	hydrolase activity, hydrolyzing O-glycosyl compounds [GO:0004553]			0.9995	0.999	3	20	20	20	0	1	1	1	1	2	2	2	0
NaN	24.3139	24.9111	24.3155	NaN	NaN	NaN	24.7098	NaN	NaN	NaN	NaN	NaN	NaN	NaN	NaN	NaN	NaN	NaN	NaN	23.7025	NaN	NaN	NaN	NaN	NaN	NaN	Putative cellulose biosynthesis protein	BCAL1391	BCAL1391	cellulose biosynthetic process [GO:0030244];UDP-glucose metabolic process [GO:0006011];outer membrane [GO:0019867]	UDP-glucose metabolic process [GO:0006011];cellulose biosynthetic process [GO:0030244]		outer membrane [GO:0019867]	+	1	0.999	6	24	24	24	1	2	4	2	1	1	0	1	0
24.9395	NaN	25.2311	24.6923	25.3729	25.1747	25.5152	25.3531	24.5738	24.5725	24.308	24.5504	24.5166	24.4688	NaN	24.7129	24.749	24.8427	24.6819	24.243	NaN	NaN	NaN	24.6766	24.7641	24.82	NaN	Pirin-like protein	BCAL1398	BCAL1398						1	0.999	8	40	40	44	3	2	4	1	4	2	3	2	2
26.1358	26.1562	26.2629	26.1393	26.015	25.5512	26.048	25.9829	25.7186	25.4804	25.7409	25.3556	25.6464	25.8405	25.464	25.1943	25.2244	25.7365	25.5575	25.604	25.7266	25.3579	25.8327	25.6777	25.6646	25.6193	25.5091	OsmC-like protein	BCAL1399	BCAL1399						1	0.999	4	111	111	111	5	5	7	6	6	3	2	5	5
25.2372	25.2343	24.8709	25.2845	NaN	24.3117	NaN	25.1116	25.451	25.2359	25.5077	25.3074	25.2172	25.7233	25.5556	24.7342	23.886	25.0918	24.9723	25.2682	25.4911	25.3461	25.0466	25.1058	25.0695	24.8702	25.297	LysR family regulatory protein	BCAL1403	BCAL1403	transcription factor activity, sequence-specific DNA binding [GO:0003700];transcription, DNA-templated [GO:0006351]";"DNA binding [GO:0003677]	transcription, DNA-templated [GO:0006351]	transcription factor activity, sequence-specific DNA binding [GO:0003700]";"DNA binding [GO:0003677]		+	1	0.999	6	49	49	49	1	1	1	2	1	1	0	1	2
26.1883	NaN	25.7255	25.607	NaN	25.4042	25.3329	25.1919	25.15	25.2505	25.0827	NaN	25.9775	NaN	26.1731	25.4242	25.384	24.7701	25.3988	NaN	NaN	26.1814	26.0265	25.5938	25.2383	24.9417	25.4553	Putative lipoprotein	BCAL2398	BCAL2398						1	0.999	3	63	63	63	3	2	3	3	2	2	2	2	2
25.1239	24.945	25.1275	24.0839	NaN	24.5303	24.6437	24.2085	24.2568	23.7279	24.6438	24.338	25.2188	25.5396	25.3826	24.604	24.4736	24.8616	24.9241	25.4005	25.0004	24.8797	25.4928	24.8309	25.5	25.0033	24.8007	Putative LPS biosynthesis-related protein	BCAL2402	BCAL2402					+	1	0.999	3	47	47	47	2	1	2	0	1	0	0	1	3
27.1066	27.2848	27.2509	26.8909	NaN	26.7425	26.6831	26.9309	26.7148	26.5445	26.7048	26.6719	26.7312	26.8786	26.7609	26.2288	26.3462	26.5949	26.5014	26.8925	26.8773	26.9105	26.8622	26.5504	26.7106	26.2942	26.6379	Putative LPS core biosynthesis protein	BCAL2403	BCAL2403	metabolic process [GO:0008152]";"transferase activity, transferring glycosyl groups [GO:0016757]	metabolic process [GO:0008152]	transferase activity, transferring glycosyl groups [GO:0016757]			1	0.999	5	95	95	95	4	6	3	4	3	4	3	4	4
23.4715	NaN	NaN	NaN	NaN	22.4335	22.9096	NaN	NaN	NaN	NaN	NaN	24.1512	23.3633	24.2785	22.6195	23.4847	22.4849	23.2871	24.2846	24.3079	24.2242	24.6434	23.0417	23.495	NaN	23.8488	Putative membrane protein	BCAL2405	BCAL2405	integral component of membrane [GO:0016021]			integral component of membrane [GO:0016021]	+	0.9993	0.999	2	31	31	31	2	1	1	1	0	1	0	1	1
26.0848	26.1549	26.3962	25.9467	27.2036	25.6306	26.1978	26.0317	26.2692	25.7378	26.165	25.5559	26.0205	26.3759	26.0677	25.8481	26.005	26.093	26.0599	25.9245	26.6562	26.0136	26.3893	26.0725	26.3212	26.3691	25.703	Putative glycosyltransferase	BCAL2406	BCAL2406	metabolic process [GO:0008152]";"transferase activity, transferring glycosyl groups [GO:0016757]	metabolic process [GO:0008152]	transferase activity, transferring glycosyl groups [GO:0016757]			1	0.999	5	82	82	82	4	5	3	2	2	2	3	3	3
26.3996	25.2721	25.9209	25.7401	26.2648	25.2417	25.3156	25.5588	26.1274	25.2218	25.9201	NaN	25.7857	26.1231	25.5991	25.5107	26.0136	25.7664	26.345	25.7682	26.1277	25.5836	26.3522	26.0059	25.7695	26.3657	25.5496	Putative glycosyltransferase	BCAL2407	BCAL2407	transferase activity [GO:0016740]		transferase activity [GO:0016740]			1	0.999	4	50	50	50	2	1	3	3	1	2	0	2	2
24.8219	NaN	23.3972	23.6227	NaN	22.2434	NaN	NaN	NaN	23.7844	23.4	23.0975	23.4628	NaN	23.5945	23.6451	23.1598	NaN	23.4928	21.696	NaN	22.6035	24.3646	NaN	22.3237	23.851	23.4001	Lipid A export ATP-binding/permease protein MsbA (EC 3.6.3.-)	msbA BCAL2408	BCAL2408	ATP binding [GO:0005524];lipid-transporting ATPase activity [GO:0034040];plasma membrane [GO:0005886];integral component of membrane [GO:0016021]		lipid-transporting ATPase activity [GO:0034040];ATP binding [GO:0005524]	plasma membrane [GO:0005886];integral component of membrane [GO:0016021]		1	0.999	6	40	40	40	0	0	1	1	1	1	0	0	1
27.552	27.1679	27.1713	27.4194	27.0405	27.0496	27.1084	27.2511	27.2461	27.2464	27.4206	27.0377	27.4162	27.2974	27.0289	27.0895	26.9152	27.1444	26.9042	27.1307	27.3111	27.1962	27.6641	26.7983	27.0471	26.8369	27.2802	DNA-directed DNA polymerase (EC 2.7.7.7)	dnaE BCAL2409	BCAL2409	3'-5' exonuclease activity [GO:0008408];DNA replication [GO:0006260];DNA-directed DNA polymerase activity [GO:0003887];nucleic acid binding [GO:0003676];cytoplasm [GO:0005737]	DNA replication [GO:0006260]	DNA-directed DNA polymerase activity [GO:0003887];nucleic acid binding [GO:0003676];3'-5' exonuclease activity [GO:0008408]	cytoplasm [GO:0005737]		1	0.999	34	389	389	389	16	17	16	17	13	15	12	13	13
29.1746	29.0025	28.795	29.5967	28.4139	28.4442	28.3675	28.697	28.4668	28.4872	29.0936	28.4846	29.0382	28.9603	28.7789	28.4525	28.2368	28.369	28.082	28.9732	28.9969	29.1131	29.1419	28.1271	28.194	28.0567	28.6154	Putative ATP-dependent RNA helicase 2	rhlE2 BCAL2412	BCAL2412	helicase activity [GO:0004386];nucleic acid binding [GO:0003676];ATP binding [GO:0005524]		helicase activity [GO:0004386];nucleic acid binding [GO:0003676];ATP binding [GO:0005524]		+	1	0.999	19	310	310	310	17	15	11	19	10	8	7	13	11
25.8235	26.0601	26.4762	26.1683	NaN	26.2465	25.8056	25.8974	26.0249	26.0294	25.5717	26.2362	26.2487	26.9018	26.1263	25.7677	26.0509	26.4016	26.6969	26.9309	26.067	26.2951	26.0188	26.6067	26.6453	26.3833	26.0334	Putative exported protein	BCAL2413	BCAL2413						1	0.999	3	67	67	67	2	2	3	2	0	3	1	2	2
28.0306	28.028	28.076	28.0636	28.102	27.7886	28.0356	28.044	28.1299	28.1803	27.9825	28.0881	28.0657	28.0524	28.1601	27.9844	28.1384	28.0706	28.052	28.1538	28.1385	28.1325	28.224	28.1351	28.1659	28.1758	28.0318	Formate-dependent phosphoribosylglycinamide formyltransferase (5'-phosphoribosylglycinamide transformylase 2) (Formate-dependent GAR transformylase) (EC 2.1.2.-) (GAR transformylase 2) (GART 2) (Non-folate glycinamide ribonucleotide transformylase) (Phosphoribosylglycinamide formyltransferase 2)	purT BCAL2415	BCAL2415	coenzyme binding [GO:0050662];'de novo' IMP biosynthetic process [GO:0006189];magnesium ion binding [GO:0000287];phosphoribosylglycinamide formyltransferase 2 activity [GO:0043815];phosphoribosylglycinamide formyltransferase activity [GO:0004644];ATP binding [GO:0005524]	'de novo' IMP biosynthetic process [GO:0006189]	coenzyme binding [GO:0050662];magnesium ion binding [GO:0000287];phosphoribosylglycinamide formyltransferase 2 activity [GO:0043815];phosphoribosylglycinamide formyltransferase activity [GO:0004644];ATP binding [GO:0005524]			1	0.999	17	818	818	818	30	33	34	33	19	31	27	30	31
26.6186	26.9109	26.9569	26.8974	26.0093	27.1502	27.1984	27.2217	26.9721	26.828	26.7694	27.2237	26.936	27.0052	27.2872	26.8888	26.9451	27.1797	27.3293	26.8906	26.7182	27.2265	26.7368	27.4469	27.1869	26.9833	27.1064	Putative lipoprotein	BCAL2416	BCAL2416						1	0.999	6	76	76	76	3	4	4	4	2	2	1	3	3
26.2591	26.0211	25.9813	26.1972	26.6087	25.6443	25.576	26.1193	26.0721	26.0378	25.8044	25.5753	26.2984	26.3664	26.2393	25.5716	25.6964	25.7488	25.3731	26.2332	26.4189	26.2433	26.2768	25.3235	25.7471	25.3635	26.0799	Putative DNA translocase	BCAL2417	BCAL2417	ATP binding [GO:0005524];DNA binding [GO:0003677];integral component of membrane [GO:0016021]		DNA binding [GO:0003677];ATP binding [GO:0005524]	integral component of membrane [GO:0016021]		1	0.999	18	192	190	192	8	8	4	7	9	8	5	11	10
27.6373	27.9929	28.0869	27.5825	27.9441	28.39	28.5174	27.9429	27.816	27.8782	27.4326	28.1261	27.889	28.0015	28.343	28.1908	28.1193	28.2748	28.501	28.0149	27.9838	28.2135	27.7737	28.5995	28.281	28.5501	27.9456	Putative exported protein	BCAL2418	BCAL2418						1	0.999	18	398	398	398	10	13	11	15	11	17	15	13	17
26.8813	27.4123	27.5903	26.7989	27.916	28.4295	28.5384	28.2434	28.6945	28.653	28.0897	28.6581	28.0945	28.0455	28.1468	28.7459	28.8225	28.7695	28.5176	27.8172	28.1568	28.0186	28.0454	28.4515	28.6894	28.5117	28.5095	Glycosyl hydrolases family protein	BCAL2419	BCAL2419	hydrolase activity [GO:0016787]		hydrolase activity [GO:0016787]		+	1	0.999	13	187	187	187	2	8	6	2	4	9	4	5	10
28.9344	29.1806	29.2518	28.787	28.4092	28.6771	29.2305	28.0745	28.8542	28.5037	27.8481	29.0064	28.964	29.2545	29.2994	29.239	29.1948	29.1267	29.4966	29.2624	29.302	29.1096	28.9402	29.3313	29.0857	29.648	28.5739	Putative depolymerase/histone-like protein	BCAL2420	BCAL2420						1	0.999	17	499	499	499	18	18	23	16	14	16	25	11	18
25.0292	25.1081	25.1533	24.7486	26.2045	25.184	25.2513	25.2755	25.6631	24.782	25.0752	25.2984	23.8574	NaN	24.1402	24.6146	25.4517	25.2601	24.9315	24.747	24.7681	25.265	24.2462	25.3286	25.0273	25.6415	24.9805	TetR family regulatory protein	BCAL2423	BCAL2423	regulation of transcription, DNA-templated [GO:0006355];transcription, DNA-templated [GO:0006351]";"DNA binding [GO:0003677]	transcription, DNA-templated [GO:0006351]";"regulation of transcription, DNA-templated [GO:0006355]	DNA binding [GO:0003677]		+	1	0.999	6	50	50	50	1	2	2	2	0	3	2	3	1
NaN	NaN	NaN	NaN	NaN	NaN	25.6897	NaN	NaN	NaN	NaN	NaN	NaN	25.6894	NaN	NaN	NaN	NaN	25.4337	26.2005	26.5014	25.6587	26.1037	25.8701	NaN	25.4195	NaN	Endonuclease III (EC 4.2.99.18) (DNA-(apurinic or apyrimidinic site) lyase)	nth BCAL2425	BCAL2425	base-excision repair [GO:0006284]";DNA binding [GO:0003677];DNA N-glycosylase activity [GO:0019104];DNA-(apurinic or apyrimidinic site) lyase activity [GO:0003906];metal ion binding [GO:0046872];"4 iron, 4 sulfur cluster binding [GO:0051539]	base-excision repair [GO:0006284]	DNA binding [GO:0003677];DNA N-glycosylase activity [GO:0019104];DNA-(apurinic or apyrimidinic site) lyase activity [GO:0003906];metal ion binding [GO:0046872]";"4 iron, 4 sulfur cluster binding [GO:0051539]		+	1	0.999	3	28	28	28	2	0	1	1	1	0	3	0	2
27.3896	27.8324	27.9258	27.4462	27.5088	27.1305	27.6414	27.2848	27.7583	27.5735	27.6805	27.6929	27.3519	27.9554	27.9549	27.7142	27.0173	27.6725	27.852	27.3235	28.0774	27.8463	27.7902	27.8783	27.6672	27.9623	27.6955	Uncharacterized protein	BCAL2427	BCAL2427						1	0.999	2	93	93	93	4	6	3	3	2	2	4	2	4
26.2297	26.1758	26.2716	25.9286	26.8062	25.805	26.2726	26.1808	26.3656	26.2384	26.0894	26.0555	26.0306	26.2171	26.5905	26.4061	26.9141	26.1179	26.2523	25.8515	26.1956	26.3419	27.1417	26.4372	26.1625	26.2276	26.27	Putative cytochrome C-related protein	BCAL2428	BCAL2428	heme binding [GO:0020037];metal ion binding [GO:0046872];electron carrier activity [GO:0009055]		heme binding [GO:0020037];metal ion binding [GO:0046872];electron carrier activity [GO:0009055]			1	0.999	6	69	69	69	4	3	3	1	2	3	2	3	4
25.6986	26.1335	26.8022	25.0278	26.2494	26.6858	26.8801	26.6328	26.7712	25.2572	26.0003	26.7505	NaN	26.5878	27.2197	26.4977	25.7274	25.4614	26.7409	25.973	26.2043	25.8999	26.7691	27.0528	27.1307	25.2662	26.7243	Putative cytochrome C-related protein	BCAL2429	BCAL2429	heme binding [GO:0020037];metal ion binding [GO:0046872];electron carrier activity [GO:0009055]		heme binding [GO:0020037];metal ion binding [GO:0046872];electron carrier activity [GO:0009055]			0.9993	0.999	1	58	58	58	3	4	2	3	3	3	3	2	2
25.6235	26.2705	26.5072	25.6766	25.9155	26.9733	26.9614	26.5135	26.7256	26.2778	25.7977	26.8785	26.2323	26.4092	26.7047	26.8853	26.6272	26.9765	27.087	26.2903	26.4813	26.5438	25.9524	27.2019	27.0073	27.2331	26.4865	Putative ATPases	BCAL2430	BCAL2430	ATPase activity [GO:0016887];ATP binding [GO:0005524]		ATP binding [GO:0005524];ATPase activity [GO:0016887]			1	0.999	10	242	242	242	4	8	8	5	7	12	8	10	9
23.7553	24.7391	24.7829	NaN	NaN	24.9667	25.3762	24.7428	24.9978	22.9381	24.0831	24.9615	24.4603	NaN	24.768	24.7069	24.7137	25.1972	24.8358	24.5218	24.5873	24.8722	NaN	24.5121	24.8722	24.7338	25.0202	Uncharacterized protein	BCAL2431	BCAL2431						1	0.999	3	30	30	30	0	1	2	1	0	1	1	1	2
29.3659	28.8659	28.8992	29.3127	29.2527	28.2296	28.3191	28.4152	28.5209	28.2348	29.0094	28.0978	28.7669	28.8295	28.1576	28.0387	28.1029	28.1481	28.0738	28.7898	28.9952	28.3994	29.0786	27.9247	27.9366	28.0988	28.3826	Uncharacterized protein	BCAL2437	BCAL2437					+	1	0.999	11	217	217	217	13	11	11	16	7	6	6	7	10
26.3469	26.2086	26.4894	25.7445	27.2913	NaN	NaN	26.0154	26.3024	NaN	25.9623	NaN	NaN	26.112	26.1115	NaN	NaN	NaN	NaN	26.0081	26.3244	25.5131	25.769	NaN	NaN	26.5774	25.9826	Uncharacterized protein	BCAL2440	BCAL2440					+	1	0.999	5	39	39	39	2	2	2	2	2	1	1	1	2
24.9187	25.1008	25.37	24.3673	NaN	25.0179	25.3289	25.1268	24.9561	25.0938	24.7677	26.2899	24.9956	25.0805	25.2346	24.7842	23.6471	24.9421	25.492	NaN	NaN	NaN	25.1131	25.2441	25.2925	25.2549	24.9584	Probable chorismate pyruvate-lyase (CL) (CPL) (EC 4.1.3.40)	ubiC BCAL2441	BCAL2441	chorismate lyase activity [GO:0008813];pyruvate biosynthetic process [GO:0042866];ubiquinone biosynthetic process [GO:0006744];cytoplasm [GO:0005737]	ubiquinone biosynthetic process [GO:0006744];pyruvate biosynthetic process [GO:0042866]	chorismate lyase activity [GO:0008813]	cytoplasm [GO:0005737]	+	1	0.999	3	88	88	88	3	4	3	2	2	3	3	4	3
31.9026	32.2548	32.145	31.759	32.1223	32.3457	32.3409	32.4281	32.4081	32.5081	31.8997	32.3512	32.0322	32.0042	32.2742	32.4711	32.451	32.398	32.4341	31.9737	31.8923	32.1299	31.781	32.3979	32.2985	32.2849	32.4414	Chaperone protein HtpG (Heat shock protein HtpG) (High temperature protein G)	htpG BCAL2442	BCAL2442	ATP binding [GO:0005524];protein folding [GO:0006457];response to stress [GO:0006950];unfolded protein binding [GO:0051082];cytoplasm [GO:0005737]	response to stress [GO:0006950];protein folding [GO:0006457]	unfolded protein binding [GO:0051082];ATP binding [GO:0005524]	cytoplasm [GO:0005737]		1	0.999	51	2936	2936	2936	101	112	124	82	96	101	115	114	121
NaN	25.3698	NaN	24.3425	24.7731	26.2579	25.8687	25.8016	25.8926	26.1488	NaN	26.0633	NaN	NaN	25.833	26.2481	25.3811	26.1326	25.8955	NaN	NaN	NaN	NaN	26.0292	26.2301	25.927	26.1805	GntR family regulatory protein	BCAL2443	BCAL2443	DNA binding [GO:0003677];pyridoxal phosphate binding [GO:0030170];transcription factor activity, sequence-specific DNA binding [GO:0003700];transcription, DNA-templated [GO:0006351]";"catalytic activity [GO:0003824]	transcription, DNA-templated [GO:0006351]	DNA binding [GO:0003677];pyridoxal phosphate binding [GO:0030170];transcription factor activity, sequence-specific DNA binding [GO:0003700]";"catalytic activity [GO:0003824]		+	1	0.999	7	33	33	33	1	0	2	1	0	3	2	1	1
26.5314	26.7287	27.0869	26.7103	26.9746	26.8837	26.8854	27.2062	26.7492	26.6244	26.7511	26.7923	26.8729	27.0133	27.2605	27.224	26.9578	27.2037	26.7979	26.8848	26.7514	26.9562	26.3482	27.2553	26.6891	27.0369	26.6669	Uncharacterized protein	BCAL2444	BCAL2444						1	0.999	4	101	101	101	5	3	3	5	1	4	2	3	4
28.7393	28.9468	28.7843	28.7985	28.9554	28.575	28.8694	29.4946	28.8885	28.8433	28.8721	28.7327	28.4586	28.6412	28.7486	28.4841	28.4818	28.4917	28.2655	28.627	28.6368	28.6541	28.3961	28.2657	28.5316	28.2017	28.8465	Putative aminotransferase	BCAL2446	BCAL2446	biosynthetic process [GO:0009058];transaminase activity [GO:0008483];pyridoxal phosphate binding [GO:0030170]	biosynthetic process [GO:0009058]	transaminase activity [GO:0008483];pyridoxal phosphate binding [GO:0030170]			1	0.999	10	203	203	203	8	11	6	9	8	8	6	8	9
24.3219	24.5619	24.5782	24.3524	NaN	25.25	25.8211	25.2574	25.3974	24.7149	23.7393	24.3378	NaN	23.0234	23.3014	NaN	24.4745	23.6102	NaN	NaN	NaN	24.5702	NaN	NaN	NaN	23.4862	24.6313	Endoribonuclease L-PSP family protein	BCAL2447	BCAL2447					+	1	0.999	3	94	94	94	2	8	4	3	2	7	6	5	6
27.9538	27.5974	27.5687	27.7386	27.112	26.9609	27.096	27.3173	27.2117	27.1779	27.4381	27.0835	27.4985	27.4932	27.1986	26.8634	26.9767	27.0397	26.7459	27.4725	27.6281	27.3988	27.5453	26.8549	26.9363	26.9469	27.011	DNA topoisomerase 4 subunit A (EC 5.99.1.3) (Topoisomerase IV subunit A)	parC BCAL2454	BCAL2454	ATP binding [GO:0005524];chromosome segregation [GO:0007059];DNA binding [GO:0003677];DNA topoisomerase type II (ATP-hydrolyzing) activity [GO:0003918];DNA topological change [GO:0006265];extrinsic component of plasma membrane [GO:0019897];chromosome [GO:0005694]	DNA topological change [GO:0006265];chromosome segregation [GO:0007059]	DNA binding [GO:0003677];DNA topoisomerase type II (ATP-hydrolyzing) activity [GO:0003918];ATP binding [GO:0005524]	extrinsic component of plasma membrane [GO:0019897];chromosome [GO:0005694]	+	1	0.999	28	703	703	703	35	31	30	31	17	24	24	26	27
29.1803	29.1859	29.1568	29.3597	28.4327	28.7529	28.5935	29.0618	28.854	28.7614	28.9581	28.5822	29.0154	28.9699	28.8764	28.548	28.3099	28.5697	28.4155	28.9129	28.9797	29.0648	29.0378	28.441	28.4605	28.3142	28.8098	DNA topoisomerase 4 subunit B (EC 5.99.1.3) (Topoisomerase IV subunit B)	parE BCAL2455	BCAL2455	ATP binding [GO:0005524];chromosome segregation [GO:0007059];DNA binding [GO:0003677];DNA topoisomerase type II (ATP-hydrolyzing) activity [GO:0003918];DNA topological change [GO:0006265];chromosome [GO:0005694]	DNA topological change [GO:0006265];chromosome segregation [GO:0007059]	DNA binding [GO:0003677];DNA topoisomerase type II (ATP-hydrolyzing) activity [GO:0003918];ATP binding [GO:0005524]	chromosome [GO:0005694]	+	1	0.999	30	915	915	915	37	41	43	37	25	35	24	36	35
28.2727	28.0432	28.0736	28.5191	28.1098	27.3813	27.46	27.795	27.7048	27.3346	28.0419	27.5758	27.9072	28.1663	27.9296	27.614	26.8934	27.533	27.4414	27.9579	28.2106	28.0063	28.2667	27.4014	27.4005	27.3407	27.7361	ABC transporter ATP-binding protein	BCAL2456	BCAL2456	ATPase activity [GO:0016887];DNA binding [GO:0003677];ATP binding [GO:0005524]		ATP binding [GO:0005524];DNA binding [GO:0003677];ATPase activity [GO:0016887]		+	1	0.999	19	284	284	284	10	13	12	14	10	8	4	11	11
30.1543	29.4821	29.6496	29.0597	28.2728	29.6665	30.0662	29.4062	30.1171	29.7151	29.3172	30.1532	30.4197	30.4267	30.8562	30.3945	29.854	30.0258	30.4769	30.3191	30.4974	30.2204	29.9931	30.5855	30.3527	30.2661	29.597	Putative exported protein	BCAL2457	BCAL2457						1	0.999	5	193	193	193	8	7	7	5	5	8	8	5	6
28.2237	28.765	28.8611	28.0577	28.256	28.9339	28.9154	28.9086	28.7484	28.2416	27.4697	28.3695	28.0979	28.3125	28.811	28.4668	28.3394	28.4113	28.2318	28.4938	28.2582	28.3549	28.0866	28.4995	28.331	28.3516	28.474	Cell division protein FtsA	ftsA BCAL3458	BCAL3458	cytoplasmic side of plasma membrane [GO:0009898];FtsZ-dependent cytokinesis [GO:0043093];cell division site [GO:0032153]	FtsZ-dependent cytokinesis [GO:0043093]		cytoplasmic side of plasma membrane [GO:0009898];cell division site [GO:0032153]		1	0.999	19	699	699	699	25	36	31	27	15	29	34	24	32
28.2092	28.8092	28.6967	28.4766	28.7092	28.6497	28.9888	28.9304	29.2405	28.5615	28.915	28.706	28.1055	28.4871	28.5341	28.5994	28.303	28.9279	28.8716	28.222	28.5575	28.5774	28.3792	29.0413	28.8008	29.1032	28.8518	UDP-N-acetylmuramoylalanine--D-glutamate ligase (EC 6.3.2.9) (D-glutamic acid-adding enzyme) (UDP-N-acetylmuramoyl-L-alanyl-D-glutamate synthetase)	murD BCAL3464	BCAL3464	ATP binding [GO:0005524];cell cycle [GO:0007049];cell division [GO:0051301];cell wall organization [GO:0071555];peptidoglycan biosynthetic process [GO:0009252];regulation of cell shape [GO:0008360];UDP-N-acetylmuramoylalanine-D-glutamate ligase activity [GO:0008764];cytoplasm [GO:0005737]	cell division [GO:0051301];cell wall organization [GO:0071555];peptidoglycan biosynthetic process [GO:0009252];regulation of cell shape [GO:0008360];cell cycle [GO:0007049]	UDP-N-acetylmuramoylalanine-D-glutamate ligase activity [GO:0008764];ATP binding [GO:0005524]	cytoplasm [GO:0005737]		1	0.999	13	197	197	197	8	6	6	8	6	7	6	10	7
28.2116	28.1994	28.2364	27.9702	28.4433	28.3891	28.3925	28.2179	28.346	28.2258	28.0453	28.2849	27.9755	28.1076	28.1607	28.3698	28.4832	28.2408	28.5142	28.2271	28.2936	28.0645	28.1249	28.6636	28.5485	28.5972	28.2895	UDP-N-acetylmuramoyl-tripeptide--D-alanyl-D-alanine ligase (EC 6.3.2.10) (D-alanyl-D-alanine-adding enzyme)	murF BCAL3466	BCAL3466	ATP binding [GO:0005524];cell cycle [GO:0007049];cell division [GO:0051301];cell wall organization [GO:0071555];peptidoglycan biosynthetic process [GO:0009252];regulation of cell shape [GO:0008360];UDP-N-acetylmuramoyl-tripeptide-D-alanyl-D-alanine ligase activity [GO:0047480];cytoplasm [GO:0005737]	cell division [GO:0051301];cell wall organization [GO:0071555];peptidoglycan biosynthetic process [GO:0009252];regulation of cell shape [GO:0008360];cell cycle [GO:0007049]	UDP-N-acetylmuramoyl-tripeptide-D-alanyl-D-alanine ligase activity [GO:0047480];ATP binding [GO:0005524]	cytoplasm [GO:0005737]		1	0.999	19	561	561	561	20	23	19	19	18	19	23	18	24
27.0713	27.0294	27.049	26.7244	28.458	26.7249	27.4163	26.8637	27.0721	26.9873	26.9036	26.8189	26.4855	26.7443	26.0101	27.2595	26.7586	27.0043	26.9757	26.5585	26.8753	26.5702	26.9579	27.1681	27.0105	27.4902	26.4709	UDP-N-acetylmuramoyl-L-alanyl-D-glutamate--2,6-diaminopimelate ligase (EC 6.3.2.13) (Meso-A2pm-adding enzyme) (Meso-diaminopimelate-adding enzyme) (UDP-MurNAc-L-Ala-D-Glu:meso-diaminopimelate ligase) (UDP-MurNAc-tripeptide synthetase) (UDP-N-acetylmuramyl-tripeptide synthetase)	murE BCAL3467	BCAL3467	ATP binding [GO:0005524];cell cycle [GO:0007049];cell division [GO:0051301];cell wall organization [GO:0071555];magnesium ion binding [GO:0000287];peptidoglycan biosynthetic process [GO:0009252];regulation of cell shape [GO:0008360]";UDP-N-acetylmuramoylalanyl-D-glutamate-2,6-diaminopimelate ligase activity [GO:0008765];"cytoplasm [GO:0005737]	cell division [GO:0051301];cell wall organization [GO:0071555];peptidoglycan biosynthetic process [GO:0009252];regulation of cell shape [GO:0008360];cell cycle [GO:0007049]	magnesium ion binding [GO:0000287];UDP-N-acetylmuramoylalanyl-D-glutamate-2,6-diaminopimelate ligase activity [GO:0008765]";"ATP binding [GO:0005524]	cytoplasm [GO:0005737]		1	0.999	9	159	159	159	3	6	7	7	8	7	6	11	6
25.9273	NaN	24.451	25.0344	NaN	NaN	NaN	NaN	NaN	NaN	NaN	NaN	NaN	24.1993	NaN	NaN	NaN	NaN	NaN	24.8294	22.7514	NaN	NaN	NaN	NaN	NaN	NaN	Putative outer membrane porin	BCAL3473	BCAL3473	ion transport [GO:0006811];porin activity [GO:0015288];pore complex [GO:0046930]	ion transport [GO:0006811]	porin activity [GO:0015288]	pore complex [GO:0046930]		1	0.999	6	17	17	22	4	1	1	4	0	1	0	0	0
25.7614	26.6388	26.6098	26.5982	26.696	27.468	27.1227	27.2365	26.3608	26.3421	26.2927	26.6167	26.3564	26.6145	26.8154	26.6681	26.7763	26.5314	26.8932	26.4744	26.3154	26.4221	26.4096	26.5655	26.3848	26.9465	26.6477	Long-chain-fatty-acid--CoA ligase (EC 6.2.1.3)	fadD BCAL3474	BCAL3474	long-chain fatty acid-CoA ligase activity [GO:0004467];decanoate--CoA ligase activity [GO:0102391]		long-chain fatty acid-CoA ligase activity [GO:0004467];decanoate--CoA ligase activity [GO:0102391]			1	0.999	7	99	99	99	1	5	4	5	3	8	5	7	4
27.1371	27.4025	27.5047	27.5336	26.9561	27.6145	27.9748	27.7643	27.728	27.6563	27.7515	28.1996	27.8797	28.086	28.2609	28.0185	27.5613	28.0922	27.9072	28.0111	27.9947	28.1862	28.0993	28.2102	28.1239	28.1188	28.116	Putative molybdopterin-containing oxidoreductase	BCAL3475	BCAL3475	iron-sulfur cluster binding [GO:0051536];molybdenum ion binding [GO:0030151];oxidoreductase activity [GO:0016491];electron carrier activity [GO:0009055]		iron-sulfur cluster binding [GO:0051536];molybdenum ion binding [GO:0030151];oxidoreductase activity [GO:0016491];electron carrier activity [GO:0009055]			1	0.999	7	195	195	195	5	6	3	5	2	5	5	8	11
28.019	27.5047	27.4199	27.6206	27.7588	26.7322	26.9577	27.0584	26.6356	26.6714	27.3157	26.3949	27.2889	27.3179	26.8237	26.3123	26.3895	26.4081	26.3907	27.3232	27.4969	27.0092	27.5523	26.2695	26.6032	26.4696	26.611	Type III restriction system endonuclease	BCAL3493	BCAL3493	DNA binding [GO:0003677];endonuclease activity [GO:0004519];ATP binding [GO:0005524]		DNA binding [GO:0003677];endonuclease activity [GO:0004519];ATP binding [GO:0005524]		+	1	0.999	20	269	269	269	21	17	15	14	13	8	8	9	9
28.7658	28.1453	28.244	28.5169	28.2428	27.4107	27.4906	27.9049	27.4072	27.4782	28.1167	27.0993	28.002	27.9504	27.3827	27.0469	27.2474	27.1195	26.9113	28.0521	28.1645	27.755	28.2976	26.8754	27.2092	26.9359	27.3906	Type III restriction-modification system methylase (EC 2.1.1.72)	BCAL3494	BCAL3494	N-methyltransferase activity [GO:0008170];site-specific DNA-methyltransferase (adenine-specific) activity [GO:0009007];DNA binding [GO:0003677]		N-methyltransferase activity [GO:0008170];site-specific DNA-methyltransferase (adenine-specific) activity [GO:0009007];DNA binding [GO:0003677]		+	1	0.999	25	640	640	640	31	28	28	32	20	25	24	26	20
25.5892	25.3907	25.3959	25.3999	25.7255	NaN	25.2287	NaN	NaN	NaN	21.3106	NaN	23.7064	23.4774	NaN	NaN	NaN	NaN	NaN	23.4771	NaN	23.361	25.5029	NaN	NaN	NaN	NaN	Flagellar motor switch protein FliM	fliM BCAL3506	BCAL3506	bacterial-type flagellum-dependent cell motility [GO:0071973];motor activity [GO:0003774];bacterial-type flagellum basal body [GO:0009425]	bacterial-type flagellum-dependent cell motility [GO:0071973]	motor activity [GO:0003774]	bacterial-type flagellum basal body [GO:0009425]	+	1	0.999	6	24	24	24	1	2	1	3	2	1	2	2	2
30.5807	30.3794	30.6416	30.4732	30.1224	29.3758	30.1737	29.7942	29.1746	28.1134	28.5354	27.9955	28.6616	29.2195	29.576	27.2476	27.6828	28.2183	NaN	28.977	29.3078	29.297	29.5425	NaN	NaN	27.0449	28.5486	Flagellar FliL protein	fliL BCAL3507	BCAL3507	bacterial-type flagellum-dependent cell motility [GO:0071973];chemotaxis [GO:0006935];integral component of membrane [GO:0016021];bacterial-type flagellum basal body [GO:0009425]	chemotaxis [GO:0006935];bacterial-type flagellum-dependent cell motility [GO:0071973]		integral component of membrane [GO:0016021];bacterial-type flagellum basal body [GO:0009425]	+	1	0.999	5	117	117	117	5	5	7	6	6	6	7	7	5
24.3219	24.808	NaN	25.0496	NaN	NaN	NaN	NaN	NaN	NaN	22.3047	NaN	NaN	24.3053	NaN	NaN	NaN	NaN	NaN	23.3972	NaN	NaN	23.9929	NaN	NaN	NaN	NaN	Outer membrane efflux protein	BCAL3514	BCAL3514	lipid binding [GO:0008289];plasma membrane [GO:0005886];transporter activity [GO:0005215];integral component of membrane [GO:0016021]		transporter activity [GO:0005215];lipid binding [GO:0008289]	plasma membrane [GO:0005886];integral component of membrane [GO:0016021]		1	0.999	4	12	12	12	2	3	0	2	0	1	0	1	0
24.594	25.4504	25.0458	23.1248	NaN	22.9421	24.9947	23.6368	24.6642	24.2735	NaN	25.0885	23.7347	25.1325	25.1248	24.941	NaN	24.6455	24.6468	23.7739	25.4639	23.2936	24.9397	24.9078	24.577	25.059	NaN	Type II secretion system protein N	gspN BCAL3515	BCAL3515	integral component of membrane [GO:0016021]			integral component of membrane [GO:0016021]		1	0.999	4	78	78	78	2	6	3	3	2	0	3	2	3
25.3686	25.8025	25.6113	25.3862	23.5214	25.068	25.0989	25.1259	25.6506	25.7331	25.0063	25.7081	25.5546	25.597	25.4528	25.756	25.4125	25.6138	25.1577	25.3445	25.6368	25.4527	25.1613	25.4678	25.4912	25.6317	25.1952	Type II secretion system protein M	gspM BCAL3516	BCAL3516	protein secretion [GO:0009306];integral component of membrane [GO:0016021]	protein secretion [GO:0009306]		integral component of membrane [GO:0016021]		1	0.999	9	102	102	102	4	4	5	3	1	3	1	3	5
31.4252	31.242	31.3319	31.4109	31.3145	31.496	31.3268	31.425	31.5334	31.2917	31.6388	31.3519	31.0484	31.293	31.3223	31.3388	31.1933	31.4454	31.4008	31.4787	31.3585	31.4327	31.3503	31.5079	31.3254	31.6117	31.6124	Putative stringent starvation protein A	BCAL0331	BCAL0331	response to starvation [GO:0042594]	response to starvation [GO:0042594]				1	0.999	16	1123	1123	1123	52	47	42	45	29	39	35	38	49
28.9128	28.534	28.6304	27.7943	27.4471	27.5369	28.1357	28.1951	28.9123	28.3847	28.5757	28.3961	28.562	28.6553	28.6716	28.0192	28.6154	28.2857	28.5972	29.004	28.9295	28.2542	28.5444	28.5716	28.3179	28.7036	28.4016	Putative stringent starvation protein B	BCAL0332	BCAL0332						1	0.999	3	170	170	170	6	8	5	7	6	6	5	5	8
25.0488	NaN	25.812	NaN	24.4945	26.1668	26.3598	25.5851	25.6776	24.8611	24.3893	25.6293	NaN	NaN	25.9372	25.6649	25.2266	25.8366	26.0101	NaN	NaN	NaN	NaN	26.283	25.9414	26.3755	25.4236	Periplasmic solute-binding protein	BCAL0334	BCAL0334	ionotropic glutamate receptor activity [GO:0004970];membrane [GO:0016020]		ionotropic glutamate receptor activity [GO:0004970]	membrane [GO:0016020]	+	1	0.999	4	33	33	33	1	1	2	1	1	1	2	2	2
26.8834	26.8345	26.552	26.6965	26.8078	26.6453	26.408	26.4713	25.9592	25.9135	26.3821	25.6729	26.3762	26.2566	25.5665	25.9286	26.1975	25.8228	25.7196	26.1674	26.3701	26.2522	26.5116	25.7412	26.0441	25.489	25.8732	Putative type VI secretion system protein TssL	BCAL0337	BCAL0337	integral component of membrane [GO:0016021]			integral component of membrane [GO:0016021]	+	1	0.999	10	113	113	113	6	6	8	8	5	5	3	6	3
26.6331	27.2172	27.1387	27.1741	26.673	27.5985	26.995	27.4421	26.8032	26.8153	26.7618	26.8513	27.0613	26.941	27.0802	27.1698	26.4711	26.9575	26.6138	27.0842	26.717	27.3021	26.6586	26.8755	26.6954	26.5542	26.9901	Putative type VI secretion system protein TssK	BCAL0338	BCAL0338						1	0.999	13	209	209	209	10	9	7	9	7	8	7	8	11
29.3917	29.771	29.7457	29.52	29.4669	29.5285	29.3027	29.8245	28.9177	29.2715	29.1854	28.8385	29.4571	29.176	29.3105	28.7126	28.703	28.7287	27.9818	29.4658	29.0582	29.5342	28.9987	28.4203	28.6504	28.145	29.2433	Putative lipoprotein	BCAL0340	BCAL0340					+	1	0.999	10	155	155	155	5	10	6	10	5	5	5	10	5
29.6101	30.3647	30.171	29.7803	29.6408	30.7206	30.6513	30.3115	30.19	30.0599	29.9654	30.3582	30.1476	30.0063	30.5717	30.5188	29.6647	30.4049	30.5555	30.1211	30.1138	30.3348	29.7777	30.8718	30.4987	30.5815	30.3566	Putative type VI secretion system protein TssB	BCAL0341	BCAL0341						1	0.999	8	326	326	326	9	13	14	12	5	14	15	13	12
28.7988	29.191	29.0413	28.595	28.4828	29.032	29.3965	28.9205	29.2438	28.9104	28.7411	29.0311	28.3867	28.5942	28.7303	29.2108	29.1978	29.1688	29.0407	28.9209	28.6802	28.8467	28.3021	29.3451	29.0728	29.5444	28.7239	Putative type VI secretion system protein TssC	BCAL0342	BCAL0342						1	0.999	21	1093	1093	1093	38	47	46	31	30	36	41	40	52
30.9456	31.4611	31.5802	30.8493	31.195	32.0736	32.4758	31.0646	31.1364	30.829	30.7726	31.4416	30.9817	31.1355	31.1101	31.5169	31.6887	31.5297	31.9256	31.2232	31.3714	30.9861	31.0652	31.8713	31.5935	32.0492	31.0829	Putative type VI secretion system protein TssD	BCAL0343	BCAL0343						1	0.999	13	650	650	650	21	22	26	20	23	31	27	25	22
24.8626	25.0575	24.4578	24.4847	NaN	24.597	24.8085	24.4477	24.8516	24.7664	24.3141	24.4109	24.3154	24.694	24.9266	23.497	24.9721	24.8329	25.2358	25.4857	NaN	NaN	NaN	24.9928	NaN	25.7268	24.3399	Putative type VI secretion system protein TssF	BCAL0345	BCAL0345						1	0.999	6	35	35	35	0	3	1	1	0	2	0	0	1
25.077	25.3087	25.1547	24.2161	25.9218	24.2032	25.5119	24.7318	24.5549	NaN	24.2609	24.5404	23.9823	24.7287	NaN	24.6316	24.1202	24.4408	24.7774	24.5089	25.0442	24.5628	NaN	24.6975	23.2351	24.8509	23.9756	Putative type VI secretion system protein TssG	BCAL0346	BCAL0346						0.9993	0.999	2	11	11	11	1	2	0	0	0	1	2	0	0
26.8074	26.916	27.0179	26.4	27.1755	26.5005	27.1243	26.2471	26.5672	25.9052	25.9225	26.4741	26.3487	26.685	26.7029	26.5759	26.4033	26.6864	26.8597	26.547	26.9122	26.4862	26.6948	26.7995	26.5221	27.0061	26.3524	Putative type VI secretion system protein TssH	clpB BCAL0347	BCAL0347	protein metabolic process [GO:0019538];ATP binding [GO:0005524]	protein metabolic process [GO:0019538]	ATP binding [GO:0005524]			1	0.999	27	447	447	467	20	17	20	15	15	17	15	14	15
28.0146	28.19	28.2323	27.6237	27.5787	27.6118	27.8073	27.8311	27.7722	27.6342	27.6607	27.6412	28.0262	27.9292	28.1449	27.605	27.7632	27.7001	27.758	28.0615	28.1201	28.055	27.9721	27.9361	27.9657	27.9851	27.7024	Putative type VI secretion system protein TssA	BCAL0348	BCAL0348						1	0.999	12	251	251	251	9	12	10	11	6	11	8	7	9
28.75	29.0516	28.6968	29.0457	28.4495	28.8072	28.7484	28.8946	28.0291	28.3464	28.5424	28.1419	28.6523	28.5232	28.5206	28.3691	28.3691	28.3706	28.2649	28.6843	28.6884	28.7844	28.8263	28.2641	28.4628	28.0964	28.4308	Putative outer membrane protein	BCAL0349	BCAL0349	integral component of membrane [GO:0016021];cell outer membrane [GO:0009279]			integral component of membrane [GO:0016021];cell outer membrane [GO:0009279]		1	0.999	7	143	143	143	6	10	9	6	4	6	7	5	5
27.4559	27.3887	27.3937	27.0016	27.25	26.9261	27.3317	26.8269	25.2164	26.6701	26.4236	26.5092	26.6579	26.9252	27.0593	26.2219	25.4266	26.3799	26.5721	26.699	27.2102	26.5722	26.4896	26.4072	NaN	26.109	26.4505	Uncharacterized protein	BCAL0350	BCAL0350					+	1	0.999	7	90	90	90	8	5	4	6	5	2	5	1	3
26.9105	26.8384	27.0978	26.3047	27.4301	26.2593	27.049	26.0635	25.8329	25.3627	25.5878	25.3925	25.4967	26.2752	26.0038	25.6907	25.6787	25.4943	25.6985	26.0662	26.5436	25.6118	26.4041	25.4494	25.3243	25.8078	25.4473	Putative type VI secretion system protein TssM	BCAL0351	BCAL0351	integral component of membrane [GO:0016021]			integral component of membrane [GO:0016021]	+	1	0.999	21	287	287	287	18	18	17	10	12	13	11	9	9
27.3077	27.0293	27.4654	26.8688	28.4099	26.6713	27.2489	27.3324	26.5529	26.301	27.1372	25.9376	26.3811	26.7911	26.3463	25.6514	NaN	25.4681	NaN	27.0358	26.8329	25.9704	26.7804	25.8531	NaN	25.4156	26.5529	Putative membrane protein	BCAL0353	BCAL0353					+	1	0.999	5	40	40	40	2	3	3	5	1	3	2	4	0
NaN	23.4327	NaN	23.3333	NaN	23.9825	24.6303	23.3852	23.3729	22.9926	NaN	23.9309	23.3187	23.2517	23.425	23.9924	24.4304	24.3835	24.6827	NaN	NaN	NaN	NaN	25.0608	24.6414	24.4443	23.4409	Uncharacterized protein	BCAL0360	BCAL0360					+	1	0.999	3	49	49	49	0	3	1	1	0	3	2	2	3
26.4026	26.2174	26.4546	26.3667	26.3455	25.7105	25.9599	25.9413	25.3839	25.5511	25.4433	25.3434	26.0776	26.2221	25.8632	25.2598	25.5735	25.4925	25.3808	26.018	26.3378	26.0827	26.3094	25.5114	25.9895	25.7644	25.668	Putative methyltransferase	BCAL0361	BCAL0361	nucleic acid binding [GO:0003676];rRNA processing [GO:0006364];methyltransferase activity [GO:0008168]	rRNA processing [GO:0006364]	nucleic acid binding [GO:0003676];methyltransferase activity [GO:0008168]		+	1	0.999	9	126	126	126	5	5	3	5	4	6	3	4	5
27.5105	27.1868	27.2431	27.3282	27.513	26.5917	26.9105	26.8842	27.2384	27.29	27.4253	27.0517	27.5168	27.5913	27.4147	26.9079	27.0268	26.9669	26.9701	27.4193	27.7166	27.453	27.7552	26.9779	27.0753	27.1845	27.0484	Uncharacterized protein	BCAL0362	BCAL0362						1	0.999	9	142	142	142	7	4	4	7	4	4	4	5	7
30.3947	31.0093	31.1408	30.5214	30.15	30.6003	30.8994	31.0766	30.9058	30.4817	30.4849	30.7752	30.1346	30.7339	30.86	30.7835	30.4347	30.8594	30.7962	30.6467	30.6375	30.957	30.1014	30.8795	30.577	30.8375	30.6711	Nitroreductase family protein	BCAL0366	BCAL0366	oxidoreductase activity [GO:0016491]		oxidoreductase activity [GO:0016491]			1	0.999	9	672	672	672	22	30	26	22	18	26	22	31	28
27.7821	27.8263	27.5808	27.7854	28.4804	26.639	27.0183	26.9323	27.1861	26.3868	27.8933	26.8595	26.5751	26.9221	26.57	27.0945	25.948	26.9911	26.3736	27.07	27.9953	26.6632	27.0852	26.7072	26.5079	27.1958	26.4739	Putative chaperone protein	BCAL0367	BCAL0367						1	0.999	5	89	89	89	4	6	4	5	4	3	3	3	5
35.6556	35.9315	35.6535	37.131	35.4134	34.9375	34.6399	35.5168	35.8169	35.2694	36.4984	35.5624	36.3298	36.6364	36.0324	34.3363	33.3423	35.7224	35.3047	35.8984	36.6722	36.1389	35.9433	35.404	34.9871	35.4977	35.7587	Cold shock-like protein CspD	cspD BCAL0368	BCAL0368	DNA binding [GO:0003677];regulation of transcription, DNA-templated [GO:0006355]";"cytoplasm [GO:0005737]	regulation of transcription, DNA-templated [GO:0006355]	DNA binding [GO:0003677]	cytoplasm [GO:0005737]	+	1	0.999	6	1082	1082	1082	49	38	39	49	35	31	25	39	41
NaN	NaN	NaN	NaN	NaN	NaN	24.9232	NaN	NaN	25.7873	24.7288	25.0716	NaN	NaN	NaN	25.4778	NaN	NaN	NaN	NaN	NaN	NaN	NaN	24.9877	25.0443	NaN	NaN	Putative amino acid permease	BCAL0369	BCAL0369	amino acid transmembrane transporter activity [GO:0015171];integral component of membrane [GO:0016021]		amino acid transmembrane transporter activity [GO:0015171]	integral component of membrane [GO:0016021]		1	0.999	3	8	8	8	0	0	0	0	0	0	0	0	1
24.0436	23.9238	24.0298	23.8706	25.005	24.2527	24.4296	23.427	23.3992	23.7065	23.5608	23.9916	24.2608	23.9636	24.1297	23.848	23.9493	24.158	24.4719	24.0306	24.3902	23.8449	24.1514	24.3664	24.0992	24.8252	23.6539	Putative dioxygenase subunit	BCAL0370	BCAL0370	cellular aromatic compound metabolic process [GO:0006725]";ferrous iron binding [GO:0008198];oxidoreductase activity, acting on single donors with incorporation of molecular oxygen [GO:0016701];zinc ion binding [GO:0008270];"dioxygenase activity [GO:0051213]	cellular aromatic compound metabolic process [GO:0006725]	ferrous iron binding [GO:0008198];oxidoreductase activity, acting on single donors with incorporation of molecular oxygen [GO:0016701];zinc ion binding [GO:0008270]";"dioxygenase activity [GO:0051213]			1	0.999	2	46	46	46	2	3	3	2	3	1	2	2	2
NaN	NaN	NaN	NaN	23.7591	NaN	NaN	23.1892	NaN	23.6236	NaN	24.0128	NaN	NaN	23.462	24.1539	NaN	24.3931	24.3491	NaN	NaN	NaN	NaN	23.5136	24.1765	NaN	NaN	Flavin prenyltransferase UbiX (EC 2.5.1.129)	ubiX BCAL0371	BCAL0371	cofactor biosynthetic process [GO:0051188];prenyltransferase activity [GO:0004659]	cofactor biosynthetic process [GO:0051188]	prenyltransferase activity [GO:0004659]			1	0.999	3	8	8	8	0	0	0	0	0	0	0	0	1
28.6745	28.6869	28.6199	28.988	28.2665	28.8384	28.5188	28.8814	28.7321	29.063	28.5742	28.7393	29.1692	28.8305	28.9738	28.802	28.6955	28.8197	28.7802	29.1154	28.6368	28.9873	28.7891	28.8914	28.8921	28.607	29.065	Glutaredoxin	BCAL0372	BCAL0372	2 iron, 2 sulfur cluster binding [GO:0051537];cell redox homeostasis [GO:0045454]";electron carrier activity [GO:0009055];metal ion binding [GO:0046872];protein disulfide oxidoreductase activity [GO:0015035];"cell [GO:0005623]	cell redox homeostasis [GO:0045454]	electron carrier activity [GO:0009055];metal ion binding [GO:0046872];protein disulfide oxidoreductase activity [GO:0015035]";"2 iron, 2 sulfur cluster binding [GO:0051537]	cell [GO:0005623]		1	0.999	5	112	112	112	3	3	3	4	2	4	4	3	5
28.083	28.5021	28.4976	28.0934	27.6457	28.6769	28.5637	28.6146	28.5045	28.1624	28.2222	28.5183	27.6377	27.9337	27.9488	28.632	28.0594	28.4701	28.2857	27.8079	27.9233	27.9272	27.6759	28.2927	28.3698	28.6162	28.4876	Metallo peptidase, subfamily M24B	BCAL0377	BCAL0377	metalloaminopeptidase activity [GO:0070006]		metalloaminopeptidase activity [GO:0070006]			1	0.999	20	451	451	451	19	14	22	18	20	21	17	18	20
NaN	23.7197	23.645	23.1737	NaN	24.2503	23.6914	23.7413	23.1086	23.2987	22.035	23.9252	23.1187	22.2167	23.4729	NaN	NaN	23.3153	23.7964	22.8366	22.0927	NaN	NaN	23.8175	NaN	23.6503	NaN	Putative hydrolase	BCAL0378	BCAL0378	metabolic process [GO:0008152];hydrolase activity [GO:0016787]	metabolic process [GO:0008152]	hydrolase activity [GO:0016787]			1	0.999	4	28	28	28	0	3	1	0	0	2	1	2	2
NaN	27.3882	27.7284	NaN	28.5105	27.313	28.2376	NaN	NaN	27.474	NaN	NaN	26.6248	NaN	27.3478	27.6387	27.558	NaN	27.5627	NaN	NaN	26.8991	NaN	NaN	NaN	27.7516	NaN	Putative hydrolase	BCAL0379	BCAL0379	metabolic process [GO:0008152];hydrolase activity [GO:0016787]	metabolic process [GO:0008152]	hydrolase activity [GO:0016787]			1	0.999	4	35	35	35	1	1	1	1	2	1	2	1	1
29.9641	29.9826	29.9784	30.1652	29.9117	29.9951	30.0775	29.9683	30.0168	30.0289	30.1421	29.912	29.7022	29.9118	29.839	30.009	29.803	29.9009	29.9169	29.8408	29.9104	29.9583	29.9482	29.9416	29.9233	30.0147	29.9527	ABC transporter ATP-binding subunit	BCAL0380	BCAL0380	ATPase activity [GO:0016887];ATP binding [GO:0005524]		ATP binding [GO:0005524];ATPase activity [GO:0016887]			1	0.999	35	1217	1217	1217	50	41	45	53	40	44	45	47	50
30.9258	30.5281	30.4586	30.9932	30.1795	30.2677	30.2454	30.5237	30.5833	30.4364	30.81	30.5627	30.7765	30.7096	30.5053	30.615	30.3668	30.5592	30.4669	30.6484	30.6555	30.6184	30.8523	30.4629	30.5073	30.4126	30.5564	Ribosome-binding ATPase YchF	ychF BCAL0387	BCAL0387	ATPase activity [GO:0016887];GTP binding [GO:0005525];ribosomal large subunit binding [GO:0043023];ribosome binding [GO:0043022];ATP binding [GO:0005524]		ATP binding [GO:0005524];GTP binding [GO:0005525];ribosomal large subunit binding [GO:0043023];ribosome binding [GO:0043022];ATPase activity [GO:0016887]			1	0.999	16	539	531	539	20	18	24	22	16	19	14	20	19
25.9854	26.6523	26.7863	26.1722	27.4642	28.0809	28.2711	27.3563	28.1714	28.6013	26.093	28.5836	25.7108	25.858	26.9195	28.7355	28.6504	28.5573	28.8123	25.9436	26.3313	26.3225	26.224	28.6727	28.6065	28.8636	28.1473	Putative monooxygenase	BCAL0388	BCAL0388	oxidoreductase activity, acting on paired donors, with incorporation or reduction of molecular oxygen, NAD(P)H as one donor, and incorporation of one atom of oxygen [GO:0016709];ubiquinone biosynthetic process [GO:0006744]";"FAD binding [GO:0071949]	ubiquinone biosynthetic process [GO:0006744]	oxidoreductase activity, acting on paired donors, with incorporation or reduction of molecular oxygen, NAD(P)H as one donor, and incorporation of one atom of oxygen [GO:0016709]";"FAD binding [GO:0071949]		+	1	0.999	14	294	294	294	3	2	4	3	12	15	18	8	18
29.7136	29.7245	29.7125	29.8629	29.9225	30.1827	30.0945	30.1797	30.4865	30.6825	30.4467	30.5819	30.4381	30.4054	30.4416	30.6594	30.3319	30.6342	30.5907	30.4723	30.2809	30.4757	30.2915	30.7527	30.5916	30.5481	30.5903	Thiol:disulfide interchange protein	dsbC BCAL0389	BCAL0389	periplasmic space [GO:0042597]			periplasmic space [GO:0042597]	+	1	0.999	11	602	602	602	19	19	17	20	14	23	15	23	25
28.3829	28.9407	29.0735	28.3997	29.2536	29.4203	29.616	29.0636	29.7031	29.3835	28.9235	29.8215	28.8779	29.1572	29.4713	29.984	29.7018	29.9964	30.1915	29.1657	29.2398	29.1014	28.9053	30.0686	29.9497	30.2797	29.591	Metallo peptidase, family M61	BCAL0390	BCAL0390					+	1	0.999	19	501	501	501	14	17	17	19	10	20	18	16	19
30.8004	30.3648	29.4518	31.085	29.6044	28.7509	28.928	28.7285	28.897	28.2543	29.1223	28.5241	30.1388	29.5138	28.8295	28.1611	28.0912	28.5257	28.3163	30.4097	30.9075	29.0163	29.4697	28.373	28.1632	28.7149	28.4859	FMN-dependent NADH-azoreductase (EC 1.7.-.-) (Azo-dye reductase) (FMN-dependent NADH-azo compound oxidoreductase)	acpD azoR BCAL0391	BCAL0391	FMN binding [GO:0010181];FMN reductase activity [GO:0008752];hydrolase activity [GO:0016787];oxidoreductase activity, acting on NAD(P)H, NAD(P) as acceptor [GO:0016652];oxidoreductase activity, acting on other nitrogenous compounds as donors [GO:0016661]";"electron carrier activity [GO:0009055]		FMN binding [GO:0010181];FMN reductase activity [GO:0008752];hydrolase activity [GO:0016787];oxidoreductase activity, acting on NAD(P)H, NAD(P) as acceptor [GO:0016652];oxidoreductase activity, acting on other nitrogenous compounds as donors [GO:0016661]";"electron carrier activity [GO:0009055]		+	1	0.999	8	196	196	196	12	8	7	13	7	9	6	5	6
28.8932	28.4521	28.4925	28.523	29.0547	28.4829	28.7634	28.664	29.1467	29.2771	29.1321	29.0197	29.1409	29.1136	29.0569	29.0003	28.9708	29.0068	29.0244	29.1827	29.251	28.9501	29.2938	29.0843	29.197	29.1233	29.0596	Uracil-DNA glycosylase (UDG) (EC 3.2.2.27)	ung BCAL0394	BCAL0394	base-excision repair [GO:0006284];uracil DNA N-glycosylase activity [GO:0004844];cytoplasm [GO:0005737]	base-excision repair [GO:0006284]	uracil DNA N-glycosylase activity [GO:0004844]	cytoplasm [GO:0005737]		1	0.999	13	359	359	359	11	14	9	11	10	10	11	9	18
27.4547	28.2457	27.7936	27.879	27.3671	28.348	28.1051	27.2888	27.6687	27.6782	25.4886	28.5855	27.3868	27.6962	28.6339	28.396	28.3181	28.1808	28.5889	27.4766	27.8141	28.0147	27.6175	28.6072	27.8106	28.1546	28.0167	Putative exported protein	BCAL1411	BCAL1411						1	0.999	2	138	138	138	4	5	4	5	2	6	6	4	5
26.1414	25.7662	25.5463	25.4848	NaN	NaN	NaN	NaN	NaN	NaN	NaN	NaN	NaN	NaN	NaN	NaN	NaN	NaN	NaN	NaN	NaN	24.9277	NaN	NaN	NaN	NaN	NaN	NUDIX hydrolase	BCAL1412	BCAL1412	hydrolase activity [GO:0016787]		hydrolase activity [GO:0016787]		+	1	0.999	2	17	17	17	0	2	2	3	1	1	0	0	1
29.8724	29.5667	29.5892	29.549	29.8271	29.2767	29.6571	29.4698	29.8975	29.6007	29.9536	29.6073	29.6104	29.7534	29.4075	29.4988	29.5901	29.6157	29.5456	29.711	29.8637	29.4526	29.7688	29.5554	29.5194	29.7265	29.6671	Glutamine--tRNA ligase (EC 6.1.1.18) (Glutaminyl-tRNA synthetase) (GlnRS)	glnS BCAL1413	BCAL1413	ATP binding [GO:0005524];glutamine-tRNA ligase activity [GO:0004819];glutaminyl-tRNA aminoacylation [GO:0006425];glutamyl-tRNA aminoacylation [GO:0006424];cytoplasm [GO:0005737]	glutamyl-tRNA aminoacylation [GO:0006424];glutaminyl-tRNA aminoacylation [GO:0006425]	glutamine-tRNA ligase activity [GO:0004819];ATP binding [GO:0005524]	cytoplasm [GO:0005737]		1	0.999	36	1173	1173	1173	52	41	42	54	44	34	37	41	47
25.8926	NaN	26.5613	25.8965	27.0132	NaN	26.7255	NaN	26.0129	NaN	25.723	26.593	25.9178	26.2491	26.1342	26.3287	25.5614	NaN	26.0233	26.2244	26.6563	26.061	26.2697	26.2031	25.9672	26.5953	26.2954	Putative hydrolase	BCAL1414	BCAL1414	hydrolase activity [GO:0016787]		hydrolase activity [GO:0016787]			1	0.999	3	50	50	50	2	1	2	1	1	2	4	2	1
31.0162	31.0094	31.0416	31.1171	31.4304	30.9912	31.1531	31.0404	31.1533	30.9986	31.1625	31.0711	31.0113	31.0707	30.9934	31.0537	30.9504	31.0455	31.1223	31.0883	31.2057	31.0335	31.0625	31.0206	30.9982	31.1298	31.0986	Alanine--tRNA ligase (EC 6.1.1.7) (Alanyl-tRNA synthetase) (AlaRS)	alaS BCAL1416	BCAL1416	alanine-tRNA ligase activity [GO:0004813];alanyl-tRNA aminoacylation [GO:0006419];ATP binding [GO:0005524];tRNA binding [GO:0000049];zinc ion binding [GO:0008270];cytoplasm [GO:0005737]	alanyl-tRNA aminoacylation [GO:0006419]	ATP binding [GO:0005524];tRNA binding [GO:0000049];zinc ion binding [GO:0008270];alanine-tRNA ligase activity [GO:0004813]	cytoplasm [GO:0005737]		1	0.999	42	1853	1853	1853	70	67	63	74	69	61	60	70	63
24.2337	23.2066	NaN	24.5256	NaN	NaN	24.806	NaN	24.9832	25.5974	NaN	24.3902	23.3351	NaN	NaN	24.8148	24.8223	24.7745	24.3251	NaN	24.9826	23.406	23.4197	24.322	NaN	25.6377	23.6863	Putative thioesterase	BCAL1420	BCAL1420	integral component of membrane [GO:0016021]			integral component of membrane [GO:0016021]		1	0.999	3	52	52	52	4	2	3	2	1	0	2	3	3
24.6288	26.138	NaN	25.827	NaN	26.5933	25.9486	26.5839	25.6728	25.5018	25.7471	25.891	24.9544	25.98	25.7396	26.1229	25.2736	26.0886	26.5053	NaN	25.4525	24.9484	NaN	26.0234	25.8959	26.4484	25.3052	Putative glucose 1-dehydrogenase (EC 1.1.1.47)	BCAL1425	BCAL1425	glucose 1-dehydrogenase [NAD(P)] activity [GO:0047936]		glucose 1-dehydrogenase [NAD(P)] activity [GO:0047936]		+	1	0.999	4	74	74	74	3	3	2	4	2	2	1	5	1
NaN	NaN	NaN	NaN	NaN	NaN	NaN	NaN	NaN	NaN	NaN	NaN	29.1106	28.7792	28.5719	28.1467	28.0087	27.8733	27.8682	NaN	NaN	NaN	NaN	NaN	NaN	NaN	NaN	Myo-inositol catabolism protein	BCAL1427	BCAL1427	inositol catabolic process [GO:0019310];glucuronate isomerase activity [GO:0008880]	inositol catabolic process [GO:0019310]	glucuronate isomerase activity [GO:0008880]		+	1	0.999	10	73	73	73	0	0	0	1	0	0	0	1	0
NaN	NaN	NaN	NaN	NaN	NaN	NaN	NaN	NaN	NaN	NaN	23.2897	29.9808	30.182	29.7806	29.2264	28.8925	29.2264	29.2077	NaN	23.7332	NaN	NaN	NaN	24.0779	NaN	NaN	Putative amine catabolism-related protein	BCAL1428	BCAL1428					+	1	0.999	11	81	81	81	0	0	0	0	0	0	0	0	0
NaN	NaN	NaN	NaN	NaN	NaN	NaN	NaN	NaN	NaN	NaN	NaN	28.9654	28.9598	28.6991	28.1119	28.1015	28.2567	28.2068	NaN	NaN	NaN	NaN	NaN	NaN	NaN	NaN	Putative TPP-binding acetolactate synthase	BCAL1429	BCAL1429	inositol catabolic process [GO:0019310]";magnesium ion binding [GO:0000287];thiamine pyrophosphate binding [GO:0030976];"hydrolase activity, acting on acid carbon-carbon bonds, in ketonic substances [GO:0016823]	inositol catabolic process [GO:0019310]	magnesium ion binding [GO:0000287];thiamine pyrophosphate binding [GO:0030976]";"hydrolase activity, acting on acid carbon-carbon bonds, in ketonic substances [GO:0016823]		+	1	0.999	18	140	140	140	0	0	0	0	1	0	0	0	0
NaN	NaN	NaN	NaN	NaN	NaN	NaN	NaN	NaN	NaN	NaN	NaN	28.0215	28.1552	27.5522	27.4166	27.0065	27.253	26.964	NaN	NaN	NaN	NaN	NaN	NaN	NaN	NaN	Putative carbohydrate kinase	BCAL1430	BCAL1430	phosphotransferase activity, alcohol group as acceptor [GO:0016773]";"kinase activity [GO:0016301]		phosphotransferase activity, alcohol group as acceptor [GO:0016773]";"kinase activity [GO:0016301]		+	1	0.999	23	129	129	129	0	0	0	0	0	0	0	0	0
NaN	NaN	NaN	NaN	NaN	NaN	NaN	NaN	NaN	NaN	NaN	NaN	28.1873	27.7	27.3638	27.3127	27.2505	27.3013	27.4497	NaN	NaN	NaN	NaN	NaN	NaN	NaN	NaN	Putative ribose ABC transport system, substrate-binding exported protein	BCAL1431	BCAL1431					+	1	0.999	8	27	27	27	0	0	0	0	0	0	0	0	0
NaN	NaN	NaN	NaN	NaN	NaN	NaN	NaN	NaN	NaN	NaN	NaN	26.6613	26.5578	25.4928	24.9408	25.4637	24.9462	25.3169	NaN	NaN	NaN	NaN	NaN	NaN	NaN	NaN	Putative ribose/galactose/methyl galactoside import ATP-binding protein (EC 3.6.3.17)	BCAL1432	BCAL1432	ATP binding [GO:0005524];monosaccharide-transporting ATPase activity [GO:0015407];plasma membrane [GO:0005886]		monosaccharide-transporting ATPase activity [GO:0015407];ATP binding [GO:0005524]	plasma membrane [GO:0005886]	+	1	0.999	8	32	32	32	0	0	0	0	0	0	0	0	0
NaN	NaN	NaN	NaN	NaN	NaN	NaN	NaN	NaN	NaN	NaN	NaN	28.0383	28.32	27.6629	27.9212	27.3088	27.7229	27.6719	NaN	NaN	NaN	NaN	NaN	NaN	NaN	NaN	Putative myo-inositol catabolism protein	BCAL1434	BCAL1434					+	1	0.999	5	27	27	27	0	0	0	0	0	0	0	0	0
NaN	NaN	NaN	NaN	NaN	NaN	NaN	NaN	NaN	NaN	NaN	NaN	29.5283	29.5543	29.112	28.9572	28.8256	28.724	29.0078	NaN	NaN	NaN	NaN	NaN	NaN	NaN	NaN	Inositol 2-dehydrogenase (EC 1.1.1.18) (Myo-inositol 2-dehydrogenase) (MI 2-dehydrogenase)	idh iolG BCAL1435	BCAL1435	inositol catabolic process [GO:0019310];inositol 2-dehydrogenase activity [GO:0050112]	inositol catabolic process [GO:0019310]	inositol 2-dehydrogenase activity [GO:0050112]		+	1	0.999	11	87	87	87	0	0	0	0	0	0	0	0	0
NaN	NaN	NaN	NaN	NaN	NaN	NaN	NaN	NaN	NaN	NaN	NaN	26.8053	27.124	26.5687	26.1426	26.0057	26.0952	25.9029	NaN	NaN	NaN	NaN	NaN	NaN	NaN	NaN	Putative dehydratase	BCAL1436	BCAL1436					+	1	0.999	6	30	30	30	0	0	0	0	0	0	0	0	0
NaN	NaN	NaN	NaN	NaN	NaN	NaN	NaN	NaN	NaN	NaN	NaN	28.5166	28.6273	27.9984	27.5821	27.9667	27.753	27.527	NaN	NaN	NaN	NaN	NaN	NaN	NaN	NaN	Putative oxidoreductase	BCAL1437	BCAL1437	oxidoreductase activity [GO:0016491]		oxidoreductase activity [GO:0016491]		+	1	0.999	12	84	84	84	0	0	0	1	0	0	0	0	0
25.1557	26.6158	26.8299	25.7143	26.5688	27.0874	27.1655	27.1538	26.0905	26.1062	25.71	26.4709	26.952	27.1662	27.1086	27.1046	27.0122	27.2076	27.1065	26.2802	26.2729	26.118	24.575	26.4598	26.3808	26.4406	26.178	Methylmalonic acid semialdehyde dehydrogenase	msdA BCAL1439	BCAL1439	methylmalonate-semialdehyde dehydrogenase (acylating) activity [GO:0004491]		methylmalonate-semialdehyde dehydrogenase (acylating) activity [GO:0004491]		+	1	0.999	13	203	203	203	3	8	9	3	6	8	9	8	4
23.0744	22.666	NaN	22.3326	NaN	22.9256	22.8397	22.1919	23.128	22.9059	NaN	NaN	22.8136	NaN	NaN	22.1409	23.4834	23.1206	NaN	NaN	NaN	NaN	NaN	NaN	NaN	22.4707	22.271	LysR family regulatory protein	BCAL1440	BCAL1440	transcription factor activity, sequence-specific DNA binding [GO:0003700];transcription, DNA-templated [GO:0006351]";"DNA binding [GO:0003677]	transcription, DNA-templated [GO:0006351]	transcription factor activity, sequence-specific DNA binding [GO:0003700]";"DNA binding [GO:0003677]			0.9993	0.999	2	20	20	20	0	0	1	1	1	1	0	0	1
25.4624	25.3276	25.24	25.5127	25.4757	25.4867	24.9024	25.4591	24.6711	24.4596	24.2018	25.0339	25.4374	24.8238	25.6117	25.2779	25.2714	25.2665	25.2202	25.3274	25.5226	25.6276	25.4064	25.0862	25.092	24.6995	25.6927	SirA-like protein	BCAL1441	BCAL1441						1	0.999	4	55	55	55	3	2	3	2	1	4	1	2	3
28.4705	28.6072	29.0577	28.255	28.6623	29.1971	29.1251	28.9375	29.2683	29.0473	28.6622	29.3334	29.0642	28.963	29.1609	29.4143	29.3078	29.4948	29.6487	29.0453	29.1005	28.9556	28.3965	29.6644	29.6002	29.6823	29.1141	Two-component regulatory system, response regulator protein	BCAL1443	BCAL1443	DNA binding [GO:0003677];phosphorelay signal transduction system [GO:0000160];regulation of transcription, DNA-templated [GO:0006355];transcription, DNA-templated [GO:0006351]";"intracellular [GO:0005622]	regulation of transcription, DNA-templated [GO:0006355];transcription, DNA-templated [GO:0006351]";"phosphorelay signal transduction system [GO:0000160]	DNA binding [GO:0003677]	intracellular [GO:0005622]	+	1	0.999	10	186	186	186	5	6	7	5	3	5	7	5	11
28.2412	28.4834	28.5225	28.2422	28.595	28.6274	28.6558	28.7174	28.6529	28.9714	28.435	28.7822	28.9845	28.7391	28.8558	28.8923	28.9593	28.8831	29.0371	28.8002	28.7948	28.7894	28.6649	29.2753	29.0919	29.13	28.9078	Putative exported protein	BCAL1444	BCAL1444						1	0.999	14	237	237	237	7	8	6	5	3	5	6	10	11
26.275	26.2931	26.2446	25.7931	25.2779	25.1679	26.0839	25.6929	25.7811	25.7383	26.072	25.9268	25.9786	26.2585	26.295	25.5674	25.4529	25.6863	26.1116	26.0004	26.2988	25.8075	25.8759	26.0496	25.6856	25.8989	25.515	Putative lipoprotein	BCAL1446	BCAL1446						1	0.999	4	110	110	110	4	7	4	4	2	2	3	3	5
29.7877	29.8451	29.8823	29.7456	29.5565	30.1323	30.0971	30.0667	30.0455	29.9777	29.6865	30.0558	29.8378	29.7728	29.8728	29.9949	30.1088	30.0605	30.1342	29.9376	29.6509	29.7452	29.6097	30.1285	30.0471	30.1342	30.0809	UTP--glucose-1-phosphate uridylyltransferase (EC 2.7.7.9) (UDP-glucose pyrophosphorylase)	galU BCAL1447	BCAL1447	biosynthetic process [GO:0009058];UDP-glucose metabolic process [GO:0006011];UTP:glucose-1-phosphate uridylyltransferase activity [GO:0003983]	UDP-glucose metabolic process [GO:0006011];biosynthetic process [GO:0009058]	UTP:glucose-1-phosphate uridylyltransferase activity [GO:0003983]			1	0.999	16	831	718	831	29	28	27	28	26	35	31	30	39
30.1486	29.8869	29.9855	29.9035	30.1399	29.5597	29.8494	29.823	30.0447	29.9091	29.5727	29.701	29.7136	29.8983	29.7973	29.731	29.4419	29.6557	29.6707	29.8343	29.9062	29.6554	29.8803	29.7801	29.6942	29.6966	29.8408	Valine--tRNA ligase (EC 6.1.1.9) (Valyl-tRNA synthetase) (ValRS)	valS BCAL1448	BCAL1448	aminoacyl-tRNA editing activity [GO:0002161];ATP binding [GO:0005524];valine-tRNA ligase activity [GO:0004832];valyl-tRNA aminoacylation [GO:0006438];cytoplasm [GO:0005737]	valyl-tRNA aminoacylation [GO:0006438]	ATP binding [GO:0005524];valine-tRNA ligase activity [GO:0004832];aminoacyl-tRNA editing activity [GO:0002161]	cytoplasm [GO:0005737]		1	0.999	40	1039	1039	1039	51	46	38	48	37	29	35	43	43
27.4824	27.1657	27.1778	27.3459	28.1279	27.1754	27.187	27.1008	27.0687	27.2658	27.266	27.0401	27.4057	27.305	27.2271	27.0204	27.2334	27.0223	27.0056	27.2832	27.4966	27.2726	27.5202	26.9489	27.249	26.9848	27.3508	DNA helicase (EC 3.6.4.12)	BCAL1449	BCAL1449	ATP-dependent DNA helicase activity [GO:0004003];DNA binding [GO:0003677];ATP binding [GO:0005524]		ATP-dependent DNA helicase activity [GO:0004003];DNA binding [GO:0003677];ATP binding [GO:0005524]			1	0.999	28	298	297	298	11	11	11	16	6	7	10	15	10
27.5178	27.3967	27.3744	27.5759	26.7657	27.1524	27.2048	27.3389	27.5206	27.0488	27.4819	27.3581	27.291	27.6692	27.3615	27.2356	26.4948	27.2677	27.1557	27.0455	27.8879	27.415	27.9576	27.3219	27.357	27.2283	27.3712	5'-methylthioadenosine/S-adenosylhomocysteine nucleosidase (EC 3.2.2.9)	BCAL1450	BCAL1450	L-methionine salvage from methylthioadenosine [GO:0019509];methylthioadenosine nucleosidase activity [GO:0008930];nucleoside catabolic process [GO:0009164];adenosylhomocysteine nucleosidase activity [GO:0008782]	nucleoside catabolic process [GO:0009164];L-methionine salvage from methylthioadenosine [GO:0019509]	methylthioadenosine nucleosidase activity [GO:0008930];adenosylhomocysteine nucleosidase activity [GO:0008782]			1	0.999	3	106	106	106	3	6	5	4	4	3	4	3	3
27.3551	27.3881	27.3495	27.1164	27.3328	25.7762	25.3029	26.7868	26.6958	26.4585	27.3113	25.8087	27.1013	27.3755	27.2374	25.6505	25.1498	25.7954	NaN	27.2753	27.4396	27.1701	27.265	25.3302	25.9452	25.9304	26.6983	Putative fusaric acid resistance transport protein	BCAL1453	BCAL1453	transmembrane transport [GO:0055085];transporter activity [GO:0005215];integral component of membrane [GO:0016021]	transmembrane transport [GO:0055085]	transporter activity [GO:0005215]	integral component of membrane [GO:0016021]	+	1	0.999	9	76	76	76	5	5	4	2	4	2	0	2	5
23.4413	25.2141	NaN	24.0846	NaN	24.3431	25.1349	NaN	21.8509	20.9339	25.2276	22.0846	24.4056	25.4542	25.5957	NaN	24.7155	NaN	24.1221	25.3848	25.8613	25.6097	25.8537	23.9179	NaN	NaN	24.2155	Putative fusaric acid resistance outer membrane efflux protein	BCAL1456	BCAL1456	lipid binding [GO:0008289];plasma membrane [GO:0005886];transporter activity [GO:0005215];integral component of membrane [GO:0016021]		transporter activity [GO:0005215];lipid binding [GO:0008289]	plasma membrane [GO:0005886];integral component of membrane [GO:0016021]	+	1	0.999	8	40	40	40	0	0	0	2	1	2	4	1	2
24.895	25.4016	25.6141	25.529	NaN	25.5766	25.4284	25.5079	24.9896	25.779	25.895	25.3075	25.6942	25.6903	25.749	26.0902	25.3292	25.3938	25.2491	25.5629	25.4029	25.7458	25.9313	25.3496	25.8137	25.3592	25.9489	LysR family regulatory protein	BCAL1457	BCAL1457	transcription factor activity, sequence-specific DNA binding [GO:0003700];transcription, DNA-templated [GO:0006351]";"DNA binding [GO:0003677]	transcription, DNA-templated [GO:0006351]	transcription factor activity, sequence-specific DNA binding [GO:0003700]";"DNA binding [GO:0003677]			1	0.999	10	92	92	92	2	4	2	5	2	2	1	4	4
25.1917	NaN	24.0265	24.426	25.6491	NaN	25.1659	NaN	24.6149	24.6296	23.9615	24.18	24.8965	24.243	24.7971	25.8761	25.1391	25.3028	24.9884	24.9882	24.6546	24.3264	24.9933	25.8899	25.1825	25.6184	23.6534	Calcineurin-like phosphoesterase	BCAL1459	BCAL1459	hydrolase activity [GO:0016787]		hydrolase activity [GO:0016787]			1	0.999	5	50	50	50	1	0	0	2	3	1	0	0	2
26.648	27.2807	27.3943	26.2683	27.8309	26.6717	27.2706	26.5986	27.3624	26.6036	25.5423	26.8516	26.6529	27.2394	27.8562	26.5749	26.5305	26.717	26.883	27.1644	27.3207	26.8304	26.9898	27.0861	26.1928	27.1515	26.3793	Putative FAD-binding reductase	BCAL1460	BCAL1460	oxidoreductase activity, acting on CH-OH group of donors [GO:0016614]";"flavin adenine dinucleotide binding [GO:0050660]		oxidoreductase activity, acting on CH-OH group of donors [GO:0016614]";"flavin adenine dinucleotide binding [GO:0050660]			1	0.999	12	234	234	234	7	10	10	7	6	8	9	11	12
27.676	27.4752	27.6	27.2657	26.5416	26.8773	27.2712	27.0555	27.5942	27.2498	27.1416	26.9982	27.2323	27.4492	27.5122	27.2934	26.9468	27.0354	27.5699	27.7101	27.3365	27.1002	27.3094	27.2737	27.2751	27.2296	27.0177	Short chain dehydrogenase	BCAL2464	BCAL2464						1	0.999	11	219	219	219	8	11	10	12	4	9	5	7	11
28.0598	28.4969	28.3558	28.6227	28.5995	28.1229	27.8903	28.4392	28.5151	28.7027	28.8528	28.7003	28.7607	28.8	28.7053	28.3548	28.3856	28.5829	28.5081	28.5961	28.6643	29.1254	28.7433	28.6178	28.5139	28.2749	28.408	Ecotin	eco BCAL2466	BCAL2466						1	0.999	7	150	150	150	6	4	5	5	4	6	3	6	4
29.928	30.2989	30.0194	30.2679	29.8544	30.8855	30.5499	30.6376	31.3359	31.6528	30.0982	31.6218	30.4137	30.1776	30.5197	31.8177	31.6981	31.3293	31.5489	30.311	29.8473	30.4923	30.031	31.7634	31.465	31.4653	31.1694	Type II secretion system protein G	gspG BCAL3523	BCAL3523	protein secretion by the type II secretion system [GO:0015628];protein transporter activity [GO:0008565];type II protein secretion system complex [GO:0015627];integral component of membrane [GO:0016021]	protein secretion by the type II secretion system [GO:0015628]	protein transporter activity [GO:0008565]	type II protein secretion system complex [GO:0015627];integral component of membrane [GO:0016021]	+	1	0.999	7	315	315	315	8	11	10	9	9	10	11	8	15
25.9191	NaN	26.1572	26.5382	26.8397	NaN	NaN	NaN	NaN	NaN	NaN	NaN	25.5678	NaN	NaN	NaN	NaN	NaN	NaN	NaN	26.23	NaN	26.0467	NaN	NaN	NaN	NaN	Putative type II secretion system protein	gspC BCAL3524	BCAL3524					+	0.9993	0.999	1	32	32	32	1	0	1	2	2	1	1	1	1
NaN	NaN	NaN	NaN	NaN	NaN	NaN	NaN	NaN	NaN	NaN	NaN	25.8087	25.7611	NaN	NaN	NaN	NaN	NaN	25.6158	NaN	26.0763	26.3456	NaN	NaN	NaN	NaN	Type II secretion system protein E	gspE BCAL3526	BCAL3526	ATP binding [GO:0005524];protein secretion by the type II secretion system [GO:0015628];protein transporter activity [GO:0008565];type II protein secretion system complex [GO:0015627]	protein secretion by the type II secretion system [GO:0015628]	protein transporter activity [GO:0008565];ATP binding [GO:0005524]	type II protein secretion system complex [GO:0015627]	+	1	0.999	6	22	22	22	1	1	0	1	0	0	1	1	2
26.3213	26.2642	26.1247	26.3238	25.526	NaN	NaN	25.3317	25.9795	26.207	26.4106	25.4168	27.1692	27.1065	26.7557	26.217	26.1041	NaN	25.3281	26.8448	26.9964	26.9916	27.2439	26.153	25.9241	26.0179	26.0007	Type II secretion system protein D	gspD BCAL3527	BCAL3527	protein secretion by the type II secretion system [GO:0015628];protein transporter activity [GO:0008565];type II protein secretion system complex [GO:0015627];cell outer membrane [GO:0009279]	protein secretion by the type II secretion system [GO:0015628]	protein transporter activity [GO:0008565]	type II protein secretion system complex [GO:0015627];cell outer membrane [GO:0009279]	+	1	0.999	5	78	78	78	1	0	2	2	0	0	0	2	2
28.008	27.8502	27.9828	27.9831	27.5727	27.2296	27.4668	27.1785	27.1705	27.1059	26.9889	27.1123	27.6033	27.8956	27.8675	27.4031	27.0158	27.1605	27.3897	27.6324	27.8265	27.7759	28.0144	27.3418	27.204	27.3482	27.178	Putative cobalamin synthesis protein/P47K	BCAL3529	BCAL3529					+	1	0.999	11	149	149	149	5	4	7	7	5	5	6	4	4
33.39	33.8624	33.7895	33.6526	31.7756	34.3401	33.6775	34.3116	34.2689	34.0968	34.0409	34.5514	34.1555	34.0149	34.3753	33.9171	33.1978	34.3866	34.3803	34.2312	33.7892	34.2384	33.0448	34.5409	33.9875	34.1093	34.3089	DNA-binding protein HU-alpha	hupA BCAL3530	BCAL3530	chromosome condensation [GO:0030261];DNA binding [GO:0003677]	chromosome condensation [GO:0030261]	DNA binding [GO:0003677]			1	0.999	11	678	678	678	24	24	26	23	15	26	25	24	27
24.1767	24.6818	24.8821	24.73	24.9533	23.8492	NaN	24.0159	22.762	22.441	24.1468	NaN	24.0134	24.6492	24.4844	24.5082	23.846	NaN	NaN	24.1793	24.7479	24.6247	24.8076	NaN	NaN	NaN	23.5353	tRNA (mnm(5)s(2)U34)-methyltransferase (EC 2.1.1.61)];tRNA 5-methylaminomethyl-2-thiouridine biosynthesis bifunctional protein MnmC (tRNA mnm(5)s(2)U biosynthesis bifunctional protein) [Includes: FAD-dependent cmnm(5)s(2)U34 oxidoreductase (EC 1.5.-.-)	mnmC BCAL3531	BCAL3531	flavin adenine dinucleotide binding [GO:0050660];integral component of membrane [GO:0016021];oxidoreductase activity, acting on the CH-NH group of donors [GO:0016645];tRNA (5-methylaminomethyl-2-thiouridylate)-methyltransferase activity [GO:0004808];tRNA wobble base modification [GO:0002097]";"cytoplasm [GO:0005737]	tRNA wobble base modification [GO:0002097]	oxidoreductase activity, acting on the CH-NH group of donors [GO:0016645];tRNA (5-methylaminomethyl-2-thiouridylate)-methyltransferase activity [GO:0004808]";"flavin adenine dinucleotide binding [GO:0050660]	integral component of membrane [GO:0016021];cytoplasm [GO:0005737]	+	1	0.999	12	63	63	63	6	1	2	4	2	1	2	0	1
28.7942	28.5842	28.722	29.0332	28.8647	28.4894	28.8418	28.7741	28.4533	28.7684	28.5677	28.5276	28.6988	28.5907	28.6271	28.6178	28.844	28.5075	28.6941	28.5141	28.6879	28.5257	28.8108	28.7693	28.7078	28.5706	28.6151	Indole-3-glycerol phosphate synthase (IGPS) (EC 4.1.1.48)	trpC BCAL0396	BCAL0396	tryptophan biosynthetic process [GO:0000162];indole-3-glycerol-phosphate synthase activity [GO:0004425]	tryptophan biosynthetic process [GO:0000162]	indole-3-glycerol-phosphate synthase activity [GO:0004425]			1	0.999	11	206	206	206	8	9	6	9	9	8	5	9	6
29.3366	29.5179	29.6163	29.5184	30.0694	29.4325	29.5887	29.4836	29.4325	29.0638	29.3837	29.5457	29.1319	29.4766	29.4776	29.256	28.2505	29.4852	29.58	29.045	29.5091	29.1618	29.48	29.5615	29.2012	29.6946	29.328	Anthranilate synthase component II (EC 4.1.3.27)	trpG BCAL0398	BCAL0398	metabolic process [GO:0008152];anthranilate synthase activity [GO:0004049]	metabolic process [GO:0008152]	anthranilate synthase activity [GO:0004049]			1	0.999	4	147	147	147	5	5	5	6	6	5	6	5	6
29.0847	28.938	28.9978	28.9766	28.7511	28.9171	28.9962	28.9306	28.86	28.7865	28.7799	28.8158	28.7887	28.8009	28.7538	28.6683	28.6861	28.8062	28.7102	28.8751	28.8328	28.7353	28.9571	28.7784	28.7938	28.8286	28.9251	Anthranilate synthase component 1 (EC 4.1.3.27)	trpE BCAL0399	BCAL0399	metal ion binding [GO:0046872];tryptophan biosynthetic process [GO:0000162];anthranilate synthase activity [GO:0004049]	tryptophan biosynthetic process [GO:0000162]	metal ion binding [GO:0046872];anthranilate synthase activity [GO:0004049]			1	0.999	18	605	605	605	23	22	23	23	15	24	19	21	25
24.9361	25.495	24.7182	25.3552	24.0895	NaN	24.8372	NaN	25.4911	NaN	25.8894	25.2604	25.1679	25.9108	25.0699	25.4141	24.3726	24.8314	24.8904	24.8556	25.7521	24.0026	NaN	25.1635	25.0834	24.7264	24.9261	Putative phosphoglycolate phosphatase (EC 3.1.3.18)	BCAL0400	BCAL0400	carbohydrate metabolic process [GO:0005975];glycolate biosynthetic process [GO:0046295];phosphoglycolate phosphatase activity [GO:0008967];metal ion binding [GO:0046872]	glycolate biosynthetic process [GO:0046295];carbohydrate metabolic process [GO:0005975]	phosphoglycolate phosphatase activity [GO:0008967];metal ion binding [GO:0046872]			1	0.999	4	43	43	43	2	3	1	1	0	0	0	2	2
29.7943	29.7227	29.6683	29.779	30.1695	29.8949	29.8227	29.9269	30.1245	30.1276	30.1163	30.2603	29.8775	29.9234	29.8484	30.2632	30.0715	30.1534	30.0516	29.7746	29.7831	29.743	29.7106	30.0802	29.9071	30.3029	29.8819	Ribulose-phosphate 3-epimerase (EC 5.1.3.1)	BCAL0401	BCAL0401	carbohydrate metabolic process [GO:0005975];pentose-phosphate shunt [GO:0006098];ribulose-phosphate 3-epimerase activity [GO:0004750];metal ion binding [GO:0046872]	pentose-phosphate shunt [GO:0006098];carbohydrate metabolic process [GO:0005975]	ribulose-phosphate 3-epimerase activity [GO:0004750];metal ion binding [GO:0046872]			1	0.999	10	205	205	205	8	6	5	7	4	7	4	10	8
28.0052	27.8814	27.6097	28.0409	27.7318	26.9686	27.6225	27.5067	27.5249	28.1616	27.7572	27.7581	28.3425	28.096	28.1691	27.6637	27.8028	27.6229	27.7196	28.3236	28.1677	28.317	28.0456	27.843	27.6129	27.7503	27.9469	Protein ApaG	apaG BCAL0402	BCAL0402						1	0.999	4	139	139	139	8	4	4	4	4	6	5	5	5
27.3718	27.3748	27.368	27.2119	25.9868	25.2679	26.4856	26.9768	26.9346	27.0742	27.7096	25.8512	27.2304	27.4591	26.7793	NaN	NaN	25.7173	NaN	27.5347	27.348	27.6473	27.2382	NaN	25.3747	NaN	25.9125	Putative outer membrane-bound lytic murein transglycosylase (EC 3.2.1.-)	BCAL0403	BCAL0403	hydrolase activity, hydrolyzing O-glycosyl compounds [GO:0004553];peptidoglycan turnover [GO:0009254]";"outer membrane [GO:0019867]	peptidoglycan turnover [GO:0009254]	hydrolase activity, hydrolyzing O-glycosyl compounds [GO:0004553]	outer membrane [GO:0019867]	+	1	0.999	10	123	123	124	5	6	6	7	3	0	2	5	5
23.226	NaN	24.1357	NaN	26.6795	27.0027	26.9069	26.8868	26.2099	25.7499	26.8808	26.0913	25.7007	26.4226	26.0528	26.444	26.3519	26.1622	26.7161	25.7598	25.2161	25.4738	NaN	26.5123	26.1056	25.8925	26.8194	Phenylacetate-coenzyme A ligase (EC 6.2.1.30) (Phenylacetyl-CoA ligase)	paaK BCAL0404	BCAL0404	phenylacetate catabolic process [GO:0010124];phenylacetate-CoA ligase activity [GO:0047475];ATP binding [GO:0005524]	phenylacetate catabolic process [GO:0010124]	phenylacetate-CoA ligase activity [GO:0047475];ATP binding [GO:0005524]		+	1	0.999	7	106	106	106	0	3	0	0	6	6	4	5	5
24.7353	28.0994	28.0347	26.5909	28.797	29.046	29.0173	29.3591	28.8239	28.3985	28.7837	28.4781	27.1103	27.7192	28.2147	28.5605	27.8677	28.5354	28.4079	27.5479	27.2912	27.7294	26.3655	28.6546	28.3921	28.6671	28.5003	Probable enoyl-CoA hydratase PaaG (EC 4.2.1.17)	paaG BCAL0406	BCAL0406	phenylacetate catabolic process [GO:0010124];enoyl-CoA hydratase activity [GO:0004300]	phenylacetate catabolic process [GO:0010124]	enoyl-CoA hydratase activity [GO:0004300]		+	1	0.999	10	157	157	157	2	3	4	2	8	10	8	8	8
26.3093	28.7838	28.7006	26.5531	29.0417	29.5301	29.5144	29.6971	29.381	29.2997	29.2093	29.4426	27.8647	28.1983	28.9011	29.5242	29.2929	29.4007	29.3733	28.3502	27.7799	28.5132	27.0199	29.3837	29.4089	29.4302	29.4619	Beta-ketoadipyl CoA thiolase (EC 2.3.1.-)	pcaF BCAL0407	BCAL0407	3,4-dihydroxybenzoate catabolic process [GO:0019619]";"transferase activity, transferring acyl groups other than amino-acyl groups [GO:0016747]	3,4-dihydroxybenzoate catabolic process [GO:0019619]	transferase activity, transferring acyl groups other than amino-acyl groups [GO:0016747]		+	1	0.999	23	578	369	578	5	21	17	7	16	29	23	31	33
29.3998	31.6795	31.7701	29.6719	32.3605	32.8738	32.9438	32.7959	32.5077	32.2174	32.0709	32.5259	30.9627	31.0637	32.2159	32.7634	32.5309	32.5615	32.6792	31.4831	30.6041	31.7985	29.7406	32.7087	32.4207	32.6461	32.5146	Putative phenylacetic acid degradation oxidoreductase	paaZ BCAL0408	BCAL0408	oxidoreductase activity [GO:0016491]		oxidoreductase activity [GO:0016491]		+	1	0.999	29	1214	1214	1214	23	41	35	25	60	53	56	57	61
28.1981	29.6124	29.7171	28.4515	30.3006	30.6779	30.3018	30.6828	29.7955	29.8421	29.8405	29.9429	29.1768	29.2402	29.8858	30.0676	29.7837	29.9713	29.8993	29.3452	28.951	29.7585	28.3626	29.7688	29.8704	29.7579	30.2194	Putative phenylacetic acid degradation enoyl-CoA hydratase PaaF (EC 4.2.1.17)	paaF BCAL0409	BCAL0409	metabolic process [GO:0008152];enoyl-CoA hydratase activity [GO:0004300]	metabolic process [GO:0008152]	enoyl-CoA hydratase activity [GO:0004300]		+	1	0.999	12	511	511	511	9	18	21	11	21	29	19	28	21
NaN	NaN	NaN	NaN	NaN	26.0121	26.5821	25.1128	26.8287	25.237	NaN	26.4624	23.7332	NaN	25.7305	26.9087	26.7482	26.4127	27.1974	NaN	NaN	NaN	NaN	27.0607	26.8247	27.2275	25.5799	Uncharacterized protein	BCAL0413	BCAL0413					+	1	0.999	6	52	52	52	1	2	2	0	0	1	2	3	3
29.3332	29.2909	29.2449	29.3532	28.7359	28.8767	28.8257	29.0378	29.0944	29.2107	29.1408	28.9882	29.2932	29.2792	29.0841	28.9656	28.7846	28.995	28.858	29.2856	29.2611	29.2186	29.2028	28.8757	28.9292	28.844	29.0854	DNA gyrase subunit B (EC 5.99.1.3)	gyrB BCAL0421	BCAL0421	ATP binding [GO:0005524];cytoplasm [GO:0005737];DNA binding [GO:0003677];DNA topoisomerase type II (ATP-hydrolyzing) activity [GO:0003918];DNA topological change [GO:0006265];DNA-dependent DNA replication [GO:0006261];metal ion binding [GO:0046872];chromosome [GO:0005694]	DNA topological change [GO:0006265];DNA-dependent DNA replication [GO:0006261]	DNA binding [GO:0003677];DNA topoisomerase type II (ATP-hydrolyzing) activity [GO:0003918];metal ion binding [GO:0046872];ATP binding [GO:0005524]	cytoplasm [GO:0005737];chromosome [GO:0005694]		1	0.999	41	1354	1354	1354	57	55	51	60	32	54	36	47	47
29.8302	30.3736	30.3921	29.9561	29.8129	30.128	30.0734	30.0578	30.1192	29.8145	29.5056	30.0736	30.1131	30.1737	30.5018	29.9361	29.3867	30.0458	30.0421	30.0891	30.1132	30.1136	29.8407	30.0641	29.8404	29.9264	29.9165	DNA polymerase III subunit beta (EC 2.7.7.7)	dnaN BCAL0422	BCAL0422	3'-5' exonuclease activity [GO:0008408];DNA binding [GO:0003677];DNA polymerase III complex [GO:0009360];DNA replication [GO:0006260];DNA-directed DNA polymerase activity [GO:0003887];cytoplasm [GO:0005737]	DNA replication [GO:0006260]	DNA binding [GO:0003677];DNA-directed DNA polymerase activity [GO:0003887];3'-5' exonuclease activity [GO:0008408]	DNA polymerase III complex [GO:0009360];cytoplasm [GO:0005737]		1	0.999	19	697	697	697	24	28	26	28	15	31	27	29	31
26.2897	26.6202	26.5452	26.5385	26.9689	27.0907	27.3507	25.8385	27.051	26.1617	26.9748	27.2167	26.8422	27.188	27.5462	27.5336	27.1238	27.111	27.2936	27.0633	27.5372	27.5324	27.6012	27.0497	26.7665	27.2313	27.277	Uncharacterized protein	BCAL0427	BCAL0427	DNA binding [GO:0003677]		DNA binding [GO:0003677]			1	0.999	6	79	79	79	3	1	0	2	3	3	2	3	3
27.4938	27.3032	27.4919	27.2153	28.1202	26.7842	27.233	27.0267	27.3965	27.3835	27.4288	27.278	27.6196	27.6015	27.4139	27.2905	27.4102	27.3972	27.4496	27.5404	27.7631	27.3669	27.7339	27.537	27.4949	27.7584	27.1586	tRNA modification GTPase MnmE (EC 3.6.-.-)	mnmE trmE BCAL0428	BCAL0428	GTP binding [GO:0005525];GTPase activity [GO:0003924];metal ion binding [GO:0046872];tRNA modification [GO:0006400];cytoplasm [GO:0005737]	tRNA modification [GO:0006400]	GTP binding [GO:0005525];metal ion binding [GO:0046872];GTPase activity [GO:0003924]	cytoplasm [GO:0005737]		1	0.999	11	241	241	241	12	7	8	8	6	9	8	6	8
24.7015	23.688	23.5352	24.0297	26.2612	26.5143	26.6482	25.4616	26.6452	25.7773	25.9193	26.5126	26.0567	26.0403	26.6292	26.7962	26.8064	26.9917	27.0018	26.1016	26.26	26.5415	26.5299	27.2509	26.2815	26.9627	27.1646	Spermidine N(1)-acetyltransferase (EC 2.3.1.57)	speG BCAL0433	BCAL0433	diamine N-acetyltransferase activity [GO:0004145]		diamine N-acetyltransferase activity [GO:0004145]		+	1	0.999	8	114	114	114	1	0	1	0	1	4	5	2	9
26.1627	25.6783	25.4528	26.0487	26.3558	24.6781	24.9711	25.0886	25.3914	25.2284	26.3131	25.1017	25.4855	25.4781	24.8875	24.9533	24.857	25.107	25.0045	25.3758	26.0063	25.2163	25.7134	25.19	25.0613	25.36	25.2573	Uncharacterized protein	BCAL0435	BCAL0435						1	0.999	5	100	100	100	4	3	2	5	3	1	2	1	3
NaN	25.7107	25.9635	24.4725	25.7188	25.7379	26.55	25.3752	25.7989	25.5164	24.6793	26.0236	25.254	25.5851	26.0756	26.3585	26.1544	26.3829	27.0007	25.3665	25.8786	25.6008	25.376	26.8987	26.6041	27.0264	25.6936	Glyoxalase/bleomycin resistance protein/dioxygenase superfamily protein	BCAL0436	BCAL0436	dioxygenase activity [GO:0051213]		dioxygenase activity [GO:0051213]		+	1	0.999	5	39	39	39	1	1	2	0	0	2	1	1	0
27.3141	27.1947	27.1431	27.0964	26.0341	26.8242	27.0221	27.0086	26.6784	27.0327	26.8578	26.7541	26.9125	27.21	27.1414	27.0213	26.9531	26.7564	26.8526	27.1414	27.1247	27.2093	27.198	27.027	27.0274	26.9167	27.077	Glutamate--cysteine ligase (EC 6.3.2.2) (Gamma-ECS) (GCS) (Gamma-glutamylcysteine synthetase)	gshA BCAL0439	BCAL0439	glutamate-cysteine ligase activity [GO:0004357];glutathione biosynthetic process [GO:0006750];ATP binding [GO:0005524]	glutathione biosynthetic process [GO:0006750]	glutamate-cysteine ligase activity [GO:0004357];ATP binding [GO:0005524]			1	0.999	13	216	216	216	8	11	6	10	5	8	5	6	10
NaN	24.13	NaN	24.1666	24.4679	NaN	NaN	NaN	NaN	NaN	NaN	NaN	NaN	23.6712	24.0256	NaN	NaN	NaN	23.5628	24.5278	23.7444	24.3201	NaN	NaN	NaN	NaN	NaN	GntR family regulatory protein	BCAL0444	BCAL0444	transcription factor activity, sequence-specific DNA binding [GO:0003700];transcription, DNA-templated [GO:0006351]";"DNA binding [GO:0003677]	transcription, DNA-templated [GO:0006351]	transcription factor activity, sequence-specific DNA binding [GO:0003700]";"DNA binding [GO:0003677]			1	0.999	4	8	8	8	0	0	0	0	0	0	0	0	0
27.8488	27.7533	27.9637	27.6288	28.3352	25.0283	27.5159	27.5649	27.6893	27.0568	27.6222	26.8401	25.774	27.7424	27.1452	26.5046	26.6471	27.4141	27.3626	27.677	27.859	27.3532	27.7584	27.3897	26.7797	27.7692	27.4722	Putative phosphonoacetate hydrolase	BCAL0450	BCAL0450	metabolic process [GO:0008152];phosphonoacetate hydrolase activity [GO:0047400]	metabolic process [GO:0008152]	phosphonoacetate hydrolase activity [GO:0047400]			1	0.999	8	67	67	67	1	4	2	5	0	3	0	1	3
NaN	NaN	NaN	NaN	NaN	25.1372	26.0294	23.7571	23.1526	23.7362	NaN	24.2496	NaN	NaN	NaN	24.5841	24.0183	24.9396	25.191	NaN	NaN	NaN	NaN	25.4809	24.5526	25.5277	23.6522	Putative hydrolase	BCAL0455	BCAL0455	hydrolase activity [GO:0016787]		hydrolase activity [GO:0016787]		+	1	0.999	3	20	20	20	0	1	1	0	0	0	2	1	0
26.4325	NaN	NaN	NaN	NaN	NaN	NaN	NaN	NaN	NaN	NaN	NaN	26.2403	27.1834	27.3565	NaN	NaN	NaN	NaN	26.3839	27.3932	NaN	27.3891	NaN	NaN	NaN	NaN	UPF0761 membrane protein BCAL1463	BCAL1463	BCAL1463	integral component of plasma membrane [GO:0005887]			integral component of plasma membrane [GO:0005887]	+	0.9992	0.999	1	31	31	31	1	1	1	1	1	1	1	2	1
28.4482	28.8719	28.8709	28.3955	28.3903	29.4618	29.3206	29.4776	28.7353	28.59	28.4592	28.8801	28.5476	28.4131	28.603	28.4019	28.5527	28.7795	28.7605	28.5552	28.2604	28.5744	28.0667	28.7735	28.7672	28.6702	28.885	Uncharacterized protein	BCAL1465	BCAL1465						1	0.999	12	539	539	539	19	20	21	18	15	24	21	27	18
NaN	NaN	NaN	NaN	NaN	NaN	NaN	26.1322	25.721	25.3119	NaN	25.9903	NaN	NaN	NaN	26.3308	NaN	26.2256	26.9132	NaN	NaN	NaN	NaN	26.4044	26.1411	26.6304	NaN	Major Facilitator Superfamily protein	BCAL1466	BCAL1466	metabolic process [GO:0008152];transferase activity, transferring acyl groups [GO:0016746];transmembrane transport [GO:0055085]";"integral component of membrane [GO:0016021]	transmembrane transport [GO:0055085];metabolic process [GO:0008152]	transferase activity, transferring acyl groups [GO:0016746]	integral component of membrane [GO:0016021]	+	1	0.999	3	22	22	22	1	1	3	0	0	0	0	1	2
29.0834	29.2145	29.1704	29.1313	28.9147	29.4457	29.0326	29.2675	28.7041	28.943	28.7887	28.7379	28.8636	28.6299	28.6268	28.8711	28.8059	28.7085	28.7131	28.9154	28.5531	28.7816	28.4772	28.7773	28.6935	28.6211	28.8327	Putative electron transport protein	BCAL1468	BCAL1468	oxidoreductase activity [GO:0016491]		oxidoreductase activity [GO:0016491]			1	0.999	22	579	2	579	26	26	26	27	20	26	21	27	19
27.6046	27.8397	28.005	28.136	26.9271	28.1984	28.1676	28.3545	28.3047	28.1099	27.959	28.2974	27.7415	27.8227	26.691	28.5358	28.338	28.2386	27.8311	27.7292	27.4806	27.9748	27.2862	28.0324	28.0346	27.8823	27.5894	Putative short chain dehydrogenase	BCAL1469	BCAL1469	oxidoreductase activity [GO:0016491]		oxidoreductase activity [GO:0016491]			1	0.999	7	255	255	255	8	8	10	12	5	9	6	12	8
28.4945	28.3092	28.3344	28.3128	28.0209	27.5681	27.6537	28.3465	28.3774	28.468	28.6028	27.9094	28.8184	28.757	28.5878	27.6091	27.9165	27.8791	27.0156	28.8209	28.8613	28.7083	29.0208	27.2563	27.9267	27.0534	28.4565	Putative thioesterase	BCAL1470	BCAL1470					+	1	0.999	6	152	152	152	7	7	6	6	6	5	5	7	6
28.2535	28.8165	28.8564	28.5143	28.2338	29.3947	29.2134	29.3402	28.6422	28.4494	28.384	28.6337	28.3612	28.6091	28.7099	28.7072	28.4826	28.7597	28.8217	28.2189	28.3652	28.5992	28.1444	28.7903	28.5705	28.6919	28.6507	Succinyl-CoA:3-ketoacid-coenzyme A transferase subunit A (EC 2.8.3.5)	scoA BCAL1472	BCAL1472	metabolic process [GO:0008152];3-oxoacid CoA-transferase activity [GO:0008260]	metabolic process [GO:0008152]	3-oxoacid CoA-transferase activity [GO:0008260]			1	0.999	9	281	281	281	8	9	12	11	9	17	11	17	10
27.7785	27.6921	28.0865	27.5379	27.7965	28.5246	28.6206	28.4329	27.7393	27.876	27.4314	27.6382	27.9127	27.7361	27.6394	27.8509	28.0283	27.8676	28.029	27.822	27.7766	27.5117	27.3024	28.0183	27.9379	28.0561	27.688	Succinyl-CoA:3-ketoacid-coenzyme A transferase subunit B (EC 2.8.3.5)	scoB BCAL1473	BCAL1473	metabolic process [GO:0008152];3-oxoacid CoA-transferase activity [GO:0008260]	metabolic process [GO:0008152]	3-oxoacid CoA-transferase activity [GO:0008260]			1	0.999	6	187	187	187	6	7	4	7	5	11	11	11	7
NaN	NaN	NaN	NaN	NaN	26.2294	25.7635	24.2397	25.2575	25.2758	NaN	25.7539	NaN	NaN	23.3909	26.0737	26.497	26.2362	26.8578	NaN	NaN	NaN	NaN	26.6869	26.448	26.6927	25.2893	Putative dehydrogenase	BCAL1474	BCAL1474					+	1	0.999	4	47	47	47	0	0	0	0	0	3	3	1	3
28.3783	28.6164	28.7683	27.9108	28.5248	27.9126	28.4793	28.2581	28.3919	27.9173	28.052	28.1871	28.1857	28.5897	28.5468	28.0452	28.0129	28.2622	28.3576	28.536	28.7536	28.4505	28.225	28.2919	28.1709	28.504	28.1356	Putative hydrolase	BCAL1478	BCAL1478	hydrolase activity [GO:0016787]		hydrolase activity [GO:0016787]			1	0.999	9	273	273	273	11	16	9	7	8	11	7	9	12
27.4711	27.6895	28.2397	28.1547	28.6147	28.0743	28.0973	28.5393	28.407	27.5185	28.0202	27.3642	27.0249	28.2146	28.4052	27.8938	27.5021	28.2953	27.9501	28.0335	27.7765	28.4689	28.1241	27.927	27.5954	27.4797	28.4952	Endoribonuclease L-PSP family protein	BCAL1479	BCAL1479						1	0.999	5	176	176	176	7	7	5	6	8	5	6	8	10
26.1601	25.9895	26.2578	26.1071	26.1498	26.005	26.3029	26.3326	26.1678	26.2061	26.1019	26.0768	25.8446	26.0403	25.8416	25.7374	25.9357	25.9336	25.7144	26.005	26.0057	26.0771	26.2637	25.6749	25.7057	25.7709	26.2819	GTP pyrophosphokinase (EC 2.7.6.5)	relA BCAL1480	BCAL1480	guanosine tetraphosphate metabolic process [GO:0015969];kinase activity [GO:0016301];GTP diphosphokinase activity [GO:0008728]	guanosine tetraphosphate metabolic process [GO:0015969]	kinase activity [GO:0016301];GTP diphosphokinase activity [GO:0008728]			1	0.999	18	159	159	159	6	6	5	9	6	4	6	9	8
29.8059	29.8681	29.8571	30.0987	29.8833	29.6923	29.6082	29.9773	29.709	29.8544	30.0133	29.7514	29.8159	29.7808	29.8347	29.891	29.5124	29.7169	29.5376	29.8783	29.7673	30.0647	29.8099	29.5616	29.5783	29.4237	29.8813	Phenylalanine--tRNA ligase beta subunit (EC 6.1.1.20) (Phenylalanyl-tRNA synthetase beta subunit) (PheRS)	pheT BCAL1486	BCAL1486	ATP binding [GO:0005524];magnesium ion binding [GO:0000287];phenylalanine-tRNA ligase activity [GO:0004826];phenylalanyl-tRNA aminoacylation [GO:0006432];tRNA binding [GO:0000049];cytoplasm [GO:0005737]	phenylalanyl-tRNA aminoacylation [GO:0006432]	magnesium ion binding [GO:0000287];phenylalanine-tRNA ligase activity [GO:0004826];tRNA binding [GO:0000049];ATP binding [GO:0005524]	cytoplasm [GO:0005737]		1	0.999	45	1172	1172	1172	50	46	43	50	34	38	32	46	48
28.5954	28.1944	28.4684	28.1371	28.4102	26.5689	28.2092	27.5317	28.0521	27.1664	28.4655	27.499	27.2793	28.3131	28.1616	27.1123	26.1344	27.5148	27.2456	28.2172	28.5408	28.0992	28.1505	27.5112	27.348	28.0058	27.9766	Integration host factor subunit alpha (IHF-alpha)	ihfA himA BCAL1487	BCAL1487	DNA recombination [GO:0006310];regulation of transcription, DNA-templated [GO:0006355];regulation of translation [GO:0006417];transcription, DNA-templated [GO:0006351]";"DNA binding [GO:0003677]	regulation of transcription, DNA-templated [GO:0006355];regulation of translation [GO:0006417];transcription, DNA-templated [GO:0006351]";"DNA recombination [GO:0006310]	DNA binding [GO:0003677]			1	0.999	7	231	231	231	10	9	8	12	9	5	7	8	8
26.3845	27.2498	26.8968	NaN	27.0974	26.1648	26.1752	26.4706	26.4864	26.0339	25.9079	26.8231	NaN	26.3136	26.6995	26.2964	25.9523	26.5868	26.9488	26.3541	26.4692	NaN	NaN	26.651	25.9177	27.1538	26.2273	MerR family regulatory protein	BCAL1488	BCAL1488	regulation of transcription, DNA-templated [GO:0006355]";"DNA binding [GO:0003677]	regulation of transcription, DNA-templated [GO:0006355]	DNA binding [GO:0003677]			1	0.999	5	58	58	58	2	3	3	1	2	3	2	3	3
30.1583	29.9493	29.9823	29.6485	30.5952	29.4923	29.8542	29.7676	30.0866	29.8078	30.0755	29.7678	30.0762	30.0683	30.0562	29.7893	29.7287	29.7672	29.7473	30.1766	30.3106	29.8164	30.1759	29.8307	29.8952	29.8765	29.8784	Putative exported protein	BCAL1493	BCAL1493						1	0.999	23	814	814	814	28	34	33	28	21	31	24	27	36
25.6153	26.0448	26.1961	25.732	25.7945	26.8186	26.8719	26.2898	26.2111	26.3228	25.4189	26.5523	25.9813	25.9627	26.34	26.6448	26.699	26.6936	26.7518	25.997	26.0101	26.1223	25.8115	26.876	26.6052	26.7859	26.1835	Putative monooxygenase	BCAL1494	BCAL1494	monooxygenase activity [GO:0004497]		monooxygenase activity [GO:0004497]			1	0.999	4	106	106	106	5	5	4	3	2	4	3	3	4
26.8526	NaN	NaN	26.682	27.9647	NaN	NaN	NaN	28.6202	26.5906	28.2208	25.9881	NaN	26.6271	24.2835	24.8254	NaN	26.1691	26.7895	27.0778	26.7707	26.2221	26.7421	28.2743	NaN	28.3202	27.159	Uncharacterized protein	BCAL1495	BCAL1495					+	1	0.999	3	84	84	84	4	2	2	6	2	0	4	2	5
30.8663	31.7188	31.3792	30.9388	32.8093	32.5969	32.3976	31.3589	31.5082	31.344	31.2568	32.1532	31.9417	31.8688	31.7838	32.5232	31.6236	32.0041	32.6364	31.3245	31.7527	31.4852	31.7581	32.4544	32.7721	32.7149	31.1722	Putative exported protein	BCAL1496	BCAL1496						1	0.999	3	497	497	497	16	16	15	20	19	28	22	16	16
27.9639	27.6454	27.7334	27.8893	27.8756	27.3006	27.2201	27.659	27.3903	26.985	27.7638	27.1367	27.395	27.5202	27.4645	26.8765	26.3758	27.0927	27.0297	27.6899	27.5183	27.4322	27.4476	27.127	26.9303	27.1833	27.2312	Segregation and condensation protein B	BCAL1503	BCAL1503	cell division [GO:0051301];chromosome separation [GO:0051304];cytoplasm [GO:0005737]	chromosome separation [GO:0051304];cell division [GO:0051301]		cytoplasm [GO:0005737]	+	1	0.999	12	208	208	208	9	12	7	12	8	7	4	10	9
30.7739	30.589	30.4953	30.7847	31.0126	29.8511	30.2159	30.4929	30.1328	30.2391	30.5436	29.9032	30.4204	30.435	30.0111	29.6725	29.9293	29.7766	29.6618	30.3179	30.5654	30.157	30.8057	29.6282	29.9028	29.5877	30.1183	Pseudouridine synthase (EC 5.4.99.-)	BCAL1504	BCAL1504	pseudouridine synthesis [GO:0001522];RNA binding [GO:0003723];pseudouridine synthase activity [GO:0009982]	pseudouridine synthesis [GO:0001522]	RNA binding [GO:0003723];pseudouridine synthase activity [GO:0009982]		+	1	0.999	22	515	515	515	27	22	23	26	22	16	17	20	16
30.2272	30.2372	30.1841	30.585	30.1544	30.1194	30.0143	30.4146	30.1877	30.1813	30.3763	30.2041	30.1283	30.2477	30.3546	30.4483	30.0255	30.2564	30.1613	30.1007	30.1079	30.3873	30.2486	30.1797	30.113	30.0449	30.3626	Transcription termination/antitermination protein NusA	nusA BCAL1506	BCAL1506	DNA-templated transcription, termination [GO:0006353];nucleotide binding [GO:0000166];RNA binding [GO:0003723];transcription antitermination [GO:0031564]";transcription factor activity, sequence-specific DNA binding [GO:0003700];"cytoplasm [GO:0005737]	transcription antitermination [GO:0031564]";"DNA-templated transcription, termination [GO:0006353]	RNA binding [GO:0003723];transcription factor activity, sequence-specific DNA binding [GO:0003700]";"nucleotide binding [GO:0000166]	cytoplasm [GO:0005737]		1	0.999	33	1067	1067	1067	45	42	42	49	36	37	27	40	38
28.8342	28.6402	28.5321	29.0458	28.5576	28.0014	27.9513	28.3512	28.362	27.9385	28.8414	28.0807	28.3311	28.5041	28.2904	27.9953	27.3127	28.0955	27.8333	28.4855	28.6485	28.4466	28.7948	28.0643	28.1304	28.0241	28.2213	tRNA pseudouridine synthase B (EC 5.4.99.25) (tRNA pseudouridine(55) synthase) (Psi55 synthase) (tRNA pseudouridylate synthase) (tRNA-uridine isomerase)	truB BCAL1509	BCAL1509	pseudouridine synthase activity [GO:0009982];RNA binding [GO:0003723];tRNA pseudouridine synthesis [GO:0031119];lyase activity [GO:0016829]	tRNA pseudouridine synthesis [GO:0031119]	pseudouridine synthase activity [GO:0009982];RNA binding [GO:0003723];lyase activity [GO:0016829]		+	1	0.999	9	218	218	218	11	7	9	13	7	7	6	8	9
26.3122	26.2262	25.9052	26.7053	NaN	NaN	NaN	NaN	NaN	NaN	NaN	NaN	25.9124	NaN	NaN	NaN	NaN	NaN	NaN	25.8175	NaN	NaN	NaN	NaN	NaN	NaN	NaN	Putative multidrug resistance transport protein	emrA BCAL1511	BCAL1511	transmembrane transport [GO:0055085];transporter activity [GO:0005215];integral component of membrane [GO:0016021]	transmembrane transport [GO:0055085]	transporter activity [GO:0005215]	integral component of membrane [GO:0016021]	+	1	0.999	5	34	34	34	5	2	3	7	1	0	0	1	1
30.6159	30.0657	30.166	30.4843	30.3371	29.5428	29.8922	29.8432	30.0918	29.9802	30.3568	29.7148	30.1229	30.3096	29.8184	29.7677	29.7215	29.7047	29.5451	30.208	30.4645	29.9995	30.5594	29.4881	29.703	29.637	29.8919	GTP-binding protein	typA BCAL1514	BCAL1514	GTPase activity [GO:0003924];GTP binding [GO:0005525]		GTP binding [GO:0005525];GTPase activity [GO:0003924]			1	0.999	32	1321	1321	1321	70	54	54	62	58	41	43	44	46
31.7492	31.5756	31.5869	31.5487	31.5339	31.6708	31.8748	31.7591	31.9936	31.8861	31.7075	31.8348	31.56	31.5811	31.445	31.8351	31.6994	31.7812	31.7455	31.6624	31.7492	31.4708	31.6619	31.6602	31.8299	31.8234	31.867	2-oxoglutarate dehydrogenase E1 component (EC 1.2.4.2)	sucA BCAL1515	BCAL1515	thiamine pyrophosphate binding [GO:0030976];tricarboxylic acid cycle [GO:0006099];oxoglutarate dehydrogenase (succinyl-transferring) activity [GO:0004591]	tricarboxylic acid cycle [GO:0006099]	thiamine pyrophosphate binding [GO:0030976];oxoglutarate dehydrogenase (succinyl-transferring) activity [GO:0004591]			1	0.999	61	3238	3238	3238	121	122	122	120	119	99	115	131	146
31.6647	31.825	31.7152	32.1561	31.7383	31.9307	31.8416	31.9493	31.9351	31.9365	32.064	32.0714	31.6924	31.8192	31.6627	31.9211	31.7059	31.9885	31.8919	31.6962	31.7445	31.7849	31.6957	31.9527	31.735	31.7114	32.0677	Dihydrolipoyllysine-residue succinyltransferase component of 2-oxoglutarate dehydrogenase complex (EC 2.3.1.61) (2-oxoglutarate dehydrogenase complex component E2)	sucB BCAL1516	BCAL1516	dihydrolipoyllysine-residue succinyltransferase activity [GO:0004149];L-lysine catabolic process to acetyl-CoA via saccharopine [GO:0033512];tricarboxylic acid cycle [GO:0006099];oxoglutarate dehydrogenase complex [GO:0045252]	tricarboxylic acid cycle [GO:0006099];L-lysine catabolic process to acetyl-CoA via saccharopine [GO:0033512]	dihydrolipoyllysine-residue succinyltransferase activity [GO:0004149]	oxoglutarate dehydrogenase complex [GO:0045252]		1	0.999	28	1777	1777	1777	63	61	53	71	51	69	55	60	101
31.6535	31.4304	31.4912	31.5144	31.9136	31.2313	31.5672	31.3942	31.6552	31.5646	31.5382	31.5709	31.5436	31.6838	31.5888	31.4811	31.46	31.5873	31.6833	31.6469	31.8366	31.3944	31.7792	31.615	31.4973	31.7139	31.6523	Dihydrolipoyl dehydrogenase (EC 1.8.1.4)	odhL BCAL1517	BCAL1517	cell redox homeostasis [GO:0045454];dihydrolipoyl dehydrogenase activity [GO:0004148];flavin adenine dinucleotide binding [GO:0050660];cell [GO:0005623]	cell redox homeostasis [GO:0045454]	flavin adenine dinucleotide binding [GO:0050660];dihydrolipoyl dehydrogenase activity [GO:0004148]	cell [GO:0005623]		1	0.999	33	2169	2169	2169	81	83	72	90	69	76	71	84	91
26.8896	26.7459	26.7239	26.9162	26.8974	26.1926	26.4022	26.6996	26.6733	26.6525	27.0862	26.4578	26.7615	26.7772	26.4122	26.4686	26.1604	26.46	26.1128	26.8585	27.1925	26.8964	27.0624	26.2445	26.6319	26.2239	26.907	AFG1-like ATPase	BCAL1518	BCAL1518	ATP binding [GO:0005524]		ATP binding [GO:0005524]			1	0.999	13	235	235	235	9	5	9	9	6	7	10	6	9
NaN	25.0537	NaN	24.7291	NaN	26.5294	26.3118	25.8211	25.7866	25.7684	23.7187	26.2145	25.0039	24.9269	25.5505	26.5365	25.9935	26.4768	26.6492	24.9026	24.9701	NaN	24.6316	26.7523	26.3837	26.4482	25.942	Uncharacterized protein	BCAL2604	BCAL2604					+	1	0.999	3	34	34	34	0	0	1	0	0	1	1	1	2
28.525	28.4857	28.6531	28.4662	28.3496	28.7143	28.7833	28.7162	28.548	28.5934	28.4159	28.6326	28.4966	28.6047	28.7619	28.6747	28.6949	28.6734	28.7806	28.5777	28.5075	28.6701	28.5491	28.9584	28.7397	28.8159	28.5954	Two-component regulatory system, response regulator protein	BCAL2606	BCAL2606	DNA binding [GO:0003677];phosphorelay signal transduction system [GO:0000160];regulation of transcription, DNA-templated [GO:0006355];transcription, DNA-templated [GO:0006351]";"intracellular [GO:0005622]	regulation of transcription, DNA-templated [GO:0006355];transcription, DNA-templated [GO:0006351]";"phosphorelay signal transduction system [GO:0000160]	DNA binding [GO:0003677]	intracellular [GO:0005622]		1	0.999	9	212	212	212	5	6	8	12	6	7	4	10	7
26.5444	26.2987	26.6453	25.7133	25.3398	26.4002	27.0639	26.5237	26.365	26.3701	26.6555	25.8121	NaN	26.3133	26.2932	23.9146	NaN	24.5511	NaN	26.0778	26.0198	NaN	NaN	26.3311	26.0375	NaN	26.1176	Putative exported protein	BCAL2607	BCAL2607					+	1	0.999	4	29	29	29	0	0	3	0	0	2	2	1	2
28.3295	27.6588	27.8024	28.1125	27.081	27.1505	27.1395	27.5489	28.1502	28.0807	28.5459	27.6648	28.3881	28.3168	28.0989	27.3844	27.8252	27.8319	27.7167	28.4432	28.3823	27.9558	28.3479	27.9948	27.8521	27.9175	27.933	Periplasmic histidine-binding protein	hisJ BCAL2609	BCAL2609	transporter activity [GO:0005215];outer membrane-bounded periplasmic space [GO:0030288]		transporter activity [GO:0005215]	outer membrane-bounded periplasmic space [GO:0030288]	+	1	0.999	10	112	112	115	5	2	5	6	1	2	2	3	5
27.0812	27.5085	27.5571	27.1651	27.5926	28.0584	28.2904	27.9725	28.4182	28.3976	28.3266	28.414	27.9008	28.0491	27.9752	28.184	28.3709	28.4575	28.4186	27.8941	28.108	28.0418	27.9729	28.3948	28.5387	28.536	28.4083	D-isomer specific 2-hydroxyacid dehydrogenase	BCAL0460	BCAL0460	oxidoreductase activity, acting on the CH-OH group of donors, NAD or NADP as acceptor [GO:0016616]";"NAD binding [GO:0051287]		oxidoreductase activity, acting on the CH-OH group of donors, NAD or NADP as acceptor [GO:0016616]";"NAD binding [GO:0051287]		+	1	0.999	11	173	173	173	5	4	5	4	5	8	8	4	7
27.6614	28.6636	28.7363	28.2944	28.7763	29.7663	29.7493	28.7419	29.5141	28.8113	28.1873	29.392	28.3661	28.8381	29.3579	29.3122	29.3952	28.8954	29.2734	NaN	NaN	28.7771	29.1093	28.897	28.6885	29.2063	29.5849	LysR family regulatory protein	BCAL0461	BCAL0461	transcription factor activity, sequence-specific DNA binding [GO:0003700];transcription, DNA-templated [GO:0006351]";"DNA binding [GO:0003677]	transcription, DNA-templated [GO:0006351]	transcription factor activity, sequence-specific DNA binding [GO:0003700]";"DNA binding [GO:0003677]		+	1	0.999	10	83	83	83	4	2	2	2	6	5	4	2	6
29.8449	29.9341	29.9109	29.8101	29.8374	29.6768	29.78	29.7988	29.6377	29.6703	29.4107	29.6425	29.7444	29.746	29.8718	29.7425	29.6916	29.7026	29.7208	29.8373	29.7627	29.882	29.6099	29.6819	29.654	29.7192	29.7113	Putative DNA topoisomerase III (EC 5.99.1.2)	BCAL0462	BCAL0462	DNA topoisomerase type I activity [GO:0003917];DNA topological change [GO:0006265];DNA binding [GO:0003677]	DNA topological change [GO:0006265]	DNA topoisomerase type I activity [GO:0003917];DNA binding [GO:0003677]			1	0.999	38	1092	1085	1092	43	46	42	39	34	40	38	48	47
NaN	26.0615	26.0045	25.2681	26.0247	27.0967	27.0714	26.4709	26.8516	27.0738	NaN	27.2853	26.0383	NaN	26.3572	27.3837	27.3844	27.2054	27.6347	NaN	NaN	25.6571	NaN	27.6585	27.1863	27.4173	26.8509	Putative thioredoxin	BCAL0463	BCAL0463	cell redox homeostasis [GO:0045454];cell [GO:0005623]	cell redox homeostasis [GO:0045454]		cell [GO:0005623]	+	1	0.999	4	52	52	52	2	1	2	0	1	2	3	1	1
28.9613	28.5867	28.3744	28.4897	28.0706	27.9263	28.3169	28.2881	28.6006	28.2541	28.4436	28.1674	28.3926	28.4191	28.3038	28.3958	28.2995	27.96	28.0853	28.6851	28.4779	28.4058	28.6479	28.3659	28.2818	28.2226	27.9006	Peptide deformylase (PDF) (EC 3.5.1.88) (Polypeptide deformylase)	def BCAL0465	BCAL0465	peptide deformylase activity [GO:0042586];translation [GO:0006412];metal ion binding [GO:0046872]	translation [GO:0006412]	peptide deformylase activity [GO:0042586];metal ion binding [GO:0046872]			1	0.999	9	221	221	221	9	13	8	13	8	5	7	5	11
27.8574	27.6615	27.5484	28.1601	27.5484	27.3205	27.1116	27.5618	27.4068	27.5331	27.5104	27.409	27.8581	27.7679	27.644	27.5656	27.1396	27.5086	27.3311	27.8007	27.7418	27.7518	27.8983	27.3091	27.4536	27.414	27.4375	Ribosomal RNA small subunit methyltransferase B	rsmB BCAL0469	BCAL0469	regulation of transcription, DNA-templated [GO:0006355]";RNA binding [GO:0003723];rRNA methyltransferase activity [GO:0008649];"cytoplasm [GO:0005737]	regulation of transcription, DNA-templated [GO:0006355]	rRNA methyltransferase activity [GO:0008649];RNA binding [GO:0003723]	cytoplasm [GO:0005737]		1	0.999	13	207	207	207	11	8	9	11	7	5	4	6	7
25.0273	24.9786	24.6821	25.1002	NaN	25.1237	NaN	24.9401	24.0189	23.898	24.5464	24.4264	24.8991	24.3495	24.8853	NaN	NaN	24.3427	NaN	24.8387	NaN	25.044	24.5212	NaN	24.486	24.1787	24.6737	Putative exported protein	BCAL0470	BCAL0470						1	0.999	7	25	25	25	1	1	1	0	0	1	1	3	3
26.5958	26.6925	26.6835	26.0231	26.3439	25.6223	26.3444	26.1229	26.2896	25.7445	25.2478	25.9365	26.2403	26.609	26.6318	25.8161	25.6229	25.9987	26.2591	26.2072	26.3735	26.3646	26.4555	25.7975	26.0608	26.1989	25.9145	Two-component regulatory system, sensor kinase protein (EC 2.7.3.-)	BCAL0471	BCAL0471	ATP binding [GO:0005524];intracellular [GO:0005622];phosphorelay sensor kinase activity [GO:0000155];integral component of membrane [GO:0016021]		phosphorelay sensor kinase activity [GO:0000155];ATP binding [GO:0005524]	intracellular [GO:0005622];integral component of membrane [GO:0016021]		1	0.999	5	73	73	73	3	5	5	2	0	1	3	3	2
29.7677	29.9769	29.9748	29.6548	30.2494	29.8191	29.8397	29.8099	29.6939	29.8798	29.5731	29.8773	29.7301	29.985	30.1556	29.7715	29.0723	29.7675	29.958	29.984	30.087	29.9308	29.9307	30.0584	29.9823	30.1178	29.769	Two-component regulatory system, response regulator protein	BCAL0472	BCAL0472	phosphorelay signal transduction system [GO:0000160];sequence-specific DNA binding [GO:0043565];intracellular [GO:0005622]	phosphorelay signal transduction system [GO:0000160]	sequence-specific DNA binding [GO:0043565]	intracellular [GO:0005622]		1	0.999	6	171	171	171	4	8	6	9	5	7	5	6	4
25.5821	25.6132	25.6225	25.7419	26.3581	NaN	25.5718	24.9647	25.3082	25.0269	25.2638	NaN	25.0827	NaN	25.9071	25.7219	24.3952	NaN	24.5965	25.5832	26.2234	25.8291	26.4322	25.2065	25.7862	24.5626	24.9246	7-carboxy-7-deazaguanine synthase (CDG synthase) (EC 4.3.99.3) (Queuosine biosynthesis protein QueE)	queE BCAL0474	BCAL0474	carbon-nitrogen lyase activity [GO:0016840];magnesium ion binding [GO:0000287];queuosine biosynthetic process [GO:0008616]";S-adenosyl-L-methionine binding [GO:1904047];"4 iron, 4 sulfur cluster binding [GO:0051539]	queuosine biosynthetic process [GO:0008616]	carbon-nitrogen lyase activity [GO:0016840];magnesium ion binding [GO:0000287];S-adenosyl-L-methionine binding [GO:1904047]";"4 iron, 4 sulfur cluster binding [GO:0051539]			1	0.999	4	59	59	59	2	3	1	2	4	1	2	0	2
26.1753	25.3827	25.2595	25.2628	26.477	NaN	25.082	24.772	25.4689	NaN	25.7127	24.2129	25.0141	25.6108	25.2184	24.8116	NaN	24.3937	25.0877	25.7389	25.731	25.1587	25.7813	25.3949	25.2295	25.7397	24.9362	Putative 6-pyruvoyl tetrahydropterin synthase	BCAL0475	BCAL0475						1	0.999	7	67	67	67	4	2	2	1	3	0	0	1	2
NaN	NaN	NaN	NaN	NaN	23.1501	23.1318	23.0599	23.3825	23.7247	NaN	23.5766	23.899	23.5464	23.5678	23.4282	23.3912	23.7182	23.4878	23.6966	NaN	23.6015	23.8736	22.6673	23.4663	23.1662	23.5663	Penicillin-binding protein	mrdA BCAL0479	BCAL0479	penicillin binding [GO:0008658];integral component of membrane [GO:0016021]		penicillin binding [GO:0008658]	integral component of membrane [GO:0016021]	+	1	0.999	3	28	28	28	1	1	0	1	0	1	1	1	0
23.4569	23.3016	23.3426	22.6773	NaN	NaN	NaN	NaN	NaN	NaN	22.6757	NaN	22.4338	23.8822	24.123	NaN	NaN	NaN	NaN	23.9647	23.9446	24.2633	24.3848	NaN	NaN	NaN	NaN	Putative rod shape-determining protein	BCAL0480	BCAL0480	regulation of cell shape [GO:0008360];integral component of membrane [GO:0016021]	regulation of cell shape [GO:0008360]		integral component of membrane [GO:0016021]		0.9907	0.999	1	18	18	18	0	0	0	0	0	1	2	0	1
NaN	23.0568	NaN	NaN	NaN	NaN	NaN	NaN	NaN	22.8227	NaN	22.6664	22.1634	23.0694	24.2525	23.1075	NaN	22.6907	22.7974	NaN	NaN	NaN	NaN	22.8396	22.1698	NaN	NaN	Putative rod shape-determining protein	BCAL0481	BCAL0481	regulation of cell shape [GO:0008360];integral component of membrane [GO:0016021]	regulation of cell shape [GO:0008360]		integral component of membrane [GO:0016021]		1	0.999	4	15	15	15	0	1	0	0	0	0	0	0	0
30.6856	30.5998	30.381	30.9037	30.3495	30.3576	30.131	30.5909	30.5764	30.527	30.8871	30.4719	30.8041	30.774	30.6504	30.4863	30.3924	30.4062	30.3605	30.8289	30.7021	30.7512	30.7742	30.3914	30.2153	30.1734	30.636	Putative rod shape-determining protein	mreB BCAL0482	BCAL0482	cell morphogenesis [GO:0000902]	cell morphogenesis [GO:0000902]				1	0.999	17	579	579	579	23	22	18	25	14	20	14	22	20
28.2736	28.5522	28.7317	28.0414	28.2121	28.7901	28.9714	28.4763	28.6584	28.7038	28.1545	28.7714	28.7037	28.5689	28.9488	28.929	29.1359	28.8388	29.0788	28.8353	28.8174	28.7258	28.5674	29.0685	28.9167	29.055	28.5859	Putative polyphosphate kinase	BCAL0486	BCAL0486	phosphotransferase activity, phosphate group as acceptor [GO:0016776];polyphosphate metabolic process [GO:0006797]";"kinase activity [GO:0016301]	polyphosphate metabolic process [GO:0006797]	phosphotransferase activity, phosphate group as acceptor [GO:0016776]";"kinase activity [GO:0016301]			1	0.999	13	160	160	160	5	7	6	5	4	6	5	5	6
29.0897	29.1886	29.1558	28.9406	28.5297	29.0702	29.074	29.018	29.3073	29.3594	28.9604	29.1264	29.3186	29.2045	29.1772	29.2466	29.3798	29.1656	29.1582	29.3729	29.1637	29.2036	28.9208	29.3153	29.172	29.1921	29.0874	Endonuclease/exonuclease/phosphatase family protein (EC 4.2.99.18)	BCAL0487	BCAL0487	DNA repair [GO:0006281];exonuclease activity [GO:0004527];DNA-(apurinic or apyrimidinic site) lyase activity [GO:0003906]	DNA repair [GO:0006281]	exonuclease activity [GO:0004527];DNA-(apurinic or apyrimidinic site) lyase activity [GO:0003906]			1	0.999	13	344	344	344	13	14	13	11	9	15	13	13	16
26.0125	NaN	25.1901	26.2646	26.1034	25.0451	25.0668	NaN	25.8315	25.2481	25.5847	24.9193	26.1574	25.8524	25.7665	25.8822	25.6225	25.2012	25.5104	26.3122	26.3087	25.1982	24.9522	26.0013	25.6386	25.4987	25.1196	Putative alcohol dehydrogenase (EC 1.1.1.2)	BCAL0488	BCAL0488	zinc ion binding [GO:0008270];alcohol dehydrogenase (NADP+) activity [GO:0008106]		zinc ion binding [GO:0008270];alcohol dehydrogenase (NADP+) activity [GO:0008106]			1	0.999	7	53	53	53	2	0	0	1	2	0	1	2	1
27.0417	27.0879	26.8491	27.2031	26.9765	27.1362	26.9945	27.4114	27.3916	27.1434	27.1638	27.019	27.0401	27.1076	27.3728	27.1163	27.2327	27.3151	26.9041	27.3251	27.3013	27.3692	27.3033	27.1909	27.126	27.4858	27.3402	Peptidase, family M48	BCAL0490	BCAL0490	metalloendopeptidase activity [GO:0004222]		metalloendopeptidase activity [GO:0004222]			1	0.999	4	92	92	92	4	3	3	2	3	3	4	4	4
27.3909	27.3942	27.5926	27.215	28.4829	27.2883	27.732	27.0799	27.0371	26.9542	26.8053	27.1808	26.9307	27.6591	27.3169	27.0322	27.1469	27.3245	27.6495	27.1555	27.9217	27.562	27.7424	27.4106	27.7152	27.5679	27.0576	Methionine biosynthesis protein MetW	metW BCAL0492	BCAL0492						1	0.999	3	46	46	46	3	2	1	1	3	2	1	1	2
25.1991	24.7998	25.3883	NaN	25.4266	NaN	NaN	NaN	NaN	NaN	23.5546	NaN	NaN	NaN	24.7916	NaN	NaN	NaN	NaN	24.8804	25.0921	23.2293	NaN	NaN	NaN	NaN	NaN	Two-component regulatory system, sensor kinase protein (EC 2.7.3.-)	BCAL0497	BCAL0497	intracellular [GO:0005622];phosphorelay sensor kinase activity [GO:0000155];integral component of membrane [GO:0016021]		phosphorelay sensor kinase activity [GO:0000155]	intracellular [GO:0005622];integral component of membrane [GO:0016021]		1	0.999	4	38	38	38	1	1	2	2	2	1	1	1	2
27.9801	28.529	28.8718	28.8056	29.1326	29.0501	29.1972	28.6701	28.7465	28.658	27.5136	28.7014	28.165	28.3795	28.6163	28.844	28.4939	28.886	29.0811	28.265	28.7227	28.7901	28.287	29.16	29.1101	28.7003	28.7017	Two-component regulatory system, response regulator protein	BCAL0499	BCAL0499	phosphorelay signal transduction system [GO:0000160];sequence-specific DNA binding [GO:0043565];intracellular [GO:0005622]	phosphorelay signal transduction system [GO:0000160]	sequence-specific DNA binding [GO:0043565]	intracellular [GO:0005622]		1	0.999	7	663	663	663	27	28	25	22	16	26	23	26	28
29.7535	29.552	29.3615	29.6474	28.7039	29.8473	29.4833	29.9668	29.8066	30.0197	29.7494	29.8485	29.9177	29.5175	29.8043	29.875	29.7847	29.7277	29.6941	29.9134	29.4602	29.8381	29.4677	29.9329	29.6419	29.4875	29.8447	RNA polymerase-binding transcription factor DksA	dksA BCAL0502	BCAL0502	regulation of gene expression [GO:0010468];zinc ion binding [GO:0008270];cytoplasm [GO:0005737]	regulation of gene expression [GO:0010468]	zinc ion binding [GO:0008270]	cytoplasm [GO:0005737]		1	0.999	9	355	355	355	13	10	11	14	9	15	12	13	14
28.9055	29.0504	29.1265	28.4536	29.3626	28.8066	29.0733	28.6465	28.583	28.4801	28.4446	28.6594	28.7007	28.7224	28.9933	28.5371	28.6622	28.6626	28.9102	28.9039	28.9021	28.6478	28.7062	28.6946	28.7006	28.8832	28.5925	Putative cobalamin synthesis protein	BCAL0503	BCAL0503						1	0.999	13	537	537	537	22	22	23	19	19	20	21	20	25
27.051	26.6292	26.5472	27.6481	27.6094	25.5014	25.2646	26.1918	25.7108	25.9679	26.3827	25.899	26.4814	26.5818	26.0951	25.3125	25.4739	25.9275	24.8973	26.534	26.7807	26.1339	27.2907	25.2457	25.3503	25.0428	25.6979	Uncharacterized protein	BCAL0504	BCAL0504	methyltransferase activity [GO:0008168];RNA binding [GO:0003723];rRNA processing [GO:0006364];cytoplasm [GO:0005737]	rRNA processing [GO:0006364]	RNA binding [GO:0003723];methyltransferase activity [GO:0008168]	cytoplasm [GO:0005737]	+	1	0.999	13	123	123	123	14	4	5	13	2	3	0	5	3
28.7923	29.1433	29.3994	29.0154	29.5552	28.4734	28.9573	28.6706	28.7497	28.4315	28.4273	28.7807	28.2112	29.1534	29.1664	28.6079	28.4695	28.8371	28.7264	28.7012	29.2745	29.1389	29.2637	28.9126	28.9102	28.924	28.7285	Uncharacterized protein	BCAL0506	BCAL0506						1	0.999	7	196	196	196	9	7	8	9	6	6	6	8	6
29.6638	29.755	29.7483	29.7026	29.9439	28.725	29.4658	29.088	29.4861	28.9464	28.8703	29.5393	29.2863	29.6941	29.96	29.2407	29.491	29.3408	29.7142	29.5875	29.8494	29.4506	29.5824	29.764	29.5503	29.5779	29.3542	Diaminopimelate epimerase (DAP epimerase) (EC 5.1.1.7) (PLP-independent amino acid racemase)	dapF BCAL0507	BCAL0507	diaminopimelate epimerase activity [GO:0008837];lysine biosynthetic process via diaminopimelate [GO:0009089];cytoplasm [GO:0005737]	lysine biosynthetic process via diaminopimelate [GO:0009089]	diaminopimelate epimerase activity [GO:0008837]	cytoplasm [GO:0005737]		1	0.999	7	232	232	232	12	7	11	12	6	6	8	5	9
25.2316	26.0065	25.6743	25.1854	26.7487	27.0291	27.4466	26.6924	26.9833	26.9311	25.1944	27.2313	24.0475	24.587	25.6293	27.7464	27.2962	27.228	27.7073	24.0353	25.2101	25.9857	24.1374	27.7572	26.9388	27.8126	26.8267	Putative deoxygenases	BCAL0511	BCAL0511					+	1	0.999	6	109	109	109	2	2	2	3	2	4	5	4	6
29.0572	29.3838	29.6729	28.912	29.795	29.4521	30.0344	29.3917	29.4102	29.2807	28.4968	29.4187	28.7171	29.079	29.3358	29.5938	29.1186	29.355	29.6515	28.986	29.2954	28.9665	29.092	29.631	29.4979	29.8755	29.109	Aldo/keto reductase family protein	BCAL0513	BCAL0513						1	0.999	17	498	498	498	16	20	23	17	14	22	19	23	22
26.6645	27.6379	27.5904	27.6741	27.5608	27.5196	26.8294	27.6509	26.4196	26.4563	27.0657	26.6554	26.9998	27.0925	27.1144	26.7527	25.3531	26.6186	26.3617	26.5025	27.0944	27.3927	27.018	25.6463	26.204	25.5981	27.0413	Uncharacterized protein	BCAL0516	BCAL0516					+	1	0.999	3	88	88	88	2	4	4	5	5	4	2	7	1
25.7538	25.6444	25.6445	24.6777	26.4008	NaN	25.6374	24.0063	25.457	24.1397	25.1235	24.5127	NaN	25.0367	23.9118	24.0468	24.0579	NaN	23.6951	24.5973	23.97	24.5229	NaN	24.9148	24.8466	26.0188	24.4036	Stress response kinase A (EC 2.7.11.1) (Serine/threonine-protein kinase SrkA)	srkA BCAL0517	BCAL0517	ATP binding [GO:0005524];magnesium ion binding [GO:0000287];protein serine/threonine kinase activity [GO:0004674];response to stress [GO:0006950];cytoplasm [GO:0005737]	response to stress [GO:0006950]	magnesium ion binding [GO:0000287];protein serine/threonine kinase activity [GO:0004674];ATP binding [GO:0005524]	cytoplasm [GO:0005737]	+	1	0.999	5	98	98	98	6	5	7	6	4	2	7	4	8
25.3997	25.8795	26.0906	25.6862	26.7659	25.0775	NaN	25.7542	NaN	23.6684	25.2534	NaN	NaN	NaN	24.0883	NaN	NaN	NaN	NaN	NaN	23.6661	24.904	24.1156	NaN	23.4719	NaN	NaN	Flagellar assembly protein FliH	fliH BCAL0523	BCAL0523	bacterial-type flagellum-dependent cell motility [GO:0071973];motor activity [GO:0003774];bacterial-type flagellum [GO:0009288]	bacterial-type flagellum-dependent cell motility [GO:0071973]	motor activity [GO:0003774]	bacterial-type flagellum [GO:0009288]	+	1	0.999	4	29	29	29	3	1	2	3	3	1	1	4	0
27.7029	28.0397	28.1258	28.1261	27.3361	27.2502	27.1132	28.1407	26.3072	25.8993	26.2621	24.4152	26.6443	26.8789	27.2231	NaN	23.1558	24.372	NaN	26.5688	26.5352	27.315	26.8212	NaN	23.8489	NaN	26.5724	Flagellar motor switch protein FliG	fliG BCAL0524	BCAL0524	bacterial-type flagellum-dependent cell motility [GO:0071973];chemotaxis [GO:0006935];motor activity [GO:0003774];bacterial-type flagellum [GO:0009288]	chemotaxis [GO:0006935];bacterial-type flagellum-dependent cell motility [GO:0071973]	motor activity [GO:0003774]	bacterial-type flagellum [GO:0009288]	+	1	0.999	6	63	63	63	5	4	4	7	4	4	3	5	1
28.6385	28.3794	28.4616	28.3177	28.5219	26.6955	NaN	28.0366	NaN	NaN	26.7239	NaN	27.0844	27.2167	27.1394	NaN	NaN	NaN	NaN	27.2393	27.0536	27.5183	27.8014	NaN	NaN	NaN	26.1306	Flagellar M-ring protein	fliF BCAL0525	BCAL0525	bacterial-type flagellum-dependent cell motility [GO:0071973]";integral component of membrane [GO:0016021];motor activity [GO:0003774];"bacterial-type flagellum basal body, MS ring [GO:0009431]	bacterial-type flagellum-dependent cell motility [GO:0071973]	motor activity [GO:0003774]	integral component of membrane [GO:0016021]";"bacterial-type flagellum basal body, MS ring [GO:0009431]	+	1	0.999	8	66	66	66	6	7	8	6	2	4	1	7	0
25.5299	25.6817	25.4742	25.3843	25.7975	24.1357	25.009	25.5605	23.6343	23.6715	22.4746	22.2262	23.8835	24.1775	24.1055	NaN	NaN	NaN	NaN	23.8318	24.3108	23.7189	24.5859	NaN	22.2282	NaN	23.4154	Flagellar protein FliS	fliS BCAL0527	BCAL0527	bacterial-type flagellum assembly [GO:0044780];cytosol [GO:0005829]	bacterial-type flagellum assembly [GO:0044780]		cytosol [GO:0005829]	+	1	0.999	4	59	59	59	7	6	4	5	0	2	3	5	2
25.4612	26.9714	26.9494	25.4723	24.3084	27.208	27.353	NaN	NaN	24.1691	NaN	23.9123	23.9807	NaN	24.4595	24.9252	24.6179	25.156	24.2529	NaN	23.894	NaN	NaN	24.8757	25.0607	24.6023	24.1769	Flp type pilus assembly protein	BCAL1528	BCAL1528	protein secretion [GO:0009306]	protein secretion [GO:0009306]			+	1	0.999	4	81	81	81	4	4	5	3	4	6	5	3	2
25.7482	26.947	27.3147	25.5289	26.1565	27.7213	28.239	27.0276	26.6128	26.3396	23.6835	26.6623	25.1255	25.497	26.0606	26.8792	26.4701	26.9905	26.9864	25.3806	25.7677	25.4387	25.5628	26.9602	26.8115	27.0206	26.5514	Flp pilus type assembly-related protein	BCAL1529	BCAL1529					+	1	0.999	8	69	69	69	2	3	4	2	1	6	4	4	3
27.8647	28.3609	28.8208	26.938	28.6669	29.409	29.8099	28.197	27.7911	27.5043	25.9429	27.7512	27.0151	26.955	27.6082	28.4023	28.4216	28.3212	28.8589	26.9809	27.3173	26.7614	26.6682	28.8976	28.5186	28.8952	27.686	Flp pilus type assembly protein	BCAL1530	BCAL1530	transport [GO:0006810];ATP binding [GO:0005524]	transport [GO:0006810]	ATP binding [GO:0005524]		+	1	0.999	18	321	321	321	12	16	15	6	10	24	25	16	12
25.9705	26.71	27.6894	NaN	26.7266	26.909	27.7341	26.7317	NaN	NaN	NaN	NaN	NaN	NaN	NaN	NaN	NaN	NaN	NaN	NaN	25.1905	NaN	NaN	NaN	NaN	NaN	NaN	Putative lipoprotein	BCAL1533	BCAL1533					+	1	0.999	4	34	34	34	1	2	3	1	1	3	2	1	1
27.4615	28.0334	28.3674	27.2066	27.3985	28.3747	28.8889	27.8836	27.3594	26.3377	26.1715	27.2563	26.1577	26.8693	26.9023	27.6486	26.9123	27.8307	27.7668	26.5308	27.0491	26.8878	26.6828	27.8693	27.816	28.0206	27.2786	Putative sigma-54 related transcriptional regulatory protein	BCAL1536	BCAL1536	regulation of transcription, DNA-templated [GO:0006355];sequence-specific DNA binding [GO:0043565];transcription factor binding [GO:0008134];transcription, DNA-templated [GO:0006351]";"ATP binding [GO:0005524]	transcription, DNA-templated [GO:0006351]";"regulation of transcription, DNA-templated [GO:0006355]	sequence-specific DNA binding [GO:0043565];transcription factor binding [GO:0008134];ATP binding [GO:0005524]		+	1	0.999	10	149	149	149	6	9	8	5	3	8	12	7	4
26.3893	26.6246	26.6198	26.9495	26.6936	26.9143	26.5482	26.8524	NaN	24.6962	25.2041	NaN	25.1137	25.0696	NaN	NaN	NaN	NaN	NaN	NaN	NaN	25.0202	26.0666	NaN	NaN	NaN	24.4764	Putative exported protein	BCAL1537	BCAL1537					+	1	0.999	4	31	31	31	2	3	3	4	2	3	3	4	0
27.0315	26.8892	26.459	27.3168	25.4193	26.8372	27.0002	26.7583	26.6921	26.652	26.9196	26.8257	26.905	26.908	26.9068	27.244	26.5623	26.8799	27.1299	26.6046	26.7082	27.0144	27.1115	27.0935	26.8463	27.2121	26.8492	RNA-binding protein Hfq	hfq BCAL1538	BCAL1538	regulation of transcription, DNA-templated [GO:0006355]";"RNA binding [GO:0003723]	regulation of transcription, DNA-templated [GO:0006355]	RNA binding [GO:0003723]			1	0.999	5	160	160	160	5	6	6	7	3	5	4	5	7
26.972	26.9292	26.7712	26.6464	26.7009	26.5277	26.6133	26.6273	26.7534	26.8345	26.296	26.7729	27.2085	27.1267	27.1298	26.9084	26.7293	26.7025	26.9169	27.0698	27.1588	26.797	27.0503	26.8062	26.9639	26.8691	26.7407	Ribonuclease R (RNase R) (EC 3.1.13.1)	rnr BCAL1553	BCAL1553	exoribonuclease II activity [GO:0008859];RNA binding [GO:0003723];cytoplasm [GO:0005737]		RNA binding [GO:0003723];exoribonuclease II activity [GO:0008859]	cytoplasm [GO:0005737]		1	0.999	23	277	277	277	11	17	14	6	1	8	5	10	6
28.6529	28.102	28.2368	28.3418	28.42	27.7091	28.069	27.8831	28.3844	28.2728	28.3943	28.0946	28.6049	28.5193	28.1907	28.1319	28.4068	28.1704	28.2036	28.648	28.7389	28.2608	28.947	28.0957	28.3461	28.2434	28.3209	23S rRNA (guanosine-2'-O-)-methyltransferase RlmB (EC 2.1.1.185) (23S rRNA (guanosine2251 2'-O)-methyltransferase) (23S rRNA Gm2251 2'-O-methyltransferase)	rlmB BCAL1554	BCAL1554	RNA binding [GO:0003723];rRNA (guanosine-2'-O-)-methyltransferase activity [GO:0070039];cytoplasm [GO:0005737]		rRNA (guanosine-2'-O-)-methyltransferase activity [GO:0070039];RNA binding [GO:0003723]	cytoplasm [GO:0005737]		1	0.999	9	278	278	278	12	10	10	11	9	9	6	9	13
25.0105	24.2369	NaN	24.9696	NaN	NaN	NaN	NaN	NaN	NaN	NaN	NaN	NaN	NaN	NaN	NaN	NaN	NaN	NaN	NaN	NaN	NaN	NaN	NaN	NaN	NaN	NaN	Hypothetical phage protein	BCAL1559	BCAL1559						1	0.999	3	17	17	17	5	3	2	5	0	0	0	1	0
26.6801	26.5922	28.4661	27.2974	NaN	24.5024	NaN	26.2836	NaN	NaN	NaN	NaN	NaN	NaN	NaN	NaN	NaN	NaN	NaN	NaN	NaN	NaN	NaN	NaN	NaN	NaN	NaN	Hypothetical phage protein	BCAL1560	BCAL1560					+	1	0.999	6	31	31	31	6	3	11	5	1	0	1	3	0
24.2434	23.8483	23.9276	23.6478	NaN	NaN	NaN	NaN	NaN	NaN	NaN	NaN	NaN	NaN	NaN	NaN	NaN	NaN	NaN	NaN	NaN	NaN	NaN	NaN	NaN	NaN	NaN	Hypothetical phage protein	BCAL1565	BCAL1565						1	0.999	4	18	18	18	4	4	3	3	1	1	0	1	0
25.8763	26.421	26.2672	25.8036	25.2051	NaN	NaN	25.0045	NaN	NaN	NaN	NaN	NaN	NaN	NaN	NaN	NaN	NaN	NaN	NaN	NaN	NaN	NaN	NaN	NaN	NaN	NaN	Putative phage tail protein	BCAL1567	BCAL1567					+	1	0.999	5	17	17	17	2	4	4	2	1	2	0	1	0
27.7969	27.7945	27.8834	28.0248	27.2111	27.4057	27.2637	26.8294	NaN	NaN	NaN	NaN	23.3597	NaN	NaN	NaN	NaN	NaN	NaN	NaN	22.7265	23.1714	NaN	NaN	NaN	NaN	NaN	Hypothetical phage protein	BCAL1569	BCAL1569					+	1	0.999	8	43	43	43	3	7	9	9	2	5	4	3	0
27.3483	27.6902	28.2319	27.349	NaN	NaN	27.4779	27.2971	NaN	NaN	NaN	NaN	NaN	NaN	NaN	NaN	NaN	NaN	NaN	NaN	NaN	NaN	NaN	NaN	NaN	NaN	NaN	Hypothetical phage protein	BCAL1570	BCAL1570					+	1	0.999	2	17	17	17	3	3	3	1	0	3	2	2	0
27.5597	27.1975	27.3638	27.9034	26.3544	NaN	26.4199	26.1988	NaN	NaN	22.0325	NaN	23.9185	24.589	NaN	NaN	NaN	NaN	NaN	23.6368	24.4752	24.0112	24.3995	NaN	NaN	NaN	NaN	Putative prophage tail sheath protein	BCAL1571	BCAL1571					+	1	0.999	5	38	38	38	5	7	5	7	2	3	1	3	0
27.2926	28.0502	28.0287	28.0083	27.3446	28.1703	28.2917	27.4191	22.0553	23.021	22.2736	NaN	NaN	22.5574	22.306	NaN	22.3926	NaN	NaN	22.862	22.6133	NaN	23.0424	NaN	22.5135	NaN	NaN	Hypothetical phage protein	BCAL1577	BCAL1577					+	1	0.999	18	156	156	156	18	20	18	25	12	21	20	15	1
27.7195	27.7626	27.7042	28.5386	27.0163	27.7921	27.4586	27.2853	NaN	NaN	NaN	NaN	NaN	22.7115	NaN	NaN	NaN	NaN	NaN	NaN	22.2649	NaN	NaN	NaN	NaN	NaN	NaN	Hypothetical phage protein	BCAL1578	BCAL1578					+	1	0.999	4	45	45	45	6	5	7	6	4	6	4	5	0
27.0898	25.1662	25.6711	27.2362	25.0569	NaN	NaN	24.306	NaN	NaN	NaN	NaN	NaN	NaN	NaN	NaN	NaN	NaN	NaN	NaN	NaN	NaN	NaN	NaN	NaN	NaN	NaN	Hypothetical phage protein	BCAL1579	BCAL1579					+	1	0.999	11	29	29	29	5	3	5	9	1	0	1	3	0
26.6393	26.8334	26.5761	25.795	NaN	NaN	NaN	NaN	NaN	NaN	NaN	NaN	21.9098	NaN	NaN	NaN	NaN	NaN	NaN	NaN	NaN	NaN	NaN	NaN	NaN	NaN	NaN	Hypothetical phage protein	BCAL1584	BCAL1584					+	1	0.999	7	24	24	24	7	5	5	4	1	0	0	1	0
27.2866	27.2274	27.2872	27.8321	26.3939	NaN	NaN	26.3853	NaN	NaN	NaN	NaN	NaN	24.7977	NaN	NaN	NaN	NaN	NaN	25.3823	NaN	25.3902	24.5059	NaN	NaN	NaN	NaN	Histone-like DNA-binding phage protein	hupB BCAL1585	BCAL1585	chromosome condensation [GO:0030261];DNA binding [GO:0003677]	chromosome condensation [GO:0030261]	DNA binding [GO:0003677]		+	0.9993	0.999	2	17	17	17	2	3	1	2	1	1	0	1	0
29.7343	30.047	30.1144	29.3608	28.2183	28.863	28.8071	29.034	NaN	24.9206	NaN	23.6008	25.8956	26.1796	26.181	NaN	NaN	23.7024	23.5371	26.697	26.2911	26.2151	25.1348	NaN	23.3624	22.9573	NaN	Hypothetical phage protein	BCAL1587	BCAL1587					+	1	0.999	10	96	96	96	11	17	12	14	7	9	5	8	0
26.2049	25.5829	25.8434	24.4386	26.0053	NaN	NaN	NaN	NaN	NaN	NaN	NaN	NaN	NaN	NaN	NaN	NaN	NaN	NaN	NaN	NaN	NaN	NaN	NaN	NaN	NaN	NaN	Hypothetical phage protein	BCAL1588	BCAL1588					+	1	0.999	3	12	12	12	3	3	4	1	1	0	0	0	0
29.0776	30.0379	30.0624	28.8168	29.0607	28.8851	28.9149	28.7215	NaN	NaN	23.7573	NaN	25.2622	25.1326	25.457	NaN	NaN	NaN	NaN	25.7171	25.2236	25.6328	24.4155	NaN	NaN	NaN	NaN	Putative phage DNA transposition protein	BCAL1591	BCAL1591					+	1	0.999	16	162	162	162	23	30	30	18	10	18	13	15	0
[truncated: 1,551 more rows]
[truncated: 56 more columns]

## Sheet: Imputed
Parental_EV_Induced_1 MaxLFQ Intensity	Parental_EV_Induced_2 MaxLFQ Intensity	Parental_EV_Induced_3 MaxLFQ Intensity	Parental_EV_Induced_4 MaxLFQ Intensity	Parental_EV_Non_induced_1 MaxLFQ Intensity	Parental_EV_Non_induced_2 MaxLFQ Intensity	Parental_EV_Non_induced_3 MaxLFQ Intensity	Parental_EV_Non_induced_4 MaxLFQ Intensity	ogcA_EV_Non_induced_1 MaxLFQ Intensity	ogcA_EV_Non_induced_2 MaxLFQ Intensity	ogcA_EV_Non_induced_3 MaxLFQ Intensity	ogcA_EV_Non_induced_4 MaxLFQ Intensity	ogcA_pSCogcA_met1_Induced_1 MaxLFQ Intensity	ogcA_pSCogcA_met1_Induced_2 MaxLFQ Intensity	ogcA_pSCogcA_met1_Induced_3 MaxLFQ Intensity	ogcA_pSCogcA_met1_Non_induced_1 MaxLFQ Intensity	ogcA_pSCogcA_met1_Non_induced_2 MaxLFQ Intensity	ogcA_pSCogcA_met1_Non_induced_3 MaxLFQ Intensity	ogcA_pSCogcA_met1_Non_induced_4 MaxLFQ Intensity	ogcA_pSCogcA_met2_Induced_1 MaxLFQ Intensity	ogcA_pSCogcA_met2_Induced_2 MaxLFQ Intensity	ogcA_pSCogcA_met2_Induced_3 MaxLFQ Intensity	ogcA_pSCogcA_met2_Induced_4 MaxLFQ Intensity	ogcA_pSCogcA_met2_Non_induced_1 MaxLFQ Intensity	ogcA_pSCogcA_met2_Non_induced_2 MaxLFQ Intensity	ogcA_pSCogcA_met2_Non_induced_3 MaxLFQ Intensity	ogcA_pSCogcA_met2_Non_induced_4 MaxLFQ Intensity	C: Protein names	C: Gene names	C: Gene_name_J2315_assignment	C: Gene ontology (GO)	C: Gene ontology (biological process)	C: Gene ontology (molecular function)	C: Gene ontology (cellular component)	C: ANOVA Significant	N: Protein Probability	N: Top Peptide Probability	N: Combined Total Peptides	N: Combined Spectral Count	N: Combined Unique Spectral Count	N: Combined Total Spectral Count	N: Parental_EV_Induced_1 Spectral Count	N: Parental_EV_Induced_2 Spectral Count	N: Parental_EV_Induced_3 Spectral Count	N: Parental_EV_Induced_4 Spectral Count	N: Parental_EV_Non_induced_1 Spectral Count	N: Parental_EV_Non_induced_2 Spectral Count	N: Parental_EV_Non_induced_3 Spectral Count	N: Parental_EV_Non_induced_4 Spectral Count	N: ogcA_EV_Non_induced_1 Spectral Count
[truncated: 2,251 more rows]
[truncated: 56 more columns]
