# Supplementary material for: The late-stage steps of Burkholderia cenocepacia protein O-linked glycan biosynthesis are conditionally essential
Source: J Biol Chem. 2025 Apr 24;301(6):108515. doi: 10.1016/j.jbc.2025.108515 (PMC12152626; doi:10.1016/j.jbc.2025.108515)
Supplement: Table S11 [file mmc7.xlsx]

## Sheet: Non-imputed
Parent_pGFP_1 MaxLFQ Intensity	Parent_pGFP_2 MaxLFQ Intensity	Parent_pGFP_3 MaxLFQ Intensity	Parent_pGFP_4 MaxLFQ Intensity	Parent_pGFP_Rha_1 MaxLFQ Intensity	Parent_pGFP_Rha_2 MaxLFQ Intensity	Parent_pGFP_Rha_3 MaxLFQ Intensity	Parent_pGFP_Rha_4 MaxLFQ Intensity	Parent_pGFP_Rha_Cumate_1 MaxLFQ Intensity	Parent_pGFP_Rha_Cumate_2 MaxLFQ Intensity	Parent_pGFP_Rha_Cumate_3 MaxLFQ Intensity	Parent_pGFP_Rha_Cumate_4 MaxLFQ Intensity	Parent_pogcX_his_1 MaxLFQ Intensity	Parent_pogcX_his_2 MaxLFQ Intensity	Parent_pogcX_his_3 MaxLFQ Intensity	Parent_pogcX_his_4 MaxLFQ Intensity	Parent_pogcX_his_Rha_1 MaxLFQ Intensity	Parent_pogcX_his_Rha_2 MaxLFQ Intensity	Parent_pogcX_his_Rha_3 MaxLFQ Intensity	Parent_pogcX_his_Rha_4 MaxLFQ Intensity	Parent_pogcX_his_Rha_Cumate_1 MaxLFQ Intensity	Parent_pogcX_his_Rha_Cumate_2 MaxLFQ Intensity	Parent_pogcX_his_Rha_Cumate_3 MaxLFQ Intensity	Parent_pogcX_his_Rha_Cumate_4 MaxLFQ Intensity	deltaogcX_pGFP_1 MaxLFQ Intensity	deltaogcX_pGFP_2 MaxLFQ Intensity	deltaogcX_pGFP_3 MaxLFQ Intensity	deltaogcX_pGFP_4 MaxLFQ Intensity	deltaogcX_pGFP_Rha_Cumate_1 MaxLFQ Intensity	deltaogcX_pGFP_Rha_Cumate_2 MaxLFQ Intensity	deltaogcX_pGFP_Rha_Cumate_3 MaxLFQ Intensity	deltaogcX_pGFP_Rha_Cumate_4 MaxLFQ Intensity	deltaogcX_pogcX_his_1 MaxLFQ Intensity	deltaogcX_pogcX_his_2 MaxLFQ Intensity	deltaogcX_pogcX_his_3 MaxLFQ Intensity	deltaogcX_pogcX_his_4 MaxLFQ Intensity	deltaogcX_pogcX_his_Rha_1 MaxLFQ Intensity	deltaogcX_pogcX_his_Rha_2 MaxLFQ Intensity	deltaogcX_pogcX_his_Rha_3 MaxLFQ Intensity	deltaogcX_pogcX_his_Rha_4 MaxLFQ Intensity	deltaogcX_pogcX_his_Rha_Cumate_1 MaxLFQ Intensity	deltaogcX_pogcX_his_Rha_Cumate_2 MaxLFQ Intensity	deltaogcX_pogcX_his_Rha_Cumate_3 MaxLFQ Intensity	deltaogcX_pogcX_his_Rha_Cumate_4 MaxLFQ Intensity	C: Protein names	C: Gene names	C: Gene_name_J2315_assignment	C: Organism	C: Gene ontology (GO)	C: Gene ontology (biological process)
28.8921	29.0566	28.9679	29.1357	29.348	29.2949	29.2402	29.3078	29.0203	29.1477	29.0639	29.0904	28.7795	28.9514	28.4655	28.8774	28.8409	29.3356	28.4232	28.9465	28.658	29.0623	28.5748	28.9262	29.1378	29.236	29.2548	29.2196	28.8484	28.9325	28.8544	28.8339	29.3041	29.4096	29.1691	29.1952	29.2006	29.0634	29.1777	28.9379	29.0016	29.1488	28.9392	29.0048	Putative glutamate--cysteine ligase 2 (EC 6.3.2.2) (Gamma-glutamylcysteine synthetase 2) (GCS 2) (Gamma-GCS 2)	BceJ2315_00010 BCAL0002	BCAL0002	Burkholderia cenocepacia (strain ATCC BAA-245 / DSM 16553 / LMG 16656 / NCTC 13227 / J2315 / CF5610) (Burkholderia cepacia (strain J2315))	cellular modified amino acid biosynthetic process [GO:0042398];glutamate-cysteine ligase activity [GO:0004357];ATP binding [GO:0005524]	cellular modified amino acid biosynthetic process [GO:0042398]
32.001	32.5648	32.5444	32.6932	32.2901	32.5523	32.7309	32.8188	32.5637	32.6323	32.6164	32.9523	31.4286	31.5429	31.6292	31.9216	31.8306	31.5061	31.7864	31.9068	32.1251	31.6403	31.8145	31.9947	31.2535	31.1702	31.1188	31.8007	31.3404	31.2722	31.2538	31.5643	32.7095	32.7076	32.7525	32.7011	32.5982	32.448	32.681	32.6389	32.6786	32.7319	32.4865	32.6431	Putative pterin-4-alpha-carbinolamine dehydratase (PHS) (EC 4.2.1.96) (4-alpha-hydroxy-tetrahydropterin dehydratase) (Pterin carbinolamine dehydratase) (PCD)	BceJ2315_00090 BCAL0009	BCAL0009	Burkholderia cenocepacia (strain ATCC BAA-245 / DSM 16553 / LMG 16656 / NCTC 13227 / J2315 / CF5610) (Burkholderia cepacia (strain J2315))	tetrahydrobiopterin biosynthetic process [GO:0006729];4-alpha-hydroxytetrahydrobiopterin dehydratase activity [GO:0008124]	tetrahydrobiopterin biosynthetic process [GO:0006729]
27.4693	27.4545	27.5129	27.4944	27.3315	27.4048	27.284	27.4371	27.7411	27.5327	27.6592	27.6388	27.0232	26.8682	27.0255	26.8129	27.1085	26.977	26.992	27.0403	26.7065	26.8583	27.128	27.0114	26.495	26.4941	26.296	26.4234	26.7934	26.4757	26.5696	26.4613	27.8377	27.8456	27.8561	27.8227	27.6067	27.7931	27.6616	27.6706	27.7162	27.7303	27.6598	27.6849	tRNA uridine 5-carboxymethylaminomethyl modification enzyme MnmG (Glucose-inhibited division protein A)	mnmG gidA BceJ2315_00240 BCAL0024	BCAL0024	Burkholderia cenocepacia (strain ATCC BAA-245 / DSM 16553 / LMG 16656 / NCTC 13227 / J2315 / CF5610) (Burkholderia cepacia (strain J2315))	flavin adenine dinucleotide binding [GO:0050660];oxidoreductase activity [GO:0016491];tRNA wobble uridine modification [GO:0002098];cytoplasm [GO:0005737]	tRNA wobble uridine modification [GO:0002098]
26.9017	23.112	25.4672	25.7304	24.8055	24.0572	24.5541	25.7093	25.6318	24.8183	24.0551	26.6347	26.1608	NaN	25.0041	24.0288	24.983	24.0833	25.3128	24.5713	25.5106	NaN	24.6911	24.7844	NaN	26.7648	23.3159	24.7907	25.963	24.0139	23.443	24.4522	26.4579	26.2922	26.6821	26.3946	26.2787	26.3866	26.3341	26.1053	26.3139	26.4603	26.3141	26.4102	Ribosomal RNA small subunit methyltransferase G (EC 2.1.1.170) (16S rRNA 7-methylguanosine methyltransferase) (16S rRNA m7G methyltransferase)	rsmG BceJ2315_00250 BCAL0025	BCAL0025	Burkholderia cenocepacia (strain ATCC BAA-245 / DSM 16553 / LMG 16656 / NCTC 13227 / J2315 / CF5610) (Burkholderia cepacia (strain J2315))	rRNA methyltransferase activity [GO:0008649];cytoplasm [GO:0005737]
32.9221	32.8164	32.9059	32.7119	33.0399	33.0689	32.8638	32.7943	32.8438	32.7869	32.8842	32.7467	33.147	32.7871	33.0354	32.7746	33.2167	32.6046	33.2097	32.7562	33.3602	32.7948	33.259	33.0872	32.727	32.6251	32.5916	32.713	32.7982	32.7465	32.6402	32.6792	33.1315	33.0909	32.914	32.9564	32.8184	32.8628	32.8114	32.7409	32.6995	32.8539	32.6377	32.7324	50S ribosomal protein L11	rplK BceJ2315_02250 BCAL0222	BCAL0222	Burkholderia cenocepacia (strain ATCC BAA-245 / DSM 16553 / LMG 16656 / NCTC 13227 / J2315 / CF5610) (Burkholderia cepacia (strain J2315))	rRNA binding [GO:0019843];structural constituent of ribosome [GO:0003735];translation [GO:0006412];ribosome [GO:0005840]	translation [GO:0006412]
33.2925	33.2682	33.3783	33.2588	33.5066	33.4296	33.3731	33.3061	33.338	33.2386	33.298	33.2696	33.5041	33.2437	33.4304	33.2508	33.7288	33.1534	33.6738	33.2722	33.8053	33.3089	33.8042	33.6751	33.1868	33.1725	33.1663	33.2836	33.414	33.378	33.3637	33.3771	33.5645	33.476	33.3986	33.5334	33.358	33.4882	33.3623	33.4533	33.2628	33.3746	33.2396	33.3463	50S ribosomal protein L1	rplA BceJ2315_02260 BCAL0223	BCAL0223	Burkholderia cenocepacia (strain ATCC BAA-245 / DSM 16553 / LMG 16656 / NCTC 13227 / J2315 / CF5610) (Burkholderia cepacia (strain J2315))	regulation of translation [GO:0006417];rRNA binding [GO:0019843];structural constituent of ribosome [GO:0003735];translation [GO:0006412];tRNA binding [GO:0000049];large ribosomal subunit [GO:0015934]	translation [GO:0006412];regulation of translation [GO:0006417]
32.6365	32.6756	32.7664	32.7657	32.8805	32.6877	32.8551	32.8202	32.7276	32.6423	32.7992	32.7799	32.8604	32.7816	33.085	32.8524	33.04	32.5897	33.2585	32.8969	32.9915	32.8464	33.2344	33.1212	32.6547	32.782	32.7992	32.8413	32.6361	32.7915	32.8306	32.8346	33.028	33.058	33.0382	33.0707	32.8836	32.9253	32.8239	32.9367	32.8115	32.7905	32.7613	32.9062	50S ribosomal protein L10	rplJ BceJ2315_02270 BCAL0224	BCAL0224	Burkholderia cenocepacia (strain ATCC BAA-245 / DSM 16553 / LMG 16656 / NCTC 13227 / J2315 / CF5610) (Burkholderia cepacia (strain J2315))	ribosome biogenesis [GO:0042254];rRNA binding [GO:0019843];ribosome [GO:0005840]	ribosome biogenesis [GO:0042254]
33.3107	33.9854	33.4725	33.909	33.4983	33.0951	33.4673	34.0415	33.6554	33.7896	33.7212	33.964	34.2666	34.0158	34.3031	34.2767	33.7245	33.8548	34.2808	34.2759	33.2905	33.9648	34.1374	34.2082	33.1993	33.7516	33.6277	34.1604	32.9651	33.6753	33.8851	33.9021	33.9898	34.3439	33.5787	33.8301	33.8871	33.7076	33.3718	33.4598	33.5751	33.4101	33.6254	33.8755	50S ribosomal protein L7/L12	rplL BceJ2315_02280 BCAL0225	BCAL0225	Burkholderia cenocepacia (strain ATCC BAA-245 / DSM 16553 / LMG 16656 / NCTC 13227 / J2315 / CF5610) (Burkholderia cepacia (strain J2315))	structural constituent of ribosome [GO:0003735];translation [GO:0006412];ribosome [GO:0005840]	translation [GO:0006412]
31.2186	31.3448	31.3983	31.4105	31.4311	31.5028	31.5125	31.5344	31.3419	31.4359	31.4915	31.398	31.2804	31.3302	31.3541	31.4084	31.5945	31.3593	31.6056	31.4996	31.6438	31.4668	31.5696	31.7751	31.1668	31.1697	31.1292	31.2711	31.5463	31.6872	31.7382	31.7408	31.6882	31.7166	31.6488	31.7437	31.6431	31.6929	31.6337	31.7172	31.5776	31.6254	31.5747	31.6347	DNA-directed RNA polymerase subunit beta (RNAP subunit beta) (EC 2.7.7.6) (RNA polymerase subunit beta) (Transcriptase subunit beta)	rpoB BceJ2315_02290 BCAL0226	BCAL0226	Burkholderia cenocepacia (strain ATCC BAA-245 / DSM 16553 / LMG 16656 / NCTC 13227 / J2315 / CF5610) (Burkholderia cepacia (strain J2315))	DNA-directed 5'-3' RNA polymerase activity [GO:0003899];ribonucleoside binding [GO:0032549];transcription, DNA-templated [GO:0006351]";"DNA binding [GO:0003677]	transcription, DNA-templated [GO:0006351]
31.9707	32.0478	32.0467	32.091	32.1967	32.2069	32.1814	32.1582	32.0903	32.1132	32.137	32.0742	32.0336	31.9404	31.9919	32.0237	32.3377	31.9983	32.2332	32.1189	32.3391	32.0864	32.2887	32.3094	31.7762	31.7789	31.7143	31.8567	32.2436	32.3172	32.3018	32.2728	32.3793	32.3296	32.2646	32.3289	32.2585	32.3151	32.2273	32.3129	32.1896	32.2732	32.1652	32.2418	DNA-directed RNA polymerase subunit beta' (RNAP subunit beta') (EC 2.7.7.6) (RNA polymerase subunit beta') (Transcriptase subunit beta')	rpoC BceJ2315_02300 BCAL0227	BCAL0227	Burkholderia cenocepacia (strain ATCC BAA-245 / DSM 16553 / LMG 16656 / NCTC 13227 / J2315 / CF5610) (Burkholderia cepacia (strain J2315))	DNA-directed 5'-3' RNA polymerase activity [GO:0003899];transcription, DNA-templated [GO:0006351]";"DNA binding [GO:0003677]	transcription, DNA-templated [GO:0006351]
32.0563	31.6895	32.0234	32.0321	32.1113	31.9974	32.1529	32.3007	31.7972	31.6412	32.0346	31.8167	31.8303	31.7954	32.1795	32.394	32.1833	31.5692	32.2742	32.3026	32.5547	31.9608	32.4141	32.7257	31.9372	31.9049	32.2216	32.0773	32.3132	32.3971	32.5768	32.3772	32.4716	32.3162	32.2738	31.995	32.2516	32.1291	32.0461	32.4543	31.5492	32.3627	31.9492	32.4845	30S ribosomal protein S12	rpsL BceJ2315_02320 BCAL0229	BCAL0229	Burkholderia cenocepacia (strain ATCC BAA-245 / DSM 16553 / LMG 16656 / NCTC 13227 / J2315 / CF5610) (Burkholderia cepacia (strain J2315))	rRNA binding [GO:0019843];structural constituent of ribosome [GO:0003735];translation [GO:0006412];tRNA binding [GO:0000049];small ribosomal subunit [GO:0015935]	translation [GO:0006412]
32.154	32.3919	32.4635	32.4472	32.4372	32.4292	32.6502	32.5691	32.3126	32.4828	32.4845	32.5034	32.3922	32.5855	32.6537	32.6693	32.779	32.4024	32.9452	32.6837	32.7229	32.6672	32.9649	33.0314	32.481	32.3923	32.5235	32.518	32.4946	32.6622	32.7532	32.7926	32.7388	32.7644	32.7586	32.8564	32.6897	32.8194	32.5942	32.6946	32.6811	32.6685	32.5851	32.6964	30S ribosomal protein S7	rpsG BceJ2315_02330 BCAL0230	BCAL0230	Burkholderia cenocepacia (strain ATCC BAA-245 / DSM 16553 / LMG 16656 / NCTC 13227 / J2315 / CF5610) (Burkholderia cepacia (strain J2315))	rRNA binding [GO:0019843];structural constituent of ribosome [GO:0003735];translation [GO:0006412];tRNA binding [GO:0000049];small ribosomal subunit [GO:0015935]	translation [GO:0006412]
32.9756	32.439	32.7096	32.6006	32.7943	33.003	32.6272	32.704	32.9317	32.6361	32.693	32.7675	33.0772	32.5727	32.6845	32.6415	33.1914	32.5395	33.041	32.4994	33.3604	32.4926	33.2176	33.0406	32.5241	32.6374	32.5514	32.5568	32.8535	32.6491	32.6918	32.7558	33.4259	33.1833	32.8261	32.827	32.8342	32.6537	32.6857	32.7389	32.4628	32.7209	32.5714	32.7143	30S ribosomal protein S10	rpsJ BceJ2315_02360 BCAL0233	BCAL0233	Burkholderia cenocepacia (strain ATCC BAA-245 / DSM 16553 / LMG 16656 / NCTC 13227 / J2315 / CF5610) (Burkholderia cepacia (strain J2315))	RNA binding [GO:0003723];structural constituent of ribosome [GO:0003735];translation [GO:0006412];ribosome [GO:0005840]	translation [GO:0006412]
33.1823	33.2678	33.3542	33.3756	33.3009	33.4797	33.4891	33.5844	33.2408	33.3462	33.311	33.2868	33.3623	33.4464	33.6666	33.4132	33.8418	33.2362	33.8872	33.5227	33.9651	33.3382	33.8413	33.8838	33.2588	33.3971	33.2879	33.481	33.2627	33.5504	33.5432	33.6622	33.6979	33.6773	33.6167	33.6051	33.4855	33.5902	33.4951	33.5861	33.3584	33.3943	33.356	33.3978	50S ribosomal protein L3	rplC BceJ2315_02370 BCAL0234	BCAL0234	Burkholderia cenocepacia (strain ATCC BAA-245 / DSM 16553 / LMG 16656 / NCTC 13227 / J2315 / CF5610) (Burkholderia cepacia (strain J2315))	rRNA binding [GO:0019843];structural constituent of ribosome [GO:0003735];translation [GO:0006412];ribosome [GO:0005840]	translation [GO:0006412]
32.8053	32.8794	32.9278	32.909	32.9894	33.0436	33.0064	33.104	32.8708	32.8524	33.0072	32.9252	33.136	32.958	33.229	33.0031	33.3165	32.8659	33.4433	33.0571	33.317	32.9823	33.424	33.3562	32.8809	32.8662	32.8789	32.9593	33.1384	33.1964	33.2466	33.2004	33.229	33.2799	33.0744	33.2031	33.058	33.1106	33.0323	33.0188	32.9624	33.0175	32.8067	32.9276	50S ribosomal protein L4	rplD BceJ2315_02380 BCAL0235	BCAL0235	Burkholderia cenocepacia (strain ATCC BAA-245 / DSM 16553 / LMG 16656 / NCTC 13227 / J2315 / CF5610) (Burkholderia cepacia (strain J2315))	rRNA binding [GO:0019843];structural constituent of ribosome [GO:0003735];translation [GO:0006412];ribosome [GO:0005840]	translation [GO:0006412]
32.553	32.6789	32.6418	32.7264	32.7615	32.6961	32.824	32.9297	32.5562	32.6732	32.7942	32.7436	32.6526	32.6411	33.0273	32.8992	33.1362	32.4291	33.2575	32.9118	32.9637	32.8382	33.0622	33.3129	32.4843	32.5815	32.5735	32.7153	32.7261	32.7387	32.8757	32.8837	33.0267	32.9068	32.9025	32.8517	32.7975	32.93	32.8015	32.8841	32.4472	32.8338	32.6503	32.7208	50S ribosomal protein L23	rplW BceJ2315_02390 BCAL0236	BCAL0236	Burkholderia cenocepacia (strain ATCC BAA-245 / DSM 16553 / LMG 16656 / NCTC 13227 / J2315 / CF5610) (Burkholderia cepacia (strain J2315))	rRNA binding [GO:0019843];structural constituent of ribosome [GO:0003735];translation [GO:0006412];ribosome [GO:0005840]	translation [GO:0006412]
32.3306	32.4018	32.5218	32.4788	32.3453	32.3766	32.6656	32.8101	32.3859	32.3613	32.4923	32.4939	32.2133	32.441	32.6763	32.6348	32.8443	32.1799	32.9281	32.7256	33.1127	32.5498	32.9591	33.1782	32.4823	32.4681	32.5669	32.5688	32.4702	32.671	32.8174	32.7954	32.7943	32.7389	32.763	32.7849	32.6547	32.7463	32.6695	32.7772	32.4744	32.6347	32.5278	32.7675	50S ribosomal protein L2	rplB BceJ2315_02400 BCAL0237	BCAL0237	Burkholderia cenocepacia (strain ATCC BAA-245 / DSM 16553 / LMG 16656 / NCTC 13227 / J2315 / CF5610) (Burkholderia cepacia (strain J2315))	rRNA binding [GO:0019843];structural constituent of ribosome [GO:0003735];transferase activity [GO:0016740];translation [GO:0006412];large ribosomal subunit [GO:0015934]	translation [GO:0006412]
31.5872	32.5787	32.2766	32.409	31.389	32.1704	32.7268	32.7048	32.0367	32.3231	32.4149	31.9713	32.1139	32.1838	32.4655	32.9177	32.0511	32.331	32.5885	32.8103	32.7709	32.2619	32.5633	33.2019	32.2407	32.2298	32.2055	32.2967	31.5433	32.4333	32.4972	32.3714	32.6208	32.3628	32.3346	31.9776	32.3133	32.3814	31.3206	32.4272	31.6813	32.1111	31.8905	32.5844	30S ribosomal protein S19	rpsS BceJ2315_02410 BCAL0238	BCAL0238	Burkholderia cenocepacia (strain ATCC BAA-245 / DSM 16553 / LMG 16656 / NCTC 13227 / J2315 / CF5610) (Burkholderia cepacia (strain J2315))	rRNA binding [GO:0019843];structural constituent of ribosome [GO:0003735];translation [GO:0006412];small ribosomal subunit [GO:0015935]	translation [GO:0006412]
32.7918	32.8746	33.0373	33.0029	32.1563	32.868	33.2104	33.3773	32.252	32.8449	33.0769	32.9438	32.9475	32.745	33.0102	33.3671	33.436	32.7286	33.5766	33.3334	33.1816	32.8348	33.5484	33.7796	32.7324	32.968	32.9332	32.9907	32.886	33.1811	33.4855	33.6073	33.216	32.9412	33.2559	33.2799	33.1302	33.0666	32.9329	33.4834	32.9361	32.9833	33.0287	33.2454	50S ribosomal protein L22	rplV BceJ2315_02420 BCAL0239	BCAL0239	Burkholderia cenocepacia (strain ATCC BAA-245 / DSM 16553 / LMG 16656 / NCTC 13227 / J2315 / CF5610) (Burkholderia cepacia (strain J2315))	rRNA binding [GO:0019843];structural constituent of ribosome [GO:0003735];translation [GO:0006412];large ribosomal subunit [GO:0015934]	translation [GO:0006412]
33.3514	33.3602	33.5202	33.4685	33.4214	33.6177	33.5509	33.6474	33.4551	33.4358	33.6056	33.5442	33.5595	33.4781	33.5614	33.609	33.8993	33.3418	33.9267	33.6723	34.1339	33.587	33.9259	34.0355	33.3867	33.4058	33.4619	33.508	33.6131	33.6794	33.807	33.9007	33.8597	33.8042	33.7621	33.8601	33.6661	33.799	33.6709	33.6947	33.6015	33.7645	33.5643	33.6053	30S ribosomal protein S3	rpsC BceJ2315_02430 BCAL0240	BCAL0240	Burkholderia cenocepacia (strain ATCC BAA-245 / DSM 16553 / LMG 16656 / NCTC 13227 / J2315 / CF5610) (Burkholderia cepacia (strain J2315))	rRNA binding [GO:0019843];structural constituent of ribosome [GO:0003735];translation [GO:0006412];small ribosomal subunit [GO:0015935]	translation [GO:0006412]
32.5533	32.5607	32.6866	32.7125	32.6666	32.7397	33.0617	32.5169	32.3988	32.5377	32.6505	32.3891	32.5861	32.6964	32.9243	32.8885	32.8605	32.5198	33.1627	32.645	33.2115	32.8325	33.3234	33.1606	32.5973	32.6162	32.6169	32.7712	32.9295	32.8427	32.9212	32.6961	32.8816	33.0105	33.1135	33.0549	32.9473	32.9501	32.7241	32.9024	32.7769	32.767	32.4194	32.9698	50S ribosomal protein L16	rplP BceJ2315_02440 BCAL0241	BCAL0241	Burkholderia cenocepacia (strain ATCC BAA-245 / DSM 16553 / LMG 16656 / NCTC 13227 / J2315 / CF5610) (Burkholderia cepacia (strain J2315))	rRNA binding [GO:0019843];structural constituent of ribosome [GO:0003735];translation [GO:0006412];tRNA binding [GO:0000049];ribosome [GO:0005840]	translation [GO:0006412]
31.9107	31.8783	32.1187	32.0673	31.6613	31.9533	32.239	32.2441	31.8816	31.9615	32.1005	32.1619	31.8866	31.9344	32.304	32.0651	32.3173	31.7049	32.5638	32.141	32.4929	31.947	32.4405	32.6154	32.0529	31.9682	32.1112	32.126	31.8036	31.9783	31.9776	32.1056	32.4859	32.5077	32.3084	32.2182	32.2732	32.1257	32.2634	32.3921	31.8813	32.345	32.137	32.2877	50S ribosomal protein L29	rpmC BceJ2315_02450 BCAL0242	BCAL0242	Burkholderia cenocepacia (strain ATCC BAA-245 / DSM 16553 / LMG 16656 / NCTC 13227 / J2315 / CF5610) (Burkholderia cepacia (strain J2315))	structural constituent of ribosome [GO:0003735];translation [GO:0006412];ribosome [GO:0005840]	translation [GO:0006412]
30.6671	30.8458	30.9238	30.7545	31.1227	30.9705	30.6874	31.0346	31.0098	30.8754	30.9719	29.2225	31.1612	31.1282	31.0091	31.0074	31.4531	31.0269	31.2867	31.1017	31.5481	30.959	31.4726	31.4359	30.8279	30.8636	30.6719	30.8299	31.1055	30.9418	30.9245	30.9573	31.2589	31.2783	30.8452	31.1301	30.9941	31.2322	31.033	31.259	31.0852	31.0649	31.0206	31.1685	30S ribosomal protein S17	rpsQ BceJ2315_02460 BCAL0243	BCAL0243	Burkholderia cenocepacia (strain ATCC BAA-245 / DSM 16553 / LMG 16656 / NCTC 13227 / J2315 / CF5610) (Burkholderia cepacia (strain J2315))	rRNA binding [GO:0019843];structural constituent of ribosome [GO:0003735];translation [GO:0006412];ribosome [GO:0005840]	translation [GO:0006412]
32.6324	32.6245	32.7515	32.5826	32.6353	32.7788	32.7003	32.6775	32.6167	32.621	32.7028	32.6108	32.8068	32.6802	32.8696	32.6841	33.0288	32.5946	33.1201	32.6192	33.2522	32.6979	33.2537	33.0358	32.706	32.5563	32.5948	32.6688	33.1061	32.9262	32.9465	32.8656	33.0494	32.9741	32.8169	32.8667	32.7974	32.9225	32.7803	32.8949	32.5743	32.7884	32.5981	32.7018	50S ribosomal protein L14	rplN BceJ2315_02470 BCAL0244	BCAL0244	Burkholderia cenocepacia (strain ATCC BAA-245 / DSM 16553 / LMG 16656 / NCTC 13227 / J2315 / CF5610) (Burkholderia cepacia (strain J2315))	rRNA binding [GO:0019843];structural constituent of ribosome [GO:0003735];translation [GO:0006412];large ribosomal subunit [GO:0015934]	translation [GO:0006412]
31.2546	31.2826	30.9937	31.5826	31.7683	31.3037	31.5213	31.9116	31.3251	31.468	31.6785	31.448	31.5344	30.8766	31.8563	32.1431	31.7845	31.6869	31.9775	31.3601	32.2718	31.6072	32.1238	32.2196	31.0736	31.386	31.0106	31.911	31.3785	31.5838	31.6036	32.0119	32.0122	31.9217	32.0781	32.253	31.825	32.3205	31.295	32.2624	31.465	31.7069	31.7186	31.9031	50S ribosomal protein L24	rplX BceJ2315_02480 BCAL0245	BCAL0245	Burkholderia cenocepacia (strain ATCC BAA-245 / DSM 16553 / LMG 16656 / NCTC 13227 / J2315 / CF5610) (Burkholderia cepacia (strain J2315))	rRNA binding [GO:0019843];structural constituent of ribosome [GO:0003735];translation [GO:0006412];ribosome [GO:0005840]	translation [GO:0006412]
32.7675	32.6312	32.7435	32.6133	32.8686	32.8784	32.7748	32.7449	32.7714	32.6998	32.7307	32.6551	32.9108	32.6658	32.8807	32.6707	33.0896	32.5488	33.1293	32.657	33.1803	32.7108	33.1875	33.0623	32.5883	32.5752	32.5825	32.6403	32.8669	32.7545	32.7489	32.7694	32.9814	32.8665	32.7677	32.8779	32.8113	32.811	32.7449	32.7597	32.6316	32.7578	32.5806	32.6448	50S ribosomal protein L5	rplE BceJ2315_02490 BCAL0246	BCAL0246	Burkholderia cenocepacia (strain ATCC BAA-245 / DSM 16553 / LMG 16656 / NCTC 13227 / J2315 / CF5610) (Burkholderia cepacia (strain J2315))	rRNA binding [GO:0019843];structural constituent of ribosome [GO:0003735];translation [GO:0006412];tRNA binding [GO:0000049];ribosome [GO:0005840]	translation [GO:0006412]
33.9827	33.7583	33.7828	33.5663	34.0092	33.8736	33.7592	28.6553	33.9102	33.7362	33.6679	33.6724	34.1069	33.7589	33.7396	33.7072	34.2555	33.6591	34.0643	33.6671	34.3622	33.8088	34.2224	34.0423	33.7211	33.6245	33.553	33.5911	34.0124	33.9043	33.8187	33.7189	29.0543	28.4419	29.6269	28.3848	33.7447	33.8408	29.1793	33.8141	33.6391	33.7551	33.6029	28.8329	30S ribosomal protein S14	rpsN BceJ2315_02500 BCAL0247	BCAL0247	Burkholderia cenocepacia (strain ATCC BAA-245 / DSM 16553 / LMG 16656 / NCTC 13227 / J2315 / CF5610) (Burkholderia cepacia (strain J2315))	rRNA binding [GO:0019843];structural constituent of ribosome [GO:0003735];translation [GO:0006412];ribosome [GO:0005840]	translation [GO:0006412]
32.4744	32.5519	32.7077	32.5061	32.7506	32.7532	32.7771	32.5778	32.7075	32.5483	32.708	32.5801	32.7834	32.5704	32.7449	32.7058	33.0997	32.52	32.9687	32.6781	33.1664	32.6086	33.1447	32.9431	32.5492	32.4804	32.5407	32.6321	32.6554	32.7159	32.5605	32.6379	32.8291	32.8138	32.7729	32.8282	32.7132	32.7738	32.6286	32.7496	32.69	32.8269	32.6699	32.7048	30S ribosomal protein S8	rpsH BceJ2315_02510 BCAL0248	BCAL0248	Burkholderia cenocepacia (strain ATCC BAA-245 / DSM 16553 / LMG 16656 / NCTC 13227 / J2315 / CF5610) (Burkholderia cepacia (strain J2315))	rRNA binding [GO:0019843];structural constituent of ribosome [GO:0003735];translation [GO:0006412];ribosome [GO:0005840]	translation [GO:0006412]
32.4292	32.5866	32.666	32.6967	32.6091	32.7993	32.7803	32.8759	32.6075	32.5545	32.6465	32.7232	32.6561	32.6973	32.8435	32.833	32.9738	32.5347	33.1429	32.7995	33.1764	32.6527	33.1529	33.264	32.5659	32.6058	32.6132	32.6485	32.7237	32.601	32.657	32.7984	32.851	32.9058	32.9288	33.0069	32.8394	32.9836	32.8214	32.982	32.7437	32.7128	32.7059	32.9107	50S ribosomal protein L6	rplF BceJ2315_02520 BCAL0249	BCAL0249	Burkholderia cenocepacia (strain ATCC BAA-245 / DSM 16553 / LMG 16656 / NCTC 13227 / J2315 / CF5610) (Burkholderia cepacia (strain J2315))	rRNA binding [GO:0019843];structural constituent of ribosome [GO:0003735];translation [GO:0006412];ribosome [GO:0005840]	translation [GO:0006412]
32.8902	32.9605	33.0882	33.0102	32.9747	33.1012	33.178	33.1269	33.043	33.0661	33.0504	33.02	33.0744	32.9797	33.228	33.1353	33.4404	32.9015	33.51	33.0881	33.5683	33.0982	33.5662	33.3339	32.9492	32.9623	32.9104	33.0192	33.1511	33.1178	33.1386	33.0969	33.3226	33.2667	33.0828	33.1886	33.1421	33.1814	32.9068	32.9794	32.9531	33.084	32.9358	32.9966	50S ribosomal protein L18	rplR BceJ2315_02530 BCAL0250	BCAL0250	Burkholderia cenocepacia (strain ATCC BAA-245 / DSM 16553 / LMG 16656 / NCTC 13227 / J2315 / CF5610) (Burkholderia cepacia (strain J2315))	rRNA binding [GO:0019843];structural constituent of ribosome [GO:0003735];translation [GO:0006412];ribosome [GO:0005840]	translation [GO:0006412]
32.4904	32.2732	32.3255	32.2352	32.6224	32.5216	32.5441	32.5	32.3528	32.2095	32.3482	32.2346	32.6255	32.3496	32.3269	32.4328	32.6621	32.2072	32.695	32.4414	32.9627	32.2224	32.9172	32.8815	32.2801	32.3427	32.3284	32.2862	32.5252	32.4753	32.4694	32.603	32.5034	32.4877	32.5348	32.6803	32.5689	32.7244	32.4553	32.8015	32.3889	32.4787	32.4141	32.7871	30S ribosomal protein S5	rpsE BceJ2315_02540 BCAL0251	BCAL0251	Burkholderia cenocepacia (strain ATCC BAA-245 / DSM 16553 / LMG 16656 / NCTC 13227 / J2315 / CF5610) (Burkholderia cepacia (strain J2315))	rRNA binding [GO:0019843];structural constituent of ribosome [GO:0003735];translation [GO:0006412];small ribosomal subunit [GO:0015935]	translation [GO:0006412]
31.2999	31.5785	31.7188	31.7727	31.4509	31.7616	31.9883	31.9558	31.4827	31.7032	31.8322	31.7818	31.4236	31.6163	31.7917	31.8659	31.7406	31.4712	32.2127	31.7112	32.3264	31.5918	32.2712	32.2397	31.7342	31.5645	31.7235	31.6939	30.9448	31.5717	31.5885	31.8663	31.848	31.8814	32.0224	32.1414	32.0521	32.0627	32.025	31.8946	31.8104	31.7896	31.7294	31.8757	50S ribosomal protein L30	rpmD BceJ2315_02550 BCAL0252	BCAL0252	Burkholderia cenocepacia (strain ATCC BAA-245 / DSM 16553 / LMG 16656 / NCTC 13227 / J2315 / CF5610) (Burkholderia cepacia (strain J2315))	structural constituent of ribosome [GO:0003735];translation [GO:0006412];large ribosomal subunit [GO:0015934]	translation [GO:0006412]
32.7941	32.7106	32.7832	32.6168	32.9871	32.933	32.8893	32.7683	32.8579	32.7577	32.7163	32.6941	32.9609	32.7013	32.908	32.6913	33.2896	32.5912	33.1789	32.7366	33.3813	32.7246	33.3269	33.0885	32.7357	32.6388	32.631	32.609	32.8532	32.8104	32.925	32.7336	33.1249	33.0026	32.9209	32.9738	32.9096	32.9808	32.895	32.9531	32.6606	32.8999	32.601	32.7658	50S ribosomal protein L15	rplO BceJ2315_02560 BCAL0253	BCAL0253	Burkholderia cenocepacia (strain ATCC BAA-245 / DSM 16553 / LMG 16656 / NCTC 13227 / J2315 / CF5610) (Burkholderia cepacia (strain J2315))	rRNA binding [GO:0019843];structural constituent of ribosome [GO:0003735];translation [GO:0006412];large ribosomal subunit [GO:0015934]	translation [GO:0006412]
32.6173	32.3631	32.2205	32.1573	32.3622	32.2594	32.1988	32.2371	32.2999	32.236	32.4337	32.1898	32.3538	32.2465	32.0258	32.3199	32.7192	32.0466	32.5529	32.6102	32.9156	32.2024	32.7286	32.7555	32.1065	31.8769	31.9922	32.1378	32.2643	32.2731	32.4705	32.3298	32.5129	32.4693	32.435	32.3444	32.2879	32.3113	32.1307	32.356	31.847	32.3227	32.01	32.3216	30S ribosomal protein S13	rpsM BceJ2315_02600 BCAL0257	BCAL0257	Burkholderia cenocepacia (strain ATCC BAA-245 / DSM 16553 / LMG 16656 / NCTC 13227 / J2315 / CF5610) (Burkholderia cepacia (strain J2315))	rRNA binding [GO:0019843];structural constituent of ribosome [GO:0003735];translation [GO:0006412];tRNA binding [GO:0000049];ribosome [GO:0005840]	translation [GO:0006412]
32.4454	32.2043	32.1526	32.0586	32.5321	32.3835	32.2177	32.1748	32.4348	32.1594	32.1513	32.1483	32.4252	32.1073	32.0299	32.0462	32.6256	32.1618	32.4424	32.1158	32.7262	31.9879	32.5949	32.5892	31.476	31.6509	31.9593	31.9587	32.4102	32.3445	32.4472	32.4997	32.6736	32.351	32.244	32.2695	32.2364	32.2019	31.9872	32.3445	31.9446	32.1673	32.0302	32.2571	30S ribosomal protein S11	rpsK BceJ2315_02610 BCAL0258	BCAL0258	Burkholderia cenocepacia (strain ATCC BAA-245 / DSM 16553 / LMG 16656 / NCTC 13227 / J2315 / CF5610) (Burkholderia cepacia (strain J2315))	rRNA binding [GO:0019843];structural constituent of ribosome [GO:0003735];translation [GO:0006412];ribosome [GO:0005840]	translation [GO:0006412]
32.7514	32.5786	32.7671	32.5323	32.9431	32.8337	32.8043	32.7429	32.7685	32.6617	32.655	32.6859	32.8912	32.6845	32.7244	32.7233	33.1268	32.6239	33.0471	32.6532	33.1894	32.7182	33.1415	33.0892	32.5769	32.6133	32.5317	32.6402	32.9498	32.8637	32.8475	32.8943	32.9771	32.9121	32.8157	32.9511	32.7569	32.8952	32.7521	32.8963	32.6291	32.7877	32.5642	32.6891	30S ribosomal protein S4	rpsD BceJ2315_02620 BCAL0259	BCAL0259	Burkholderia cenocepacia (strain ATCC BAA-245 / DSM 16553 / LMG 16656 / NCTC 13227 / J2315 / CF5610) (Burkholderia cepacia (strain J2315))	rRNA binding [GO:0019843];structural constituent of ribosome [GO:0003735];translation [GO:0006412];small ribosomal subunit [GO:0015935]	translation [GO:0006412]
32.5282	32.5266	32.5886	32.6115	32.6417	32.6917	32.6547	32.6894	32.5676	32.5966	32.6562	32.5951	32.5039	32.5123	32.508	32.5769	32.7474	32.5363	32.648	32.7121	32.8366	32.6842	32.7558	32.797	32.4263	32.4717	32.4763	32.5375	32.6286	32.7479	32.7827	32.7477	32.7842	32.8049	32.7657	32.7512	32.7438	32.7664	32.7166	32.7559	32.6357	32.6908	32.728	32.78	DNA-directed RNA polymerase subunit alpha (RNAP subunit alpha) (EC 2.7.7.6) (RNA polymerase subunit alpha) (Transcriptase subunit alpha)	rpoA BceJ2315_02630 BCAL0260	BCAL0260	Burkholderia cenocepacia (strain ATCC BAA-245 / DSM 16553 / LMG 16656 / NCTC 13227 / J2315 / CF5610) (Burkholderia cepacia (strain J2315))	DNA-directed 5'-3' RNA polymerase activity [GO:0003899];protein dimerization activity [GO:0046983];transcription, DNA-templated [GO:0006351]";"DNA binding [GO:0003677]	transcription, DNA-templated [GO:0006351]
32.4018	32.54	32.6669	32.7137	32.4548	32.7204	32.8072	32.8399	32.3657	32.5059	32.6324	32.7181	32.5284	32.5952	32.926	32.7557	32.9289	32.4705	33.2173	32.8001	32.9026	32.6526	33.1879	33.2316	32.4187	32.4534	32.6335	32.7169	32.4008	32.7405	32.8668	32.9196	32.9355	32.9577	32.9988	33.0157	32.9091	32.9201	32.8408	32.8618	32.799	32.8125	32.6635	32.7795	50S ribosomal protein L17	rplQ BceJ2315_02640 BCAL0261	BCAL0261	Burkholderia cenocepacia (strain ATCC BAA-245 / DSM 16553 / LMG 16656 / NCTC 13227 / J2315 / CF5610) (Burkholderia cepacia (strain J2315))	structural constituent of ribosome [GO:0003735];translation [GO:0006412];ribosome [GO:0005840]	translation [GO:0006412]
28.1313	28.3455	28.3194	28.6271	28.332	28.5233	28.4277	28.2456	28.3962	28.2895	28.195	28.4843	27.9467	27.9016	28.577	28.2686	28.0271	27.9606	28.3194	27.9123	28.3646	27.9691	28.572	28.1805	27.8504	27.7787	27.1914	28.1202	27.9665	28.3979	28.3649	28.0144	27.7499	28.1694	28.4171	28.1227	27.9699	28.3437	28.1926	28.0724	28.2283	27.9867	28.1004	27.7459	Ribosomal RNA large subunit methyltransferase E (EC 2.1.1.166) (23S rRNA Um2552 methyltransferase) (rRNA (uridine-2'-O-)-methyltransferase)	rlmE ftsJ rrmJ BceJ2315_12400 BCAL1266	BCAL1266	Burkholderia cenocepacia (strain ATCC BAA-245 / DSM 16553 / LMG 16656 / NCTC 13227 / J2315 / CF5610) (Burkholderia cepacia (strain J2315))	methyltransferase activity [GO:0008168];RNA methylation [GO:0001510];rRNA processing [GO:0006364];cytoplasm [GO:0005737]	rRNA processing [GO:0006364];RNA methylation [GO:0001510]
29.576	29.5354	29.5443	29.563	29.532	29.5277	29.4132	29.3725	29.7421	29.7349	29.7125	29.6201	30.0075	29.86	30.0073	29.9351	30.0861	29.8981	29.9378	29.9788	29.9706	29.9629	29.9412	29.979	30.1392	30.1219	30.1106	30.0942	30.1827	30.2697	30.2182	30.0472	29.3642	29.2413	29.2404	29.2978	29.079	29.1017	29.0847	29.0696	29.318	29.3294	29.295	29.3501	Phosphoglucosamine mutase (EC 5.4.2.10)	glmM BceJ2315_12430 BCAL1269	BCAL1269	Burkholderia cenocepacia (strain ATCC BAA-245 / DSM 16553 / LMG 16656 / NCTC 13227 / J2315 / CF5610) (Burkholderia cepacia (strain J2315))	carbohydrate metabolic process [GO:0005975];phosphoglucosamine mutase activity [GO:0008966];magnesium ion binding [GO:0000287]	carbohydrate metabolic process [GO:0005975]
25.8415	27.2629	27.6022	27.3961	27.6828	27.5025	27.4177	27.3989	27.4263	27.4988	27.8375	27.8077	27.7246	27.7713	27.5357	27.2285	27.8248	27.384	27.7932	25.3452	27.833	27.3208	27.8979	27.4307	27.3805	26.8913	27.3174	27.2687	27.9773	27.9359	27.9513	28.1291	27.9636	28.1499	27.7608	28.1196	27.7165	28.1004	27.9593	27.671	27.8823	27.8425	27.7936	27.2881	NADH-quinone oxidoreductase subunit K (EC 1.6.5.11) (NADH dehydrogenase I subunit K) (NDH-1 subunit K)	nuoK BceJ2315_22940 BCAL2334	BCAL2334	Burkholderia cenocepacia (strain ATCC BAA-245 / DSM 16553 / LMG 16656 / NCTC 13227 / J2315 / CF5610) (Burkholderia cepacia (strain J2315))	ATP synthesis coupled electron transport [GO:0042773];oxidoreductase activity, acting on NAD(P)H [GO:0016651];plasma membrane [GO:0005886];quinone binding [GO:0048038];transport [GO:0006810]";"integral component of membrane [GO:0016021]	transport [GO:0006810];ATP synthesis coupled electron transport [GO:0042773]
30.3852	30.533	30.4614	30.2645	30.4332	30.46	30.3665	30.3275	30.617	30.5504	30.4385	30.497	30.3725	30.3239	30.3479	30.2697	30.4897	30.4065	30.4946	30.4036	30.5762	30.4484	30.7065	30.4853	30.0723	30.0001	30.0388	29.8974	30.4162	30.5873	30.5187	30.4779	30.2341	30.2306	30.2537	30.3241	30.4153	30.4286	30.3483	30.422	30.3294	30.3519	30.3127	30.3161	NADH-quinone oxidoreductase subunit I (EC 1.6.5.11) (NADH dehydrogenase I subunit I) (NDH-1 subunit I)	nuoI BceJ2315_22960 BCAL2336	BCAL2336	Burkholderia cenocepacia (strain ATCC BAA-245 / DSM 16553 / LMG 16656 / NCTC 13227 / J2315 / CF5610) (Burkholderia cepacia (strain J2315))	4 iron, 4 sulfur cluster binding [GO:0051539];metal ion binding [GO:0046872];oxidoreductase activity, acting on NAD(P)H [GO:0016651];quinone binding [GO:0048038]";"plasma membrane [GO:0005886]
30.0278	29.8711	29.9072	29.7337	29.8139	29.5108	29.496	29.356	29.8127	29.9136	29.6862	29.8797	29.8564	29.7353	29.8432	29.6428	29.9257	29.7649	29.8811	29.7479	30.1911	29.7344	29.9426	29.7139	29.5724	29.4424	29.2947	29.342	29.1695	29.9479	29.8734	29.8378	29.7909	29.4521	29.7416	29.8274	29.8542	29.7906	29.7855	26.5773	29.7775	29.7112	29.6133	29.5906	NADH-quinone oxidoreductase subunit H (EC 1.6.5.11) (NADH dehydrogenase I subunit H) (NDH-1 subunit H)	nuoH BceJ2315_22970 BCAL2337	BCAL2337	Burkholderia cenocepacia (strain ATCC BAA-245 / DSM 16553 / LMG 16656 / NCTC 13227 / J2315 / CF5610) (Burkholderia cepacia (strain J2315))	oxidoreductase activity [GO:0016491];plasma membrane [GO:0005886];quinone binding [GO:0048038];integral component of membrane [GO:0016021]
30.3997	30.6079	30.61	30.4808	30.4346	30.5889	30.5188	30.5001	30.6179	30.8028	30.6624	30.6651	30.3441	30.5591	30.6184	30.5676	30.6867	30.6773	30.7961	30.6412	30.7496	30.695	30.7753	30.7475	30.1793	30.2448	30.1229	30.1306	30.6791	30.8078	30.7493	30.7902	30.6335	30.5628	30.4771	30.5442	30.6012	30.7322	30.5265	30.4957	30.613	30.627	30.5916	30.6244	NADH-quinone oxidoreductase subunit D (EC 1.6.5.11) (NADH dehydrogenase I subunit D) (NDH-1 subunit D)	nuoD BceJ2315_23010 BCAL2341	BCAL2341	Burkholderia cenocepacia (strain ATCC BAA-245 / DSM 16553 / LMG 16656 / NCTC 13227 / J2315 / CF5610) (Burkholderia cepacia (strain J2315))	NAD binding [GO:0051287];oxidoreductase activity, acting on NAD(P)H [GO:0016651];quinone binding [GO:0048038];transport [GO:0006810]";"plasma membrane [GO:0005886]	transport [GO:0006810]
29.924	30.2224	30.0814	30.2127	30.0204	30.0113	30.038	30.0461	30.186	30.2952	30.2112	30.3186	30.0645	30.1772	30.3638	30.2735	30.1262	30.3613	30.4911	30.2946	29.8621	30.3754	30.3728	30.2088	29.811	29.7678	29.6667	29.9093	30.1721	30.4288	30.3651	30.2996	30.1616	30.2438	30.0476	29.9856	30.0966	30.2475	30.0202	30.1691	30.0666	30.069	30.1689	29.9571	NADH-quinone oxidoreductase subunit C (EC 1.6.5.11) (NADH dehydrogenase I subunit C) (NDH-1 subunit C)	nuoC BceJ2315_23020 BCAL2342	BCAL2342	Burkholderia cenocepacia (strain ATCC BAA-245 / DSM 16553 / LMG 16656 / NCTC 13227 / J2315 / CF5610) (Burkholderia cepacia (strain J2315))	NADH dehydrogenase (ubiquinone) activity [GO:0008137];quinone binding [GO:0048038];transport [GO:0006810];plasma membrane [GO:0005886]	transport [GO:0006810]
29.2503	29.1304	28.8399	28.9456	29.3356	28.9806	29.0126	29.0325	29.0686	28.9623	29.0076	28.8525	28.9145	28.6717	28.7688	28.9538	29.2115	28.837	28.9158	29.0996	29.0753	28.8854	29.044	29.0916	28.4165	28.515	28.4382	28.3815	29.2411	29.1442	29.0717	28.9382	28.8758	28.8108	28.6875	28.791	28.597	28.9068	28.8325	28.7869	28.4966	28.916	28.7495	28.7869	NADH-quinone oxidoreductase subunit B (EC 1.6.5.11) (NADH dehydrogenase I subunit B) (NDH-1 subunit B)	nuoB BceJ2315_23030 BCAL2343	BCAL2343	Burkholderia cenocepacia (strain ATCC BAA-245 / DSM 16553 / LMG 16656 / NCTC 13227 / J2315 / CF5610) (Burkholderia cepacia (strain J2315))	4 iron, 4 sulfur cluster binding [GO:0051539];metal ion binding [GO:0046872];NADH dehydrogenase (ubiquinone) activity [GO:0008137];quinone binding [GO:0048038];transport [GO:0006810]";"plasma membrane [GO:0005886]	transport [GO:0006810]
27.543	27.3515	26.8858	27.4909	27.4857	27.0379	27.2588	27.5251	27.2772	27.5372	27.4236	27.4583	26.9938	26.3817	27.1648	27.7161	27.6493	26.9941	27.953	27.7714	26.3633	27.5276	26.9064	27.825	26.6882	26.1779	27.0101	26.3676	27.061	27.5246	26.8877	27.5621	26.8125	27.3262	26.7795	25.9583	27.2079	26.7505	26.4533	26.6278	26.0209	26.9675	26.2526	27.0747	NADH-quinone oxidoreductase subunit A (EC 1.6.5.11) (NADH dehydrogenase I subunit A) (NDH-1 subunit A) (NUO1)	nuoA BceJ2315_23040 BCAL2344	BCAL2344	Burkholderia cenocepacia (strain ATCC BAA-245 / DSM 16553 / LMG 16656 / NCTC 13227 / J2315 / CF5610) (Burkholderia cepacia (strain J2315))	NADH dehydrogenase (ubiquinone) activity [GO:0008137];plasma membrane [GO:0005886];quinone binding [GO:0048038];transport [GO:0006810];integral component of membrane [GO:0016021]	transport [GO:0006810]
31.0123	31.1267	31.1371	31.2188	31.1562	31.2496	31.3272	31.3692	31.2252	31.2938	31.2885	31.1779	31.0697	31.1241	31.218	31.2191	31.3824	31.2127	31.4698	31.3731	31.527	31.262	31.4312	31.4398	31.1396	31.1453	31.1383	31.2377	31.4572	31.5717	31.5299	31.5763	31.4275	31.5004	31.4382	31.416	31.5238	31.6272	31.5088	31.5726	31.4	31.4307	31.42	31.4281	Polyribonucleotide nucleotidyltransferase (EC 2.7.7.8) (Polynucleotide phosphorylase) (PNPase)	pnp BceJ2315_23080 BCAL2348	BCAL2348	Burkholderia cenocepacia (strain ATCC BAA-245 / DSM 16553 / LMG 16656 / NCTC 13227 / J2315 / CF5610) (Burkholderia cepacia (strain J2315))	3'-5'-exoribonuclease activity [GO:0000175];metal ion binding [GO:0046872];mRNA catabolic process [GO:0006402];polyribonucleotide nucleotidyltransferase activity [GO:0004654];RNA binding [GO:0003723];RNA processing [GO:0006396];cytoplasm [GO:0005737]	RNA processing [GO:0006396];mRNA catabolic process [GO:0006402]
32.5182	32.5455	32.6522	32.4902	32.5604	32.7381	32.6138	32.6275	32.6499	32.5571	32.6149	32.6067	32.4899	32.5955	32.5685	32.5964	32.9161	32.5234	32.7206	32.5648	33.0531	32.6159	29.497	32.9252	32.4649	32.4876	32.4531	32.485	32.6503	32.6537	32.6419	32.6129	32.6042	32.7606	32.647	32.7406	32.4488	32.6821	32.577	32.6281	32.3756	32.6506	32.3287	32.5606	30S ribosomal protein S15	rpsO BceJ2315_23090 BCAL2349	BCAL2349	Burkholderia cenocepacia (strain ATCC BAA-245 / DSM 16553 / LMG 16656 / NCTC 13227 / J2315 / CF5610) (Burkholderia cepacia (strain J2315))	rRNA binding [GO:0019843];structural constituent of ribosome [GO:0003735];translation [GO:0006412];ribosome [GO:0005840]	translation [GO:0006412]
27.3249	27.4259	27.3931	27.3956	27.7133	27.6088	27.6829	27.6652	27.5533	27.5983	27.5655	27.4307	28.7056	28.661	28.4223	28.7403	29.018	28.7804	28.5749	28.8744	29.03	28.8947	28.7511	29.0774	28.6608	28.6503	28.6455	28.6141	29.0626	29.0732	29.1232	29.0653	27.3842	27.4058	27.3034	27.2547	27.5427	27.5432	27.6723	27.4944	27.5391	27.4792	27.5155	27.4347	2-isopropylmalate synthase (EC 2.3.3.13) (Alpha-IPM synthase) (Alpha-isopropylmalate synthase)	leuA BceJ2315_23140 BCAL2354	BCAL2354	Burkholderia cenocepacia (strain ATCC BAA-245 / DSM 16553 / LMG 16656 / NCTC 13227 / J2315 / CF5610) (Burkholderia cepacia (strain J2315))	leucine biosynthetic process [GO:0009098];2-isopropylmalate synthase activity [GO:0003852]	leucine biosynthetic process [GO:0009098]
29.5257	29.9707	29.5034	29.9295	29.6287	29.799	29.9001	29.974	29.6858	29.805	29.8555	29.7934	29.0649	29.4175	29.3988	29.3061	29.2642	29.4511	29.5021	29.5223	29.3655	29.3946	29.3881	29.3354	29.1211	29.3709	29.2597	29.5062	29.6314	29.9007	29.9119	29.9014	30.1435	30.2631	30.2098	30.0976	30.0287	30.3937	30.239	30.4119	29.895	30.0488	30.2006	30.0611	Phosphatidylserine decarboxylase beta chain];Phosphatidylserine decarboxylase proenzyme (EC 4.1.1.65) [Cleaved into: Phosphatidylserine decarboxylase alpha chain	psd BceJ2315_23160 BCAL2356	BCAL2356	Burkholderia cenocepacia (strain ATCC BAA-245 / DSM 16553 / LMG 16656 / NCTC 13227 / J2315 / CF5610) (Burkholderia cepacia (strain J2315))	phosphatidylethanolamine biosynthetic process [GO:0006646];phosphatidylserine decarboxylase activity [GO:0004609];plasma membrane [GO:0005886]	phosphatidylethanolamine biosynthetic process [GO:0006646]
31.5651	31.6526	31.6484	31.6693	31.8444	31.793	31.7988	31.8226	31.5303	31.639	31.6718	31.4857	32.453	32.6044	32.6283	32.609	32.6124	32.4262	32.5375	32.486	32.8885	32.4556	32.6013	32.766	32.653	32.7463	32.6182	32.5766	32.6132	32.6468	32.6205	32.6569	31.9665	32.0682	31.9844	31.961	31.9399	31.9968	31.9832	31.9978	31.8942	32.0624	31.9103	31.8204	Ketol-acid reductoisomerase (NADP(+)) (KARI) (EC 1.1.1.86) (Acetohydroxy-acid isomeroreductase) (AHIR) (Alpha-keto-beta-hydroxylacyl reductoisomerase) (Ketol-acid reductoisomerase type 1) (Ketol-acid reductoisomerase type I)	ilvC BceJ2315_23170 BCAL2357	BCAL2357	Burkholderia cenocepacia (strain ATCC BAA-245 / DSM 16553 / LMG 16656 / NCTC 13227 / J2315 / CF5610) (Burkholderia cepacia (strain J2315))	isoleucine biosynthetic process [GO:0009097];metal ion binding [GO:0046872];NADP binding [GO:0050661];valine biosynthetic process [GO:0009099];ketol-acid reductoisomerase activity [GO:0004455]	valine biosynthetic process [GO:0009099];isoleucine biosynthetic process [GO:0009097]
24.6406	25.1449	24.9631	25.6586	24.3936	25.773	25.6701	25.6632	24.753	25.0687	25.3044	25.7733	24.7056	24.9236	24.9735	25.4597	24.7737	24.9709	25.615	24.2948	24.3573	25.1915	25.2193	25.4146	24.3674	24.7673	25.423	24.9901	24.9859	24.1597	24.4158	24.6488	25.226	25.5009	24.6971	24.7515	25.2776	25.6318	25.6494	25.7965	26.0839	24.9556	25.9568	25.835	Methylglyoxal synthase (MGS) (EC 4.2.3.3)	mgsA BceJ2315_23450 BCAL2385	BCAL2385	Burkholderia cenocepacia (strain ATCC BAA-245 / DSM 16553 / LMG 16656 / NCTC 13227 / J2315 / CF5610) (Burkholderia cepacia (strain J2315))	methylglyoxal biosynthetic process [GO:0019242];methylglyoxal synthase activity [GO:0008929]	methylglyoxal biosynthetic process [GO:0019242]
29.1407	29.0814	29.2131	28.9691	28.9536	29.0861	29.0239	28.9148	28.8471	29.0351	28.9503	28.8184	28.1619	28.5484	28.7948	28.6349	28.3588	28.6261	28.4138	28.5393	28.5375	28.5503	28.6417	28.4126	28.8289	28.6307	28.636	28.6064	28.4413	28.4864	28.3672	28.3552	29.0094	28.8918	28.9149	28.8893	28.9387	28.7929	28.8994	28.7469	28.8195	28.7182	29.0446	28.6218	Uracil phosphoribosyltransferase (EC 2.4.2.9) (UMP pyrophosphorylase) (UPRTase)	upp BceJ2315_23470 BCAL2387	BCAL2387	Burkholderia cenocepacia (strain ATCC BAA-245 / DSM 16553 / LMG 16656 / NCTC 13227 / J2315 / CF5610) (Burkholderia cepacia (strain J2315))	UMP salvage [GO:0044206];uracil phosphoribosyltransferase activity [GO:0004845];uracil salvage [GO:0006223];GTP binding [GO:0005525]	uracil salvage [GO:0006223];UMP salvage [GO:0044206]
29.385	29.4602	29.3555	29.4799	29.5472	29.565	29.5995	29.6694	29.4759	29.3849	29.446	29.3604	29.1178	29.2568	29.3898	29.2684	29.4651	29.1634	29.7578	29.4902	29.4175	29.4253	29.7178	29.5435	29.156	29.3208	29.2781	29.1389	28.868	29.0066	29.0832	29.1459	29.4195	29.1721	29.5403	29.4584	29.5318	29.5905	29.4834	29.7016	29.6443	29.4569	29.6004	29.6639	Probable transcriptional regulatory protein BceJ2315_23480	BceJ2315_23480 BCAL2388	BCAL2388	Burkholderia cenocepacia (strain ATCC BAA-245 / DSM 16553 / LMG 16656 / NCTC 13227 / J2315 / CF5610) (Burkholderia cepacia (strain J2315))	DNA binding [GO:0003677];regulation of transcription, DNA-templated [GO:0006355];transcription, DNA-templated [GO:0006351]";"cytoplasm [GO:0005737]	transcription, DNA-templated [GO:0006351]";"regulation of transcription, DNA-templated [GO:0006355]
27.7189	27.3268	27.371	27.266	27.6057	27.5644	27.4125	27.429	27.739	27.5556	27.5178	27.5694	27.2751	26.955	27.103	26.9095	27.3492	27.1953	27.4476	27.1634	27.5125	27.2313	27.4791	27.1099	26.8974	26.6412	26.6823	26.6579	27.1799	27.0182	26.9923	26.9879	27.4203	27.3253	27.3013	27.3523	27.5055	27.5065	27.4894	27.5783	27.3251	27.4856	27.426	27.2517	Oxygen-dependent coproporphyrinogen-III oxidase (CPO) (Coprogen oxidase) (Coproporphyrinogenase) (EC 1.3.3.3)	hemF BceJ2315_23500 BCAL2390	BCAL2390	Burkholderia cenocepacia (strain ATCC BAA-245 / DSM 16553 / LMG 16656 / NCTC 13227 / J2315 / CF5610) (Burkholderia cepacia (strain J2315))	coproporphyrinogen oxidase activity [GO:0004109];metal ion binding [GO:0046872];protein homodimerization activity [GO:0042803];protoporphyrinogen IX biosynthetic process [GO:0006782];cytoplasm [GO:0005737]	protoporphyrinogen IX biosynthetic process [GO:0006782]
NaN	21.7838	NaN	24.3442	NaN	23.8226	23.417	22.8093	21.4035	23.7321	24.4205	25.1538	NaN	23.1445	23.961	22.554	NaN	NaN	24.438	23.5245	NaN	23.8433	24.5457	24.429	NaN	22.0503	NaN	24.373	NaN	22.2008	21.7589	23.4096	22.1924	23.6506	23.8812	24.3668	23.324	24.1778	23.9942	22.9054	23.8474	24.0203	22.972	23.8014	Probable nicotinate-nucleotide adenylyltransferase (EC 2.7.7.18) (Deamido-NAD(+) diphosphorylase) (Deamido-NAD(+) pyrophosphorylase) (Nicotinate mononucleotide adenylyltransferase) (NaMN adenylyltransferase)	nadD BceJ2315_23510 BCAL2391	BCAL2391	Burkholderia cenocepacia (strain ATCC BAA-245 / DSM 16553 / LMG 16656 / NCTC 13227 / J2315 / CF5610) (Burkholderia cepacia (strain J2315))	NAD biosynthetic process [GO:0009435];nicotinate-nucleotide adenylyltransferase activity [GO:0004515];ATP binding [GO:0005524]	NAD biosynthetic process [GO:0009435]
25.7653	25.7575	25.7212	25.6679	25.9537	26.0336	25.7335	25.5949	26.0712	25.7841	25.8201	25.844	25.7798	25.2385	25.5041	24.9972	26.0066	25.2999	25.8368	25.1245	25.3684	25.4661	25.9533	25.6747	25.254	25.0249	25.0052	25.2219	25.871	25.6239	25.5988	25.4194	25.6491	25.5755	25.6798	25.661	25.8431	25.8311	25.9335	25.725	25.7454	25.7224	25.3287	25.7736	Ribosomal RNA large subunit methyltransferase H (EC 2.1.1.177) (23S rRNA (pseudouridine1915-N3)-methyltransferase) (23S rRNA m3Psi1915 methyltransferase) (rRNA (pseudouridine-N3-)-methyltransferase RlmH)	rlmH BceJ2315_23530 BCAL2393	BCAL2393	Burkholderia cenocepacia (strain ATCC BAA-245 / DSM 16553 / LMG 16656 / NCTC 13227 / J2315 / CF5610) (Burkholderia cepacia (strain J2315))	methyltransferase activity [GO:0008168];rRNA processing [GO:0006364];cytoplasm [GO:0005737]	rRNA processing [GO:0006364]
26.9649	27.6603	27.4492	27.4282	28.0364	27.77	27.7368	27.8589	27.9319	27.7021	27.7705	27.9063	28.5496	28.2349	28.6012	28.5484	28.742	28.422	28.9335	28.6271	28.6161	28.6481	28.8878	28.579	28.4068	28.1391	27.9977	28.3286	27.638	28.3249	28.2102	28.1684	27.8798	27.9229	27.6662	27.752	27.7294	27.7703	27.5868	27.7368	27.7643	27.7406	27.4917	27.6957	Ribosomal protein L11 methyltransferase (L11 Mtase) (EC 2.1.1.-)	prmA BceJ2315_33600 BCAL3422	BCAL3422	Burkholderia cenocepacia (strain ATCC BAA-245 / DSM 16553 / LMG 16656 / NCTC 13227 / J2315 / CF5610) (Burkholderia cepacia (strain J2315))	protein methyltransferase activity [GO:0008276];cytoplasm [GO:0005737]
29.8982	30.0629	30.0477	30.1755	29.9884	30.0222	30.0533	30.078	30.0293	30.1625	30.2127	30.0903	30.0573	30.2068	30.4185	30.288	30.2862	30.2301	30.436	30.3396	30.1817	30.2208	30.2187	30.2484	30.1167	30.0944	30.1073	30.2016	29.9974	30.1566	30.1855	30.1484	30.2415	30.2566	30.2346	30.212	30.0376	30.0983	30.1157	30.017	30.1475	30.1721	30.0687	30.1581	Proline--tRNA ligase (EC 6.1.1.15) (Prolyl-tRNA synthetase) (ProRS)	proS BceJ2315_33740 BCAL3436	BCAL3436	Burkholderia cenocepacia (strain ATCC BAA-245 / DSM 16553 / LMG 16656 / NCTC 13227 / J2315 / CF5610) (Burkholderia cepacia (strain J2315))	aminoacyl-tRNA editing activity [GO:0002161];ATP binding [GO:0005524];proline-tRNA ligase activity [GO:0004827];prolyl-tRNA aminoacylation [GO:0006433];cytoplasm [GO:0005737]	prolyl-tRNA aminoacylation [GO:0006433]
23.3871	25.7213	21.3553	22.3641	24.3889	22.8564	24.7873	24.8711	NaN	24.8627	24.6474	NaN	23.1706	24.2742	24.2531	24.2991	26.4277	24.1149	25.292	24.553	NaN	24.0504	23.9455	25.0309	25.5	25.8149	25.5975	26.0203	NaN	25.7713	25.2976	25.3033	19.9716	24.1329	NaN	NaN	24.3485	24.3884	24.3901	24.3878	24.4084	24.6212	24.0468	24.0172	RNA pyrophosphohydrolase (EC 3.6.1.-) ((Di)nucleoside polyphosphate hydrolase)	rppH nudH BceJ2315_33750 BCAL3437	BCAL3437	Burkholderia cenocepacia (strain ATCC BAA-245 / DSM 16553 / LMG 16656 / NCTC 13227 / J2315 / CF5610) (Burkholderia cepacia (strain J2315))	hydrolase activity [GO:0016787]
28.253	28.1176	28.0635	27.8877	28.4575	28.43	28.3508	28.0644	28.518	28.2387	28.2534	28.1039	28.9161	28.7857	28.6778	28.5936	28.8089	28.9788	28.7016	28.8179	28.6359	28.8953	28.5676	28.4294	28.7147	28.6406	28.4558	28.5265	28.6717	28.4534	27.8988	28.1181	27.9005	27.83	27.5532	27.7651	27.8757	27.3303	27.7024	27.6245	27.7393	27.6836	27.5162	27.7282	Glutamate 5-kinase (EC 2.7.2.11) (Gamma-glutamyl kinase) (GK)	proB BceJ2315_33770 BCAL3439	BCAL3439	Burkholderia cenocepacia (strain ATCC BAA-245 / DSM 16553 / LMG 16656 / NCTC 13227 / J2315 / CF5610) (Burkholderia cepacia (strain J2315))	ATP binding [GO:0005524];glutamate 5-kinase activity [GO:0004349];L-proline biosynthetic process [GO:0055129];RNA binding [GO:0003723];cytoplasm [GO:0005737]	L-proline biosynthetic process [GO:0055129]
27.9544	27.9023	28.0171	28.0917	28.3256	28.3168	28.118	28.062	28.2371	28.1635	28.1545	28.0232	28.4147	28.3371	28.4176	28.3876	28.2977	28.381	28.4073	28.3167	28.4424	28.28	28.28	28.2999	28.1106	28.4469	28.4166	28.3803	28.3914	28.2368	28.3875	28.3421	27.8121	27.8279	27.7101	27.7387	27.7228	27.7393	27.8846	27.6953	27.708	27.7312	27.7172	27.6524	GTPase Obg (EC 3.6.5.-) (GTP-binding protein Obg)	obg BceJ2315_33780 BCAL3440	BCAL3440	Burkholderia cenocepacia (strain ATCC BAA-245 / DSM 16553 / LMG 16656 / NCTC 13227 / J2315 / CF5610) (Burkholderia cepacia (strain J2315))	GTP binding [GO:0005525];GTPase activity [GO:0003924];magnesium ion binding [GO:0000287];cytoplasm [GO:0005737]
32.182	32.214	32.4019	32.3113	32.3391	32.491	32.4562	32.6058	32.3299	32.2149	32.3012	32.3603	32.3317	32.3264	32.5291	32.4223	32.385	32.1449	32.7477	32.4406	32.9974	32.247	32.7941	32.819	32.202	32.2268	32.2331	32.3756	32.5355	32.4213	32.3154	32.4243	32.6608	32.6074	32.5768	32.6438	32.4893	32.784	32.4317	32.7837	32.311	32.2966	32.2883	32.3547	50S ribosomal protein L27	rpmA BceJ2315_33790 BCAL3441	BCAL3441	Burkholderia cenocepacia (strain ATCC BAA-245 / DSM 16553 / LMG 16656 / NCTC 13227 / J2315 / CF5610) (Burkholderia cepacia (strain J2315))	structural constituent of ribosome [GO:0003735];translation [GO:0006412];ribosome [GO:0005840]	translation [GO:0006412]
32.3735	32.2299	32.4548	32.1117	32.3669	32.4343	32.4063	32.4592	32.2729	32.2133	32.42	32.3112	32.4005	32.3121	32.5771	32.3877	32.411	32.1552	32.688	32.397	31.3082	32.3391	32.8444	32.6045	32.1156	32.1032	32.1867	32.3709	32.317	32.2724	32.3057	32.3364	32.5773	32.5118	32.3897	32.4661	32.2504	32.4507	32.248	32.3182	32.308	32.1851	32.2238	32.2895	50S ribosomal protein L21	rplU BceJ2315_33800 BCAL3442	BCAL3442	Burkholderia cenocepacia (strain ATCC BAA-245 / DSM 16553 / LMG 16656 / NCTC 13227 / J2315 / CF5610) (Burkholderia cepacia (strain J2315))	rRNA binding [GO:0019843];structural constituent of ribosome [GO:0003735];translation [GO:0006412];ribosome [GO:0005840]	translation [GO:0006412]
26.9096	27.7634	27.6982	27.5723	26.2837	27.54	27.4824	27.2039	27.1001	27.4201	27.5252	27.412	28.8104	28.7798	29.0175	28.5457	28.3797	28.5497	28.5426	28.4154	28.4336	28.5739	28.5982	28.2846	28.8951	28.7089	28.6246	28.5705	28.2373	28.4791	28.4237	28.3043	27.2083	26.897	27.1784	26.9661	27.1205	27.0964	27.232	26.941	27.2028	27.0243	27.2857	27.0204	Cell division protein ZapD (Z ring-associated protein D)	zapD BceJ2315_33870 BCAL3449	BCAL3449	Burkholderia cenocepacia (strain ATCC BAA-245 / DSM 16553 / LMG 16656 / NCTC 13227 / J2315 / CF5610) (Burkholderia cepacia (strain J2315))	cell cycle [GO:0007049];cell division [GO:0051301];cytoplasm [GO:0005737]	cell division [GO:0051301];cell cycle [GO:0007049]
29.4852	29.5566	29.6515	29.6241	29.7189	29.7593	29.6808	29.7609	29.7117	29.6981	29.7736	29.6827	29.5769	29.675	29.858	29.6865	29.8203	29.6842	29.9489	29.7627	29.8236	29.7449	29.937	29.7785	29.5912	29.6431	29.6285	29.6699	29.8747	30.0225	30.0895	30.0093	29.7058	29.7798	29.6304	29.7318	29.7073	29.8151	29.6647	29.7549	29.6652	29.6987	29.6793	29.716	Protein translocase subunit SecA	secA BceJ2315_33910 BCAL3453	BCAL3453	Burkholderia cenocepacia (strain ATCC BAA-245 / DSM 16553 / LMG 16656 / NCTC 13227 / J2315 / CF5610) (Burkholderia cepacia (strain J2315))	ATP binding [GO:0005524];metal ion binding [GO:0046872];plasma membrane [GO:0005886];protein import [GO:0017038];protein targeting [GO:0006605];cytoplasm [GO:0005737]	protein targeting [GO:0006605];protein import [GO:0017038]
26.5667	26.5326	26.7426	26.5846	27.275	27.0136	26.8395	26.8884	27.2078	27.038	27.2349	27.0774	26.8136	26.0891	26.4085	26.2798	27.4433	25.8863	27.1598	26.5943	27.8523	26.5867	27.4835	27.3163	25.4223	25.8548	25.8925	25.8772	27.245	27.0951	26.9859	26.8953	26.9682	26.885	26.8096	26.6362	26.3058	26.8996	26.5433	26.9072	27.0324	27.0562	26.871	27.0944	UDP-3-O-acyl-N-acetylglucosamine deacetylase (UDP-3-O-acyl-GlcNAc deacetylase) (EC 3.5.1.108) (UDP-3-O-[R-3-hydroxymyristoyl]-N-acetylglucosamine deacetylase)	lpxC BceJ2315_33930 BCAL3455	BCAL3455	Burkholderia cenocepacia (strain ATCC BAA-245 / DSM 16553 / LMG 16656 / NCTC 13227 / J2315 / CF5610) (Burkholderia cepacia (strain J2315))	lipid A biosynthetic process [GO:0009245];UDP-3-O-[3-hydroxymyristoyl] N-acetylglucosamine deacetylase activity [GO:0008759];UDP-3-O-acyl-N-acetylglucosamine deacetylase activity [GO:0103117];metal ion binding [GO:0046872]	lipid A biosynthetic process [GO:0009245]
27.5461	27.6369	27.7231	27.7109	27.7406	27.6585	27.557	27.5434	27.3148	27.6122	27.4416	27.6385	25.865	27.0747	27.4051	27.4628	27.5434	27.362	27.2143	27.481	27.4486	27.2833	27.4194	27.2983	27.0924	27.2248	27.0276	26.9472	26.0595	27.1111	26.9019	26.6354	27.313	27.2918	27.51	27.4852	27.4209	27.6493	27.2973	27.3176	27.4781	27.4874	27.3219	27.3868	Probable GTP-binding protein EngB	engB BceJ2315_02680 BCAL0265	BCAL0265	Burkholderia cenocepacia (strain ATCC BAA-245 / DSM 16553 / LMG 16656 / NCTC 13227 / J2315 / CF5610) (Burkholderia cepacia (strain J2315))	cell cycle [GO:0007049];cell division [GO:0051301];metal ion binding [GO:0046872];GTP binding [GO:0005525]	cell division [GO:0051301];cell cycle [GO:0007049]
29.302	29.0682	28.9663	28.9514	29.4367	29.2638	29.0858	29.0178	29.4752	29.2762	29.2751	29.3623	29.1849	28.8865	28.8735	28.9122	29.1113	28.9574	29.0029	28.9006	29.2014	29.0693	28.9833	28.958	28.8966	28.7299	28.7505	28.8724	28.9693	28.8478	28.6883	28.5531	29.2404	29.1896	29.1199	29.0664	29.1187	29.0348	29.2957	29.1277	29.1891	29.1792	29.1039	29.1066	Protein CyaY	cyaY BceJ2315_02750 BCAL0273	BCAL0273	Burkholderia cenocepacia (strain ATCC BAA-245 / DSM 16553 / LMG 16656 / NCTC 13227 / J2315 / CF5610) (Burkholderia cepacia (strain J2315))	iron-sulfur cluster assembly [GO:0016226];ferric iron binding [GO:0008199]	iron-sulfur cluster assembly [GO:0016226]
24.6891	26.9635	27.0163	27.0745	26.6071	27.225	27.1654	27.3325	26.8153	27.3079	27.2193	27.2787	28.3652	28.8174	28.9223	28.8379	28.9983	29.0976	29.2099	29.1746	29.1053	29.1932	29.0729	29.1218	29.0011	29.0183	29.0676	29.0906	29.0338	29.2928	29.2631	29.1601	27.2474	27.3138	27.4338	27.3679	27.4785	27.4286	27.5523	27.5045	27.5854	27.4468	27.5114	27.4917	3-dehydroquinate synthase (DHQS) (EC 4.2.3.4)	aroB BceJ2315_02820 BCAL0280	BCAL0280	Burkholderia cenocepacia (strain ATCC BAA-245 / DSM 16553 / LMG 16656 / NCTC 13227 / J2315 / CF5610) (Burkholderia cepacia (strain J2315))	3-dehydroquinate synthase activity [GO:0003856];aromatic amino acid family biosynthetic process [GO:0009073];chorismate biosynthetic process [GO:0009423];cytoplasm [GO:0005737]	chorismate biosynthetic process [GO:0009423];aromatic amino acid family biosynthetic process [GO:0009073]
28.2436	28.2513	28.3925	28.2581	28.3732	28.6081	28.4725	28.4355	28.6584	28.5804	28.702	28.6893	28.3125	28.2072	28.5295	28.2181	28.6779	28.3785	28.8112	28.4725	28.7786	28.4872	28.9289	28.6238	28.236	28.1793	28.2423	28.0998	28.528	28.5076	28.4931	28.4501	28.4881	28.5255	28.4526	28.4993	28.5057	28.5903	28.5667	28.548	28.5527	28.5636	28.4655	28.5764	ATP phosphoribosyltransferase (ATP-PRT) (ATP-PRTase) (EC 2.4.2.17)	hisG BceJ2315_03130 BCAL0311	BCAL0311	Burkholderia cenocepacia (strain ATCC BAA-245 / DSM 16553 / LMG 16656 / NCTC 13227 / J2315 / CF5610) (Burkholderia cepacia (strain J2315))	ATP binding [GO:0005524];ATP phosphoribosyltransferase activity [GO:0003879];histidine biosynthetic process [GO:0000105];cytoplasm [GO:0005737]	histidine biosynthetic process [GO:0000105]
28.507	28.709	28.6805	28.5464	28.8861	28.3071	28.561	28.5635	28.9105	28.9844	28.6454	28.8184	28.8525	28.4975	28.465	28.7227	28.5346	28.8754	28.7697	28.9378	29.1306	28.8693	28.8073	28.4991	28.696	28.5179	28.547	28.5626	28.9491	28.7865	28.8008	28.8853	28.8372	28.7169	28.8188	28.8399	28.7868	28.8614	28.7159	28.9522	28.953	28.8384	28.8227	28.9224	Imidazoleglycerol-phosphate dehydratase (IGPD) (EC 4.2.1.19)	hisB BceJ2315_03160 BCAL0314	BCAL0314	Burkholderia cenocepacia (strain ATCC BAA-245 / DSM 16553 / LMG 16656 / NCTC 13227 / J2315 / CF5610) (Burkholderia cepacia (strain J2315))	histidine biosynthetic process [GO:0000105];imidazoleglycerol-phosphate dehydratase activity [GO:0004424];cytoplasm [GO:0005737]	histidine biosynthetic process [GO:0000105]
30.4657	30.4943	30.4302	30.508	30.604	30.5785	30.7172	30.7491	30.5783	30.6803	30.6481	30.6022	30.1174	30.1379	30.2935	30.2671	30.353	30.3544	30.5545	30.4723	30.2687	30.3643	30.4681	30.4164	30.0597	30.1654	30.2859	30.1595	30.1438	30.175	30.2702	30.184	30.2176	30.2046	30.3243	30.1725	30.4092	30.3292	30.4009	30.3709	30.2865	30.3091	30.3401	30.331	1-(5-phosphoribosyl)-5-[(5-phosphoribosylamino)methylideneamino] imidazole-4-carboxamide isomerase (EC 5.3.1.16) (Phosphoribosylformimino-5-aminoimidazole carboxamide ribotide isomerase)	hisA BceJ2315_03190 BCAL0317	BCAL0317	Burkholderia cenocepacia (strain ATCC BAA-245 / DSM 16553 / LMG 16656 / NCTC 13227 / J2315 / CF5610) (Burkholderia cepacia (strain J2315))	1-(5-phosphoribosyl)-5-[(5-phosphoribosylamino)methylideneamino]imidazole-4-carboxamide isomerase activity [GO:0003949];histidine biosynthetic process [GO:0000105];cytoplasm [GO:0005737]	histidine biosynthetic process [GO:0000105]
28.7974	29.2387	29.2673	29.3471	29.1192	29.4401	29.5228	29.5588	29.1806	29.553	29.4996	29.6249	28.7523	28.6226	29.0832	29.0734	29.155	29.1499	29.488	29.3876	29.3105	29.2465	29.4572	29.4661	28.7615	29.0586	28.9098	28.8832	29.4685	29.4232	29.5036	29.4119	29.1178	29.1339	29.2214	29.1146	29.3327	29.4371	29.3895	29.3371	29.3516	29.3639	29.3152	29.355	Imidazole glycerol phosphate synthase subunit HisF (EC 4.1.3.-) (IGP synthase cyclase subunit) (IGP synthase subunit HisF) (ImGP synthase subunit HisF) (IGPS subunit HisF)	hisF BceJ2315_03200 BCAL0318	BCAL0318	Burkholderia cenocepacia (strain ATCC BAA-245 / DSM 16553 / LMG 16656 / NCTC 13227 / J2315 / CF5610) (Burkholderia cepacia (strain J2315))	histidine biosynthetic process [GO:0000105];imidazoleglycerol-phosphate synthase activity [GO:0000107];lyase activity [GO:0016829];cytoplasm [GO:0005737]	histidine biosynthetic process [GO:0000105]
29.0439	28.9535	28.3168	28.0706	29.1247	28.7768	28.8685	27.7888	29	29.1704	28.9852	27.9209	27.8722	26.7955	27.5567	27.8159	28.9118	28.2568	27.9493	28.7413	28.305	28.2464	27.9024	28.108	28.4518	27.7021	28.1431	27.7947	28.4752	28.6229	28.453	27.8468	29.0681	28.0239	28.0432	27.0458	28.4579	25.2546	28.1915	28.5168	27.8386	28.5128	28.1767	28.0337	Phosphoribosyl-AMP cyclohydrolase (PRA-CH) (EC 3.5.4.19)	hisI BceJ2315_03210 BCAL0319	BCAL0319	Burkholderia cenocepacia (strain ATCC BAA-245 / DSM 16553 / LMG 16656 / NCTC 13227 / J2315 / CF5610) (Burkholderia cepacia (strain J2315))	histidine biosynthetic process [GO:0000105];metal ion binding [GO:0046872];phosphoribosyl-AMP cyclohydrolase activity [GO:0004635];cytoplasm [GO:0005737]	histidine biosynthetic process [GO:0000105]
NaN	27.8529	27.4163	25.4823	NaN	24.6484	26.999	26.1664	NaN	26.3812	25.6083	28.63	NaN	NaN	27.5703	28.0494	27.3669	26.9507	27.4285	27.3538	27.41	28.0769	28.3751	27.794	27.0895	28.3257	27.734	27.7997	28.37	27.1973	28.7451	27.9984	27.9434	27.9109	28.3616	27.6973	28.3805	28.5701	27.6812	28.7755	28.465	28.4426	28.5209	28.5013	Phosphoribosyl-ATP pyrophosphatase (PRA-PH) (EC 3.6.1.31)	hisE BceJ2315_03220 BCAL0320	BCAL0320	Burkholderia cenocepacia (strain ATCC BAA-245 / DSM 16553 / LMG 16656 / NCTC 13227 / J2315 / CF5610) (Burkholderia cepacia (strain J2315))	ATP binding [GO:0005524];histidine biosynthetic process [GO:0000105];phosphoribosyl-ATP diphosphatase activity [GO:0004636];cytoplasm [GO:0005737]	histidine biosynthetic process [GO:0000105]
28.9853	28.85	28.9295	28.8304	25.6771	28.9267	29.0507	29.2148	29.0848	29.3265	28.7646	26.9377	28.5757	28.2458	28.6317	28.7312	26.3524	28.7589	28.9237	28.9101	29.0767	28.9651	28.6029	25.3406	28.2905	28.1231	28.4134	28.3962	29.298	29.4351	29.5438	29.5543	28.7643	28.9175	29.059	28.8304	29.3544	29.167	29.261	29.2298	29.2412	29.1058	29.0915	29.244	Sec-independent protein translocase protein TatA	tatA BceJ2315_03250 BCAL0323	BCAL0323	Burkholderia cenocepacia (strain ATCC BAA-245 / DSM 16553 / LMG 16656 / NCTC 13227 / J2315 / CF5610) (Burkholderia cepacia (strain J2315))	plasma membrane [GO:0005886];protein secretion [GO:0009306];protein transporter activity [GO:0008565];integral component of membrane [GO:0016021]	protein secretion [GO:0009306]
28.7783	29.3245	28.9001	28.8403	28.111	28.517	27.8374	27.9153	28.6845	29.0717	28.6212	28.5577	28.1168	28.1758	28.2036	28.2416	28.1449	27.2881	28.01	27.8474	27.7588	27.6486	27.8297	27.655	28.0489	27.9686	28.1197	28.1316	27.2891	27.1714	27.1395	27.1128	28.3622	27.8477	28.3386	28.0978	27.6485	27.7432	27.6264	27.6254	28.0702	27.6905	28.0194	27.9252	UPF0176 protein BceJ2315_23700	BceJ2315_23700 BCAL2410	BCAL2410	Burkholderia cenocepacia (strain ATCC BAA-245 / DSM 16553 / LMG 16656 / NCTC 13227 / J2315 / CF5610) (Burkholderia cepacia (strain J2315))
NaN	24.1769	NaN	24.1297	NaN	NaN	NaN	24.4002	NaN	23.6165	24.0268	23.9744	NaN	22.4771	NaN	20.3607	NaN	23.7949	NaN	NaN	NaN	22.458	NaN	NaN	NaN	NaN	23.4167	23.0326	NaN	NaN	NaN	NaN	NaN	NaN	NaN	25.0749	NaN	NaN	NaN	NaN	21.9555	NaN	23.6126	NaN	Glutamyl-Q tRNA(Asp) synthetase (Glu-Q-RSs) (EC 6.1.1.-)	gluQ BceJ2315_23710 BCAL2411	BCAL2411	Burkholderia cenocepacia (strain ATCC BAA-245 / DSM 16553 / LMG 16656 / NCTC 13227 / J2315 / CF5610) (Burkholderia cepacia (strain J2315))	aminoacyl-tRNA ligase activity [GO:0004812];ATP binding [GO:0005524];metal ion binding [GO:0046872];tRNA aminoacylation [GO:0043039];tRNA modification [GO:0006400];cytoplasm [GO:0005737]	tRNA modification [GO:0006400];tRNA aminoacylation [GO:0043039]
30.8974	30.7278	30.6984	30.6305	30.7961	30.7414	30.6258	30.5626	31.1133	31.1199	31.0226	30.9616	30.5737	30.6743	30.2381	30.575	30.4708	30.7146	30.103	30.6168	30.3936	30.5335	30.1338	30.2823	30.7128	30.8186	30.7927	30.5212	30.8036	30.7833	30.7922	30.654	30.5178	30.4282	30.5038	30.3662	30.5234	30.4072	30.6063	30.5914	30.6434	30.7	30.7642	30.7005	Transaldolase (EC 2.2.1.2)	tal BceJ2315_23930 BCAL2433	BCAL2433	Burkholderia cenocepacia (strain ATCC BAA-245 / DSM 16553 / LMG 16656 / NCTC 13227 / J2315 / CF5610) (Burkholderia cepacia (strain J2315))	carbohydrate metabolic process [GO:0005975];pentose-phosphate shunt [GO:0006098];sedoheptulose-7-phosphate:D-glyceraldehyde-3-phosphate glyceronetransferase activity [GO:0004801];cytoplasm [GO:0005737]	pentose-phosphate shunt [GO:0006098];carbohydrate metabolic process [GO:0005975]
30.0917	30.2172	30.1898	30.3714	29.8064	29.8547	29.9455	29.9045	29.8923	30.0118	29.9588	30.0726	30.1592	30.3936	30.4878	30.6178	30.2276	30.4696	30.2522	30.5343	30.19	30.4569	30.3168	30.3152	30.4295	30.5636	30.6803	30.4734	30.0251	30.2273	30.2714	30.1948	29.7383	29.7155	29.8918	29.6771	29.6781	29.5641	29.6614	29.5983	29.6464	29.6142	29.7361	29.6838	D-alanine--D-alanine ligase (EC 6.3.2.4) (D-Ala-D-Ala ligase) (D-alanylalanine synthetase)	ddl BceJ2315_33980 BCAL3460	BCAL3460	Burkholderia cenocepacia (strain ATCC BAA-245 / DSM 16553 / LMG 16656 / NCTC 13227 / J2315 / CF5610) (Burkholderia cepacia (strain J2315))	ATP binding [GO:0005524];cell wall organization [GO:0071555];D-alanine-D-alanine ligase activity [GO:0008716];metal ion binding [GO:0046872];peptidoglycan biosynthetic process [GO:0009252];regulation of cell shape [GO:0008360];cytoplasm [GO:0005737]	peptidoglycan biosynthetic process [GO:0009252];regulation of cell shape [GO:0008360];cell wall organization [GO:0071555]
28.7489	28.673	28.6753	28.8316	28.4508	28.3192	28.3976	28.5653	28.5526	28.6469	28.5492	28.5254	28.8286	28.7952	29.0874	28.8562	28.6936	28.7965	28.789	29.0536	28.7133	28.8961	28.5914	28.6409	28.915	28.8355	28.9172	28.8304	28.6063	28.9474	28.9972	28.6595	28.069	28.1934	28.278	28.0799	27.9868	27.9456	27.9129	28.0226	27.8275	27.9323	28.0157	28.005	UDP-N-acetylmuramate--L-alanine ligase (EC 6.3.2.8) (UDP-N-acetylmuramoyl-L-alanine synthetase)	murC BceJ2315_33990 BCAL3461	BCAL3461	Burkholderia cenocepacia (strain ATCC BAA-245 / DSM 16553 / LMG 16656 / NCTC 13227 / J2315 / CF5610) (Burkholderia cepacia (strain J2315))	ATP binding [GO:0005524];cell cycle [GO:0007049];cell division [GO:0051301];cell wall organization [GO:0071555];peptidoglycan biosynthetic process [GO:0009252];regulation of cell shape [GO:0008360];UDP-N-acetylmuramate-L-alanine ligase activity [GO:0008763];cytoplasm [GO:0005737]	cell division [GO:0051301];cell wall organization [GO:0071555];peptidoglycan biosynthetic process [GO:0009252];regulation of cell shape [GO:0008360];cell cycle [GO:0007049]
27.4453	27.738	27.596	27.5388	27.5283	27.4434	27.1322	27.233	27.4762	27.4736	27.3489	27.3263	27.8347	28.0205	27.9832	27.8654	27.811	27.9792	27.7979	27.8345	27.6395	27.8962	27.8283	27.543	27.9302	27.9925	27.9741	27.9166	28.3567	28.4384	28.344	28.1918	27.4993	27.4337	27.3094	27.0232	27.0339	27.1873	27.1157	27.2196	27.0629	26.9972	27.0065	26.9562	UDP-N-acetylglucosamine--N-acetylmuramyl-(pentapeptide) pyrophosphoryl-undecaprenol N-acetylglucosamine transferase (EC 2.4.1.227) (Undecaprenyl-PP-MurNAc-pentapeptide-UDPGlcNAc GlcNAc transferase)	murG BceJ2315_34000 BCAL3462	BCAL3462	Burkholderia cenocepacia (strain ATCC BAA-245 / DSM 16553 / LMG 16656 / NCTC 13227 / J2315 / CF5610) (Burkholderia cepacia (strain J2315))	carbohydrate metabolic process [GO:0005975];cell cycle [GO:0007049];cell division [GO:0051301];cell wall organization [GO:0071555];lipid glycosylation [GO:0030259];peptidoglycan biosynthetic process [GO:0009252];regulation of cell shape [GO:0008360]";UDP-N-acetyl-D-glucosamine:N-acetylmuramoyl-L-alanyl-D-glutamyl-meso-2,6-diaminopimelyl-D-alanyl-D-alanine-diphosphoundecaprenol 4-beta-N-acetylgluc…	cell cycle [GO:0007049];cell division [GO:0051301];cell wall organization [GO:0071555];lipid glycosylation [GO:0030259];peptidoglycan biosynthetic process [GO:0009252];regulation of cell shape [GO:0008360];carbohydrate metabolic process [GO:0005975]
26.3842	27.1195	27.2296	27.193	26.2394	26.4948	26.9418	26.3603	26.6954	26.9824	26.6556	26.9504	28.0017	27.3541	27.5927	27.1844	26.9608	27.2923	27.1489	26.5825	27.7733	27.092	27.6947	26.7829	27.4027	27.58	27.3928	27.2277	27.7867	27.5936	27.3834	27.5051	27.1889	26.562	26.9609	26.9434	26.7391	26.4282	26.9376	26.4247	26.3415	26.1291	26.3824	26.2365	Phospho-N-acetylmuramoyl-pentapeptide-transferase (EC 2.7.8.13) (UDP-MurNAc-pentapeptide phosphotransferase)	mraY BceJ2315_34030 BCAL3465	BCAL3465	Burkholderia cenocepacia (strain ATCC BAA-245 / DSM 16553 / LMG 16656 / NCTC 13227 / J2315 / CF5610) (Burkholderia cepacia (strain J2315))	cell cycle [GO:0007049];cell division [GO:0051301];cell wall organization [GO:0071555];peptidoglycan biosynthetic process [GO:0009252];phospho-N-acetylmuramoyl-pentapeptide-transferase activity [GO:0008963];plasma membrane [GO:0005886];regulation of cell shape [GO:0008360]";UDP-N-acetylmuramoyl-L-alanyl-D-glutamyl-meso-2,6-diaminopimelyl-D-alanyl-D-alanine:undecaprenyl-phosphate transferase activ…	cell division [GO:0051301];cell wall organization [GO:0071555];peptidoglycan biosynthetic process [GO:0009252];regulation of cell shape [GO:0008360];cell cycle [GO:0007049]
27.9631	28.1078	27.8504	27.9535	27.7238	27.6445	27.538	27.4365	27.7266	27.766	27.4259	27.6893	28.3877	28.3452	28.2684	28.2473	28.0787	28.1152	28.2498	28.1517	27.713	28.2007	28.3141	27.903	28.2697	28.2426	28.3083	28.2576	27.8126	28.1112	28.0365	27.7482	27.3838	27.1677	27.2748	27.3341	27.0996	27.1519	27.1641	24.9143	27.0826	26.9758	27.1647	26.9729	Ribosomal RNA small subunit methyltransferase H (EC 2.1.1.199) (16S rRNA m(4)C1402 methyltransferase) (rRNA (cytosine-N(4)-)-methyltransferase RsmH)	rsmH mraW BceJ2315_34080 BCAL3470	BCAL3470	Burkholderia cenocepacia (strain ATCC BAA-245 / DSM 16553 / LMG 16656 / NCTC 13227 / J2315 / CF5610) (Burkholderia cepacia (strain J2315))	methyltransferase activity [GO:0008168];rRNA processing [GO:0006364];cytoplasm [GO:0005737]	rRNA processing [GO:0006364]
24.2739	26.0176	25.8222	25.7754	25.2811	25.5308	25.6767	25.4626	25.5958	25.4362	25.0484	NaN	26.8606	26.6884	26.5137	26.5182	26.4353	26.6933	26.0489	22.7037	26.112	26.5865	26.0151	26.0631	26.9633	27.0609	26.8366	NaN	26.1977	27.2423	26.9545	26.4906	25.6982	25.7178	NaN	25.4167	25.4309	NaN	25.425	NaN	25.2434	NaN	24.9398	25.0048	Transcriptional regulator MraZ	mraZ BceJ2315_34090 BCAL3471	BCAL3471	Burkholderia cenocepacia (strain ATCC BAA-245 / DSM 16553 / LMG 16656 / NCTC 13227 / J2315 / CF5610) (Burkholderia cepacia (strain J2315))	DNA binding [GO:0003677];nucleoid [GO:0009295];transcription factor activity, sequence-specific DNA binding [GO:0003700];transcription, DNA-templated [GO:0006351]";"cytoplasm [GO:0005737]	transcription, DNA-templated [GO:0006351]
28.6866	28.4369	28.5621	28.3755	27.491	27.5535	27.5191	27.5273	27.7793	28.1213	27.8595	28.4508	28.2817	28.2068	28.1967	28.6569	27.8834	27.7928	27.6115	28.0359	27.7468	28.1724	27.1953	27.4872	28.4092	28.3007	28.6248	28.3063	28.0935	28.2838	28.2838	28.238	27.9945	27.8353	28.1472	27.5459	27.6587	27.9258	27.6584	27.7324	28.3989	27.2331	28.5107	27.8308	2-nonaprenyl-3-methyl-6-methoxy-1,4-benzoquinol hydroxylase (EC 1.14.13.-) (5-demethoxyubiquinone hydroxylase) (DMQ hydroxylase)	coq7 BceJ2315_34100 BCAL3472	BCAL3472	Burkholderia cenocepacia (strain ATCC BAA-245 / DSM 16553 / LMG 16656 / NCTC 13227 / J2315 / CF5610) (Burkholderia cepacia (strain J2315))	metal ion binding [GO:0046872];monooxygenase activity [GO:0004497];ubiquinone biosynthetic process [GO:0006744];plasma membrane [GO:0005886]	ubiquinone biosynthetic process [GO:0006744]
26.9814	27.1798	27.1834	27.0885	26.9227	27.3338	27.1038	26.9343	27.1591	27.1471	27.2143	27.2783	27.1535	26.6828	27.1826	27.0111	27.4272	26.9381	27.5809	27.2859	27.0702	27.2525	27.5235	27.2364	26.7742	26.568	26.8078	26.7505	26.7823	26.7703	26.5534	26.8703	27.1623	26.9646	27.2513	27.1938	26.9993	27.004	26.9391	26.9202	27.1379	27.1314	27.1653	27.1412	Peptide chain release factor 1 (RF-1)	prfA BceJ2315_03750 BCAL0374	BCAL0374	Burkholderia cenocepacia (strain ATCC BAA-245 / DSM 16553 / LMG 16656 / NCTC 13227 / J2315 / CF5610) (Burkholderia cepacia (strain J2315))	translation release factor activity, codon specific [GO:0016149]";"cytoplasm [GO:0005737]
25.168	25.1504	25.967	25.7232	25.5396	26.082	24.2338	26.0028	25.4314	26.248	26.2709	26.3684	25.2133	24.7414	25.6141	25.2666	25.7702	25.7948	26.0584	25.9796	25.9467	25.545	25.0812	26.0592	25.0922	25.133	24.5293	25.1807	25.1343	24.8213	25.1291	25.4233	24.9987	25.3704	25.5573	25.6924	25.66	25.2764	25.1532	25.7782	25.7818	25.7786	25.9916	25.7906	Glutamyl-tRNA reductase (GluTR) (EC 1.2.1.70)	hemA BceJ2315_03760 BCAL0375	BCAL0375	Burkholderia cenocepacia (strain ATCC BAA-245 / DSM 16553 / LMG 16656 / NCTC 13227 / J2315 / CF5610) (Burkholderia cepacia (strain J2315))	NADP binding [GO:0050661];protoporphyrinogen IX biosynthetic process [GO:0006782];glutamyl-tRNA reductase activity [GO:0008883]	protoporphyrinogen IX biosynthetic process [GO:0006782]
26.279	26.5537	26.4947	26.1497	26.6584	26.7099	26.5936	26.4147	26.5067	26.3606	26.3966	26.3597	27.3294	27.2165	27.4143	27.3093	27.2151	27.3437	27.4372	27.4256	27.5185	27.2445	27.6769	27.41	28.0552	28.0406	27.9739	28.1207	27.6757	27.7616	27.6287	27.6863	27.0904	27.0954	27.063	27.2171	27.0159	27.0167	26.9753	26.8404	26.9832	26.8131	27.0777	26.8669	Anthranilate phosphoribosyltransferase (EC 2.4.2.18)	trpD BceJ2315_03990 BCAL0397	BCAL0397	Burkholderia cenocepacia (strain ATCC BAA-245 / DSM 16553 / LMG 16656 / NCTC 13227 / J2315 / CF5610) (Burkholderia cepacia (strain J2315))	metal ion binding [GO:0046872];tryptophan biosynthetic process [GO:0000162];anthranilate phosphoribosyltransferase activity [GO:0004048]	tryptophan biosynthetic process [GO:0000162]
25.8461	27.0167	27.3091	27.3792	26.9214	27.264	27.2494	27.3277	27.0315	27.2209	27.4125	27.3478	26.7163	26.6377	27.4494	27.1062	27.0545	26.9041	27.3897	27.1411	27.4538	27.1566	27.2884	27.2778	26.6775	26.6107	26.9281	27.1395	26.7752	27.0676	27.2204	27.2482	27.1107	27.4397	27.2531	27.5211	27.3102	27.5106	27.1699	27.3884	27.3388	27.1671	27.2668	27.3693	Chromosomal replication initiator protein DnaA	dnaA BceJ2315_04210 BCAL0423	BCAL0423	Burkholderia cenocepacia (strain ATCC BAA-245 / DSM 16553 / LMG 16656 / NCTC 13227 / J2315 / CF5610) (Burkholderia cepacia (strain J2315))	ATP binding [GO:0005524];DNA replication initiation [GO:0006270];DNA replication origin binding [GO:0003688];regulation of DNA replication [GO:0006275];cytoplasm [GO:0005737]	regulation of DNA replication [GO:0006275];DNA replication initiation [GO:0006270]
30.4735	29.7772	30.2096	30.236	30.3087	29.933	30.5401	30.4989	30.1308	29.4734	30.2847	30.1339	29.9581	29.9704	30.3545	30.0324	30.5334	29.7527	30.3476	30.3546	30.7851	29.7363	30.9337	30.9768	29.8789	27.9581	30.2917	30.2288	29.4822	29.0006	29.9276	30.2206	30.4961	30.5972	30.1271	30.5022	30.5137	30.6748	30.6086	31.1117	30.1852	30.7972	30.3649	24.2774	50S ribosomal protein L34	rpmH BceJ2315_04220 BCAL0423a	BCAL0423a	Burkholderia cenocepacia (strain ATCC BAA-245 / DSM 16553 / LMG 16656 / NCTC 13227 / J2315 / CF5610) (Burkholderia cepacia (strain J2315))	structural constituent of ribosome [GO:0003735];translation [GO:0006412];ribosome [GO:0005840]	translation [GO:0006412]
29.0003	28.9679	29.1156	28.9821	29.2316	29.2727	29.1128	29.0774	29.3728	29.3011	29.3427	29.3436	29.058	29.0087	29.2734	29.0763	29.5424	29.1901	29.6708	29.3101	29.6526	29.2896	29.6766	29.4958	28.9785	28.9205	28.9134	28.8552	29.7582	29.7802	29.7372	29.693	29.3303	29.4211	29.369	29.4539	29.4447	29.5555	29.3786	29.4629	29.3859	29.5217	29.3607	29.4073	Membrane protein insertase YidC (Foldase YidC) (Membrane integrase YidC) (Membrane protein YidC)	yidC BceJ2315_04250 BCAL0426	BCAL0426	Burkholderia cenocepacia (strain ATCC BAA-245 / DSM 16553 / LMG 16656 / NCTC 13227 / J2315 / CF5610) (Burkholderia cepacia (strain J2315))	plasma membrane [GO:0005886];protein insertion into membrane [GO:0051205];protein transport [GO:0015031];integral component of membrane [GO:0016021]	protein transport [GO:0015031];protein insertion into membrane [GO:0051205]
28.5699	28.7621	28.5928	28.826	28.1088	28.6393	28.6081	28.4878	28.628	28.8832	28.8011	28.6022	28.2883	28.7067	28.6868	28.6586	28.4952	28.6006	28.7062	28.639	28.561	28.581	28.7297	28.5848	28.414	28.3821	28.3934	28.5329	28.3487	28.5271	28.5657	28.6961	28.1543	28.3576	28.0523	28.2536	28.0939	28.1789	27.9725	28.1464	28.3546	28.4971	28.4435	28.4754	Chorismate synthase (CS) (EC 4.2.3.5) (5-enolpyruvylshikimate-3-phosphate phospholyase)	aroC BceJ2315_14340 BCAL1467	BCAL1467	Burkholderia cenocepacia (strain ATCC BAA-245 / DSM 16553 / LMG 16656 / NCTC 13227 / J2315 / CF5610) (Burkholderia cepacia (strain J2315))	aromatic amino acid family biosynthetic process [GO:0009073];chorismate biosynthetic process [GO:0009423];chorismate synthase activity [GO:0004107]	chorismate biosynthetic process [GO:0009423];aromatic amino acid family biosynthetic process [GO:0009073]
29.3361	29.3791	29.5164	29.4283	29.3625	29.5311	29.4445	29.38	29.4399	29.4329	29.4818	29.3748	28.8994	28.957	29.0913	29.0517	29.4121	28.9758	29.2106	28.9947	29.4958	29.0278	29.303	29.4038	29.0174	29.0225	28.9816	28.9763	29.2188	29.1971	29.1298	29.1628	29.8355	29.7254	29.6662	29.7209	29.368	29.5465	29.404	29.5005	29.4418	29.5474	29.3055	29.4643	Threonine--tRNA ligase (EC 6.1.1.3) (Threonyl-tRNA synthetase) (ThrRS)	thrS BceJ2315_14480 BCAL1481	BCAL1481	Burkholderia cenocepacia (strain ATCC BAA-245 / DSM 16553 / LMG 16656 / NCTC 13227 / J2315 / CF5610) (Burkholderia cepacia (strain J2315))	ATP binding [GO:0005524];metal ion binding [GO:0046872];threonine-tRNA ligase activity [GO:0004829];threonyl-tRNA aminoacylation [GO:0006435];cytoplasm [GO:0005737]	threonyl-tRNA aminoacylation [GO:0006435]
29.8678	29.8616	29.9292	29.7405	30.064	30.0609	30.0175	30.1425	29.8802	29.8961	29.6566	29.1323	30.0512	30.0389	29.9694	29.5318	30.51	29.8922	29.6756	29.9076	30.7769	30.0836	30.8047	30.719	28.7637	29.6305	30.1015	30.0125	30.0809	29.9975	29.7339	29.8316	30.1702	30.3654	30.2139	30.4205	29.6699	30.3431	30.2628	30.3595	30.116	30.3607	30.0488	29.4019	50S ribosomal protein L35	rpmI BceJ2315_14490 BCAL1483	BCAL1483	Burkholderia cenocepacia (strain ATCC BAA-245 / DSM 16553 / LMG 16656 / NCTC 13227 / J2315 / CF5610) (Burkholderia cepacia (strain J2315))	structural constituent of ribosome [GO:0003735];translation [GO:0006412];ribosome [GO:0005840]	translation [GO:0006412]
32.3736	32.2236	32.1613	32.0165	32.1049	32.4679	32.2732	32.0891	32.3538	32.1177	32.1349	31.9656	32.4859	32.2051	32.2701	32.1468	32.7081	32.1069	32.6871	31.9589	32.7809	32.1273	32.7579	32.4798	32.165	32.1469	32.0279	32.1113	32.3892	32.2198	32.1556	32.2057	32.6665	32.4466	32.2502	32.3509	32.2048	32.3189	32.2869	32.353	32.0199	32.1891	32.0026	32.1849	50S ribosomal protein L20	rplT BceJ2315_14500 BCAL1484	BCAL1484	Burkholderia cenocepacia (strain ATCC BAA-245 / DSM 16553 / LMG 16656 / NCTC 13227 / J2315 / CF5610) (Burkholderia cepacia (strain J2315))	rRNA binding [GO:0019843];structural constituent of ribosome [GO:0003735];translation [GO:0006412];ribosome [GO:0005840]	translation [GO:0006412]
29.7683	29.5307	29.5552	29.4868	29.7398	29.6487	29.4829	29.4604	29.5405	29.4216	29.4901	29.3886	29.9154	29.6574	29.7367	29.6183	30.0236	29.5963	29.8955	29.5599	29.9476	29.6525	29.9585	29.7352	29.6272	29.535	29.5023	29.5349	29.6522	29.5666	29.4788	29.4426	29.8822	29.8143	29.6851	29.7567	29.5741	29.5933	29.5678	29.5092	29.6012	29.6192	29.5544	29.5822	Phenylalanine--tRNA ligase alpha subunit (EC 6.1.1.20) (Phenylalanyl-tRNA synthetase alpha subunit) (PheRS)	pheS BceJ2315_14510 BCAL1485	BCAL1485	Burkholderia cenocepacia (strain ATCC BAA-245 / DSM 16553 / LMG 16656 / NCTC 13227 / J2315 / CF5610) (Burkholderia cepacia (strain J2315))	ATP binding [GO:0005524];metal ion binding [GO:0046872];phenylalanine-tRNA ligase activity [GO:0004826];phenylalanyl-tRNA aminoacylation [GO:0006432];tRNA binding [GO:0000049];cytoplasm [GO:0005737]	phenylalanyl-tRNA aminoacylation [GO:0006432]
28.1417	28.634	28.6475	28.5185	28.8464	28.7483	28.7306	28.6812	28.7602	28.7536	28.6785	28.7146	28.3633	28.4212	28.5842	28.5413	28.8074	28.5732	28.7277	28.667	28.8512	28.7493	28.5816	28.7921	28.338	28.477	28.4115	28.4007	28.506	28.573	28.5636	28.4377	28.9362	28.8402	28.8093	28.8045	28.9415	29.0313	28.7871	28.9282	28.8881	28.8856	28.7669	28.8965	Ribosome maturation factor RimP	rimP BceJ2315_14710 BCAL1505	BCAL1505	Burkholderia cenocepacia (strain ATCC BAA-245 / DSM 16553 / LMG 16656 / NCTC 13227 / J2315 / CF5610) (Burkholderia cepacia (strain J2315))	ribosomal small subunit biogenesis [GO:0042274];cytoplasm [GO:0005737]	ribosomal small subunit biogenesis [GO:0042274]
29.9758	30.2843	30.3093	30.4719	30.2958	30.3575	30.4712	30.5328	30.2094	30.373	30.4657	30.3033	30.3366	30.4781	30.8533	30.6693	30.7239	30.4573	30.9652	30.7853	30.7838	30.5985	30.8942	30.8816	30.3357	30.3798	30.3548	30.4888	30.4638	30.6567	30.7672	30.8381	30.7475	30.7304	30.6997	30.7562	30.7174	30.8319	30.6389	30.8145	30.6065	30.6108	30.6384	30.7369	Translation initiation factor IF-2	infB BceJ2315_14730 BCAL1507	BCAL1507	Burkholderia cenocepacia (strain ATCC BAA-245 / DSM 16553 / LMG 16656 / NCTC 13227 / J2315 / CF5610) (Burkholderia cepacia (strain J2315))	GTP binding [GO:0005525];GTPase activity [GO:0003924];translation initiation factor activity [GO:0003743];cytoplasm [GO:0005737]
28.3837	28.2856	28.37	28.3104	28.9145	28.7813	28.7028	28.6078	28.6015	28.499	28.476	28.3256	28.517	28.2389	28.581	28.4372	28.9256	28.3945	28.77	28.1754	28.8708	28.5084	28.821	28.7885	28.3484	28.0773	27.9749	28.1311	28.5844	28.6125	28.4051	28.4696	29.1269	28.9928	28.7922	28.8061	28.9444	28.8617	29.0557	28.9337	28.568	28.7322	28.4007	28.576	Ribosome-binding factor A	rbfA BceJ2315_14740 BCAL1508	BCAL1508	Burkholderia cenocepacia (strain ATCC BAA-245 / DSM 16553 / LMG 16656 / NCTC 13227 / J2315 / CF5610) (Burkholderia cepacia (strain J2315))	rRNA processing [GO:0006364];cytoplasm [GO:0005737]	rRNA processing [GO:0006364]
27.4021	27.616	27.694	27.7384	27.5095	27.6611	27.6996	27.5198	27.7077	27.6266	27.4963	27.7796	27.9807	27.7292	27.9285	27.7341	27.4854	27.8175	27.5983	27.976	27.4437	27.8923	27.7913	27.9222	28.9743	28.8441	29.0796	28.6744	29.027	29.3201	29.3076	28.6308	27.7757	27.5518	28.0482	27.758	27.8628	27.8158	27.9409	27.8194	28.0976	28.0208	28.0321	28.0125	Methionyl-tRNA formyltransferase (EC 2.1.2.9)	fmt BceJ2315_04640 BCAL0466	BCAL0466	Burkholderia cenocepacia (strain ATCC BAA-245 / DSM 16553 / LMG 16656 / NCTC 13227 / J2315 / CF5610) (Burkholderia cepacia (strain J2315))	methionyl-tRNA formyltransferase activity [GO:0004479]
29.6766	29.7967	30.1024	30.1796	29.2928	29.682	29.7782	29.8444	29.8617	30.2455	30.0979	30.3657	29.707	30.5007	30.358	30.5325	29.7814	30.2901	29.9869	30.3367	29.5026	30.0452	29.6181	29.6754	31.0895	31.1704	31.5238	30.9233	32.0867	32.3839	32.3671	31.9459	29.2319	29.8048	29.8529	29.8331	29.5914	29.6812	29.9328	29.8786	29.92	29.9437	30.1534	29.9656	Protease HtpX homolog (EC 3.4.24.-)	htpX BceJ2315_04660 BCAL0468	BCAL0468	Burkholderia cenocepacia (strain ATCC BAA-245 / DSM 16553 / LMG 16656 / NCTC 13227 / J2315 / CF5610) (Burkholderia cepacia (strain J2315))	metal ion binding [GO:0046872];metalloendopeptidase activity [GO:0004222];plasma membrane [GO:0005886];integral component of membrane [GO:0016021]
23.3064	25.2577	25.2899	25.282	25.677	25.8422	25.5198	25.4531	25.6002	25.5342	25.8356	25.6366	22.8562	25.3008	24.7593	25.0641	25.6312	25.5916	25.3461	25.4299	23.9655	25.5986	25.458	25.4963	25.1341	25.2196	25.2992	25.3035	25.0351	25.5499	25.1593	25.4659	25.9072	25.6183	25.4828	25.5751	25.721	25.7741	25.7911	25.5434	25.5732	25.4664	25.6909	25.6265	7-cyano-7-deazaguanine synthase (EC 6.3.4.20) (7-cyano-7-carbaguanine synthase) (PreQ(0) synthase) (Queuosine biosynthesis protein QueC)	queC BceJ2315_04710 BCAL0473	BCAL0473	Burkholderia cenocepacia (strain ATCC BAA-245 / DSM 16553 / LMG 16656 / NCTC 13227 / J2315 / CF5610) (Burkholderia cepacia (strain J2315))	ligase activity [GO:0016874];metal ion binding [GO:0046872];queuosine biosynthetic process [GO:0008616];ATP binding [GO:0005524]	queuosine biosynthetic process [GO:0008616]
29.2786	29.3365	29.3595	29.4179	29.3637	29.4261	29.4201	29.3832	29.3185	29.3764	29.4141	29.3902	29.0188	29.0619	29.3244	29.0793	29.1	29.0449	29.3464	29.14	29.1252	29.0907	29.3594	29.1448	28.9397	28.9669	29.0009	28.9322	28.6546	28.7403	28.7809	28.7271	29.336	29.3465	29.3478	29.3972	29.2672	29.2512	29.309	29.2926	29.3162	29.3709	29.3168	29.3584	Glutamyl-tRNA(Gln) amidotransferase subunit A (Glu-ADT subunit A) (EC 6.3.5.7)	gatA BceJ2315_04820 BCAL0484	BCAL0484	Burkholderia cenocepacia (strain ATCC BAA-245 / DSM 16553 / LMG 16656 / NCTC 13227 / J2315 / CF5610) (Burkholderia cepacia (strain J2315))	amidase activity [GO:0004040];ATP binding [GO:0005524];glutaminyl-tRNA synthase (glutamine-hydrolyzing) activity [GO:0050567];translation [GO:0006412];glutamyl-tRNA(Gln) amidotransferase complex [GO:0030956]	translation [GO:0006412]
29.0816	29.2672	29.2781	29.3324	29.2993	29.3388	29.229	29.1909	29.3029	29.3411	29.3508	29.276	28.9203	29.0343	29.3525	29.0092	29.0796	29.0694	29.2808	29.0654	28.7478	29.0107	29.2013	29.0939	28.8661	28.9396	28.8561	28.8806	28.6929	28.6885	28.6919	28.698	29.3442	29.4288	29.3234	29.2949	29.1752	29.1511	29.2074	29.2131	29.1792	29.2418	29.1596	29.1689	Aspartyl/glutamyl-tRNA(Asn/Gln) amidotransferase subunit B (Asp/Glu-ADT subunit B) (EC 6.3.5.-)	gatB BceJ2315_04830 BCAL0485	BCAL0485	Burkholderia cenocepacia (strain ATCC BAA-245 / DSM 16553 / LMG 16656 / NCTC 13227 / J2315 / CF5610) (Burkholderia cepacia (strain J2315))	carbon-nitrogen ligase activity, with glutamine as amido-N-donor [GO:0016884];translation [GO:0006412]";"ATP binding [GO:0005524]	translation [GO:0006412]
23.163	23.8325	NaN	24.9345	25.2263	25.3071	25.1814	24.8836	NaN	24.6608	23.5959	25.2378	NaN	24.3758	24.2033	24.4645	24.2864	24.6218	NaN	NaN	21.4935	24.7463	23.3441	NaN	21.3627	23.7888	24.7826	NaN	22.9267	23.326	25.7905	25.3225	NaN	24.2554	NaN	22.4535	NaN	23.0543	23.5956	23.4367	NaN	NaN	NaN	24.323	Homoserine O-succinyltransferase (HST) (EC 2.3.1.46) (Homoserine transsuccinylase) (HTS)	metXS BceJ2315_04910 BCAL0493	BCAL0493	Burkholderia cenocepacia (strain ATCC BAA-245 / DSM 16553 / LMG 16656 / NCTC 13227 / J2315 / CF5610) (Burkholderia cepacia (strain J2315))	homoserine O-acetyltransferase activity [GO:0004414];homoserine O-succinyltransferase activity [GO:0008899];methionine biosynthetic process [GO:0009086];cytoplasm [GO:0005737]	methionine biosynthetic process [GO:0009086]
29.5513	29.551	29.683	29.7296	29.2614	29.4229	29.4277	29.2583	29.7841	29.8431	29.9383	29.8905	29.4486	29.479	29.5063	29.4931	29.2815	29.6323	29.4794	29.6194	29.2226	29.4916	29.3295	29.3657	29.4617	29.5851	29.521	29.2366	29.5062	29.6175	29.6384	29.4073	29.6418	29.6648	29.6147	29.6319	29.388	29.4813	29.414	29.4405	29.8941	29.9902	29.9756	29.9769	Acetylglutamate kinase (EC 2.7.2.8) (N-acetyl-L-glutamate 5-phosphotransferase) (NAG kinase) (NAGK)	argB BceJ2315_04940 BCAL0496	BCAL0496	Burkholderia cenocepacia (strain ATCC BAA-245 / DSM 16553 / LMG 16656 / NCTC 13227 / J2315 / CF5610) (Burkholderia cepacia (strain J2315))	acetylglutamate kinase activity [GO:0003991];arginine biosynthetic process [GO:0006526];ATP binding [GO:0005524];cytoplasm [GO:0005737]	arginine biosynthetic process [GO:0006526]
31.2737	31.2888	31.3447	31.4522	30.7713	30.8689	30.8614	30.8659	30.6584	30.7217	30.6577	30.7753	31.1172	31.1887	31.2246	31.3696	30.9888	31.0507	30.8332	31.2669	30.791	30.9528	30.6334	30.7725	33.0815	33.1499	33.2104	33.042	32.9982	33.0624	33.2291	32.8765	31.2562	31.2737	31.5248	31.2399	31.2683	31.2126	31.2895	31.3406	30.7262	30.6239	30.8409	30.7328	ATP-dependent protease ATPase subunit HslU (Unfoldase HslU)	hslU BceJ2315_04970 BCAL0500	BCAL0500	Burkholderia cenocepacia (strain ATCC BAA-245 / DSM 16553 / LMG 16656 / NCTC 13227 / J2315 / CF5610) (Burkholderia cepacia (strain J2315))	ATP binding [GO:0005524];ATPase activity [GO:0016887];peptidase activity, acting on L-amino acid peptides [GO:0070011]";"HslUV protease complex [GO:0009376]
30.4465	31.0002	30.8923	31.2445	30.2869	29.8761	30.4695	30.6542	30.1596	30.4076	30.5881	30.6022	30.6284	30.8785	31.022	31.3226	30.4106	30.695	30.4407	31.135	29.9774	30.7023	30.155	30.567	32.4151	32.4257	32.6654	32.9408	31.5205	32.5689	32.5769	31.7742	30.5244	30.6007	31.0124	30.7444	30.4697	30.4855	30.5416	30.6349	30.4328	30.1377	30.3696	30.1354	ATP-dependent protease subunit HslV (EC 3.4.25.2)	hslV BceJ2315_04980 BCAL0501	BCAL0501	Burkholderia cenocepacia (strain ATCC BAA-245 / DSM 16553 / LMG 16656 / NCTC 13227 / J2315 / CF5610) (Burkholderia cepacia (strain J2315))	metal ion binding [GO:0046872];proteasome core complex [GO:0005839];proteolysis involved in cellular protein catabolic process [GO:0051603];threonine-type endopeptidase activity [GO:0004298];HslUV protease complex [GO:0009376]	proteolysis involved in cellular protein catabolic process [GO:0051603]
30.408	30.4214	30.3674	30.4703	30.572	30.5934	30.6448	30.6905	30.53	30.6908	30.6107	30.6248	30.878	30.9501	30.8312	31.0919	30.8681	31.2072	30.7957	31.3113	30.9091	31.096	30.854	31.0434	30.8097	30.6829	30.7301	30.8028	30.4606	30.6178	30.6407	30.5904	30.1484	30.1331	30.1449	30.2163	30.503	30.5124	30.5564	30.5519	30.3755	30.5918	30.5086	30.479	S-adenosylmethionine synthase (AdoMet synthase) (EC 2.5.1.6) (MAT) (Methionine adenosyltransferase)	metK BceJ2315_05060 BCAL0509	BCAL0509	Burkholderia cenocepacia (strain ATCC BAA-245 / DSM 16553 / LMG 16656 / NCTC 13227 / J2315 / CF5610) (Burkholderia cepacia (strain J2315))	ATP binding [GO:0005524];metal ion binding [GO:0046872];methionine adenosyltransferase activity [GO:0004478];one-carbon metabolic process [GO:0006730];S-adenosylmethionine biosynthetic process [GO:0006556];cytoplasm [GO:0005737]	S-adenosylmethionine biosynthetic process [GO:0006556];one-carbon metabolic process [GO:0006730]
28.5312	29.431	29.1986	29.5961	29.3144	29.1915	29.0458	29.2037	28.9357	29.0853	28.9773	28.9408	28.7372	28.9458	28.977	28.8968	28.6136	28.9436	28.8302	28.9469	28.5847	28.8399	28.691	28.6702	28.8628	29.0628	29.0049	29.1028	28.6028	28.4215	28.389	28.3033	29.4663	29.4059	29.3043	29.3297	29.1418	29.1112	29.1361	29.203	29.1675	28.9879	29.1364	28.9688	Ribose-5-phosphate isomerase A (EC 5.3.1.6) (Phosphoriboisomerase A) (PRI)	rpiA BceJ2315_15220 BCAL1556	BCAL1556	Burkholderia cenocepacia (strain ATCC BAA-245 / DSM 16553 / LMG 16656 / NCTC 13227 / J2315 / CF5610) (Burkholderia cepacia (strain J2315))	pentose-phosphate shunt, non-oxidative branch [GO:0009052]";"ribose-5-phosphate isomerase activity [GO:0004751]	pentose-phosphate shunt, non-oxidative branch [GO:0009052]
28.898	29.0224	29.0738	29.0643	28.8815	28.9356	28.9444	28.9151	28.8658	28.8917	28.8926	28.8815	28.6934	28.7622	28.9374	28.8808	28.7938	28.8138	28.9339	28.886	28.409	28.7764	28.8793	28.713	28.6835	28.8209	28.7079	28.7931	28.5996	28.6494	28.5266	28.3387	29.2303	29.3626	29.2513	29.132	29.2451	29.182	29.2504	29.172	29.2305	28.9891	29.0944	29.1379	Porphobilinogen deaminase (PBG) (EC 2.5.1.61) (Hydroxymethylbilane synthase) (HMBS) (Pre-uroporphyrinogen synthase)	hemC BceJ2315_25700 BCAL2630	BCAL2630	Burkholderia cenocepacia (strain ATCC BAA-245 / DSM 16553 / LMG 16656 / NCTC 13227 / J2315 / CF5610) (Burkholderia cepacia (strain J2315))	peptidyl-pyrromethane cofactor linkage [GO:0018160];protoporphyrinogen IX biosynthetic process [GO:0006782];hydroxymethylbilane synthase activity [GO:0004418]	protoporphyrinogen IX biosynthetic process [GO:0006782];peptidyl-pyrromethane cofactor linkage [GO:0018160]
30.3344	30.2764	30.3084	30.2767	30.4613	30.38	30.4353	30.3761	30.2886	30.227	30.3259	30.263	30.2225	30.0059	30.1933	30.1298	30.4259	29.9303	30.2128	30.084	30.2691	30.0217	30.373	30.3075	29.8622	29.8497	29.7829	29.8535	29.6939	29.751	29.762	29.821	30.4392	30.3546	30.4201	30.4279	30.328	30.3682	30.2817	30.1835	30.3136	30.4235	30.2588	30.3871	Argininosuccinate lyase (ASAL) (EC 4.3.2.1) (Arginosuccinase)	argH BceJ2315_25780 BCAL2638	BCAL2638	Burkholderia cenocepacia (strain ATCC BAA-245 / DSM 16553 / LMG 16656 / NCTC 13227 / J2315 / CF5610) (Burkholderia cepacia (strain J2315))	arginine biosynthetic process via ornithine [GO:0042450];argininosuccinate lyase activity [GO:0004056];cytoplasm [GO:0005737]	arginine biosynthetic process via ornithine [GO:0042450]
27.2096	27.8517	27.8466	27.6042	27.6309	27.8576	27.6754	27.5569	27.5138	27.563	27.6081	27.6727	27.5898	27.3568	27.4767	27.4247	27.185	27.0543	27.6311	27.2637	27.6347	27.3662	27.6249	27.5825	27.6614	27.4093	27.5533	27.709	27.5049	27.5857	27.4219	27.5115	27.6826	27.5695	27.8554	27.6948	27.6325	27.7126	27.6287	27.1304	27.478	27.5379	27.699	27.5603	dCTP deaminase (EC 3.5.4.13) (Deoxycytidine triphosphate deaminase)	dcd BceJ2315_25820 BCAL2642	BCAL2642	Burkholderia cenocepacia (strain ATCC BAA-245 / DSM 16553 / LMG 16656 / NCTC 13227 / J2315 / CF5610) (Burkholderia cepacia (strain J2315))	dUMP biosynthetic process [GO:0006226];dUTP biosynthetic process [GO:0006229];dCTP deaminase activity [GO:0008829]	dUTP biosynthetic process [GO:0006229];dUMP biosynthetic process [GO:0006226]
29.8162	29.8932	29.9337	29.8732	29.8446	29.8486	29.7976	29.7418	29.8431	29.8296	29.7973	29.7909	29.6428	29.6395	29.7297	29.6755	29.6684	29.4956	29.6904	29.5713	29.6981	29.5379	29.6416	29.6011	29.7211	29.7319	29.7042	29.6182	29.6797	29.6395	29.6321	29.5946	30.1275	30.0101	30.0802	30.0697	30.0062	29.9766	30.0414	29.934	29.9067	29.9154	29.8925	29.952	Methionine--tRNA ligase (EC 6.1.1.10) (Methionyl-tRNA synthetase) (MetRS)	metG BceJ2315_25860 BCAL2646	BCAL2646	Burkholderia cenocepacia (strain ATCC BAA-245 / DSM 16553 / LMG 16656 / NCTC 13227 / J2315 / CF5610) (Burkholderia cepacia (strain J2315))	ATP binding [GO:0005524];metal ion binding [GO:0046872];methionine-tRNA ligase activity [GO:0004825];methionyl-tRNA aminoacylation [GO:0006431];tRNA binding [GO:0000049];cytoplasm [GO:0005737]	methionyl-tRNA aminoacylation [GO:0006431]
26.1603	26.6391	26.7465	26.7656	26.4933	26.9394	26.7351	26.7495	26.4739	26.5498	26.7143	26.6986	26.8395	26.9934	27.6258	27.1919	27.0941	26.9639	27.4275	27.0854	27.1929	26.967	27.5871	27.2666	27.4239	27.3007	27.6263	27.835	27.3956	27.3137	27.3309	27.2751	27.5844	27.6476	27.4145	27.5104	27.2353	27.2723	27.2989	27.1783	27.1202	27.1622	27.0827	27.0852	Pantothenate synthetase (PS) (EC 6.3.2.1) (Pantoate--beta-alanine ligase) (Pantoate-activating enzyme)	panC BceJ2315_25910 BCAL2651	BCAL2651	Burkholderia cenocepacia (strain ATCC BAA-245 / DSM 16553 / LMG 16656 / NCTC 13227 / J2315 / CF5610) (Burkholderia cepacia (strain J2315))	ATP binding [GO:0005524];pantoate-beta-alanine ligase activity [GO:0004592];pantothenate biosynthetic process [GO:0015940];cytoplasm [GO:0005737]	pantothenate biosynthetic process [GO:0015940]
27.4717	27.0251	26.9953	26.6076	27.3039	27.189	26.892	26.4883	27.1077	26.8012	26.8682	26.7924	28.4408	27.9516	27.9531	27.8528	28.2889	27.6629	28.0137	27.3287	28.2076	27.6527	28.0527	27.7366	28.3014	28.0712	27.8293	27.9124	27.8134	27.6902	27.3552	27.4299	27.9693	27.9287	27.6042	27.6393	27.2993	27.2271	27.2134	27.0691	27.159	27.3554	26.8417	27.1571	Aspartate 1-decarboxylase alpha chain];Aspartate 1-decarboxylase (EC 4.1.1.11) (Aspartate alpha-decarboxylase) [Cleaved into: Aspartate 1-decarboxylase beta chain	panD BceJ2315_25920 BCAL2652	BCAL2652	Burkholderia cenocepacia (strain ATCC BAA-245 / DSM 16553 / LMG 16656 / NCTC 13227 / J2315 / CF5610) (Burkholderia cepacia (strain J2315))	alanine biosynthetic process [GO:0006523];aspartate 1-decarboxylase activity [GO:0004068];pantothenate biosynthetic process [GO:0015940];cytoplasm [GO:0005737]	pantothenate biosynthetic process [GO:0015940];alanine biosynthetic process [GO:0006523]
27.4223	28.0999	28.0608	27.906	28.1491	27.9904	27.9409	27.6662	27.9916	27.7574	27.9637	27.9524	27.0309	27.3749	27.0813	27.1925	27.1584	27.1574	26.9429	26.6916	27.0849	27.1533	26.8634	26.6003	27.4667	27.5901	26.9784	27.365	28.2375	28.3488	28.1658	27.944	28.2532	28.32	28.0463	28.1501	28.2667	28.3869	28.4527	28.1769	28.0114	28.0711	27.8384	27.7992	Prolipoprotein diacylglyceryl transferase (EC 2.4.99.-)	lgt BceJ2315_26090 BCAL2670	BCAL2670	Burkholderia cenocepacia (strain ATCC BAA-245 / DSM 16553 / LMG 16656 / NCTC 13227 / J2315 / CF5610) (Burkholderia cepacia (strain J2315))	lipoprotein biosynthetic process [GO:0042158];plasma membrane [GO:0005886];protein lipoylation [GO:0009249]";transferase activity, transferring glycosyl groups [GO:0016757];"integral component of membrane [GO:0016021]	protein lipoylation [GO:0009249];lipoprotein biosynthetic process [GO:0042158]
30.3304	30.2948	30.3062	30.2783	30.2804	30.2345	30.252	30.2676	30.119	30.1756	30.1359	30.1144	29.9685	29.9532	29.9688	30.0162	29.9377	30.0185	29.8619	30.055	29.9219	29.9841	29.8862	30.0099	30.1376	30.1541	30.1839	30.2989	29.9268	30.2029	30.1982	30.1133	30.3345	30.2908	30.3549	30.1809	30.3263	30.1571	30.324	30.2962	30.1142	30.0978	30.2279	30.1675	Probable cytosol aminopeptidase (EC 3.4.11.1) (Leucine aminopeptidase) (LAP) (EC 3.4.11.10) (Leucyl aminopeptidase)	pepA BceJ2315_26150 BCAL2676	BCAL2676	Burkholderia cenocepacia (strain ATCC BAA-245 / DSM 16553 / LMG 16656 / NCTC 13227 / J2315 / CF5610) (Burkholderia cepacia (strain J2315))	aminopeptidase activity [GO:0004177];manganese ion binding [GO:0030145];metalloexopeptidase activity [GO:0008235];cytoplasm [GO:0005737]
26.7666	27.0534	27.1501	27.0165	27.1195	26.9317	27.0473	27.1177	27.0262	26.9466	26.9328	27.0591	26.789	27.0407	26.9053	27.3179	26.8515	27.0885	26.5389	27.0615	26.2717	26.879	26.5442	26.8853	26.9478	27.1502	27.3072	27.2013	26.9967	26.7882	26.8675	26.8718	26.8119	26.8725	27.1738	27.073	27.2699	27.1119	27.2635	27.3202	27.097	27.1411	27.1581	27.1649	2',3'-cyclic phosphodiesterase (EC 3.1.4.-);2'-nucleotidase (EC 3.1.3.-);Phosphatase (EC 3.1.3.-)]";"Multifunctional CCA protein [Includes: CCA-adding enzyme (EC 2.7.7.72) (CCA tRNA nucleotidyltransferase) (tRNA CCA-pyrophosphorylase) (tRNA adenylyl-/cytidylyl-transferase) (tRNA nucleotidyltransferase) (tRNA-NT)	cca BceJ2315_05550 BCAL0558	BCAL0558	Burkholderia cenocepacia (strain ATCC BAA-245 / DSM 16553 / LMG 16656 / NCTC 13227 / J2315 / CF5610) (Burkholderia cepacia (strain J2315))	ATP:3'-cytidine-cytidine-tRNA adenylyltransferase activity [GO:0052929];CTP:3'-cytidine-tRNA cytidylyltransferase activity [GO:0052928];CTP:tRNA cytidylyltransferase activity [GO:0052927];hydrolase activity [GO:0016787];metal ion binding [GO:0046872];RNA binding [GO:0003723];RNA repair [GO:0042245];tRNA 3'-terminal CCA addition [GO:0001680];ATP binding [GO:0005524]	tRNA 3'-terminal CCA addition [GO:0001680];RNA repair [GO:0042245]
22.5917	NaN	NaN	NaN	NaN	NaN	NaN	NaN	23.1944	24.4428	24.4014	24.5551	26.2689	25.7416	26.7123	25.6995	26.2951	26.8376	26.9759	26.793	25.801	26.7347	26.595	25.8434	24.3014	24.0616	24.3684	24.6631	NaN	NaN	NaN	NaN	NaN	NaN	NaN	NaN	NaN	20.846	NaN	NaN	24.3091	NaN	24.5932	22.5482	Flagellar L-ring protein (Basal body L-ring protein)	flgH BceJ2315_05670 BCAL0570	BCAL0570	Burkholderia cenocepacia (strain ATCC BAA-245 / DSM 16553 / LMG 16656 / NCTC 13227 / J2315 / CF5610) (Burkholderia cepacia (strain J2315))	bacterial-type flagellum-dependent cell motility [GO:0071973]";cell outer membrane [GO:0009279];motor activity [GO:0003774];"bacterial-type flagellum basal body, distal rod, L ring [GO:0009427]	bacterial-type flagellum-dependent cell motility [GO:0071973]
28.7199	28.8207	28.6871	28.6824	28.8446	28.8509	28.8629	28.7693	28.6472	28.6061	28.6261	28.6302	28.2703	28.2099	28.4799	28.2579	28.5505	28.1848	28.6727	28.0605	28.7428	28.2132	28.7033	28.6248	28.344	28.3142	28.3159	28.4315	28.899	28.8825	28.8082	28.8669	28.907	28.7764	28.6697	28.7952	28.6643	28.8828	28.7783	28.8122	28.4887	28.4984	28.4433	28.4965	Dihydroorotate dehydrogenase (quinone) (EC 1.3.5.2) (DHOdehase) (DHOD) (DHODase) (Dihydroorotate oxidase)	pyrD BceJ2315_15750 BCAL1611	BCAL1611	Burkholderia cenocepacia (strain ATCC BAA-245 / DSM 16553 / LMG 16656 / NCTC 13227 / J2315 / CF5610) (Burkholderia cepacia (strain J2315))	'de novo' pyrimidine nucleobase biosynthetic process [GO:0006207];'de novo' UMP biosynthetic process [GO:0044205];dihydroorotate dehydrogenase activity [GO:0004152];plasma membrane [GO:0005886];cytoplasm [GO:0005737]	'de novo' UMP biosynthetic process [GO:0044205];'de novo' pyrimidine nucleobase biosynthetic process [GO:0006207]
NaN	NaN	NaN	25.3157	22.9419	NaN	NaN	NaN	NaN	NaN	NaN	NaN	23.3396	NaN	21.9477	24.5243	24.4046	NaN	NaN	25.5355	NaN	23.7309	NaN	NaN	NaN	NaN	25.1346	25.7546	NaN	NaN	NaN	NaN	NaN	NaN	NaN	NaN	NaN	NaN	NaN	NaN	NaN	NaN	NaN	NaN	Putative arginyl-tRNA--protein transferase (Arginyltransferase) (R-transferase) (EC 2.3.2.8)	ate BceJ2315_15760 BCAL1612	BCAL1612	Burkholderia cenocepacia (strain ATCC BAA-245 / DSM 16553 / LMG 16656 / NCTC 13227 / J2315 / CF5610) (Burkholderia cepacia (strain J2315))	arginyltransferase activity [GO:0004057];protein arginylation [GO:0016598];cytoplasm [GO:0005737]	protein arginylation [GO:0016598]
22.9835	23.0363	24.1331	23.2785	22.2761	22.9611	24.0613	23.9357	NaN	24.0241	23.9311	23.9813	22.109	22.1704	22.3222	22.6202	22.0109	22.7187	22.5559	22.3345	22.22	23.0659	23.2117	22.8726	22.5164	23.6477	24.287	23.1309	NaN	23.0173	22.9797	22.6666	21.2778	23.5983	24.4765	24.6197	24.3422	24.4098	24.9213	24.4617	24.146	24.5324	24.7493	24.5652	Leucyl/phenylalanyl-tRNA--protein transferase (EC 2.3.2.6) (L/F-transferase) (Leucyltransferase) (Phenyalanyltransferase)	aat BceJ2315_15770 BCAL1613	BCAL1613	Burkholderia cenocepacia (strain ATCC BAA-245 / DSM 16553 / LMG 16656 / NCTC 13227 / J2315 / CF5610) (Burkholderia cepacia (strain J2315))	leucyltransferase activity [GO:0008914];protein catabolic process [GO:0030163];cytoplasm [GO:0005737]	protein catabolic process [GO:0030163]
NaN	27.9864	27.3835	26.8527	27.084	28.2381	27.3824	27.003	27.267	26.9156	27.4252	27.3846	27.1116	27.095	26.0393	26.4448	27.1006	26.9637	26.8049	27.2761	27.9911	25.8296	27.5601	26.713	27.2709	27.2382	26.9498	27.8304	27.2826	26.8287	26.5238	26.6717	27.5366	26.786	26.1856	26.5043	27.156	26.2916	27.5866	27.8215	27.1145	26.8074	27.9925	26.6092	UPF0303 protein BceJ2315_15790	BceJ2315_15790 BCAL1615	BCAL1615	Burkholderia cenocepacia (strain ATCC BAA-245 / DSM 16553 / LMG 16656 / NCTC 13227 / J2315 / CF5610) (Burkholderia cepacia (strain J2315))
25.8349	26.8902	26.77	26.8855	26.1791	26.6932	26.6792	26.7249	26.7038	26.8261	26.9004	26.8986	26.6102	27.0233	27.2973	27.1552	26.8992	27.4392	26.8828	27.7495	26.6946	27.3535	26.0335	26.8159	26.8387	26.9743	27.0311	27.4935	26.3949	26.8991	26.8543	26.8004	26.0611	25.9713	26.064	26.2185	26.1755	26.4113	25.546	26.243	26.2424	25.8404	26.2289	26.2021	LexA repressor (EC 3.4.21.88)	lexA BceJ2315_16150 BCAL1651	BCAL1651	Burkholderia cenocepacia (strain ATCC BAA-245 / DSM 16553 / LMG 16656 / NCTC 13227 / J2315 / CF5610) (Burkholderia cepacia (strain J2315))	DNA repair [GO:0006281];DNA replication [GO:0006260];negative regulation of transcription, DNA-templated [GO:0045892];serine-type endopeptidase activity [GO:0004252];SOS response [GO:0009432];transcription, DNA-templated [GO:0006351]";"DNA binding [GO:0003677]	DNA replication [GO:0006260];negative regulation of transcription, DNA-templated [GO:0045892];SOS response [GO:0009432];transcription, DNA-templated [GO:0006351]";"DNA repair [GO:0006281]
29.7038	30.2653	30.5719	30.1339	30.0615	30.5012	30.3665	30.4871	29.673	30.2212	30.4977	29.9857	30.5738	30.1008	30.2174	30.4885	30.6703	28.9739	30.1713	30.4658	30.5372	30.1157	31.365	31.1763	30.2628	29.9374	29.6802	30.4931	31.4415	30.5557	31.391	30.5182	31.0783	30.9343	30.7183	30.8343	30.9556	31.5889	30.1604	32.0388	30.1969	30.1216	30.1808	30.8073	50S ribosomal protein L28	rpmB BceJ2315_26530 BCAL2714	BCAL2714	Burkholderia cenocepacia (strain ATCC BAA-245 / DSM 16553 / LMG 16656 / NCTC 13227 / J2315 / CF5610) (Burkholderia cepacia (strain J2315))	structural constituent of ribosome [GO:0003735];translation [GO:0006412];ribosome [GO:0005840]	translation [GO:0006412]
30.3637	30.4988	30.7344	30.7755	30.4983	30.7407	30.9591	27.6901	30.4372	30.6199	30.7805	30.7208	30.2775	30.7046	30.8314	30.9027	31.0004	30.476	31.2018	30.9016	31.2629	30.7663	31.2196	31.4901	30.4188	30.4827	30.6418	30.6038	30.1575	29.8959	30.3325	30.7342	30.9219	30.8391	30.9668	31.0234	30.8755	31.1415	30.9222	28.8128	30.783	30.9505	30.7834	31.1227	50S ribosomal protein L33	rpmG BceJ2315_26540 BCAL2715	BCAL2715	Burkholderia cenocepacia (strain ATCC BAA-245 / DSM 16553 / LMG 16656 / NCTC 13227 / J2315 / CF5610) (Burkholderia cepacia (strain J2315))	structural constituent of ribosome [GO:0003735];translation [GO:0006412];ribosome [GO:0005840]	translation [GO:0006412]
29.3613	29.5027	29.5272	29.5156	29.5667	29.6038	29.4656	29.4706	29.6005	29.5875	29.5989	29.534	29.1735	29.2062	29.2202	29.1967	29.4097	29.2128	29.3688	29.2512	29.3389	29.2855	29.4106	29.2967	29.0398	28.9059	28.907	28.8624	29.0914	29.0716	29.0603	28.9819	29.1912	29.1638	29.2109	29.1659	29.139	29.1564	29.1847	29.1147	29.1892	29.238	29.1658	29.1653	Isoleucine--tRNA ligase (EC 6.1.1.5) (Isoleucyl-tRNA synthetase) (IleRS)	ileS BceJ2315_26630 BCAL2724	BCAL2724	Burkholderia cenocepacia (strain ATCC BAA-245 / DSM 16553 / LMG 16656 / NCTC 13227 / J2315 / CF5610) (Burkholderia cepacia (strain J2315))	aminoacyl-tRNA editing activity [GO:0002161];ATP binding [GO:0005524];isoleucine-tRNA ligase activity [GO:0004822];isoleucyl-tRNA aminoacylation [GO:0006428];metal ion binding [GO:0046872];tRNA binding [GO:0000049];cytoplasm [GO:0005737]	isoleucyl-tRNA aminoacylation [GO:0006428]
NaN	NaN	NaN	NaN	NaN	NaN	23.6711	NaN	NaN	NaN	24.8638	NaN	NaN	NaN	NaN	NaN	NaN	NaN	NaN	NaN	25.9593	NaN	NaN	NaN	NaN	NaN	NaN	NaN	NaN	NaN	NaN	NaN	25.4646	NaN	25.0986	NaN	24.4627	NaN	NaN	NaN	NaN	25.085	NaN	NaN	Lipoprotein signal peptidase (EC 3.4.23.36) (Prolipoprotein signal peptidase) (Signal peptidase II) (SPase II)	lspA BceJ2315_26640 BCAL2725	BCAL2725	Burkholderia cenocepacia (strain ATCC BAA-245 / DSM 16553 / LMG 16656 / NCTC 13227 / J2315 / CF5610) (Burkholderia cepacia (strain J2315))	aspartic-type endopeptidase activity [GO:0004190];plasma membrane [GO:0005886];integral component of membrane [GO:0016021]
27.733	27.436	26.121	26.8319	27.6439	26.4742	27.3261	27.0475	27.0566	26.843	27.3884	28.1206	27.5897	24.0645	27.5502	28.1624	27.7736	25.8546	27.7646	28.2048	27.0952	26.5911	27.2918	27.4337	26.6354	24.0156	26.9141	27.0292	27.3819	25.5947	27.2651	27.3596	26.887	27.4569	26.9815	26.4254	27.1528	25.4539	26.483	27.262	26.7404	25.1244	26.6338	27.3186	Deoxyuridine 5'-triphosphate nucleotidohydrolase (dUTPase) (EC 3.6.1.23) (dUTP pyrophosphatase)	dut BceJ2315_26660 BCAL2727	BCAL2727	Burkholderia cenocepacia (strain ATCC BAA-245 / DSM 16553 / LMG 16656 / NCTC 13227 / J2315 / CF5610) (Burkholderia cepacia (strain J2315))	dUMP biosynthetic process [GO:0006226];dUTP metabolic process [GO:0046080];metal ion binding [GO:0046872];dUTP diphosphatase activity [GO:0004170]	dUTP metabolic process [GO:0046080];dUMP biosynthetic process [GO:0006226]
26.4594	26.2962	26.5406	26.3691	25.8398	24.3546	NaN	26.1982	26.0765	NaN	26.4638	26.3439	25.3225	21.9471	26.3132	26.4169	24.4102	20.049	25.783	26.5678	26.0473	26.3603	25.47	26.5464	25.7974	NaN	NaN	26.2967	26.436	26.9453	NaN	26.0058	25.5791	24.684	25.6336	NaN	25.8813	25.1483	24.8863	25.1607	NaN	23.921	NaN	25.8715	ATP-dependent Clp protease adapter protein ClpS	clpS BceJ2315_26700 BCAL2731	BCAL2731	Burkholderia cenocepacia (strain ATCC BAA-245 / DSM 16553 / LMG 16656 / NCTC 13227 / J2315 / CF5610) (Burkholderia cepacia (strain J2315))	protein catabolic process [GO:0030163]	protein catabolic process [GO:0030163]
28.5262	28.3247	28.3538	28.4054	28.5709	28.6622	28.64	28.5269	28.365	28.4069	28.4722	28.1525	27.9777	27.901	27.9687	27.9216	28.1528	27.9491	27.9353	28.0281	28.0959	28.0476	28.0259	28.1355	27.8434	27.8122	27.7673	27.752	27.7443	27.772	27.7545	27.7841	28.4441	28.4608	28.4326	28.3974	28.4326	28.4338	28.4587	28.5025	28.433	28.4236	28.4006	28.5008	Glucosamine-1-phosphate N-acetyltransferase (EC 2.3.1.157)];Bifunctional protein GlmU [Includes: UDP-N-acetylglucosamine pyrophosphorylase (EC 2.7.7.23) (N-acetylglucosamine-1-phosphate uridyltransferase)	glmU BceJ2315_06080 BCAL0612	BCAL0612	Burkholderia cenocepacia (strain ATCC BAA-245 / DSM 16553 / LMG 16656 / NCTC 13227 / J2315 / CF5610) (Burkholderia cepacia (strain J2315))	cell morphogenesis [GO:0000902];cell wall organization [GO:0071555];glucosamine-1-phosphate N-acetyltransferase activity [GO:0019134];lipid A biosynthetic process [GO:0009245];lipopolysaccharide biosynthetic process [GO:0009103];magnesium ion binding [GO:0000287];peptidoglycan biosynthetic process [GO:0009252];regulation of cell shape [GO:0008360];UDP-N-acetylglucosamine biosynthetic process [GO:…	cell wall organization [GO:0071555];lipid A biosynthetic process [GO:0009245];lipopolysaccharide biosynthetic process [GO:0009103];peptidoglycan biosynthetic process [GO:0009252];regulation of cell shape [GO:0008360];UDP-N-acetylglucosamine biosynthetic process [GO:0006048];cell morphogenesis [GO:0000902]
NaN	NaN	NaN	22.4781	NaN	NaN	NaN	25.5112	NaN	NaN	NaN	22.7983	NaN	NaN	NaN	NaN	NaN	22.6568	NaN	NaN	NaN	21.8052	20.9921	NaN	NaN	NaN	NaN	22.6069	NaN	NaN	NaN	NaN	24.477	NaN	NaN	NaN	24.293	NaN	25.2838	20.5286	21.573	NaN	24.5976	22.9411	UPF0178 protein BceJ2315_16760	BceJ2315_16760 BCAL1714	BCAL1714	Burkholderia cenocepacia (strain ATCC BAA-245 / DSM 16553 / LMG 16656 / NCTC 13227 / J2315 / CF5610) (Burkholderia cepacia (strain J2315))
NaN	NaN	NaN	NaN	NaN	NaN	NaN	NaN	NaN	NaN	NaN	NaN	NaN	NaN	NaN	NaN	NaN	NaN	NaN	NaN	NaN	NaN	NaN	NaN	NaN	NaN	NaN	NaN	NaN	NaN	NaN	NaN	NaN	NaN	NaN	NaN	NaN	NaN	NaN	NaN	NaN	NaN	NaN	NaN	Cobalt-precorrin-5B C(1)-methyltransferase (EC 2.1.1.195) (Cobalt-precorrin-6A synthase)	cbiD BceJ2315_16910 BCAL1728	BCAL1728	Burkholderia cenocepacia (strain ATCC BAA-245 / DSM 16553 / LMG 16656 / NCTC 13227 / J2315 / CF5610) (Burkholderia cepacia (strain J2315))	cobalamin biosynthetic process [GO:0009236];methyltransferase activity [GO:0008168]	cobalamin biosynthetic process [GO:0009236]
26.2615	25.8935	25.8577	25.8493	26.086	25.4742	25.7516	25.6156	26.2311	26.1238	26.1556	25.978	27.0533	26.5964	26.7289	26.3607	27.0904	26.7218	26.9992	26.7051	26.848	26.9231	26.9311	26.3943	26.6593	26.4685	26.311	26.4311	27.0563	26.9927	26.8892	26.944	26.1262	25.6353	25.9066	25.6777	25.5625	25.9089	25.9291	25.5524	25.8265	25.5758	25.427	25.8965	Tetraacyldisaccharide 4'-kinase (EC 2.7.1.130) (Lipid A 4'-kinase)	lpxK BceJ2315_26970 BCAL2759	BCAL2759	Burkholderia cenocepacia (strain ATCC BAA-245 / DSM 16553 / LMG 16656 / NCTC 13227 / J2315 / CF5610) (Burkholderia cepacia (strain J2315))	lipid A biosynthetic process [GO:0009245];tetraacyldisaccharide 4'-kinase activity [GO:0009029];ATP binding [GO:0005524]	lipid A biosynthetic process [GO:0009245]
26.7086	27.2658	27.353	27.3975	27.1342	27.2058	27.1874	27.1798	27.118	27.2499	27.4125	27.3295	26.7134	27.0282	26.7852	26.9806	27.3791	27.0403	27.0598	27.3472	27.1461	27.222	26.9639	27.356	27.0252	27.2403	27.273	27.3572	27.0931	27.2002	26.9543	27.1455	27.2017	27.1122	27.2334	27.2163	27.1116	26.9937	27.1664	27.0985	27.0828	27.0723	27.1126	27.1443	3-deoxy-manno-octulosonate cytidylyltransferase (EC 2.7.7.38) (CMP-2-keto-3-deoxyoctulosonic acid synthase) (CKS) (CMP-KDO synthase)	kdsB BceJ2315_26990 BCAL2761	BCAL2761	Burkholderia cenocepacia (strain ATCC BAA-245 / DSM 16553 / LMG 16656 / NCTC 13227 / J2315 / CF5610) (Burkholderia cepacia (strain J2315))	3-deoxy-manno-octulosonate cytidylyltransferase activity [GO:0008690];CMP-keto-3-deoxy-D-manno-octulosonic acid biosynthetic process [GO:0033468];lipopolysaccharide biosynthetic process [GO:0009103];cytoplasm [GO:0005737]	lipopolysaccharide biosynthetic process [GO:0009103];CMP-keto-3-deoxy-D-manno-octulosonic acid biosynthetic process [GO:0033468]
31.2226	31.1728	31.1891	31.0173	31.0566	30.9876	30.914	30.8876	31.1881	31.1608	31.0301	31.1582	31.048	30.9868	30.8361	30.9749	30.8778	30.9621	30.7624	30.7847	30.8208	30.8274	30.7295	30.691	31.0251	31.0949	31.057	31.0165	30.6096	30.4819	30.4098	30.3851	31.1975	30.9235	31.1418	31.0095	30.9604	30.8051	30.9526	30.9629	31.0769	31.0187	31.161	31.1046	Adenylate kinase (AK) (EC 2.7.4.3) (ATP-AMP transphosphorylase) (ATP:AMP phosphotransferase) (Adenylate monophosphate kinase)	adk BceJ2315_27000 BCAL2762	BCAL2762	Burkholderia cenocepacia (strain ATCC BAA-245 / DSM 16553 / LMG 16656 / NCTC 13227 / J2315 / CF5610) (Burkholderia cepacia (strain J2315))	adenylate kinase activity [GO:0004017];AMP salvage [GO:0044209];ATP binding [GO:0005524];cytoplasm [GO:0005737]	AMP salvage [GO:0044209]
24.9405	24.493	24.6184	24.5165	25.0858	25.0051	24.9684	24.2958	24.677	25.0385	25.4688	25.0274	24.6335	24.2238	25.2219	24.5642	25.4267	25.1188	25.5427	24.9383	25.0791	24.8665	25.6386	25.2475	24.7175	NaN	24.6288	24.3265	25.335	25.1494	25.2959	24.9987	25.3098	25.3718	NaN	25.0741	25.3859	25.3601	25.0929	25.3318	24.9263	25.0822	24.5503	24.6834	Lipid II flippase MurJ	murJ mviN BCAL2764	BCAL2764	Burkholderia cenocepacia (strain ATCC BAA-245 / DSM 16553 / LMG 16656 / NCTC 13227 / J2315 / CF5610) (Burkholderia cepacia (strain J2315))	cell wall organization [GO:0071555];peptidoglycan biosynthetic process [GO:0009252];plasma membrane [GO:0005886];regulation of cell shape [GO:0008360];transport [GO:0006810];integral component of membrane [GO:0016021]	peptidoglycan biosynthetic process [GO:0009252];regulation of cell shape [GO:0008360];transport [GO:0006810];cell wall organization [GO:0071555]
30.1913	30.7116	31.0734	26.3092	30.4348	30.6047	30.5034	30.4268	30.4112	30.3732	30.1149	26.6169	30.7536	30.7146	30.5622	30.6402	30.7239	30.4754	30.6784	24.1783	31.3166	30.4642	31.1806	30.8371	30.5738	30.797	29.5138	30.6426	25.9554	30.6339	30.7877	30.7137	30.9903	30.835	30.4899	30.7754	30.5351	30.9251	30.6805	29.722	30.4156	29.7434	29.7424	30.8262	30S ribosomal protein S20	rpsT BceJ2315_27030 BCAL2765	BCAL2765	Burkholderia cenocepacia (strain ATCC BAA-245 / DSM 16553 / LMG 16656 / NCTC 13227 / J2315 / CF5610) (Burkholderia cepacia (strain J2315))	rRNA binding [GO:0019843];structural constituent of ribosome [GO:0003735];translation [GO:0006412];ribosome [GO:0005840]	translation [GO:0006412]
28.6852	29.2822	29.2905	29.42	29.6208	29.6015	29.4063	29.4184	29.2772	29.2008	29.3731	29.1705	29.7898	30.1429	30.1851	30.1911	30.3286	30.3167	30.3917	30.5032	29.6285	30.3838	30.3152	30.0651	30.0038	30.0907	29.9795	30.1434	30.178	30.1551	30.2773	30.1301	28.9064	28.8114	28.7808	28.6931	29.1125	29.0127	29.2253	29.1124	29.0148	28.938	28.9939	28.8909	Ornithine carbamoyltransferase (OTCase) (EC 2.1.3.3)	arcB BceJ2315_27050 BCAL2767	BCAL2767	Burkholderia cenocepacia (strain ATCC BAA-245 / DSM 16553 / LMG 16656 / NCTC 13227 / J2315 / CF5610) (Burkholderia cepacia (strain J2315))	amino acid binding [GO:0016597];arginine catabolic process to ornithine [GO:0019547];ornithine carbamoyltransferase activity [GO:0004585];cytoplasm [GO:0005737]	arginine catabolic process to ornithine [GO:0019547]
29.7565	29.7147	29.7324	29.7484	29.6608	29.5507	29.5498	29.5568	29.6889	29.696	29.6824	29.599	29.8131	29.9596	29.6854	29.9354	29.6206	29.871	29.379	29.7977	29.5616	29.6523	29.3653	29.6285	29.7369	29.8376	29.9536	29.8496	29.3364	29.1007	29.0904	29.2058	29.4283	29.4182	29.4253	29.4026	29.3685	29.2143	29.3255	29.2876	29.4658	29.5121	29.5528	29.5593	UPF0234 protein BceJ2315_27070	BceJ2315_27070 BCAL2769	BCAL2769	Burkholderia cenocepacia (strain ATCC BAA-245 / DSM 16553 / LMG 16656 / NCTC 13227 / J2315 / CF5610) (Burkholderia cepacia (strain J2315))
25.7793	25.0618	25.0763	24.5072	24.4259	25.4884	25.5181	25.0653	25.3411	24.7193	24.4081	24.9145	23.8527	24.7595	NaN	24.4302	24.339	24.6843	24.3299	24.1602	25.4845	24.8251	25.271	24.7321	23.438	NaN	25.0897	24.0473	NaN	25.3586	25.0571	24.9647	25.7958	25.1407	25.5628	25.9144	25.7728	26.1704	25.8849	25.5723	25.894	25.5628	25.3438	24.2751	Glycerol-3-phosphate acyltransferase (Acyl-PO4 G3P acyltransferase) (Acyl-phosphate--glycerol-3-phosphate acyltransferase) (G3P acyltransferase) (GPAT) (EC 2.3.1.n3) (Lysophosphatidic acid synthase) (LPA synthase)	plsY BceJ2315_27080 BCAL2770	BCAL2770	Burkholderia cenocepacia (strain ATCC BAA-245 / DSM 16553 / LMG 16656 / NCTC 13227 / J2315 / CF5610) (Burkholderia cepacia (strain J2315))	acyl-phosphate glycerol-3-phosphate acyltransferase activity [GO:0043772];phospholipid biosynthetic process [GO:0008654];plasma membrane [GO:0005886];integral component of membrane [GO:0016021]	phospholipid biosynthetic process [GO:0008654]
30.4646	30.5601	30.4836	30.2244	28.2081	28.4017	28.365	28.2627	29.9425	30.0878	29.6623	29.9327	30.0057	30.2792	29.936	30.0066	28.8521	29.975	28.6645	29.555	28.4121	29.6636	28.5258	28.4584	30.1835	30.3491	30.3384	29.8608	28.4653	28.1984	28.4129	28.4267	28.8807	27.927	29.5054	28.3607	27.9877	27.9008	27.9567	27.7249	29.6632	28.2686	30.048	29.0426	Pyridoxine/pyridoxamine 5'-phosphate oxidase (EC 1.4.3.5) (PNP/PMP oxidase) (PNPOx) (Pyridoxal 5'-phosphate synthase)	pdxH BceJ2315_27200 BCAL2782	BCAL2782	Burkholderia cenocepacia (strain ATCC BAA-245 / DSM 16553 / LMG 16656 / NCTC 13227 / J2315 / CF5610) (Burkholderia cepacia (strain J2315))	pyridoxamine-phosphate oxidase activity [GO:0004733];pyridoxine biosynthetic process [GO:0008615];FMN binding [GO:0010181]	pyridoxine biosynthetic process [GO:0008615]
26.1921	26.4943	25.7126	27.4747	24.278	24.1379	24.9787	27.1611	25.5251	25.9614	25.5028	27.8138	26.8805	26.6277	26.8413	27.5718	26.0752	26.4856	25.5991	26.8428	24.0608	26.6986	24.8187	24.8928	27.4657	27.2136	27.7567	27.5826	23.5969	25.1145	24.9174	24.9254	23.2171	23.8711	20.9769	NaN	NaN	NaN	23.9521	24.1321	25.2386	24.6957	24.9062	24.9667	Kynurenine formamidase (KFA) (KFase) (EC 3.5.1.9) (Arylformamidase) (N-formylkynurenine formamidase) (FKF)	kynB BceJ2315_27280 BCAL2790	BCAL2790	Burkholderia cenocepacia (strain ATCC BAA-245 / DSM 16553 / LMG 16656 / NCTC 13227 / J2315 / CF5610) (Burkholderia cepacia (strain J2315))	anthranilate metabolic process [GO:0043420];formamidase activity [GO:0004328];tryptophan catabolic process to kynurenine [GO:0019441];arylformamidase activity [GO:0004061]	tryptophan catabolic process to kynurenine [GO:0019441];anthranilate metabolic process [GO:0043420]
28.3814	27.8903	27.9238	NaN	26.9962	26.8582	26.695	NaN	27.8327	27.5144	27.3294	NaN	28.9296	28.5419	28.6573	28.4141	28.1817	28.2639	27.448	27.6935	27.2067	28.3215	27.2253	26.9514	29.1714	29.1842	29.0812	28.646	27.7563	27.3612	27.1705	26.9433	27.0347	26.2626	26.9886	26.4101	26.6587	26.3496	26.8053	26.6322	27.0022	26.622	27.2289	26.729	Tryptophan 2,3-dioxygenase (TDO) (EC 1.13.11.11) (Tryptamin 2,3-dioxygenase) (Tryptophan oxygenase) (TO) (TRPO) (Tryptophan pyrrolase) (Tryptophanase)	kynA BceJ2315_27300 BCAL2792	BCAL2792	Burkholderia cenocepacia (strain ATCC BAA-245 / DSM 16553 / LMG 16656 / NCTC 13227 / J2315 / CF5610) (Burkholderia cepacia (strain J2315))	metal ion binding [GO:0046872];protein homotetramerization [GO:0051289];tryptophan 2,3-dioxygenase activity [GO:0004833];tryptophan catabolic process to kynurenine [GO:0019441]";"heme binding [GO:0020037]	tryptophan catabolic process to kynurenine [GO:0019441];protein homotetramerization [GO:0051289]
NaN	NaN	NaN	NaN	NaN	NaN	NaN	NaN	NaN	NaN	NaN	NaN	22.9768	NaN	NaN	NaN	25.4377	NaN	NaN	NaN	24.7813	NaN	25.8973	NaN	NaN	NaN	NaN	NaN	23.9485	NaN	NaN	NaN	NaN	NaN	NaN	NaN	NaN	NaN	NaN	NaN	NaN	NaN	NaN	NaN	Biotin synthase (EC 2.8.1.6)	bioB BceJ2315_06580 BCAL0664	BCAL0664	Burkholderia cenocepacia (strain ATCC BAA-245 / DSM 16553 / LMG 16656 / NCTC 13227 / J2315 / CF5610) (Burkholderia cepacia (strain J2315))	4 iron, 4 sulfur cluster binding [GO:0051539];biotin biosynthetic process [GO:0009102]";biotin synthase activity [GO:0004076];metal ion binding [GO:0046872];"2 iron, 2 sulfur cluster binding [GO:0051537]	biotin biosynthetic process [GO:0009102]
NaN	NaN	NaN	NaN	NaN	NaN	NaN	NaN	NaN	NaN	NaN	21.7352	21.9002	22.0337	22.4598	NaN	21.9637	22.0881	22.7687	22.0787	NaN	22.1042	NaN	23.6689	NaN	NaN	NaN	NaN	23.6288	NaN	NaN	21.2979	NaN	NaN	NaN	NaN	NaN	NaN	NaN	NaN	NaN	NaN	21.8176	NaN	ATP-dependent dethiobiotin synthetase BioD (EC 6.3.3.3) (DTB synthetase) (DTBS) (Dethiobiotin synthase)	bioD BceJ2315_06590 BCAL0665	BCAL0665	Burkholderia cenocepacia (strain ATCC BAA-245 / DSM 16553 / LMG 16656 / NCTC 13227 / J2315 / CF5610) (Burkholderia cepacia (strain J2315))	ATP binding [GO:0005524];biotin biosynthetic process [GO:0009102];dethiobiotin synthase activity [GO:0004141];magnesium ion binding [GO:0000287];cytoplasm [GO:0005737]	biotin biosynthetic process [GO:0009102]
NaN	NaN	NaN	NaN	NaN	NaN	NaN	NaN	NaN	NaN	NaN	NaN	NaN	NaN	NaN	NaN	NaN	NaN	22.0137	NaN	NaN	NaN	NaN	22.2122	NaN	NaN	NaN	NaN	NaN	22.85	NaN	21.9536	NaN	NaN	NaN	NaN	NaN	NaN	NaN	NaN	NaN	NaN	NaN	NaN	8-amino-7-oxononanoate synthase (AONS) (EC 2.3.1.47) (7-keto-8-amino-pelargonic acid synthase) (7-KAP synthase) (KAPA synthase) (8-amino-7-ketopelargonate synthase)	bioF BceJ2315_06600 BCAL0666	BCAL0666	Burkholderia cenocepacia (strain ATCC BAA-245 / DSM 16553 / LMG 16656 / NCTC 13227 / J2315 / CF5610) (Burkholderia cepacia (strain J2315))	biotin biosynthetic process [GO:0009102];pyridoxal phosphate binding [GO:0030170];8-amino-7-oxononanoate synthase activity [GO:0008710]	biotin biosynthetic process [GO:0009102]
28.8723	29.1969	29.2743	29.2628	28.959	29.2164	29.2093	29.2105	29.2129	29.3659	29.4279	29.3785	29.0242	29.1581	29.3261	29.2445	29.2077	29.0943	29.3393	29.2888	29.3421	29.1163	29.2882	29.2484	29.0416	29.1266	29.0663	28.9111	28.7238	28.7969	28.7773	28.871	29.0182	29.1018	28.9982	29.031	28.8917	28.9801	28.903	28.912	29.2553	29.342	29.3246	29.3529	Arginine--tRNA ligase (EC 6.1.1.19) (Arginyl-tRNA synthetase) (ArgRS)	argS BceJ2315_06730 BCAL0679	BCAL0679	Burkholderia cenocepacia (strain ATCC BAA-245 / DSM 16553 / LMG 16656 / NCTC 13227 / J2315 / CF5610) (Burkholderia cepacia (strain J2315))	arginine-tRNA ligase activity [GO:0004814];arginyl-tRNA aminoacylation [GO:0006420];ATP binding [GO:0005524];cytoplasm [GO:0005737]	arginyl-tRNA aminoacylation [GO:0006420]
NaN	NaN	NaN	NaN	25.5289	NaN	21.83	NaN	25.9647	NaN	NaN	22.5602	26.0826	NaN	21.9066	22.7256	24.8665	22.2342	22.7947	22.8405	25.6817	NaN	NaN	22.459	NaN	NaN	22.9219	22.3262	26.6519	25.2397	NaN	22.4878	NaN	NaN	22.7387	23.1792	22.8447	23.1879	22.3862	22.9142	22.939	NaN	22.6831	23.0298	Type III pantothenate kinase (EC 2.7.1.33) (PanK-III) (Pantothenic acid kinase)	coaX BceJ2315_06870 BCAL0693	BCAL0693	Burkholderia cenocepacia (strain ATCC BAA-245 / DSM 16553 / LMG 16656 / NCTC 13227 / J2315 / CF5610) (Burkholderia cepacia (strain J2315))	ATP binding [GO:0005524];coenzyme A biosynthetic process [GO:0015937];pantothenate kinase activity [GO:0004594];cytoplasm [GO:0005737]	coenzyme A biosynthetic process [GO:0015937]
30.0834	30.3791	30.3269	30.405	30.2023	30.2639	30.2537	30.314	30.0755	30.2168	30.2467	30.274	29.9517	30.1113	30.2668	30.2463	29.94	30.1565	30.1183	30.2485	29.8977	30.1191	29.9704	30.0124	30.1155	30.1492	30.1752	30.2704	29.6548	29.8044	29.806	29.7502	30.2886	30.1664	30.3732	30.3111	30.2221	30.2034	30.2375	30.2798	30.2372	30.1301	30.2513	30.247	2,3-bisphosphoglycerate-dependent phosphoglycerate mutase (BPG-dependent PGAM) (PGAM) (Phosphoglyceromutase) (dPGM) (EC 5.4.2.11)	gpmA BceJ2315_07320 BCAL0739	BCAL0739	Burkholderia cenocepacia (strain ATCC BAA-245 / DSM 16553 / LMG 16656 / NCTC 13227 / J2315 / CF5610) (Burkholderia cepacia (strain J2315))	gluconeogenesis [GO:0006094];glycolytic process [GO:0006096];phosphoglycerate mutase activity [GO:0004619]	glycolytic process [GO:0006096];gluconeogenesis [GO:0006094]
28.8005	28.1081	28.1001	27.9684	28.2659	27.7688	27.6849	27.9374	28.3106	27.9146	28.167	28.1297	28.6338	27.7195	27.9481	28.7429	28.5092	27.8055	28.9186	28.3656	27.9346	28.1148	27.6138	27.833	28.4307	27.9472	28.0017	27.8747	27.8785	27.9564	27.7213	27.9272	27.7647	28.3819	27.9507	27.2167	27.3271	27.2618	26.9671	27.2375	27.3425	27.4031	27.4068	27.4732	Protein-export protein SecB	secB BceJ2315_07350 BCAL0742	BCAL0742	Burkholderia cenocepacia (strain ATCC BAA-245 / DSM 16553 / LMG 16656 / NCTC 13227 / J2315 / CF5610) (Burkholderia cepacia (strain J2315))	protein tetramerization [GO:0051262];protein transport [GO:0015031];unfolded protein binding [GO:0051082];cytoplasm [GO:0005737]	protein transport [GO:0015031];protein tetramerization [GO:0051262]
26.6563	26.9109	26.9958	26.8703	26.8997	26.7727	26.8844	26.8889	26.891	26.899	26.8804	26.9565	26.9591	26.5994	27.1198	26.6524	26.9756	26.5909	26.8043	26.7277	27.0284	26.7951	26.9716	26.5912	26.6876	26.6844	26.6935	26.8007	26.2574	26.5658	26.5745	26.435	26.5086	26.5791	27.0004	26.3782	26.5856	26.4707	25.7179	26.3216	26.3385	26.3088	26.1676	26.3672	Glycerol-3-phosphate dehydrogenase [NAD(P)+] (EC 1.1.1.94) (NAD(P)H-dependent glycerol-3-phosphate dehydrogenase)	gpsA BceJ2315_07360 BCAL0743	BCAL0743	Burkholderia cenocepacia (strain ATCC BAA-245 / DSM 16553 / LMG 16656 / NCTC 13227 / J2315 / CF5610) (Burkholderia cepacia (strain J2315))	carbohydrate metabolic process [GO:0005975];glycerol-3-phosphate catabolic process [GO:0046168];glycerol-3-phosphate dehydrogenase [NAD(P)+] activity [GO:0047952];glycerol-3-phosphate dehydrogenase [NAD+] activity [GO:0004367];glycerol-3-phosphate dehydrogenase [NADP+] activity [GO:0036439];glycerophospholipid metabolic process [GO:0006650];NAD binding [GO:0051287];phospholipid biosynthetic proce…	glycerol-3-phosphate catabolic process [GO:0046168];glycerophospholipid metabolic process [GO:0006650];phospholipid biosynthetic process [GO:0008654];carbohydrate metabolic process [GO:0005975]
27.6444	28.2764	28.3486	28.5058	28.438	28.3119	28.2932	28.5273	28.2303	28.3574	28.2989	28.3436	27.3021	27.3338	27.5947	27.5699	27.8881	27.5784	27.8859	27.8548	27.7543	27.5927	27.7368	27.9084	27.5912	27.5243	27.4775	27.6082	27.7111	27.8413	27.9332	27.9107	28.294	28.2073	28.2069	28.2018	28.1145	28.0759	28.0039	28.225	27.9113	28.077	27.988	28.0094	Ribosomal protein S12 methylthiotransferase RimO (S12 MTTase) (S12 methylthiotransferase) (EC 2.8.4.4) (Ribosomal protein S12 (aspartate-C(3))-methylthiotransferase) (Ribosome maturation factor RimO)	rimO BceJ2315_18190 BCAL1856	BCAL1856	Burkholderia cenocepacia (strain ATCC BAA-245 / DSM 16553 / LMG 16656 / NCTC 13227 / J2315 / CF5610) (Burkholderia cepacia (strain J2315))	4 iron, 4 sulfur cluster binding [GO:0051539];metal ion binding [GO:0046872];peptidyl-L-beta-methylthioaspartic acid biosynthetic process from peptidyl-aspartic acid [GO:0018339];transferase activity [GO:0016740];tRNA modification [GO:0006400]";"cytoplasm [GO:0005737]	tRNA modification [GO:0006400];peptidyl-L-beta-methylthioaspartic acid biosynthetic process from peptidyl-aspartic acid [GO:0018339]
29.158	29.3194	29.3506	29.3369	29.2335	29.2335	29.1595	29.0711	29.2055	29.2366	29.2375	29.2069	29.0761	29.023	29.3661	29.0002	29.0624	28.8726	29.2987	28.869	29.0957	28.9024	29.3554	28.9324	29.2249	29.2418	29.234	29.1753	29.0458	29.1103	29.0206	28.9914	29.517	29.5516	29.5208	29.4663	29.4647	29.4799	29.4485	29.372	29.3235	29.3073	29.2828	29.2678	ATP phosphoribosyltransferase regulatory subunit	hisZ BceJ2315_18370 BCAL1874	BCAL1874	Burkholderia cenocepacia (strain ATCC BAA-245 / DSM 16553 / LMG 16656 / NCTC 13227 / J2315 / CF5610) (Burkholderia cepacia (strain J2315))	histidine biosynthetic process [GO:0000105];cytoplasm [GO:0005737]	histidine biosynthetic process [GO:0000105]
27.2907	27.9883	28.5304	28.2221	27.8996	28.6453	28.317	28.2673	28.0057	28.4886	28.5504	28.3719	28.2928	27.9025	28.4718	28.1059	28.3482	28.3699	28.5719	28.2042	28.4431	28.1038	28.6163	28.3632	27.3103	28.2401	28.1636	28.2144	26.7702	28.1546	27.9748	28.1313	28.8639	28.788	28.4287	28.4612	28.6146	28.5037	28.3471	28.3296	28.4471	28.3125	28.3355	28.2073	UPF0307 protein BceJ2315_28530	BceJ2315_28530 BCAL2917	BCAL2917	Burkholderia cenocepacia (strain ATCC BAA-245 / DSM 16553 / LMG 16656 / NCTC 13227 / J2315 / CF5610) (Burkholderia cepacia (strain J2315))
32.6233	32.7608	32.846	32.8832	32.7524	32.786	32.9247	33.1213	32.8758	32.8741	30.3502	32.9972	33.0008	32.8613	33.1752	32.8313	33.3001	33.0699	32.7263	32.8111	33.3413	33.02	32.9038	33.3808	32.5688	32.8386	32.6537	32.9542	32.7092	32.8286	33.0884	33.048	33.2551	33.167	32.9904	32.779	32.9341	32.922	33.0116	32.7633	32.5486	32.7078	32.8769	32.6562	50S ribosomal protein L19	rplS BceJ2315_28610 BCAL2925	BCAL2925	Burkholderia cenocepacia (strain ATCC BAA-245 / DSM 16553 / LMG 16656 / NCTC 13227 / J2315 / CF5610) (Burkholderia cepacia (strain J2315))	structural constituent of ribosome [GO:0003735];translation [GO:0006412];ribosome [GO:0005840]	translation [GO:0006412]
26.6496	26.5558	26.3417	26.23	26.9516	26.834	26.7268	26.454	26.7243	26.7585	26.8573	26.443	26.8919	26.3457	26.6496	25.6269	26.9733	25.4967	27.0041	26.093	27.1567	26.2348	27.2168	26.48	25.8169	25.7393	25.2375	25.8568	26.3442	25.5186	25.6706	25.8816	26.7409	25.6518	26.3611	25.8798	26.6494	26.2836	26.2096	26.4092	26.1964	26.6251	25.9775	26.5024	tRNA (guanine-N(1)-)-methyltransferase (EC 2.1.1.228) (M1G-methyltransferase) (tRNA [GM37] methyltransferase)	trmD BceJ2315_28620 BCAL2926	BCAL2926	Burkholderia cenocepacia (strain ATCC BAA-245 / DSM 16553 / LMG 16656 / NCTC 13227 / J2315 / CF5610) (Burkholderia cepacia (strain J2315))	tRNA (guanine(37)-N(1))-methyltransferase activity [GO:0052906];cytoplasm [GO:0005737]
32.3754	33.3069	32.3986	33.2231	31.837	33.0205	33.5895	33.4928	33.1994	33.1909	33.1474	33.0211	32.7835	33.103	33.4459	33.1793	31.0354	32.8146	33.8447	33.6774	33.4837	33.2984	33.4053	33.3963	32.9494	33.4001	32.9378	33.1451	32.8036	33.3701	33.1867	33.415	33.5811	33.7153	33.6369	33.7635	33.0265	33.1073	32.9771	33.5725	32.9889	33.3469	32.8695	33.3483	30S ribosomal protein S16	rpsP BceJ2315_28640 BCAL2928	BCAL2928	Burkholderia cenocepacia (strain ATCC BAA-245 / DSM 16553 / LMG 16656 / NCTC 13227 / J2315 / CF5610) (Burkholderia cepacia (strain J2315))	structural constituent of ribosome [GO:0003735];translation [GO:0006412];ribosome [GO:0005840]	translation [GO:0006412]
30.1993	30.0939	29.9449	30.0604	29.0687	29.0948	28.908	28.7194	30.0212	30.1977	30.032	30.0858	29.5546	30.1959	29.3298	29.8391	28.9585	30.4505	28.85	29.7238	27.7847	29.7382	28.0271	28.2346	30.1572	30.684	30.7798	30.1181	28.0267	28.1445	28.1351	27.9924	28.6161	28.2879	29.0214	28.4299	28.113	27.7481	28.4231	27.9037	29.2842	28.801	29.6005	29.1295	D-amino acid dehydrogenase (EC 1.4.99.-)	dadA BceJ2315_28690 BCAL2933	BCAL2933	Burkholderia cenocepacia (strain ATCC BAA-245 / DSM 16553 / LMG 16656 / NCTC 13227 / J2315 / CF5610) (Burkholderia cepacia (strain J2315))	D-alanine catabolic process [GO:0055130];D-amino-acid dehydrogenase activity [GO:0008718]	D-alanine catabolic process [GO:0055130]
27.8507	28.8746	28.7352	28.6344	28.9793	28.9569	28.8157	28.7707	29.0673	29.2042	29.3011	29.3141	29.1659	29.0318	29.1272	29.1139	29.4397	29.2963	29.3385	29.3861	29.3568	29.3676	29.1765	29.3659	29.1844	29.1595	29.0472	29.1302	29.2921	29.3409	29.4057	29.331	28.9424	28.9587	28.8182	28.8359	28.6088	28.4991	28.5017	28.5033	28.7857	28.894	28.7915	28.8379	Phosphopantetheine adenylyltransferase (EC 2.7.7.3) (Dephospho-CoA pyrophosphorylase) (Pantetheine-phosphate adenylyltransferase) (PPAT)	coaD BceJ2315_07880 BCAL0795	BCAL0795	Burkholderia cenocepacia (strain ATCC BAA-245 / DSM 16553 / LMG 16656 / NCTC 13227 / J2315 / CF5610) (Burkholderia cepacia (strain J2315))	ATP binding [GO:0005524];coenzyme A biosynthetic process [GO:0015937];pantetheine-phosphate adenylyltransferase activity [GO:0004595];cytoplasm [GO:0005737]	coenzyme A biosynthetic process [GO:0015937]
27.7349	27.4373	28.2241	27.6061	27.5619	27.9167	28.179	27.7764	27.5723	27.579	28.0672	27.9091	27.4161	27.4113	27.3676	27.6284	28.2007	27.5509	28.3674	27.7107	28.3115	27.9002	28.6114	28.2672	26.7196	27.1928	27.3167	27.1595	27.8543	27.5426	27.4246	27.5593	27.9979	28.0936	27.8821	27.9958	27.8472	27.8416	27.9786	27.754	27.6274	28.0476	27.9036	27.8858	Peptidyl-tRNA hydrolase (PTH) (EC 3.1.1.29)	pth BceJ2315_07910 BCAL0798	BCAL0798	Burkholderia cenocepacia (strain ATCC BAA-245 / DSM 16553 / LMG 16656 / NCTC 13227 / J2315 / CF5610) (Burkholderia cepacia (strain J2315))	aminoacyl-tRNA hydrolase activity [GO:0004045];cytoplasm [GO:0005737]
28.2635	28.4794	28.5611	28.5055	28.5063	28.4127	28.5327	28.4791	28.7821	28.8606	28.7653	28.8443	27.9609	28.244	28.5453	28.2757	28.3723	28.2748	28.4566	28.4387	28.2454	28.2999	28.3747	28.2137	28.42	28.2985	28.1911	28.2655	28.3789	28.5631	28.4652	28.4055	28.4924	28.4787	28.4496	28.4315	28.4597	28.5407	28.4878	28.4989	28.5204	28.5847	28.5417	28.5584	4-diphosphocytidyl-2-C-methyl-D-erythritol kinase (CMK) (EC 2.7.1.148) (4-(cytidine-5'-diphospho)-2-C-methyl-D-erythritol kinase)	ispE BceJ2315_07940 BCAL0802	BCAL0802	Burkholderia cenocepacia (strain ATCC BAA-245 / DSM 16553 / LMG 16656 / NCTC 13227 / J2315 / CF5610) (Burkholderia cepacia (strain J2315))	ATP binding [GO:0005524];isopentenyl diphosphate biosynthetic process, methylerythritol 4-phosphate pathway [GO:0019288];terpenoid biosynthetic process [GO:0016114]";"4-(cytidine 5'-diphospho)-2-C-methyl-D-erythritol kinase activity [GO:0050515]	terpenoid biosynthetic process [GO:0016114]";"isopentenyl diphosphate biosynthetic process, methylerythritol 4-phosphate pathway [GO:0019288]
24.4376	26.0229	22.5279	25.659	NaN	26.1521	26.1164	25.8797	24.1928	26.2169	26.0933	26.3011	NaN	25.5773	25.6182	25.4414	NaN	25.4978	25.668	25.5703	25.6287	24.3113	25.9924	25.6564	23.9672	25.3596	25.5487	25.0874	24.1796	26.0739	26.0935	26.0138	26.1434	25.6682	25.7957	25.9673	26.18	26.3104	26.3245	25.814	26.2119	25.7294	25.9631	25.7798	Formamidopyrimidine-DNA glycosylase (Fapy-DNA glycosylase) (EC 3.2.2.23) (DNA-(apurinic or apyrimidinic site) lyase MutM) (AP lyase MutM) (EC 4.2.99.18)	mutM fpg BceJ2315_07970 BCAL0805	BCAL0805	Burkholderia cenocepacia (strain ATCC BAA-245 / DSM 16553 / LMG 16656 / NCTC 13227 / J2315 / CF5610) (Burkholderia cepacia (strain J2315))	base-excision repair [GO:0006284];DNA-(apurinic or apyrimidinic site) lyase activity [GO:0003906];nucleotide-excision repair [GO:0006289];oxidized purine nucleobase lesion DNA N-glycosylase activity [GO:0008534];zinc ion binding [GO:0008270];damaged DNA binding [GO:0003684]	nucleotide-excision repair [GO:0006289];base-excision repair [GO:0006284]
28.2577	28.0156	28.0097	27.9181	27.6721	27.962	27.7276	27.8137	28.0689	28.1089	28.1666	28.024	28.1585	28.1112	28.1004	28.217	27.9767	28.2214	27.8891	28.1972	27.7753	28.1508	27.7542	27.6947	28.4543	28.4662	28.5625	28.4173	28.0208	28.1415	28.1026	28.1977	26.9742	27.107	27.5807	27.1956	27.2844	27.2387	27.3937	27.3554	27.6705	27.3397	27.5535	27.478	Nucleotide-binding protein BceJ2315_08000	BceJ2315_08000 BCAL0808	BCAL0808	Burkholderia cenocepacia (strain ATCC BAA-245 / DSM 16553 / LMG 16656 / NCTC 13227 / J2315 / CF5610) (Burkholderia cepacia (strain J2315))	GTP binding [GO:0005525];ATP binding [GO:0005524]
27.6803	27.5532	27.5615	27.4982	27.6532	27.6483	27.5513	27.5053	27.6955	27.71	27.5697	27.6672	28.0112	28.0902	27.6992	27.9146	27.7031	28.2693	27.5159	28.0234	27.7399	28.118	27.5987	27.5779	28.4405	28.5943	28.6905	28.307	28.0349	27.9259	27.9503	27.8317	26.9431	26.8551	27.0536	26.9769	27.2664	27.1037	27.3955	27.193	27.4253	27.2978	27.5613	27.2877	HPr kinase/phosphorylase (HPrK/P) (EC 2.7.11.-) (EC 2.7.4.-) (HPr(Ser) kinase/phosphorylase)	hprK BceJ2315_08010 BCAL0809	BCAL0809	Burkholderia cenocepacia (strain ATCC BAA-245 / DSM 16553 / LMG 16656 / NCTC 13227 / J2315 / CF5610) (Burkholderia cepacia (strain J2315))	ATP binding [GO:0005524];metal ion binding [GO:0046872];phosphorelay sensor kinase activity [GO:0000155];protein serine/threonine kinase activity [GO:0004674];regulation of carbohydrate metabolic process [GO:0006109];intracellular [GO:0005622]	regulation of carbohydrate metabolic process [GO:0006109]
30.9143	31.4159	31.147	31.3181	31.2075	30.8647	31.124	30.9282	31.2637	31.2308	31.2219	32.0123	31.3047	31.0913	31.3356	31.6659	31.283	31.2531	31.217	31.235	31.1306	31.2193	30.8171	31.0646	31.3276	31.0449	31.0639	31.2349	30.981	31.3457	31.0458	31.2472	31.3211	31.4686	31.3943	31.1573	31.0487	31.0774	30.8125	31.0474	31.1618	31.1234	30.9392	31.1699	RNA-binding protein Hfq	hfq BceJ2315_18420 BCAL1879	BCAL1879	Burkholderia cenocepacia (strain ATCC BAA-245 / DSM 16553 / LMG 16656 / NCTC 13227 / J2315 / CF5610) (Burkholderia cepacia (strain J2315))	regulation of transcription, DNA-templated [GO:0006355]";"RNA binding [GO:0003723]	regulation of transcription, DNA-templated [GO:0006355]
28.4085	28.3415	28.3641	28.2172	28.5996	28.5801	28.3479	28.2646	28.6329	28.5664	28.551	28.4753	28.7194	28.5087	28.6587	28.4606	28.9429	28.6937	28.879	28.5787	28.8851	28.6845	28.971	28.7418	28.6252	28.5131	28.4973	28.4076	28.8995	28.8384	28.7501	28.6606	28.4905	28.3938	28.3255	28.3807	28.4659	28.4937	28.455	28.4259	28.4038	28.4737	28.4002	28.3408	GTPase Der (GTP-binding protein EngA)	der engA BceJ2315_18430 BCAL1880	BCAL1880	Burkholderia cenocepacia (strain ATCC BAA-245 / DSM 16553 / LMG 16656 / NCTC 13227 / J2315 / CF5610) (Burkholderia cepacia (strain J2315))	ribosome biogenesis [GO:0042254];GTP binding [GO:0005525]	ribosome biogenesis [GO:0042254]
29.8797	29.9499	29.9158	29.9601	29.9505	29.9607	29.934	29.9012	30.0657	30.1346	30.1221	30.0105	30.0612	30.171	30.4272	30.1893	30.2964	30.1271	30.4151	30.3078	30.2646	30.2056	30.4045	30.3084	29.9839	29.9951	29.9869	29.9773	30.1079	30.021	30.0127	30.0034	30.1069	29.9951	29.9963	29.997	29.9958	29.9917	30.1012	29.9753	30.1108	30.086	30.0796	30.1119	Histidine--tRNA ligase (EC 6.1.1.21) (Histidyl-tRNA synthetase) (HisRS)	hisS BceJ2315_18460 BCAL1883	BCAL1883	Burkholderia cenocepacia (strain ATCC BAA-245 / DSM 16553 / LMG 16656 / NCTC 13227 / J2315 / CF5610) (Burkholderia cepacia (strain J2315))	ATP binding [GO:0005524];histidine-tRNA ligase activity [GO:0004821];histidyl-tRNA aminoacylation [GO:0006427];cytoplasm [GO:0005737]	histidyl-tRNA aminoacylation [GO:0006427]
29.9192	29.936	29.9903	30.135	29.9026	29.8305	29.9274	29.9874	30.1339	30.2197	30.2124	30.1829	30.0751	30.1005	30.3189	30.239	30.2056	30.1351	30.2479	30.3136	29.9953	30.1558	30.1933	30.166	29.9519	29.9494	29.9058	29.9425	29.8253	30.1363	30.1259	29.9894	30.0258	29.9711	30.0442	30.0053	30.0216	29.9324	29.8577	29.9759	30.0501	30.0092	30.059	30.1456	4-hydroxy-3-methylbut-2-en-1-yl diphosphate synthase (flavodoxin) (EC 1.17.7.3) (1-hydroxy-2-methyl-2-(E)-butenyl 4-diphosphate synthase)	ispG BceJ2315_18470 BCAL1884	BCAL1884	Burkholderia cenocepacia (strain ATCC BAA-245 / DSM 16553 / LMG 16656 / NCTC 13227 / J2315 / CF5610) (Burkholderia cepacia (strain J2315))	4-hydroxy-3-methylbut-2-en-1-yl diphosphate synthase activity [GO:0046429];iron ion binding [GO:0005506];isopentenyl diphosphate biosynthetic process, methylerythritol 4-phosphate pathway [GO:0019288];terpenoid biosynthetic process [GO:0016114]";"4 iron, 4 sulfur cluster binding [GO:0051539]	terpenoid biosynthetic process [GO:0016114]";"isopentenyl diphosphate biosynthetic process, methylerythritol 4-phosphate pathway [GO:0019288]
27.3048	27.3846	27.5319	27.4783	27.4056	27.3066	27.2053	27.1396	27.6238	27.6347	27.6911	27.906	27.2078	26.9596	27.3424	26.8345	27.3187	26.6964	27.4262	26.8179	27.1203	26.8017	27.3275	27.2922	26.7303	26.5915	26.3803	26.4505	26.7857	26.8103	26.6459	26.7147	27.6381	27.3674	27.4161	27.5688	27.283	27.1857	27.2237	27.0777	27.4533	27.4292	27.3622	27.3567	Dual-specificity RNA methyltransferase RlmN (EC 2.1.1.192) (23S rRNA (adenine(2503)-C(2))-methyltransferase) (23S rRNA m2A2503 methyltransferase) (Ribosomal RNA large subunit methyltransferase N) (tRNA (adenine(37)-C(2))-methyltransferase) (tRNA m2A37 methyltransferase)	rlmN BceJ2315_18490 BCAL1886	BCAL1886	Burkholderia cenocepacia (strain ATCC BAA-245 / DSM 16553 / LMG 16656 / NCTC 13227 / J2315 / CF5610) (Burkholderia cepacia (strain J2315))	4 iron, 4 sulfur cluster binding [GO:0051539];metal ion binding [GO:0046872];rRNA (adenine-C2-)-methyltransferase activity [GO:0070040];rRNA base methylation [GO:0070475];tRNA methylation [GO:0030488]";"cytoplasm [GO:0005737]	tRNA methylation [GO:0030488];rRNA base methylation [GO:0070475]
33.451	33.1986	33.1434	33.1239	33.2306	33.0382	32.7816	32.9087	33.3009	33.1658	32.8217	33.0866	33.244	33.1452	32.9511	32.9814	33.0643	32.7692	32.8485	32.6446	33.1634	32.7844	32.9648	32.9746	32.7813	32.9549	32.8981	32.9802	32.8613	32.7821	32.79	32.4188	33.4441	33.43	33.2771	33.2037	33.13	32.0353	33.0667	33.0491	33.1831	33.1858	33.2788	33.1605	Nucleoside diphosphate kinase (NDK) (NDP kinase) (EC 2.7.4.6) (Nucleoside-2-P kinase)	ndk BceJ2315_18500 BCAL1887	BCAL1887	Burkholderia cenocepacia (strain ATCC BAA-245 / DSM 16553 / LMG 16656 / NCTC 13227 / J2315 / CF5610) (Burkholderia cepacia (strain J2315))	ATP binding [GO:0005524];CTP biosynthetic process [GO:0006241];GTP biosynthetic process [GO:0006183];metal ion binding [GO:0046872];nucleoside diphosphate kinase activity [GO:0004550];UTP biosynthetic process [GO:0006228];cytoplasm [GO:0005737]	GTP biosynthetic process [GO:0006183];UTP biosynthetic process [GO:0006228];CTP biosynthetic process [GO:0006241]
27.2405	26.6416	26.5863	27.0619	26.1113	26.2278	26.7997	26.8228	24.7863	26.9151	26.7064	26.7365	25.8566	26.2922	26.7131	26.3378	26.9443	25.7421	26.5805	26.2741	26.0502	26.2945	26.4543	26.7171	25.8096	25.0682	26.1649	26.5836	25.3954	26.2627	26.2776	26.0862	26.6053	27.0374	26.7778	26.8285	26.9298	26.9911	26.6833	26.4109	26.5275	26.6169	26.5158	26.6914	Recombination protein RecR	recR BceJ2315_18600 BCAL1897	BCAL1897	Burkholderia cenocepacia (strain ATCC BAA-245 / DSM 16553 / LMG 16656 / NCTC 13227 / J2315 / CF5610) (Burkholderia cepacia (strain J2315))	DNA recombination [GO:0006310];DNA repair [GO:0006281];metal ion binding [GO:0046872];DNA binding [GO:0003677]	DNA repair [GO:0006281];DNA recombination [GO:0006310]
29.0627	29.4857	29.2404	29.2799	29.4178	29.2445	29.3049	29.2928	29.4856	29.2282	29.183	30.0108	29.1621	28.6054	28.8844	29.179	29.2574	28.655	29.3097	28.9406	29.2473	29.0965	28.1455	28.9933	29.0655	28.755	28.6224	29.0013	29.0776	29.1703	29.187	29.1882	29.2984	29.3727	29.1322	28.8214	29.0366	29.1251	28.6672	29.2891	28.903	28.6224	28.792	29.0138	Nucleoid-associated protein BceJ2315_18610	BceJ2315_18610 BCAL1898	BCAL1898	Burkholderia cenocepacia (strain ATCC BAA-245 / DSM 16553 / LMG 16656 / NCTC 13227 / J2315 / CF5610) (Burkholderia cepacia (strain J2315))	DNA binding [GO:0003677];nucleoid [GO:0009295];cytoplasm [GO:0005737]
31.0119	30.8847	30.8542	30.9876	31.1375	30.9146	31.1899	31.2634	30.9698	30.7335	30.8764	30.8353	30.7911	31.0652	31.112	31.3513	31.4785	30.8819	31.5383	31.41	31.7097	31.0432	31.4552	31.811	31.0416	31.1792	30.9942	31.119	31.1197	31.0716	31.3175	31.4657	31.5311	31.3888	31.3734	31.563	31.3092	31.5052	31.1846	31.6844	31.1325	31.4479	31.2946	31.5989	50S ribosomal protein L31 type B	rpmE2 BceJ2315_18690 BCAL1905	BCAL1905	Burkholderia cenocepacia (strain ATCC BAA-245 / DSM 16553 / LMG 16656 / NCTC 13227 / J2315 / CF5610) (Burkholderia cepacia (strain J2315))	structural constituent of ribosome [GO:0003735];translation [GO:0006412];ribosome [GO:0005840]	translation [GO:0006412]
30.6942	30.7928	30.7163	30.8349	30.7834	30.6877	30.7216	30.7839	30.694	30.8139	30.8094	30.6938	29.9967	30.0104	30.0594	30.0819	30.1633	30.1119	30.0109	30.152	30.1267	30.0778	30.0985	30.1014	30.1485	30.0895	30.0268	30.0743	29.8343	30.1464	30.0159	29.9382	30.5164	30.5749	30.4142	30.3216	30.387	30.2938	30.2898	30.2894	30.3144	30.4097	30.3832	30.3783	ADP-L-glycero-D-manno-heptose-6-epimerase (EC 5.1.3.20) (ADP-L-glycero-beta-D-manno-heptose-6-epimerase) (ADP-glyceromanno-heptose 6-epimerase) (ADP-hep 6-epimerase) (AGME)	hldD BceJ2315_28800 BCAL2944	BCAL2944	Burkholderia cenocepacia (strain ATCC BAA-245 / DSM 16553 / LMG 16656 / NCTC 13227 / J2315 / CF5610) (Burkholderia cepacia (strain J2315))	ADP-L-glycero-beta-D-manno-heptose biosynthetic process [GO:0097171];carbohydrate metabolic process [GO:0005975];NADP binding [GO:0050661];ADP-glyceromanno-heptose 6-epimerase activity [GO:0008712]	carbohydrate metabolic process [GO:0005975];ADP-L-glycero-beta-D-manno-heptose biosynthetic process [GO:0097171]
28.0614	27.6947	27.741	27.5361	28.2786	28.0378	27.9374	27.7447	28.2304	27.8298	27.87	27.7418	28.1244	27.4063	27.7422	27.2227	28.4793	27.5414	28.2598	27.5192	28.5165	27.7885	28.4789	28.269	27.2457	27.0898	26.9958	27.192	27.9621	27.8239	27.5979	27.6051	28.2553	28.1125	27.7646	27.9015	27.873	27.7878	27.8437	27.7638	27.692	27.924	27.4873	27.6213	Integration host factor subunit beta (IHF-beta)	ihfB himD BceJ2315_28850 BCAL2949	BCAL2949	Burkholderia cenocepacia (strain ATCC BAA-245 / DSM 16553 / LMG 16656 / NCTC 13227 / J2315 / CF5610) (Burkholderia cepacia (strain J2315))	DNA binding [GO:0003677];DNA recombination [GO:0006310];regulation of transcription, DNA-templated [GO:0006355];regulation of translation [GO:0006417];transcription, DNA-templated [GO:0006351]";"chromosome [GO:0005694]	regulation of transcription, DNA-templated [GO:0006355];regulation of translation [GO:0006417];transcription, DNA-templated [GO:0006351]";"DNA recombination [GO:0006310]
28.2052	28.5205	28.5042	28.4447	28.771	28.6964	28.5376	28.4555	28.495	28.5083	28.5262	28.4512	28.4234	28.1759	28.4407	28.1904	28.5613	28.2506	28.5349	28.3891	28.6445	28.3267	28.6013	28.4857	28.3311	28.1997	28.2452	28.2291	28.389	28.3129	28.2614	28.2199	28.763	28.7091	28.4459	28.5497	28.6164	28.4692	28.6364	28.5112	28.4024	28.5692	28.3335	28.4595	Cytidylate kinase (CK) (EC 2.7.4.25) (Cytidine monophosphate kinase) (CMP kinase)	cmk BceJ2315_28870 BCAL2951	BCAL2951	Burkholderia cenocepacia (strain ATCC BAA-245 / DSM 16553 / LMG 16656 / NCTC 13227 / J2315 / CF5610) (Burkholderia cepacia (strain J2315))	ATP binding [GO:0005524];cytidylate kinase activity [GO:0004127];cytoplasm [GO:0005737]
28.4622	28.581	28.7774	28.643	29.0348	28.7784	28.7541	28.6928	28.7504	28.6782	28.7102	28.6078	28.6835	28.5564	28.5029	28.4856	28.7376	28.4894	28.5355	28.6043	28.8132	28.4576	28.5867	28.5773	28.5088	28.5448	28.5436	28.6151	28.0119	28.4255	28.3739	28.4123	28.7449	28.7679	28.6511	28.534	28.7708	28.8055	28.7609	28.7656	28.6548	28.6657	28.6995	28.6051	3-phosphoshikimate 1-carboxyvinyltransferase (EC 2.5.1.19) (5-enolpyruvylshikimate-3-phosphate synthase) (EPSP synthase) (EPSPS)	aroA BceJ2315_28880 BCAL2952	BCAL2952	Burkholderia cenocepacia (strain ATCC BAA-245 / DSM 16553 / LMG 16656 / NCTC 13227 / J2315 / CF5610) (Burkholderia cepacia (strain J2315))	3-phosphoshikimate 1-carboxyvinyltransferase activity [GO:0003866];aromatic amino acid family biosynthetic process [GO:0009073];chorismate biosynthetic process [GO:0009423];cytoplasm [GO:0005737]	chorismate biosynthetic process [GO:0009423];aromatic amino acid family biosynthetic process [GO:0009073]
28.7023	28.7233	28.6942	28.7012	28.883	28.8434	28.7372	28.6929	28.7601	28.7094	28.723	28.6948	28.4878	28.631	28.6759	28.5762	28.8376	28.687	28.748	28.7098	28.5823	28.7487	28.7959	28.7691	28.687	28.5608	28.472	28.6266	28.7401	28.7806	28.8341	28.7462	28.5891	28.6192	28.588	28.6633	28.6842	28.5899	28.7247	28.6425	28.6784	28.6739	28.6856	28.6714	Phosphoserine aminotransferase (EC 2.6.1.52) (Phosphohydroxythreonine aminotransferase) (PSAT)	serC BceJ2315_28910 BCAL2955	BCAL2955	Burkholderia cenocepacia (strain ATCC BAA-245 / DSM 16553 / LMG 16656 / NCTC 13227 / J2315 / CF5610) (Burkholderia cepacia (strain J2315))	L-serine biosynthetic process [GO:0006564];O-phospho-L-serine:2-oxoglutarate aminotransferase activity [GO:0004648];pyridoxine biosynthetic process [GO:0008615];cytoplasm [GO:0005737]	pyridoxine biosynthetic process [GO:0008615];L-serine biosynthetic process [GO:0006564]
27.7156	27.843	27.7279	27.6894	27.3286	27.2689	27.5109	27.3266	27.3863	27.5475	27.2508	27.4696	27.8137	28.0958	28.2752	28.2735	27.8301	28.1997	27.7256	28.3678	27.7771	27.9858	27.637	27.7144	28.1341	28.3595	28.3692	28.2103	28.0854	28.2371	28.1863	28.0674	27.2543	27.3057	27.3979	27.0284	27.4564	27.3229	27.3013	27.3426	27.0431	26.876	27.1049	27.3157	Ubiquinone biosynthesis O-methyltransferase (2-polyprenyl-6-hydroxyphenol methylase) (EC 2.1.1.222) (3-demethylubiquinone 3-O-methyltransferase) (EC 2.1.1.64)	ubiG BceJ2315_28950 BCAL2959	BCAL2959	Burkholderia cenocepacia (strain ATCC BAA-245 / DSM 16553 / LMG 16656 / NCTC 13227 / J2315 / CF5610) (Burkholderia cepacia (strain J2315))	3-demethylubiquinone-9 3-O-methyltransferase activity [GO:0008689];ubiquinone biosynthetic process [GO:0006744]";"2-polyprenyl-6-methoxy-1,4-benzoquinone methyltransferase activity [GO:0008425]	ubiquinone biosynthetic process [GO:0006744]
30.3206	30.3089	30.2868	30.3082	30.1388	30.1905	30.0874	30.1476	30.0562	30.1428	30.1718	30.082	29.7675	29.7132	29.5775	29.7109	29.5825	29.4513	29.3684	29.449	29.627	29.3935	29.4072	29.5886	29.883	29.8475	29.8509	29.8022	29.5168	29.5297	29.6401	29.6438	30.746	30.6411	30.7242	30.7207	30.3072	30.4049	30.3834	30.3958	30.3722	30.4475	30.472	30.5896	Fructose-1,6-bisphosphatase class 1 (FBPase class 1) (EC 3.1.3.11) (D-fructose-1,6-bisphosphate 1-phosphohydrolase class 1)	fbp BceJ2315_29400 BCAL2994	BCAL2994	Burkholderia cenocepacia (strain ATCC BAA-245 / DSM 16553 / LMG 16656 / NCTC 13227 / J2315 / CF5610) (Burkholderia cepacia (strain J2315))	fructose 1,6-bisphosphate 1-phosphatase activity [GO:0042132];gluconeogenesis [GO:0006094]";metal ion binding [GO:0046872];"cytoplasm [GO:0005737]	gluconeogenesis [GO:0006094]
28.6069	28.4182	28.461	28.2126	28.8052	28.6567	28.2348	28.0958	28.5043	28.2375	28.194	28.1238	28.3932	28.3224	28.2429	28.0602	28.7251	28.2745	28.3667	28.0968	28.7463	28.2677	28.5423	28.3121	28.4933	28.4663	28.2915	28.423	28.8379	28.5223	28.4954	28.5181	28.3626	28.2208	28.2365	28.1795	28.3513	28.2846	28.419	28.3411	28.193	28.3435	28.092	28.2369	NADPH-dependent 7-cyano-7-deazaguanine reductase (EC 1.7.1.13) (7-cyano-7-carbaguanine reductase) (NADPH-dependent nitrile oxidoreductase) (PreQ(0) reductase)	queF BceJ2315_08580 BCAL0868	BCAL0868	Burkholderia cenocepacia (strain ATCC BAA-245 / DSM 16553 / LMG 16656 / NCTC 13227 / J2315 / CF5610) (Burkholderia cepacia (strain J2315))	oxidoreductase activity, acting on other nitrogenous compounds as donors, with NAD or NADP as acceptor [GO:0046857];preQ1 synthase activity [GO:0033739];queuosine biosynthetic process [GO:0008616]";"cytoplasm [GO:0005737]	queuosine biosynthetic process [GO:0008616]
28.2021	28.3124	28.0933	28.1629	28.3128	28.2673	28.2469	28.2866	26.7487	28.4106	28.1182	28.2523	28.4483	28.5338	28.4421	28.2977	28.415	28.7593	28.2482	28.6237	28.2903	28.541	28.4569	28.2278	28.7329	28.82	28.9907	28.7734	29.1588	29.1806	29.1209	29.0539	28.3429	28.3216	28.3203	28.2017	28.6108	28.5736	28.5354	28.5897	28.2737	28.5019	28.4598	28.1963	Ubiquinone/menaquinone biosynthesis C-methyltransferase UbiE (EC 2.1.1.163) (EC 2.1.1.201) (2-methoxy-6-polyprenyl-1,4-benzoquinol methylase) (Demethylmenaquinone methyltransferase)	ubiE BceJ2315_08630 BCAL0873	BCAL0873	Burkholderia cenocepacia (strain ATCC BAA-245 / DSM 16553 / LMG 16656 / NCTC 13227 / J2315 / CF5610) (Burkholderia cepacia (strain J2315))	menaquinone biosynthetic process [GO:0009234];ubiquinone biosynthetic process [GO:0006744]";"2-octaprenyl-6-methoxy-1,4-benzoquinone methylase activity [GO:0102005]	ubiquinone biosynthetic process [GO:0006744];menaquinone biosynthetic process [GO:0009234]
31.2346	31.4034	31.351	31.4088	31.4112	31.3107	31.3799	31.401	31.3328	31.3318	31.3842	31.2688	31.1458	31.1314	31.2047	31.2522	31.3706	31.135	31.1862	31.2899	31.303	31.1117	31.2115	31.2996	31.1244	31.1909	31.1699	31.2428	31.0555	31.1389	31.1309	31.0988	31.3576	31.2739	31.2801	31.2396	31.2135	31.2479	31.1459	31.206	31.1874	31.1849	31.1798	31.2237	Aspartate--tRNA(Asp/Asn) ligase (EC 6.1.1.23) (Aspartyl-tRNA synthetase) (AspRS) (Non-discriminating aspartyl-tRNA synthetase) (ND-AspRS)	aspS BceJ2315_08700 BCAL0880	BCAL0880	Burkholderia cenocepacia (strain ATCC BAA-245 / DSM 16553 / LMG 16656 / NCTC 13227 / J2315 / CF5610) (Burkholderia cepacia (strain J2315))	aspartate-tRNA(Asn) ligase activity [GO:0050560];ATP binding [GO:0005524];nucleic acid binding [GO:0003676];tRNA aminoacylation for protein translation [GO:0006418];cytoplasm [GO:0005737]	tRNA aminoacylation for protein translation [GO:0006418]
NaN	22.3658	23.9375	24.1184	21.704	24.2142	21.913	24.5815	22.4106	24.405	24.6488	24.5674	22.4813	23.3453	23.1338	23.7285	20.5229	22.9452	22.9841	23.7189	22.9977	23.8943	23.4641	23.9347	20.8299	22.4498	23.8026	23.0184	NaN	20.9254	23.8015	22.7725	22.1938	23.8574	23.4435	23.373	24.0528	23.5085	24.0109	23.4788	24.1584	23.6732	24.0055	23.3862	Sulfur carrier protein FdhD	fdhD BceJ2315_08780 BCAL0888	BCAL0888	Burkholderia cenocepacia (strain ATCC BAA-245 / DSM 16553 / LMG 16656 / NCTC 13227 / J2315 / CF5610) (Burkholderia cepacia (strain J2315))	Mo-molybdopterin cofactor biosynthetic process [GO:0006777];sulfurtransferase activity [GO:0016783];cytoplasm [GO:0005737]	Mo-molybdopterin cofactor biosynthetic process [GO:0006777]
25.5328	27.0765	27.0379	27.0152	27.1704	26.8242	26.9554	26.8606	27.3236	27.1555	27.3285	26.947	26.3593	26.6804	26.7854	26.4971	26.6549	26.7746	26.9108	26.7952	26.7457	26.7332	26.8375	26.6187	26.4802	26.5652	26.1379	26.5762	26.4352	26.8309	26.9459	26.7108	27.2448	27.3305	26.9741	27.1582	27.2128	27.3156	26.9637	27.1375	27.2626	27.0759	27.1662	27.1312	Ribosomal RNA small subunit methyltransferase A (EC 2.1.1.182) (16S rRNA (adenine(1518)-N(6)/adenine(1519)-N(6))-dimethyltransferase) (16S rRNA dimethyladenosine transferase) (16S rRNA dimethylase) (S-adenosylmethionine-6-N', N'-adenosyl(rRNA) dimethyltransferase)	rsmA ksgA BceJ2315_08870 BCAL0897	BCAL0897	Burkholderia cenocepacia (strain ATCC BAA-245 / DSM 16553 / LMG 16656 / NCTC 13227 / J2315 / CF5610) (Burkholderia cepacia (strain J2315))	16S rRNA (adenine(1518)-N(6)/adenine(1519)-N(6))-dimethyltransferase activity [GO:0052908];RNA binding [GO:0003723];rRNA (adenine-N6,N6-)-dimethyltransferase activity [GO:0000179]";"cytoplasm [GO:0005737]
24.1306	26.3423	26.0894	26.4342	25.4402	26.0958	26.2898	25.8338	27.3916	27.554	27.6548	27.6111	27.2867	27.3684	27.6098	27.5798	27.4627	27.178	27.7608	27.5681	27.6222	27.3165	27.6091	27.7845	25.7242	25.4998	25.7386	26.1152	26.6063	26.6308	26.7303	26.9009	25.848	25.506	25.908	26.4083	25.6918	25.8726	24.4855	25.6223	27.3214	27.4564	27.2782	27.3971	tRNA-2-methylthio-N(6)-dimethylallyladenosine synthase (EC 2.8.4.3) ((Dimethylallyl)adenosine tRNA methylthiotransferase MiaB) (tRNA-i(6)A37 methylthiotransferase)	miaB BceJ2315_09010 BCAL0911	BCAL0911	Burkholderia cenocepacia (strain ATCC BAA-245 / DSM 16553 / LMG 16656 / NCTC 13227 / J2315 / CF5610) (Burkholderia cepacia (strain J2315))	4 iron, 4 sulfur cluster binding [GO:0051539];metal ion binding [GO:0046872];transferase activity [GO:0016740];tRNA modification [GO:0006400]";"cytoplasm [GO:0005737]	tRNA modification [GO:0006400]
32.656	32.819	32.7515	32.72	32.9249	32.9857	32.7618	32.7967	32.5651	32.7444	32.7801	32.655	32.9415	32.6781	32.9792	32.8088	33.0875	32.6573	33.1476	32.7769	33.2287	32.8092	33.3542	33.0908	32.7051	32.732	32.6468	32.7626	32.9722	32.7481	32.6974	32.7141	33.1533	33.0014	32.8781	33.0208	32.9358	33.0654	32.9261	33.0167	32.6815	32.8781	32.6797	32.8421	50S ribosomal protein L9	rplI BceJ2315_19060 BCAL1942	BCAL1942	Burkholderia cenocepacia (strain ATCC BAA-245 / DSM 16553 / LMG 16656 / NCTC 13227 / J2315 / CF5610) (Burkholderia cepacia (strain J2315))	rRNA binding [GO:0019843];structural constituent of ribosome [GO:0003735];translation [GO:0006412];ribosome [GO:0005840]	translation [GO:0006412]
31.5721	32.0003	32.0719	31.9394	31.8353	32.1581	32.2061	32.1634	31.967	31.9259	31.9807	31.9107	31.8521	31.9592	32.1494	32.3541	32.5469	32.118	32.5548	32.2265	32.7067	32.237	32.6756	32.7805	31.9496	32.053	31.995	32.018	32.3921	32.3358	32.2723	32.4134	32.1607	32.204	32.3358	32.6052	32.292	32.5639	32.3684	32.501	32.2841	32.3749	32.1765	32.5017	30S ribosomal protein S18	rpsR BceJ2315_19070 BCAL1943	BCAL1943	Burkholderia cenocepacia (strain ATCC BAA-245 / DSM 16553 / LMG 16656 / NCTC 13227 / J2315 / CF5610) (Burkholderia cepacia (strain J2315))	rRNA binding [GO:0019843];structural constituent of ribosome [GO:0003735];translation [GO:0006412];ribosome [GO:0005840]	translation [GO:0006412]
31.7613	31.8186	31.7171	31.8471	31.9763	31.8503	31.9624	31.9081	31.674	31.7836	31.7274	31.4599	32.0235	31.8694	31.8431	32.0737	32.1728	31.6413	32.1151	32.069	32.2814	31.9744	32.1761	32.2924	31.6096	31.743	31.6027	31.7278	32.0686	31.8372	31.8269	31.8496	32.2558	32.1726	31.9266	31.8372	31.9089	32.012	31.7262	31.8071	31.73	31.8799	31.7535	31.7875	30S ribosomal protein S6	rpsF BceJ2315_19090 BCAL1945	BCAL1945	Burkholderia cenocepacia (strain ATCC BAA-245 / DSM 16553 / LMG 16656 / NCTC 13227 / J2315 / CF5610) (Burkholderia cepacia (strain J2315))	rRNA binding [GO:0019843];structural constituent of ribosome [GO:0003735];translation [GO:0006412];ribosome [GO:0005840]	translation [GO:0006412]
21.9629	NaN	23.5613	24.1657	21.6358	22.8011	NaN	23.0562	23.48	23.4681	23.4716	23.1013	23.7921	24.3762	24.7789	24.9187	23.9657	24.4882	24.7138	24.3161	NaN	24.6863	23.6103	23.6587	24.136	24.4529	23.7879	24.5354	22.5657	23.5344	24.0851	24.2107	20.7536	22.1213	NaN	NaN	22.5726	23.073	22.8132	22.5886	23.4169	22.7164	23.673	23.1652	Thymidylate kinase (EC 2.7.4.9) (dTMP kinase)	tmk BceJ2315_19280 BCAL1964	BCAL1964	Burkholderia cenocepacia (strain ATCC BAA-245 / DSM 16553 / LMG 16656 / NCTC 13227 / J2315 / CF5610) (Burkholderia cepacia (strain J2315))	dTDP biosynthetic process [GO:0006233];thymidylate kinase activity [GO:0004798];ATP binding [GO:0005524]	dTDP biosynthetic process [GO:0006233]
25.3117	25.5236	25.6302	25.1728	25.4555	25.8417	25.6637	25.4616	25.6486	25.8676	25.8049	25.618	25.435	24.8813	25.0809	24.7835	25.7842	25.2443	25.4871	25.2306	25.3943	25.1173	25.6996	25.34	25.5875	25.5132	25.4897	25.369	26.2415	26.3545	26.0754	26.0273	25.7788	24.5338	25.548	25.592	25.8853	25.7962	25.7502	25.6021	25.6923	25.6202	25.5873	25.5955	UPF0061 protein BceJ2315_19440	BceJ2315_19440 BCAL1981	BCAL1981	Burkholderia cenocepacia (strain ATCC BAA-245 / DSM 16553 / LMG 16656 / NCTC 13227 / J2315 / CF5610) (Burkholderia cepacia (strain J2315))
27.9531	28.5147	28.4733	28.7009	28.0966	28.3299	28.6441	28.6581	27.7391	28.1827	28.3431	28.3303	27.6418	28.2889	28.2701	27.8894	27.7052	27.903	27.6566	27.9821	27.7	28.0013	27.6509	27.7333	28.6453	28.8197	28.8912	28.915	28.2743	29.0322	29.0642	28.5563	28.4207	28.3487	28.5007	28.1694	28.4161	28.079	28.5898	28.5662	28.3844	28.5352	28.3848	28.5062	Peptide methionine sulfoxide reductase MsrB (EC 1.8.4.12) (Peptide-methionine (R)-S-oxide reductase)	msrB BceJ2315_19450 BCAL1982	BCAL1982	Burkholderia cenocepacia (strain ATCC BAA-245 / DSM 16553 / LMG 16656 / NCTC 13227 / J2315 / CF5610) (Burkholderia cepacia (strain J2315))	peptide-methionine (R)-S-oxide reductase activity [GO:0033743];protein repair [GO:0030091];response to oxidative stress [GO:0006979];metal ion binding [GO:0046872]	response to oxidative stress [GO:0006979];protein repair [GO:0030091]
30.6274	30.7816	30.7813	30.9341	30.7363	30.819	30.74	30.8406	30.5515	30.7482	30.7244	30.6909	30.052	30.2494	29.9174	30.2793	30.1428	30.2762	29.7198	30.3669	29.9395	30.2292	29.6416	30.2536	30.4621	30.43	30.5683	30.5586	30.5539	30.7982	30.82	30.7599	30.8462	30.8453	31.0207	30.8459	31.1013	30.8996	31.1548	31.0795	30.9128	30.9312	31.003	30.9968	Glucose-6-phosphate isomerase (GPI) (EC 5.3.1.9) (Phosphoglucose isomerase) (PGI) (Phosphohexose isomerase) (PHI)	pgi BceJ2315_19530 BCAL1990	BCAL1990	Burkholderia cenocepacia (strain ATCC BAA-245 / DSM 16553 / LMG 16656 / NCTC 13227 / J2315 / CF5610) (Burkholderia cepacia (strain J2315))	gluconeogenesis [GO:0006094];glucose-6-phosphate isomerase activity [GO:0004347];glycolytic process [GO:0006096];cytoplasm [GO:0005737]	glycolytic process [GO:0006096];gluconeogenesis [GO:0006094]
30.3894	30.219	30.223	30.2671	30.4533	30.3198	30.1903	30.2235	30.2656	30.2381	30.2263	30.182	30.2747	30.1814	30.1645	30.1653	30.1795	30.1336	30.0645	30.169	30.1691	30.2	30.134	29.9943	30.1845	30.0674	30.0578	30.2558	30.2287	30.221	30.1876	30.1275	30.1936	30.2039	30.1193	30.0947	30.2488	30.1376	30.2595	30.1504	29.9655	30.1258	30.0236	29.9814	ATP-dependent Clp protease ATP-binding subunit ClpX	clpX BceJ2315_19580 BCAL1995	BCAL1995	Burkholderia cenocepacia (strain ATCC BAA-245 / DSM 16553 / LMG 16656 / NCTC 13227 / J2315 / CF5610) (Burkholderia cepacia (strain J2315))	protein dimerization activity [GO:0046983];protein folding [GO:0006457];unfolded protein binding [GO:0051082];zinc ion binding [GO:0008270];ATP binding [GO:0005524]	protein folding [GO:0006457]
32.5078	32.4027	32.4365	32.3875	32.5735	32.5758	32.443	32.4323	32.4619	32.3272	32.3529	32.2398	32.2961	32.1056	32.3301	32.2091	32.4357	31.9479	32.4396	32.0714	32.544	32.1337	32.5198	32.3255	31.9412	31.9384	31.9279	32.1041	31.9782	31.9435	31.8665	32.0175	32.732	32.6531	32.5706	32.6281	32.5558	32.5819	32.5569	32.5468	32.3262	32.4689	32.3041	32.4112	Trigger factor (TF) (EC 5.2.1.8) (PPIase)	tig BceJ2315_19600 BCAL1997	BCAL1997	Burkholderia cenocepacia (strain ATCC BAA-245 / DSM 16553 / LMG 16656 / NCTC 13227 / J2315 / CF5610) (Burkholderia cepacia (strain J2315))	cell cycle [GO:0007049];cell division [GO:0051301];peptidyl-prolyl cis-trans isomerase activity [GO:0003755];protein folding [GO:0006457];protein transport [GO:0015031];cytoplasm [GO:0005737]	cell division [GO:0051301];protein folding [GO:0006457];protein transport [GO:0015031];cell cycle [GO:0007049]
28.8219	28.2026	27.9485	27.877	28.896	27.59	28.1315	27.7382	28.442	27.9427	27.7516	28.7463	29.4669	27.4066	28.1236	28.3238	28.5504	27.8887	28.1672	28.4416	28.5256	28.195	27.7738	28.4367	27.7616	27.4473	27.071	29.0707	27.9176	27.8991	27.627	27.8068	28.2248	29.1836	29.9318	27.5652	28.7999	27.8805	27.8374	27.6627	28.2987	27.9805	28.1764	27.7673	DNA-directed RNA polymerase subunit omega (RNAP omega subunit) (EC 2.7.7.6) (RNA polymerase omega subunit) (Transcriptase subunit omega)	rpoZ BceJ2315_29570 BCAL3011	BCAL3011	Burkholderia cenocepacia (strain ATCC BAA-245 / DSM 16553 / LMG 16656 / NCTC 13227 / J2315 / CF5610) (Burkholderia cepacia (strain J2315))	DNA-directed 5'-3' RNA polymerase activity [GO:0003899];transcription, DNA-templated [GO:0006351]";"DNA binding [GO:0003677]	transcription, DNA-templated [GO:0006351]
29.8898	30.4726	30.2996	30.7113	30.7341	30.3589	30.5486	30.7106	29.9889	30.1545	30.2037	30.0816	29.5705	29.5745	29.5264	29.7919	29.2414	29.6753	28.9432	29.9712	29.3139	29.3416	29.1843	29.4038	29.3069	29.9074	29.7666	30.1998	28.8755	28.8987	29.1412	29.1938	30.4676	30.5937	30.5615	30.3339	30.7576	30.6786	30.6376	30.625	30.1053	29.9014	30.0786	30.025	Ribonuclease PH (RNase PH) (EC 2.7.7.56) (tRNA nucleotidyltransferase)	rph BceJ2315_29600 BCAL3014	BCAL3014	Burkholderia cenocepacia (strain ATCC BAA-245 / DSM 16553 / LMG 16656 / NCTC 13227 / J2315 / CF5610) (Burkholderia cepacia (strain J2315))	tRNA nucleotidyltransferase activity [GO:0009022];tRNA processing [GO:0008033];tRNA binding [GO:0000049]	tRNA processing [GO:0008033]
30.2876	30.6086	30.6339	30.4965	30.5515	30.4916	30.485	30.5715	30.4826	30.4426	30.4353	30.442	29.8646	29.9166	29.9465	29.9568	29.8384	29.7271	29.7617	29.7379	29.6317	29.7184	29.7557	29.66	29.8223	29.6541	29.5103	29.8142	29.8259	29.7453	29.7131	29.6682	30.7935	30.7597	30.7022	30.5986	30.5898	30.5487	30.4896	30.5435	30.4098	30.4976	30.3394	30.4425	Cell division topological specificity factor	minE BceJ2315_29710 BCAL3025	BCAL3025	Burkholderia cenocepacia (strain ATCC BAA-245 / DSM 16553 / LMG 16656 / NCTC 13227 / J2315 / CF5610) (Burkholderia cepacia (strain J2315))	cell division [GO:0051301];regulation of barrier septum assembly [GO:0032955];cell cycle [GO:0007049]	cell division [GO:0051301];regulation of barrier septum assembly [GO:0032955];cell cycle [GO:0007049]
29.2732	29.2722	29.2775	29.2355	29.5757	29.5356	29.3423	29.295	29.2014	29.0812	29.2011	29.1727	29.2232	29.0608	29.1933	28.9801	29.4177	29.0989	29.2565	29.1997	29.2111	29.079	29.3271	28.9852	28.8174	28.9726	28.8754	28.9673	28.8787	28.7844	28.6798	28.8088	29.6705	29.5906	29.3349	29.2372	29.4536	29.478	29.4175	29.3881	29.3943	29.4028	29.4084	29.3277	Probable septum site-determining protein MinC	minC BceJ2315_29730 BCAL3027	BCAL3027	Burkholderia cenocepacia (strain ATCC BAA-245 / DSM 16553 / LMG 16656 / NCTC 13227 / J2315 / CF5610) (Burkholderia cepacia (strain J2315))	cell division [GO:0051301];cell morphogenesis [GO:0000902];regulation of cell septum assembly [GO:1901891];cell cycle [GO:0007049]	cell division [GO:0051301];cell morphogenesis [GO:0000902];regulation of cell septum assembly [GO:1901891];cell cycle [GO:0007049]
30.1596	30.364	30.3524	30.4832	30.311	30.2719	30.4128	30.3364	30.1064	30.269	30.2987	30.2318	30.085	30.1769	30.3706	30.3376	30.1896	30.1779	30.2271	30.3469	30.2111	30.1662	30.1391	30.2462	30.0951	30.1767	30.1403	30.3026	29.6513	29.7755	29.9103	29.9271	30.2805	30.2971	30.2994	30.2699	30.2318	30.1495	30.0737	30.2977	30.2024	30.26	30.2204	30.2409	Serine--tRNA ligase (EC 6.1.1.11) (Seryl-tRNA synthetase) (SerRS) (Seryl-tRNA(Ser/Sec) synthetase)	serS BceJ2315_29760 BCAL3030	BCAL3030	Burkholderia cenocepacia (strain ATCC BAA-245 / DSM 16553 / LMG 16656 / NCTC 13227 / J2315 / CF5610) (Burkholderia cepacia (strain J2315))	ATP binding [GO:0005524];selenocysteinyl-tRNA(Sec) biosynthetic process [GO:0097056];serine-tRNA ligase activity [GO:0004828];seryl-tRNA aminoacylation [GO:0006434];cytoplasm [GO:0005737]	seryl-tRNA aminoacylation [GO:0006434];selenocysteinyl-tRNA(Sec) biosynthetic process [GO:0097056]
30.809	30.8487	30.8813	30.8954	29.969	30.1516	30.0591	30.0697	30.5475	30.708	30.5797	30.6104	30.079	30.4033	30.2443	30.2642	29.9274	30.2529	29.8488	30.055	29.7244	30.0132	29.7514	29.814	30.4995	30.8023	30.8877	30.5159	29.5937	29.629	29.6241	29.5795	30.0471	29.7956	30.2667	29.8801	29.7935	29.7456	29.7471	29.6778	29.9463	29.7966	30.3194	30.0243	Glutamate-1-semialdehyde 2,1-aminomutase (GSA) (EC 5.4.3.8) (Glutamate-1-semialdehyde aminotransferase) (GSA-AT)	hemL BceJ2315_29950 BCAL3049	BCAL3049	Burkholderia cenocepacia (strain ATCC BAA-245 / DSM 16553 / LMG 16656 / NCTC 13227 / J2315 / CF5610) (Burkholderia cepacia (strain J2315))	glutamate-1-semialdehyde 2,1-aminomutase activity [GO:0042286];protoporphyrinogen IX biosynthetic process [GO:0006782]";pyridoxal phosphate binding [GO:0030170];transaminase activity [GO:0008483];"cytoplasm [GO:0005737]	protoporphyrinogen IX biosynthetic process [GO:0006782]
29.892	29.5714	29.0723	29.7414	29.5188	28.7119	29.3124	30.0195	29.2136	29.3387	29.2217	30.3638	28.8397	28.5055	28.9453	29.8131	28.6825	28.7113	30.09	29.5967	28.1828	29.3165	28.4094	29.1077	28.7678	28.4862	29.0577	29.3677	27.924	28.5452	28.6782	29.1241	28.7016	29.5784	29.3854	28.5296	28.9154	28.7009	28.309	28.8474	29.0738	28.8027	28.8731	29.266	6,7-dimethyl-8-ribityllumazine synthase (DMRL synthase) (LS) (Lumazine synthase) (EC 2.5.1.78)	ribH BceJ2315_30000 BCAL3054	BCAL3054	Burkholderia cenocepacia (strain ATCC BAA-245 / DSM 16553 / LMG 16656 / NCTC 13227 / J2315 / CF5610) (Burkholderia cepacia (strain J2315))	6,7-dimethyl-8-ribityllumazine synthase activity [GO:0000906];riboflavin biosynthetic process [GO:0009231]";transferase activity [GO:0016740];"riboflavin synthase complex [GO:0009349]	riboflavin biosynthetic process [GO:0009231]
28.9691	29.9946	29.6618	30.0124	29.1647	29.9595	29.6558	29.8229	29.6666	29.9232	29.657	29.856	28.1801	29.7836	29.9112	30.0361	29.2611	29.66	29.6062	30.126	29.759	29.7151	29.3623	29.676	29.5221	29.6181	29.5144	29.8841	29.1712	29.511	29.3332	29.8506	30.0715	30.106	29.8525	29.8895	29.1298	30.1998	28.7319	29.8915	29.7025	29.6436	29.7683	29.8203	N utilization substance protein B homolog (Protein NusB)	nusB BceJ2315_30010 BCAL3055	BCAL3055	Burkholderia cenocepacia (strain ATCC BAA-245 / DSM 16553 / LMG 16656 / NCTC 13227 / J2315 / CF5610) (Burkholderia cepacia (strain J2315))	DNA-templated transcription, termination [GO:0006353];regulation of transcription, DNA-templated [GO:0006355]";"RNA binding [GO:0003723]	regulation of transcription, DNA-templated [GO:0006355]";"DNA-templated transcription, termination [GO:0006353]
30.4298	30.6002	30.6885	30.6655	30.8382	30.8204	30.8336	30.887	30.5916	30.6012	30.7139	30.589	30.561	30.5525	30.6186	30.7349	30.7199	30.6324	30.6832	30.7709	30.8461	30.8422	30.7374	30.967	30.5077	30.3504	30.3542	30.7804	30.6535	30.6134	30.68	30.8284	31.2769	31.297	31.353	31.2958	31.5502	31.3898	31.5181	31.5096	31.2495	31.2222	31.3165	31.2911	Protein RecA (Recombinase A)	recA BceJ2315_09430 BCAL0953	BCAL0953	Burkholderia cenocepacia (strain ATCC BAA-245 / DSM 16553 / LMG 16656 / NCTC 13227 / J2315 / CF5610) (Burkholderia cepacia (strain J2315))	ATP binding [GO:0005524];DNA recombination [GO:0006310];DNA repair [GO:0006281];DNA-dependent ATPase activity [GO:0008094];single-stranded DNA binding [GO:0003697];SOS response [GO:0009432];cytoplasm [GO:0005737]	DNA repair [GO:0006281];SOS response [GO:0009432];DNA recombination [GO:0006310]
32.0506	32.1446	32.2199	32.3039	32.1209	32.1609	32.3199	32.3557	32.302	32.2934	32.4245	32.3678	32.2856	32.3287	32.4379	32.5118	32.4406	32.3516	32.5066	32.5777	32.4744	32.3816	32.3803	32.5494	32.3034	32.3606	32.3525	32.3776	31.9908	32.1167	32.1422	32.2323	32.2318	32.3245	32.3382	32.3208	32.2526	32.3227	32.296	32.3322	32.4319	32.4746	32.4556	32.4752	Succinate--CoA ligase [ADP-forming] subunit beta (EC 6.2.1.5) (Succinyl-CoA synthetase subunit beta) (SCS-beta)	sucC BceJ2315_09460 BCAL0956	BCAL0956	Burkholderia cenocepacia (strain ATCC BAA-245 / DSM 16553 / LMG 16656 / NCTC 13227 / J2315 / CF5610) (Burkholderia cepacia (strain J2315))	metal ion binding [GO:0046872];succinate-CoA ligase (ADP-forming) activity [GO:0004775];tricarboxylic acid cycle [GO:0006099];ATP binding [GO:0005524]	tricarboxylic acid cycle [GO:0006099]
26.8053	26.8296	26.8369	26.7798	25.0331	26.6364	27.0436	26.7006	26.8999	26.9569	26.4803	26.8466	24.5683	25.858	26.0081	25.9002	25.9281	26.1971	26.2396	25.9697	25.1616	26.0161	25.9666	26.2061	26.2061	25.7231	26.0703	24.3108	25.9879	26.336	26.3085	25.6688	27.1338	26.8365	27.0791	26.6628	27.4868	26.868	27.3006	27.0706	26.8324	27.1705	26.8201	27.0878	Cyclic pyranopterin monophosphate synthase (EC 4.6.1.17) (Molybdenum cofactor biosynthesis protein C)	moaC BceJ2315_09520 BCAL0962	BCAL0962	Burkholderia cenocepacia (strain ATCC BAA-245 / DSM 16553 / LMG 16656 / NCTC 13227 / J2315 / CF5610) (Burkholderia cepacia (strain J2315))	Mo-molybdopterin cofactor biosynthetic process [GO:0006777];cyclic pyranopterin monophosphate synthase activity [GO:0061799]	Mo-molybdopterin cofactor biosynthetic process [GO:0006777]
29.0795	28.9996	28.8357	28.982	29.1623	28.9004	29.0105	28.9653	29.0189	28.9801	28.9282	29.3603	28.4975	28.3654	28.5376	28.8041	28.8071	28.533	28.6914	28.7432	28.7239	28.6158	28.3884	28.6514	28.6207	28.5065	28.4521	28.7128	28.3844	28.636	28.3621	28.5008	29.0623	29.0122	29.1505	29.0305	28.9489	28.9522	28.8069	28.8925	29.0208	28.9046	28.8208	28.9363	2-C-methyl-D-erythritol 2,4-cyclodiphosphate synthase (MECDP-synthase) (MECPP-synthase) (MECPS) (EC 4.6.1.12)	ispF BceJ2315_19780 BCAL2015	BCAL2015	Burkholderia cenocepacia (strain ATCC BAA-245 / DSM 16553 / LMG 16656 / NCTC 13227 / J2315 / CF5610) (Burkholderia cepacia (strain J2315))	isopentenyl diphosphate biosynthetic process, methylerythritol 4-phosphate pathway [GO:0019288];metal ion binding [GO:0046872];terpenoid biosynthetic process [GO:0016114]";"2-C-methyl-D-erythritol 2,4-cyclodiphosphate synthase activity [GO:0008685]	terpenoid biosynthetic process [GO:0016114]";"isopentenyl diphosphate biosynthetic process, methylerythritol 4-phosphate pathway [GO:0019288]
27.8245	27.7939	27.8263	27.7766	28.0363	27.9558	27.86	27.7488	28.0236	27.9165	27.9085	27.8934	27.4962	27.3836	27.5257	27.3663	27.609	27.3547	27.6867	27.1971	27.6242	27.4032	27.7594	27.3394	27.2863	27.2751	27.2609	27.2041	27.4937	27.3925	27.3171	27.3406	27.9617	27.7273	27.8978	27.9362	27.8459	27.7706	27.854	27.7311	27.8475	27.6224	27.7289	27.7614	2-C-methyl-D-erythritol 4-phosphate cytidylyltransferase (EC 2.7.7.60) (4-diphosphocytidyl-2C-methyl-D-erythritol synthase) (MEP cytidylyltransferase) (MCT)	ispD BceJ2315_19790 BCAL2016	BCAL2016	Burkholderia cenocepacia (strain ATCC BAA-245 / DSM 16553 / LMG 16656 / NCTC 13227 / J2315 / CF5610) (Burkholderia cepacia (strain J2315))	isopentenyl diphosphate biosynthetic process, methylerythritol 4-phosphate pathway [GO:0019288]";"2-C-methyl-D-erythritol 4-phosphate cytidylyltransferase activity [GO:0050518]	isopentenyl diphosphate biosynthetic process, methylerythritol 4-phosphate pathway [GO:0019288]
28.0564	28.0309	27.8488	28.2218	28.5542	28.0149	28.0239	27.8079	28.6484	28.3487	27.9033	28.2657	28.4367	28.9538	27.6733	28.8305	28.5972	28.7944	28.2996	28.928	28.6832	28.996	28.0064	28.3602	28.3164	28.0028	28.0674	28.5254	28.7685	29.0697	28.633	29.234	28.776	29.3064	29.2734	29.1478	29.5478	29.2019	29.3781	29.3099	29.8581	29.5189	29.4826	29.1965	Large-conductance mechanosensitive channel	mscL BceJ2315_19870 BCAL2024	BCAL2024	Burkholderia cenocepacia (strain ATCC BAA-245 / DSM 16553 / LMG 16656 / NCTC 13227 / J2315 / CF5610) (Burkholderia cepacia (strain J2315))	ion channel activity [GO:0005216];plasma membrane [GO:0005886];integral component of membrane [GO:0016021]
29.4093	29.9075	29.913	30.0025	29.5347	29.5667	29.4566	29.6319	29.6094	29.7189	29.6851	29.6203	29.3636	29.5978	29.5918	29.6847	29.2656	29.3171	29.0918	29.4456	29.0635	29.357	29.0045	29.3543	29.6018	29.4841	29.3957	29.5684	29.2665	29.444	29.4603	29.3948	30.1381	30.2103	30.1037	30.0292	29.8358	29.8521	29.746	29.7581	29.8565	29.8797	29.9243	29.9431	GMP synthase [glutamine-hydrolyzing] (EC 6.3.5.2) (GMP synthetase) (Glutamine amidotransferase)	guaA BceJ2315_20240 BCAL2061	BCAL2061	Burkholderia cenocepacia (strain ATCC BAA-245 / DSM 16553 / LMG 16656 / NCTC 13227 / J2315 / CF5610) (Burkholderia cepacia (strain J2315))	glutamine metabolic process [GO:0006541];GMP biosynthetic process [GO:0006177];GMP synthase (glutamine-hydrolyzing) activity [GO:0003922];pyrophosphatase activity [GO:0016462];ATP binding [GO:0005524]	GMP biosynthetic process [GO:0006177];glutamine metabolic process [GO:0006541]
28.256	28.3884	28.4826	28.325	28.594	28.7327	28.4863	28.4541	28.54	28.4727	28.5183	28.306	28.9457	28.8921	29.0397	28.8728	29.2284	29.0114	29.1992	29.0193	28.8457	28.9599	29.0789	28.9782	28.9624	28.8863	28.8469	28.8917	29.3181	29.3368	29.2786	29.2315	28.0285	27.8875	27.8481	27.9078	27.932	27.854	27.9673	27.8232	27.8904	27.854	27.733	27.8396	Putative phosphoenolpyruvate synthase regulatory protein (PEP synthase regulatory protein) (PSRP) (EC 2.7.11.33) (EC 2.7.4.28) (Pyruvate, water dikinase regulatory protein)	BceJ2315_20370 BCAL2075	BCAL2075	Burkholderia cenocepacia (strain ATCC BAA-245 / DSM 16553 / LMG 16656 / NCTC 13227 / J2315 / CF5610) (Burkholderia cepacia (strain J2315))	protein serine/threonine kinase activity [GO:0004674];ATP binding [GO:0005524]
NaN	23.5143	24.6295	23.5561	23.4837	19.614	24.5064	24.2212	22.4634	22.8504	23.506	23.4032	NaN	NaN	23.7884	NaN	22.7694	NaN	24.538	21.6839	23.7961	22.5569	24.7117	24.1111	25.7625	NaN	26.4106	26.3309	24.4678	24.4779	24.5875	20.6851	23.7125	24.8542	24.1444	24.581	24.6645	25.3213	25.0407	24.9354	23.9423	24.4895	23.9693	23.394	Ribonuclease HII (RNase HII) (EC 3.1.26.4)	rnhB BceJ2315_20390 BCAL2077	BCAL2077	Burkholderia cenocepacia (strain ATCC BAA-245 / DSM 16553 / LMG 16656 / NCTC 13227 / J2315 / CF5610) (Burkholderia cepacia (strain J2315))	metal ion binding [GO:0046872];RNA binding [GO:0003723];RNA-DNA hybrid ribonuclease activity [GO:0004523];cytoplasm [GO:0005737]
27.0467	27.7223	27.7746	27.8196	27.7539	27.6875	27.647	27.6925	27.5799	27.7902	27.721	27.6112	27.0928	27.7882	27.9259	27.6485	26.9794	27.7206	27.8052	27.6305	27.5719	27.6669	27.6448	27.418	27.8487	27.7759	27.8348	27.8463	27.7804	28.2466	28.1177	27.8858	27.7344	27.9543	27.7518	27.8509	27.8229	27.9303	27.7103	27.7572	27.6318	27.5579	27.6576	27.5584	Lipid-A-disaccharide synthase (EC 2.4.1.182)	lpxB BceJ2315_20400 BCAL2078	BCAL2078	Burkholderia cenocepacia (strain ATCC BAA-245 / DSM 16553 / LMG 16656 / NCTC 13227 / J2315 / CF5610) (Burkholderia cepacia (strain J2315))	lipid A biosynthetic process [GO:0009245];lipid-A-disaccharide synthase activity [GO:0008915]	lipid A biosynthetic process [GO:0009245]
29.1838	29.1421	29.1856	29.049	29.0622	29.2594	29.1424	29.4281	28.9518	29.3074	29.0479	29.0618	28.8477	29.0958	29.333	29.2298	28.9537	29.3053	29.1846	29.3197	29.2322	29.1665	29.0639	29.2191	29.3969	29.5114	29.5436	29.4111	29.0781	29.1286	29.2988	29.2541	29.4341	29.3891	29.4806	29.3712	29.6055	29.4871	29.4652	29.4085	29.4069	29.3945	29.3316	29.4686	Acyl-[acyl-carrier-protein]--UDP-N-acetylglucosamine O-acyltransferase (UDP-N-acetylglucosamine acyltransferase) (EC 2.3.1.129)	lpxA BceJ2315_20410 BCAL2079	BCAL2079	Burkholderia cenocepacia (strain ATCC BAA-245 / DSM 16553 / LMG 16656 / NCTC 13227 / J2315 / CF5610) (Burkholderia cepacia (strain J2315))	acyl-[acyl-carrier-protein]-UDP-N-acetylglucosamine O-acyltransferase activity [GO:0008780];lipid A biosynthetic process [GO:0009245];cytoplasm [GO:0005737]	lipid A biosynthetic process [GO:0009245]
29.3662	29.3928	29.4153	29.3476	29.3161	29.3192	29.2886	29.1976	29.2547	29.322	29.3023	29.1813	29.0674	29.1257	29.3	29.0585	29.0355	29.0833	29.2297	29.0959	29.0396	29.066	29.1002	29.0908	29.112	29.113	29.1715	29.1086	28.8334	29.0402	29.0271	28.8535	29.31	29.2565	29.2286	29.1875	29.1185	29.1091	29.1327	29.0051	29.1483	29.1179	29.1128	29.0632	UDP-3-O-acylglucosamine N-acyltransferase (EC 2.3.1.-)	lpxD BceJ2315_20430 BCAL2081	BCAL2081	Burkholderia cenocepacia (strain ATCC BAA-245 / DSM 16553 / LMG 16656 / NCTC 13227 / J2315 / CF5610) (Burkholderia cepacia (strain J2315))	lipid A biosynthetic process [GO:0009245];N-acyltransferase activity [GO:0016410]	lipid A biosynthetic process [GO:0009245]
28.9864	29.1519	29.0403	29.2125	28.8911	28.8777	28.9194	29.0235	28.8966	29.0557	29.0414	29.085	28.8262	28.9002	29.0781	29.1794	28.93	28.9383	29.0465	29.1328	28.9053	28.9534	28.8795	29.0533	28.8502	28.7896	28.8258	28.9679	28.6597	28.9696	29.0034	28.9032	28.8436	28.7412	28.8894	28.7171	28.7357	28.6829	28.6299	28.7444	28.6459	28.7131	28.7704	28.8011	1-deoxy-D-xylulose 5-phosphate reductoisomerase (DXP reductoisomerase) (EC 1.1.1.267) (1-deoxyxylulose-5-phosphate reductoisomerase) (2-C-methyl-D-erythritol 4-phosphate synthase)	dxr BceJ2315_20470 BCAL2085	BCAL2085	Burkholderia cenocepacia (strain ATCC BAA-245 / DSM 16553 / LMG 16656 / NCTC 13227 / J2315 / CF5610) (Burkholderia cepacia (strain J2315))	isopentenyl diphosphate biosynthetic process, methylerythritol 4-phosphate pathway [GO:0019288]";metal ion binding [GO:0046872];NADPH binding [GO:0070402];"1-deoxy-D-xylulose-5-phosphate reductoisomerase activity [GO:0030604]	isopentenyl diphosphate biosynthetic process, methylerythritol 4-phosphate pathway [GO:0019288]
31.3178	31.9588	32.1101	32.0582	31.5796	31.857	31.6822	31.4421	31.9719	32.1721	31.9842	31.9921	32.0031	32.2878	32.0593	32.1396	31.889	31.957	31.7765	32.1045	31.7827	31.8286	31.9031	31.8004	31.9366	32.269	32.0811	32.1073	31.5587	31.4881	31.5688	31.6168	31.8276	31.8863	31.4593	31.3087	31.5605	31.6886	31.3717	31.6772	31.433	31.7411	31.9675	31.791	Ribosome-recycling factor (RRF) (Ribosome-releasing factor)	frr BceJ2315_20500 BCAL2088	BCAL2088	Burkholderia cenocepacia (strain ATCC BAA-245 / DSM 16553 / LMG 16656 / NCTC 13227 / J2315 / CF5610) (Burkholderia cepacia (strain J2315))	translation [GO:0006412];cytoplasm [GO:0005737]	translation [GO:0006412]
32.1221	32.4539	32.3916	32.6116	32.2426	32.2618	32.3616	32.4314	31.9283	32.3347	32.339	32.3114	32.4892	32.6057	32.7267	32.8497	32.4805	32.3746	32.6078	32.4874	32.6214	32.4096	32.5128	32.6815	32.3989	32.5509	32.6832	32.6136	32.0468	32.1024	32.1297	32.2339	32.4919	32.554	32.6217	32.6054	32.1597	32.3081	32.1192	32.3093	32.3642	32.2958	32.3884	32.5029	Elongation factor Ts (EF-Ts)	tsf BceJ2315_20520 BCAL2090	BCAL2090	Burkholderia cenocepacia (strain ATCC BAA-245 / DSM 16553 / LMG 16656 / NCTC 13227 / J2315 / CF5610) (Burkholderia cepacia (strain J2315))	translation elongation factor activity [GO:0003746];cytoplasm [GO:0005737]
32.3443	32.5881	32.6757	32.6256	32.6753	32.8264	32.663	32.7946	32.5431	32.6589	32.7304	32.5838	32.7995	32.7579	32.774	32.8067	33.0275	32.6576	33.007	32.8526	33.1149	32.7814	33.0784	33.1419	32.6567	32.6681	32.5726	32.7548	32.9178	32.8618	32.9649	32.9746	32.9848	32.8833	32.6389	32.9257	32.6894	32.9251	32.7106	32.8453	32.7361	32.7649	32.6614	32.7271	30S ribosomal protein S2	rpsB BceJ2315_20530 BCAL2091	BCAL2091	Burkholderia cenocepacia (strain ATCC BAA-245 / DSM 16553 / LMG 16656 / NCTC 13227 / J2315 / CF5610) (Burkholderia cepacia (strain J2315))	structural constituent of ribosome [GO:0003735];translation [GO:0006412];small ribosomal subunit [GO:0015935]	translation [GO:0006412]
27.5704	27.8485	27.8075	27.7701	27.92	27.7477	27.597	27.722	27.6893	27.4597	27.5335	27.5511	27.3451	27.4229	27.7627	27.5545	27.3192	27.1208	27.3705	27.3151	27.4184	27.1511	27.3222	27.3931	27.6158	27.5134	27.4812	27.5697	26.8753	27.1452	27.1318	27.1346	27.715	27.4486	27.6196	27.5133	27.3686	27.4507	27.4602	27.4033	27.5408	27.4604	27.4172	27.4984	DNA ligase (EC 6.5.1.2) (Polydeoxyribonucleotide synthase [NAD(+)])	ligA BceJ2315_20580 BCAL2096	BCAL2096	Burkholderia cenocepacia (strain ATCC BAA-245 / DSM 16553 / LMG 16656 / NCTC 13227 / J2315 / CF5610) (Burkholderia cepacia (strain J2315))	DNA ligase (NAD+) activity [GO:0003911];DNA repair [GO:0006281];DNA replication [GO:0006260];metal ion binding [GO:0046872];DNA binding [GO:0003677]	DNA replication [GO:0006260];DNA repair [GO:0006281]
31.1017	31.27	31.3415	31.3123	31.0945	31.1805	31.2497	31.2569	31.0923	31.229	31.226	31.1801	30.8656	31.0423	30.8726	31.0635	31.0411	30.9924	30.859	31.1101	31.0775	30.9745	30.8699	31.1306	31.1515	31.1308	31.1328	31.1547	30.9783	30.9788	31.1136	30.9596	31.3532	31.2788	31.3399	31.2224	31.2208	31.1545	31.2301	31.2215	31.1358	31.2341	31.2447	31.2563	2,3,4,5-tetrahydropyridine-2,6-dicarboxylate N-succinyltransferase (EC 2.3.1.117) (Tetrahydrodipicolinate N-succinyltransferase) (THP succinyltransferase) (Tetrahydropicolinate succinylase)	dapD BceJ2315_20630 BCAL2101	BCAL2101	Burkholderia cenocepacia (strain ATCC BAA-245 / DSM 16553 / LMG 16656 / NCTC 13227 / J2315 / CF5610) (Burkholderia cepacia (strain J2315))	2,3,4,5-tetrahydropyridine-2,6-dicarboxylate N-succinyltransferase activity [GO:0008666];diaminopimelate biosynthetic process [GO:0019877];lysine biosynthetic process via diaminopimelate [GO:0009089]";"cytoplasm [GO:0005737]	lysine biosynthetic process via diaminopimelate [GO:0009089];diaminopimelate biosynthetic process [GO:0019877]
27.2405	27.1891	27.3394	27.4906	27.5177	27.3265	27.5236	27.4832	27.3625	27.4008	27.3729	27.3877	27.0931	26.9467	27.1977	27.1823	27.5299	27.0544	27.2422	27.2887	27.6291	27.1462	27.2497	27.4388	27.1132	27.1299	27.1541	27.174	27.2982	27.2954	27.2904	27.3471	27.5315	27.5441	27.5572	27.4196	27.3828	27.3189	27.2751	27.45	27.2449	27.3619	27.2457	27.4027	Succinyl-diaminopimelate desuccinylase (SDAP desuccinylase) (EC 3.5.1.18) (N-succinyl-LL-2,6-diaminoheptanedioate amidohydrolase)	dapE BceJ2315_20650 BCAL2103	BCAL2103	Burkholderia cenocepacia (strain ATCC BAA-245 / DSM 16553 / LMG 16656 / NCTC 13227 / J2315 / CF5610) (Burkholderia cepacia (strain J2315))	diaminopimelate biosynthetic process [GO:0019877];lysine biosynthetic process via diaminopimelate [GO:0009089];metallopeptidase activity [GO:0008237];succinyl-diaminopimelate desuccinylase activity [GO:0009014];metal ion binding [GO:0046872]	lysine biosynthetic process via diaminopimelate [GO:0009089];diaminopimelate biosynthetic process [GO:0019877]
30.1859	30.6895	30.7199	30.777	30.5912	30.6267	30.5889	30.6705	30.3865	30.6672	30.6616	30.6556	30.2183	30.2215	30.4123	30.2197	30.2227	30.1623	30.4732	30.2494	30.297	30.2104	30.3407	30.2792	30.1394	30.1905	30.0299	30.1883	30.2304	30.2208	30.1504	30.136	30.7014	30.7342	30.539	30.5869	30.3379	30.4706	30.3293	30.4036	30.3425	30.2775	30.1619	30.2266	Glutamate--tRNA ligase (EC 6.1.1.17) (Glutamyl-tRNA synthetase) (GluRS)	gltX BceJ2315_20890 BCAL2126	BCAL2126	Burkholderia cenocepacia (strain ATCC BAA-245 / DSM 16553 / LMG 16656 / NCTC 13227 / J2315 / CF5610) (Burkholderia cepacia (strain J2315))	ATP binding [GO:0005524];glutamate-tRNA ligase activity [GO:0004818];glutamyl-tRNA aminoacylation [GO:0006424];tRNA binding [GO:0000049];zinc ion binding [GO:0008270];cytoplasm [GO:0005737]	glutamyl-tRNA aminoacylation [GO:0006424]
29.1764	29.4703	29.4697	29.4873	29.4038	29.4197	29.3499	29.2752	29.4561	29.4954	29.492	29.4348	29.3916	29.3389	29.5732	29.3814	29.4411	29.3156	29.5598	29.4889	29.2594	29.4406	29.5533	29.3541	29.4603	29.402	29.4184	29.4252	29.2467	29.412	29.3513	29.229	29.5295	29.4381	29.4735	29.431	29.3919	29.4682	29.4277	29.4258	29.5008	29.4614	29.4915	29.3873	Aspartate carbamoyltransferase (EC 2.1.3.2) (Aspartate transcarbamylase) (ATCase)	pyrB BceJ2315_30840 BCAL3139	BCAL3139	Burkholderia cenocepacia (strain ATCC BAA-245 / DSM 16553 / LMG 16656 / NCTC 13227 / J2315 / CF5610) (Burkholderia cepacia (strain J2315))	aspartate carbamoyltransferase activity [GO:0004070];cellular amino acid metabolic process [GO:0006520];'de novo' pyrimidine nucleobase biosynthetic process [GO:0006207];'de novo' UMP biosynthetic process [GO:0044205];amino acid binding [GO:0016597]	cellular amino acid metabolic process [GO:0006520];'de novo' UMP biosynthetic process [GO:0044205];'de novo' pyrimidine nucleobase biosynthetic process [GO:0006207]
25.5357	26.6117	26.5833	26.2886	26.1636	26.5203	26.354	26.3128	26.0254	26.4515	26.2274	26.3258	26.1946	26.0581	26.3599	26.1369	25.9694	26.1819	26.3077	25.9958	25.8408	25.9167	26.6372	25.8458	26.9232	26.7898	26.6436	26.5728	26.4461	25.8698	25.9392	25.8977	26.3958	26.2395	26.6496	26.3889	26.4262	26.4495	26.5234	26.3844	26.3387	26.2583	26.4399	26.4158	Putative pre-16S rRNA nuclease (EC 3.1.-.-)	BceJ2315_30860 BCAL3141	BCAL3141	Burkholderia cenocepacia (strain ATCC BAA-245 / DSM 16553 / LMG 16656 / NCTC 13227 / J2315 / CF5610) (Burkholderia cepacia (strain J2315))	nuclease activity [GO:0004518];nucleic acid binding [GO:0003676];rRNA processing [GO:0006364];cytoplasm [GO:0005737]	rRNA processing [GO:0006364]
26.1477	29.4607	29.3987	29.4662	29.097	28.3903	28.9948	29.0485	28.6325	29.0991	29.3045	29.5457	28.9656	29.0423	29.2914	29.5255	29.068	29.3967	29.3393	29.7041	29.0784	29.5156	28.8357	29.1012	29.5365	29.282	28.6476	29.4964	28.821	29.3471	29.3836	28.9607	29.2934	29.5128	29.3868	29.0439	29.0875	29.3418	28.8954	29.0926	29.279	29.0446	29.236	28.8984	UPF0301 protein BceJ2315_30870	BceJ2315_30870 BCAL3142	BCAL3142	Burkholderia cenocepacia (strain ATCC BAA-245 / DSM 16553 / LMG 16656 / NCTC 13227 / J2315 / CF5610) (Burkholderia cepacia (strain J2315))
26.1696	25.7477	25.8203	26.0182	25.8359	25.9082	25.6376	24.9214	25.857	25.7781	25.8394	25.7235	25.8842	25.893	25.458	25.8265	24.6117	25.8112	25.1713	25.4028	25.4988	25.1375	25.2689	24.8102	26.1392	26.2798	26.142	26.1517	25.0675	24.7212	24.9324	24.6884	25.2325	24.5359	24.9149	25.1093	25.0295	24.897	24.9282	24.5922	25.1031	24.7996	25.174	25.0245	Homogentisate 1,2-dioxygenase (HGDO) (EC 1.13.11.5) (Homogentisate oxygenase) (Homogentisic acid oxidase) (Homogentisicase)	hmgA BceJ2315_31290 BCAL3184	BCAL3184	Burkholderia cenocepacia (strain ATCC BAA-245 / DSM 16553 / LMG 16656 / NCTC 13227 / J2315 / CF5610) (Burkholderia cepacia (strain J2315))	L-phenylalanine catabolic process [GO:0006559];metal ion binding [GO:0046872];tyrosine catabolic process [GO:0006572]";"homogentisate 1,2-dioxygenase activity [GO:0004411]	tyrosine catabolic process [GO:0006572];L-phenylalanine catabolic process [GO:0006559]
26.5405	26.3128	25.9106	26.1329	26.735	26.8855	26.5632	26.4849	26.6423	26.6206	26.6605	26.6571	27.1901	26.5207	26.8331	26.6756	26.9209	26.7761	27.059	26.7754	26.7648	26.8624	27.1911	26.9569	26.622	26.5681	26.5854	26.7612	27.5234	27.3347	27.4041	26.9948	26.0533	26.0048	25.7526	25.9151	25.4583	25.842	24.7889	25.6398	26.0456	26.0231	24.7614	25.7569	Transcriptional repressor NrdR	nrdR BceJ2315_31410 BCAL3196	BCAL3196	Burkholderia cenocepacia (strain ATCC BAA-245 / DSM 16553 / LMG 16656 / NCTC 13227 / J2315 / CF5610) (Burkholderia cepacia (strain J2315))	DNA binding [GO:0003677];negative regulation of transcription, DNA-templated [GO:0045892];transcription, DNA-templated [GO:0006351]";zinc ion binding [GO:0008270];"ATP binding [GO:0005524]	transcription, DNA-templated [GO:0006351]";"negative regulation of transcription, DNA-templated [GO:0045892]
28.5816	28.7321	28.7482	28.8119	29.2601	29.2629	29.1707	29.1725	29.0654	29.0611	29.0585	28.9598	29.3911	29.5418	29.4831	29.6008	30.1111	29.8264	30.1986	30.1003	29.9331	30.0508	29.9293	30.0291	26.1717	26.4401	26.5274	26.6926	26.104	26.032	26.0961	25.8883	26.5392	26.5906	26.7375	26.5687	26.5547	26.497	26.3581	26.3024	26.6922	26.6041	26.9668	26.6015	N-succinylglutamate 5-semialdehyde dehydrogenase (EC 1.2.1.71) (Succinylglutamic semialdehyde dehydrogenase) (SGSD)	astD BceJ2315_10460 BCAL1062	BCAL1062	Burkholderia cenocepacia (strain ATCC BAA-245 / DSM 16553 / LMG 16656 / NCTC 13227 / J2315 / CF5610) (Burkholderia cepacia (strain J2315))	arginine catabolic process to succinate [GO:0019545];succinylglutamate-semialdehyde dehydrogenase activity [GO:0043824]	arginine catabolic process to succinate [GO:0019545]
29.2128	29.1748	29.1269	29.049	29.6616	29.6523	29.683	29.5283	29.4511	29.3355	29.3654	29.3232	29.8696	29.8085	29.9219	30.032	30.5221	30.3394	30.6368	30.5617	30.3444	30.5355	30.4552	30.3033	27.1279	27.4062	27.3239	26.9563	27.0853	26.9096	26.9237	26.7255	27.5586	27.3146	27.4707	27.1996	26.9313	27.084	27.2379	27.0614	26.9165	27.0712	27.3781	27.3174	N-succinylarginine dihydrolase (EC 3.5.3.23)	astB BceJ2315_10470 BCAL1063	BCAL1063	Burkholderia cenocepacia (strain ATCC BAA-245 / DSM 16553 / LMG 16656 / NCTC 13227 / J2315 / CF5610) (Burkholderia cepacia (strain J2315))	arginine catabolic process to succinate [GO:0019545];N-succinylarginine dihydrolase activity [GO:0009015]	arginine catabolic process to succinate [GO:0019545]
25.6243	26.0921	25.6291	24.9382	26.7781	26.7694	26.7325	26.5241	25.6009	26.4726	26.4814	25.6416	27.362	26.9688	27.2673	26.9811	27.9462	27.5135	27.9821	27.5667	27.8006	27.6913	27.7874	27.7047	NaN	21.3512	22.0753	21.3993	NaN	22.3494	22.0394	NaN	23.8752	24.8222	NaN	23.6694	NaN	23.6199	23.282	24.7751	NaN	21.94	23.0908	22.3963	Succinylglutamate desuccinylase (EC 3.5.1.96)	astE BceJ2315_10480 BCAL1064	BCAL1064	Burkholderia cenocepacia (strain ATCC BAA-245 / DSM 16553 / LMG 16656 / NCTC 13227 / J2315 / CF5610) (Burkholderia cepacia (strain J2315))	arginine catabolic process to glutamate [GO:0019544];arginine catabolic process to succinate [GO:0019545]";succinylglutamate desuccinylase activity [GO:0009017];zinc ion binding [GO:0008270];"hydrolase activity, acting on ester bonds [GO:0016788]	arginine catabolic process to succinate [GO:0019545];arginine catabolic process to glutamate [GO:0019544]
29.5359	30.0442	30.1335	29.7835	30.2199	30.5386	30.5665	30.309	30.0256	30.031	30.2203	30.0461	29.4005	28.9293	29.3036	29.2761	29.5651	28.2477	29.5263	29.2283	29.8934	29.1104	29.6092	29.7985	29.3766	29.0366	28.7697	29.4998	29.7685	29.7332	29.7903	29.9828	28.1989	28.2621	28.0811	28.5848	28.4681	28.3081	28.173	28.4694	28.5089	28.7644	28.3786	28.8308	Phosphomethylpyrimidine synthase (EC 4.1.99.17) (Hydroxymethylpyrimidine phosphate synthase) (HMP-P synthase) (HMP-phosphate synthase) (HMPP synthase) (Thiamine biosynthesis protein ThiC)	thiC BceJ2315_10870 BCAL1104	BCAL1104	Burkholderia cenocepacia (strain ATCC BAA-245 / DSM 16553 / LMG 16656 / NCTC 13227 / J2315 / CF5610) (Burkholderia cepacia (strain J2315))	lyase activity [GO:0016829];metal ion binding [GO:0046872];thiamine biosynthetic process [GO:0009228];thiamine diphosphate biosynthetic process [GO:0009229]";"4 iron, 4 sulfur cluster binding [GO:0051539]	thiamine diphosphate biosynthetic process [GO:0009229];thiamine biosynthetic process [GO:0009228]
28.7214	28.7006	28.776	28.7077	29.1701	29.1778	29.0883	29.0452	28.8475	28.8157	28.87	28.8169	28.6397	28.5182	28.6597	28.5379	29.0191	28.4841	29.1509	28.6836	29.3349	28.6929	29.2039	29.1017	28.2922	28.2463	28.1664	28.3326	28.8632	28.9871	28.8662	28.8494	28.9922	29.1965	28.8738	29.1305	29.2648	29.3651	29.2148	29.3071	29.0195	29.219	28.9876	28.9789	Acetyl-coenzyme A carboxylase carboxyl transferase subunit alpha (ACCase subunit alpha) (Acetyl-CoA carboxylase carboxyltransferase subunit alpha) (EC 6.4.1.2)	accA BceJ2315_21120 BCAL2148	BCAL2148	Burkholderia cenocepacia (strain ATCC BAA-245 / DSM 16553 / LMG 16656 / NCTC 13227 / J2315 / CF5610) (Burkholderia cepacia (strain J2315))	acetyl-CoA carboxylase activity [GO:0003989];ATP binding [GO:0005524];fatty acid biosynthetic process [GO:0006633];malonyl-CoA biosynthetic process [GO:2001295];acetyl-CoA carboxylase complex [GO:0009317]	malonyl-CoA biosynthetic process [GO:2001295];fatty acid biosynthetic process [GO:0006633]
27.6599	27.9257	27.8779	27.8827	27.7693	28.1734	28.1942	28.045	28.027	28.092	28.115	28.0921	27.2691	27.6077	27.5978	27.7313	27.8166	27.7739	27.7855	27.9941	27.7491	27.7835	27.6609	27.9202	27.3382	27.4208	27.3491	27.4832	27.3161	27.4755	27.6224	27.5524	27.9408	27.9611	27.8408	27.9188	28.0732	28.1142	28.0783	28.0907	27.9559	28.1302	27.9067	28.0949	Cysteine--tRNA ligase (EC 6.1.1.16) (Cysteinyl-tRNA synthetase) (CysRS)	cysS BceJ2315_21140 BCAL2150	BCAL2150	Burkholderia cenocepacia (strain ATCC BAA-245 / DSM 16553 / LMG 16656 / NCTC 13227 / J2315 / CF5610) (Burkholderia cepacia (strain J2315))	ATP binding [GO:0005524];cysteine-tRNA ligase activity [GO:0004817];cysteinyl-tRNA aminoacylation [GO:0006423];metal ion binding [GO:0046872];cytoplasm [GO:0005737]	cysteinyl-tRNA aminoacylation [GO:0006423]
30.7333	30.8234	30.8211	30.7669	30.9171	30.7955	30.7183	30.6519	30.9745	30.9307	30.8645	30.8458	30.2708	30.071	30.1535	30.1259	30.3003	30.0902	30.1379	30.1016	30.1779	30.1205	30.1259	30.044	29.9963	29.9077	29.8371	29.9457	30.1943	30.117	30.0895	30.0202	30.8082	30.7987	30.7002	30.7458	30.6983	30.685	30.737	30.6388	30.63	30.6472	30.5685	30.5551	DNA mismatch repair protein MutS	mutS BceJ2315_21240 BCAL2160	BCAL2160	Burkholderia cenocepacia (strain ATCC BAA-245 / DSM 16553 / LMG 16656 / NCTC 13227 / J2315 / CF5610) (Burkholderia cepacia (strain J2315))	mismatch repair [GO:0006298];mismatched DNA binding [GO:0030983];ATP binding [GO:0005524]	mismatch repair [GO:0006298]
31.8976	31.8482	31.9142	31.9557	31.6322	31.3572	31.6015	31.7469	31.6862	31.801	31.7724	31.7479	31.6694	31.9131	31.8545	32.3206	31.4186	31.8377	31.4486	31.8305	31.0248	31.5517	31.3592	31.5738	32.002	32.0395	32.0527	32.029	31.5119	31.854	31.8918	31.6313	31.4865	31.4658	31.5994	31.3612	31.5423	31.3851	31.3293	31.3699	31.6872	31.7235	31.8085	31.8333	Enolase (EC 4.2.1.11) (2-phospho-D-glycerate hydro-lyase) (2-phosphoglycerate dehydratase)	eno BceJ2315_21420 BCAL2179	BCAL2179	Burkholderia cenocepacia (strain ATCC BAA-245 / DSM 16553 / LMG 16656 / NCTC 13227 / J2315 / CF5610) (Burkholderia cepacia (strain J2315))	extracellular region [GO:0005576];glycolytic process [GO:0006096];magnesium ion binding [GO:0000287];phosphopyruvate hydratase activity [GO:0004634];phosphopyruvate hydratase complex [GO:0000015];cell surface [GO:0009986]	glycolytic process [GO:0006096]
29.4913	29.5216	29.5431	29.5459	29.4754	29.3595	29.3589	29.2906	29.5413	29.544	29.5339	29.4914	29.3185	29.3169	29.4796	29.4161	29.3918	29.2619	29.3816	29.2647	29.3783	29.1726	29.514	29.2793	29.2933	29.1385	29.2746	29.044	29.1933	29.2216	29.1958	29.1165	29.597	29.5718	29.5494	29.5454	29.3906	29.5145	29.3515	29.4893	29.5649	29.6772	29.6427	29.6192	2-dehydro-3-deoxyphosphooctonate aldolase (EC 2.5.1.55) (3-deoxy-D-manno-octulosonic acid 8-phosphate synthase) (KDO-8-phosphate synthase) (KDO 8-P synthase) (KDOPS) (Phospho-2-dehydro-3-deoxyoctonate aldolase)	kdsA BceJ2315_21430 BCAL2180	BCAL2180	Burkholderia cenocepacia (strain ATCC BAA-245 / DSM 16553 / LMG 16656 / NCTC 13227 / J2315 / CF5610) (Burkholderia cepacia (strain J2315))	3-deoxy-8-phosphooctulonate synthase activity [GO:0008676];lipopolysaccharide biosynthetic process [GO:0009103];cytoplasm [GO:0005737]	lipopolysaccharide biosynthetic process [GO:0009103]
30.184	30.2367	30.306	30.3595	30.1488	30.1516	30.0962	30.0919	30.2604	30.352	30.3827	30.3569	30.0189	30.0176	30.3087	30.0621	29.9561	29.8991	30.1308	29.9578	29.9378	29.8375	30.0755	29.981	29.8817	29.9283	29.9157	29.9129	29.9612	30.0945	30.0812	30.0486	30.4928	30.4314	30.4068	30.3979	30.2276	30.2815	30.1962	30.1429	30.4313	30.4805	30.386	30.4109	CTP synthase (EC 6.3.4.2) (Cytidine 5'-triphosphate synthase) (Cytidine triphosphate synthetase) (CTP synthetase) (CTPS) (UTP--ammonia ligase)	pyrG BceJ2315_21440 BCAL2181	BCAL2181	Burkholderia cenocepacia (strain ATCC BAA-245 / DSM 16553 / LMG 16656 / NCTC 13227 / J2315 / CF5610) (Burkholderia cepacia (strain J2315))	CTP synthase activity [GO:0003883];'de novo' CTP biosynthetic process [GO:0044210];glutamine metabolic process [GO:0006541];metal ion binding [GO:0046872];ATP binding [GO:0005524]	glutamine metabolic process [GO:0006541];'de novo' CTP biosynthetic process [GO:0044210]
29.2872	29.3282	29.3511	29.2137	29.4426	29.4091	29.2992	29.2374	29.3956	29.3436	29.2918	29.2722	29.3036	29.2167	29.159	29.217	29.5376	29.2268	29.3683	29.1566	29.443	29.2975	29.39	29.3844	29.1636	29.1101	29.0722	29.0713	29.2019	29.1112	29.0848	29.0204	29.3307	29.3321	29.2961	29.2651	29.3109	29.2379	29.2635	29.3235	29.3773	29.3822	29.3197	29.3594	Peptide chain release factor 2 (RF-2)	prfB BceJ2315_21520 BCAL2189	BCAL2189	Burkholderia cenocepacia (strain ATCC BAA-245 / DSM 16553 / LMG 16656 / NCTC 13227 / J2315 / CF5610) (Burkholderia cepacia (strain J2315))	translation release factor activity, codon specific [GO:0016149]";"cytoplasm [GO:0005737]
29.075	29.2336	29.3316	29.3018	29.5014	29.5758	29.4133	29.3397	29.4131	29.2647	29.3411	29.3054	29.3754	29.2078	29.1606	29.244	29.612	29.2315	29.3529	29.1988	29.4633	29.2675	29.442	29.4883	29.3094	29.2085	29.1063	29.1743	29.4451	29.3844	29.3463	29.3208	29.6611	29.5684	29.4816	29.561	29.5295	29.5618	29.5328	29.473	29.4964	29.5638	29.3973	29.4255	Lysine--tRNA ligase (EC 6.1.1.6) (Lysyl-tRNA synthetase) (LysRS)	lysS BceJ2315_21530 BCAL2190	BCAL2190	Burkholderia cenocepacia (strain ATCC BAA-245 / DSM 16553 / LMG 16656 / NCTC 13227 / J2315 / CF5610) (Burkholderia cepacia (strain J2315))	ATP binding [GO:0005524];lysine-tRNA ligase activity [GO:0004824];lysyl-tRNA aminoacylation [GO:0006430];metal ion binding [GO:0046872];nucleic acid binding [GO:0003676];cytoplasm [GO:0005737]	lysyl-tRNA aminoacylation [GO:0006430]
30.3146	30.3784	30.5493	30.5821	30.5319	30.5809	30.7266	30.7982	30.721	30.8147	30.8472	30.8424	30.2631	30.5637	30.521	30.6374	30.4588	30.6777	30.5465	30.8187	30.3429	30.6405	30.4362	30.6573	30.5383	30.6709	30.7362	30.4812	30.9368	31.094	31.2151	31.154	30.1749	30.2844	30.3647	30.3212	30.5453	30.5102	30.6222	30.6023	30.6229	30.6332	30.7378	30.7168	Protein TolB	tolB BceJ2315_31480 BCAL3203	BCAL3203	Burkholderia cenocepacia (strain ATCC BAA-245 / DSM 16553 / LMG 16656 / NCTC 13227 / J2315 / CF5610) (Burkholderia cepacia (strain J2315))	protein import [GO:0017038];periplasmic space [GO:0042597]	protein import [GO:0017038]
24.8373	24.9016	23.5002	25.1021	24.4978	24.7071	24.8905	25.5858	24.3357	24.8145	24.5754	25.5415	24.3011	23.8285	24.4559	24.6968	25.2693	24.7214	25.7137	25.2699	25.4626	24.4414	25.7858	26.0618	24.4409	24.4073	25.0842	25.0972	23.968	25.244	25.3337	24.748	23.3873	24.9834	25.5199	25.0542	25.8188	25.6896	25.5471	25.4782	25.1621	25.2629	25.0021	25.4235	tRNA dimethylallyltransferase (EC 2.5.1.75) (Dimethylallyl diphosphate:tRNA dimethylallyltransferase) (DMAPP:tRNA dimethylallyltransferase) (DMATase) (Isopentenyl-diphosphate:tRNA isopentenyltransferase) (IPP transferase) (IPPT) (IPTase)	miaA BceJ2315_31980 BCAL3257	BCAL3257	Burkholderia cenocepacia (strain ATCC BAA-245 / DSM 16553 / LMG 16656 / NCTC 13227 / J2315 / CF5610) (Burkholderia cepacia (strain J2315))	tRNA dimethylallyltransferase activity [GO:0052381];tRNA processing [GO:0008033];ATP binding [GO:0005524]	tRNA processing [GO:0008033]
30.5622	30.7274	30.8638	30.7782	30.5591	30.6019	30.6149	30.7354	30.5978	30.6737	30.5689	30.6911	30.5266	30.6507	30.6147	30.6923	30.4457	30.426	30.4925	30.5349	30.5972	30.4399	30.5716	30.5913	30.6746	30.8022	30.8729	30.7364	30.2235	30.2956	30.3409	30.4146	30.8231	30.7717	30.9279	30.767	30.7951	30.8251	30.7655	30.7835	30.8159	30.773	30.9546	30.9062	Phosphoribosylformylglycinamidine cyclo-ligase (EC 6.3.3.1) (AIR synthase) (AIRS) (Phosphoribosyl-aminoimidazole synthetase)	purM BceJ2315_32010 BCAL3261	BCAL3261	Burkholderia cenocepacia (strain ATCC BAA-245 / DSM 16553 / LMG 16656 / NCTC 13227 / J2315 / CF5610) (Burkholderia cepacia (strain J2315))	ATP binding [GO:0005524];'de novo' IMP biosynthetic process [GO:0006189];phosphoribosylformylglycinamidine cyclo-ligase activity [GO:0004641];cytoplasm [GO:0005737]	'de novo' IMP biosynthetic process [GO:0006189]
27.732	27.5323	27.6127	27.2781	28.3621	28.3403	28.2346	28.1581	27.9722	27.7162	27.7288	27.745	28.1516	27.6889	27.9864	27.7537	28.4266	27.7947	28.2241	27.7989	28.9006	28.0352	28.8592	28.591	27.6882	27.6066	27.7256	27.5441	28.7056	28.4826	28.5188	28.4436	28.0244	28.2688	27.8981	27.9851	28.3023	28.3608	28.2757	28.3318	27.7522	28.1654	27.711	27.8958	Chaperone protein HscA homolog	hscA BceJ2315_21570 BCAL2194	BCAL2194	Burkholderia cenocepacia (strain ATCC BAA-245 / DSM 16553 / LMG 16656 / NCTC 13227 / J2315 / CF5610) (Burkholderia cepacia (strain J2315))	ATPase activity [GO:0016887];iron-sulfur cluster assembly [GO:0016226];protein folding [GO:0006457];unfolded protein binding [GO:0051082];ATP binding [GO:0005524]	protein folding [GO:0006457];iron-sulfur cluster assembly [GO:0016226]
23.5065	25.9131	25.9425	23.9197	24.725	25.1231	25.6663	25.3342	23.1478	24.021	24.1662	26.5688	26.3899	25.4746	26.7503	26.64	26.9431	26.3154	26.7539	26.5551	27.351	26.6605	27.5456	27.3073	25.8768	25.7971	25.3711	26.008	27.1178	27.0631	26.8961	26.8231	26.5187	26.6113	26.55	26.4784	27.0393	27.2794	26.7969	27.0516	26.3846	26.7577	26.3987	26.5324	Co-chaperone protein HscB homolog	hscB BceJ2315_21580 BCAL2195	BCAL2195	Burkholderia cenocepacia (strain ATCC BAA-245 / DSM 16553 / LMG 16656 / NCTC 13227 / J2315 / CF5610) (Burkholderia cepacia (strain J2315))	chaperone binding [GO:0051087];protein maturation by iron-sulfur cluster transfer [GO:0097428];protein oligomerization [GO:0051259];ATPase activator activity [GO:0001671]	protein oligomerization [GO:0051259];protein maturation by iron-sulfur cluster transfer [GO:0097428]
29.619	29.7361	29.719	29.854	29.3289	29.6307	29.4839	29.524	29.5065	29.7008	29.6446	29.6221	29.2341	29.6389	29.5737	29.6951	29.451	29.3355	29.2902	29.5755	29.3827	29.2997	29.2907	29.3811	29.5643	29.4472	29.5534	29.5791	28.7715	29.1157	29.0357	29.3869	29.8662	29.7991	29.8069	29.9559	29.554	29.7009	29.5705	29.6077	29.7554	29.6423	29.7406	29.7354	Methenyltetrahydrofolate cyclohydrolase (EC 3.5.4.9)];Bifunctional protein FolD [Includes: Methylenetetrahydrofolate dehydrogenase (EC 1.5.1.5)	folD BceJ2315_21750 BCAL2212	BCAL2212	Burkholderia cenocepacia (strain ATCC BAA-245 / DSM 16553 / LMG 16656 / NCTC 13227 / J2315 / CF5610) (Burkholderia cepacia (strain J2315))	histidine biosynthetic process [GO:0000105];methionine biosynthetic process [GO:0009086];methylenetetrahydrofolate dehydrogenase (NADP+) activity [GO:0004488];purine nucleotide biosynthetic process [GO:0006164];tetrahydrofolate interconversion [GO:0035999];methenyltetrahydrofolate cyclohydrolase activity [GO:0004477]	methionine biosynthetic process [GO:0009086];purine nucleotide biosynthetic process [GO:0006164];tetrahydrofolate interconversion [GO:0035999];histidine biosynthetic process [GO:0000105]
28.4611	28.5857	26.7701	28.7028	29.0499	27.8723	28.3104	28.5046	27.7977	28.4406	27.6714	28.6487	29.4492	28.39	29.7997	29.134	28.6681	27.1087	27.9863	27.4557	29.9675	27.7413	25.9311	29.3114	28.0461	27.743	28.3573	28.615	29.2479	27.4153	27.0309	29.13	28.7356	28.0719	29.2509	28.9657	29.2385	28.5893	28.1663	28.3356	28.9419	28.2362	28.8864	28.0647	Probable Fe(2+)-trafficking protein	BceJ2315_21940 BCAL2232	BCAL2232	Burkholderia cenocepacia (strain ATCC BAA-245 / DSM 16553 / LMG 16656 / NCTC 13227 / J2315 / CF5610) (Burkholderia cepacia (strain J2315))	iron ion binding [GO:0005506]
27.7165	27.6665	27.539	27.704	26.0027	27.6614	27.8426	27.7582	27.2987	27.2866	27.2921	27.5315	26.4574	26.6483	26.7433	26.8612	25.8445	28.0033	27.1164	27.6485	25.4596	26.7724	27.8271	27.096	27.4533	27.9296	27.8553	27.9501	27.4274	27.4851	26.9219	27.3138	25.8645	25.8328	26.6755	26.8163	27.042	26.8754	27.2258	27.2646	26.7762	27.1746	26.6011	26.5678	Imidazolonepropionase (EC 3.5.2.7) (Imidazolone-5-propionate hydrolase)	hutI BceJ2315_22040 BCAL2242	BCAL2242	Burkholderia cenocepacia (strain ATCC BAA-245 / DSM 16553 / LMG 16656 / NCTC 13227 / J2315 / CF5610) (Burkholderia cepacia (strain J2315))	histidine catabolic process to glutamate and formamide [GO:0019556];histidine catabolic process to glutamate and formate [GO:0019557];imidazolonepropionase activity [GO:0050480];metal ion binding [GO:0046872];cytoplasm [GO:0005737]	histidine catabolic process to glutamate and formate [GO:0019557];histidine catabolic process to glutamate and formamide [GO:0019556]
29.4082	29.3972	29.3619	29.1967	29.3911	29.3842	29.4825	29.4048	29.3391	29.4594	29.2016	29.4892	28.4589	28.9124	28.6612	28.8995	29.1005	29.7949	29.207	29.5892	29.0318	29.5612	28.7811	28.8925	29.6212	29.7448	29.7969	29.8707	29.0037	29.099	29.0423	29.4833	28.6652	28.9749	28.6845	28.6661	29.1373	29.0242	29.122	29.2494	28.8953	29.1265	28.9232	29.0002	Histidine ammonia-lyase (Histidase) (EC 4.3.1.3)	hutH BceJ2315_22080 BCAL2246	BCAL2246	Burkholderia cenocepacia (strain ATCC BAA-245 / DSM 16553 / LMG 16656 / NCTC 13227 / J2315 / CF5610) (Burkholderia cepacia (strain J2315))	histidine ammonia-lyase activity [GO:0004397];histidine catabolic process to glutamate and formamide [GO:0019556];histidine catabolic process to glutamate and formate [GO:0019557];cytoplasm [GO:0005737]	histidine catabolic process to glutamate and formate [GO:0019557];histidine catabolic process to glutamate and formamide [GO:0019556]
30.4741	30.6704	30.5585	30.6971	30.0573	30.1533	30.1516	30.2954	30.2455	30.3975	30.5313	30.2655	30.617	30.8701	31.0921	30.9987	30.9719	30.7689	30.8992	31.2999	30.5862	30.8017	30.5541	30.8992	31.86	32.0269	32.0574	31.8367	31.8628	31.9353	32.0701	31.5319	30.2095	30.0815	30.183	30.1158	29.9825	29.9844	29.8889	29.9792	29.726	29.8838	30.0174	30.0695	Chaperone protein DnaJ	dnaJ BceJ2315_32090 BCAL3269	BCAL3269	Burkholderia cenocepacia (strain ATCC BAA-245 / DSM 16553 / LMG 16656 / NCTC 13227 / J2315 / CF5610) (Burkholderia cepacia (strain J2315))	ATP binding [GO:0005524];DNA replication [GO:0006260];heat shock protein binding [GO:0031072];metal ion binding [GO:0046872];protein folding [GO:0006457];response to heat [GO:0009408];unfolded protein binding [GO:0051082];cytoplasm [GO:0005737]	protein folding [GO:0006457];response to heat [GO:0009408];DNA replication [GO:0006260]
33.1981	33.3358	33.4391	33.5053	32.6002	32.8918	33.0202	33.0485	33.0049	33.1169	33.1588	33.1606	33.8189	33.894	34.0073	34.1737	33.7097	33.6945	33.8209	34.0439	33.5755	33.7174	33.3534	33.7213	35.2591	35.4153	35.443	35.3244	35.0062	35.0223	35.2224	35.0317	33.1726	33.1978	33.296	33.1932	32.9021	32.8303	32.8504	32.9863	32.9651	32.9583	33.1615	33.1494	Chaperone protein DnaK (HSP70) (Heat shock 70 kDa protein) (Heat shock protein 70)	dnaK BceJ2315_32100 BCAL3270	BCAL3270	Burkholderia cenocepacia (strain ATCC BAA-245 / DSM 16553 / LMG 16656 / NCTC 13227 / J2315 / CF5610) (Burkholderia cepacia (strain J2315))	protein folding [GO:0006457];unfolded protein binding [GO:0051082];ATP binding [GO:0005524]	protein folding [GO:0006457]
30.5572	31.5144	31.3137	30.7418	30.3242	30.2319	30.8745	30.4954	30.138	30.5362	30.3871	31.4378	32.0658	32.0426	32.1133	32.3991	32.038	31.9031	31.978	32.4391	31.8669	32.0251	31.4452	32.0991	33.709	33.7171	33.8786	33.65	33.377	33.4022	33.4721	33.2968	31.4534	31.3096	31.6736	31.2926	31.2286	31.2292	31.3508	31.4015	31.5543	31.3846	31.5622	31.6176	Protein GrpE (HSP-70 cofactor)	grpE BceJ2315_32120 BCAL3272	BCAL3272	Burkholderia cenocepacia (strain ATCC BAA-245 / DSM 16553 / LMG 16656 / NCTC 13227 / J2315 / CF5610) (Burkholderia cepacia (strain J2315))	adenyl-nucleotide exchange factor activity [GO:0000774];chaperone binding [GO:0051087];protein folding [GO:0006457];protein homodimerization activity [GO:0042803];cytoplasm [GO:0005737]	protein folding [GO:0006457]
25.6722	26.7556	27.0063	27.2194	25.6558	26.8743	26.9345	26.9953	26.5314	27.0844	27.1954	27.0432	27.4406	27.5137	27.7552	27.7718	27.1762	27.5191	27.3421	27.6056	26.9231	27.6028	27.2705	27.325	27.5966	27.6924	27.6565	27.8372	27.2049	27.4112	27.3021	27.486	26.4212	26.4713	26.6075	26.4845	26.7015	26.5299	26.7275	26.6036	26.8246	26.4374	26.5806	26.4184	Heat-inducible transcription repressor HrcA	hrcA BceJ2315_32150 BCAL3275	BCAL3275	Burkholderia cenocepacia (strain ATCC BAA-245 / DSM 16553 / LMG 16656 / NCTC 13227 / J2315 / CF5610) (Burkholderia cepacia (strain J2315))	regulation of transcription, DNA-templated [GO:0006355];transcription, DNA-templated [GO:0006351]";"DNA binding [GO:0003677]	transcription, DNA-templated [GO:0006351]";"regulation of transcription, DNA-templated [GO:0006355]
27.4354	27.4861	27.4083	27.4596	27.5028	27.6656	27.5291	27.494	27.6566	27.4822	27.4709	27.4835	27.5294	27.3888	27.3528	27.3534	27.3439	27.6869	27.0817	27.3232	27.1341	27.343	27.4163	27.1982	27.4984	27.5593	27.5744	27.3791	27.0735	26.9927	27.0533	27.0178	26.6438	26.3879	26.4637	26.5037	26.7156	26.6498	26.855	26.7137	26.39	26.6129	26.799	26.5266	NAD kinase (EC 2.7.1.23) (ATP-dependent NAD kinase)	nadK BceJ2315_32160 BCAL3276	BCAL3276	Burkholderia cenocepacia (strain ATCC BAA-245 / DSM 16553 / LMG 16656 / NCTC 13227 / J2315 / CF5610) (Burkholderia cepacia (strain J2315))	ATP binding [GO:0005524];NAD metabolic process [GO:0019674];NAD+ kinase activity [GO:0003951];NADP biosynthetic process [GO:0006741];cytoplasm [GO:0005737]	NADP biosynthetic process [GO:0006741];NAD metabolic process [GO:0019674]
29.9685	30.1189	30.0771	30.1495	29.3903	29.4561	29.3025	29.3527	29.9545	30.2217	29.9485	30.0188	30.9929	31.7312	30.4327	31.5771	29.5529	31.6005	29.272	30.8017	29.226	30.5041	29.0951	29.4845	31.0017	31.1377	31.1542	31.1473	29.7946	29.982	30.005	29.9494	28.9801	28.8322	29.0988	28.8173	29.1692	28.824	29.3824	29.0797	29.6945	29.4839	30.0383	29.5354	Catalase-peroxidase 1 (CP 1) (EC 1.11.1.21) (Peroxidase/catalase 1)	katG1 katB BceJ2315_32390 BCAL3299	BCAL3299	Burkholderia cenocepacia (strain ATCC BAA-245 / DSM 16553 / LMG 16656 / NCTC 13227 / J2315 / CF5610) (Burkholderia cepacia (strain J2315))	heme binding [GO:0020037];hydrogen peroxide catabolic process [GO:0042744];metal ion binding [GO:0046872];response to oxidative stress [GO:0006979];catalase activity [GO:0004096]	response to oxidative stress [GO:0006979];hydrogen peroxide catabolic process [GO:0042744]
28.1243	28.4622	28.5252	28.547	28.5293	28.6437	28.5251	28.4975	28.6278	28.6235	28.7366	28.6674	27.9825	27.8148	28.1746	27.9096	28.1835	28.0037	28.2847	28.1343	28.0966	28.0499	28.2284	28.1031	27.7295	27.7945	27.8217	27.7887	27.5881	27.6161	27.7694	27.7096	28.4643	28.4489	28.5317	28.5512	28.4795	28.5842	28.4237	28.364	28.5162	28.551	28.4391	28.5048	S-adenosylmethionine:tRNA ribosyltransferase-isomerase (EC 2.4.99.17) (Queuosine biosynthesis protein QueA)	queA BceJ2315_32420 BCAL3303	BCAL3303	Burkholderia cenocepacia (strain ATCC BAA-245 / DSM 16553 / LMG 16656 / NCTC 13227 / J2315 / CF5610) (Burkholderia cepacia (strain J2315))	isomerase activity [GO:0016853];queuosine biosynthetic process [GO:0008616];transferase activity [GO:0016740];cytoplasm [GO:0005737]	queuosine biosynthetic process [GO:0008616]
26.4212	26.7612	26.8085	26.5958	26.9526	27.0113	26.9123	26.7633	27.0275	26.8521	27.0415	26.7857	26.8361	26.2147	26.6387	26.4694	26.8527	26.0532	26.8639	26.6334	27.0678	26.5042	26.6864	26.7502	25.7501	25.6123	25.6351	25.9389	26.6478	26.3209	26.2308	26.2244	26.9087	26.7812	26.7825	26.8022	26.895	26.768	26.6367	26.8446	26.6886	26.8712	26.6776	26.712	tRNA-specific 2-thiouridylase MnmA (EC 2.8.1.13)	mnmA BceJ2315_32680 BCAL3329	BCAL3329	Burkholderia cenocepacia (strain ATCC BAA-245 / DSM 16553 / LMG 16656 / NCTC 13227 / J2315 / CF5610) (Burkholderia cepacia (strain J2315))	ATP binding [GO:0005524];sulfurtransferase activity [GO:0016783];tRNA binding [GO:0000049];tRNA processing [GO:0008033];cytoplasm [GO:0005737]	tRNA processing [GO:0008033]
26.2235	24.3053	25.82	25.5388	26.133	26.7403	26.2021	26.5782	25.0764	25.5198	25.7698	25.3542	26.1712	NaN	25.6861	24.7675	26.3639	NaN	27.0501	25.0958	26.8619	24.4165	26.1798	26.9344	25.32	25.5038	25.3274	26.3402	27.2813	27.1819	27.5328	27.7897	26.5717	27.2378	26.5804	27.0632	26.3705	27.1913	26.326	27.019	26.1705	26.7298	25.659	26.4454	UPF0246 protein BceJ2315_22780	BceJ2315_22780 BCAL2318	BCAL2318	Burkholderia cenocepacia (strain ATCC BAA-245 / DSM 16553 / LMG 16656 / NCTC 13227 / J2315 / CF5610) (Burkholderia cepacia (strain J2315))
30.7651	30.785	30.8325	30.9435	30.676	30.6177	30.6301	30.6746	30.7325	30.791	30.8492	30.7983	30.5574	30.5767	30.7428	30.7471	30.6967	30.5367	30.7137	30.7522	30.506	30.5153	30.6075	30.656	30.4983	30.4849	30.5362	30.5366	30.1596	30.2847	30.3194	30.2225	30.6167	30.6296	30.6794	30.5633	30.4167	30.4495	30.3406	30.4177	30.5222	30.453	30.5584	30.4783	IMP cyclohydrolase (EC 3.5.4.10) (ATIC) (IMP synthase) (Inosinicase)];Bifunctional purine biosynthesis protein PurH [Includes: Phosphoribosylaminoimidazolecarboxamide formyltransferase (EC 2.1.2.3) (AICAR transformylase)	purH BceJ2315_32750 BCAL3336	BCAL3336	Burkholderia cenocepacia (strain ATCC BAA-245 / DSM 16553 / LMG 16656 / NCTC 13227 / J2315 / CF5610) (Burkholderia cepacia (strain J2315))	'de novo' IMP biosynthetic process [GO:0006189];phosphoribosylaminoimidazolecarboxamide formyltransferase activity [GO:0004643];IMP cyclohydrolase activity [GO:0003937]	'de novo' IMP biosynthetic process [GO:0006189]
NaN	NaN	23.0002	23.0207	24.0182	23.8805	22.7964	22.9236	NaN	22.8751	24.039	24.0018	NaN	NaN	21.6554	21.1326	NaN	NaN	22.6128	23.2749	NaN	22.0163	22.4059	23.3665	NaN	NaN	21.7193	22.3345	NaN	23.2716	23.83	24.1293	22.3158	23.5722	23.8744	22.4262	23.6423	23.8059	23.9526	23.0879	23.0847	23.5557	23.9061	23.7257	Crossover junction endodeoxyribonuclease RuvC (EC 3.1.22.4) (Holliday junction nuclease RuvC) (Holliday junction resolvase RuvC)	ruvC BceJ2315_32760 BCAL3337	BCAL3337	Burkholderia cenocepacia (strain ATCC BAA-245 / DSM 16553 / LMG 16656 / NCTC 13227 / J2315 / CF5610) (Burkholderia cepacia (strain J2315))	DNA recombination [GO:0006310];DNA repair [GO:0006281];metal ion binding [GO:0046872];nucleic acid binding [GO:0003676];crossover junction endodeoxyribonuclease activity [GO:0008821]	DNA repair [GO:0006281];DNA recombination [GO:0006310]
27.2786	27.6661	27.5587	27.5185	28.1143	27.8705	27.7305	27.7498	27.8484	27.8635	27.7938	27.9332	27.6658	27.1275	27.2897	27.3188	27.8138	27.4408	27.6309	27.489	27.9045	27.6789	27.6736	27.5224	27.4114	27.2933	27.0427	27.4889	27.916	27.6566	27.6632	27.697	27.8675	27.9689	27.5888	27.6507	27.8845	27.8698	27.9178	27.9214	27.8231	27.8019	27.7616	27.8006	Holliday junction ATP-dependent DNA helicase RuvA (EC 3.6.4.12)	ruvA BceJ2315_32770 BCAL3338	BCAL3338	Burkholderia cenocepacia (strain ATCC BAA-245 / DSM 16553 / LMG 16656 / NCTC 13227 / J2315 / CF5610) (Burkholderia cepacia (strain J2315))	ATP binding [GO:0005524];DNA binding [GO:0003677];DNA recombination [GO:0006310];DNA repair [GO:0006281];four-way junction helicase activity [GO:0009378];SOS response [GO:0009432];Holliday junction helicase complex [GO:0009379]	DNA repair [GO:0006281];SOS response [GO:0009432];DNA recombination [GO:0006310]
27.0974	26.9613	26.9764	27.0469	27.1576	27.3385	27.0445	26.9695	27.043	27.1959	27.1029	27.2552	26.9124	26.9854	27.2772	26.9955	27.0744	26.9471	27.3444	27.0804	27.0455	26.8928	27.4106	27.0428	26.5892	26.5568	26.6497	26.5648	27.19	26.8332	26.9157	26.9411	27.1583	26.9203	27.0695	27.1522	27.2864	27.1996	27.2513	27.1103	27.2788	27.1906	27.1623	27.1114	Holliday junction ATP-dependent DNA helicase RuvB (EC 3.6.4.12)	ruvB BceJ2315_32780 BCAL3339	BCAL3339	Burkholderia cenocepacia (strain ATCC BAA-245 / DSM 16553 / LMG 16656 / NCTC 13227 / J2315 / CF5610) (Burkholderia cepacia (strain J2315))	DNA binding [GO:0003677];DNA recombination [GO:0006310];DNA repair [GO:0006281];four-way junction helicase activity [GO:0009378];SOS response [GO:0009432];ATP binding [GO:0005524]	DNA repair [GO:0006281];SOS response [GO:0009432];DNA recombination [GO:0006310]
25.1772	26.4575	26.7765	27.4255	27.2583	26.8172	26.3756	26.8998	26.9754	26.1477	26.919	27.108	23.375	26.308	27.0559	27.1551	26.5163	26.4658	26.8019	26.5694	NaN	26.4944	26.9572	27.1377	28.0305	26.9083	24.6826	27.1579	27.2142	26.5028	26.6035	26.7522	26.6519	27.4411	27.6609	27.5638	27.3351	26.9103	27.0391	27.314	27.2584	27.1609	27.0926	27.1196	D-aminoacyl-tRNA deacylase (EC 3.1.1.96) (D-tyrosyl-tRNA(Tyr) deacylase)	dtd BceJ2315_32820 BCAL3343	BCAL3343	Burkholderia cenocepacia (strain ATCC BAA-245 / DSM 16553 / LMG 16656 / NCTC 13227 / J2315 / CF5610) (Burkholderia cepacia (strain J2315))	D-aminoacyl-tRNA deacylase activity [GO:0051499];cytoplasm [GO:0005737]
26.1791	26.6121	26.4074	26.7697	26.0674	24.9803	26.1493	26.1962	26.0767	26.4278	26.5776	26.4137	26.4106	26.8461	27.0949	26.994	26.5746	27.2185	26.8921	27.1967	25.8385	27.0626	26.6136	26.7435	27.4056	27.5229	27.2799	27.4266	26.4732	27.0331	26.7686	26.497	24.225	25.49	25.5969	25.1772	25.6871	25.7553	25.979	25.5146	25.7283	25.6666	25.5256	25.4488	Anhydro-N-acetylmuramic acid kinase (EC 2.7.1.170) (AnhMurNAc kinase)	anmK BceJ2315_32840 BCAL3345	BCAL3345	Burkholderia cenocepacia (strain ATCC BAA-245 / DSM 16553 / LMG 16656 / NCTC 13227 / J2315 / CF5610) (Burkholderia cepacia (strain J2315))	1,6-anhydro-N-acetyl-beta-muramic acid catabolic process [GO:0097175];amino sugar metabolic process [GO:0006040];carbohydrate metabolic process [GO:0005975];kinase activity [GO:0016301];peptidoglycan turnover [GO:0009254]";phosphotransferase activity, alcohol group as acceptor [GO:0016773];"ATP binding [GO:0005524]	amino sugar metabolic process [GO:0006040];carbohydrate metabolic process [GO:0005975];peptidoglycan turnover [GO:0009254]";"1,6-anhydro-N-acetyl-beta-muramic acid catabolic process [GO:0097175]
27.4573	27.5863	27.1758	27.6977	27.5391	27.8778	28.1593	28.2541	27.8223	27.7569	28.1197	28.4712	26.9433	26.2309	27.1045	27.5384	28.1075	26.9881	28.5841	27.8043	27.6026	27.7986	27.886	28.2537	26.0297	26.3151	26.7529	27.2982	27.6951	28.243	28.1589	28.264	28	28.2863	28.2143	28.0924	28.1482	28.0864	27.7656	28.1068	27.8615	28.1664	27.8549	28.0492	Putative iron-sulfur cluster insertion protein ErpA	erpA BceJ2315_32850 BCAL3346	BCAL3346	Burkholderia cenocepacia (strain ATCC BAA-245 / DSM 16553 / LMG 16656 / NCTC 13227 / J2315 / CF5610) (Burkholderia cepacia (strain J2315))	metal ion binding [GO:0046872];protein maturation by iron-sulfur cluster transfer [GO:0097428];structural molecule activity [GO:0005198];iron-sulfur cluster binding [GO:0051536]	protein maturation by iron-sulfur cluster transfer [GO:0097428]
32.8887	33.0382	33.069	32.9933	32.9748	33.225	33.1396	32.8091	33.0405	33.0335	32.8756	32.9463	33.1159	33.0428	33.1588	33.1282	33.5105	32.7167	33.5778	33.1203	33.6706	33.1765	33.5612	33.5538	32.9985	32.902	33.0298	33.0488	33.1847	33.2784	33.2379	33.279	33.3301	33.3057	33.1911	33.4451	33.0005	33.3781	33.0374	33.0623	33.0551	33.3004	32.964	33.1415	30S ribosomal protein S9	rpsI BceJ2315_32860 BCAL3347	BCAL3347	Burkholderia cenocepacia (strain ATCC BAA-245 / DSM 16553 / LMG 16656 / NCTC 13227 / J2315 / CF5610) (Burkholderia cepacia (strain J2315))	structural constituent of ribosome [GO:0003735];translation [GO:0006412];ribosome [GO:0005840]	translation [GO:0006412]
31.8168	31.5709	31.9602	31.7056	32.1299	32.1207	31.9539	32.0179	31.7972	32.0461	31.8967	31.7341	31.7998	31.7843	32.0374	31.9285	31.9594	31.579	32.6145	32.2721	32.3545	31.8351	32.4655	32.3371	32.2822	31.7692	31.6693	31.8451	30.6966	32.1912	32.3624	32.3967	32.1752	32.3924	32.0574	31.9634	31.9289	32.0062	32.072	32.3996	31.9622	31.2049	32.1112	32.203	50S ribosomal protein L13	rplM BceJ2315_32870 BCAL3348	BCAL3348	Burkholderia cenocepacia (strain ATCC BAA-245 / DSM 16553 / LMG 16656 / NCTC 13227 / J2315 / CF5610) (Burkholderia cepacia (strain J2315))	structural constituent of ribosome [GO:0003735];translation [GO:0006412];ribosome [GO:0005840]	translation [GO:0006412]
29.9265	29.9688	30.055	30.1146	30.0799	30.0807	30.0734	30.098	29.917	30.0683	30.0737	30.0469	29.8241	29.805	30.0227	29.9782	29.9979	29.758	30.1197	29.9915	29.9132	29.8242	30.037	30.0728	29.9197	29.8293	29.9022	29.948	29.6449	29.6599	29.7068	29.7427	30.1912	30.1834	30.1975	30.1846	30.1537	30.1346	30.1308	30.0813	30.0833	30.2239	30.0917	30.1708	Leucine--tRNA ligase (EC 6.1.1.4) (Leucyl-tRNA synthetase) (LeuRS)	leuS BceJ2315_33110 BCAL3373	BCAL3373	Burkholderia cenocepacia (strain ATCC BAA-245 / DSM 16553 / LMG 16656 / NCTC 13227 / J2315 / CF5610) (Burkholderia cepacia (strain J2315))	aminoacyl-tRNA editing activity [GO:0002161];ATP binding [GO:0005524];leucine-tRNA ligase activity [GO:0004823];leucyl-tRNA aminoacylation [GO:0006429];cytoplasm [GO:0005737]	leucyl-tRNA aminoacylation [GO:0006429]
29.6312	29.7198	29.7744	29.7614	29.769	29.8108	29.7728	29.7071	29.8043	29.7969	29.7797	29.7786	29.4046	29.3454	29.3679	29.359	29.5987	29.4508	29.4741	29.4417	29.5094	29.5161	29.5508	29.5293	29.3432	29.3649	29.2672	29.3953	29.0871	29.2644	29.175	29.2417	29.7054	29.6936	29.6745	29.6665	29.6059	29.6967	29.6324	29.5791	29.6752	29.735	29.7228	29.6846	4-hydroxy-tetrahydrodipicolinate reductase (HTPA reductase) (EC 1.17.1.8)	dapB BceJ2315_33140 BCAL3376	BCAL3376	Burkholderia cenocepacia (strain ATCC BAA-245 / DSM 16553 / LMG 16656 / NCTC 13227 / J2315 / CF5610) (Burkholderia cepacia (strain J2315))	4-hydroxy-tetrahydrodipicolinate reductase [GO:0008839];diaminopimelate biosynthetic process [GO:0019877];lysine biosynthetic process via diaminopimelate [GO:0009089];cytoplasm [GO:0005737]	lysine biosynthetic process via diaminopimelate [GO:0009089];diaminopimelate biosynthetic process [GO:0019877]
30.5764	30.432	30.3581	30.4472	30.6341	30.6778	30.6689	30.7283	30.7597	30.6578	30.6737	30.7685	30.5045	30.489	30.6939	30.6747	30.8345	30.4424	30.9239	30.7557	31.0391	30.7884	30.9683	31.2224	30.4345	30.4691	30.6258	30.5494	31.2228	31.1819	31.2299	31.5083	29.9224	29.9118	29.8192	29.8698	29.7796	29.8744	29.9565	30.0228	29.9674	29.993	30.0598	29.9945	ATP synthase subunit b (ATP synthase F(0) sector subunit b) (ATPase subunit I) (F-type ATPase subunit b) (F-ATPase subunit b)	atpF BceJ2315_00320 BCAL0032	BCAL0032	Burkholderia cenocepacia (strain ATCC BAA-245 / DSM 16553 / LMG 16656 / NCTC 13227 / J2315 / CF5610) (Burkholderia cepacia (strain J2315))	ATP synthesis coupled proton transport [GO:0015986]";hydrogen ion transmembrane transporter activity [GO:0015078];plasma membrane [GO:0005886];proton-transporting ATP synthase complex, coupling factor F(o) [GO:0045263];"integral component of membrane [GO:0016021]	ATP synthesis coupled proton transport [GO:0015986]
30.3018	30.5698	30.4301	30.3928	30.5068	30.3273	30.5399	30.5559	30.521	30.5268	30.6628	31.1742	30.3639	30.1406	30.6916	30.7246	30.748	30.3357	31.0083	30.6525	30.8018	30.6992	30.72	30.9424	30.3523	30.3328	30.3106	30.5721	30.7957	31.0326	31.0495	31.0414	30.0427	30.2963	29.9449	29.8258	29.8604	29.9506	29.5257	29.8991	29.9947	29.8964	29.7878	29.955	ATP synthase subunit delta (ATP synthase F(1) sector subunit delta) (F-type ATPase subunit delta) (F-ATPase subunit delta)	atpH BceJ2315_00330 BCAL0033	BCAL0033	Burkholderia cenocepacia (strain ATCC BAA-245 / DSM 16553 / LMG 16656 / NCTC 13227 / J2315 / CF5610) (Burkholderia cepacia (strain J2315))	ATP synthesis coupled proton transport [GO:0015986]";proton-transporting ATP synthase activity, rotational mechanism [GO:0046933];proton-transporting ATP synthase complex, catalytic core F(1) [GO:0045261];"plasma membrane [GO:0005886]	ATP synthesis coupled proton transport [GO:0015986]
33.2317	33.2089	33.1767	33.1444	33.2744	33.287	33.2926	33.2139	33.4126	33.3659	33.3482	33.288	33.2245	33.1447	33.1817	33.1079	33.485	33.1678	33.4149	33.2672	33.5889	33.3421	33.4936	33.4981	33.0814	33.0608	33.066	33.1442	33.5411	33.5479	33.5536	33.5512	32.5559	32.5926	32.4036	32.436	32.4671	32.5486	32.4736	32.4606	32.5059	32.5759	32.5173	32.514	ATP synthase subunit alpha (EC 3.6.3.14) (ATP synthase F1 sector subunit alpha) (F-ATPase subunit alpha)	atpA BceJ2315_00340 BCAL0034	BCAL0034	Burkholderia cenocepacia (strain ATCC BAA-245 / DSM 16553 / LMG 16656 / NCTC 13227 / J2315 / CF5610) (Burkholderia cepacia (strain J2315))	ATP binding [GO:0005524];ATP synthesis coupled proton transport [GO:0015986]";proton-transporting ATP synthase activity, rotational mechanism [GO:0046933];proton-transporting ATP synthase complex, catalytic core F(1) [GO:0045261];"plasma membrane [GO:0005886]	ATP synthesis coupled proton transport [GO:0015986]
30.6838	30.867	30.9148	30.965	30.93	30.9663	31.0953	31.0283	31.1095	31.0913	31.1462	31.1134	30.8937	30.8649	31.0206	30.9847	31.1818	30.8575	31.1287	31.2357	31.3063	31.0715	31.2422	31.3458	30.8832	30.9014	30.8793	30.9979	31.3108	31.3678	31.3331	31.3695	30.2635	30.3551	30.1977	30.2368	30.263	30.3327	30.2193	30.2692	30.2278	30.4188	30.1795	30.4233	ATP synthase gamma chain (ATP synthase F1 sector gamma subunit) (F-ATPase gamma subunit)	atpG BceJ2315_00350 BCAL0035	BCAL0035	Burkholderia cenocepacia (strain ATCC BAA-245 / DSM 16553 / LMG 16656 / NCTC 13227 / J2315 / CF5610) (Burkholderia cepacia (strain J2315))	ATP synthesis coupled proton transport [GO:0015986]";proton-transporting ATP synthase activity, rotational mechanism [GO:0046933];proton-transporting ATP synthase complex, catalytic core F(1) [GO:0045261];"plasma membrane [GO:0005886]	ATP synthesis coupled proton transport [GO:0015986]
32.7687	33.0379	33.0594	33.1411	32.9553	33.0583	33.1899	33.2049	33.0743	33.177	33.241	33.235	32.8298	32.9408	33.1181	33.193	33.2593	33.0389	33.3489	33.2795	33.4505	33.2207	33.3683	33.5525	32.9036	32.9485	33.0027	33.12	33.3615	33.4546	33.4625	33.5632	32.3125	32.3316	32.3982	32.4519	32.3336	32.4791	32.3039	32.3876	32.4339	32.4676	32.3576	32.5015	ATP synthase subunit beta (EC 3.6.3.14) (ATP synthase F1 sector subunit beta) (F-ATPase subunit beta)	atpD BceJ2315_00360 BCAL0036	BCAL0036	Burkholderia cenocepacia (strain ATCC BAA-245 / DSM 16553 / LMG 16656 / NCTC 13227 / J2315 / CF5610) (Burkholderia cepacia (strain J2315))	ATP binding [GO:0005524];ATP synthesis coupled proton transport [GO:0015986]";proton-transporting ATP synthase activity, rotational mechanism [GO:0046933];proton-transporting ATP synthase complex, catalytic core F(1) [GO:0045261];"plasma membrane [GO:0005886]	ATP synthesis coupled proton transport [GO:0015986]
31.7058	31.6698	31.786	31.7156	31.9203	31.7329	31.8833	31.818	32.034	31.8236	31.907	32.0455	31.7338	31.6354	31.9463	31.8458	31.9517	31.7636	32.1524	31.8784	32.1871	31.8924	32.1988	32.11	31.6141	31.5912	31.6017	31.8358	31.9222	32.0869	32.0795	32.2263	31.1049	31.1991	31.1464	31.201	31.1039	31.1575	30.9758	31.0644	31.178	31.0872	31.1302	31.2376	ATP synthase epsilon chain (ATP synthase F1 sector epsilon subunit) (F-ATPase epsilon subunit)	atpC BceJ2315_00370 BCAL0037	BCAL0037	Burkholderia cenocepacia (strain ATCC BAA-245 / DSM 16553 / LMG 16656 / NCTC 13227 / J2315 / CF5610) (Burkholderia cepacia (strain J2315))	ATP synthesis coupled proton transport [GO:0015986]";proton-transporting ATP synthase activity, rotational mechanism [GO:0046933];proton-transporting ATP synthase complex, catalytic core F(1) [GO:0045261];"plasma membrane [GO:0005886]	ATP synthesis coupled proton transport [GO:0015986]
29.2172	29.172	29.109	28.9647	28.6448	28.5607	28.4199	28.3351	29.1578	29.0541	28.9086	28.9603	28.7594	28.7375	28.7021	28.6047	28.5667	28.6722	28.4774	28.4353	28.2342	28.4121	28.3546	28.1035	28.7996	28.8749	28.9497	28.5984	28.2213	28.1618	28.1068	27.9671	28.5634	28.3255	28.6494	28.3257	28.1968	28.2045	28.2867	28.1242	28.5033	28.2959	28.676	28.3957	Uroporphyrinogen decarboxylase (UPD) (URO-D) (EC 4.1.1.37)	hemE BceJ2315_00400 BCAL0040	BCAL0040	Burkholderia cenocepacia (strain ATCC BAA-245 / DSM 16553 / LMG 16656 / NCTC 13227 / J2315 / CF5610) (Burkholderia cepacia (strain J2315))	protoporphyrinogen IX biosynthetic process [GO:0006782];uroporphyrinogen decarboxylase activity [GO:0004853];cytoplasm [GO:0005737]	protoporphyrinogen IX biosynthetic process [GO:0006782]
29.5039	29.4417	29.3858	29.4577	28.7915	28.9382	28.687	28.7198	29.448	29.506	29.3501	29.4089	30.177	30.4523	29.9464	30.4101	29.9002	30.358	29.6918	30.1793	29.6036	30.2358	29.5021	29.8118	30.6358	30.8356	30.9662	30.7334	29.2552	29.4175	29.5159	29.3463	29.3401	29.2708	29.5111	29.2654	29.0365	29.0219	29.1973	29.0503	29.8169	29.4626	29.9486	29.734	Glycine dehydrogenase (decarboxylating) (EC 1.4.4.2) (Glycine cleavage system P-protein) (Glycine decarboxylase) (Glycine dehydrogenase (aminomethyl-transferring))	gcvP BceJ2315_00730 BCAL0073	BCAL0073	Burkholderia cenocepacia (strain ATCC BAA-245 / DSM 16553 / LMG 16656 / NCTC 13227 / J2315 / CF5610) (Burkholderia cepacia (strain J2315))	glycine catabolic process [GO:0006546];glycine dehydrogenase (decarboxylating) activity [GO:0004375]	glycine catabolic process [GO:0006546]
29.4904	28.6666	29.4413	28.8743	27.2792	28.0834	27.6264	28.8158	28.0695	28.851	29.5755	29.8326	28.6525	29.613	29.1129	30.3726	26.908	29.379	28.9327	28.8373	28.0126	29.3539	27.1186	28.1601	29.2488	29.9496	30.2782	30.1806	28.0738	28.4027	28.3706	28.586	28.351	28.7147	28.4128	27.5049	28.7504	28.2032	27.9593	28.0396	28.7778	28.6459	29.4704	29.089	Glycine cleavage system H protein	gcvH BceJ2315_00740 BCAL0074	BCAL0074	Burkholderia cenocepacia (strain ATCC BAA-245 / DSM 16553 / LMG 16656 / NCTC 13227 / J2315 / CF5610) (Burkholderia cepacia (strain J2315))	glycine decarboxylation via glycine cleavage system [GO:0019464];glycine cleavage complex [GO:0005960]	glycine decarboxylation via glycine cleavage system [GO:0019464]
27.5596	28.5078	28.3914	28.8963	26.8019	27.2938	27.4776	27.3639	28.1993	28.5132	28.653	28.7603	29.0828	30.2304	29.2174	30.1384	29.0855	30.0934	29.1737	30.0847	28.7127	29.6841	28.4566	29.2416	30.2127	30.6708	30.4114	30.3945	27.8732	28.4212	28.6357	28.4332	28.0308	27.5898	28.2136	27.6424	27.354	27.0499	27.4964	27.064	28.8936	27.9711	29.1652	28.5722	Aminomethyltransferase (EC 2.1.2.10) (Glycine cleavage system T protein)	gcvT BceJ2315_00750 BCAL0075	BCAL0075	Burkholderia cenocepacia (strain ATCC BAA-245 / DSM 16553 / LMG 16656 / NCTC 13227 / J2315 / CF5610) (Burkholderia cepacia (strain J2315))	glycine catabolic process [GO:0006546];transaminase activity [GO:0008483];aminomethyltransferase activity [GO:0004047]	glycine catabolic process [GO:0006546]
NaN	NaN	NaN	NaN	NaN	NaN	NaN	NaN	NaN	NaN	NaN	NaN	NaN	NaN	NaN	NaN	NaN	NaN	23.0493	20.3764	22.9528	NaN	23.2938	21.4445	NaN	NaN	NaN	NaN	NaN	NaN	22.3558	NaN	NaN	NaN	NaN	NaN	21.8163	NaN	21.8496	NaN	20.7143	NaN	NaN	NaN	Lipase chaperone (Lipase activator protein) (Lipase foldase) (Lipase helper protein) (Lipase modulator)	lifO BceJ2315_44050 BCAM0950	BCAM0950	Burkholderia cenocepacia (strain ATCC BAA-245 / DSM 16553 / LMG 16656 / NCTC 13227 / J2315 / CF5610) (Burkholderia cepacia (strain J2315))	lipid catabolic process [GO:0016042];plasma membrane [GO:0005886];protein folding [GO:0006457];unfolded protein binding [GO:0051082];integral component of membrane [GO:0016021]	protein folding [GO:0006457];lipid catabolic process [GO:0016042]
32.8256	32.8262	32.8981	32.9288	32.9302	32.9093	32.9526	32.9728	33.196	33.1719	33.1886	33.2417	33.7884	33.8429	33.7063	33.9063	33.7137	33.813	33.5517	33.8722	33.6161	33.8003	33.6126	33.8518	33.8461	33.9105	33.9046	33.9069	33.807	33.8353	33.8921	33.8225	32.5874	32.5629	32.577	32.4751	32.5455	32.4815	32.6343	32.5916	32.976	32.9506	33.0547	33.0209	Malate dehydrogenase (EC 1.1.1.37)	mdh BceJ2315_44200 BCAM0965	BCAM0965	Burkholderia cenocepacia (strain ATCC BAA-245 / DSM 16553 / LMG 16656 / NCTC 13227 / J2315 / CF5610) (Burkholderia cepacia (strain J2315))	carbohydrate metabolic process [GO:0005975];malate metabolic process [GO:0006108];tricarboxylic acid cycle [GO:0006099];L-malate dehydrogenase activity [GO:0030060]	malate metabolic process [GO:0006108];tricarboxylic acid cycle [GO:0006099];carbohydrate metabolic process [GO:0005975]
27.962	27.8597	27.9881	27.9321	28.0389	28.0672	28.0286	28.0222	27.9768	27.9071	28.0036	27.9874	28.6841	28.3651	28.8031	28.4895	28.6846	28.3921	28.8056	28.5746	28.804	28.5281	28.8544	28.7012	28.7229	28.6945	28.6764	28.7007	28.7554	28.854	28.8109	28.7998	28.4212	28.4564	28.4944	28.4956	28.4798	28.4088	28.4246	28.425	28.4263	28.3773	28.3911	28.4689	Tryptophan synthase alpha chain (EC 4.2.1.20)	trpA BceJ2315_44490 BCAM0993	BCAM0993	Burkholderia cenocepacia (strain ATCC BAA-245 / DSM 16553 / LMG 16656 / NCTC 13227 / J2315 / CF5610) (Burkholderia cepacia (strain J2315))	tryptophan synthase activity [GO:0004834]
28.6759	28.5328	28.5534	28.4519	29.2275	29.1316	29.0556	28.7986	28.7303	28.7071	28.6436	28.6237	28.5888	28.3134	28.5074	28.5079	29.0625	28.2832	28.9675	28.3695	29.1397	28.4742	29.2802	28.9966	28.1806	27.9177	27.7766	27.9988	28.85	28.6517	28.6162	28.4545	28.9487	29.0237	28.7685	28.9166	29.0599	29.1158	29.0958	29.0404	28.7611	29.0639	28.6581	28.7238
NaN	NaN	NaN	NaN	NaN	NaN	NaN	NaN	NaN	NaN	NaN	NaN	NaN	NaN	NaN	NaN	NaN	NaN	NaN	NaN	NaN	NaN	NaN	NaN	NaN	NaN	NaN	NaN	NaN	NaN	NaN	NaN	NaN	NaN	NaN	NaN	NaN	NaN	NaN	NaN	NaN	NaN	NaN	NaN	3-hydroxyanthranilate 3,4-dioxygenase (EC 1.13.11.6) (3-hydroxyanthranilate oxygenase) (3-HAO) (3-hydroxyanthranilic acid dioxygenase) (HAD)	nbaC BceJ2315_55670 BCAM2130	BCAM2130	Burkholderia cenocepacia (strain ATCC BAA-245 / DSM 16553 / LMG 16656 / NCTC 13227 / J2315 / CF5610) (Burkholderia cepacia (strain J2315))	iron ion binding [GO:0005506];NAD biosynthetic process [GO:0009435]";"3-hydroxyanthranilate 3,4-dioxygenase activity [GO:0000334]	NAD biosynthetic process [GO:0009435]
26.0571	26.7934	26.9778	26.9268	27.7651	27.8567	27.7568	27.4866	27.4256	27.5333	27.5583	27.0851	27.2286	28.0184	26.7821	27.9442	27.8576	29.0741	27.3955	28.9996	27.5839	29.0255	27.654	28.3782	28.8084	28.8892	28.7493	28.9021	27.0798	27.9029	27.9332	26.8002	26.8495	26.7836	27.0698	27.1178	27.6792	27.0172	28.0237	26.974	28.27	28.2019	28.4042	28.2093	L-threonine 3-dehydrogenase (TDH) (EC 1.1.1.103)	tdh BceJ2315_34810 BCAM0011	BCAM0011	Burkholderia cenocepacia (strain ATCC BAA-245 / DSM 16553 / LMG 16656 / NCTC 13227 / J2315 / CF5610) (Burkholderia cepacia (strain J2315))	L-threonine 3-dehydrogenase activity [GO:0008743];L-threonine catabolic process to glycine [GO:0019518];zinc ion binding [GO:0008270];cytoplasm [GO:0005737]	L-threonine catabolic process to glycine [GO:0019518]
NaN	NaN	NaN	NaN	NaN	NaN	NaN	20.7488	NaN	NaN	NaN	NaN	NaN	NaN	NaN	NaN	NaN	NaN	21.8823	NaN	NaN	NaN	20.8409	22.5041	NaN	NaN	23.6865	23.5899	NaN	NaN	19.7955	23.262	NaN	NaN	NaN	NaN	NaN	NaN	NaN	NaN	NaN	NaN	NaN	NaN	N-acetyl-gamma-glutamyl-phosphate reductase (AGPR) (EC 1.2.1.38) (N-acetyl-glutamate semialdehyde dehydrogenase) (NAGSA dehydrogenase)	argC BceJ2315_34880 BCAM0018	BCAM0018	Burkholderia cenocepacia (strain ATCC BAA-245 / DSM 16553 / LMG 16656 / NCTC 13227 / J2315 / CF5610) (Burkholderia cepacia (strain J2315))	arginine biosynthetic process [GO:0006526];N-acetyl-gamma-glutamyl-phosphate reductase activity [GO:0003942];NAD binding [GO:0051287];cytoplasm [GO:0005737]	arginine biosynthetic process [GO:0006526]
29.5588	29.557	29.4107	29.2979	29.5257	29.5147	29.1483	29.137	28.8183	28.823	28.4904	28.5174	28.5026	28.966	27.7614	28.3961	27.5755	29.1293	27.0934	28.2253	27.4951	28.6416	27.2615	27.469	30.0256	30.1752	30.1116	30.0584	28.5666	28.6342	28.4163	28.2339	28.7388	28.4261	28.613	28.3729	28.7511	28.4021	29.0163	28.701	28.7014	28.1496	28.6123	28.3082	Probable acetoacetate decarboxylase (AAD) (ADC) (EC 4.1.1.4)	adc BceJ2315_34930 BCAM0023	BCAM0023	Burkholderia cenocepacia (strain ATCC BAA-245 / DSM 16553 / LMG 16656 / NCTC 13227 / J2315 / CF5610) (Burkholderia cepacia (strain J2315))	acetoacetate decarboxylase activity [GO:0047602]
NaN	NaN	NaN	NaN	NaN	NaN	NaN	NaN	NaN	NaN	NaN	NaN	NaN	NaN	NaN	NaN	NaN	NaN	NaN	NaN	NaN	NaN	NaN	NaN	NaN	NaN	NaN	NaN	NaN	NaN	NaN	NaN	NaN	NaN	NaN	NaN	NaN	NaN	NaN	NaN	NaN	NaN	NaN	NaN	UPF0145 protein BceJ2315_57450	BceJ2315_57450 BCAM2309	BCAM2309	Burkholderia cenocepacia (strain ATCC BAA-245 / DSM 16553 / LMG 16656 / NCTC 13227 / J2315 / CF5610) (Burkholderia cepacia (strain J2315))
NaN	NaN	NaN	NaN	NaN	NaN	NaN	NaN	NaN	28.3938	NaN	26.8818	NaN	NaN	26.4728	NaN	NaN	NaN	NaN	NaN	NaN	NaN	26.8507	NaN	NaN	NaN	NaN	26.3495	27.0299	NaN	26.2069	NaN	NaN	NaN	NaN	NaN	NaN	NaN	NaN	NaN	NaN	26.694	NaN	NaN	HTH-type transcriptional regulator BetI	betI BceJ2315_57770 BCAM2341	BCAM2341	Burkholderia cenocepacia (strain ATCC BAA-245 / DSM 16553 / LMG 16656 / NCTC 13227 / J2315 / CF5610) (Burkholderia cepacia (strain J2315))	glycine betaine biosynthetic process from choline [GO:0019285];regulation of transcription, DNA-templated [GO:0006355];transcription, DNA-templated [GO:0006351]";"DNA binding [GO:0003677]	regulation of transcription, DNA-templated [GO:0006355];transcription, DNA-templated [GO:0006351]";"glycine betaine biosynthetic process from choline [GO:0019285]
27.5064	27.461	27.4618	27.5422	27.846	27.7299	27.6275	27.6783	27.6484	27.5982	27.6234	27.7979	28.1634	28.1923	28.1782	28.3695	28.4634	28.3328	28.4908	28.4402	28.2348	28.1132	28.0975	28.2547	28.3428	28.2791	28.4489	28.3569	27.6319	27.9431	27.9752	28.186	26.647	26.5972	27.1866	27.143	26.9539	26.9301	27.1684	27.0709	27.2295	27.0595	27.1375	27.0716	NAD/NADP-dependent betaine aldehyde dehydrogenase (BADH) (EC 1.2.1.8)	betB BceJ2315_57780 BCAM2342	BCAM2342	Burkholderia cenocepacia (strain ATCC BAA-245 / DSM 16553 / LMG 16656 / NCTC 13227 / J2315 / CF5610) (Burkholderia cepacia (strain J2315))	glycine betaine biosynthetic process from choline [GO:0019285];metal ion binding [GO:0046872];betaine-aldehyde dehydrogenase activity [GO:0008802]	glycine betaine biosynthetic process from choline [GO:0019285]
25.0823	26.2646	26.3588	26.2597	25.7268	26.4071	26.3463	26.3553	26.1446	26.4099	26.4838	26.5124	26.3608	26.5684	26.8668	26.8798	26.4772	26.8081	26.9382	26.8428	26.3396	26.5769	26.6506	26.9127	26.7624	26.7944	26.652	26.834	26.6151	27.1605	27.3627	26.9657	25.3824	25.2254	25.5891	25.918	25.9097	25.9452	25.8536	25.5003	25.8815	25.5496	25.7194	25.7075	Oxygen-dependent choline dehydrogenase (CDH) (CHD) (EC 1.1.99.1) (Betaine aldehyde dehydrogenase) (BADH) (EC 1.2.1.8)	betA BceJ2315_57790 BCAM2343	BCAM2343	Burkholderia cenocepacia (strain ATCC BAA-245 / DSM 16553 / LMG 16656 / NCTC 13227 / J2315 / CF5610) (Burkholderia cepacia (strain J2315))	choline dehydrogenase activity [GO:0008812];flavin adenine dinucleotide binding [GO:0050660];glycine betaine biosynthetic process from choline [GO:0019285];betaine-aldehyde dehydrogenase activity [GO:0008802]	glycine betaine biosynthetic process from choline [GO:0019285]
28.1471	28.1114	28.0677	28.2919	28.9395	28.7617	28.7637	28.691	28.3998	28.6916	28.7808	28.6176	27.9978	28.2713	28.2135	28.1955	28.0216	28.3492	28.4358	28.323	28.5853	28.1357	28.3307	28.6142	28.2054	28.0127	27.9858	27.9056	28.1757	28.6713	28.6407	28.7418	28.857	28.6918	28.7382	28.8496	29.1915	29.184	29.2078	29.361	29.1848	29.2581	29.058	29.2507	NH(3)-dependent NAD(+) synthetase (EC 6.3.1.5)	nadE BceJ2315_59160 BCAM2476	BCAM2476	Burkholderia cenocepacia (strain ATCC BAA-245 / DSM 16553 / LMG 16656 / NCTC 13227 / J2315 / CF5610) (Burkholderia cepacia (strain J2315))	metal ion binding [GO:0046872];NAD biosynthetic process [GO:0009435];NAD+ synthase (glutamine-hydrolyzing) activity [GO:0003952];NAD+ synthase activity [GO:0008795];ATP binding [GO:0005524]	NAD biosynthetic process [GO:0009435]
23.812	22.5734	21.0356	20.4449	22.6667	NaN	NaN	NaN	24.6459	22.5473	NaN	NaN	NaN	NaN	NaN	27.6828	NaN	NaN	NaN	NaN	NaN	NaN	NaN	NaN	22.293	22.0203	21.0138	29.0842	NaN	NaN	NaN	28.8002	NaN	NaN	NaN	NaN	NaN	NaN	NaN	NaN	NaN	NaN	NaN	NaN	5-methyltetrahydropteroyltriglutamate--homocysteine methyltransferase (EC 2.1.1.14) (Cobalamin-independent methionine synthase) (Methionine synthase, vitamin-B12 independent isozyme)	metE BceJ2315_59240 BCAM2484	BCAM2484	Burkholderia cenocepacia (strain ATCC BAA-245 / DSM 16553 / LMG 16656 / NCTC 13227 / J2315 / CF5610) (Burkholderia cepacia (strain J2315))	methionine biosynthetic process [GO:0009086];zinc ion binding [GO:0008270];5-methyltetrahydropteroyltriglutamate-homocysteine S-methyltransferase activity [GO:0003871]	methionine biosynthetic process [GO:0009086]
26.4813	25.9406	26.4342	27.0283	23.8956	25.1844	25.5856	25.9678	24.4525	25.6614	24.9147	25.4814	24.6141	26.0519	22.9652	25.7775	NaN	26.04	NaN	25.5459	NaN	24.8793	23.0035	22.1769	27.0637	26.9407	26.4417	27.0463	23.701	24.9789	24.7421	24.8235	24.5783	24.6103	25.5325	25.0845	22.4603	23.8031	25.2025	24.44	24.7478	23.6835	25.3621	24.2793	1-aminocyclopropane-1-carboxylate deaminase (ACC deaminase) (ACCD) (EC 3.5.99.7)	acdS BceJ2315_38460 BCAM0385	BCAM0385	Burkholderia cenocepacia (strain ATCC BAA-245 / DSM 16553 / LMG 16656 / NCTC 13227 / J2315 / CF5610) (Burkholderia cepacia (strain J2315))	amine catabolic process [GO:0009310];pyridoxal phosphate binding [GO:0030170];1-aminocyclopropane-1-carboxylate deaminase activity [GO:0008660]	amine catabolic process [GO:0009310]
24.8504	26.1644	26.5945	26.4441	25.6107	26.3158	26.609	26.4318	26.0166	27.1819	27.1772	27.1905	27.3136	27.4906	27.3978	27.6215	25.6996	27.2775	26.8434	27.315	26.7517	27.1061	27.0676	27.2157	27.0052	27.0346	27.0625	26.9911	27.019	27.1543	27.083	27.1156	26.5209	26.3481	26.8334	26.7456	26.5767	26.4863	26.5233	26.3296	27.0081	26.7877	26.9995	26.9883	Selenide, water dikinase (EC 2.7.9.3) (Selenium donor protein) (Selenophosphate synthase)	selD BceJ2315_59980 BCAM2558	BCAM2558	Burkholderia cenocepacia (strain ATCC BAA-245 / DSM 16553 / LMG 16656 / NCTC 13227 / J2315 / CF5610) (Burkholderia cepacia (strain J2315))	selenide, water dikinase activity [GO:0004756];selenocysteine biosynthetic process [GO:0016260]";"ATP binding [GO:0005524]	selenocysteine biosynthetic process [GO:0016260]
26.4421	26.6111	27.0565	26.7075	27.1057	27.2925	27.0962	27.0703	26.8304	26.421	26.7275	26.6629	27.1324	26.0321	26.6835	26.544	26.9865	24.2046	26.9465	26.1422	27.6125	26.1329	27.2854	27.2406	26.2912	25.5908	25.6725	26.2853	27.2879	27.0258	27.0299	27.2313	27.9291	27.9067	27.7488	27.9847	27.5872	27.7913	27.3876	27.6098	27.4623	27.5164	27.1437	27.5252	Recombination-associated protein RdgC	rdgC BceJ2315_50070 BCAM1558	BCAM1558	Burkholderia cenocepacia (strain ATCC BAA-245 / DSM 16553 / LMG 16656 / NCTC 13227 / J2315 / CF5610) (Burkholderia cepacia (strain J2315))	DNA recombination [GO:0006310];nucleoid [GO:0009295];cytoplasm [GO:0005737]	DNA recombination [GO:0006310]
29.5195	29.5671	29.5707	29.7168	29.6921	29.6692	29.6803	29.7053	29.6776	29.6877	29.7035	29.6909	29.2634	29.3001	29.3926	29.4334	29.4185	29.2361	29.3865	29.4297	29.4205	29.358	29.2953	29.418	29.4432	29.4947	29.4615	29.4448	28.9382	29.1939	29.114	29.085	29.7804	29.7987	29.8927	29.8801	29.698	29.6857	29.7874	29.7673	29.7152	29.7012	29.7199	29.8101	Enoyl-[acyl-carrier-protein] reductase [NADH] (ENR) (EC 1.3.1.9)	fabV BceJ2315_60880 BCAM2650	BCAM2650	Burkholderia cenocepacia (strain ATCC BAA-245 / DSM 16553 / LMG 16656 / NCTC 13227 / J2315 / CF5610) (Burkholderia cepacia (strain J2315))	fatty acid biosynthetic process [GO:0006633];enoyl-[acyl-carrier-protein] reductase (NADH) activity [GO:0004318]	fatty acid biosynthetic process [GO:0006633]
26.9572	27.2829	27.0925	27.1624	26.7198	27.1469	27.0678	26.9735	27.1601	27.2499	27.1124	27.1837	27.6362	27.6472	27.4404	27.7029	27.4876	27.8136	27.3322	27.6721	27.4832	27.8238	27.4598	27.4744	27.9206	27.9587	27.8347	27.9733	27.5183	27.3979	27.5317	27.459	27.3033	27.1345	27.3571	27.205	27.3474	27.0393	27.4691	27.2552	27.5041	27.2885	27.5768	27.3964	Ureidoglycolate lyase (UGL) (EC 4.3.2.3) (Ureidoglycolase) (Ureidoglycolatase) (Ureidoglycolate hydrolase)	BceJ2315_61450 BCAM2707	BCAM2707	Burkholderia cenocepacia (strain ATCC BAA-245 / DSM 16553 / LMG 16656 / NCTC 13227 / J2315 / CF5610) (Burkholderia cepacia (strain J2315))	nucleotide metabolic process [GO:0009117];urate catabolic process [GO:0019628];ureidoglycolate lyase activity [GO:0050385];metal ion binding [GO:0046872]	urate catabolic process [GO:0019628];nucleotide metabolic process [GO:0009117]
28.3794	28.9003	28.5917	29.2135	28.6107	28.4515	29.0552	29.4146	27.9232	28.5447	28.5249	28.4677	27.3307	27.9474	28.1875	28.2535	27.9022	28.0296	28.1943	28.7192	28.5647	28.3016	27.4664	28.8431	28.3431	28.0774	28.4886	27.9861	27.621	27.7252	27.884	27.1888	29.375	29.3741	29.6317	29.1964	29.3902	28.8209	28.5895	29.2778	28.6921	29.1027	28.5179	29.4974	Pyrimidine/purine nucleoside phosphorylase (EC 2.4.2.2) (Adenosine phosphorylase) (Cytidine phosphorylase) (Guanosine phosphorylase) (EC 2.4.2.15) (Inosine phosphorylase) (Thymidine phosphorylase) (EC 2.4.2.4) (Uridine phosphorylase) (EC 2.4.2.3) (Xanthosine phosphorylase)	ppnP BceJ2315_51760 BCAM1727	BCAM1727	Burkholderia cenocepacia (strain ATCC BAA-245 / DSM 16553 / LMG 16656 / NCTC 13227 / J2315 / CF5610) (Burkholderia cepacia (strain J2315))	pyrimidine-nucleoside phosphorylase activity [GO:0016154];thymidine phosphorylase activity [GO:0009032];uridine phosphorylase activity [GO:0004850];guanosine phosphorylase activity [GO:0047975]
26.8841	26.9564	26.7617	26.573	26.6919	26.3794	26.5407	26.3913	26.3179	26.3321	26.388	27.21	26.783	26.1745	26.4842	26.8725	26.6151	26.5812	26.408	26.4956	26.3959	26.7098	26.2301	26.3447	26.9127	27.2655	26.9502	27.1313	26.3271	26.8877	26.996	26.5793	27.2934	27.1432	27.4158	26.7422	27.0543	26.9707	26.7442	27.1962	27.1036	26.7763	27.0522	27.1668	UPF0502 protein BceJ2315_62050	BceJ2315_62050 BCAM2767	BCAM2767	Burkholderia cenocepacia (strain ATCC BAA-245 / DSM 16553 / LMG 16656 / NCTC 13227 / J2315 / CF5610) (Burkholderia cepacia (strain J2315))
30.0212	30.1407	30.2264	30.1966	30.2031	30.313	30.176	30.189	29.992	29.9748	30.0005	29.8839	31.2243	31.297	31.4082	31.3613	31.2286	31.1244	31.1739	31.1875	31.1474	30.9259	31.1186	31.1177	31.3864	31.4662	31.4223	31.406	31.2292	31.1682	31.1925	31.1458	30.0794	29.9003	29.9783	29.988	29.7509	29.7311	29.8185	29.7366	29.6582	29.6281	29.5922	29.7033	Argininosuccinate synthase (EC 6.3.4.5) (Citrulline--aspartate ligase)	argG BceJ2315_42060 BCAM0746	BCAM0746	Burkholderia cenocepacia (strain ATCC BAA-245 / DSM 16553 / LMG 16656 / NCTC 13227 / J2315 / CF5610) (Burkholderia cepacia (strain J2315))	arginine biosynthetic process [GO:0006526];argininosuccinate synthase activity [GO:0004055];ATP binding [GO:0005524];protein homodimerization activity [GO:0042803];cytoplasm [GO:0005737]	arginine biosynthetic process [GO:0006526]
27.1745	27.3423	27.3669	27.3275	27.0109	27.0777	27.2863	27.2188	27.1974	27.2693	27.1646	27.4437	25.7072	26.8426	27.1377	27.0708	27.0724	26.6738	27.2288	27.0021	26.7135	27.0279	27.1404	27.3244	27.079	27.0778	26.9862	27.1516	27.3352	27.2557	27.2283	27.3113	27.4926	27.578	27.5498	27.4263	27.427	27.3691	27.1841	27.2696	27.4092	27.3384	27.4119	27.4446	Homoserine kinase (HK) (HSK) (EC 2.7.1.39)	thrB BceJ2315_43540 BCAM0899	BCAM0899	Burkholderia cenocepacia (strain ATCC BAA-245 / DSM 16553 / LMG 16656 / NCTC 13227 / J2315 / CF5610) (Burkholderia cepacia (strain J2315))	homoserine kinase activity [GO:0004413];threonine biosynthetic process [GO:0009088];ATP binding [GO:0005524]	threonine biosynthetic process [GO:0009088]
30.0016	29.8823	29.9191	29.7993	30.1566	30.1937	30.0676	30.0127	30.3237	30.2787	30.2992	30.1884	30.159	29.9849	30.2429	29.965	30.2278	29.8939	30.241	29.9491	30.2732	29.9946	30.3427	30.1593	29.8213	29.6764	29.5815	29.5911	30.3904	30.4151	30.4031	30.1502	29.9407	29.8416	29.8083	29.853	29.9053	29.8923	29.8894	29.8837	29.9639	29.9519	29.8722	29.9174	1-deoxy-D-xylulose-5-phosphate synthase (EC 2.2.1.7) (1-deoxyxylulose-5-phosphate synthase) (DXP synthase) (DXPS)	dxs BceJ2315_43660 BCAM0911	BCAM0911	Burkholderia cenocepacia (strain ATCC BAA-245 / DSM 16553 / LMG 16656 / NCTC 13227 / J2315 / CF5610) (Burkholderia cepacia (strain J2315))	1-deoxy-D-xylulose 5-phosphate biosynthetic process [GO:0052865];metal ion binding [GO:0046872];terpenoid biosynthetic process [GO:0016114];thiamine biosynthetic process [GO:0009228];1-deoxy-D-xylulose-5-phosphate synthase activity [GO:0008661]	terpenoid biosynthetic process [GO:0016114];thiamine biosynthetic process [GO:0009228];1-deoxy-D-xylulose 5-phosphate biosynthetic process [GO:0052865]
26.6545	26.4593	26.5708	26.6395	26.9123	26.4478	25.8721	26.6059	26.6366	26.8536	26.758	26.883	26.7431	26.2647	26.5234	26.4912	26.5723	26.4155	26.7024	26.352	26.753	26.223	26.9995	26.6538	26.186	26.5784	26.7347	26.3195	26.7003	26.6846	26.5644	26.5898	26.8294	26.8177	27.1604	27.0043	26.561	26.9553	26.7861	26.6384	26.9771	26.8742	26.9335	26.8314	tRNA N6-adenosine threonylcarbamoyltransferase (EC 2.3.1.234) (N6-L-threonylcarbamoyladenine synthase) (t(6)A synthase) (t(6)A37 threonylcarbamoyladenosine biosynthesis protein TsaD) (tRNA threonylcarbamoyladenosine biosynthesis protein TsaD)	tsaD gcp BceJ2315_43680 BCAM0913	BCAM0913	Burkholderia cenocepacia (strain ATCC BAA-245 / DSM 16553 / LMG 16656 / NCTC 13227 / J2315 / CF5610) (Burkholderia cepacia (strain J2315))	metal ion binding [GO:0046872];metalloendopeptidase activity [GO:0004222];N(6)-L-threonylcarbamoyladenine synthase [GO:0061711];tRNA threonylcarbamoyladenosine modification [GO:0002949];cytoplasm [GO:0005737]	tRNA threonylcarbamoyladenosine modification [GO:0002949]
NaN	NaN	25.5307	24.5879	NaN	22.8842	25.8313	23.2588	23.58	25.7599	23.8138	25.7294	26.7359	26.8226	26.6304	26.0873	26.3896	26.9824	26.2592	25.4556	26.2559	24.8363	26.1726	26.641	27.692	27.1918	27.2403	25.601	26.3159	27.2308	27.2472	26.9969	23.5982	NaN	NaN	25.4101	24.5755	23.5759	23.937	NaN	25.748	25.8	25.3324	26.1348	Deoxyribose-phosphate aldolase (DERA) (EC 4.1.2.4) (2-deoxy-D-ribose 5-phosphate aldolase) (Phosphodeoxyriboaldolase) (Deoxyriboaldolase)	deoC BceJ2315_68620 BCAS0598	BCAS0598	Burkholderia cenocepacia (strain ATCC BAA-245 / DSM 16553 / LMG 16656 / NCTC 13227 / J2315 / CF5610) (Burkholderia cepacia (strain J2315))	deoxyribonucleotide catabolic process [GO:0009264];deoxyribose phosphate catabolic process [GO:0046386];deoxyribose-phosphate aldolase activity [GO:0004139];cytoplasm [GO:0005737]	deoxyribose phosphate catabolic process [GO:0046386];deoxyribonucleotide catabolic process [GO:0009264]
24.8988	24.6153	25.018	24.8621	25.6842	24.6031	24.6267	25.1766	25.2174	24.7921	24.6623	24.9271	25.7433	25.793	25.1332	25.6162	25.1504	25.831	24.7796	25.3825	25.5468	25.0307	25.4282	25.4006	25.488	25.2945	25.6546	25.8909	25.1101	24.8239	25.1453	24.9421	24.7771	24.7583	24.6818	25.4832	24.7348	24.0865	24.9719	25.0229	24.8886	24.5081	25.2515	25.0881	Thymidine phosphorylase (EC 2.4.2.4) (TdRPase)	deoA BceJ2315_69820 BCAS0729	BCAS0729	Burkholderia cenocepacia (strain ATCC BAA-245 / DSM 16553 / LMG 16656 / NCTC 13227 / J2315 / CF5610) (Burkholderia cepacia (strain J2315))	pyrimidine nucleobase metabolic process [GO:0006206];pyrimidine nucleoside metabolic process [GO:0006213];pyrimidine-nucleoside phosphorylase activity [GO:0016154];thymidine phosphorylase activity [GO:0009032];phosphorylase activity [GO:0004645]	pyrimidine nucleoside metabolic process [GO:0006213];pyrimidine nucleobase metabolic process [GO:0006206]
27.9318	27.604	27.8525	27.5325	27.6863	27.7953	27.5182	27.6656	27.8384	27.7993	27.7032	27.6925	27.2705	28.0607	26.8621	27.84	26.7317	28.382	26.5497	27.6373	26.0803	27.6624	26.2579	27.0082	28.269	28.7895	28.999	28.2334	27.6267	27.8296	28.1625	27.6453	26.8678	26.8052	27.1523	27.0062	27.4792	27.1199	27.8007	27.4712	27.7515	27.418	27.9176	27.6988	NAD(P)H dehydrogenase (quinone) (EC 1.6.5.2) (Flavoprotein WrbA) (NAD(P)H:quinone oxidoreductase) (NQO)	BceJ2315_63650 BCAS0090	BCAS0090	Burkholderia cenocepacia (strain ATCC BAA-245 / DSM 16553 / LMG 16656 / NCTC 13227 / J2315 / CF5610) (Burkholderia cepacia (strain J2315))	NAD(P)H dehydrogenase (quinone) activity [GO:0003955];FMN binding [GO:0010181]
29.9123	33.8897	33.9094	34.3361	33.7961	33.7988	33.7317	33.8992	33.1416	33.8537	33.8704	33.5921	34.2476	34.8859	35.0037	35.2391	34.215	34.7013	34.6594	35.1272	34.7397	35.2655	34.9604	34.6939	33.6381	34.4412	33.686	34.9901	33.3783	33.7185	33.7756	34.4761	34.1006	33.975	33.4357	33.8553	33.9459	33.9228	34.2736	34.5165	34.4103	34.2588	35.0371	34.487
NaN	24.7527	24.6926	24.4134	NaN	NaN	25.0575	NaN	NaN	24.7521	24.6306	NaN	NaN	NaN	24.2777	24.5837	NaN	NaN	24.2818	NaN	NaN	NaN	NaN	NaN	NaN	NaN	NaN	NaN	NaN	NaN	26.3069	NaN	24.9979	NaN	NaN	NaN	NaN	NaN	25.998	NaN	NaN	NaN	NaN	NaN
NaN	NaN	22.4685	NaN	NaN	NaN	NaN	NaN	NaN	NaN	NaN	NaN	NaN	21.4547	NaN	NaN	NaN	NaN	NaN	NaN	NaN	NaN	NaN	NaN	NaN	NaN	NaN	NaN	NaN	NaN	27.4976	NaN	NaN	NaN	NaN	NaN	NaN	NaN	26.4708	NaN	NaN	NaN	NaN	NaN
NaN	NaN	NaN	NaN	NaN	NaN	NaN	NaN	NaN	NaN	NaN	NaN	NaN	NaN	NaN	NaN	NaN	NaN	NaN	NaN	NaN	NaN	NaN	NaN	NaN	NaN	NaN	NaN	NaN	NaN	25.5524	NaN	NaN	NaN	NaN	NaN	NaN	NaN	25.4268	NaN	NaN	NaN	NaN	NaN
27.6624	26.515	29.5691	27.8026	27.483	26.2274	27.2652	30.8178	27.9042	28.1305	27.3727	27.2053	22.9291	28.2298	26.8688	26.0489	27.6098	26.0574	28.2071	26.4917	27.9242	26.327	29.933	26.6537	27.4266	27.4262	26.7971	25.2581	27.8105	26.3993	26.666	26.9392	26.5283	30.2635	27.198	26.1731	28.08	26.6424	27.2284	26.7244	27.6669	27.1973	27.19	28.5496
31.6888	32.3528	33.0466	32.8946	32.2555	30.4109	32.7986	32.8145	31.9724	32.4669	32.4486	32.9214	34.3279	34.6404	34.8502	33.6404	32.0343	35.3201	34.5161	34.9755	34.5048	34.5984	34.1675	34.5362	32.3894	32.2525	32.7004	33.3841	31.5527	31.7614	31.8358	32.9798	34.4425	34.2867	34.4339	32.4001	34.3811	33.5535	31.9722	34.4186	34.5814	34.112	32.53	34.4026
34.91	34.8455	35.2708	34.7658	34.8464	34.9876	35.2144	35.0061	34.7008	34.8289	35.0701	34.9077	34.3915	34.7724	34.9405	34.9891	34.8656	34.9883	34.8197	34.9752	35.3003	34.6946	35.7035	34.926	35.6099	35.5299	35.2595	35.3033	35.4579	35.593	35.7747	35.6032	35.1056	35.0352	35.0824	35.2847	35.3215	35.5323	35.5545	35.499	34.959	35.4197	35.4992	35.7956
NaN	NaN	24.3126	NaN	NaN	25.9888	26.6174	NaN	32.908	31.2468	33.2989	32.989	NaN	NaN	NaN	NaN	NaN	NaN	20.393	NaN	NaN	NaN	NaN	NaN	26.8775	NaN	NaN	23.7268	29.9756	32.3118	30.5853	31.3067	NaN	NaN	NaN	NaN	NaN	NaN	NaN	NaN	NaN	NaN	NaN	NaN
NaN	24.5144	25.2659	24.7197	23.8603	24.3403	23.8286	23.2714	25.3756	25.1242	25.3537	25.5061	25.463	25.0789	24.5332	24.9795	25.0409	25.2494	25.1985	24.8704	25.7502	25.2673	NaN	22.7676	25.6317	24.84	24.7332	24.7272	27.2446	25.2184	24.4076	24.4736	24.3937	24.3224	25.9445	24.17	25.6736	25.0936	25.525	25.2003	26.073	25.2938	25.7836	25.4307
27.4365	27.1414	26.9836	26.6422	28.4756	28.3347	27.274	27.8463	28.1429	27.5838	27.6447	27.9089	26.773	26.212	26.3347	26.2035	27.4842	26.8156	26.5981	26.4476	27.5592	27.509	27.6931	27.9962	25.9455	25.882	25.5287	25.8337	27.3253	NaN	24.9275	NaN	28.2668	27.8538	28.4326	27.9257	29.2441	29.2702	29.6202	29.4258	28.5938	28.901	28.5656	24.6654
NaN	NaN	NaN	NaN	NaN	NaN	NaN	NaN	NaN	NaN	NaN	NaN	NaN	NaN	NaN	NaN	NaN	NaN	NaN	NaN	NaN	NaN	NaN	NaN	NaN	NaN	NaN	NaN	NaN	NaN	NaN	NaN	NaN	NaN	NaN	NaN	NaN	NaN	NaN	NaN	NaN	NaN	NaN	NaN
NaN	NaN	NaN	NaN	NaN	NaN	NaN	NaN	NaN	NaN	NaN	NaN	NaN	NaN	NaN	NaN	NaN	NaN	NaN	NaN	NaN	NaN	NaN	NaN	NaN	NaN	NaN	NaN	NaN	NaN	NaN	NaN	NaN	NaN	NaN	NaN	NaN	NaN	NaN	NaN	NaN	NaN	NaN	NaN
26.1187	26.0513	24.3302	26.1024	27.2475	27.1808	26.2983	27.1547	27.4973	26.7209	27.1173	26.9278	26.5733	26.5386	25.8011	24.9795	26.5124	26.4058	26.1066	25.7051	26.9227	26.6462	25.7422	25.7418	26.4967	29.6624	25.4525	25.5938	27.229	26.8961	26.9759	26.4415	27.0978	26.4056	27.9156	26.6441	28.5043	27.8099	28.8321	28.388	28.3205	28.5054	28.1994	26.615
31.9021	32.0969	33.5514	31.8057	31.4911	31.1281	31.6131	32.0651	32.3849	31.6741	32.1558	31.2788	31.4125	32.6481	31.65	31.0571	32.8147	32.0255	31.6938	31.7257	32.6637	31.205	33.1601	31.4359	32.4408	32.3968	30.8155	30.7773	32.404	31.8634	32.714	32.7092	31.1224	32.6723	31.3262	31.9043	32.6439	31.2973	31.6373	31.5594	32.3152	31.152	31.8151	32.1877
30.5103	30.8034	32.216	30.3886	30.0784	29.5832	30.6653	31.2808	31.1404	29.7731	30.8203	29.928	30.0336	31.2991	30.5125	30.0066	31.1805	30.913	30.8854	30.5797	31.2462	29.6532	31.5914	30.2162	30.6279	30.777	29.2041	29.4948	31.2329	30.2997	31.6409	31.056	30.2438	30.8461	29.9878	30.9058	31.4038	29.7428	30.5171	29.9098	30.6608	29.9794	30.1549	30.8253
NaN	NaN	NaN	NaN	NaN	NaN	NaN	NaN	NaN	NaN	NaN	NaN	NaN	NaN	NaN	NaN	NaN	NaN	NaN	NaN	NaN	NaN	NaN	NaN	NaN	NaN	NaN	NaN	NaN	NaN	26.3897	NaN	NaN	NaN	NaN	NaN	NaN	NaN	25.4472	NaN	NaN	NaN	NaN	NaN
24.0334	26.3641	NaN	21.1825	NaN	NaN	23.3456	25.1861	25.4703	NaN	NaN	24.6828	25.0972	25.2872	NaN	NaN	NaN	23.4578	25.0739	NaN	NaN	25.1406	25.4573	25.1721	NaN	23.6698	NaN	NaN	28.4501	NaN	NaN	26.5867	NaN	NaN	NaN	24.8801	NaN	23.9801	22.4963	26.9113	24.0396	NaN	NaN	24.191
NaN	NaN	NaN	NaN	NaN	NaN	NaN	NaN	NaN	NaN	NaN	NaN	NaN	NaN	NaN	NaN	NaN	NaN	NaN	NaN	NaN	NaN	NaN	NaN	NaN	NaN	NaN	NaN	NaN	NaN	NaN	NaN	NaN	NaN	NaN	NaN	NaN	NaN	NaN	NaN	NaN	NaN	NaN	NaN
30.8661	30.9649	32.2464	30.8486	30.6514	30.3759	30.3442	30.1523	31.4622	30.9311	31.1848	30.4903	30.6537	31.6839	30.6626	29.8523	31.7663	30.9412	30.3522	30.7116	31.7435	30.4611	32.2914	30.2968	31.6614	31.7358	30.003	29.7933	31.1823	31.0155	31.6636	32.047	29.8761	31.7947	30.5135	30.8101	31.6525	30.446	30.4524	30.7904	31.547	30.188	31.0603	31.2562
30.0536	30.4948	31.7253	29.9273	29.7882	29.4992	30.4714	30.8207	31.0204	29.4504	30.4086	29.5589	29.7561	30.974	30.292	29.5343	30.4881	30.7284	30.5239	30.2052	31.0419	29.4742	31.4758	30.0627	30.3339	30.4886	28.7969	29.2072	31.3315	29.611	31.4589	30.8119	30.3486	29.5504	29.7308	30.4853	31.0749	29.2845	30.1053	29.4301	30.3493	29.5368	29.5674	30.719
NaN	NaN	24.864	NaN	NaN	NaN	NaN	NaN	NaN	NaN	NaN	NaN	NaN	NaN	NaN	NaN	NaN	NaN	NaN	NaN	NaN	NaN	NaN	NaN	NaN	NaN	NaN	NaN	22.0357	NaN	NaN	NaN	NaN	NaN	NaN	NaN	NaN	NaN	NaN	NaN	NaN	NaN	NaN	NaN
NaN	NaN	NaN	NaN	NaN	NaN	NaN	NaN	NaN	NaN	NaN	NaN	NaN	NaN	NaN	NaN	NaN	NaN	NaN	NaN	NaN	NaN	NaN	NaN	NaN	NaN	NaN	NaN	NaN	NaN	NaN	NaN	NaN	NaN	NaN	NaN	NaN	NaN	NaN	NaN	NaN	NaN	NaN	NaN
24.9479	NaN	21.9745	21.6998	NaN	26.9226	22.387	21.8538	25.8791	21.9076	NaN	NaN	26.0006	22.0604	NaN	23.0427	NaN	18.7737	NaN	22.3701	NaN	27.5872	NaN	NaN	26.9223	NaN	NaN	22.7924	NaN	NaN	29.0175	NaN	NaN	NaN	NaN	NaN	NaN	NaN	27.761	NaN	NaN	NaN	NaN	25.0317
NaN	21.4068	NaN	19.8113	NaN	NaN	NaN	27.6619	NaN	27.2276	27.3992	26.9775	NaN	22.4046	27.1691	NaN	NaN	NaN	25.466	27.608	NaN	NaN	NaN	27.6495	NaN	NaN	NaN	26.9482	NaN	NaN	29.1127	25.7963	NaN	NaN	27.3879	NaN	NaN	NaN	27.4459	NaN	25.9856	NaN	24.7741	27.2318
NaN	NaN	NaN	NaN	NaN	NaN	NaN	NaN	NaN	20.5416	NaN	NaN	NaN	NaN	NaN	NaN	NaN	NaN	NaN	NaN	NaN	NaN	NaN	NaN	NaN	NaN	NaN	NaN	NaN	NaN	22.7574	20.4923	NaN	NaN	NaN	NaN	NaN	NaN	26.4482	NaN	NaN	NaN	NaN	NaN
NaN	NaN	NaN	NaN	NaN	NaN	NaN	NaN	NaN	NaN	NaN	NaN	NaN	NaN	NaN	NaN	NaN	NaN	NaN	NaN	NaN	NaN	NaN	NaN	NaN	NaN	NaN	NaN	NaN	NaN	22.3323	NaN	NaN	NaN	NaN	NaN	NaN	NaN	21.0207	NaN	NaN	NaN	NaN	NaN
NaN	NaN	NaN	NaN	NaN	NaN	NaN	NaN	NaN	NaN	NaN	NaN	NaN	NaN	NaN	NaN	NaN	NaN	NaN	NaN	NaN	NaN	NaN	NaN	NaN	NaN	NaN	NaN	NaN	NaN	27.0347	NaN	NaN	NaN	NaN	NaN	NaN	NaN	25.7237	NaN	NaN	NaN	NaN	NaN
NaN	NaN	NaN	NaN	NaN	NaN	NaN	NaN	NaN	NaN	NaN	NaN	NaN	NaN	NaN	NaN	NaN	NaN	NaN	NaN	NaN	NaN	NaN	NaN	NaN	NaN	NaN	NaN	NaN	NaN	NaN	NaN	NaN	NaN	NaN	NaN	NaN	NaN	NaN	NaN	NaN	NaN	NaN	NaN
24.9454	22.7345	NaN	NaN	24.3844	NaN	22.6193	25.4917	23.9097	23.7986	NaN	NaN	21.352	NaN	NaN	NaN	24.5123	NaN	NaN	NaN	NaN	NaN	NaN	NaN	NaN	NaN	NaN	NaN	24.1678	NaN	NaN	NaN	NaN	26.5047	NaN	NaN	NaN	NaN	23.2734	NaN	NaN	25.3121	NaN	NaN
NaN	NaN	29.8874	29.7821	NaN	NaN	NaN	29.3794	NaN	NaN	NaN	30.0783	30.5847	30.4015	30.2743	30.3112	NaN	30.4564	30.1584	NaN	NaN	30.3169	NaN	NaN	30.5235	30.7	30.5837	30.3705	NaN	NaN	30.5808	30.5308	29.9645	29.6515	29.872	29.7043	29.8139	29.8614	29.7723	29.7618	30.2289	29.8369	30.2478	29.9484
NaN	25.7063	25.7028	26.0578	23.7187	26.2891	26.2038	26.366	24.6976	25.373	25.2282	25.9129	25.343	26.5658	25.4917	26.6704	26.0123	27.3175	26.4702	26.5798	25.7179	27.4205	26.6541	26.8825	27.2205	26.827	27.6625	27.3073	27.839	27.9259	27.8353	27.6957	25.1521	25.851	24.8159	25.5513	25.4187	25.421	26.2444	25.6943	25.545	25.6078	25.6667	25.4234	Putative sigma factor	BCAM0001	BCAM0001	Burkholderia cenocepacia (strain ATCC BAA-245 / DSM 16553 / LMG 16656 / NCTC 13227 / J2315 / CF5610) (Burkholderia cepacia (strain J2315))	DNA-templated transcription, initiation [GO:0006352]";sigma factor activity [GO:0016987];transcription factor activity, sequence-specific DNA binding [GO:0003700];"DNA binding [GO:0003677]	DNA-templated transcription, initiation [GO:0006352]
23.6634	24.0886	24.2621	24.3859	23.7384	24.6144	24.5694	24.8138	25.7104	25.7039	25.769	25.4628	26.2028	26.3612	26.4154	26.3111	25.736	26.5674	26.3182	26.4126	26.3028	26.4975	26.3925	26.2952	25.6034	25.827	25.8925	25.817	26.7626	26.6633	26.6717	26.5175	23.3014	23.9539	25.2516	25.1108	25.4712	24.7495	25.0382	25.0122	26.079	25.8353	26.0563	25.7298	Uncharacterized protein	BCAS0001	BCAS0001	Burkholderia cenocepacia (strain ATCC BAA-245 / DSM 16553 / LMG 16656 / NCTC 13227 / J2315 / CF5610) (Burkholderia cepacia (strain J2315))	DNA replication initiation [GO:0006270];DNA-directed DNA polymerase activity [GO:0003887];extrachromosomal circular DNA [GO:0005727]	DNA replication initiation [GO:0006270]
26.9455	26.8027	26.861	26.8309	27.5386	27.1727	27.4543	27.4613	27.1238	26.4296	27.3155	27.3552	27.3077	27.1425	27.1833	27.7439	26.7045	27.7992	27.6146	27.5694	27.9895	27.7867	26.9335	27.6939	27.4152	27.1259	27.6162	27.9451	27.65	27.3616	27.5829	27.4199	27.235	26.7461	26.6351	27.1375	27.391	27.0649	27.3755	26.6943	27.3056	26.5541	27.1038	27.0411	Putative partition protein	pBCA001	pBCA001	Burkholderia cenocepacia (strain ATCC BAA-245 / DSM 16553 / LMG 16656 / NCTC 13227 / J2315 / CF5610) (Burkholderia cepacia (strain J2315))
30.0639	30.1015	30.1414	30.0631	29.8923	29.7321	30.0345	30.3221	30.011	30.2119	30.0848	30.0722	30.5713	30.5575	30.8312	30.825	30.7835	31.0041	30.5915	31.2581	30.751	30.8296	30.6123	30.9457	30.785	30.9268	31.0912	30.7333	30.3145	30.5682	30.6393	30.3178	29.2169	28.9188	29.5251	29.0693	29.63	29.5275	29.297	29.6743	29.4537	29.4743	29.5964	29.7661	MarR family regulatory protein	BCAL0003	BCAL0003	Burkholderia cenocepacia (strain ATCC BAA-245 / DSM 16553 / LMG 16656 / NCTC 13227 / J2315 / CF5610) (Burkholderia cepacia (strain J2315))	transcription factor activity, sequence-specific DNA binding [GO:0003700];transcription, DNA-templated [GO:0006351]";"DNA binding [GO:0003677]	transcription, DNA-templated [GO:0006351]
21.7572	25.7589	25.6902	24.0589	21.5602	25.5052	24.9819	25.3431	23.9843	25.5953	24.5555	25.4515	24.5984	26.3867	25.2362	26.22	24.4538	25.9457	25.7402	25.4087	24.9148	26.1811	25.3294	25.2333	26.3538	26.5664	25.9858	26.1149	23.2756	20.9356	22.7049	25.7687	21.3559	23.9937	NaN	22.766	24.1763	23.6618	24.47	24.452	24.9484	23.4574	25.4953	24.8748	Cysteine peptidase, family C26	BCAL0004	BCAL0004	Burkholderia cenocepacia (strain ATCC BAA-245 / DSM 16553 / LMG 16656 / NCTC 13227 / J2315 / CF5610) (Burkholderia cepacia (strain J2315))
26.898	27.0798	27.0083	27.0834	27.3467	27.4474	27.4019	27.2077	27.3844	27.3697	27.4542	27.3621	27.4121	27.209	27.3693	27.2634	27.6495	27.6322	27.704	27.6634	27.6381	27.6157	27.8945	27.8109	27.3689	27.38	27.4194	27.4613	27.9659	27.9197	27.9253	27.8681	26.9462	27.0846	27.0137	26.9095	27.1676	26.9986	27.1661	27.0592	27.0921	27.1409	27.1242	27.0523	Putative NADH-dependent flavin oxidoreductase	BCAL0005	BCAL0005	Burkholderia cenocepacia (strain ATCC BAA-245 / DSM 16553 / LMG 16656 / NCTC 13227 / J2315 / CF5610) (Burkholderia cepacia (strain J2315))	oxidoreductase activity [GO:0016491];FMN binding [GO:0010181]
28.1346	27.5887	27.5115	27.5635	28.3574	27.8741	28.1152	28.1801	27.9775	27.6172	27.7366	27.2921	27.1789	27.1544	26.9595	27.8024	28.0988	27.4736	27.1164	27.8755	28.1712	27.4266	27.3592	28.0085	27.2375	27.5851	27.714	27.3747	28.2051	28.6629	28.6433	27.9821	27.0514	26.8812	26.4541	26.5484	26.9752	26.9165	26.7339	26.857	26.5452	26.722	26.4992	26.6992	Uncharacterized protein	BCAL0006	BCAL0006	Burkholderia cenocepacia (strain ATCC BAA-245 / DSM 16553 / LMG 16656 / NCTC 13227 / J2315 / CF5610) (Burkholderia cepacia (strain J2315))
23.6368	22.6781	24.0797	22.9679	23.7685	24.5287	24.8207	24.2501	24.894	24.2429	24.8509	24.7236	NaN	22.447	NaN	22.8717	24.4809	22.5544	21.5366	23.895	25.072	24.0155	23.8755	24.2143	22.4739	22.2854	23.0763	21.5868	25.7372	25.7388	25.1292	25.5402	25.1761	25.4251	25.1267	25.1889	25.2534	25.1758	25.2535	25.1177	24.6387	25.2109	24.8636	25.2021	Two-component regulatory system, sensor kinase protein	BCAL0007	BCAL0007	Burkholderia cenocepacia (strain ATCC BAA-245 / DSM 16553 / LMG 16656 / NCTC 13227 / J2315 / CF5610) (Burkholderia cepacia (strain J2315))	ATP binding [GO:0005524];intracellular [GO:0005622];phosphorelay sensor kinase activity [GO:0000155];integral component of membrane [GO:0016021]
28.7247	29.8254	29.8025	30.0501	29.8735	30.2796	30.2217	30.264	30.1792	30.2567	30.4867	30.3054	29.4456	29.2998	29.5397	29.5262	29.4843	29.5444	29.8771	30.0708	29.4753	29.8574	29.863	30.0524	28.9266	28.8483	28.8534	29.3521	29.7705	29.751	29.7102	29.8736	30.3835	30.5743	30.4079	30.4573	30.3604	30.4518	30.2642	30.4484	30.4325	30.6092	30.4483	30.4311	Two-component regulatory system, response regulator protein	BCAL0008	BCAL0008	Burkholderia cenocepacia (strain ATCC BAA-245 / DSM 16553 / LMG 16656 / NCTC 13227 / J2315 / CF5610) (Burkholderia cepacia (strain J2315))	DNA binding [GO:0003677];phosphorelay signal transduction system [GO:0000160];regulation of transcription, DNA-templated [GO:0006355];transcription, DNA-templated [GO:0006351]";"intracellular [GO:0005622]	regulation of transcription, DNA-templated [GO:0006355];transcription, DNA-templated [GO:0006351]";"phosphorelay signal transduction system [GO:0000160]
29.4628	29.5331	29.7082	29.5549	30.7009	30.8716	31.0543	31.014	30.2015	29.9226	30.6986	30.4349	28.5778	26.0187	28.9349	27.5122	29.9213	24.1481	30.2402	27.7287	30.6314	27.3787	29.7892	29.8962	25.3741	23.203	25.2235	28.6862	29.9296	29.5808	29.5411	30.198	31.3911	31.5954	31.3357	31.4382	31.2083	31.5447	31.1111	31.2897	30.2946	31.0576	29.7104	30.7929	Phenylalanine-4-hydroxylase (EC 1.14.16.1)	phhA BCAL0010	BCAL0010	Burkholderia cenocepacia (strain ATCC BAA-245 / DSM 16553 / LMG 16656 / NCTC 13227 / J2315 / CF5610) (Burkholderia cepacia (strain J2315))	L-phenylalanine catabolic process [GO:0006559];phenylalanine 4-monooxygenase activity [GO:0004505];iron ion binding [GO:0005506]	L-phenylalanine catabolic process [GO:0006559]
28.1569	27.583	27.8569	27.8645	28.3944	28.0586	28.0356	28.0464	28.1226	27.9597	27.9345	28.0839	28.103	27.7285	27.7996	27.7375	28.0341	27.5122	27.7146	27.6689	28.0419	27.6154	27.625	27.7596	27.7371	27.5893	27.669	27.9884	27.5481	27.3032	27.3174	27.455	28.1025	28.1453	28.0249	27.97	28.0724	27.9756	28.0099	28.0745	27.8748	27.9797	27.7964	27.838	AnsC family regulatory protein	BCAL0011	BCAL0011	Burkholderia cenocepacia (strain ATCC BAA-245 / DSM 16553 / LMG 16656 / NCTC 13227 / J2315 / CF5610) (Burkholderia cepacia (strain J2315))	sequence-specific DNA binding [GO:0043565];transcription factor activity, sequence-specific DNA binding [GO:0003700];transcription, DNA-templated [GO:0006351]";"intracellular [GO:0005622]	transcription, DNA-templated [GO:0006351]
29.5727	29.5876	29.6044	29.6536	28.1402	28.5391	28.5456	28.5662	29.9516	30.1715	29.8424	30.1745	29.9838	30.618	29.6443	30.3265	29.2601	30.6933	29.0211	30.0422	28.6851	29.7675	28.8134	28.8654	30.2923	30.7995	30.8888	30.4509	28.6182	28.6974	28.7241	28.8145	28.0225	27.4229	28.4714	28.0359	27.9918	27.6692	28.2222	28.0278	28.9103	28.4678	29.2613	28.6707	Putative adenylate cyclase	BCAL0012	BCAL0012	Burkholderia cenocepacia (strain ATCC BAA-245 / DSM 16553 / LMG 16656 / NCTC 13227 / J2315 / CF5610) (Burkholderia cepacia (strain J2315))
NaN	NaN	NaN	NaN	NaN	NaN	NaN	NaN	NaN	NaN	NaN	NaN	NaN	NaN	NaN	NaN	NaN	NaN	22.7596	22.8704	NaN	NaN	NaN	NaN	NaN	NaN	NaN	21.7561	NaN	NaN	23.4885	23.4529	NaN	NaN	NaN	NaN	NaN	NaN	NaN	NaN	NaN	NaN	NaN	NaN	Putative GMC oxidoreductase	BCAL0014	BCAL0014	Burkholderia cenocepacia (strain ATCC BAA-245 / DSM 16553 / LMG 16656 / NCTC 13227 / J2315 / CF5610) (Burkholderia cepacia (strain J2315))	oxidoreductase activity, acting on CH-OH group of donors [GO:0016614]";"flavin adenine dinucleotide binding [GO:0050660]
NaN	NaN	NaN	NaN	NaN	NaN	NaN	NaN	NaN	NaN	NaN	NaN	25.0977	24.919	25.5225	26.4553	25.1716	26.4168	26.199	26.6116	23.8313	26.6411	25.0042	26.145	25.2433	25.8217	26.1223	26.3543	NaN	23.7459	23.6452	22.9337	NaN	NaN	NaN	NaN	NaN	NaN	NaN	NaN	NaN	NaN	NaN	NaN	Putative branched-chain amino acid ABC transporter periplasmic substrate binding protein	BCAL0020	BCAL0020	Burkholderia cenocepacia (strain ATCC BAA-245 / DSM 16553 / LMG 16656 / NCTC 13227 / J2315 / CF5610) (Burkholderia cepacia (strain J2315))
28.3048	28.3144	28.4194	28.4862	28.445	28.5337	28.5248	28.5419	28.4682	28.5585	28.555	28.6189	28.1633	28.0324	28.2532	28.2417	28.4308	28.3081	28.483	28.3474	28.5659	28.403	28.5172	28.4769	28.1535	27.9722	28.1726	28.1715	28.5613	28.5278	28.5762	28.4778	28.3746	28.4273	28.4592	28.455	28.5052	28.4454	28.4301	28.465	28.4638	28.3462	28.4004	28.3591	Chromosome partitioning protein ParA	BCAL0026	BCAL0026	Burkholderia cenocepacia (strain ATCC BAA-245 / DSM 16553 / LMG 16656 / NCTC 13227 / J2315 / CF5610) (Burkholderia cepacia (strain J2315))
28.4785	28.7859	28.785	28.7533	28.7325	28.7161	28.6685	28.6746	28.7645	28.8278	28.8502	28.766	28.6522	28.6994	28.7048	28.7547	28.676	28.8402	28.7376	28.786	28.5933	28.7836	28.6774	28.6858	28.5519	28.6049	28.4814	28.5945	28.5901	28.707	28.7823	28.6771	28.6758	28.696	28.6921	28.7101	28.7544	28.7853	28.7432	28.7358	28.6444	28.6041	28.7062	28.6122	Chromosome partitioning protein ParB	BCAL0027	BCAL0027	Burkholderia cenocepacia (strain ATCC BAA-245 / DSM 16553 / LMG 16656 / NCTC 13227 / J2315 / CF5610) (Burkholderia cepacia (strain J2315))	DNA binding [GO:0003677]
25.5368	25.7468	25.9267	25.9455	24.4824	26.2316	26.8621	26.7622	24.7391	25.376	26.3317	26.2422	25.931	25.0899	26.0968	25.5454	25.8879	25.1258	26.7213	26.2078	26.4049	26.0124	26.0453	26.8576	25.2479	25.0811	24.7198	21.4884	26.5495	26.2641	26.6231	27.1185	23.1326	25.3895	24.6645	25.3614	NaN	23.1594	25.5694	25.8911	25.7973	25.741	25.1166	25.3771	Putative ATP synthase protein I AtpI	BCAL0029	BCAL0029	Burkholderia cenocepacia (strain ATCC BAA-245 / DSM 16553 / LMG 16656 / NCTC 13227 / J2315 / CF5610) (Burkholderia cepacia (strain J2315))	integral component of membrane [GO:0016021]
26.7749	28.3172	28.0749	28.4025	27.5325	27.7814	27.9689	28.2097	27.251	28.5282	28.0814	28.1948	27.7642	28.3501	28.5567	28.6921	27.9602	28.3463	28.3271	28.6932	29.2194	28.6161	28.4333	28.4853	28.2897	28.3123	26.9926	28.4109	28.7023	29.0763	28.8681	28.7654	26.9047	27.7913	27.3532	27.5799	27.1443	27.5332	26.2874	27.0152	27.0172	27.1445	27.1858	27.2763	ATP synthase subunit a (ATP synthase F0 sector subunit a) (F-ATPase subunit 6)	atpB BCAL0030	BCAL0030	Burkholderia cenocepacia (strain ATCC BAA-245 / DSM 16553 / LMG 16656 / NCTC 13227 / J2315 / CF5610) (Burkholderia cepacia (strain J2315))	ATP synthesis coupled proton transport [GO:0015986]";plasma membrane [GO:0005886];proton-transporting ATP synthase activity, rotational mechanism [GO:0046933];proton-transporting ATP synthase complex, coupling factor F(o) [GO:0045263];"integral component of membrane [GO:0016021]	ATP synthesis coupled proton transport [GO:0015986]
30.8646	31.1716	31.1613	31.1602	31.0668	31.1594	31.0157	31.1445	31.1417	31.0788	31.0847	30.9857	30.9266	30.7676	30.742	30.7967	30.6873	30.5671	30.5454	30.5836	30.8448	30.4601	30.5741	30.6039	30.631	30.8046	30.6914	30.7488	30.6075	30.5927	30.5395	30.5681	31.5759	31.481	31.3324	31.3328	31.3384	31.3934	31.296	31.3772	31.2003	31.3097	31.2041	31.3024	Orotate phosphoribosyltransferase (OPRT) (OPRTase) (EC 2.4.2.10)	pyrE BCAL0204	BCAL0204	Burkholderia cenocepacia (strain ATCC BAA-245 / DSM 16553 / LMG 16656 / NCTC 13227 / J2315 / CF5610) (Burkholderia cepacia (strain J2315))	'de novo' UMP biosynthetic process [GO:0044205];orotate phosphoribosyltransferase activity [GO:0004588];magnesium ion binding [GO:0000287]	'de novo' UMP biosynthetic process [GO:0044205]
30.3712	30.517	30.5896	30.5886	30.3643	30.4326	30.5256	30.5478	30.57	30.6894	30.6764	30.6908	29.9707	29.9624	30.1173	30.157	29.8536	29.5384	29.8857	29.9016	30.1388	29.7012	30.0541	30.0996	29.7145	29.7719	29.7838	29.8212	29.7094	29.7408	29.7037	29.882	30.9077	30.9504	31.0475	30.9969	30.7628	30.9059	30.7503	30.8633	30.8136	30.9168	30.8125	30.9303	NADP-dependent malic enzyme (EC 1.1.1.40)	BCAL0205	BCAL0205	Burkholderia cenocepacia (strain ATCC BAA-245 / DSM 16553 / LMG 16656 / NCTC 13227 / J2315 / CF5610) (Burkholderia cepacia (strain J2315))	malate dehydrogenase (decarboxylating) (NADP+) activity [GO:0004473];malate metabolic process [GO:0006108]";metal ion binding [GO:0046872];NAD binding [GO:0051287];oxaloacetate decarboxylase activity [GO:0008948];transferase activity, transferring acyl groups [GO:0016746];"malate dehydrogenase (decarboxylating) (NAD+) activity [GO:0004471]	malate metabolic process [GO:0006108]
NaN	NaN	NaN	NaN	NaN	NaN	NaN	18.9175	NaN	22.1827	21.3867	21.2895	20.6873	24.1806	22.3796	23.8215	22.1021	24.5774	24.2849	21.9491	NaN	24.3085	NaN	22.3606	22.7656	NaN	22.484	23.4018	22.5107	22.6161	23.6199	22.1458	NaN	NaN	NaN	NaN	17.8087	NaN	NaN	NaN	20.7951	NaN	NaN	NaN	Putative pyruvate ferredoxin/flavodoxin oxidoreductase	BCAL0206	BCAL0206	Burkholderia cenocepacia (strain ATCC BAA-245 / DSM 16553 / LMG 16656 / NCTC 13227 / J2315 / CF5610) (Burkholderia cepacia (strain J2315))	thiamine pyrophosphate binding [GO:0030976]";"oxidoreductase activity, acting on the aldehyde or oxo group of donors [GO:0016903]
NaN	24.5113	24.5836	23.942	24.8793	25.0299	24.9192	24.8309	22.1085	NaN	24.3066	24.2082	25.3165	24.9634	24.5249	25.1591	25.8792	25.8127	25.2015	25.2907	26.5065	25.8725	25.9882	25.5287	25.169	25.4704	25.6633	24.8586	25.1015	25.2584	24.8415	24.56	24.8228	25.3036	24.9741	25.1645	24.5556	23.9118	24.5387	24.232	25.1943	25.0666	24.768	24.7248	4-hydroxyphenylpyruvic acid dioxygenase (EC 1.13.11.27)	hppD BCAL0207	BCAL0207	Burkholderia cenocepacia (strain ATCC BAA-245 / DSM 16553 / LMG 16656 / NCTC 13227 / J2315 / CF5610) (Burkholderia cepacia (strain J2315))	aromatic amino acid family metabolic process [GO:0009072];metal ion binding [GO:0046872];4-hydroxyphenylpyruvate dioxygenase activity [GO:0003868]	aromatic amino acid family metabolic process [GO:0009072]
NaN	24.4039	NaN	23.9189	24.4863	NaN	NaN	23.7119	NaN	NaN	23.4019	23.8834	NaN	NaN	24.9118	NaN	NaN	NaN	NaN	20.6628	NaN	25.4748	NaN	NaN	26.7896	NaN	NaN	NaN	NaN	24.43	NaN	NaN	NaN	NaN	NaN	NaN	22.3163	NaN	25.1788	NaN	NaN	23.1037	NaN	NaN	AnsC family regulatory protein	BCAL0208	BCAL0208	Burkholderia cenocepacia (strain ATCC BAA-245 / DSM 16553 / LMG 16656 / NCTC 13227 / J2315 / CF5610) (Burkholderia cepacia (strain J2315))	sequence-specific DNA binding [GO:0043565];transcription factor activity, sequence-specific DNA binding [GO:0003700];transcription, DNA-templated [GO:0006351]";"intracellular [GO:0005622]	transcription, DNA-templated [GO:0006351]
28.4317	28.6118	28.5032	28.342	27.8746	27.8729	27.596	27.5093	28.4327	28.2698	28.0651	28.0792	28.3549	28.3537	27.944	28.0137	28.0878	28.3407	27.7642	28.0169	27.3895	28.0906	27.718	27.5105	28.545	28.7367	28.6653	28.2612	28.1006	27.8976	27.8056	27.7035	27.9108	27.5951	27.9089	27.5418	27.7179	27.7133	27.8097	27.6184	27.8594	27.4635	28.1079	27.6349	TetR family regulatory protein	BCAL0210	BCAL0210	Burkholderia cenocepacia (strain ATCC BAA-245 / DSM 16553 / LMG 16656 / NCTC 13227 / J2315 / CF5610) (Burkholderia cepacia (strain J2315))	regulation of transcription, DNA-templated [GO:0006355];transcription, DNA-templated [GO:0006351]";"DNA binding [GO:0003677]	transcription, DNA-templated [GO:0006351]";"regulation of transcription, DNA-templated [GO:0006355]
28.026	28.3207	28.3368	28.2011	27.3815	27.4454	27.3574	27.3642	27.9167	28.0462	27.8688	27.9275	27.3204	27.8194	27.5172	27.7164	27.2963	27.8639	27.3406	27.6669	27.1189	27.5802	27.2422	27.1565	28.1133	28.4296	28.4508	27.9433	26.984	27.1101	27.039	26.9317	27.2375	26.7042	27.5066	26.9238	27.0276	27.0628	27.2012	27.0077	27.4969	27.1437	27.7598	27.3944	Uncharacterized protein	BCAL0211	BCAL0211	Burkholderia cenocepacia (strain ATCC BAA-245 / DSM 16553 / LMG 16656 / NCTC 13227 / J2315 / CF5610) (Burkholderia cepacia (strain J2315))
NaN	NaN	NaN	21.8068	NaN	NaN	NaN	NaN	27.2869	27.0376	26.913	27.2581	30.478	30.8376	30.6054	30.6215	29.4222	30.2521	29.1565	29.9153	27.896	30.069	28.5053	28.5727	23.7326	23.715	25.1868	24.8492	27.7589	28.0463	28.0318	27.7716	NaN	NaN	NaN	NaN	NaN	NaN	21.9467	NaN	26.6216	25.8669	26.7159	26.2833	Putative phenylacetic acid degradation NADH oxidoreductase PaaE (EC 1.-.-.-)	paaE BCAL0212	BCAL0212	Burkholderia cenocepacia (strain ATCC BAA-245 / DSM 16553 / LMG 16656 / NCTC 13227 / J2315 / CF5610) (Burkholderia cepacia (strain J2315))	electron carrier activity [GO:0009055];metal ion binding [GO:0046872];oxidoreductase activity [GO:0016491];phenylacetate catabolic process [GO:0010124];transport [GO:0006810]";"2 iron, 2 sulfur cluster binding [GO:0051537]	transport [GO:0006810];phenylacetate catabolic process [GO:0010124]
NaN	NaN	NaN	NaN	NaN	NaN	NaN	NaN	21.1765	22.7175	21.3865	23.4028	26.6654	26.3193	27.3387	27.0311	25.3029	26.2652	25.4821	26.4588	22.1669	26.6134	24.8631	25.1077	NaN	NaN	NaN	NaN	21.7859	22.8773	23.0187	23.4458	NaN	NaN	NaN	NaN	NaN	NaN	NaN	NaN	21.834	21.4419	22.0875	22.4328	Phenylacetic acid degradation protein PaaD	paaD BCAL0213	BCAL0213	Burkholderia cenocepacia (strain ATCC BAA-245 / DSM 16553 / LMG 16656 / NCTC 13227 / J2315 / CF5610) (Burkholderia cepacia (strain J2315))
NaN	NaN	NaN	NaN	NaN	NaN	NaN	NaN	26.046	25.9143	25.4686	27.4879	29.8044	29.3265	30.423	30.5031	28.7732	29.7382	28.891	29.6554	27.6888	29.9047	27.9106	27.931	26.149	21.2129	22.2976	23.7553	27.06	27.5577	27.6994	27.0477	NaN	NaN	NaN	NaN	NaN	NaN	NaN	NaN	25.5385	25.7267	26.4476	26.2468	Phenylacetic acid degradation protein PaaC	paaC BCAL0214	BCAL0214	Burkholderia cenocepacia (strain ATCC BAA-245 / DSM 16553 / LMG 16656 / NCTC 13227 / J2315 / CF5610) (Burkholderia cepacia (strain J2315))	phenylacetate catabolic process [GO:0010124]	phenylacetate catabolic process [GO:0010124]
NaN	NaN	NaN	NaN	NaN	NaN	NaN	NaN	26.2122	24.1489	26.3903	27.4101	29.488	30.5941	30.9421	31.009	29.1668	29.8242	29.4563	30.1061	28.3912	30.1878	27.2365	28.404	NaN	NaN	NaN	NaN	27.183	27.3312	27.5574	27.2057	NaN	NaN	NaN	NaN	NaN	NaN	NaN	NaN	25.7261	24.8428	25.7794	26.5708	Phenylacetic acid degradation protein PaaB	paaB BCAL0215	BCAL0215	Burkholderia cenocepacia (strain ATCC BAA-245 / DSM 16553 / LMG 16656 / NCTC 13227 / J2315 / CF5610) (Burkholderia cepacia (strain J2315))
NaN	NaN	NaN	NaN	NaN	NaN	NaN	NaN	26.6798	26.6235	25.9346	26.9635	30.5979	30.0266	30.4918	30.5155	29.4958	29.9825	29.1814	29.8644	28.3167	29.525	28.7768	28.5961	NaN	NaN	NaN	NaN	27.7152	27.899	27.7908	27.5453	NaN	NaN	NaN	NaN	NaN	NaN	NaN	NaN	26.0214	25.3944	26.2421	25.3681	Phenylacetic acid degradation protein PaaA	paaA BCAL0216	BCAL0216	Burkholderia cenocepacia (strain ATCC BAA-245 / DSM 16553 / LMG 16656 / NCTC 13227 / J2315 / CF5610) (Burkholderia cepacia (strain J2315))	phenylacetate catabolic process [GO:0010124]";"phenylacetyl-CoA 1,2-epoxidase activity [GO:0097266]	phenylacetate catabolic process [GO:0010124]
26.9568	27.5578	27.6463	27.5713	27.4498	27.6933	27.8061	27.7552	27.709	27.9395	27.8837	28.079	26.9377	26.6147	27.2553	26.9743	26.8058	27.0684	27.4371	27.0182	25.5897	26.6697	27.4606	27.2574	26.5702	26.0742	26.4198	26.5517	26.7334	26.2073	26.1469	26.1155	27.3237	27.0723	27.5259	27.2828	27.7666	27.7658	27.676	27.6924	27.4478	27.458	27.5868	27.4454	Putative exported GDSL-like lipase/acylhydrolase	BCAL0217	BCAL0217	Burkholderia cenocepacia (strain ATCC BAA-245 / DSM 16553 / LMG 16656 / NCTC 13227 / J2315 / CF5610) (Burkholderia cepacia (strain J2315))	hydrolase activity [GO:0016787]
35.1428	35.341	35.4246	35.6068	35.3222	35.2371	35.4519	35.6542	35.2321	35.3377	35.512	35.4322	35.2411	35.388	35.6185	35.674	35.6114	35.4171	35.7302	35.69	35.6682	35.5613	35.6558	35.8107	35.0797	35.2024	35.2765	35.3926	34.9558	35.2224	35.3664	35.3448	35.4469	35.5361	35.5354	35.4482	35.4405	35.348	35.3076	35.4424	35.2657	35.5258	35.4391	35.5054	Elongation factor Tu (EF-Tu)	tufA1 tuf BCAL0219 BCAL0232	BCAL0232	Burkholderia cenocepacia (strain ATCC BAA-245 / DSM 16553 / LMG 16656 / NCTC 13227 / J2315 / CF5610) (Burkholderia cepacia (strain J2315))	GTP binding [GO:0005525];GTPase activity [GO:0003924];translation elongation factor activity [GO:0003746];cytoplasm [GO:0005737]
30.7568	30.6907	30.804	30.6815	30.9819	30.9714	30.8981	30.7927	30.9605	30.7497	30.8649	30.7912	30.6452	30.5217	30.6059	30.4635	30.9509	30.757	30.9919	30.7539	30.8086	30.6856	30.9186	30.7764	30.4065	30.4625	30.4917	30.5838	30.6577	30.5658	30.5716	30.5668	30.8075	30.7534	30.7468	30.7487	30.893	30.8686	30.9747	30.8706	30.8041	30.8628	30.773	30.7211	Transcription termination/antitermination protein NusG	nusG BCAL0221	BCAL0221	Burkholderia cenocepacia (strain ATCC BAA-245 / DSM 16553 / LMG 16656 / NCTC 13227 / J2315 / CF5610) (Burkholderia cepacia (strain J2315))	DNA-templated transcription, termination [GO:0006353];regulation of DNA-templated transcription, elongation [GO:0032784];transcription antitermination [GO:0031564]";"DNA-templated transcription, elongation [GO:0006354]	DNA-templated transcription, termination [GO:0006353];regulation of DNA-templated transcription, elongation [GO:0032784];transcription antitermination [GO:0031564]";"DNA-templated transcription, elongation [GO:0006354]
26.653	26.9877	27.0171	26.9672	27.2386	27.3792	27.3418	27.4624	27.5062	27.4469	27.4655	27.4028	25.8183	25.3879	26.2197	25.7991	26.5586	25.7561	26.897	26.3172	26.7543	26.4096	26.8703	27.097	24.8987	24.9079	25.2642	26.1446	26.9024	26.6241	26.6632	26.8239	27.3637	27.2552	27.0487	27.2495	27.3214	27.3414	27.1599	27.2007	27.1458	27.2481	27.0994	27.2987	ATP-dependent DNA helicase RecQ (EC 3.6.1.-)	recQ BCAL0228	BCAL0228	Burkholderia cenocepacia (strain ATCC BAA-245 / DSM 16553 / LMG 16656 / NCTC 13227 / J2315 / CF5610) (Burkholderia cepacia (strain J2315))	ATP binding [GO:0005524];ATP-dependent 3'-5' DNA helicase activity [GO:0043140];DNA recombination [GO:0006310];DNA repair [GO:0006281];DNA replication [GO:0006260];nucleic acid binding [GO:0003676];SOS response [GO:0009432];intracellular [GO:0005622]	DNA repair [GO:0006281];DNA replication [GO:0006260];SOS response [GO:0009432];DNA recombination [GO:0006310]
33.0596	33.1381	33.1364	33.1983	33.2068	33.1709	33.2001	33.3083	33.0701	33.1034	33.2115	33.1464	33.0901	33.0281	33.2541	33.1969	33.341	32.9653	33.3475	33.2249	33.3453	33.1087	33.388	33.3999	33.2151	33.158	33.2086	33.2344	33.0285	33.1435	33.1757	33.1801	33.276	33.2586	33.2685	33.2599	33.1332	33.1991	33.1656	33.2346	33.0369	33.1234	33.0498	33.0966	Elongation factor G (EF-G)	fusA BCAL0231	BCAL0231	Burkholderia cenocepacia (strain ATCC BAA-245 / DSM 16553 / LMG 16656 / NCTC 13227 / J2315 / CF5610) (Burkholderia cepacia (strain J2315))	GTP binding [GO:0005525];GTPase activity [GO:0003924];translation elongation factor activity [GO:0003746];cytoplasm [GO:0005737]
28.2522	28.1507	28.4754	28.2575	28.4459	28.4924	28.5442	28.4996	28.3454	28.4008	28.3124	28.5498	28.4913	28.5259	28.7571	28.666	28.9581	28.4742	29.1608	28.6878	29.2087	28.6293	29.456	29.0424	28.524	28.3925	28.5588	28.5183	29.0496	29.073	29.1912	29.2043	28.6402	28.6011	28.6737	28.7887	28.9452	29.0089	28.8917	28.9663	28.6973	28.6468	28.627	28.7568	Protein translocase subunit SecY	secY BCAL0254	BCAL0254	Burkholderia cenocepacia (strain ATCC BAA-245 / DSM 16553 / LMG 16656 / NCTC 13227 / J2315 / CF5610) (Burkholderia cepacia (strain J2315))	intracellular [GO:0005622];intracellular protein transmembrane transport [GO:0065002];plasma membrane [GO:0005886];protein targeting [GO:0006605];protein transport by the Sec complex [GO:0043952];integral component of membrane [GO:0016021]	protein targeting [GO:0006605];protein transport by the Sec complex [GO:0043952];intracellular protein transmembrane transport [GO:0065002]
30.079	30.2823	30.0383	30.0908	29.7163	29.8314	30.2485	30.3078	29.8654	30.0098	30.0912	30.2441	29.9585	29.7017	30.4412	30.4501	30.1684	29.9633	30.775	30.492	30.1906	30.0211	30.4515	30.7426	29.896	30.2635	30.0318	30.4131	29.9509	29.9576	30.0311	30.0655	30.6919	30.6276	30.7237	30.4491	30.5502	30.4384	30.2225	30.8601	30.463	30.5317	30.4564	30.589	Translation initiation factor IF-1	infA BCAL0255	BCAL0255	Burkholderia cenocepacia (strain ATCC BAA-245 / DSM 16553 / LMG 16656 / NCTC 13227 / J2315 / CF5610) (Burkholderia cepacia (strain J2315))	ribosome binding [GO:0043022];rRNA binding [GO:0019843];translation initiation factor activity [GO:0003743];cytoplasm [GO:0005737]
24.5357	NaN	NaN	NaN	NaN	NaN	NaN	NaN	23.6133	NaN	NaN	22.0525	25.1398	NaN	NaN	25.1533	24.7777	21.0058	NaN	NaN	NaN	NaN	NaN	NaN	NaN	NaN	24.0462	25.4878	NaN	NaN	NaN	NaN	NaN	NaN	NaN	NaN	NaN	NaN	NaN	NaN	NaN	NaN	NaN	NaN	Putative divalent-cation tolerance protein CutA	cutA BCAL0262	BCAL0262	Burkholderia cenocepacia (strain ATCC BAA-245 / DSM 16553 / LMG 16656 / NCTC 13227 / J2315 / CF5610) (Burkholderia cepacia (strain J2315))	response to metal ion [GO:0010038]	response to metal ion [GO:0010038]
28.3773	28.4912	28.537	28.6041	26.5079	27.2033	27.1358	27.2515	28.0888	28.3982	28.092	28.1407	27.5353	28.3222	27.9118	28.3931	27.7264	28.3694	27.7173	28.6137	27.4655	28.1789	27.5471	27.2588	28.3932	28.6339	28.6355	28.2752	27.599	28.0541	28.0415	27.9851	27.5292	26.9479	28.1939	27.4961	26.986	26.8508	26.9245	27.0416	27.7409	27.1127	28.0573	27.8939	Thiol:disulfide interchange protein DsbD (EC 1.8.1.8)	dsbD BCAL0263	BCAL0263	Burkholderia cenocepacia (strain ATCC BAA-245 / DSM 16553 / LMG 16656 / NCTC 13227 / J2315 / CF5610) (Burkholderia cepacia (strain J2315))	cell redox homeostasis [GO:0045454];cytochrome complex assembly [GO:0017004];integral component of membrane [GO:0016021];protein-disulfide reductase activity [GO:0047134];cell [GO:0005623]	cytochrome complex assembly [GO:0017004];cell redox homeostasis [GO:0045454]
29.6396	29.6748	29.5971	29.5578	29.7576	29.4648	29.8318	29.8303	29.4667	29.4472	29.632	30.0719	29.847	29.5918	30.0864	30.2433	30.299	29.8151	30.3788	30.2849	30.1367	30.0889	30.0486	30.4448	30.0351	30.0329	30.0233	30.2044	29.848	30.172	30.352	30.2419	29.6838	29.6801	29.7191	29.5786	29.7866	29.8318	29.5655	29.9529	29.6363	29.7129	29.5209	29.8623	Transcription elongation factor GreA (Transcript cleavage factor GreA)	greA BCAL1263	BCAL1263	Burkholderia cenocepacia (strain ATCC BAA-245 / DSM 16553 / LMG 16656 / NCTC 13227 / J2315 / CF5610) (Burkholderia cepacia (strain J2315))	regulation of DNA-templated transcription, elongation [GO:0032784];RNA polymerase binding [GO:0070063];transcription, DNA-templated [GO:0006351]";translation elongation factor activity [GO:0003746];"DNA binding [GO:0003677]	transcription, DNA-templated [GO:0006351]";"regulation of DNA-templated transcription, elongation [GO:0032784]
24.9946	24.2551	25.225	25.3809	24.3029	24.6661	NaN	NaN	NaN	24.4202	NaN	NaN	24.7614	25.4226	NaN	24.6481	NaN	NaN	24.8531	NaN	25.261	25.49	26.0842	25.7998	25.8636	25.435	25.9344	25.2826	26.5859	26.772	26.7608	26.1413	24.3272	24.4683	24.5371	NaN	NaN	25.5153	25.6713	25.1253	24.3785	25.3725	24.412	NaN	Putative membrane protein	BCAL1264	BCAL1264	Burkholderia cenocepacia (strain ATCC BAA-245 / DSM 16553 / LMG 16656 / NCTC 13227 / J2315 / CF5610) (Burkholderia cepacia (strain J2315))	integral component of membrane [GO:0016021]
29.1259	28.9728	29.0888	28.993	29.3195	29.3042	29.1882	29.3674	29.0698	28.9647	29.0236	29.0104	28.2539	28.2669	28.3265	28.3737	28.6366	28.3882	28.4926	28.4427	28.8535	28.4082	28.7273	28.7171	28.408	28.2937	28.5275	28.485	28.7377	28.6951	28.7894	28.7218	29.4411	29.471	29.4023	29.5143	29.4682	29.5217	29.4421	29.6374	29.1344	29.292	29.1611	29.3589	Uncharacterized protein	BCAL1265	BCAL1265	Burkholderia cenocepacia (strain ATCC BAA-245 / DSM 16553 / LMG 16656 / NCTC 13227 / J2315 / CF5610) (Burkholderia cepacia (strain J2315))	RNA binding [GO:0003723]
29.6709	30.0523	29.9661	30.1635	29.6304	29.7547	29.7281	29.817	29.8857	29.892	29.8928	29.9189	30.0339	30.1327	30.1734	30.3455	30.1126	30.0709	29.9169	30.3833	30.0168	30.1994	29.7783	30.0236	30.6187	30.5687	30.5594	30.664	31.3469	31.5285	31.5497	31.2639	29.9358	29.8868	29.9613	29.9591	29.7839	29.8419	29.7533	29.807	29.8514	29.7321	29.9443	29.7969	ATP-dependent zinc metalloprotease FtsH (EC 3.4.24.-)	ftsH BCAL1267	BCAL1267	Burkholderia cenocepacia (strain ATCC BAA-245 / DSM 16553 / LMG 16656 / NCTC 13227 / J2315 / CF5610) (Burkholderia cepacia (strain J2315))	ATP binding [GO:0005524];ATPase activity [GO:0016887];metalloendopeptidase activity [GO:0004222];plasma membrane [GO:0005886];protein catabolic process [GO:0030163];zinc ion binding [GO:0008270];integral component of membrane [GO:0016021]	protein catabolic process [GO:0030163]
25.9367	26.8001	26.6593	26.6957	26.1314	26.2418	26.4531	26.5542	26.3973	26.6527	26.7563	27.0332	25.6732	25.8052	26.7725	26.8926	26.8544	26.4576	27.2276	26.9847	26.9523	26.7401	26.6598	27.0762	26.8954	27.0691	26.8497	26.9756	26.921	27.2992	27.2033	27.1736	26.6598	26.8702	26.845	26.5549	26.6577	26.4022	26.5582	26.5307	26.6719	26.7169	26.556	26.6522	Dihydropteroate synthase (DHPS) (EC 2.5.1.15) (Dihydropteroate pyrophosphorylase)	folP BCAL1268	BCAL1268	Burkholderia cenocepacia (strain ATCC BAA-245 / DSM 16553 / LMG 16656 / NCTC 13227 / J2315 / CF5610) (Burkholderia cepacia (strain J2315))	folic acid biosynthetic process [GO:0046656];metal ion binding [GO:0046872];tetrahydrofolate biosynthetic process [GO:0046654];dihydropteroate synthase activity [GO:0004156]	tetrahydrofolate biosynthetic process [GO:0046654];folic acid biosynthetic process [GO:0046656]
26.2253	26.139	26.6464	26.4453	28.8773	29.1928	29.0565	28.8031	29.336	29.6352	29.8718	29.356	25.4868	26.3119	25.2171	25.54	26.9209	26.9933	26.1336	27.0416	27.43	27.2427	26.4163	27.4617	27.2904	27.8683	28.1977	26.8981	30.6105	30.7666	30.6899	30.3631	26.2686	26.49	26.6314	26.3718	29.4453	29.4895	29.5456	29.5941	31.1171	31.3474	31.0833	30.9313	Phosphate-binding protein PstS	pstS BCAL1270	BCAL1270	Burkholderia cenocepacia (strain ATCC BAA-245 / DSM 16553 / LMG 16656 / NCTC 13227 / J2315 / CF5610) (Burkholderia cepacia (strain J2315))	phosphate ion binding [GO:0042301];phosphate ion transmembrane transport [GO:0035435];ATP-binding cassette (ABC) transporter complex [GO:0043190]	phosphate ion transmembrane transport [GO:0035435]
NaN	22.0266	NaN	20.438	NaN	24.5221	24.954	23.8048	23.6459	25.4455	25.4359	25.1143	NaN	22.0852	NaN	NaN	22.404	NaN	NaN	NaN	NaN	23.3612	NaN	NaN	22.0081	23.44	20.6946	24.0115	26.2647	26.6325	25.8618	25.775	20.7662	NaN	21.7573	NaN	25.5295	25.8487	24.8289	25.7934	26.1788	27.2253	26.1992	26.7875	Phosphate import ATP-binding protein PstB (EC 3.6.3.27) (ABC phosphate transporter) (Phosphate-transporting ATPase)	pstB BCAL1273	BCAL1273	Burkholderia cenocepacia (strain ATCC BAA-245 / DSM 16553 / LMG 16656 / NCTC 13227 / J2315 / CF5610) (Burkholderia cepacia (strain J2315))	ATP binding [GO:0005524];ATPase-coupled phosphate ion transmembrane transporter activity [GO:0015415];inorganic phosphate transmembrane transporter activity [GO:0005315];plasma membrane [GO:0005886]
NaN	NaN	NaN	NaN	24.0122	24.0336	24.6403	NaN	25.5032	25.7368	25.7717	25.4751	NaN	NaN	NaN	NaN	NaN	21.0216	NaN	21.6481	NaN	23.2608	22.7656	NaN	NaN	20.9502	22.9179	NaN	25.0551	26.8562	26.8706	26.8083	NaN	NaN	NaN	22.6169	25.8167	26.039	25.5312	24.8008	26.9409	27.0405	26.7453	26.6681	Phosphate-specific transport system accessory protein PhoU	BCAL1274	BCAL1274	Burkholderia cenocepacia (strain ATCC BAA-245 / DSM 16553 / LMG 16656 / NCTC 13227 / J2315 / CF5610) (Burkholderia cepacia (strain J2315))	cellular phosphate ion homeostasis [GO:0030643];negative regulation of phosphate metabolic process [GO:0045936];phosphate ion transport [GO:0006817];cytoplasm [GO:0005737]	negative regulation of phosphate metabolic process [GO:0045936];phosphate ion transport [GO:0006817];cellular phosphate ion homeostasis [GO:0030643]
21.6764	23.3163	23.6718	23.1434	24.3081	24.1125	23.7352	23.5961	23.7596	23.9076	23.958	23.8031	NaN	22.602	20.1163	23.9914	NaN	22.5907	NaN	22.5898	NaN	22.0477	NaN	NaN	22.3294	23.5899	23.9827	23.3541	24.8025	24.9477	25.4701	24.7723	NaN	NaN	NaN	NaN	NaN	NaN	21.9473	21.6943	23.1264	25.1673	NaN	NaN	Putative phosphate regulon two-component regulatory system, sensor kinase protein	BCAL1276	BCAL1276	Burkholderia cenocepacia (strain ATCC BAA-245 / DSM 16553 / LMG 16656 / NCTC 13227 / J2315 / CF5610) (Burkholderia cepacia (strain J2315))	ATP binding [GO:0005524];intracellular [GO:0005622];phosphorelay sensor kinase activity [GO:0000155];integral component of membrane [GO:0016021]
25.3853	25.8655	25.8277	25.7167	26.2378	26.3108	25.9536	25.8608	25.5343	25.3717	25.5625	25.3232	25.4471	24.9025	25.4373	25.1423	24.7985	24.951	25.4448	25.1322	25.0383	25.1932	25.5129	25.1054	25.3316	25.5913	25.2061	25.6695	24.2249	24.957	25.0215	25.006	26.7384	26.4754	26.4949	26.4837	26.625	26.6285	26.8756	26.6856	26.232	26.3113	26.3481	26.2183	Polyphosphate kinase (EC 2.7.4.1) (ATP-polyphosphate phosphotransferase) (Polyphosphoric acid kinase)	ppk BCAL1277	BCAL1277	Burkholderia cenocepacia (strain ATCC BAA-245 / DSM 16553 / LMG 16656 / NCTC 13227 / J2315 / CF5610) (Burkholderia cepacia (strain J2315))	ATP binding [GO:0005524];metal ion binding [GO:0046872];polyphosphate biosynthetic process [GO:0006799];polyphosphate kinase activity [GO:0008976];polyphosphate kinase complex [GO:0009358]	polyphosphate biosynthetic process [GO:0006799]
27.4567	27.4172	27.3906	27.3258	27.2733	27.505	27.3534	27.2785	27.2337	27.0745	27.188	26.9969	27.221	27.4075	27.0194	27.2181	27.0703	27.4107	26.9368	26.9866	26.7931	27.1819	26.6915	27.1884	27.9328	27.817	28.088	27.8656	27.372	27.7294	27.6769	27.7313	27.1168	27.1456	27.3548	27.2166	27.2855	27.0562	27.5287	27.4472	27.372	27.1795	27.2518	27.2855	Putative exopolyphosphatase	BCAL1278	BCAL1278	Burkholderia cenocepacia (strain ATCC BAA-245 / DSM 16553 / LMG 16656 / NCTC 13227 / J2315 / CF5610) (Burkholderia cepacia (strain J2315))	phosphorus metabolic process [GO:0006793];exopolyphosphatase activity [GO:0004309]	phosphorus metabolic process [GO:0006793]
NaN	NaN	NaN	NaN	NaN	NaN	21.3245	20.7723	NaN	NaN	23.3725	24.9281	NaN	NaN	NaN	NaN	NaN	NaN	23.4898	NaN	NaN	NaN	NaN	NaN	NaN	NaN	NaN	22.2237	NaN	NaN	NaN	NaN	NaN	NaN	NaN	NaN	NaN	NaN	25.502	NaN	NaN	NaN	NaN	NaN	Putative exported protein	BCAL1279	BCAL1279	Burkholderia cenocepacia (strain ATCC BAA-245 / DSM 16553 / LMG 16656 / NCTC 13227 / J2315 / CF5610) (Burkholderia cepacia (strain J2315))
26.7518	27.2815	27.617	23.9114	NaN	24.1463	25.6487	25.2114	26.2205	25.197	26.3432	27.5237	26.0045	27.5776	26.8387	27.6406	24.3408	27.3953	24.8187	26.9835	22.2905	25.3839	23.6561	24.9451	27.542	28.8159	29.0228	27.9506	23.3232	23.5021	25.3478	25.6172	24.7441	24.3115	27.4513	25.7156	25.9116	NaN	24.4524	27.625	26.7901	26.0005	27.8175	27.0964	Putative hydrolase	BCAL1280	BCAL1280	Burkholderia cenocepacia (strain ATCC BAA-245 / DSM 16553 / LMG 16656 / NCTC 13227 / J2315 / CF5610) (Burkholderia cepacia (strain J2315))	cellular protein modification process [GO:0006464];phosphohistidine phosphatase activity [GO:0008969];cytoplasm [GO:0005737]	cellular protein modification process [GO:0006464]
25.4641	26.7058	26.6258	26.9714	24.4529	26.267	25.6784	26.1698	25.7349	26.553	25.5003	27.0409	26.3638	26.2653	26.526	26.6218	24.8769	25.8903	25.2559	26.4391	27.8592	25.2338	24.0666	24.0914	26.613	26.7151	27.0662	27.4625	NaN	NaN	NaN	23.2876	26.4371	26.0867	26.7793	26.5859	26.1985	25.9943	26.3965	25.9025	26.9043	26.2457	26.7482	26.6741	Uncharacterized protein	BCAL1281	BCAL1281	Burkholderia cenocepacia (strain ATCC BAA-245 / DSM 16553 / LMG 16656 / NCTC 13227 / J2315 / CF5610) (Burkholderia cepacia (strain J2315))
NaN	NaN	NaN	NaN	NaN	22.6333	NaN	NaN	23.1156	24.2778	NaN	NaN	NaN	NaN	NaN	NaN	NaN	NaN	NaN	NaN	NaN	NaN	NaN	NaN	NaN	NaN	NaN	NaN	21.2423	NaN	NaN	NaN	NaN	NaN	NaN	NaN	NaN	NaN	NaN	NaN	NaN	NaN	NaN	NaN	Uncharacterized protein	BCAL1286	BCAL1286	Burkholderia cenocepacia (strain ATCC BAA-245 / DSM 16553 / LMG 16656 / NCTC 13227 / J2315 / CF5610) (Burkholderia cepacia (strain J2315))
23.6557	23.9268	23.5768	NaN	23.685	23.8827	24.7999	24.4519	24.8722	24.6285	24.2167	25.2458	24.7002	20.8199	22.6096	24.1502	24.9814	23.0231	23.4642	21.723	22.2027	NaN	24.3965	NaN	22.1104	24.7677	NaN	NaN	NaN	NaN	24.5107	24.2412	22.1469	NaN	NaN	NaN	NaN	NaN	23.9021	NaN	23.6568	24.2585	NaN	23.7655	Putative acetyl-CoA synthetase	BCAL1287	BCAL1287	Burkholderia cenocepacia (strain ATCC BAA-245 / DSM 16553 / LMG 16656 / NCTC 13227 / J2315 / CF5610) (Burkholderia cepacia (strain J2315))	metabolic process [GO:0008152];catalytic activity [GO:0003824]	metabolic process [GO:0008152]
27.4805	27.4742	27.2825	27.8625	27.9494	28.0664	27.9228	28.08	27.7325	27.8199	27.9139	27.7904	27.1186	27.2539	27.3259	27.5345	27.5823	26.9137	27.7016	27.5702	27.9898	27.4082	27.449	26.9462	27.151	27.301	27.1341	27.1186	27.822	27.9267	27.8455	28.0553	27.6446	27.8302	27.6529	27.8712	27.9668	27.9363	28.1149	27.962	27.5419	28.044	27.8033	27.8382	Family M23 peptidase	BCAL1288	BCAL1288	Burkholderia cenocepacia (strain ATCC BAA-245 / DSM 16553 / LMG 16656 / NCTC 13227 / J2315 / CF5610) (Burkholderia cepacia (strain J2315))
28.2321	28.1169	28.1467	28.2127	28.5856	28.6142	28.4993	28.4341	28.1843	28.1946	28.1812	28.1997	28.0717	28.1585	27.7288	28.018	28.0049	28.3134	27.7211	28.1803	28.0368	28.1841	27.9066	28.0433	28.5651	28.669	28.7155	28.4988	28.5132	28.4335	28.4109	28.2337	27.3746	27.3353	27.4345	27.2095	27.5906	27.3574	27.6976	27.6209	27.2927	27.3811	27.3589	27.3111	Aldose 1-epimerase	BCAL1289	BCAL1289	Burkholderia cenocepacia (strain ATCC BAA-245 / DSM 16553 / LMG 16656 / NCTC 13227 / J2315 / CF5610) (Burkholderia cepacia (strain J2315))	carbohydrate metabolic process [GO:0005975];isomerase activity [GO:0016853];carbohydrate binding [GO:0030246]	carbohydrate metabolic process [GO:0005975]
NaN	NaN	25.7506	25.7724	25.8837	26.122	26.552	26.5451	NaN	25.7437	25.9807	25.911	NaN	24.3489	25.1454	25.2438	NaN	25.042	25.598	25.2557	NaN	21.1656	NaN	24.8749	NaN	25.0246	25.3729	25.4946	NaN	NaN	22.2789	25.9475	25.7836	26.3039	26.126	26.3033	26.0745	26.3745	26.2199	27.0523	25.5648	25.6515	25.0714	25.5825	Undecaprenyl-diphosphatase (EC 3.6.1.27) (Bacitracin resistance protein) (Undecaprenyl pyrophosphate phosphatase)	uppP BCAL1290	BCAL1290	Burkholderia cenocepacia (strain ATCC BAA-245 / DSM 16553 / LMG 16656 / NCTC 13227 / J2315 / CF5610) (Burkholderia cepacia (strain J2315))	cell wall organization [GO:0071555];dephosphorylation [GO:0016311];kinase activity [GO:0016301];peptidoglycan biosynthetic process [GO:0009252];plasma membrane [GO:0005886];regulation of cell shape [GO:0008360];response to antibiotic [GO:0046677];undecaprenyl-diphosphatase activity [GO:0050380];integral component of membrane [GO:0016021]	dephosphorylation [GO:0016311];peptidoglycan biosynthetic process [GO:0009252];regulation of cell shape [GO:0008360];response to antibiotic [GO:0046677];cell wall organization [GO:0071555]
26.1621	25.4269	25.6618	26.556	25.1719	27.0531	26.8909	26.9651	24.935	23.9077	24.8251	24.0351	23.8402	24.5216	23.7412	24.3552	23.9998	25.5771	25.1738	25.5322	24.6417	25.3109	23.029	25.1875	25.5386	25.9111	25.952	26.5046	24.7556	24.3482	24.535	24.8759	26.5238	26.467	26.5334	26.6155	27.4743	24.6586	27.6168	27.2655	25.4891	25.469	25.2951	25.309	Putative membrane protein	BCAL1291	BCAL1291	Burkholderia cenocepacia (strain ATCC BAA-245 / DSM 16553 / LMG 16656 / NCTC 13227 / J2315 / CF5610) (Burkholderia cepacia (strain J2315))	integral component of membrane [GO:0016021]
NaN	NaN	22.8915	NaN	23.5879	NaN	NaN	22.133	NaN	NaN	21.7625	NaN	NaN	NaN	NaN	NaN	NaN	NaN	NaN	NaN	NaN	NaN	NaN	NaN	NaN	NaN	NaN	NaN	NaN	NaN	NaN	NaN	NaN	NaN	NaN	NaN	NaN	NaN	NaN	NaN	NaN	NaN	NaN	NaN	Uncharacterized protein	BCAL1293	BCAL1293	Burkholderia cenocepacia (strain ATCC BAA-245 / DSM 16553 / LMG 16656 / NCTC 13227 / J2315 / CF5610) (Burkholderia cepacia (strain J2315))
24.7566	26.1197	25.8769	26.5976	27.1783	27.357	27.0688	27.4406	NaN	23.3397	NaN	NaN	NaN	NaN	NaN	26.0161	NaN	23.8048	NaN	NaN	NaN	NaN	NaN	NaN	26.6066	26.6715	26.8587	28.1423	NaN	NaN	NaN	NaN	25.9342	25.8463	25.9268	25.9519	26.7726	26.6599	26.9501	26.8453	NaN	NaN	23.2569	NaN	Uncharacterized protein	BCAL1294	BCAL1294	Burkholderia cenocepacia (strain ATCC BAA-245 / DSM 16553 / LMG 16656 / NCTC 13227 / J2315 / CF5610) (Burkholderia cepacia (strain J2315))
23.9313	24.2458	24.7587	24.6226	24.4727	25.5389	25.4357	25.6265	NaN	NaN	NaN	NaN	NaN	NaN	NaN	NaN	NaN	NaN	NaN	NaN	NaN	NaN	NaN	NaN	24.0012	24.459	24.265	25.6918	NaN	NaN	NaN	NaN	23.4626	23.6285	24.2049	24.3444	24.8331	24.1358	25.4307	25.0241	NaN	NaN	NaN	NaN	Uncharacterized protein	BCAL1295	BCAL1295	Burkholderia cenocepacia (strain ATCC BAA-245 / DSM 16553 / LMG 16656 / NCTC 13227 / J2315 / CF5610) (Burkholderia cepacia (strain J2315))
24.445	22.5857	23.5485	25.1778	23.8184	25.143	25.6659	25.826	NaN	NaN	NaN	23.3463	NaN	NaN	NaN	NaN	NaN	NaN	NaN	NaN	NaN	NaN	NaN	NaN	23.7539	22.5832	22.7907	25.626	NaN	NaN	NaN	NaN	23.4176	22.4144	23.5385	23.9809	24.9689	25.044	25.5979	25.2993	NaN	NaN	NaN	22.4595	Uncharacterized protein	BCAL1296	BCAL1296	Burkholderia cenocepacia (strain ATCC BAA-245 / DSM 16553 / LMG 16656 / NCTC 13227 / J2315 / CF5610) (Burkholderia cepacia (strain J2315))
26.8047	26.781	26.6342	26.7823	27.0175	27.4769	27.3908	27.4421	23.9677	24.9588	24.4552	24.8646	25.588	25.6191	23.4158	25.1272	23.9634	25.5195	23.113	24.1925	23.8697	24.0221	23.6571	23.8919	26.4956	27.035	27.2295	27.54	NaN	24.2565	23.227	24.147	26.166	26.2084	26.4175	26.2615	27.1256	26.8435	27.3675	27.1878	24.7432	24.8784	25.7466	25.1872	Uncharacterized protein	BCAL1297	BCAL1297	Burkholderia cenocepacia (strain ATCC BAA-245 / DSM 16553 / LMG 16656 / NCTC 13227 / J2315 / CF5610) (Burkholderia cepacia (strain J2315))
24.8083	25.1179	25.1863	25.2564	26.1947	26.1187	25.7335	25.6261	NaN	NaN	NaN	21.8213	NaN	22.9784	NaN	21.3869	NaN	NaN	20.9725	NaN	NaN	NaN	NaN	NaN	24.0812	24.6514	24.7715	25.884	NaN	NaN	NaN	NaN	24.6395	24.4465	24.5643	24.5799	25.0999	25.1554	25.342	24.9484	22.1234	22.1389	22.3265	21.5761	Uncharacterized protein	BCAL1298	BCAL1298	Burkholderia cenocepacia (strain ATCC BAA-245 / DSM 16553 / LMG 16656 / NCTC 13227 / J2315 / CF5610) (Burkholderia cepacia (strain J2315))
30.5484	30.6766	30.5933	30.5665	30.8644	30.8902	30.6608	30.7886	30.416	30.4199	30.3062	30.2593	30.3544	30.5177	30.3102	30.3965	30.1552	30.5739	30.2162	30.4847	30.1559	30.4713	30.1069	30.153	30.6221	30.7477	30.7684	30.7696	29.7975	29.6359	29.5611	29.6428	30.0858	30.1099	30.0405	29.8969	30.1436	30.0622	30.2309	30.205	29.9377	29.8407	30.0915	29.9087	Uncharacterized protein	BCAL1299	BCAL1299	Burkholderia cenocepacia (strain ATCC BAA-245 / DSM 16553 / LMG 16656 / NCTC 13227 / J2315 / CF5610) (Burkholderia cepacia (strain J2315))
28.0345	28.1285	27.8912	28.1283	28.3178	28.0452	28.3919	28.4291	26.4453	27.2508	27.4018	28.6954	26.3506	26.6281	27.2802	28.0777	27.3381	27.1896	27.7981	27.9109	27.0281	27.7368	27.0984	27.3697	27.2565	27.7751	27.3832	27.8116	26.5662	27.1391	27.2529	26.5895	27.6566	27.6575	28.2367	27.26	27.9381	27.7015	27.5689	27.5877	27.6497	27.0081	27.4465	27.7309	Uncharacterized protein	BCAL1300	BCAL1300	Burkholderia cenocepacia (strain ATCC BAA-245 / DSM 16553 / LMG 16656 / NCTC 13227 / J2315 / CF5610) (Burkholderia cepacia (strain J2315))
21.6727	24.4445	24.7558	24.5883	24.9929	25.2438	25.0238	25.1637	24.8872	24.9798	24.5517	24.88	26.7944	26.8322	27.0715	26.931	27.445	27.7665	27.5876	27.6582	27.3286	27.5639	27.3781	27.1296	26.2484	26.2157	26.3122	26.8196	25.961	26.1267	26.0273	26.453	23.961	24.441	24.1159	24.1164	25.4667	25.1594	25.3491	25.2171	24.9652	24.7401	25.1195	25.0268	Putative membrane protein	BCAL1301	BCAL1301	Burkholderia cenocepacia (strain ATCC BAA-245 / DSM 16553 / LMG 16656 / NCTC 13227 / J2315 / CF5610) (Burkholderia cepacia (strain J2315))	integral component of membrane [GO:0016021]
NaN	NaN	NaN	NaN	25.0225	22.5735	NaN	NaN	NaN	NaN	NaN	NaN	23.717	21.6806	22.8501	22.0873	24.3184	24.179	23.9124	23.1314	22.1324	24.1217	24.5507	23.1498	NaN	22.5521	NaN	22.5496	NaN	NaN	21.1428	NaN	NaN	NaN	NaN	19.8738	NaN	NaN	20.5522	20.668	NaN	NaN	NaN	NaN	Uncharacterized protein	BCAL1305	BCAL1305	Burkholderia cenocepacia (strain ATCC BAA-245 / DSM 16553 / LMG 16656 / NCTC 13227 / J2315 / CF5610) (Burkholderia cepacia (strain J2315))
NaN	NaN	NaN	NaN	NaN	NaN	NaN	NaN	20.9895	NaN	NaN	NaN	NaN	NaN	NaN	NaN	22.7052	NaN	NaN	20.3617	NaN	NaN	NaN	NaN	NaN	NaN	NaN	21.5818	NaN	NaN	NaN	NaN	NaN	NaN	NaN	NaN	NaN	20.6606	22.3302	NaN	23.1929	NaN	23.2224	NaN	Uncharacterized protein	BCAL1315	BCAL1315	Burkholderia cenocepacia (strain ATCC BAA-245 / DSM 16553 / LMG 16656 / NCTC 13227 / J2315 / CF5610) (Burkholderia cepacia (strain J2315))	protein kinase activity [GO:0004672];ATP binding [GO:0005524]
23.6112	23.06	22.7735	23.6952	23.0823	22.4279	23.145	23.3885	22.5804	22.721	23.256	23.7995	23.8284	23.6111	23.9832	23.4238	22.875	24.5196	23.6207	23.9738	21.8173	23.209	24.7846	22.5085	25.3634	24.321	24.9102	25.8987	NaN	23.7071	NaN	22.4494	NaN	NaN	22.7824	21.0089	22.4244	23.0116	23.6591	23.5987	24.4714	NaN	24.9431	23.4521	Uncharacterized protein	BCAL1316	BCAL1316	Burkholderia cenocepacia (strain ATCC BAA-245 / DSM 16553 / LMG 16656 / NCTC 13227 / J2315 / CF5610) (Burkholderia cepacia (strain J2315))
23.6957	23.8785	24.0681	23.4052	24.8329	24.4428	24.3088	24.1129	24.3933	24.195	23.9776	24.0942	24.7953	24.4229	24.6839	23.5591	25.4131	24.2883	25.1655	24.7226	25.1313	24.9646	25.0214	25.0628	24.5229	24.3781	24.3005	24.7226	24.0091	24.0794	24.6347	24.6823	23.4335	22.8839	23.1455	23.5262	23.7181	23.3305	23.9819	23.5583	23.4561	23.6825	23.3232	23.5694	Putative phage integrase	BCAL1317	BCAL1317	Burkholderia cenocepacia (strain ATCC BAA-245 / DSM 16553 / LMG 16656 / NCTC 13227 / J2315 / CF5610) (Burkholderia cepacia (strain J2315))	DNA integration [GO:0015074];DNA recombination [GO:0006310];DNA binding [GO:0003677]	DNA recombination [GO:0006310];DNA integration [GO:0015074]
NaN	NaN	NaN	NaN	NaN	NaN	NaN	NaN	NaN	NaN	NaN	NaN	NaN	NaN	NaN	NaN	NaN	NaN	NaN	23.8639	NaN	NaN	NaN	NaN	NaN	NaN	22.5724	22.355	NaN	NaN	NaN	NaN	NaN	NaN	NaN	NaN	NaN	NaN	NaN	NaN	NaN	NaN	NaN	NaN	2Fe-2S ferredoxin	BCAL1330	BCAL1330	Burkholderia cenocepacia (strain ATCC BAA-245 / DSM 16553 / LMG 16656 / NCTC 13227 / J2315 / CF5610) (Burkholderia cepacia (strain J2315))	electron carrier activity [GO:0009055];metal ion binding [GO:0046872];oxidoreductase activity [GO:0016491]";"2 iron, 2 sulfur cluster binding [GO:0051537]
30.2225	30.1998	29.8108	30.0702	30.1553	30.2781	30.026	30.0236	30.2209	30.2046	30.2508	30.2844	30.1728	30.1244	30.195	29.9295	30.3168	30.1064	30.347	30.1354	30.1207	30.1365	30.4347	30.241	29.9302	29.8113	29.0433	28.9582	30.5118	30.6147	30.3647	30.2919	30.5396	30.5472	30.3192	30.3512	30.3442	30.4857	30.2518	30.2229	30.1303	30.3901	30.174	30.0987	NADH-ubiquinone oxidoreductase I chain L (EC 1.6.5.3)	nuoL BCAL2333	BCAL2333	Burkholderia cenocepacia (strain ATCC BAA-245 / DSM 16553 / LMG 16656 / NCTC 13227 / J2315 / CF5610) (Burkholderia cepacia (strain J2315))	ATP synthesis coupled electron transport [GO:0042773];NADH dehydrogenase (ubiquinone) activity [GO:0008137];integral component of membrane [GO:0016021]	ATP synthesis coupled electron transport [GO:0042773]
22.5355	NaN	NaN	23.6281	24.4424	NaN	23.3888	25.3978	24.4855	NaN	22.9916	23.9531	20.3452	22.7987	NaN	23.7359	24.6929	18.0379	24.1923	25.0913	23.9322	19.1668	21.3548	20.7518	NaN	NaN	24.134	21.2059	23.5653	25.4634	24.536	25.7682	25.2491	NaN	NaN	23.4102	22.6311	24.8523	23.8617	23.2653	21.0151	26.7984	22.9632	24.3104	NADH dehydrogenase I chain J (EC 1.6.5.3)	nuoJ BCAL2335	BCAL2335	Burkholderia cenocepacia (strain ATCC BAA-245 / DSM 16553 / LMG 16656 / NCTC 13227 / J2315 / CF5610) (Burkholderia cepacia (strain J2315))	NADH dehydrogenase (ubiquinone) activity [GO:0008137];integral component of membrane [GO:0016021]
30.6626	30.8749	30.927	30.9446	30.7685	30.8669	30.9424	30.9994	30.8683	31.0918	31.1184	31.0381	30.6385	30.8899	31.0284	31.0019	31.0109	31.0488	31.1787	31.2375	30.9198	31.0575	31.1031	31.2163	30.5788	30.6269	30.6709	30.629	30.7308	30.9627	31.0423	31.03	30.9447	31.0672	30.9625	30.9044	30.9771	30.9728	30.8564	30.8865	30.8195	30.9364	30.8945	31.0027	NADH-quinone oxidoreductase (EC 1.6.5.11)	BCAL2338	BCAL2338	Burkholderia cenocepacia (strain ATCC BAA-245 / DSM 16553 / LMG 16656 / NCTC 13227 / J2315 / CF5610) (Burkholderia cepacia (strain J2315))	4 iron, 4 sulfur cluster binding [GO:0051539];ATP synthesis coupled electron transport [GO:0042773]";electron carrier activity [GO:0009055];metal ion binding [GO:0046872];NADH dehydrogenase (ubiquinone) activity [GO:0008137];"membrane [GO:0016020]	ATP synthesis coupled electron transport [GO:0042773]
30.6184	30.7378	30.7946	30.8591	30.5511	30.7653	30.8141	30.8368	30.8451	30.9529	31.0338	30.8456	30.3928	30.7377	30.8672	30.9029	30.8783	30.8143	31.0284	30.9043	30.7669	30.8537	30.9934	30.9788	30.2905	30.3697	30.4155	30.4316	30.4497	30.7935	30.827	30.8197	30.7113	30.7945	30.7225	30.694	30.664	30.6789	30.6216	30.6379	30.6015	30.7171	30.6766	30.733	NADH-quinone oxidoreductase subunit F (EC 1.6.5.11)	nuoF BCAL2339	BCAL2339	Burkholderia cenocepacia (strain ATCC BAA-245 / DSM 16553 / LMG 16656 / NCTC 13227 / J2315 / CF5610) (Burkholderia cepacia (strain J2315))	FMN binding [GO:0010181];metal ion binding [GO:0046872];NAD binding [GO:0051287];NADH dehydrogenase (ubiquinone) activity [GO:0008137];quinone binding [GO:0048038]";"4 iron, 4 sulfur cluster binding [GO:0051539]
30.4775	30.1109	30.4729	30.5798	30.4338	30.1253	30.2846	30.312	30.1001	30.3804	30.4561	30.5132	30.2105	29.7397	30.4954	30.3537	30.694	30.2544	30.7581	30.8387	30.5569	30.5087	30.0618	31.0696	30.0525	29.966	30.0928	29.7695	30.006	30.3987	30.417	30.1076	30.3418	30.3824	30.485	29.8713	30.4467	29.9487	29.9638	30.2977	29.6283	30.2652	29.9092	30.5125	Putative NADH dehydrogenase I chain E	BCAL2340	BCAL2340	Burkholderia cenocepacia (strain ATCC BAA-245 / DSM 16553 / LMG 16656 / NCTC 13227 / J2315 / CF5610) (Burkholderia cepacia (strain J2315))	metal ion binding [GO:0046872];oxidoreductase activity [GO:0016491]";"2 iron, 2 sulfur cluster binding [GO:0051537]
25.5205	25.9674	25.4052	25.5391	25.0176	25.664	26.4119	26.2302	25.7596	25.5954	25.8708	25.9284	25.6996	25.4273	26.1849	26.3194	26.2156	25.8306	26.3949	27.0522	26.1491	26.0265	25.5468	27.2931	25.2396	25.7334	25.3218	26.2376	25.0376	26.7238	26.7197	27.2105	25.637	26.3233	26.4165	26.8164	26.3865	25.8091	20.8681	26.4215	25.5801	26.3967	26.1874	26.171	Protein-export membrane protein SecG	secG BCAL2345	BCAL2345	Burkholderia cenocepacia (strain ATCC BAA-245 / DSM 16553 / LMG 16656 / NCTC 13227 / J2315 / CF5610) (Burkholderia cepacia (strain J2315))	P-P-bond-hydrolysis-driven protein transmembrane transporter activity [GO:0015450];protein secretion [GO:0009306];integral component of membrane [GO:0016021]	protein secretion [GO:0009306]
29.2112	29.1431	29.6138	29.7022	29.5512	29.5328	29.8336	29.6367	29.5402	29.6647	29.8036	29.5718	29.9211	30.1314	30.4864	30.4742	30.2806	30.2935	30.6971	30.7288	29.7962	30.4042	30.6148	30.8143	29.9039	29.9792	29.9521	30.1184	29.7623	29.8873	29.9738	29.8691	29.2017	29.0907	29.2918	29.3059	29.4019	29.3955	29.1237	29.2804	29.3497	29.2887	29.4654	29.5878	Triosephosphate isomerase (TIM) (TPI) (EC 5.3.1.1) (Triose-phosphate isomerase)	tpiA BCAL2346	BCAL2346	Burkholderia cenocepacia (strain ATCC BAA-245 / DSM 16553 / LMG 16656 / NCTC 13227 / J2315 / CF5610) (Burkholderia cepacia (strain J2315))	gluconeogenesis [GO:0006094];glycolytic process [GO:0006096];pentose-phosphate shunt [GO:0006098];triose-phosphate isomerase activity [GO:0004807];cytoplasm [GO:0005737]	glycolytic process [GO:0006096];pentose-phosphate shunt [GO:0006098];gluconeogenesis [GO:0006094]
27.6855	28.1156	27.9627	27.9439	28.2	28.0885	27.8911	27.8399	28.6622	28.6776	28.4975	28.6352	28.5849	28.9774	28.124	28.622	28.5569	29.134	28.2163	28.8167	28.3431	28.8303	28.2581	28.3511	28.5364	28.7107	28.735	28.1826	28.7281	28.6097	28.5417	28.4165	28.0234	27.9887	27.8559	27.7774	28.1376	27.936	28.3086	28.0576	28.3211	28.2441	28.3779	28.119	Putative oxidoreductase	BCAL2347	BCAL2347	Burkholderia cenocepacia (strain ATCC BAA-245 / DSM 16553 / LMG 16656 / NCTC 13227 / J2315 / CF5610) (Burkholderia cepacia (strain J2315))	oxidoreductase activity [GO:0016491]
26.9677	25.7144	26.3268	26.0405	26.0503	26.3237	26.5766	26.4654	26.0455	25.7228	26.4252	26.3319	25.834	25.6706	25.4884	26.3184	25.8611	25.315	25.9857	26.1769	24.4771	25.9397	26.2292	26.9374	25.8817	25.0612	25.6528	26.4385	NaN	25.712	25.478	26.3279	26.1101	26.3758	26.5304	26.4644	26.587	26.628	26.7889	26.7449	26.5729	26.6454	26.4587	26.7457	Putative amino acid transporter exported protein	BCAL2350	BCAL2350	Burkholderia cenocepacia (strain ATCC BAA-245 / DSM 16553 / LMG 16656 / NCTC 13227 / J2315 / CF5610) (Burkholderia cepacia (strain J2315))
27.0667	27.3366	27.485	27.3254	27.5557	27.5432	26.8666	27.2021	27.5221	27.8342	28.257	27.5126	26.9416	26.1784	26.5491	26.9304	26.8214	27.117	26.4726	26.827	26.6485	26.9792	26.2844	26.2867	27.16	27.1059	27.258	27.2179	27.8662	28.0835	28.2846	27.7564	27.2584	27.5493	27.2086	26.7645	27.5745	27.3609	27.4198	27.541	27.0427	27.2976	27.0844	27.2723	Putative lipoprotein	BCAL2351	BCAL2351	Burkholderia cenocepacia (strain ATCC BAA-245 / DSM 16553 / LMG 16656 / NCTC 13227 / J2315 / CF5610) (Burkholderia cepacia (strain J2315))
30.4172	30.9044	30.9769	31.0514	30.7146	31.0559	31.2105	31.3607	30.2571	30.06	30.39	30.3001	26.1611	26.0405	NaN	26.0621	24.6842	22.516	NaN	24.385	26.5917	24.322	NaN	25.1356	27.0641	26.1302	25.6949	27.5127	29.426	29.5431	29.2881	29.2383	31.8904	31.8112	31.7783	31.7225	30.972	31.12	31.0812	31.0968	30.7365	30.9539	30.4163	30.8255	Carbonic anhydrase (EC 4.2.1.1) (Carbonate dehydratase)	BCAL2352	BCAL2352	Burkholderia cenocepacia (strain ATCC BAA-245 / DSM 16553 / LMG 16656 / NCTC 13227 / J2315 / CF5610) (Burkholderia cepacia (strain J2315))	carbon utilization [GO:0015976];zinc ion binding [GO:0008270];carbonate dehydratase activity [GO:0004089]	carbon utilization [GO:0015976]
27.6335	27.4297	27.6138	27.2181	29.6643	29.5122	28.7668	29.4055	28.0176	27.5351	28.2119	27.6891	NaN	NaN	NaN	NaN	NaN	NaN	NaN	NaN	NaN	NaN	NaN	22.9066	22.5206	NaN	NaN	24.1704	27.539	27.5058	27.3357	26.9237	29.9293	29.4058	29.0396	29.3525	29.6032	29.582	29.6898	29.4893	28.4498	29.1537	27.8517	28.7566	Putative sulfate transporter	BCAL2353	BCAL2353	Burkholderia cenocepacia (strain ATCC BAA-245 / DSM 16553 / LMG 16656 / NCTC 13227 / J2315 / CF5610) (Burkholderia cepacia (strain J2315))	secondary active sulfate transmembrane transporter activity [GO:0008271];integral component of membrane [GO:0016021]
26.435	25.759	25.8369	26.1445	25.4142	25.3968	25.8961	26.0023	25.81	25.9477	25.6245	25.9716	24.7947	25.3651	25.365	25.1881	24.9712	25.1133	25.6055	24.9563	25.7737	24.6164	25.4456	25.3228	25.3021	25.6877	25.7629	25.1591	26.0272	26.1585	25.8492	25.9514	26.7531	26.6436	26.4531	26.4114	26.543	26.4733	26.5937	26.7331	26.4431	26.4385	26.6134	26.4658	Putative phosphatidyltransferase	BCAL2355	BCAL2355	Burkholderia cenocepacia (strain ATCC BAA-245 / DSM 16553 / LMG 16656 / NCTC 13227 / J2315 / CF5610) (Burkholderia cepacia (strain J2315))	phospholipid biosynthetic process [GO:0008654]";phosphotransferase activity, for other substituted phosphate groups [GO:0016780];"integral component of membrane [GO:0016021]	phospholipid biosynthetic process [GO:0008654]
25.9612	28.2635	28.2145	28.35	28.3666	28.315	28.5393	28.4227	28.2062	28.3395	28.3639	28.1716	28.8309	29.0718	28.9279	29.12	29.01	29.018	28.9702	28.9431	29.2077	28.8005	29.1507	29.2016	28.76	29.0744	29.0035	28.9052	28.8396	28.948	28.8105	28.8486	28.636	28.7503	28.4805	28.6831	28.4386	28.6575	28.5592	28.5435	28.3954	28.639	28.4353	28.3196	Acetolactate synthase isozyme III small subunit (EC 2.2.1.6)	ilvH BCAL2358	BCAL2358	Burkholderia cenocepacia (strain ATCC BAA-245 / DSM 16553 / LMG 16656 / NCTC 13227 / J2315 / CF5610) (Burkholderia cepacia (strain J2315))	branched-chain amino acid biosynthetic process [GO:0009082];acetolactate synthase activity [GO:0003984]	branched-chain amino acid biosynthetic process [GO:0009082]
27.9307	28.4202	28.3552	28.289	28.2758	28.7271	28.5384	28.5816	28.3819	28.3573	28.3988	28.3609	29.0479	29.1379	29.1745	29.0767	29.3571	28.9651	29.3357	29.0737	29.6338	28.9976	29.4397	29.4022	29.0951	29.1363	29.1537	28.9422	29.1723	29.2035	29.2485	29.2531	28.911	28.9076	28.8593	28.9566	28.7004	28.871	28.721	28.752	28.65	28.7404	28.5016	28.646	Acetolactate synthase (EC 2.2.1.6)	ilvI BCAL2359	BCAL2359	Burkholderia cenocepacia (strain ATCC BAA-245 / DSM 16553 / LMG 16656 / NCTC 13227 / J2315 / CF5610) (Burkholderia cepacia (strain J2315))	flavin adenine dinucleotide binding [GO:0050660];isoleucine biosynthetic process [GO:0009097];magnesium ion binding [GO:0000287];thiamine pyrophosphate binding [GO:0030976];valine biosynthetic process [GO:0009099];acetolactate synthase activity [GO:0003984]	valine biosynthetic process [GO:0009099];isoleucine biosynthetic process [GO:0009097]
NaN	25.6352	25.5708	24.6939	NaN	25.5652	25.5552	25.2942	24.9063	25.1014	25.5768	25.7467	24.9354	25.2735	25.325	24.8815	24.9474	25.7068	25.9806	24.6293	25.5519	25.5957	25.9641	25.2547	25.7314	25.7299	25.0172	25.0455	26.1109	26.2345	26.6514	26.3437	25.1956	25.2771	25.1566	25.0276	25.697	25.4357	25.7142	25.822	25.3307	25.4949	25.4222	25.4947	Putative sigma factor	BCAL2360	BCAL2360	Burkholderia cenocepacia (strain ATCC BAA-245 / DSM 16553 / LMG 16656 / NCTC 13227 / J2315 / CF5610) (Burkholderia cepacia (strain J2315))	DNA-templated transcription, initiation [GO:0006352]";sigma factor activity [GO:0016987];transcription factor activity, sequence-specific DNA binding [GO:0003700];"DNA binding [GO:0003677]	DNA-templated transcription, initiation [GO:0006352]
NaN	23.9176	23.2102	24.0626	NaN	NaN	NaN	23.7178	24.5147	23.4815	22.4602	22.9422	24.1886	24.0085	24.4639	23.6471	24.1081	23.9742	24.3516	NaN	23.493	23.4789	NaN	NaN	23.8456	24.1235	21.8286	23.9659	24.7333	24.9683	24.4425	24.3829	23.6456	24.1565	22.4453	23.1704	23.6564	23.6456	24.7708	NaN	22.2859	22.7864	23.9289	NaN	Putative membrane protein	BCAL2361	BCAL2361	Burkholderia cenocepacia (strain ATCC BAA-245 / DSM 16553 / LMG 16656 / NCTC 13227 / J2315 / CF5610) (Burkholderia cepacia (strain J2315))	integral component of membrane [GO:0016021]
NaN	NaN	NaN	NaN	NaN	NaN	NaN	NaN	NaN	NaN	NaN	NaN	NaN	NaN	25.5894	NaN	NaN	21.3248	NaN	25.4012	NaN	22.846	NaN	NaN	NaN	NaN	NaN	NaN	NaN	NaN	NaN	NaN	NaN	NaN	NaN	NaN	NaN	NaN	NaN	NaN	NaN	NaN	NaN	NaN	Putative exported protein	BCAL2362	BCAL2362	Burkholderia cenocepacia (strain ATCC BAA-245 / DSM 16553 / LMG 16656 / NCTC 13227 / J2315 / CF5610) (Burkholderia cepacia (strain J2315))
28.7367	28.9587	28.8101	28.784	29.0415	28.7871	28.5287	28.5433	28.5899	28.3633	28.2593	28.1247	28.5097	28.5266	27.9212	28.0975	28.0109	28.303	27.5292	27.7251	27.5813	27.9324	27.5894	27.36	28.5412	28.4641	28.162	28.4696	27.3512	27.5516	27.3218	27.3618	28.7851	28.6959	28.4692	28.4294	28.7383	28.6619	28.592	28.5837	28.3972	28.2673	28.463	28.2818	TetR family regulatory protein	BCAL2367	BCAL2367	Burkholderia cenocepacia (strain ATCC BAA-245 / DSM 16553 / LMG 16656 / NCTC 13227 / J2315 / CF5610) (Burkholderia cepacia (strain J2315))	regulation of transcription, DNA-templated [GO:0006355];transcription, DNA-templated [GO:0006351]";"DNA binding [GO:0003677]	transcription, DNA-templated [GO:0006351]";"regulation of transcription, DNA-templated [GO:0006355]
27.3437	27.8473	27.5613	27.5883	27.9097	27.6028	27.4115	27.3027	27.5101	27.3263	27.2373	27.1591	27.1102	27.2391	27.0636	26.9949	26.9955	27.1023	26.7188	26.7014	26.6483	26.874	26.5728	26.5556	27.1926	27.2296	26.9466	27.2937	26.84	26.7231	26.5418	26.4443	27.4459	27.273	27.3522	27.3001	27.4715	27.438	27.563	27.4441	27.4546	27.2213	27.2726	27.1068	Cytokinin riboside 5'-monophosphate phosphoribohydrolase (EC 3.2.2.n1)	BCAL2368	BCAL2368	Burkholderia cenocepacia (strain ATCC BAA-245 / DSM 16553 / LMG 16656 / NCTC 13227 / J2315 / CF5610) (Burkholderia cepacia (strain J2315))	cytokinin biosynthetic process [GO:0009691];hydrolase activity [GO:0016787]	cytokinin biosynthetic process [GO:0009691]
26.1524	26.0499	26.2181	26.2918	26.1856	26.1651	26.2644	26.3001	25.7029	25.9531	25.8022	25.9051	24.9399	24.9544	24.8887	25.2157	25.3994	25.2948	24.8516	24.7571	24.9723	25.2487	25.1657	24.8728	25.6538	25.9205	25.8918	25.338	25.1747	24.0752	24.5977	24.9286	26.0358	25.4848	25.921	25.5194	26.0352	25.8713	26.1436	25.7757	25.5666	25.7544	25.7332	25.8898	Putative dehydrogenase	BCAL2369	BCAL2369	Burkholderia cenocepacia (strain ATCC BAA-245 / DSM 16553 / LMG 16656 / NCTC 13227 / J2315 / CF5610) (Burkholderia cepacia (strain J2315))	oxidoreductase activity [GO:0016491]
NaN	NaN	NaN	NaN	23.9117	23.7618	22.8072	24.5898	NaN	NaN	24.6213	24.3439	NaN	26.2955	NaN	NaN	NaN	25.1128	23.9841	24.2671	22.847	21.6773	24.5979	25.9049	24.2347	NaN	24.5258	24.6137	24.5922	24.1581	25.0592	23.9574	NaN	23.1021	24.2181	23.432	24.9622	24.6184	23.9769	24.1988	25.1205	24.5723	25.0123	24.9236	Uncharacterized protein	BCAL2371	BCAL2371	Burkholderia cenocepacia (strain ATCC BAA-245 / DSM 16553 / LMG 16656 / NCTC 13227 / J2315 / CF5610) (Burkholderia cepacia (strain J2315))
NaN	23.7992	23.2789	23.4535	NaN	23.2253	NaN	NaN	23.2509	23.0039	22.9525	20.7244	24.1732	25.3844	23.6509	23.5632	23.4117	24.8366	21.9497	23.8295	NaN	24.0953	NaN	20.5656	21.7748	25.9779	24.7792	24.5567	NaN	23.7965	23.5208	23.215	23.0208	NaN	NaN	23.0134	22.8856	19.5732	23.3207	22.9727	21.8492	NaN	20.3398	22.4197	Putative alanyl-tRNA synthetase	BCAL2372	BCAL2372	Burkholderia cenocepacia (strain ATCC BAA-245 / DSM 16553 / LMG 16656 / NCTC 13227 / J2315 / CF5610) (Burkholderia cepacia (strain J2315))	alanyl-tRNA aminoacylation [GO:0006419];ATP binding [GO:0005524];nucleic acid binding [GO:0003676];alanine-tRNA ligase activity [GO:0004813]	alanyl-tRNA aminoacylation [GO:0006419]
NaN	NaN	NaN	NaN	NaN	NaN	NaN	NaN	NaN	NaN	NaN	23.8422	NaN	NaN	NaN	NaN	NaN	NaN	NaN	NaN	NaN	NaN	NaN	NaN	NaN	NaN	NaN	NaN	NaN	NaN	NaN	23.4367	22.1276	23.6914	23.1334	NaN	24.3414	23.1706	23.6302	23.555	23.3657	NaN	22.4982	NaN	Putative globin	BCAL2373	BCAL2373	Burkholderia cenocepacia (strain ATCC BAA-245 / DSM 16553 / LMG 16656 / NCTC 13227 / J2315 / CF5610) (Burkholderia cepacia (strain J2315))	oxygen transport [GO:0015671];oxygen binding [GO:0019825]	oxygen transport [GO:0015671]
NaN	NaN	NaN	NaN	NaN	NaN	NaN	NaN	NaN	NaN	NaN	20.6187	NaN	NaN	NaN	NaN	NaN	NaN	NaN	NaN	NaN	NaN	NaN	NaN	NaN	NaN	22.1963	NaN	20.6893	NaN	22.6057	22.936	NaN	NaN	NaN	NaN	NaN	NaN	23.1308	21.6464	19.6403	NaN	20.7341	NaN	Permease protein	BCAL2374	BCAL2374	Burkholderia cenocepacia (strain ATCC BAA-245 / DSM 16553 / LMG 16656 / NCTC 13227 / J2315 / CF5610) (Burkholderia cepacia (strain J2315))	integral component of membrane [GO:0016021]
24.0867	22.4931	22.628	22.1852	NaN	22.8593	22.3612	22.2459	NaN	22.4798	NaN	22.8902	22.7872	23.3919	22.2443	22.3536	NaN	23.6817	NaN	22.6503	NaN	20.5793	NaN	21.7565	22.7215	23.9471	23.5206	23.643	NaN	NaN	NaN	21.1774	22.2426	21.6102	23.2324	22.2637	23.3835	22.4011	23.8012	22.5614	23.8437	22.7364	22.1411	NaN	Putative transposase (Transposase)	BCAL1017 BCAL1489 BCAL2377a BCAL2595 BCAL2845 BCAL2855 BCAM1252 BCAM2606 BCAS0004 BCAS0068 BCAS0422a	BCAS0422a	Burkholderia cenocepacia (strain ATCC BAA-245 / DSM 16553 / LMG 16656 / NCTC 13227 / J2315 / CF5610) (Burkholderia cepacia (strain J2315))	transposase activity [GO:0004803];transposition, DNA-mediated [GO:0006313]";"DNA binding [GO:0003677]	transposition, DNA-mediated [GO:0006313]
NaN	22.4052	NaN	NaN	NaN	NaN	22.0958	20.9923	NaN	NaN	NaN	NaN	NaN	NaN	NaN	NaN	NaN	21.4385	NaN	NaN	NaN	21.8654	NaN	NaN	22.218	NaN	NaN	21.4581	NaN	NaN	NaN	NaN	NaN	NaN	NaN	NaN	NaN	NaN	NaN	NaN	NaN	NaN	NaN	NaN	Putative exported protein	BCAL2378	BCAL2378	Burkholderia cenocepacia (strain ATCC BAA-245 / DSM 16553 / LMG 16656 / NCTC 13227 / J2315 / CF5610) (Burkholderia cepacia (strain J2315))
25.4471	24.3883	25.9841	26.4098	25.1357	26.1497	26.0745	26.3503	25.8808	24.7174	26.1048	26.1897	24.3365	25.291	24.0756	25.6928	23.9707	25.2367	23.8526	25.7973	23.5387	24.6476	25.4505	25.1876	24.2193	25.77	25.8176	26.1695	25.5355	24.8162	23.0144	26.1633	25.9194	26.178	26.2802	26.5748	26.3023	26.3314	26.6515	26.3216	25.6896	25.6986	25.2112	25.6611	Two-component regulatory system, response regulator protein KdpE	kdpE BCAL2379	BCAL2379	Burkholderia cenocepacia (strain ATCC BAA-245 / DSM 16553 / LMG 16656 / NCTC 13227 / J2315 / CF5610) (Burkholderia cepacia (strain J2315))	DNA binding [GO:0003677];phosphorelay signal transduction system [GO:0000160];regulation of transcription, DNA-templated [GO:0006355];transcription, DNA-templated [GO:0006351]";"intracellular [GO:0005622]	regulation of transcription, DNA-templated [GO:0006355];transcription, DNA-templated [GO:0006351]";"phosphorelay signal transduction system [GO:0000160]
23.4021	23.0371	24.1258	23.3272	NaN	NaN	22.8553	22.001	NaN	21.7231	22.265	NaN	22.4354	NaN	NaN	NaN	22.0317	NaN	NaN	21.6436	NaN	NaN	NaN	NaN	NaN	22.783	NaN	23.5446	22.856	24.5479	24.3974	22.949	21.783	21.7682	23.3418	23.0084	21.5001	NaN	22.1174	NaN	NaN	20.6388	NaN	NaN	Two-component regulatory system, sensor kinase protein (EC 2.7.3.-)	kdpD BCAL2380	BCAL2380	Burkholderia cenocepacia (strain ATCC BAA-245 / DSM 16553 / LMG 16656 / NCTC 13227 / J2315 / CF5610) (Burkholderia cepacia (strain J2315))	intracellular [GO:0005622];phosphorelay sensor kinase activity [GO:0000155];integral component of membrane [GO:0016021]
NaN	23.2085	23.2785	23.2606	NaN	NaN	NaN	NaN	NaN	NaN	NaN	NaN	NaN	NaN	NaN	NaN	NaN	NaN	NaN	NaN	NaN	NaN	NaN	NaN	NaN	NaN	NaN	NaN	NaN	NaN	NaN	NaN	24.1251	23.5548	25.2289	24.9932	NaN	NaN	NaN	NaN	NaN	NaN	NaN	NaN	Potassium-transporting ATPase ATP-binding subunit (EC 3.6.3.12) (ATP phosphohydrolase [potassium-transporting] B chain) (Potassium-binding and translocating subunit B) (Potassium-translocating ATPase B chain)	kdpB BCAL2382	BCAL2382	Burkholderia cenocepacia (strain ATCC BAA-245 / DSM 16553 / LMG 16656 / NCTC 13227 / J2315 / CF5610) (Burkholderia cepacia (strain J2315))	ATP binding [GO:0005524];magnesium ion binding [GO:0000287];potassium-transporting ATPase activity [GO:0008556];integral component of plasma membrane [GO:0005887]
27.1985	27.9729	27.6579	28.0544	27.3312	27.3043	26.7492	27.025	27.4819	27.6623	27.6844	27.4538	27.8589	28.4811	27.6846	28.2569	26.9853	28.3069	27.3524	27.9562	27.3813	27.9641	27.2367	27.4857	28.2551	28.6807	28.3949	28.7891	27.7745	27.7526	27.712	27.872	27.2697	27.7937	27.1138	26.7982	26.871	26.8537	27.2342	26.9448	27.0657	26.879	27.3646	26.8319	Quinone oxidoreductase (EC 1.6.5.5)	qor BCAL2384	BCAL2384	Burkholderia cenocepacia (strain ATCC BAA-245 / DSM 16553 / LMG 16656 / NCTC 13227 / J2315 / CF5610) (Burkholderia cepacia (strain J2315))	zinc ion binding [GO:0008270];NADPH:quinone reductase activity [GO:0003960]
28.2262	28.0758	28.2336	28.0441	28.1744	28.2224	28.2388	28.1494	27.7918	28.0171	28.1061	28.0835	27.036	27.235	26.6798	27.0692	27.237	27.0436	26.5963	27.3786	27.0431	27.3483	26.742	27.3106	27.6252	27.5645	27.8216	27.9839	27.5857	27.4875	27.6955	27.6547	27.9886	28.0865	28.2684	28.0375	28.2968	28.0065	28.3019	28.1998	27.801	27.9447	28.1095	27.9825	Putative dehydrogenase	BCAL2386	BCAL2386	Burkholderia cenocepacia (strain ATCC BAA-245 / DSM 16553 / LMG 16656 / NCTC 13227 / J2315 / CF5610) (Burkholderia cepacia (strain J2315))
28.8729	28.4826	28.6903	28.6841	28.8161	28.6882	28.7873	28.6493	28.9027	28.7437	28.8077	28.8259	28.7097	28.6044	28.7302	28.6455	28.8955	28.6197	28.8475	28.7123	28.821	28.6263	28.9609	28.8713	28.476	28.4636	28.4219	28.4934	28.4701	28.4014	28.3499	28.3406	28.6764	28.6385	28.6714	28.6645	28.7616	28.7569	28.6301	28.705	28.7767	28.8681	28.7482	28.8376	Phosphoribosylamine--glycine ligase (EC 6.3.4.13) (GARS) (Glycinamide ribonucleotide synthetase) (Phosphoribosylglycinamide synthetase)	purD BCAL2389	BCAL2389	Burkholderia cenocepacia (strain ATCC BAA-245 / DSM 16553 / LMG 16656 / NCTC 13227 / J2315 / CF5610) (Burkholderia cepacia (strain J2315))	'de novo' IMP biosynthetic process [GO:0006189];metal ion binding [GO:0046872];phosphoribosylamine-glycine ligase activity [GO:0004637];purine nucleobase biosynthetic process [GO:0009113];ATP binding [GO:0005524]	purine nucleobase biosynthetic process [GO:0009113];'de novo' IMP biosynthetic process [GO:0006189]
29.5028	30.2324	29.6835	30.3838	29.9368	29.9022	30.2358	29.993	29.6455	29.88	30.0328	29.6446	29.3641	29.4374	29.9912	29.5454	29.9977	29.8788	29.8019	30.342	29.1151	29.5874	29.9893	29.905	29.3919	29.6149	29.1213	29.6232	29.4713	29.7911	29.8208	29.5158	30.036	29.7227	29.7717	29.2505	29.9683	29.8025	29.7316	30.0009	29.2069	29.7938	29.6104	29.8131	Ribosomal silencing factor RsfS	rsfS BCAL2392	BCAL2392	Burkholderia cenocepacia (strain ATCC BAA-245 / DSM 16553 / LMG 16656 / NCTC 13227 / J2315 / CF5610) (Burkholderia cepacia (strain J2315))	mature ribosome assembly [GO:0042256];negative regulation of ribosome biogenesis [GO:0090071];negative regulation of translation [GO:0017148];cytoplasm [GO:0005737]	negative regulation of ribosome biogenesis [GO:0090071];negative regulation of translation [GO:0017148];mature ribosome assembly [GO:0042256]
23.5669	24.8613	23.9452	24.0992	25.5466	25.379	24.7758	25.1453	24.0298	25.1393	25.2992	25.0229	25.7663	25.8847	25.921	25.9591	25.9288	26.1748	25.9235	26.5001	25.9624	26.3254	26.2636	25.8343	25.52	25.9808	23.9677	25.7856	26.7269	26.7417	26.5637	26.6139	24.3739	24.9382	24.0079	24.346	24.3145	24.7658	25.1299	25.1964	24.0678	24.8261	24.386	23.8788	Maf-like protein BCAL2394	BCAL2394	BCAL2394	Burkholderia cenocepacia (strain ATCC BAA-245 / DSM 16553 / LMG 16656 / NCTC 13227 / J2315 / CF5610) (Burkholderia cepacia (strain J2315))	nucleoside-triphosphate diphosphatase activity [GO:0047429];cytoplasm [GO:0005737]
26.926	27.1933	27.4405	27.5935	27.2309	27.4228	27.3667	27.443	27.4549	27.5802	27.5214	27.5167	27.4445	27.4459	27.1788	27.6727	27.3118	27.8011	27.3738	27.7556	26.2142	27.6029	27.4368	27.5477	27.0978	27.4185	27.4679	27.3532	27.3549	27.5455	27.5802	27.5687	27.2211	27.1	27.4356	27.3664	27.31	27.2542	27.2901	27.3008	27.4505	27.3189	27.4932	27.3951	Ribonuclease G (EC 3.1.4.-)	cafA BCAL2395	BCAL2395	Burkholderia cenocepacia (strain ATCC BAA-245 / DSM 16553 / LMG 16656 / NCTC 13227 / J2315 / CF5610) (Burkholderia cepacia (strain J2315))	RNA binding [GO:0003723];RNA processing [GO:0006396];ribonuclease activity [GO:0004540]	RNA processing [GO:0006396]
26.6393	27.467	27.6128	27.2491	27.0407	27.1902	27.5134	27.3667	27.3671	27.6284	27.5903	27.813	26.9141	26.3767	27.0643	27.1878	27.2122	26.7742	27.2895	27.2786	27.784	27.3863	27.1083	27.6111	25.4318	26.9536	27.0063	26.7248	27.6383	27.3259	25.7393	27.1766	27.5451	27.8246	27.6846	27.6549	27.4635	27.8197	27.6134	27.4277	27.0809	27.7522	27.5276	27.6021	Uncharacterized protein	BCAL2396	BCAL2396	Burkholderia cenocepacia (strain ATCC BAA-245 / DSM 16553 / LMG 16656 / NCTC 13227 / J2315 / CF5610) (Burkholderia cepacia (strain J2315))
25.5559	25.8489	24.4223	26.0425	25.7623	25.7318	25.8964	26.4522	25.4705	25.9378	25.6649	26.3068	23.3694	23.7998	24.8074	25.6852	24.4607	24.8787	25.1592	24.8582	25.0418	24.7209	25.109	24.9603	24.5349	24.8827	25.6846	25.5269	23.5532	24.4894	25.561	25.1531	26.2191	26.0171	26.6123	26.2689	26.1573	26.1818	26.1489	26.1277	26.3871	26.1627	25.6478	26.0178	Thiamine-monophosphate kinase (TMP kinase) (Thiamine-phosphate kinase) (EC 2.7.4.16)	thiL BCAL3396	BCAL3396	Burkholderia cenocepacia (strain ATCC BAA-245 / DSM 16553 / LMG 16656 / NCTC 13227 / J2315 / CF5610) (Burkholderia cepacia (strain J2315))	magnesium ion binding [GO:0000287];thiamine biosynthetic process [GO:0009228];thiamine diphosphate biosynthetic process [GO:0009229];thiamine-phosphate kinase activity [GO:0009030];ATP binding [GO:0005524]	thiamine diphosphate biosynthetic process [GO:0009229];thiamine biosynthetic process [GO:0009228]
NaN	NaN	NaN	NaN	NaN	NaN	NaN	NaN	NaN	NaN	NaN	NaN	NaN	NaN	NaN	NaN	23.3046	NaN	NaN	NaN	23.1122	NaN	NaN	NaN	NaN	NaN	NaN	NaN	NaN	NaN	NaN	NaN	NaN	NaN	NaN	NaN	NaN	NaN	NaN	NaN	NaN	24.5482	NaN	NaN	Phosphatidylglycerophosphatase A (EC 3.1.3.27) (Phosphatidylglycerolphosphate phosphatase A)	BCAL3397	BCAL3397	Burkholderia cenocepacia (strain ATCC BAA-245 / DSM 16553 / LMG 16656 / NCTC 13227 / J2315 / CF5610) (Burkholderia cepacia (strain J2315))	metal ion binding [GO:0046872];phosphatidylglycerol biosynthetic process [GO:0006655];phosphatidylglycerophosphatase activity [GO:0008962];phospholipid catabolic process [GO:0009395];plasma membrane [GO:0005886];integral component of membrane [GO:0016021]	phospholipid catabolic process [GO:0009395];phosphatidylglycerol biosynthetic process [GO:0006655]
26.6871	26.1121	26.3482	26.0851	26.4166	26.3956	26.7199	26.1765	26.1781	26.2186	26.4486	26.2588	26.0083	25.5556	26.2358	25.5025	26.1399	25.6364	26.2961	25.9962	26.2703	26.2132	26.3873	25.6084	26.2049	26.2124	26.0553	25.7106	25.4717	26.1233	25.8035	25.9639	25.4239	26.4153	26.3038	26.5336	26.5992	26.2876	26.7866	26.8427	26.1265	26.524	25.8746	26.5951	Putative competence-damaged related protein	BCAL3398	BCAL3398	Burkholderia cenocepacia (strain ATCC BAA-245 / DSM 16553 / LMG 16656 / NCTC 13227 / J2315 / CF5610) (Burkholderia cepacia (strain J2315))
29.5879	29.5683	29.7251	29.7389	29.7028	29.6934	29.7474	29.8041	29.5165	29.6307	29.7685	29.7864	29.0384	29.109	29.2817	29.1986	29.217	29.0222	29.3068	29.4765	29.1477	29.1141	29.2394	29.3073	28.999	29.0871	29.2173	29.1314	28.7301	28.8907	28.9485	29.0134	29.2654	29.651	29.5522	29.5174	29.4158	29.498	29.5023	29.4853	29.535	29.5101	29.5321	29.5957	Orotidine 5'-phosphate decarboxylase (EC 4.1.1.23) (OMP decarboxylase) (OMPDCase) (OMPdecase)	pyrF BCAL3400	BCAL3400	Burkholderia cenocepacia (strain ATCC BAA-245 / DSM 16553 / LMG 16656 / NCTC 13227 / J2315 / CF5610) (Burkholderia cepacia (strain J2315))	'de novo' pyrimidine nucleobase biosynthetic process [GO:0006207];'de novo' UMP biosynthetic process [GO:0044205];orotidine-5'-phosphate decarboxylase activity [GO:0004590]	'de novo' UMP biosynthetic process [GO:0044205];'de novo' pyrimidine nucleobase biosynthetic process [GO:0006207]
NaN	NaN	NaN	NaN	NaN	NaN	NaN	NaN	NaN	NaN	NaN	NaN	NaN	NaN	NaN	NaN	NaN	NaN	NaN	NaN	NaN	NaN	NaN	NaN	NaN	NaN	NaN	NaN	NaN	NaN	NaN	NaN	NaN	NaN	NaN	NaN	NaN	NaN	NaN	NaN	NaN	NaN	NaN	NaN	Putative aldolase	BCAL3407	BCAL3407	Burkholderia cenocepacia (strain ATCC BAA-245 / DSM 16553 / LMG 16656 / NCTC 13227 / J2315 / CF5610) (Burkholderia cepacia (strain J2315))	metabolic process [GO:0008152];lyase activity [GO:0016829]	metabolic process [GO:0008152]
27.6208	27.1128	27.1346	26.8677	27.4074	27.3214	27.1233	26.9527	27.1873	27.0651	26.9755	26.9936	27.2025	26.6825	26.9772	26.5251	27.2056	26.7338	27.0923	26.5713	27.3313	26.7735	27.3119	26.7999	26.8208	26.825	26.7025	26.6404	27.1314	26.891	26.577	26.7075	27.5191	27.4184	27.3131	27.3182	27.2595	27.2621	27.2587	27.1727	27.1916	27.2501	27.1103	27.1722	Shikimate dehydrogenase (NADP(+)) (SDH) (EC 1.1.1.25)	aroE BCAL3413	BCAL3413	Burkholderia cenocepacia (strain ATCC BAA-245 / DSM 16553 / LMG 16656 / NCTC 13227 / J2315 / CF5610) (Burkholderia cepacia (strain J2315))	aromatic amino acid family biosynthetic process [GO:0009073];chorismate biosynthetic process [GO:0009423];shikimate 3-dehydrogenase (NADP+) activity [GO:0004764];shikimate metabolic process [GO:0019632];NADP binding [GO:0050661]	chorismate biosynthetic process [GO:0009423];shikimate metabolic process [GO:0019632];aromatic amino acid family biosynthetic process [GO:0009073]
27.8924	28.0132	28.0093	27.8494	28.3354	28.1948	28.0912	28.131	27.8869	27.9128	28.1686	27.9245	27.597	27.2918	27.9254	27.3924	27.6385	27.0419	28.0644	27.4871	27.8902	27.4149	28.2475	27.8467	27.0501	26.9277	26.9464	27.2487	27.2149	27.5733	27.2505	27.5111	28.4311	28.5152	28.1703	28.3845	28.3005	28.4155	28.172	28.1868	28.0803	28.1236	27.9263	28.0622	Putative exoribonuclease II	BCAL3414	BCAL3414	Burkholderia cenocepacia (strain ATCC BAA-245 / DSM 16553 / LMG 16656 / NCTC 13227 / J2315 / CF5610) (Burkholderia cepacia (strain J2315))
27.0659	27.1946	27.0781	27.101	27.2501	27.2764	27.3275	27.3323	26.5984	27.2384	27.2124	27.0682	26.4954	26.356	27.0603	26.884	26.1812	26.6511	27.0813	26.9574	27.0572	26.8681	27.1562	26.9152	NaN	26.3962	26.3927	26.0165	26.8644	26.8221	26.8122	25.9992	26.432	27.1928	27.0796	26.5927	27.2349	26.099	26.702	26.9906	26.6233	27.0833	26.9067	27.0303	Uncharacterized protein	BCAL3415	BCAL3415	Burkholderia cenocepacia (strain ATCC BAA-245 / DSM 16553 / LMG 16656 / NCTC 13227 / J2315 / CF5610) (Burkholderia cepacia (strain J2315))
28.0505	27.9092	28.1029	27.7808	28.1943	28.1496	28.0629	27.965	28.0155	28.0194	27.9651	28.0454	27.7592	27.6431	27.8459	27.5675	27.8526	27.6684	27.7682	27.5846	27.9867	27.69	27.9204	27.6707	27.6311	27.6169	27.5681	27.524	27.721	27.5276	27.4347	27.4468	28.0209	27.9373	27.8789	27.8227	27.9134	27.911	27.7236	27.7924	27.7777	27.8996	27.7648	27.802	UDP-N-acetylmuramate--L-alanyl-gamma-D-glutamyl-meso-2,6-diaminoheptandioate ligase (EC 6.3.2.45) (Murein peptide ligase) (UDP-N-acetylmuramate:L-alanyl-gamma-D-glutamyl-meso-diaminopimelate ligase)	mpl BCAL3416	BCAL3416	Burkholderia cenocepacia (strain ATCC BAA-245 / DSM 16553 / LMG 16656 / NCTC 13227 / J2315 / CF5610) (Burkholderia cepacia (strain J2315))	ATP binding [GO:0005524];cell cycle [GO:0007049];cell division [GO:0051301];cell wall organization [GO:0071555];peptidoglycan biosynthetic process [GO:0009252];peptidoglycan turnover [GO:0009254];regulation of cell shape [GO:0008360];acid-amino acid ligase activity [GO:0016881]	cell division [GO:0051301];cell wall organization [GO:0071555];peptidoglycan biosynthetic process [GO:0009252];peptidoglycan turnover [GO:0009254];regulation of cell shape [GO:0008360];cell cycle [GO:0007049]
30.4754	25.6805	NaN	25.5906	25.5454	25.9363	25.0923	25.3499	25.8216	25.5842	25.9169	26.0298	25.5633	25.1027	25.4034	25.1946	22.698	25.3952	25.5275	24.7136	23.4702	25.0788	25.3371	25.2329	22.621	25.5376	25.112	25.3308	NaN	23.3629	24.6767	24.6194	22.794	24.9631	25.6829	25.4298	25.7226	25.4446	24.3605	25.0989	25.3613	25.2983	25.6294	25.8639	Uncharacterized protein	BCAL3417	BCAL3417	Burkholderia cenocepacia (strain ATCC BAA-245 / DSM 16553 / LMG 16656 / NCTC 13227 / J2315 / CF5610) (Burkholderia cepacia (strain J2315))
27.5703	27.4353	27.5609	27.9604	27.538	27.6852	27.6364	27.766	27.4956	28.0359	26.806	27.8747	27.4699	26.8851	27.0688	26.8336	26.9669	26.8253	26.832	27.2709	27.5749	27.2234	27.3815	27.4124	27.282	26.9063	27.2495	27.1569	27.5935	27.9496	27.8434	27.7903	27.6898	27.8813	27.9103	27.7795	27.7065	27.6678	27.7343	27.9394	27.9311	27.7747	27.8324	27.8966	Putative thioredoxin protein	BCAL3418	BCAL3418	Burkholderia cenocepacia (strain ATCC BAA-245 / DSM 16553 / LMG 16656 / NCTC 13227 / J2315 / CF5610) (Burkholderia cepacia (strain J2315))	cell redox homeostasis [GO:0045454];oxidoreductase activity [GO:0016491];cell [GO:0005623]	cell redox homeostasis [GO:0045454]
27.9584	28.5944	28.445	28.5624	28.578	28.6822	28.6511	28.7407	28.4073	28.6822	28.7274	28.7185	29.0034	29.2653	29.5645	29.4124	29.5248	29.3363	29.6526	29.6911	29.3142	29.5567	29.2947	29.5639	29.2161	29.1671	29.0827	29.3744	28.8917	29.2144	29.2622	29.2169	28.5289	28.5516	28.6053	28.4625	28.6074	28.5158	28.5477	28.5608	28.6108	28.5755	28.5822	28.4617	3-dehydroquinate dehydratase (3-dehydroquinase) (EC 4.2.1.10) (Type II DHQase)	aroQ BCAL3419	BCAL3419	Burkholderia cenocepacia (strain ATCC BAA-245 / DSM 16553 / LMG 16656 / NCTC 13227 / J2315 / CF5610) (Burkholderia cepacia (strain J2315))	aromatic amino acid family biosynthetic process [GO:0009073];chorismate biosynthetic process [GO:0009423];3-dehydroquinate dehydratase activity [GO:0003855]	chorismate biosynthetic process [GO:0009423];aromatic amino acid family biosynthetic process [GO:0009073]
28.3907	27.9786	27.3528	28.3616	27.9217	27.6134	28.3077	28.5743	27.8685	27.8337	28.2216	28.3088	27.8203	27.3228	28.1126	29.4963	28.08	27.5672	29.5547	28.8819	26.8154	27.9541	27.6209	28.2912	27.6181	27.2742	27.5133	28.1169	26.9268	27.9063	27.9619	28.5228	27.3984	28.1128	28.2561	27.2249	27.4753	27.6038	26.7732	27.5049	27.2965	27.4966	27.2621	27.8259	Biotin carboxyl carrier protein of acetyl-CoA carboxylase	accB BCAL3420	BCAL3420	Burkholderia cenocepacia (strain ATCC BAA-245 / DSM 16553 / LMG 16656 / NCTC 13227 / J2315 / CF5610) (Burkholderia cepacia (strain J2315))	acetyl-CoA carboxylase activity [GO:0003989];fatty acid biosynthetic process [GO:0006633];acetyl-CoA carboxylase complex [GO:0009317]	fatty acid biosynthetic process [GO:0006633]
29.1438	29.3093	29.3639	29.3135	29.4438	29.5747	29.5431	29.6188	29.4163	29.4902	29.5727	29.5266	29.9274	30.0304	30.1623	30.1582	30.2246	30.0726	30.3071	30.3187	30.2977	30.144	30.2908	30.4179	30.0155	30.0432	29.9567	30.0891	29.9529	30.1083	30.1893	30.1664	29.4337	29.4309	29.4063	29.4654	29.4655	29.523	29.3371	29.4829	29.3714	29.4432	29.3466	29.4489	Biotin carboxylase (EC 6.3.4.14)	accC BCAL3421	BCAL3421	Burkholderia cenocepacia (strain ATCC BAA-245 / DSM 16553 / LMG 16656 / NCTC 13227 / J2315 / CF5610) (Burkholderia cepacia (strain J2315))	biotin carboxylase activity [GO:0004075];metal ion binding [GO:0046872];ATP binding [GO:0005524]
26.7036	27.218	26.6508	27.5134	25.9438	27.2295	27.8095	28.009	26.2948	27.2983	27.3053	27.688	24.4896	25.5419	25.9252	26.5285	26.2079	26.9436	27.593	27.8619	26.0925	26.8253	27.4608	26.5886	25.1923	23.3459	26.7682	25.9903	26.7448	27.9672	28.3315	28.4325	26.4059	27.0652	27.6126	27.3463	27.6935	27.5833	27.7476	27.4235	27.7243	26.7657	27.0367	27.7591	Putative membrane protein	BCAL3423	BCAL3423	Burkholderia cenocepacia (strain ATCC BAA-245 / DSM 16553 / LMG 16656 / NCTC 13227 / J2315 / CF5610) (Burkholderia cepacia (strain J2315))	integral component of membrane [GO:0016021]
32.4489	32.5813	32.5363	32.7356	32.4228	32.5341	32.7271	32.866	32.4778	32.7096	32.7603	32.8891	32.1765	32.2414	32.3738	32.7555	32.3862	32.6278	32.2783	32.9253	32.2441	32.6149	32.2605	32.6266	32.5268	32.5706	32.7762	32.739	32.0229	32.5882	32.6079	32.4693	32.274	32.3655	32.5821	32.4372	32.5743	32.4999	32.577	32.5353	32.533	32.6417	32.726	32.7714	Probable thiol peroxidase (EC 1.11.1.-)	tpx BCAL3424	BCAL3424	Burkholderia cenocepacia (strain ATCC BAA-245 / DSM 16553 / LMG 16656 / NCTC 13227 / J2315 / CF5610) (Burkholderia cepacia (strain J2315))	cell redox homeostasis [GO:0045454];thioredoxin peroxidase activity [GO:0008379];cell [GO:0005623]	cell redox homeostasis [GO:0045454]
28.6702	28.6911	28.669	28.8009	28.9861	28.9454	28.8197	28.8698	28.9885	28.9272	28.8938	29.0096	28.8181	28.8444	28.834	28.9017	29.1478	29.1416	29.0809	29.2258	29.1441	29.1747	29.154	29.2219	28.9068	28.8035	28.7996	28.8975	29.0724	29.1077	29.1106	29.0563	28.7407	28.718	28.8478	28.6822	28.9013	28.8775	28.8706	28.8828	28.9181	28.9037	28.9116	28.9104	Putative sugar kinase	BCAL3425	BCAL3425	Burkholderia cenocepacia (strain ATCC BAA-245 / DSM 16553 / LMG 16656 / NCTC 13227 / J2315 / CF5610) (Burkholderia cepacia (strain J2315))	kinase activity [GO:0016301]
31.2883	31.368	31.2926	31.2937	30.9111	30.9267	30.91	30.9499	31.2724	31.3899	31.2323	31.2997	31.3871	31.5563	31.2688	31.4781	30.826	31.532	30.6101	31.0555	30.7524	30.9545	30.7055	30.7872	31.2593	31.5553	31.517	31.3329	31.3771	31.2772	31.408	31.4371	30.6662	30.5392	30.8048	30.6849	30.7813	30.7313	30.7988	30.9247	30.7596	30.65	31.0566	30.8721	Putative lipoprotein	BCAL3426	BCAL3426	Burkholderia cenocepacia (strain ATCC BAA-245 / DSM 16553 / LMG 16656 / NCTC 13227 / J2315 / CF5610) (Burkholderia cepacia (strain J2315))	outer membrane [GO:0019867]
28.9944	25.7657	25.1709	24.1147	31.3161	26.9165	29.1447	26.7842	27.5364	24.0366	28.9899	26.7982	26.3924	26.1973	29.3398	25.9082	25.5136	24.0887	33.8786	26.6673	27.671	29.1979	30.9951	25.5854	27.2767	30.3253	32.9514	25.4422	27.3042	29.5619	30.1491	30.0642	27.1269	24.4189	24.0474	25.4785	25.0445	25.7995	25.0989	22.6682	24.5523	32.623	26.5746	22.5156	Histone H1-like protein	hctB BCAL3427	BCAL3427	Burkholderia cenocepacia (strain ATCC BAA-245 / DSM 16553 / LMG 16656 / NCTC 13227 / J2315 / CF5610) (Burkholderia cepacia (strain J2315))	chromosome condensation [GO:0030261];DNA binding [GO:0003677];nucleosome assembly [GO:0006334];nucleosome [GO:0000786]	nucleosome assembly [GO:0006334];chromosome condensation [GO:0030261]
30.2836	30.2819	30.2728	30.3574	30.1213	30.0611	30.0962	30.1758	30.0963	30.1147	30.1325	30.0577	30.2932	29.9202	30.4149	30.3276	30.3609	29.5203	30.221	30.3526	30.6217	30.1893	30.1762	30.4487	30.091	29.795	29.5252	30.1949	29.8249	29.8052	29.7303	29.9574	30.5651	30.4211	30.3936	30.5724	30.198	30.3051	29.9594	30.1815	30.1813	30.36	30.0794	30.339	Ribonucleoside-diphosphate reductase subunit beta (EC 1.17.4.1)	nrdB BCAL3428	BCAL3428	Burkholderia cenocepacia (strain ATCC BAA-245 / DSM 16553 / LMG 16656 / NCTC 13227 / J2315 / CF5610) (Burkholderia cepacia (strain J2315))	deoxyribonucleotide biosynthetic process [GO:0009263];DNA replication [GO:0006260]";metal ion binding [GO:0046872];ribonucleoside-diphosphate reductase activity, thioredoxin disulfide as acceptor [GO:0004748];"integral component of membrane [GO:0016021]	DNA replication [GO:0006260];deoxyribonucleotide biosynthetic process [GO:0009263]
31.5011	31.6054	31.5916	31.595	31.5185	31.4717	31.5134	31.5837	31.4535	31.507	31.5287	31.435	31.7453	31.6965	31.6352	31.8032	31.6163	31.4678	31.3603	31.7757	31.6332	31.6577	31.4461	31.7026	31.7243	31.6577	31.6029	31.8867	31.373	31.3075	31.3098	31.6183	32.1051	31.9174	31.941	31.9394	31.8924	31.9302	31.7787	31.9027	32.1186	31.9685	32.0904	32.0963	Ribonucleoside-diphosphate reductase (EC 1.17.4.1)	BCAL3429	BCAL3429	Burkholderia cenocepacia (strain ATCC BAA-245 / DSM 16553 / LMG 16656 / NCTC 13227 / J2315 / CF5610) (Burkholderia cepacia (strain J2315))	DNA replication [GO:0006260]";ribonucleoside-diphosphate reductase activity, thioredoxin disulfide as acceptor [GO:0004748];"ATP binding [GO:0005524]	DNA replication [GO:0006260]
NaN	NaN	NaN	NaN	NaN	NaN	22.769	23.1578	NaN	24.4278	22.5208	23.6882	NaN	NaN	22.9687	NaN	NaN	22.5844	NaN	NaN	NaN	21.6311	NaN	22.7228	NaN	NaN	NaN	NaN	NaN	NaN	NaN	NaN	22.9392	NaN	20.7669	23.7623	21.3114	22.768	23.4357	22.8415	23.5366	23.5879	23.8659	22.1238	N-acetylmuramyl-L-alanine amidase	ampD BCAL3430	BCAL3430	Burkholderia cenocepacia (strain ATCC BAA-245 / DSM 16553 / LMG 16656 / NCTC 13227 / J2315 / CF5610) (Burkholderia cepacia (strain J2315))	peptidoglycan catabolic process [GO:0009253];N-acetylmuramoyl-L-alanine amidase activity [GO:0008745]	peptidoglycan catabolic process [GO:0009253]
NaN	22.5937	NaN	24.1103	23.0896	20.0784	25.5131	25.4028	23.7942	22.0268	24.9916	25.1077	NaN	NaN	21.3538	22.2377	23.4089	21.4268	23.183	21.5599	NaN	22.019	NaN	24.5541	NaN	NaN	NaN	NaN	NaN	22.8949	20.9779	22.7144	NaN	24.3238	23.1818	20.9777	23.3728	21.6271	NaN	23.5195	NaN	23.5823	24.1699	25.0866	Putative exported protein	BCAL3431	BCAL3431	Burkholderia cenocepacia (strain ATCC BAA-245 / DSM 16553 / LMG 16656 / NCTC 13227 / J2315 / CF5610) (Burkholderia cepacia (strain J2315))
NaN	22.364	20.8594	22.4765	NaN	NaN	NaN	NaN	NaN	20.2803	21.4042	21.9731	NaN	NaN	21.8329	22.3429	NaN	20.8315	NaN	NaN	NaN	21.6858	20.9743	20.3864	NaN	NaN	NaN	NaN	NaN	NaN	NaN	NaN	20.591	20.151	NaN	NaN	20.9935	NaN	NaN	19.7991	NaN	NaN	NaN	20.6717	Cytochrome c assembly protein	BCAL3432	BCAL3432	Burkholderia cenocepacia (strain ATCC BAA-245 / DSM 16553 / LMG 16656 / NCTC 13227 / J2315 / CF5610) (Burkholderia cepacia (strain J2315))	cytochrome complex assembly [GO:0017004];heme binding [GO:0020037];integral component of membrane [GO:0016021]	cytochrome complex assembly [GO:0017004]
28.4355	28.4806	28.535	28.5172	28.4861	28.5591	28.445	28.3919	28.5948	28.6182	28.6842	28.7026	28.5556	28.5794	28.6779	28.5381	28.7691	28.4374	28.8913	28.6076	28.5676	28.4529	28.7434	28.7212	28.0336	28.1922	28.2177	28.1227	27.9503	28.098	27.949	28.1201	28.1038	28.2868	28.1457	28.2654	28.0746	28.1265	28.0214	28.0599	28.16	28.3037	28.1623	28.1568	Signal recognition particle protein (Fifty-four homolog)	ffh BCAL3433	BCAL3433	Burkholderia cenocepacia (strain ATCC BAA-245 / DSM 16553 / LMG 16656 / NCTC 13227 / J2315 / CF5610) (Burkholderia cepacia (strain J2315))	7S RNA binding [GO:0008312];GTP binding [GO:0005525];GTPase activity [GO:0003924];SRP-dependent cotranslational protein targeting to membrane [GO:0006614];signal recognition particle [GO:0048500]	SRP-dependent cotranslational protein targeting to membrane [GO:0006614]
28.0676	28.2421	28.0776	28.0457	28.1478	25.2576	27.5101	28.0566	27.9574	27.8534	27.9014	27.9579	27.3509	27.7726	27.9613	28.0487	27.8976	27.7677	27.4822	27.3861	27.781	27.6262	27.6188	27.8979	27.7824	27.4865	27.7662	27.5642	27.3456	27.2157	27.3512	27.285	27.8444	27.9077	27.7438	27.6159	27.4961	27.6994	27.4688	27.4162	27.5606	27.6566	27.5712	27.6442	Putative hypoxanthine phosphoribosyltransferase	BCAL3434	BCAL3434	Burkholderia cenocepacia (strain ATCC BAA-245 / DSM 16553 / LMG 16656 / NCTC 13227 / J2315 / CF5610) (Burkholderia cepacia (strain J2315))	nucleoside metabolic process [GO:0009116]";"transferase activity, transferring glycosyl groups [GO:0016757]	nucleoside metabolic process [GO:0009116]
27.9995	28.3144	28.4233	28.2196	28.3981	28.5916	28.427	28.4342	28.5782	28.3541	28.39	28.4795	28.69	28.4596	28.464	28.405	28.6543	28.3957	28.458	28.4318	28.646	28.4557	28.5632	28.5527	28.421	28.4241	28.5053	28.4645	29.0974	29.1186	29.1874	29.0048	28.615	28.5836	28.623	28.6363	28.6652	28.6586	28.7048	28.6983	28.4612	28.6031	28.5732	28.5174	Putative lipoprotein	BCAL3438	BCAL3438	Burkholderia cenocepacia (strain ATCC BAA-245 / DSM 16553 / LMG 16656 / NCTC 13227 / J2315 / CF5610) (Burkholderia cepacia (strain J2315))
27.4113	27.7576	27.8591	27.9418	27.5369	27.6564	27.8641	27.9665	27.9238	28.1711	28.2002	28.2757	27.403	27.4595	27.9509	27.7715	27.8392	27.5944	28.0455	28.0284	27.6852	27.8639	27.7018	27.9809	26.8791	26.7487	26.7138	27.2483	27.2018	27.6504	27.542	27.7048	27.8514	27.9756	27.939	27.872	27.7901	27.806	27.7516	27.8273	27.8751	27.8408	28.001	27.8169	Octaprenyl-diphosphate synthase (EC 2.5.1.-)	ispB BCAL3443	BCAL3443	Burkholderia cenocepacia (strain ATCC BAA-245 / DSM 16553 / LMG 16656 / NCTC 13227 / J2315 / CF5610) (Burkholderia cepacia (strain J2315))	isoprenoid biosynthetic process [GO:0008299];transferase activity [GO:0016740]	isoprenoid biosynthetic process [GO:0008299]
23.4177	23.4508	23.8204	24.6746	21.2157	23.3296	23.5341	21.4987	24.5655	24.1696	24.6077	24.4098	23.8521	23.2906	21.2805	23.6373	22.759	23.8419	23.8496	NaN	24.3005	23.9484	23.3409	22.5504	23.0411	24.0439	24.9216	24.8149	24.7192	25.0046	24.5202	24.3701	23.8337	24.08	23.4916	24.1139	24.5807	NaN	24.3943	24.3436	24.1817	24.2686	24.0323	24.6503	Putative membrane protein	BCAL3444	BCAL3444	Burkholderia cenocepacia (strain ATCC BAA-245 / DSM 16553 / LMG 16656 / NCTC 13227 / J2315 / CF5610) (Burkholderia cepacia (strain J2315))	flavin adenine dinucleotide binding [GO:0050660];oxidoreductase activity, acting on CH-OH group of donors [GO:0016614]";"integral component of membrane [GO:0016021]
NaN	NaN	20.8584	NaN	21.9662	NaN	NaN	NaN	23.5726	23.4042	NaN	23.3129	NaN	NaN	NaN	NaN	NaN	NaN	NaN	NaN	NaN	NaN	NaN	23.0287	NaN	NaN	23.801	NaN	NaN	NaN	24.1463	NaN	NaN	24.4361	NaN	24.6206	24.441	24.4193	NaN	20.0104	NaN	23.2456	22.1666	23.0922	Type 4 prepilin-like proteins leader peptide-processing enzyme (EC 2.1.1.-) (EC 3.4.23.43)	gspO BCAL3447	BCAL3447	Burkholderia cenocepacia (strain ATCC BAA-245 / DSM 16553 / LMG 16656 / NCTC 13227 / J2315 / CF5610) (Burkholderia cepacia (strain J2315))	aspartic-type endopeptidase activity [GO:0004190];methyltransferase activity [GO:0008168];plasma membrane [GO:0005886];integral component of membrane [GO:0016021]
25.2478	25.5826	25.8707	25.8637	25.4531	25.9176	26.1892	26.1124	26.0339	26.1029	26.3398	26.3531	25.2201	24.4612	24.8883	25.4129	25.723	25.5255	25.4696	25.3568	25.3512	25.6903	25.669	25.7738	25.0587	25.1679	25.6927	24.5469	24.8514	25.531	25.2239	24.9867	25.9273	25.238	26.1888	26.1241	26.343	26.0567	26.1873	26.2447	26.0993	26.1493	26.252	26.3634	Dephospho-CoA kinase (EC 2.7.1.24) (Dephosphocoenzyme A kinase)	coaE BCAL3448	BCAL3448	Burkholderia cenocepacia (strain ATCC BAA-245 / DSM 16553 / LMG 16656 / NCTC 13227 / J2315 / CF5610) (Burkholderia cepacia (strain J2315))	ATP binding [GO:0005524];coenzyme A biosynthetic process [GO:0015937];dephospho-CoA kinase activity [GO:0004140];cytoplasm [GO:0005737]	coenzyme A biosynthetic process [GO:0015937]
27.3166	27.4317	27.3811	26.5543	27.86	27.7758	27.9164	26.4983	26.8218	27.827	27.8587	28.0177	27.8239	27.1368	27.3688	27.45	28.1224	27.1072	29.066	27.9891	28.1201	27.9471	27.6394	27.9788	27.5787	26.7437	27.6597	26.5888	29.9409	27.4133	27.2519	27.7577	28.3754	27.2242	28.1118	27.9318	28.5011	28.4503	27.4891	27.8189	27.3202	28.2451	27.7106	27.883	NUDIX hydrolase	BCAL3450	BCAL3450	Burkholderia cenocepacia (strain ATCC BAA-245 / DSM 16553 / LMG 16656 / NCTC 13227 / J2315 / CF5610) (Burkholderia cepacia (strain J2315))	hydrolase activity [GO:0016787]
29.2117	29.4664	29.4815	29.7336	28.7791	29.598	29.5961	29.7395	29.2898	29.6458	29.7369	29.6527	28.7504	29.3197	29.6793	29.5185	29.2776	29.4242	29.8509	29.8879	29.5218	29.5767	29.7254	29.6552	29.3216	29.2236	29.0688	29.4699	29.2345	29.4027	29.493	29.5613	29.4123	29.3281	29.4223	29.3468	29.5113	29.4623	29.2902	29.5492	29.4275	29.4979	29.5007	29.5581	Uncharacterized protein	BCAL3451	BCAL3451	Burkholderia cenocepacia (strain ATCC BAA-245 / DSM 16553 / LMG 16656 / NCTC 13227 / J2315 / CF5610) (Burkholderia cepacia (strain J2315))
29.3965	29.5446	29.5634	29.5772	29.5966	29.68	29.6255	29.6558	29.6408	29.6434	29.6703	29.5956	29.2966	29.2792	29.6141	29.3489	29.5351	29.4653	29.6785	29.5527	29.1397	29.3916	29.582	29.5493	29.2984	29.2405	29.2606	29.3717	29.0906	29.2431	29.2242	29.2199	29.4488	29.4924	29.4503	29.4326	29.4623	29.3719	29.4885	29.4233	29.4315	29.4091	29.454	29.4831	Amino-acid acetyltransferase (EC 2.3.1.1) (N-acetylglutamate synthase) (AGSase)];Arginine biosynthesis bifunctional protein ArgJ beta chain] [Includes: Glutamate N-acetyltransferase (EC 2.3.1.35) (Ornithine acetyltransferase) (OATase) (Ornithine transacetylase);Arginine biosynthesis bifunctional protein ArgJ [Cleaved into: Arginine biosynthesis bifunctional protein ArgJ alpha chain	argJ BCAL3452	BCAL3452	Burkholderia cenocepacia (strain ATCC BAA-245 / DSM 16553 / LMG 16656 / NCTC 13227 / J2315 / CF5610) (Burkholderia cepacia (strain J2315))	acetyl-CoA:L-glutamate N-acetyltransferase activity [GO:0004042];arginine biosynthetic process [GO:0006526];glutamate N-acetyltransferase activity [GO:0004358];cytoplasm [GO:0005737]	arginine biosynthetic process [GO:0006526]
24.7245	24.6188	NaN	NaN	24.5718	24.3529	NaN	25.3352	24.9843	24.8942	24.5425	24.9163	NaN	24.939	25.4966	24.9306	25.6798	24.9182	25.3238	NaN	25.716	NaN	NaN	24.7007	24.1856	24.4742	25.6225	NaN	NaN	25.3361	NaN	NaN	23.6834	25.1071	24.4997	25.3541	NaN	25.0306	NaN	25.3514	NaN	NaN	24.452	24.9671	Uncharacterized protein	BCAL3454	BCAL3454	Burkholderia cenocepacia (strain ATCC BAA-245 / DSM 16553 / LMG 16656 / NCTC 13227 / J2315 / CF5610) (Burkholderia cepacia (strain J2315))
28.1371	28.053	28.211	28.0688	27.8707	27.7706	27.6738	27.7275	27.8908	27.9197	27.8318	27.8522	28.5399	28.7071	28.3876	28.6171	28.0875	28.6534	27.894	28.4118	27.9422	28.5438	27.9664	28.1181	28.8513	28.9323	29.0419	28.8014	28.124	28.1794	28.3558	28.1106	27.2972	27.3619	27.4347	27.1438	27.7413	27.5356	27.8274	27.627	27.722	27.6076	27.9856	27.6413	Putative thioredoxin reductase	BCAL3456	BCAL3456	Burkholderia cenocepacia (strain ATCC BAA-245 / DSM 16553 / LMG 16656 / NCTC 13227 / J2315 / CF5610) (Burkholderia cepacia (strain J2315))	cell redox homeostasis [GO:0045454];oxidoreductase activity [GO:0016491];cell [GO:0005623]	cell redox homeostasis [GO:0045454]
30.8664	31.0434	31.1401	31.2628	30.993	31.1226	31.2159	31.2619	30.8731	31.0277	31.1706	31.1171	30.9036	30.8701	31.2007	31.192	30.5523	30.1485	30.6472	31.0077	30.5436	30.8205	30.4985	30.7142	30.9941	30.7549	30.8511	31.1698	30.9041	31.1049	31.2005	31.1898	30.8451	30.9055	31.0304	30.9281	31.0014	30.9319	31.0603	31.0451	30.8736	30.896	30.9645	30.9259	Cell division protein FtsZ	ftsZ BCAL3457	BCAL3457	Burkholderia cenocepacia (strain ATCC BAA-245 / DSM 16553 / LMG 16656 / NCTC 13227 / J2315 / CF5610) (Burkholderia cepacia (strain J2315))	cell septum assembly [GO:0090529];cytoplasm [GO:0005737];FtsZ-dependent cytokinesis [GO:0043093];GTP binding [GO:0005525];GTPase activity [GO:0003924];protein polymerization [GO:0051258];cell division site [GO:0032153]	FtsZ-dependent cytokinesis [GO:0043093];protein polymerization [GO:0051258];cell septum assembly [GO:0090529]
29.8009	30.2548	30.208	30.2257	29.2598	29.4691	29.4543	29.3164	30.5178	30.6176	30.5872	30.6321	29.7418	30.2262	30.0476	30.1506	29.8135	30.3012	29.8213	30.2219	29.2577	30.0042	29.6336	29.4811	30.1812	30.4062	30.4447	30.1363	29.5893	29.6755	29.7336	29.4737	29.3328	28.9998	29.5504	29.2365	28.9291	28.9257	29.0408	28.8623	29.6885	29.2913	29.8946	29.5152	Delta-aminolevulinic acid dehydratase (EC 4.2.1.24)	hemB BCAL0264	BCAL0264	Burkholderia cenocepacia (strain ATCC BAA-245 / DSM 16553 / LMG 16656 / NCTC 13227 / J2315 / CF5610) (Burkholderia cepacia (strain J2315))	porphobilinogen synthase activity [GO:0004655];porphyrin-containing compound biosynthetic process [GO:0006779];metal ion binding [GO:0046872]	porphyrin-containing compound biosynthetic process [GO:0006779]
24.9474	25.4622	26.2767	26.3212	24.444	25.6595	25.9442	25.9648	24.0641	25.5024	25.5616	25.6637	27.523	28.1126	27.5688	28.5221	26.2054	28.7577	26.2458	28.1174	25.664	25.9243	26.9565	27.1947	27.6501	28.3085	28.2215	28.535	25.4874	26.0171	26.4879	26.7651	24.4973	24.4196	25.7366	25.0843	25.6492	24.6496	26.0327	25.3076	25.2112	25.035	25.6928	25.2568	Putative cytochrome c4	BCAL0266	BCAL0266	Burkholderia cenocepacia (strain ATCC BAA-245 / DSM 16553 / LMG 16656 / NCTC 13227 / J2315 / CF5610) (Burkholderia cepacia (strain J2315))	electron carrier activity [GO:0009055];heme binding [GO:0020037];iron ion binding [GO:0005506];periplasmic space [GO:0042597]
26.7059	27.1401	27.1434	27.0943	27.3409	27.4946	27.4095	27.4266	27.2176	27.2742	27.4772	27.273	26.6564	26.5308	26.8627	26.7374	27.2679	27.1095	27.2324	27.3094	27.468	27.119	27.261	27.2792	27.1668	27.2206	27.2852	27.3618	28.121	28.1477	28.1329	28.2015	27.4562	27.4846	27.1514	27.5125	27.5473	27.5192	27.5027	27.5123	27.2029	27.3115	27.096	27.26	Putative cytochrome c biogenesis protein	BCAL0267	BCAL0267	Burkholderia cenocepacia (strain ATCC BAA-245 / DSM 16553 / LMG 16656 / NCTC 13227 / J2315 / CF5610) (Burkholderia cepacia (strain J2315))	integral component of membrane [GO:0016021]
24.8687	25.4154	26.3139	26.0975	27.1692	26.8391	27.1653	26.8564	25.1008	27.04	27.2836	27.1936	23.2837	25.8992	26.105	25.2444	26.5187	26.2337	27.1131	26.0513	25.9681	25.0845	27.0397	26.36	25.5115	25.3766	25.204	25.693	26.4363	27.1251	26.611	26.6864	27.1426	27.1389	26.8466	27.0486	27.5527	27.599	27.514	27.2552	27.2675	27.2768	26.8571	27.166	Putative cytochrome c biogenesis protein	BCAL0268	BCAL0268	Burkholderia cenocepacia (strain ATCC BAA-245 / DSM 16553 / LMG 16656 / NCTC 13227 / J2315 / CF5610) (Burkholderia cepacia (strain J2315))	cytochrome complex assembly [GO:0017004];heme binding [GO:0020037];integral component of membrane [GO:0016021]	cytochrome complex assembly [GO:0017004]
28.1226	28.1425	27.7955	27.5435	27.9727	27.7031	27.4382	27.3443	27.9505	27.7377	27.6629	27.524	27.7058	27.2298	27.4447	27.302	26.586	27.7478	26.2064	26.4449	26.331	26.5295	26.0117	26.0581	27.7765	28.2239	28.068	27.3595	27.0199	26.6499	26.6627	26.2706	26.6579	26.8472	26.7706	26.4736	27.0148	26.7675	27.0546	26.953	27.458	26.72	27.0138	26.7881	Protein-methionine-sulfoxide reductase catalytic subunit MsrP (EC 1.8.5.-)	msrP BCAL0269	BCAL0269	Burkholderia cenocepacia (strain ATCC BAA-245 / DSM 16553 / LMG 16656 / NCTC 13227 / J2315 / CF5610) (Burkholderia cepacia (strain J2315))	metal ion binding [GO:0046872];molybdopterin cofactor binding [GO:0043546];nitrate assimilation [GO:0042128];oxidoreductase activity, acting on a sulfur group of donors, quinone or similar compound as acceptor [GO:0016672];periplasmic space [GO:0042597];protein repair [GO:0030091]";"integral component of membrane [GO:0016021]	protein repair [GO:0030091];nitrate assimilation [GO:0042128]
27.8291	28.0712	28.0864	27.9868	27.8388	28.1543	27.9618	28.0406	28.0114	28.0155	28.0887	27.9921	27.6739	27.5203	27.5763	27.4652	27.5924	27.5767	27.8152	27.6068	27.7572	27.5013	27.8064	27.6284	27.5773	27.6261	27.6723	27.6443	28.2817	28.282	28.2636	28.1317	28.3648	28.4042	28.1939	28.326	28.2558	28.4131	28.233	28.2514	27.983	28.0609	27.9919	27.9882	Penicillin-binding protein 1A (EC 2.4.2.-)	mrcA BCAL0274	BCAL0274	Burkholderia cenocepacia (strain ATCC BAA-245 / DSM 16553 / LMG 16656 / NCTC 13227 / J2315 / CF5610) (Burkholderia cepacia (strain J2315))	penicillin binding [GO:0008658];transferase activity, transferring glycosyl groups [GO:0016757]";"integral component of membrane [GO:0016021]
NaN	21.7773	23.4982	24.1755	NaN	24.1957	24.2668	NaN	NaN	NaN	23.7253	22.0699	25.5735	26.1771	26.5769	26.0151	26.2529	26.1631	26.3237	26.5444	26.2056	26.2653	26.8128	26.7003	26.9718	26.4477	26.3501	26.7788	27.5766	27.4149	27.337	27.3939	23.9556	24.8563	23.1488	24.2697	22.7088	NaN	NaN	25.5507	23.6914	24.1464	24.4381	23.1898	Shikimate kinase (SK) (EC 2.7.1.71)	aroK BCAL0279	BCAL0279	Burkholderia cenocepacia (strain ATCC BAA-245 / DSM 16553 / LMG 16656 / NCTC 13227 / J2315 / CF5610) (Burkholderia cepacia (strain J2315))	aromatic amino acid family biosynthetic process [GO:0009073];ATP binding [GO:0005524];chorismate biosynthetic process [GO:0009423];magnesium ion binding [GO:0000287];shikimate kinase activity [GO:0004765];cytoplasm [GO:0005737]	chorismate biosynthetic process [GO:0009423];aromatic amino acid family biosynthetic process [GO:0009073]
25.6487	23.9668	23.1244	21.1249	23.8142	23.3145	23.8258	23.5624	23.559	23.5622	23.483	23.7076	25.8392	25.813	25.764	26.0209	25.6416	26.2754	25.7799	26.5127	24.9787	26.414	26.1207	26.1877	26.3356	26.3215	26.2198	26.4525	26.0846	26.0217	26.4683	26.2243	23.6365	23.7154	23.7722	23.4838	23.759	23.7736	24.5724	23.8077	24.2385	23.9289	25.1841	24.2555	Deoxyguanosinetriphosphate triphosphohydrolase-like protein	BCAL0281	BCAL0281	Burkholderia cenocepacia (strain ATCC BAA-245 / DSM 16553 / LMG 16656 / NCTC 13227 / J2315 / CF5610) (Burkholderia cepacia (strain J2315))	triphosphoric monoester hydrolase activity [GO:0016793]
NaN	NaN	NaN	21.7304	NaN	22.1046	NaN	23.5905	NaN	22.3221	22.2402	22.5862	26.123	27.6509	26.279	27.6709	25.8473	27.6718	26.754	27.9347	24.8405	27.6479	26.177	26.7526	27.4697	27.4923	27.6786	28.1586	23.783	25.0042	25.2624	25.5415	NaN	21.0288	NaN	22.3882	NaN	22.5543	22.2518	22.8213	22.5373	22.6342	22.8643	22.4996	Putative ABC transporter extracellular solute-binding protein	BCAL0282	BCAL0282	Burkholderia cenocepacia (strain ATCC BAA-245 / DSM 16553 / LMG 16656 / NCTC 13227 / J2315 / CF5610) (Burkholderia cepacia (strain J2315))	transporter activity [GO:0005215]
NaN	NaN	NaN	NaN	NaN	NaN	NaN	NaN	23.1202	NaN	24.1167	NaN	25.3786	25.1565	25.1158	25.0783	25.7347	25.7068	25.1813	25.1728	25.8325	25.7678	25.6885	24.5621	26.1264	25.5605	25.5069	25.7664	26.0029	25.7009	25.2409	25.2277	23.3794	NaN	NaN	NaN	NaN	24.895	NaN	NaN	NaN	NaN	NaN	24.7798	sn-glycerol-3-phosphate import ATP-binding protein UgpC (EC 3.6.3.20)	ugpC BCAL0285	BCAL0285	Burkholderia cenocepacia (strain ATCC BAA-245 / DSM 16553 / LMG 16656 / NCTC 13227 / J2315 / CF5610) (Burkholderia cepacia (strain J2315))	ATP binding [GO:0005524];carbohydrate transport [GO:0008643];glycerol-3-phosphate-transporting ATPase activity [GO:0015430];glycerophosphodiester transmembrane transport [GO:0001407];ATP-binding cassette (ABC) transporter complex [GO:0043190]	glycerophosphodiester transmembrane transport [GO:0001407];carbohydrate transport [GO:0008643]
25.3944	24.7386	24.8874	24.561	24.3587	24.8351	24.7537	24.6962	25.1775	24.9119	23.6399	25.1379	25.1042	25.5355	25.2353	25.8588	25.4245	26.0685	25.4987	25.9206	22.7974	25.9006	25.4407	25.4625	25.9955	26.1909	26.2143	26.0926	25.1795	25.4939	25.4752	25.3574	24.221	23.8645	24.1217	24.045	24.8843	24.6409	24.6674	24.5956	24.7954	24.6708	24.9569	24.7056	Glycerophosphoryl diester phosphodiesterase (EC 3.1.4.46)	ugpQ BCAL0286	BCAL0286	Burkholderia cenocepacia (strain ATCC BAA-245 / DSM 16553 / LMG 16656 / NCTC 13227 / J2315 / CF5610) (Burkholderia cepacia (strain J2315))	lipid metabolic process [GO:0006629];glycerophosphodiester phosphodiesterase activity [GO:0008889]	lipid metabolic process [GO:0006629]
22.3862	23.4613	23.5373	24.6824	24.5554	25.3453	25.4053	25.2807	25.2333	25.4877	25.3992	25.7998	23.2122	25.5313	25.952	26.4109	26.4465	26.2514	26.4964	26.145	27.3759	25.5683	26.6492	26.624	25.56	24.8275	NaN	NaN	27.0288	26.5268	26.2965	25.9915	23.2417	24.934	NaN	NaN	24.667	24.7122	23.7149	22.6884	24.6831	25.6378	23.8866	24.4231	Putative outer membrane protein	BCAL0287	BCAL0287	Burkholderia cenocepacia (strain ATCC BAA-245 / DSM 16553 / LMG 16656 / NCTC 13227 / J2315 / CF5610) (Burkholderia cepacia (strain J2315))	outer membrane [GO:0019867];integral component of membrane [GO:0016021]
29.4075	29.3672	29.2952	29.2739	28.455	28.5048	28.3518	28.4064	28.5423	28.8782	28.4836	28.6737	29.43	30.3548	29.253	29.9764	27.9143	30.5042	27.4175	29.3907	27.5984	29.3742	27.4226	27.8841	30.3977	30.8259	30.9112	30.2563	28.9178	29.2596	29.1079	28.9959	28.1539	28.0832	28.287	28.0386	28.3161	28.1654	28.4903	28.2236	28.3385	27.8716	28.8121	28.0897	Uncharacterized protein	BCAL0288	BCAL0288	Burkholderia cenocepacia (strain ATCC BAA-245 / DSM 16553 / LMG 16656 / NCTC 13227 / J2315 / CF5610) (Burkholderia cepacia (strain J2315))	transposase activity [GO:0004803];transposition, DNA-mediated [GO:0006313]";"DNA binding [GO:0003677]	transposition, DNA-mediated [GO:0006313]
28.7003	28.1585	28.218	28.6842	29.2918	28.5985	28.4601	29.2232	29.1221	28.2544	28.3575	29.0895	28.6609	28.542	28.5819	28.5694	28.9369	28.5371	28.9211	28.7077	29.0688	28.662	29.0434	29.0146	28.1263	28.0405	28.1794	28.121	29.1769	29.1486	29.1972	29.1455	28.6912	28.6681	28.547	28.5968	28.6382	28.5366	28.701	28.6652	28.5892	28.7035	28.4987	28.6381	Glutamate synthase large subunit (EC 1.4.7.1)	glt1 BCAL0289	BCAL0289	Burkholderia cenocepacia (strain ATCC BAA-245 / DSM 16553 / LMG 16656 / NCTC 13227 / J2315 / CF5610) (Burkholderia cepacia (strain J2315))	glutamate biosynthetic process [GO:0006537];glutamate synthase (ferredoxin) activity [GO:0016041]	glutamate biosynthetic process [GO:0006537]
28.7729	28.2937	28.3863	28.6648	29.4615	28.6705	28.4217	29.1762	29.2368	28.3438	28.4091	29.0892	28.8447	28.6575	28.5599	28.5596	29.0882	28.6538	28.9075	28.6701	29.1671	28.7084	29.0122	28.9448	28.4109	28.4016	28.4543	28.4144	29.1745	29.1131	29.1336	29.0502	28.7339	28.6203	28.5205	28.594	28.5515	28.4889	28.626	28.5023	28.6741	28.665	28.5233	28.6477	Glutamate synthase small subunit (EC 1.4.1.13)	glt2 BCAL0290	BCAL0290	Burkholderia cenocepacia (strain ATCC BAA-245 / DSM 16553 / LMG 16656 / NCTC 13227 / J2315 / CF5610) (Burkholderia cepacia (strain J2315))	glutamate biosynthetic process [GO:0006537];iron-sulfur cluster binding [GO:0051536];glutamate synthase (NADPH) activity [GO:0004355]	glutamate biosynthetic process [GO:0006537]
NaN	NaN	NaN	NaN	NaN	NaN	NaN	NaN	NaN	NaN	NaN	NaN	NaN	NaN	NaN	NaN	NaN	NaN	NaN	NaN	NaN	NaN	NaN	NaN	NaN	NaN	NaN	NaN	NaN	NaN	NaN	NaN	NaN	NaN	27.2643	23.9275	22.8895	22.668	26.5166	NaN	NaN	22.6968	24.6006	NaN	Sodium:amino acid symporter family protein	BCAL0291	BCAL0291	Burkholderia cenocepacia (strain ATCC BAA-245 / DSM 16553 / LMG 16656 / NCTC 13227 / J2315 / CF5610) (Burkholderia cepacia (strain J2315))	alanine:sodium symporter activity [GO:0015655];plasma membrane [GO:0005886];integral component of membrane [GO:0016021]
NaN	NaN	NaN	NaN	NaN	NaN	20.9469	NaN	NaN	NaN	NaN	NaN	NaN	NaN	NaN	NaN	NaN	NaN	NaN	NaN	NaN	NaN	NaN	NaN	NaN	NaN	NaN	NaN	NaN	NaN	20.6221	NaN	NaN	NaN	NaN	NaN	NaN	NaN	NaN	NaN	NaN	NaN	NaN	NaN	Putative D-amino acid dehydrogenase subunit	BCAL0293	BCAL0293	Burkholderia cenocepacia (strain ATCC BAA-245 / DSM 16553 / LMG 16656 / NCTC 13227 / J2315 / CF5610) (Burkholderia cepacia (strain J2315))	oxidoreductase activity [GO:0016491]
NaN	20.8376	22.3434	23.056	21.4985	24.1781	22.3437	23.3581	20.8796	19.7773	21.9554	20.8853	NaN	NaN	NaN	NaN	22.2194	20.8291	21.8252	22.7223	NaN	20.8694	22.9149	23.6971	20.1043	21.894	23.1373	NaN	18.6533	20.6481	20.7003	21.9203	22.0014	22.5226	22.962	22.635	24.1516	23.9565	24.0345	23.4218	20.593	NaN	NaN	24.1206	Major Facilitator Superfamily protein	BCAL0294	BCAL0294	Burkholderia cenocepacia (strain ATCC BAA-245 / DSM 16553 / LMG 16656 / NCTC 13227 / J2315 / CF5610) (Burkholderia cepacia (strain J2315))	transmembrane transport [GO:0055085];transporter activity [GO:0005215];integral component of membrane [GO:0016021]	transmembrane transport [GO:0055085]
22.5796	22.9105	23.9028	20.8971	NaN	21.9338	23.7171	NaN	NaN	23.7039	21.1287	19.6433	NaN	21.4747	NaN	22.474	22.2085	NaN	NaN	21.8552	NaN	NaN	22.2702	21.9309	25.2432	24.898	25.6103	NaN	25.7742	24.4416	24.3486	24.6399	22.2126	NaN	NaN	NaN	22.2108	NaN	20.8903	NaN	NaN	NaN	NaN	NaN	Putative dehydrogenase/reductase	BCAL0295	BCAL0295	Burkholderia cenocepacia (strain ATCC BAA-245 / DSM 16553 / LMG 16656 / NCTC 13227 / J2315 / CF5610) (Burkholderia cepacia (strain J2315))
27.4956	27.6325	27.7255	27.5196	27.4292	27.5541	27.5551	27.4643	27.6945	27.66	27.6966	27.6228	27.3338	27.2298	27.0166	27.1481	27.0316	27.3842	27.1512	27.3705	27.5892	27.4694	27.372	27.3319	28.6039	28.5706	28.6785	28.4185	29.5089	29.5767	29.5827	29.3559	27.5263	27.549	27.5352	27.4861	27.5543	27.6506	27.5529	27.6306	27.4601	27.5306	27.5635	27.647	ABC transporter ATP-binding membrane protein	BCAL0296	BCAL0296	Burkholderia cenocepacia (strain ATCC BAA-245 / DSM 16553 / LMG 16656 / NCTC 13227 / J2315 / CF5610) (Burkholderia cepacia (strain J2315))	ATP binding [GO:0005524];ATPase activity, coupled to transmembrane movement of substances [GO:0042626]";"integral component of membrane [GO:0016021]
23.4642	25.2358	25.377	24.8196	22.3187	23.0397	25.3443	24.9451	22.7543	25.2275	25.32	24.8154	23.7427	25.4506	25.5751	25.5642	25.1203	24.7683	25.6776	25.5773	22.9629	25.1741	25.7056	25.6511	25.2764	25.0722	25.1356	26.1186	25.1515	24.8481	25.5235	25.5004	24.9796	25.1701	24.8975	25.458	25.2098	NaN	22.5476	24.6928	25.1314	25.4961	25.2635	25.5057	Putative thiamine biosynthesis oxidoreductase ThiO	thiO BCAL0297	BCAL0297	Burkholderia cenocepacia (strain ATCC BAA-245 / DSM 16553 / LMG 16656 / NCTC 13227 / J2315 / CF5610) (Burkholderia cepacia (strain J2315))	D-amino acid metabolic process [GO:0046416];FAD binding [GO:0071949];D-amino-acid oxidase activity [GO:0003884]	D-amino acid metabolic process [GO:0046416]
26.0397	26.034	26.0282	25.9374	25.9827	26.2399	26.2729	26.015	25.7752	26.5606	26.3065	26.5374	26.2332	25.4538	26.5566	26.2913	26.3778	25.4115	26.8998	26.6915	26.3529	25.568	26.3921	26.5656	25.7996	24.7343	26.0371	25.6663	26.0592	26.4331	26.4034	26.5842	25.8183	26.183	26.0463	26.0256	26.2136	26.1298	26.2322	25.9663	26.1256	26.0635	26.1305	26.3734	Thiazole synthase (EC 2.8.1.10)	thiG BCAL0299	BCAL0299	Burkholderia cenocepacia (strain ATCC BAA-245 / DSM 16553 / LMG 16656 / NCTC 13227 / J2315 / CF5610) (Burkholderia cepacia (strain J2315))	sulfurtransferase activity [GO:0016783];thiamine biosynthetic process [GO:0009228];thiamine diphosphate biosynthetic process [GO:0009229];cytoplasm [GO:0005737]	thiamine diphosphate biosynthetic process [GO:0009229];thiamine biosynthetic process [GO:0009228]
24.8191	25.1831	25.0404	23.9062	20.3333	22.5556	24.7015	25.1427	24.9368	NaN	24.7242	25.0282	24.5439	25.1266	25.1475	25.4527	25.4064	25.1569	25.5775	25.6452	24.8064	25.3374	25.7635	25.4934	24.7101	25.1162	25.6822	25.5222	25.8128	25.4708	25.3137	25.3372	24.8983	24.1237	NaN	24.8837	25.295	25.014	24.8373	24.9928	25.4371	25.2121	25.2938	25.1637	Thiamine-phosphate synthase (TP synthase) (TPS) (EC 2.5.1.3) (Thiamine-phosphate pyrophosphorylase) (TMP pyrophosphorylase) (TMP-PPase)	thiE BCAL0300	BCAL0300	Burkholderia cenocepacia (strain ATCC BAA-245 / DSM 16553 / LMG 16656 / NCTC 13227 / J2315 / CF5610) (Burkholderia cepacia (strain J2315))	thiamine biosynthetic process [GO:0009228];thiamine diphosphate biosynthetic process [GO:0009229];thiamine-phosphate diphosphorylase activity [GO:0004789];magnesium ion binding [GO:0000287]	thiamine diphosphate biosynthetic process [GO:0009229];thiamine biosynthetic process [GO:0009228]
27.6918	27.4312	27.5956	27.2985	27.8894	27.9681	27.6776	27.606	28.3696	28.2596	28.3107	28.2669	27.8018	27.676	27.7273	27.4692	28.3803	28.0265	28.3833	28.1082	28.1165	28.0759	28.2866	27.9715	27.3307	27.0633	27.0972	27.4463	28.4328	28.7739	28.7116	28.6425	27.6211	27.5691	27.4915	27.6662	27.8723	27.8462	27.6494	27.7437	27.8434	27.8411	27.6057	27.8784	ABC transporter ATP-binding protein	BCAL0301	BCAL0301	Burkholderia cenocepacia (strain ATCC BAA-245 / DSM 16553 / LMG 16656 / NCTC 13227 / J2315 / CF5610) (Burkholderia cepacia (strain J2315))	ATPase activity [GO:0016887];ATP binding [GO:0005524]
26.6829	27.6295	27.5644	27.4355	27.8131	27.6507	27.4654	27.2445	28.2267	28.1002	28.063	28.0517	27.8222	27.888	27.7844	27.6508	27.993	27.9678	27.9664	27.6541	24.0593	27.8789	27.9644	27.5024	27.5891	27.6309	27.3281	27.404	28.4043	28.4205	28.3145	28.1402	27.6381	27.4779	27.3453	27.3512	27.5401	27.5866	27.7286	27.3588	27.644	27.4655	27.5018	27.3903	Putative membrane protein	BCAL0302	BCAL0302	Burkholderia cenocepacia (strain ATCC BAA-245 / DSM 16553 / LMG 16656 / NCTC 13227 / J2315 / CF5610) (Burkholderia cepacia (strain J2315))	transport [GO:0006810];ATP-binding cassette (ABC) transporter complex [GO:0043190]	transport [GO:0006810]
27.5689	27.5449	27.7421	27.7536	27.4417	27.557	27.6329	27.6656	27.9565	28.0703	28.1743	28.1417	27.6358	27.7002	27.8278	27.9169	28.0295	27.9991	27.988	28.1776	27.7181	27.9141	27.9363	27.9823	27.3692	27.6132	27.7612	27.5754	27.9893	28.5982	28.7622	28.6449	27.2517	27.4887	27.3976	27.4697	27.5507	27.5118	27.4986	27.5671	27.5555	27.5369	27.6765	27.6589	Putative membrane protein	BCAL0303	BCAL0303	Burkholderia cenocepacia (strain ATCC BAA-245 / DSM 16553 / LMG 16656 / NCTC 13227 / J2315 / CF5610) (Burkholderia cepacia (strain J2315))	phospholipid transport [GO:0015914];integral component of membrane [GO:0016021]	phospholipid transport [GO:0015914]
29.1738	29.1717	29.2126	29.2427	29.4651	29.4521	29.3446	29.4041	29.7613	29.7488	29.6798	29.8104	29.6617	29.7709	29.6937	29.6553	29.7045	30.0134	29.9704	29.9754	29.7769	29.8421	29.7931	29.7204	29.4154	29.6599	29.4469	29.7644	30.0568	30.1671	30.1643	29.9765	29.0952	29.1914	29.0937	29.0856	29.5922	29.5854	29.5027	29.4275	29.4807	29.359	29.4792	29.3509	VacJ-like lipoprotein	BCAL0304	BCAL0304	Burkholderia cenocepacia (strain ATCC BAA-245 / DSM 16553 / LMG 16656 / NCTC 13227 / J2315 / CF5610) (Burkholderia cepacia (strain J2315))	membrane [GO:0016020]
31.1195	31.2	31.2049	31.0971	31.1331	31.0641	31.1987	30.9744	31.3506	31.4012	31.4509	31.4699	31.1488	30.9544	30.9229	31.0302	30.9809	31.3024	31.0371	31.0488	30.9664	31.1046	30.8557	30.8767	31.0146	31.1724	30.9893	31.0783	30.5169	30.7026	30.5877	30.5293	30.9636	30.9526	30.9551	30.6684	31.0031	30.9218	31.11	31.0752	31.21	31.1554	31.1987	31.1782	Putative exported protein	BCAL0305	BCAL0305	Burkholderia cenocepacia (strain ATCC BAA-245 / DSM 16553 / LMG 16656 / NCTC 13227 / J2315 / CF5610) (Burkholderia cepacia (strain J2315))
24.4057	25.1019	24.5308	25.1023	25.8717	25.5409	25.8544	25.6373	26.4086	24.1308	25.9844	24.7586	25.3555	25.1673	24.8303	25.9342	26.4402	25.564	24.7322	24.4869	26.3663	24.645	26.2399	24.8911	NaN	NaN	NaN	25.6694	26.7723	26.6517	26.2253	26.7491	25.7463	24.8392	25.7487	25.2722	26.0351	25.5107	25.5601	25.7405	25.4551	25.9985	24.5333	25.0335	Uncharacterized protein	BCAL0306	BCAL0306	Burkholderia cenocepacia (strain ATCC BAA-245 / DSM 16553 / LMG 16656 / NCTC 13227 / J2315 / CF5610) (Burkholderia cepacia (strain J2315))
26.6325	26.8997	26.8493	26.6733	27.4401	27.1151	26.9615	26.8886	27.4254	27.2364	27.2375	27.0638	26.8262	26.63	26.7599	26.3639	27.257	26.7954	27.0766	26.7966	27.1658	26.8901	27.1627	26.8911	26.2163	26.2203	25.9832	26.3243	27.5599	27.4518	27.3381	27.3119	27.0486	26.9884	26.7143	26.7753	26.8705	27.1363	26.8939	26.9101	26.8408	26.8411	26.7972	26.6496	ABC transporter ATP-binding protein	BCAL0307	BCAL0307	Burkholderia cenocepacia (strain ATCC BAA-245 / DSM 16553 / LMG 16656 / NCTC 13227 / J2315 / CF5610) (Burkholderia cepacia (strain J2315))	ATPase activity [GO:0016887];ATP binding [GO:0005524]
NaN	22.7613	NaN	23.3726	NaN	NaN	NaN	22.2653	NaN	23.3193	23.5509	23.2544	NaN	NaN	23.0844	22.5574	NaN	22.6215	23.1923	22.6848	NaN	22.6392	22.9468	22.9626	NaN	21.7767	NaN	22.6006	NaN	23.6757	23.7582	23.3705	23.4479	24.0181	23.2916	23.5714	23.2555	23.8587	23.5022	23.2442	23.6059	23.465	23.1218	22.6764	Transport permease protein	BCAL0308	BCAL0308	Burkholderia cenocepacia (strain ATCC BAA-245 / DSM 16553 / LMG 16656 / NCTC 13227 / J2315 / CF5610) (Burkholderia cepacia (strain J2315))	plasma membrane [GO:0005886];transport [GO:0006810];integral component of membrane [GO:0016021]	transport [GO:0006810]
24.0604	25.4098	25.8284	25.9488	25.854	20.6323	25.6458	26.1549	25.9111	26.6313	26.4598	26.8307	25.2829	25.0845	26.3035	25.3266	26.1948	25.6997	26.5503	26.5229	26.495	26.154	NaN	NaN	24.3173	NaN	21.3801	25.6888	23.8802	25.1463	20.7127	26.0712	25.9112	26.1847	26.0384	25.1414	23.3378	25.6493	25.4204	23.4082	24.9054	26.2884	25.5407	22.063	BolA-like protein	BCAL0309	BCAL0309	Burkholderia cenocepacia (strain ATCC BAA-245 / DSM 16553 / LMG 16656 / NCTC 13227 / J2315 / CF5610) (Burkholderia cepacia (strain J2315))
27.3003	27.0195	27.3276	26.9724	28.0877	27.7458	27.6428	27.4852	28.0242	27.4871	27.7429	27.5889	27.3424	26.0129	27.5015	26.3505	27.9629	26.0832	28.0889	26.8865	28.4745	27.1912	28.6157	27.9105	26.6577	25.9008	25.3318	26.496	28.2953	27.9106	27.8871	27.9055	28.1091	27.8894	27.7624	27.8961	28.0095	28.1321	27.8921	27.9203	27.3783	27.729	27.3652	27.5945	UDP-N-acetylglucosamine 1-carboxyvinyltransferase (EC 2.5.1.7) (Enoylpyruvate transferase) (UDP-N-acetylglucosamine enolpyruvyl transferase) (EPT)	murA BCAL0310	BCAL0310	Burkholderia cenocepacia (strain ATCC BAA-245 / DSM 16553 / LMG 16656 / NCTC 13227 / J2315 / CF5610) (Burkholderia cepacia (strain J2315))	cell cycle [GO:0007049];cell division [GO:0051301];cell wall organization [GO:0071555];peptidoglycan biosynthetic process [GO:0009252];regulation of cell shape [GO:0008360];UDP-N-acetylgalactosamine biosynthetic process [GO:0019277];UDP-N-acetylglucosamine 1-carboxyvinyltransferase activity [GO:0008760];cytoplasm [GO:0005737]	cell division [GO:0051301];cell wall organization [GO:0071555];peptidoglycan biosynthetic process [GO:0009252];regulation of cell shape [GO:0008360];UDP-N-acetylgalactosamine biosynthetic process [GO:0019277];cell cycle [GO:0007049]
31.6345	31.6813	31.6065	31.6944	31.931	31.7753	31.7132	31.8008	31.944	31.9933	31.9696	31.8977	31.9307	31.8835	32.0081	31.9488	32.111	32.1192	32.1226	32.1063	32.0572	32.1667	32.1209	32.1428	31.926	31.9146	31.8799	31.7697	31.847	32.0095	32.0082	31.9368	31.7173	31.7938	31.7334	31.6774	31.8557	31.86	31.7563	31.8656	31.789	31.8183	31.7902	31.7981	Histidinol dehydrogenase (HDH) (EC 1.1.1.23)	hisD BCAL0312	BCAL0312	Burkholderia cenocepacia (strain ATCC BAA-245 / DSM 16553 / LMG 16656 / NCTC 13227 / J2315 / CF5610) (Burkholderia cepacia (strain J2315))	histidine biosynthetic process [GO:0000105];NAD binding [GO:0051287];zinc ion binding [GO:0008270];histidinol dehydrogenase activity [GO:0004399]	histidine biosynthetic process [GO:0000105]
25.709	26.2306	26.4418	26.2465	26.6107	26.6397	26.6651	26.6493	26.873	26.7933	26.9336	27.1713	26.7695	26.7875	27.1451	26.94	27.3184	27.1009	27.5248	27.2424	26.9759	27.2973	27.4179	27.3529	26.679	26.6957	26.8447	26.9197	27.1454	27.3617	27.3034	27.2522	26.6146	26.6205	26.6525	26.6457	26.8303	26.781	26.7866	26.6976	26.8868	26.9136	26.8203	26.8784	Histidinol-phosphate aminotransferase (EC 2.6.1.9) (Imidazole acetol-phosphate transaminase)	hisC BCAL0313	BCAL0313	Burkholderia cenocepacia (strain ATCC BAA-245 / DSM 16553 / LMG 16656 / NCTC 13227 / J2315 / CF5610) (Burkholderia cepacia (strain J2315))	histidine biosynthetic process [GO:0000105];L-phenylalanine:2-oxoglutarate aminotransferase activity [GO:0080130];pyridoxal phosphate binding [GO:0030170];histidinol-phosphate transaminase activity [GO:0004400]	histidine biosynthetic process [GO:0000105]
28.3974	28.5723	28.5743	28.6086	28.71	28.6041	28.5638	28.6947	28.409	28.5223	28.6958	28.7361	28.1797	27.7355	28.4286	28.1498	28.2396	28.3034	28.5676	28.5272	28.5239	28.2658	28.727	28.397	28.212	27.7891	28.3089	27.9522	28.3644	28.5177	28.4459	27.9095	28.3166	28.3032	28.2376	28.2947	28.5136	28.3185	28.1964	28.2876	27.86	28.4016	28.269	28.2305	Imidazole glycerol phosphate synthase subunit HisH (EC 2.4.2.-) (IGP synthase glutamine amidotransferase subunit) (IGP synthase subunit HisH) (ImGP synthase subunit HisH) (IGPS subunit HisH)	hisH BCAL0316	BCAL0316	Burkholderia cenocepacia (strain ATCC BAA-245 / DSM 16553 / LMG 16656 / NCTC 13227 / J2315 / CF5610) (Burkholderia cepacia (strain J2315))	glutamine metabolic process [GO:0006541];histidine biosynthetic process [GO:0000105];imidazoleglycerol-phosphate synthase activity [GO:0000107];cytoplasm [GO:0005737]	histidine biosynthetic process [GO:0000105];glutamine metabolic process [GO:0006541]
24.5268	20.8514	25.7505	25.9268	23.0039	24.7179	21.5923	25.1131	24.9001	25.6475	25.4639	25.3415	24.0857	20.989	25.46	21.5788	24.1748	26.6055	25.4461	26.5697	23.1933	26.119	24.4361	25.2714	22.7225	26.3379	26.8189	25.9682	25.1216	25.3665	25.7641	26.1829	23.3186	23.2346	25.1266	22.1629	23.9022	23.9115	25.0747	24.3591	25.2068	24.6093	26.0671	25.2861	Putative membrane protein	BCAL0321	BCAL0321	Burkholderia cenocepacia (strain ATCC BAA-245 / DSM 16553 / LMG 16656 / NCTC 13227 / J2315 / CF5610) (Burkholderia cepacia (strain J2315))	integral component of membrane [GO:0016021]
28.3848	28.6272	28.4964	28.5214	28.8344	28.8036	28.9034	28.875	28.7231	28.8176	28.8324	29.2015	28.2242	28.1717	28.466	28.5386	28.7704	28.6205	28.9909	28.9147	28.6178	28.8478	28.699	28.7647	28.5374	28.618	28.5513	28.6107	28.7082	28.7251	28.6827	28.7171	28.8922	28.9382	28.8872	28.616	28.9249	28.8197	28.8057	28.9384	28.955	28.9585	28.6672	28.8985	Uncharacterized protein	BCAL0322	BCAL0322	Burkholderia cenocepacia (strain ATCC BAA-245 / DSM 16553 / LMG 16656 / NCTC 13227 / J2315 / CF5610) (Burkholderia cepacia (strain J2315))	catalytic activity [GO:0003824]
NaN	24.2732	24.2686	23.652	24.1216	25.7196	25.3182	25.1668	24.5988	24.832	25.1803	25.35	24.4776	24.5367	24.1208	24.0746	25.9819	24.7898	25.5259	25.504	25.7019	25.4139	26.2553	25.8019	25.5412	24.9887	25.2254	25.147	26.413	26.8986	26.4066	26.8312	25.6586	25.107	25.2301	25.4474	26.5831	26.1793	26.1512	26.7641	26.1877	25.5399	25.881	26.2251	Sec-independent protein translocase protein TatB	tatB BCAL0324	BCAL0324	Burkholderia cenocepacia (strain ATCC BAA-245 / DSM 16553 / LMG 16656 / NCTC 13227 / J2315 / CF5610) (Burkholderia cepacia (strain J2315))	protein secretion [GO:0009306];protein transmembrane transporter activity [GO:0008320];protein transport by the Tat complex [GO:0043953];TAT protein transport complex [GO:0033281];integral component of plasma membrane [GO:0005887]	protein transport by the Tat complex [GO:0043953];protein secretion [GO:0009306]
NaN	22.4507	22.9372	24.7789	NaN	22.8469	23.2264	23.6208	21.1518	20.9182	22.9599	23.8751	NaN	22.94	22.6288	22.268	23.5035	23.2068	23.6455	23.7171	20.426	24.0809	24.289	23.8372	23.2939	23.5559	23.8889	23.6332	24.36	25.0139	24.798	24.74	23.9231	23.9327	24.3115	24.0507	24.2814	24.4558	24.6926	24.131	24.2668	24.7012	24.6298	24.3903	Sec-independent protein translocase protein TatC	tatC BCAL0325	BCAL0325	Burkholderia cenocepacia (strain ATCC BAA-245 / DSM 16553 / LMG 16656 / NCTC 13227 / J2315 / CF5610) (Burkholderia cepacia (strain J2315))	protein transmembrane transporter activity [GO:0008320];protein transport by the Tat complex [GO:0043953];TAT protein transport complex [GO:0033281];integral component of plasma membrane [GO:0005887]	protein transport by the Tat complex [GO:0043953]
26.4948	26.9334	27.1287	27.047	26.4739	26.8924	27.0054	26.8929	26.7577	26.8644	26.9099	26.905	26.1286	26.8613	27.1409	26.8309	26.6095	26.9004	26.8899	26.9406	26.8144	26.8647	27.071	26.7413	27.0672	27.1874	27.2997	27.126	27.4605	27.6604	27.6545	27.4942	27.02	27.1179	27.1162	27.1132	27.1853	27.0282	27.2179	27.1015	26.94	26.8189	26.9687	26.8326	Periplasmic serine endoprotease DegP-like (EC 3.4.21.107)	BCAL0326	BCAL0326	Burkholderia cenocepacia (strain ATCC BAA-245 / DSM 16553 / LMG 16656 / NCTC 13227 / J2315 / CF5610) (Burkholderia cepacia (strain J2315))	periplasmic space [GO:0042597];serine-type endopeptidase activity [GO:0004252];integral component of membrane [GO:0016021]
29.0738	28.9539	28.6428	28.6291	28.9835	28.7699	28.7638	28.7404	28.7967	29.1356	29.018	28.9314	28.8041	28.9996	28.5408	28.6227	28.8504	29.0717	28.9537	28.5997	28.5852	29.0487	28.4726	28.4095	28.7139	28.722	28.4863	28.7067	28.5357	28.4975	28.5437	28.4741	28.7715	28.8021	28.3607	28.4109	28.3591	28.397	28.0764	28.5	28.7301	28.512	28.568	28.5271	Uncharacterized protein	BCAL0327	BCAL0327	Burkholderia cenocepacia (strain ATCC BAA-245 / DSM 16553 / LMG 16656 / NCTC 13227 / J2315 / CF5610) (Burkholderia cepacia (strain J2315))
25.0532	26.5171	26.3708	27.0655	25.7205	25.7701	26.0578	26.1917	25.6147	26.0108	25.8206	26.019	26.9764	27.5242	27.6703	28.0208	26.2569	28.667	26.9231	28.2035	26.148	28.3011	26.3646	26.6739	27.7717	28.2941	28.4244	28.5775	25.5828	26.2615	26.2788	26.3819	24.6626	NaN	25.4372	24.7846	24.3622	NaN	24.4966	24.5803	25.6948	24.8897	25.5972	24.9816	Ubiquinol-cytochrome c reductase iron-sulfur subunit (EC 1.10.2.2)	petA BCAL0328	BCAL0328	Burkholderia cenocepacia (strain ATCC BAA-245 / DSM 16553 / LMG 16656 / NCTC 13227 / J2315 / CF5610) (Burkholderia cepacia (strain J2315))	2 iron, 2 sulfur cluster binding [GO:0051537];ubiquinol-cytochrome-c reductase activity [GO:0008121]";"integral component of membrane [GO:0016021]
NaN	23.7005	24.0202	24.6753	NaN	23.7286	24.444	24.3929	24.8219	25.9915	26.2009	26.2513	24.9382	26.7672	25.2359	26.412	24.1403	26.4241	24.2787	26.1346	25.1846	26.0402	23.2219	24.6816	25.5162	25.667	25.5948	26.2722	24.3856	25.6	25.5976	25.469	22.916	20.9145	23.6624	23.3766	24.2387	24.4058	24.873	24.234	25.5293	25.4558	25.5333	25.3589	Putative aldehyde dehydrogenase (EC 1.2.99.3)	BCAL1331	BCAL1331	Burkholderia cenocepacia (strain ATCC BAA-245 / DSM 16553 / LMG 16656 / NCTC 13227 / J2315 / CF5610) (Burkholderia cepacia (strain J2315))	oxidoreductase activity [GO:0016491]
24.8734	NaN	NaN	NaN	NaN	NaN	21.1784	25.4455	NaN	23.2731	19.6921	NaN	21.0428	23.1444	NaN	NaN	NaN	21.7281	NaN	NaN	NaN	NaN	NaN	NaN	NaN	NaN	23.0894	23.4371	NaN	NaN	NaN	NaN	25.661	NaN	25.3657	NaN	NaN	25.5317	25.4347	NaN	NaN	NaN	NaN	25.4459	Putative Acyl-CoA dehydrogenase	BCAL1333	BCAL1333	Burkholderia cenocepacia (strain ATCC BAA-245 / DSM 16553 / LMG 16656 / NCTC 13227 / J2315 / CF5610) (Burkholderia cepacia (strain J2315))	flavin adenine dinucleotide binding [GO:0050660];acyl-CoA dehydrogenase activity [GO:0003995]
23.97	22.8812	23.3435	23.3966	23.0756	22.8145	22.4611	23.1567	23.5307	22.6576	22.5649	23.6335	23.1603	24.2569	23.8396	24.1169	23.2714	24.0318	23.3434	23.7628	NaN	23.8164	23.5633	23.3703	24.0702	24.1477	24.0697	24.5537	22.5107	23.676	25.18	23.9889	23.7195	23.1658	23.5088	23.2565	23.562	23.8262	23.3622	22.7081	22.7245	23.125	23.5436	23.1788	Putative dehydrogenase	BCAL1334	BCAL1334	Burkholderia cenocepacia (strain ATCC BAA-245 / DSM 16553 / LMG 16656 / NCTC 13227 / J2315 / CF5610) (Burkholderia cepacia (strain J2315))	oxidoreductase activity [GO:0016491]
24.0393	24.2463	24.156	24.1366	23.9087	24.8443	24.3944	23.9069	23.9263	24.7167	24.4578	24.5393	NaN	22.3038	NaN	NaN	NaN	23.7005	NaN	22.4751	NaN	NaN	21.8621	22.952	22.7466	NaN	21.9063	NaN	NaN	23.1361	22.4198	23.5652	25.0669	24.8517	24.9633	24.166	25.1772	24.7744	25.0883	24.2718	25.0581	25.1077	24.5429	25.2803	PadR family regulatory protein	BCAL1335	BCAL1335	Burkholderia cenocepacia (strain ATCC BAA-245 / DSM 16553 / LMG 16656 / NCTC 13227 / J2315 / CF5610) (Burkholderia cepacia (strain J2315))
NaN	NaN	NaN	NaN	NaN	NaN	NaN	NaN	NaN	NaN	NaN	NaN	NaN	NaN	NaN	NaN	NaN	NaN	NaN	NaN	NaN	NaN	NaN	NaN	NaN	NaN	NaN	NaN	NaN	NaN	NaN	NaN	NaN	NaN	NaN	NaN	NaN	NaN	NaN	NaN	NaN	NaN	NaN	NaN	Putative Fe uptake system ATP-binding protein	BCAL1346	BCAL1346	Burkholderia cenocepacia (strain ATCC BAA-245 / DSM 16553 / LMG 16656 / NCTC 13227 / J2315 / CF5610) (Burkholderia cepacia (strain J2315))	ATPase activity [GO:0016887];ATP binding [GO:0005524]
NaN	NaN	NaN	NaN	NaN	NaN	NaN	NaN	NaN	NaN	NaN	NaN	NaN	NaN	NaN	NaN	NaN	NaN	NaN	NaN	NaN	NaN	NaN	NaN	NaN	NaN	NaN	NaN	NaN	NaN	NaN	NaN	NaN	NaN	NaN	NaN	NaN	NaN	NaN	NaN	NaN	NaN	NaN	NaN	Putative Fe uptake system extracellular binding protein	BCAL1347	BCAL1347	Burkholderia cenocepacia (strain ATCC BAA-245 / DSM 16553 / LMG 16656 / NCTC 13227 / J2315 / CF5610) (Burkholderia cepacia (strain J2315))
NaN	NaN	NaN	NaN	NaN	NaN	NaN	NaN	NaN	23.0871	NaN	23.8838	NaN	NaN	NaN	NaN	NaN	NaN	NaN	NaN	NaN	NaN	NaN	NaN	NaN	23.1651	NaN	NaN	NaN	NaN	NaN	NaN	NaN	NaN	NaN	NaN	NaN	NaN	NaN	NaN	NaN	NaN	NaN	NaN	FecCD-family membrane transporter protein	BCAL1348	BCAL1348	Burkholderia cenocepacia (strain ATCC BAA-245 / DSM 16553 / LMG 16656 / NCTC 13227 / J2315 / CF5610) (Burkholderia cepacia (strain J2315))	plasma membrane [GO:0005886];transporter activity [GO:0005215];integral component of membrane [GO:0016021]
NaN	NaN	NaN	NaN	NaN	NaN	NaN	NaN	NaN	NaN	NaN	NaN	NaN	NaN	23.8092	NaN	23.4328	NaN	NaN	NaN	NaN	NaN	NaN	22.9636	NaN	NaN	24.3155	22.0874	NaN	NaN	NaN	NaN	NaN	NaN	NaN	NaN	22.157	NaN	21.1853	NaN	NaN	NaN	NaN	NaN	Two-component regulatory system, sensor kinase protein (EC 2.7.3.-)	BCAL1349	BCAL1349	Burkholderia cenocepacia (strain ATCC BAA-245 / DSM 16553 / LMG 16656 / NCTC 13227 / J2315 / CF5610) (Burkholderia cepacia (strain J2315))	ATP binding [GO:0005524];intracellular [GO:0005622];phosphorelay sensor kinase activity [GO:0000155];integral component of membrane [GO:0016021]
24.9103	NaN	24.5666	24.5087	25.2726	NaN	NaN	24.4847	24.6636	NaN	NaN	24.5551	23.5063	24.6068	NaN	NaN	25.6525	25.0917	NaN	24.5943	25.3599	24.9093	23.5955	NaN	NaN	23.512	24.1815	24.63	23.9622	NaN	24.5757	24.9633	NaN	NaN	24.4315	24.3499	NaN	24.2766	NaN	24.8547	24.5138	24.8226	NaN	25.0914	Putative exported protein	BCAL1352	BCAL1352	Burkholderia cenocepacia (strain ATCC BAA-245 / DSM 16553 / LMG 16656 / NCTC 13227 / J2315 / CF5610) (Burkholderia cepacia (strain J2315))
NaN	21.9445	NaN	NaN	NaN	NaN	NaN	NaN	NaN	NaN	NaN	NaN	25.4596	25.3287	25.2252	24.5943	26.9048	25.6102	25.9541	25.9747	26.8865	25.8585	25.5659	25.3423	25.7435	24.2366	NaN	26.3398	26.3206	26.57	26.5977	25.8958	22.7046	NaN	NaN	NaN	NaN	NaN	NaN	NaN	NaN	NaN	NaN	NaN	Putative membrane protein	BCAL1353	BCAL1353	Burkholderia cenocepacia (strain ATCC BAA-245 / DSM 16553 / LMG 16656 / NCTC 13227 / J2315 / CF5610) (Burkholderia cepacia (strain J2315))	integral component of membrane [GO:0016021]
NaN	20.4252	NaN	NaN	23.9408	NaN	NaN	22.5361	NaN	NaN	NaN	NaN	24.0168	NaN	23.3518	23.4155	25.7963	23.1497	24.3265	24.1102	25.6805	24.3702	24.9843	25.4044	23.389	NaN	NaN	23.5689	NaN	24.0273	NaN	NaN	NaN	NaN	NaN	NaN	NaN	20.3731	NaN	NaN	NaN	NaN	NaN	21.971	Uncharacterized protein	BCAL1354	BCAL1354	Burkholderia cenocepacia (strain ATCC BAA-245 / DSM 16553 / LMG 16656 / NCTC 13227 / J2315 / CF5610) (Burkholderia cepacia (strain J2315))
NaN	NaN	NaN	NaN	NaN	NaN	22.2079	22.5067	NaN	NaN	NaN	NaN	NaN	NaN	NaN	NaN	NaN	NaN	NaN	NaN	NaN	NaN	NaN	NaN	NaN	24.1053	NaN	NaN	NaN	NaN	NaN	NaN	23.8927	21.2169	23.3171	23.9753	23.6777	22.4872	21.8195	24.0588	NaN	NaN	NaN	NaN	Uncharacterized protein	BCAL1355	BCAL1355	Burkholderia cenocepacia (strain ATCC BAA-245 / DSM 16553 / LMG 16656 / NCTC 13227 / J2315 / CF5610) (Burkholderia cepacia (strain J2315))
NaN	NaN	NaN	NaN	NaN	NaN	20.3392	NaN	NaN	NaN	NaN	NaN	NaN	NaN	NaN	NaN	NaN	NaN	NaN	NaN	NaN	NaN	NaN	NaN	NaN	NaN	NaN	21.0015	NaN	NaN	NaN	NaN	NaN	NaN	22.9237	NaN	22.1987	22.364	NaN	NaN	NaN	21.0775	NaN	NaN	Uncharacterized protein	BCAL1356	BCAL1356	Burkholderia cenocepacia (strain ATCC BAA-245 / DSM 16553 / LMG 16656 / NCTC 13227 / J2315 / CF5610) (Burkholderia cepacia (strain J2315))
NaN	22.6695	22.0671	24.4406	23.9419	23.8396	24.0618	23.5268	NaN	NaN	22.9389	NaN	NaN	NaN	NaN	NaN	21.6886	22.2644	23.1373	NaN	23.3158	23.9806	NaN	NaN	21.5364	NaN	24.152	NaN	23.7926	21.6468	25.0583	NaN	19.6082	22.8957	23.2931	NaN	20.7355	NaN	23.1973	20.5479	NaN	24.9584	NaN	25.39	Putative exported protein	BCAL1357	BCAL1357	Burkholderia cenocepacia (strain ATCC BAA-245 / DSM 16553 / LMG 16656 / NCTC 13227 / J2315 / CF5610) (Burkholderia cepacia (strain J2315))
NaN	NaN	NaN	23.2387	NaN	NaN	25.0856	23.8379	23.2347	20.9002	24.1889	NaN	NaN	NaN	20.8712	NaN	NaN	23.0874	22.4398	23.6654	NaN	23.5726	25.879	25.0503	NaN	NaN	NaN	NaN	NaN	25.5783	NaN	25.6166	NaN	NaN	23.3289	24.2179	24.1259	21.8307	23.4926	NaN	NaN	23.9733	NaN	23.5673	Uncharacterized protein	BCAL1358	BCAL1358	Burkholderia cenocepacia (strain ATCC BAA-245 / DSM 16553 / LMG 16656 / NCTC 13227 / J2315 / CF5610) (Burkholderia cepacia (strain J2315))
23.6246	NaN	NaN	23.4392	21.2657	22.727	NaN	NaN	NaN	NaN	NaN	NaN	NaN	23.9292	NaN	21.5429	NaN	NaN	NaN	NaN	NaN	NaN	NaN	NaN	NaN	NaN	NaN	23.4379	NaN	NaN	NaN	NaN	22.6498	NaN	NaN	24.8588	20.5526	21.1204	23.6878	22.3969	NaN	NaN	NaN	NaN	Uncharacterized protein	BCAL1359	BCAL1359	Burkholderia cenocepacia (strain ATCC BAA-245 / DSM 16553 / LMG 16656 / NCTC 13227 / J2315 / CF5610) (Burkholderia cepacia (strain J2315))
25.9581	25.7329	25.3674	25.1752	26.7144	26.5954	25.3867	25.3871	24.6493	24.9634	24.8049	24.7311	25.7368	26.1923	25.9835	25.8592	25.3082	25.6223	24.661	25.7904	24.1139	24.3961	23.7596	24.1898	26.2499	26.3453	25.6069	26.3722	24.4228	24.7458	24.2707	23.4803	26.304	26.0099	25.3793	25.7605	26.0866	26.1018	26.8617	26.2087	25.2783	25.4887	25.9975	25.3941	Uncharacterized protein	BCAL1360	BCAL1360	Burkholderia cenocepacia (strain ATCC BAA-245 / DSM 16553 / LMG 16656 / NCTC 13227 / J2315 / CF5610) (Burkholderia cepacia (strain J2315))
NaN	NaN	NaN	NaN	NaN	NaN	26.4463	NaN	NaN	NaN	NaN	NaN	NaN	NaN	NaN	NaN	NaN	NaN	NaN	NaN	NaN	NaN	NaN	NaN	NaN	NaN	NaN	NaN	NaN	NaN	NaN	NaN	NaN	NaN	NaN	27.9738	NaN	NaN	26.7365	NaN	NaN	NaN	NaN	NaN	Uncharacterized protein	BCAL1362	BCAL1362	Burkholderia cenocepacia (strain ATCC BAA-245 / DSM 16553 / LMG 16656 / NCTC 13227 / J2315 / CF5610) (Burkholderia cepacia (strain J2315))
25.4907	25.3626	25.3499	25.9015	25.5624	25.3953	25.1264	25.7074	24.8151	24.6557	NaN	25.3593	NaN	21.2373	24.3468	22.7319	23.4235	23.7862	24.854	25.2535	24.0684	NaN	23.7431	24.8664	24.7899	25.0456	25.0057	25.563	24.9444	25.8112	25.9615	23.1103	26.3233	26.198	25.9492	26.6588	26.3809	26.3038	26.7501	26.8243	25.727	25.7335	25.6411	26.4208	Putative lipoprotein	BCAL1365	BCAL1365	Burkholderia cenocepacia (strain ATCC BAA-245 / DSM 16553 / LMG 16656 / NCTC 13227 / J2315 / CF5610) (Burkholderia cepacia (strain J2315))
NaN	23.4764	21.2499	23.4391	21.6314	23.8582	23.8617	24.0678	NaN	NaN	22.6157	23.6919	NaN	NaN	NaN	22.1614	NaN	NaN	21.1333	NaN	NaN	23.2862	22.5948	22.9955	NaN	NaN	NaN	NaN	NaN	NaN	NaN	NaN	NaN	NaN	NaN	24.4014	NaN	NaN	NaN	NaN	NaN	NaN	NaN	NaN	Uncharacterized protein	BCAL1366	BCAL1366	Burkholderia cenocepacia (strain ATCC BAA-245 / DSM 16553 / LMG 16656 / NCTC 13227 / J2315 / CF5610) (Burkholderia cepacia (strain J2315))	hydrolase activity [GO:0016787]
NaN	NaN	22.7682	NaN	NaN	23.5146	20.9135	NaN	NaN	NaN	22.8241	NaN	NaN	29.2047	NaN	23.3385	NaN	29.3454	NaN	NaN	NaN	29.1848	23.7977	NaN	NaN	NaN	NaN	NaN	NaN	NaN	NaN	NaN	28.7838	28.6431	28.7214	23.7083	24.383	25.1116	24.7513	NaN	NaN	NaN	NaN	26.5702	Puatative invasion protein	BCAL1367	BCAL1367	Burkholderia cenocepacia (strain ATCC BAA-245 / DSM 16553 / LMG 16656 / NCTC 13227 / J2315 / CF5610) (Burkholderia cepacia (strain J2315))
[truncated: 2,924 more rows]
[truncated: 63 more columns]

## Sheet: Imputed
Parent_pGFP_1 MaxLFQ Intensity	Parent_pGFP_2 MaxLFQ Intensity	Parent_pGFP_3 MaxLFQ Intensity	Parent_pGFP_4 MaxLFQ Intensity	Parent_pGFP_Rha_1 MaxLFQ Intensity	Parent_pGFP_Rha_2 MaxLFQ Intensity	Parent_pGFP_Rha_3 MaxLFQ Intensity	Parent_pGFP_Rha_4 MaxLFQ Intensity	Parent_pGFP_Rha_Cumate_1 MaxLFQ Intensity	Parent_pGFP_Rha_Cumate_2 MaxLFQ Intensity	Parent_pGFP_Rha_Cumate_3 MaxLFQ Intensity	Parent_pGFP_Rha_Cumate_4 MaxLFQ Intensity	Parent_pogcX_his_1 MaxLFQ Intensity	Parent_pogcX_his_2 MaxLFQ Intensity	Parent_pogcX_his_3 MaxLFQ Intensity	Parent_pogcX_his_4 MaxLFQ Intensity	Parent_pogcX_his_Rha_1 MaxLFQ Intensity	Parent_pogcX_his_Rha_2 MaxLFQ Intensity	Parent_pogcX_his_Rha_3 MaxLFQ Intensity	Parent_pogcX_his_Rha_4 MaxLFQ Intensity	Parent_pogcX_his_Rha_Cumate_1 MaxLFQ Intensity	Parent_pogcX_his_Rha_Cumate_2 MaxLFQ Intensity	Parent_pogcX_his_Rha_Cumate_3 MaxLFQ Intensity	Parent_pogcX_his_Rha_Cumate_4 MaxLFQ Intensity	deltaogcX_pGFP_1 MaxLFQ Intensity	deltaogcX_pGFP_2 MaxLFQ Intensity	deltaogcX_pGFP_3 MaxLFQ Intensity	deltaogcX_pGFP_4 MaxLFQ Intensity	deltaogcX_pGFP_Rha_Cumate_1 MaxLFQ Intensity	deltaogcX_pGFP_Rha_Cumate_2 MaxLFQ Intensity	deltaogcX_pGFP_Rha_Cumate_3 MaxLFQ Intensity	deltaogcX_pGFP_Rha_Cumate_4 MaxLFQ Intensity	deltaogcX_pogcX_his_1 MaxLFQ Intensity	deltaogcX_pogcX_his_2 MaxLFQ Intensity	deltaogcX_pogcX_his_3 MaxLFQ Intensity	deltaogcX_pogcX_his_4 MaxLFQ Intensity	deltaogcX_pogcX_his_Rha_1 MaxLFQ Intensity	deltaogcX_pogcX_his_Rha_2 MaxLFQ Intensity	deltaogcX_pogcX_his_Rha_3 MaxLFQ Intensity	deltaogcX_pogcX_his_Rha_4 MaxLFQ Intensity	deltaogcX_pogcX_his_Rha_Cumate_1 MaxLFQ Intensity	deltaogcX_pogcX_his_Rha_Cumate_2 MaxLFQ Intensity	deltaogcX_pogcX_his_Rha_Cumate_3 MaxLFQ Intensity	deltaogcX_pogcX_his_Rha_Cumate_4 MaxLFQ Intensity	C: Protein names	C: Gene names	C: Gene_name_J2315_assignment	C: Organism	C: Gene ontology (GO)	C: Gene ontology (biological process)
[truncated: 3,477 more rows]
[truncated: 63 more columns]
