# Supplementary material for: The late-stage steps of Burkholderia cenocepacia protein O-linked glycan biosynthesis are conditionally essential
Source: J Biol Chem. 2025 Apr 24;301(6):108515. doi: 10.1016/j.jbc.2025.108515 (PMC12152626; doi:10.1016/j.jbc.2025.108515)
Supplement: Table S12 [file mmc8.xlsx]

## Sheet: global.modsummary
Modification	Mass Shift	Parent_pGFP_1_PSMs	Parent_pGFP_2_PSMs	Parent_pGFP_3_PSMs	Parent_pGFP_4_PSMs	Parent_pGFP_Rha_1_PSMs	Parent_pGFP_Rha_2_PSMs	Parent_pGFP_Rha_3_PSMs	Parent_pGFP_Rha_4_PSMs	Parent_pGFP_Rha_Cumate_1_PSMs	Parent_pGFP_Rha_Cumate_2_PSMs	Parent_pGFP_Rha_Cumate_3_PSMs	Parent_pGFP_Rha_Cumate_4_PSMs	Parent_pogcX_his_1_PSMs	Parent_pogcX_his_2_PSMs	Parent_pogcX_his_3_PSMs	Parent_pogcX_his_4_PSMs	Parent_pogcX_his_Rha_1_PSMs	Parent_pogcX_his_Rha_2_PSMs	Parent_pogcX_his_Rha_3_PSMs	Parent_pogcX_his_Rha_4_PSMs	Parent_pogcX_his_Rha_Cumate_1_PSMs	Parent_pogcX_his_Rha_Cumate_2_PSMs	Parent_pogcX_his_Rha_Cumate_3_PSMs	Parent_pogcX_his_Rha_Cumate_4_PSMs	deltaogcX_pGFP_1_PSMs	deltaogcX_pGFP_2_PSMs	deltaogcX_pGFP_3_PSMs	deltaogcX_pGFP_4_PSMs	deltaogcX_pGFP_Rha_Cumate_1_PSMs	deltaogcX_pGFP_Rha_Cumate_2_PSMs	deltaogcX_pGFP_Rha_Cumate_3_PSMs	deltaogcX_pGFP_Rha_Cumate_4_PSMs	deltaogcX_pogcX_his_1_PSMs	deltaogcX_pogcX_his_2_PSMs	deltaogcX_pogcX_his_3_PSMs	deltaogcX_pogcX_his_4_PSMs	deltaogcX_pogcX_his_Rha_1_PSMs	deltaogcX_pogcX_his_Rha_2_PSMs	deltaogcX_pogcX_his_Rha_3_PSMs	deltaogcX_pogcX_his_Rha_4_PSMs	deltaogcX_pogcX_his_Rha_Cumate_1_PSMs	deltaogcX_pogcX_his_Rha_Cumate_2_PSMs	deltaogcX_pogcX_his_Rha_Cumate_3_PSMs	deltaogcX_pogcX_his_Rha_Cumate_4_PSMs	Parent_pGFP_1_percent_PSMs	Parent_pGFP_2_percent_PSMs	Parent_pGFP_3_percent_PSMs	Parent_pGFP_4_percent_PSMs
None	0	15952	18780	18134	19391	17291	17891	18362	18613	18029	19220	18860	18699	17743	19061	19152	19463	18002	19686	19170	20231	15788	19546	17376	18884	18739	18581	18971	19523	17359	18970	18428	18313	18558	18927	18854	18369	18471	18184	18436	18228	18989	19068	19068	18499	63.488	62.801	62.904	62.344
First isotopic peak	1.00235	4655	4828	4427	4652	4867	4383	4395	4300	4980	4858	4662	4296	4787	4792	4768	4651	4739	4905	4633	4679	4002	4840	4022	4322	4960	4741	4315	4545	4140	4599	4237	4219	4632	4758	4426	4118	4346	4100	4096	4090	4360	4175	4280	4264	18.526	16.145	15.357	14.957
Deamidation	0.984016	1793	2098	2059	2166	1812	1890	2020	2024	1975	2096	2048	2079	1936	2157	2131	2103	1940	2093	2128	2194	1670	2111	1751	1995	2230	2141	2144	2073	1801	2004	1891	1866	1913	1946	1920	1808	1916	1826	1853	1853	1991	1887	1977	1990	7.136	7.016	7.142	6.964
Second isotopic peak	2.0047	589	645	586	646	602	523	491	575	629	607	623	584	605	624	634	589	581	653	611	619	467	621	519	574	595	631	612	596	456	624	573	549	612	646	596	544	558	532	516	527	545	530	563	539	2.344	2.157	2.033	2.077
Hex1HexNAc2	568.212	1	2	1	1	23	42	42	58	38	59	55	43	2	2	2	2	45	57	55	80	33	55	36	74	2	2	5	1	1	7	12	17	9	6	13	12	36	38	41	52	66	57	71	75	0.004	0.006	0.003	0.003
Unannotated mass-shift 570.1986	570.199	0	1	1	0	1	3	1	3	2	2	2	6	0	0	0	0	1	1	7	2	0	2	2	3	0	0	0	0	0	0	0	0	0	0	0	0	0	2	0	4	1	1	3	1	0	0.003	0.003	0
Unannotated mass-shift 205.0542	205.054	0	0	0	0	1	0	1	0	1	0	0	0	1	0	0	0	1	0	0	1	1	0	1	0	0	0	0	0	1	0	1	0	1	2	0	0	0	1	1	0	1	1	0	1	0	0	0	0
Unannotated mass-shift 203.1320	203.132	3	0	0	0	0	0	4	2	0	0	0	0	0	0	0	3	0	0	0	2	0	0	0	0	0	0	0	0	0	0	0	0	0	0	0	0	2	0	0	1	1	0	0	0	0.012	0	0	0
Unannotated mass-shift 670.1510	670.151	0	1	0	2	0	1	0	0	0	0	1	0	1	1	0	1	0	0	0	0	0	1	0	0	0	0	0	0	0	0	0	0	0	0	1	0	1	0	0	0	0	0	0	0	0	0.003	0	0.006
Unannotated mass-shift 204.0396	204.04	0	0	0	0	1	0	0	0	1	0	0	1	0	0	0	0	0	1	0	1	0	0	0	1	0	0	1	0	0	0	0	0	0	1	1	1	0	0	0	0	0	0	0	0	0	0	0	0
Unannotated mass-shift 1.9214	1.9214	0	0	0	0	0	0	0	1	0	1	0	0	0	0	0	0	1	0	0	0	0	0	2	0	1	0	0	0	0	0	0	1	0	1	0	0	0	1	0	0	0	1	0	0	0	0	0	0
[truncated: 40 more columns]
