# Supplementary material for: The late-stage steps of Burkholderia cenocepacia protein O-linked glycan biosynthesis are conditionally essential
Source: J Biol Chem. 2025 Apr 24;301(6):108515. doi: 10.1016/j.jbc.2025.108515 (PMC12152626; doi:10.1016/j.jbc.2025.108515)
Supplement: Table S13 [file mmc9.xlsx]

## Sheet: Non_imputed
[5] 20230705_NSco-6610_DIA_OGC_tn7_ogcI_induce_delta_ogcA_B1.raw.PG.Quantity	[2] 20230705_NSco-6610_DIA_OGC_tn7_ogcI_induce_delta_ogcA_B2.raw.PG.Quantity	[3] 20230705_NSco-6610_DIA_OGC_tn7_ogcI_induce_delta_ogcA_B3.raw.PG.Quantity	[4] 20230705_NSco-6610_DIA_OGC_tn7_ogcI_induce_delta_ogcA_B4.raw.PG.Quantity	[9] 20230705_NSco-6610_DIA_OGC_tn7_ogcI_induce_delta_ogcB_B1.raw.PG.Quantity	[10] 20230705_NSco-6610_DIA_OGC_tn7_ogcI_induce_delta_ogcB_B2.raw.PG.Quantity	[11] 20230705_NSco-6610_DIA_OGC_tn7_ogcI_induce_delta_ogcB_B3.raw.PG.Quantity	[12] 20230705_NSco-6610_DIA_OGC_tn7_ogcI_induce_delta_ogcB_B4.raw.PG.Quantity	[13] 20230705_NSco-6610_DIA_OGC_tn7_ogcI_induce_delta_ogcX_B1.raw.PG.Quantity	[14] 20230705_NSco-6610_DIA_OGC_tn7_ogcI_induce_delta_ogcX_B2.raw.PG.Quantity	[15] 20230705_NSco-6610_DIA_OGC_tn7_ogcI_induce_delta_ogcX_B3.raw.PG.Quantity	[16] 20230705_NSco-6610_DIA_OGC_tn7_ogcI_induce_delta_ogcX_B4.raw.PG.Quantity	[17] 20230705_NSco-6610_DIA_OGC_tn7_ogcI_induce_parental_B1.raw.PG.Quantity	[18] 20230705_NSco-6610_DIA_OGC_tn7_ogcI_induce_parental_B2.raw.PG.Quantity	[19] 20230705_NSco-6610_DIA_OGC_tn7_ogcI_induce_parental_B3.raw.PG.Quantity	[20] 20230705_NSco-6610_DIA_OGC_tn7_ogcI_induce_parental_B4.raw.PG.Quantity	[21] 20230705_NSco-6610_DIA_OGC_tn7_ogcI_noninduce_delta_ogcA_B1.raw.PG.Quantity	[22] 20230705_NSco-6610_DIA_OGC_tn7_ogcI_noninduce_delta_ogcA_B2.raw.PG.Quantity	[23] 20230705_NSco-6610_DIA_OGC_tn7_ogcI_noninduce_delta_ogcA_B3.raw.PG.Quantity	[24] 20230705_NSco-6610_DIA_OGC_tn7_ogcI_noninduce_delta_ogcA_B4.raw.PG.Quantity	[29] 20230705_NSco-6610_DIA_OGC_tn7_ogcI_noninduce_delta_ogcB_B1.raw.PG.Quantity	[30] 20230705_NSco-6610_DIA_OGC_tn7_ogcI_noninduce_delta_ogcB_B2.raw.PG.Quantity	[31] 20230705_NSco-6610_DIA_OGC_tn7_ogcI_noninduce_delta_ogcB_B3.raw.PG.Quantity	[32] 20230705_NSco-6610_DIA_OGC_tn7_ogcI_noninduce_delta_ogcB_B4.raw.PG.Quantity	[33] 20230705_NSco-6610_DIA_OGC_tn7_ogcI_noninduce_delta_ogcX_B1.raw.PG.Quantity	[34] 20230705_NSco-6610_DIA_OGC_tn7_ogcI_noninduce_delta_ogcX_B2.raw.PG.Quantity	[35] 20230705_NSco-6610_DIA_OGC_tn7_ogcI_noninduce_delta_ogcX_B3.raw.PG.Quantity	[36] 20230705_NSco-6610_DIA_OGC_tn7_ogcI_noninduce_delta_ogcX_B4.raw.PG.Quantity	[37] 20230705_NSco-6610_DIA_OGC_tn7_ogcI_noninduce_parental_B1_20230707205207.raw.PG.Quantity	[38] 20230705_NSco-6610_DIA_OGC_tn7_ogcI_noninduce_parental_B2.raw.PG.Quantity	[39] 20230705_NSco-6610_DIA_OGC_tn7_ogcI_noninduce_parental_B3.raw.PG.Quantity	[40] 20230705_NSco-6610_DIA_OGC_tn7_ogcI_noninduce_parental_B4.raw.PG.Quantity	C: [5] 20230705_NSco-6610_DIA_OGC_tn7_ogcI_induce_delta_ogcA_B1.raw.PG.IsSingleHit	C: [2] 20230705_NSco-6610_DIA_OGC_tn7_ogcI_induce_delta_ogcA_B2.raw.PG.IsSingleHit	C: [3] 20230705_NSco-6610_DIA_OGC_tn7_ogcI_induce_delta_ogcA_B3.raw.PG.IsSingleHit	C: [4] 20230705_NSco-6610_DIA_OGC_tn7_ogcI_induce_delta_ogcA_B4.raw.PG.IsSingleHit	C: [9] 20230705_NSco-6610_DIA_OGC_tn7_ogcI_induce_delta_ogcB_B1.raw.PG.IsSingleHit	C: [10] 20230705_NSco-6610_DIA_OGC_tn7_ogcI_induce_delta_ogcB_B2.raw.PG.IsSingleHit	C: [11] 20230705_NSco-6610_DIA_OGC_tn7_ogcI_induce_delta_ogcB_B3.raw.PG.IsSingleHit	C: [12] 20230705_NSco-6610_DIA_OGC_tn7_ogcI_induce_delta_ogcB_B4.raw.PG.IsSingleHit	C: [13] 20230705_NSco-6610_DIA_OGC_tn7_ogcI_induce_delta_ogcX_B1.raw.PG.IsSingleHit	C: [14] 20230705_NSco-6610_DIA_OGC_tn7_ogcI_induce_delta_ogcX_B2.raw.PG.IsSingleHit	C: [15] 20230705_NSco-6610_DIA_OGC_tn7_ogcI_induce_delta_ogcX_B3.raw.PG.IsSingleHit	C: [16] 20230705_NSco-6610_DIA_OGC_tn7_ogcI_induce_delta_ogcX_B4.raw.PG.IsSingleHit	C: [17] 20230705_NSco-6610_DIA_OGC_tn7_ogcI_induce_parental_B1.raw.PG.IsSingleHit	C: [18] 20230705_NSco-6610_DIA_OGC_tn7_ogcI_induce_parental_B2.raw.PG.IsSingleHit	C: [19] 20230705_NSco-6610_DIA_OGC_tn7_ogcI_induce_parental_B3.raw.PG.IsSingleHit	C: [20] 20230705_NSco-6610_DIA_OGC_tn7_ogcI_induce_parental_B4.raw.PG.IsSingleHit	C: [21] 20230705_NSco-6610_DIA_OGC_tn7_ogcI_noninduce_delta_ogcA_B1.raw.PG.IsSingleHit	C: [22] 20230705_NSco-6610_DIA_OGC_tn7_ogcI_noninduce_delta_ogcA_B2.raw.PG.IsSingleHit
13.169	12.5195	13.548	13.4192	11.0888	12.1274	12.2349	12.0201	12.3122	12.2854	12.7919	12.4781	10.7214	11.9585	NaN	11.7434	11.3592	11.2894	11.3635	12.413	11.1477	11.0707	NaN	11.5589	11.6373	11.7218	11.3334	8.06244	12.8866	NaN	11.356	10.9721	FALSE	FALSE	FALSE	FALSE	FALSE	FALSE	FALSE	FALSE	FALSE	FALSE	FALSE	FALSE	FALSE	FALSE	FALSE	FALSE	FALSE	FALSE
15.1124	15.3468	15.2039	15.534	15.117	15.6236	15.7593	15.7361	14.6684	14.7326	15.0261	14.8709	15.0406	14.9386	13.9844	14.7084	14.421	14.7476	14.5583	14.5444	14.7295	15.0592	14.6819	15.2722	14.6375	15.0678	14.3545	14.7943	14.2564	14.7922	14.5462	14.2661	FALSE	FALSE	FALSE	FALSE	FALSE	FALSE	FALSE	FALSE	FALSE	FALSE	FALSE	FALSE	FALSE	FALSE	FALSE	FALSE	FALSE	FALSE
15.7628	15.799	15.6141	15.92	15.7126	15.8054	15.9434	15.6353	16.0554	15.9716	15.9461	16.0231	15.704	15.7272	15.7921	15.6845	15.6818	15.7453	15.7742	15.6554	15.5658	15.6659	15.8071	15.7631	15.612	15.7734	15.8045	15.7678	15.7979	15.6367	15.75	15.6945	FALSE	FALSE	FALSE	FALSE	FALSE	FALSE	FALSE	FALSE	FALSE	FALSE	FALSE	FALSE	FALSE	FALSE	FALSE	FALSE	FALSE	FALSE
17.1963	17.1993	17.2645	17.1138	17.1354	16.9277	17.104	17.0415	17.1903	17.3764	17.2348	17.1838	17.2711	17.1073	17.1308	17.2613	16.9433	17.0226	17.0101	17.0649	17.1798	16.9012	17.0861	16.997	16.9779	17.5045	17.1414	17.1053	17.0196	17.0343	16.9736	17.1055	FALSE	FALSE	FALSE	FALSE	FALSE	FALSE	FALSE	FALSE	FALSE	FALSE	FALSE	FALSE	FALSE	FALSE	FALSE	FALSE	FALSE	FALSE
18.392	18.4129	18.37	18.4807	18.4976	18.6197	18.6947	18.6437	17.8598	17.736	18.2324	18.0442	18.2359	18.2461	17.372	18.3255	18.157	18.3367	18.35	18.2053	18.2054	18.3334	18.3152	18.4114	17.924	18.1281	17.9906	17.9147	17.9924	18.0356	18.1234	18.0211	FALSE	FALSE	FALSE	FALSE	FALSE	FALSE	FALSE	FALSE	FALSE	FALSE	FALSE	FALSE	FALSE	FALSE	FALSE	FALSE	FALSE	FALSE
20.0702	20.1515	19.7151	19.9875	20.0511	19.9522	19.8382	20.0443	20.0073	20.051	19.9536	19.8728	20.1136	20.1892	20.4401	20.2067	20.2852	20.2755	20.0687	20.1229	19.8335	19.9987	19.9189	19.9964	20.0962	20.0294	20.1683	20.1284	20.2327	20.323	20.265	20.1928	FALSE	FALSE	FALSE	FALSE	FALSE	FALSE	FALSE	FALSE	FALSE	FALSE	FALSE	FALSE	FALSE	FALSE	FALSE	FALSE	FALSE	FALSE
14.4743	14.3726	14.0753	14.0814	14.6031	14.609	14.3367	14.5412	14.4012	14.396	14.3657	14.5751	14.8121	15.2054	15.1868	14.8643	14.8031	14.9931	14.6251	14.7786	14.5051	14.7269	14.528	14.5968	14.5824	15.0699	14.5725	14.7853	14.7776	14.991	14.9469	14.9599	FALSE	FALSE	FALSE	FALSE	FALSE	FALSE	FALSE	FALSE	FALSE	FALSE	FALSE	FALSE	FALSE	FALSE	FALSE	FALSE	FALSE	FALSE
17.635	17.8156	17.7146	17.7497	17.4413	17.6364	17.6803	17.7959	17.4214	17.5217	17.4323	17.6401	17.5411	17.7059	17.5254	17.4658	17.03	17.2966	17.1294	17.074	17.2912	17.2765	17.2474	17.2291	17.0334	16.9837	16.8415	17.0253	16.6944	17.0646	16.9462	16.8855	FALSE	FALSE	FALSE	FALSE	FALSE	FALSE	FALSE	FALSE	FALSE	FALSE	FALSE	FALSE	FALSE	FALSE	FALSE	FALSE	FALSE	FALSE
17.283	17.2868	17.0667	17.32	17.1059	16.8888	16.8662	16.9949	17.8206	17.7952	17.5816	17.7405	16.8947	16.8927	17.0109	16.8244	16.5699	16.4892	16.4888	16.527	16.8938	16.6951	16.7696	16.8135	16.8237	16.8514	16.7864	16.77	16.7349	16.5584	16.5937	16.644	FALSE	FALSE	FALSE	FALSE	FALSE	FALSE	FALSE	FALSE	FALSE	FALSE	FALSE	FALSE	FALSE	FALSE	FALSE	FALSE	FALSE	FALSE
14.6886	14.7437	14.8736	14.8806	14.024	14.0872	13.9588	13.9158	14.7993	14.7096	14.6593	14.5684	13.8319	14.0446	13.9896	13.986	13.8232	13.7833	13.9051	13.8586	13.3015	13.7067	13.5572	13.4558	13.235	13.5157	13.5194	13.4111	13.5067	13.419	13.5191	13.4743	FALSE	FALSE	FALSE	FALSE	FALSE	FALSE	FALSE	FALSE	FALSE	FALSE	FALSE	FALSE	FALSE	FALSE	FALSE	FALSE	FALSE	FALSE
18.8653	19.0909	18.9399	18.6962	18.2929	17.7289	17.5718	17.708	18.9954	19.1694	18.6592	19.2652	18.549	18.8495	18.6596	18.5948	18.3112	18.1737	18.0322	17.9672	18.0499	18.0578	17.6938	18.0305	18.2355	19.0274	18.344	18.5331	18.476	18.5795	18.4857	18.4712	FALSE	FALSE	FALSE	FALSE	FALSE	FALSE	FALSE	FALSE	FALSE	FALSE	FALSE	FALSE	FALSE	FALSE	FALSE	FALSE	FALSE	FALSE
19.0889	19.7384	19.3068	18.9532	18.4782	18.3335	18.0975	18.4582	18.4971	18.7166	18.4373	18.9316	18.8882	19.1394	18.8679	18.9311	19.4505	19.5674	18.9828	18.9684	18.8338	18.5051	18.4356	18.6561	19.1282	18.6064	18.7389	19.1004	18.8402	19.3656	19.1788	19.0315	FALSE	FALSE	FALSE	FALSE	FALSE	FALSE	FALSE	FALSE	FALSE	FALSE	FALSE	FALSE	FALSE	FALSE	FALSE	FALSE	FALSE	FALSE
16.8419	17.0971	18.435	16.5954	10.8687	12.4283	10.4252	10.6215	16.9831	17.8172	15.0191	15.959	11.6867	12.0154	11.3183	11.9115	12.5678	12.5994	12.8437	12.6192	12.1118	11.7549	11.1174	11.8466	13.1935	13.2827	13.2023	13.5689	13.2511	13.2306	13.3616	13.4274	FALSE	FALSE	FALSE	FALSE	FALSE	FALSE	FALSE	FALSE	FALSE	FALSE	FALSE	FALSE	FALSE	FALSE	FALSE	FALSE	FALSE	FALSE
15.5164	15.6863	15.9252	15.6738	15.0629	15.1954	15.3797	15.2675	15.5697	15.605	15.2632	15.5555	15.3568	15.4832	15.5589	15.5477	15.5754	15.6119	15.47	15.3839	15.1439	15.4921	15.2812	15.5042	15.3845	15.1042	15.234	15.8151	15.6505	15.724	15.6458	15.5439	FALSE	FALSE	FALSE	FALSE	FALSE	FALSE	FALSE	FALSE	FALSE	FALSE	FALSE	FALSE	FALSE	FALSE	FALSE	FALSE	FALSE	FALSE
17.6155	17.6703	16.9618	17.554	18.705	18.7272	18.7098	18.7198	17.66	17.5391	18.2569	18.112	18.7981	18.9874	19.1331	18.7647	18.8755	18.7739	18.5684	18.4729	18.8749	18.9185	18.7194	18.801	18.7434	18.6333	18.73	18.7289	19.0358	19.0413	19.1544	18.7979	FALSE	FALSE	FALSE	FALSE	FALSE	FALSE	FALSE	FALSE	FALSE	FALSE	FALSE	FALSE	FALSE	FALSE	FALSE	FALSE	FALSE	FALSE
14.0471	14.2118	14.0433	14.1364	14.0976	14.0553	13.9784	13.853	13.9101	13.73	13.7711	13.9173	13.9429	14.154	12.9651	14.0119	13.9382	13.8767	13.7758	13.9295	13.5675	14.0537	13.7516	13.8522	13.4451	13.6392	13.6251	13.6721	13.6274	13.7966	13.8231	13.7807	FALSE	FALSE	FALSE	FALSE	FALSE	FALSE	FALSE	FALSE	FALSE	FALSE	FALSE	FALSE	FALSE	FALSE	FALSE	FALSE	FALSE	FALSE
10.8733	10.8091	10.5774	10.5663	11.7051	10.9965	11.7529	10.6939	12.6828	12.4887	12.179	12.56	10.4308	10.688	11.1713	10.8309	9.54377	9.1416	NaN	NaN	11.5181	10.6582	11.1588	11.2583	9.23701	11.7812	9.87937	10.027	9.58625	9.71489	8.22375	10.3274	FALSE	FALSE	FALSE	FALSE	FALSE	FALSE	FALSE	FALSE	FALSE	FALSE	FALSE	FALSE	FALSE	FALSE	FALSE	FALSE	FALSE	FALSE
12.7297	10.1968	13.0544	10.2477	13.4013	12.8934	12.7964	13.095	13.0349	13.2255	12.5401	12.66	13.0315	12.9017	12.5694	13.4595	13.1851	12.7872	12.9948	12.8818	13.6952	13.7366	13.8649	12.7757	NaN	13.677	13.2328	13.6668	14.0305	13.6511	12.7606	12.3399	FALSE	FALSE	FALSE	FALSE	FALSE	FALSE	FALSE	FALSE	FALSE	FALSE	FALSE	FALSE	FALSE	FALSE	FALSE	FALSE	FALSE	FALSE
12.5953	12.2049	11.9224	12.314	14.7021	14.7319	14.8473	14.7484	13.9973	14.0097	14.4216	14.224	14.939	14.7788	14.9857	15.0034	12.8262	12.9442	12.9791	12.8654	14.3877	14.3641	14.6173	14.5382	13.8774	15.0251	14.0527	13.9157	14.42	14.293	14.2643	14.2187	FALSE	FALSE	FALSE	FALSE	FALSE	FALSE	FALSE	FALSE	FALSE	FALSE	FALSE	FALSE	FALSE	FALSE	FALSE	FALSE	FALSE	FALSE
11.4601	11.8034	11.6119	11.633	12.8838	12.8199	12.5923	12.6672	13.8505	13.4736	13.96	13.9749	13.3524	13.5962	13.6307	13.4619	11.358	10.7393	10.0879	11.1453	11.8799	12.3922	12.2809	12.116	12.2961	13.3967	12.5784	12.7829	12.4785	12.4265	12.6261	12.4012	FALSE	FALSE	FALSE	FALSE	FALSE	FALSE	FALSE	FALSE	FALSE	FALSE	FALSE	FALSE	FALSE	FALSE	FALSE	FALSE	FALSE	FALSE
8.35305	10.8493	8.99306	NaN	11.6772	11.9595	10.8805	10.6154	12.9461	12.8956	12.8766	13.1238	12.0066	12.189	11.8831	12.0816	10.1248	NaN	9.70929	9.43631	11.2969	10.2618	11.2031	10.7169	10.1876	12.606	11.0222	11.307	11.4145	11.5917	11.3794	11.4849	FALSE	FALSE	FALSE	FALSE	FALSE	FALSE	FALSE	FALSE	FALSE	FALSE	FALSE	FALSE	FALSE	FALSE	FALSE	FALSE	FALSE	FALSE
16.4183	16.1938	16.4694	16.3007	16.2465	16.4104	16.2181	16.284	16.0908	16.2195	16.1237	15.927	16.1082	16.2323	16.1273	16.2287	16.5174	16.3719	16.4912	16.4038	16.1492	16.3519	16.3415	16.2855	15.9867	16.1658	16.2239	16.2011	16.2466	16.1721	16.217	16.1656	FALSE	FALSE	FALSE	FALSE	FALSE	FALSE	FALSE	FALSE	FALSE	FALSE	FALSE	FALSE	FALSE	FALSE	FALSE	FALSE	FALSE	FALSE
14.0955	14.1349	14.3771	14.1791	13.7591	14.1961	14.1728	14.0959	13.4625	13.7653	13.529	13.5716	13.945	13.8775	14.1501	14.0545	14.1685	14.3486	14.2806	14.2037	13.5297	14.0762	13.9425	13.7594	13.7861	13.6305	13.5398	13.7354	13.7941	14.091	13.9754	13.8125	FALSE	FALSE	FALSE	FALSE	FALSE	FALSE	FALSE	FALSE	FALSE	FALSE	FALSE	FALSE	FALSE	FALSE	FALSE	FALSE	FALSE	FALSE
16.5707	16.3556	16.6772	16.6588	16.1734	16.4604	16.3954	16.1539	16.5545	16.4903	16.3485	16.2999	16.1876	16.1688	16.0743	16.2428	16.121	16.0848	16.2198	15.9691	15.9711	16.0329	16.09	16.1067	15.8986	15.9624	16.0276	15.9892	16.0947	16.0884	15.9759	15.9929	FALSE	FALSE	FALSE	FALSE	FALSE	FALSE	FALSE	FALSE	FALSE	FALSE	FALSE	FALSE	FALSE	FALSE	FALSE	FALSE	FALSE	FALSE
17.2495	17.243	17.2851	17.321	17.0435	16.8124	16.7959	16.8871	17.5303	17.4225	17.256	17.4434	17.0254	17.2217	16.8835	17.0788	17.1659	16.8424	16.9833	16.852	16.8786	16.9582	16.8769	17.0143	16.9297	17.4967	17.0633	17.1908	17.1569	17.0822	17.1212	17.1668	FALSE	FALSE	FALSE	FALSE	FALSE	FALSE	FALSE	FALSE	FALSE	FALSE	FALSE	FALSE	FALSE	FALSE	FALSE	FALSE	FALSE	FALSE
13.5297	13.5645	14.0612	13.6682	13.0415	12.8815	13.1748	12.5376	14.5269	14.5651	14.1438	14.2209	12.9102	13.3216	9.85131	13.1096	13.311	13.1807	13.3328	13.2015	12.761	13.1523	13.1404	12.8964	12.9832	13.481	13.2256	13.3423	12.9866	13.0438	13.185	13.0583	FALSE	FALSE	FALSE	FALSE	FALSE	FALSE	FALSE	FALSE	FALSE	FALSE	FALSE	FALSE	FALSE	FALSE	FALSE	FALSE	FALSE	FALSE
15.1349	15.3369	15.3003	14.7111	14.6488	13.842	14.0413	14.7942	16.1929	16.2117	15.8515	16.2902	15.2498	15.7813	12.768	15.6569	14.823	15.152	14.7394	15.0842	14.6287	15.2083	14.758	14.9462	15.5408	15.3995	15.2761	15.5191	15.6478	15.7811	15.3333	15.373	FALSE	FALSE	FALSE	FALSE	FALSE	FALSE	FALSE	FALSE	FALSE	FALSE	FALSE	FALSE	FALSE	FALSE	FALSE	FALSE	FALSE	FALSE
20.1148	20.0708	20.1708	19.8534	19.5013	19.3802	19.4454	19.5335	19.7655	19.932	19.5987	19.66	19.5343	19.7063	19.5291	19.4595	20.0659	20.1055	20.1064	20.1535	19.7272	19.7886	19.7319	19.6536	19.9584	19.8464	19.9234	19.9451	19.7604	19.8395	19.8407	19.8046	FALSE	FALSE	FALSE	FALSE	FALSE	FALSE	FALSE	FALSE	FALSE	FALSE	FALSE	FALSE	FALSE	FALSE	FALSE	FALSE	FALSE	FALSE
18.6586	18.5901	18.9634	18.4782	17.1498	17.0192	17.0603	17.0167	18.2596	18.4844	18.0312	18.1819	18.3379	18.3946	18.202	18.2579	18.9938	18.9684	19.001	18.8904	17.5354	17.4982	17.4703	17.5706	18.6298	18.6642	18.7183	18.7106	18.6541	18.7295	18.7436	18.7483	FALSE	FALSE	FALSE	FALSE	FALSE	FALSE	FALSE	FALSE	FALSE	FALSE	FALSE	FALSE	FALSE	FALSE	FALSE	FALSE	FALSE	FALSE
12.8885	12.871	12.4979	13.1287	13.7008	13.3294	13.6328	13.2382	14.2599	13.8603	14.4702	14.2682	13.8203	13.9704	12.982	14.1545	12.6141	12.9038	12.5697	12.3804	13.2578	13.5651	13.8405	13.1284	13.2571	15.1591	13.6611	13.9713	14.0301	13.7611	13.5599	13.1937	FALSE	FALSE	FALSE	FALSE	FALSE	FALSE	FALSE	FALSE	FALSE	FALSE	FALSE	FALSE	FALSE	FALSE	FALSE	FALSE	FALSE	FALSE
14.4299	14.6292	14.8757	14.5012	15.5436	15.4252	15.6551	15.3644	14.9669	15.3423	14.587	14.989	16.4763	16.3607	15.9594	16.6335	15.9576	15.5716	15.0961	14.7107	15.5066	15.7163	15.6507	14.7941	15.6851	16.3511	16.2976	16.3475	16.0276	16.0807	16.3766	15.2525	FALSE	FALSE	FALSE	FALSE	FALSE	FALSE	FALSE	FALSE	FALSE	FALSE	FALSE	FALSE	FALSE	FALSE	FALSE	FALSE	FALSE	FALSE
13.1776	13.1648	13.0851	13.25	13.3673	13.506	13.5787	13.5421	13.1794	13.0732	13.2059	13.4168	13.2152	13.4562	13.3893	13.4398	12.8969	12.9388	12.727	12.8252	13.3098	13.3546	13.1232	13.1012	12.7669	13.4228	13.0145	12.9989	12.9581	13.0573	12.9121	12.7792	FALSE	FALSE	FALSE	FALSE	FALSE	FALSE	FALSE	FALSE	FALSE	FALSE	FALSE	FALSE	FALSE	FALSE	FALSE	FALSE	FALSE	FALSE
12.559	11.8472	11.5844	12.3013	13.1788	13.8511	13.3805	13.6706	12.002	12.2122	12.8964	12.8675	13.7421	13.8607	13.8418	13.7952	13.4746	13.1663	12.5688	13.3549	12.6641	13.7259	13.2905	13.2248	13.3035	12.1938	13.3645	13.1519	13.5773	13.5083	13.7071	13.4696	FALSE	FALSE	FALSE	FALSE	FALSE	FALSE	FALSE	FALSE	FALSE	FALSE	FALSE	FALSE	FALSE	FALSE	FALSE	FALSE	FALSE	FALSE
17.5242	17.5028	17.3758	17.6489	18.1261	18.3947	18.2454	18.1826	17.3003	17.318	17.5722	17.4534	17.9267	18.0631	18.1431	17.9763	18.5599	18.4482	18.4024	18.3894	18.1716	18.4789	18.3002	18.3693	18.1349	17.9752	17.9576	18.2316	18.0839	18.1317	18.3	18.1297	FALSE	FALSE	FALSE	FALSE	FALSE	FALSE	FALSE	FALSE	FALSE	FALSE	FALSE	FALSE	FALSE	FALSE	FALSE	FALSE	FALSE	FALSE
17.2023	16.9756	16.7882	17.0768	17.7357	18.0013	17.9131	17.7544	16.7729	16.821	17.0746	16.8665	17.8	17.7638	17.2891	17.8124	18.4732	18.255	18.2875	18.29	17.922	18.1183	17.9224	18.0029	17.7222	17.6699	17.8773	17.9305	17.8098	17.9577	18.039	17.9475	FALSE	FALSE	FALSE	FALSE	FALSE	FALSE	FALSE	FALSE	FALSE	FALSE	FALSE	FALSE	FALSE	FALSE	FALSE	FALSE	FALSE	FALSE
19.2788	18.5403	17.9579	18.6611	20.3721	20.6766	20.4517	20.7482	19.3966	19.3649	20.0482	19.5821	20.312	20.4693	20.1593	20.2976	20.5526	20.7772	20.5242	20.6708	20.7004	20.9702	20.7865	20.881	20.5536	20.7885	20.4779	20.3768	20.8558	20.9774	21.055	20.9619	FALSE	FALSE	FALSE	FALSE	FALSE	FALSE	FALSE	FALSE	FALSE	FALSE	FALSE	FALSE	FALSE	FALSE	FALSE	FALSE	FALSE	FALSE
14.5379	14.5293	14.3694	14.3464	15.2891	15.3932	15.5053	15.1677	14.2029	14.3258	14.6846	14.4306	14.8367	14.316	14.1499	14.5567	14.7108	14.8102	14.3363	14.4617	14.9142	14.6174	14.6287	14.8883	14.341	14.599	14.1327	14.2608	14.4488	14.4883	14.3104	14.5067	FALSE	FALSE	FALSE	FALSE	FALSE	FALSE	FALSE	FALSE	FALSE	FALSE	FALSE	FALSE	FALSE	FALSE	FALSE	FALSE	FALSE	FALSE
14.7061	14.2525	14.0752	14.6836	16.6077	16.9178	16.5229	16.7063	14.8847	14.631	16.1662	15.2823	16.113	16.3352	16.8872	16.3838	16.4407	16.3745	16.0883	16.3595	17.1036	17.0161	16.9222	16.8369	16.1183	16.3834	15.8892	15.8641	16.3319	16.6744	16.9392	16.9794	FALSE	FALSE	FALSE	FALSE	FALSE	FALSE	FALSE	FALSE	FALSE	FALSE	FALSE	FALSE	FALSE	FALSE	FALSE	FALSE	FALSE	FALSE
16.7363	16.4195	16.1855	16.804	18.4037	18.6608	18.576	18.638	17.1082	16.9948	17.6065	17.3794	18.0463	18.0754	18.5029	18.2426	18.0561	18.2206	17.844	18.066	18.6999	18.5537	18.3119	18.539	18.0641	18.0975	17.4628	17.5812	17.8641	18.3949	18.3264	18.4168	FALSE	FALSE	FALSE	FALSE	FALSE	FALSE	FALSE	FALSE	FALSE	FALSE	FALSE	FALSE	FALSE	FALSE	FALSE	FALSE	FALSE	FALSE
19.5063	19.0737	18.656	19.1565	20.7098	20.8813	20.9013	20.8366	19.689	19.5071	20.2656	19.7725	20.4736	20.5269	20.1861	20.3922	20.656	20.7286	20.7971	20.722	20.987	20.9493	20.9594	21.0398	20.5634	20.9463	20.5927	20.4268	20.7438	20.8385	20.9254	20.8321	FALSE	FALSE	FALSE	FALSE	FALSE	FALSE	FALSE	FALSE	FALSE	FALSE	FALSE	FALSE	FALSE	FALSE	FALSE	FALSE	FALSE	FALSE
16.8478	16.5703	16.6838	16.5671	16.6664	16.7303	16.4791	16.438	16.3719	16.3108	16.0954	16.0911	16.7971	16.8966	16.3857	16.8168	17.2653	17.2293	17.3534	17.1712	16.5701	16.8886	16.6069	16.675	16.3287	16.7537	16.5642	16.4669	16.8137	16.7514	16.9216	16.8313	FALSE	FALSE	FALSE	FALSE	FALSE	FALSE	FALSE	FALSE	FALSE	FALSE	FALSE	FALSE	FALSE	FALSE	FALSE	FALSE	FALSE	FALSE
24.3149	24.2197	24.2751	24.1571	24.0889	24.0336	23.9635	23.9601	24.2379	24.3374	24.1755	24.147	24.1438	24.3291	24.5198	24.2564	24.2667	24.2902	24.3035	24.3213	24.0846	24.111	24.0789	24.0184	24.1404	24.0681	24.1502	24.1358	24.2676	24.3471	24.3016	24.2886	FALSE	FALSE	FALSE	FALSE	FALSE	FALSE	FALSE	FALSE	FALSE	FALSE	FALSE	FALSE	FALSE	FALSE	FALSE	FALSE	FALSE	FALSE
16.4935	16.4942	16.5513	16.4232	16.1209	16.0481	16.0832	16.0288	16.6271	16.5503	16.6429	16.4601	16.2859	15.9309	15.8538	15.7702	16.0092	15.9385	15.9488	16.0277	15.9555	15.8683	15.8791	15.6884	16.2874	15.7566	15.8552	15.9133	15.8865	15.7796	15.818	15.8146	FALSE	FALSE	FALSE	FALSE	FALSE	FALSE	FALSE	FALSE	FALSE	FALSE	FALSE	FALSE	FALSE	FALSE	FALSE	FALSE	FALSE	FALSE
19.7532	19.784	19.6723	19.6824	19.4462	19.3461	19.1623	19.2127	19.4033	19.4966	19.4895	19.5546	19.5549	19.7013	19.7188	19.6041	19.621	19.6444	19.5091	19.634	19.0338	19.3327	19.2524	19.1715	19.3738	19.3583	19.2482	19.4393	19.594	19.5079	19.4684	19.5176	FALSE	FALSE	FALSE	FALSE	FALSE	FALSE	FALSE	FALSE	FALSE	FALSE	FALSE	FALSE	FALSE	FALSE	FALSE	FALSE	FALSE	FALSE
18.3361	18.3048	18.4593	18.2545	17.8988	18.0595	18.1734	17.9859	18.2366	18.3369	18.0299	18.0103	17.9682	17.8294	17.7381	17.9507	18.1711	18.1172	18.2576	18.2458	18.2497	18.0421	18.2086	18.1432	18.1061	17.83	18.226	18.2102	18.1421	18.1619	18.2136	18.1485	FALSE	FALSE	FALSE	FALSE	FALSE	FALSE	FALSE	FALSE	FALSE	FALSE	FALSE	FALSE	FALSE	FALSE	FALSE	FALSE	FALSE	FALSE
21.4773	21.3481	21.6845	21.3673	21.1049	21.1865	21.1865	21.1486	21.4081	21.4798	21.2166	21.1596	21.1319	21.0008	21.2094	21.0872	21.3713	21.3597	21.5079	21.4185	21.3572	21.2934	21.338	21.3604	21.253	21.0957	21.3785	21.3312	21.336	21.2665	21.3036	21.278	FALSE	FALSE	FALSE	FALSE	FALSE	FALSE	FALSE	FALSE	FALSE	FALSE	FALSE	FALSE	FALSE	FALSE	FALSE	FALSE	FALSE	FALSE
20.3238	20.4644	20.6251	20.4428	20.2069	20.3086	20.3891	20.3128	20.4041	20.5366	20.2332	20.1363	20.3132	20.1658	20.347	20.1567	20.2854	20.4398	20.5079	20.5143	20.56	20.3442	20.3595	20.3044	20.4978	20.0107	20.4023	20.3742	20.2824	20.3756	20.3365	20.2456	FALSE	FALSE	FALSE	FALSE	FALSE	FALSE	FALSE	FALSE	FALSE	FALSE	FALSE	FALSE	FALSE	FALSE	FALSE	FALSE	FALSE	FALSE
19.8042	20.1485	20.5341	20.2012	19.9516	20.1031	20.0988	20.1682	19.7291	19.9136	19.9936	19.8506	20.0248	19.7767	19.0627	20.1306	20.1027	20.09	20.0125	19.8976	20.4468	20.0284	19.915	20.138	19.8424	19.5539	19.7903	19.9082	20.0285	19.83	20.061	20.1631	FALSE	FALSE	FALSE	FALSE	FALSE	FALSE	FALSE	FALSE	FALSE	FALSE	FALSE	FALSE	FALSE	FALSE	FALSE	FALSE	FALSE	FALSE
21.2136	21.2237	21.2779	21.1963	20.9264	20.8144	20.874	20.8231	21.3909	21.4288	21.196	21.2807	20.9457	21.0033	20.8904	20.9102	20.8836	20.8747	20.9223	20.8484	20.8489	20.8543	20.8674	20.9037	20.9054	20.8597	20.8995	20.9013	21.0374	21.0125	20.9803	20.9701	FALSE	FALSE	FALSE	FALSE	FALSE	FALSE	FALSE	FALSE	FALSE	FALSE	FALSE	FALSE	FALSE	FALSE	FALSE	FALSE	FALSE	FALSE
20.6321	20.5881	20.7247	20.607	20.2839	20.2865	20.318	20.2606	20.82	20.792	20.6103	20.6204	20.2398	20.2974	20.1742	20.2451	20.1989	20.1261	20.2863	20.1169	20.2552	20.1905	20.2686	20.2348	20.216	20.2234	20.3438	20.2482	20.354	20.2473	20.288	20.2415	FALSE	FALSE	FALSE	FALSE	FALSE	FALSE	FALSE	FALSE	FALSE	FALSE	FALSE	FALSE	FALSE	FALSE	FALSE	FALSE	FALSE	FALSE
15.6506	15.4266	15.7114	15.5541	15.1341	14.955	14.8099	16.1148	16.4778	16.1473	15.674	16.2192	15.2137	15.0266	16.3094	15.5392	15.1685	15.2509	15.1595	15.4159	14.7736	14.8833	14.9144	14.9411	15.4574	14.7281	15.4309	15.4036	15.4362	15.6053	15.5301	15.4154	FALSE	FALSE	FALSE	FALSE	FALSE	FALSE	FALSE	FALSE	FALSE	FALSE	FALSE	FALSE	FALSE	FALSE	FALSE	FALSE	FALSE	FALSE
22.0139	21.9956	22.3255	22.0349	21.7254	21.8466	21.9412	21.7478	22.4666	22.4581	22.089	22.4329	21.7171	21.8095	20.2503	21.7439	21.9278	21.9239	21.9939	21.9307	21.9761	21.8654	21.9182	21.9175	22.1411	21.7738	22.1244	22.115	21.7652	21.8127	21.9453	21.8882	FALSE	FALSE	FALSE	FALSE	FALSE	FALSE	FALSE	FALSE	FALSE	FALSE	FALSE	FALSE	FALSE	FALSE	FALSE	FALSE	FALSE	FALSE
21.3324	21.3294	21.3889	21.2473	20.9809	21.0275	21.0452	21.0275	20.9296	21.0042	20.8114	20.7856	20.9986	20.8951	21.1047	20.9396	21.2674	21.2835	21.2512	21.2078	21.2246	21.0796	21.1118	21.1284	21.074	20.8605	21.0977	21.0439	21.2394	21.113	21.0589	21.0522	FALSE	FALSE	FALSE	FALSE	FALSE	FALSE	FALSE	FALSE	FALSE	FALSE	FALSE	FALSE	FALSE	FALSE	FALSE	FALSE	FALSE	FALSE
20.238	20.1984	20.7007	20.2133	20.0873	20.0206	19.88	20.0506	19.9892	20.26	20.1254	19.8381	19.8407	19.9023	21.564	19.592	20.218	20.3033	20.0023	20.3804	19.8948	19.919	20.0125	19.9388	20.2274	19.8863	19.8124	19.806	20.1175	20.1636	20.0775	19.8845	FALSE	FALSE	FALSE	FALSE	FALSE	FALSE	FALSE	FALSE	FALSE	FALSE	FALSE	FALSE	FALSE	FALSE	FALSE	FALSE	FALSE	FALSE
20.108	20.187	20.3139	20.1043	19.7222	19.625	19.5198	19.621	20.4028	20.3478	19.9466	20.1882	19.7548	19.7698	19.9825	19.7375	19.9711	19.9696	19.9399	20.0146	19.87	19.8718	19.7761	19.8297	20.0532	19.7414	19.985	20.0044	20.0451	19.9933	19.9934	19.8816	FALSE	FALSE	FALSE	FALSE	FALSE	FALSE	FALSE	FALSE	FALSE	FALSE	FALSE	FALSE	FALSE	FALSE	FALSE	FALSE	FALSE	FALSE
21.0903	21.2929	21.3397	21.1976	20.7012	20.6375	20.4856	20.6705	21.9007	21.8892	21.2842	21.7856	20.836	20.8261	21.2112	20.8621	20.9396	20.9423	20.797	21.1004	20.8748	20.9814	20.8708	20.8576	21.2724	20.7543	21.1083	21.2017	20.9718	21.1123	21.0844	21.0996	FALSE	FALSE	FALSE	FALSE	FALSE	FALSE	FALSE	FALSE	FALSE	FALSE	FALSE	FALSE	FALSE	FALSE	FALSE	FALSE	FALSE	FALSE
21.4215	21.3566	21.5892	21.3921	21.0287	20.9826	21.1877	20.9641	21.41	21.5045	21.1366	21.1935	21.1056	21.0022	21.1977	21.1133	21.486	21.2441	21.3315	21.2442	21.2518	21.1343	21.1763	21.2952	21.108	21.0558	21.3272	21.2327	21.3423	21.183	21.2498	21.1766	FALSE	FALSE	FALSE	FALSE	FALSE	FALSE	FALSE	FALSE	FALSE	FALSE	FALSE	FALSE	FALSE	FALSE	FALSE	FALSE	FALSE	FALSE
20.533	20.5703	20.8141	20.6102	19.9812	19.9497	20.1248	20.0392	21.0908	21.0235	20.6735	20.7859	20.2345	20.1925	20.4023	20.2063	20.4034	20.4556	20.5057	20.4486	20.1807	20.3038	20.1684	20.2926	20.4501	20.1516	20.5416	20.4646	20.4842	20.3721	20.4777	20.4339	FALSE	FALSE	FALSE	FALSE	FALSE	FALSE	FALSE	FALSE	FALSE	FALSE	FALSE	FALSE	FALSE	FALSE	FALSE	FALSE	FALSE	FALSE
21.1294	21.361	21.4041	21.0207	20.7975	20.3615	20.1992	20.1577	21.7737	21.942	21.2687	21.723	20.614	20.9993	20.8807	20.7505	20.8857	20.8386	20.7775	20.9477	20.4668	20.8684	20.7739	20.4867	20.936	20.9718	21.0832	21.1094	20.8281	21.2595	21.1124	21.18	FALSE	FALSE	FALSE	FALSE	FALSE	FALSE	FALSE	FALSE	FALSE	FALSE	FALSE	FALSE	FALSE	FALSE	FALSE	FALSE	FALSE	FALSE
21.4782	21.487	21.7111	21.4668	20.9701	20.9116	21.0781	21.1224	21.9259	21.7935	21.4181	21.6158	21.1896	20.9999	21.9124	21.1394	21.3284	21.2893	21.3468	21.198	21.0434	21.0679	21.0436	21.1956	21.2938	20.9905	21.3677	21.3322	21.2451	21.4082	21.1945	21.208	FALSE	FALSE	FALSE	FALSE	FALSE	FALSE	FALSE	FALSE	FALSE	FALSE	FALSE	FALSE	FALSE	FALSE	FALSE	FALSE	FALSE	FALSE
20.9948	21.1798	21.1914	21.1022	20.7322	20.7419	20.6128	20.7589	21.6731	21.6884	21.3559	21.6092	20.8437	20.7955	20.6742	20.8221	20.9174	20.9439	20.8888	20.8917	20.8918	20.8519	20.9074	21.0129	21.1295	20.8137	21.1123	21.117	21.0455	21.0418	20.9976	20.9259	FALSE	FALSE	FALSE	FALSE	FALSE	FALSE	FALSE	FALSE	FALSE	FALSE	FALSE	FALSE	FALSE	FALSE	FALSE	FALSE	FALSE	FALSE
21.328	21.3544	21.6135	21.3221	20.8971	20.9438	21.0295	20.9258	21.822	21.8283	21.3396	21.6504	20.713	20.8101	20.922	20.9037	21.2408	21.0848	21.1823	21.0425	21.055	20.9464	20.9712	21.1475	21.0827	20.9356	21.27	21.2304	21.2464	20.9455	20.9892	20.9705	FALSE	FALSE	FALSE	FALSE	FALSE	FALSE	FALSE	FALSE	FALSE	FALSE	FALSE	FALSE	FALSE	FALSE	FALSE	FALSE	FALSE	FALSE
18.7806	18.6026	18.8709	18.7934	18.5565	18.4463	18.3771	18.3314	18.7163	18.2735	18.2168	18.2663	18.743	18.2772	18.4373	18.3141	18.8098	19.021	18.657	18.4597	18.8254	18.5162	18.2887	18.3015	18.642	17.9758	18.669	18.1793	18.4894	18.5094	18.5247	18.2096	FALSE	FALSE	FALSE	FALSE	FALSE	FALSE	FALSE	FALSE	FALSE	FALSE	FALSE	FALSE	FALSE	FALSE	FALSE	FALSE	FALSE	FALSE
21.029	21.2033	20.7466	20.6327	20.2883	19.754	18.8656	19.955	21.1925	21.2574	19.9228	21.234	20.5187	21.3166	20.5339	20.7243	21.7121	21.1647	20.6382	20.4113	20.5028	20.3135	19.6114	20.2911	20.9963	21.0705	21.2707	21.0965	21.4973	21.341	21.1024	21.2142	FALSE	FALSE	FALSE	FALSE	FALSE	FALSE	FALSE	FALSE	FALSE	FALSE	FALSE	FALSE	FALSE	FALSE	FALSE	FALSE	FALSE	FALSE
21.3178	21.3204	21.4731	21.3449	20.9695	20.8842	20.9787	21.0436	21.7373	21.7335	21.1439	21.4568	20.9958	20.8546	20.9459	20.9311	21.2091	21.2383	21.1972	21.2194	21.1639	21.0596	21.0818	21.1465	21.217	21.0314	21.2675	21.2949	21.2823	21.2108	21.2459	21.185	FALSE	FALSE	FALSE	FALSE	FALSE	FALSE	FALSE	FALSE	FALSE	FALSE	FALSE	FALSE	FALSE	FALSE	FALSE	FALSE	FALSE	FALSE
19.9983	20.0142	20.3325	19.9581	19.8077	19.6621	19.7754	19.7102	19.9502	19.966	19.7912	19.953	19.8151	19.8979	20.0882	19.8968	20.1959	19.9196	20.0276	20.0147	19.978	19.9593	19.8708	19.8706	20.0828	19.7476	20.0086	20.0438	20.0105	19.8713	20.0338	19.9443	FALSE	FALSE	FALSE	FALSE	FALSE	FALSE	FALSE	FALSE	FALSE	FALSE	FALSE	FALSE	FALSE	FALSE	FALSE	FALSE	FALSE	FALSE
21.0391	21.0049	21.1916	20.9449	20.5458	20.5638	20.6118	20.5401	21.443	21.4383	20.8658	21.1895	20.6298	20.5356	20.5959	20.5306	20.8341	20.7963	20.8414	20.8189	20.7498	20.7013	20.7386	20.6695	20.8779	20.5622	20.9453	20.826	20.8584	20.7217	20.802	20.7545	FALSE	FALSE	FALSE	FALSE	FALSE	FALSE	FALSE	FALSE	FALSE	FALSE	FALSE	FALSE	FALSE	FALSE	FALSE	FALSE	FALSE	FALSE
20.1259	20.1091	20.536	20.2893	19.7409	19.8825	20.1341	19.927	20.1524	20.5283	19.9315	20.1934	19.7691	19.6404	20.2079	19.7825	20.0306	20.0458	20.2266	20.0272	20.0981	19.8236	20.05	19.809	19.9351	19.651	20.0465	20.0518	19.8026	19.7546	19.8631	19.8554	FALSE	FALSE	FALSE	FALSE	FALSE	FALSE	FALSE	FALSE	FALSE	FALSE	FALSE	FALSE	FALSE	FALSE	FALSE	FALSE	FALSE	FALSE
20.0587	20.1057	20.5268	20.2998	20.0222	20.1792	20.3299	20.0902	19.8871	20.0755	19.7225	19.7066	19.9517	19.8278	20.0704	19.9803	20.0975	20.0448	20.2014	20.1052	20.256	20.0153	20.1916	20.2387	19.9454	19.9465	20.0232	20.0592	19.9989	19.9416	20.0347	19.9669	FALSE	FALSE	FALSE	FALSE	FALSE	FALSE	FALSE	FALSE	FALSE	FALSE	FALSE	FALSE	FALSE	FALSE	FALSE	FALSE	FALSE	FALSE
20.5584	20.6646	20.7486	20.4476	20.2417	20.0813	20.0264	20.0572	20.4696	20.6857	20.266	20.3157	20.3285	20.4162	20.4562	20.3236	20.6248	20.5883	20.4631	20.5584	20.3963	20.3831	20.326	20.4281	20.6024	20.3328	20.4769	20.597	20.6003	20.5784	20.5133	20.5735	FALSE	FALSE	FALSE	FALSE	FALSE	FALSE	FALSE	FALSE	FALSE	FALSE	FALSE	FALSE	FALSE	FALSE	FALSE	FALSE	FALSE	FALSE
21.9671	22.0365	22.2989	22.059	21.5661	21.5815	21.6977	21.6446	22.4127	22.5479	22.0442	22.1625	21.5754	21.5212	21.8595	21.6817	21.8772	21.8166	21.9003	21.7607	21.7037	21.6063	21.7306	21.6699	21.7401	21.6392	21.9395	21.8388	21.907	21.8481	21.758	21.8879	FALSE	FALSE	FALSE	FALSE	FALSE	FALSE	FALSE	FALSE	FALSE	FALSE	FALSE	FALSE	FALSE	FALSE	FALSE	FALSE	FALSE	FALSE
21.2484	21.2714	21.4173	21.3379	20.9214	20.952	20.9408	20.9685	21.2773	21.3649	20.9264	21.0259	20.9411	20.8093	21.0364	20.7708	21.0885	21.0771	21.1585	21.0389	21.1397	21.0425	20.973	21.0446	21.1806	20.74	21.0671	21.0136	20.9836	21.0163	20.9941	20.9504	FALSE	FALSE	FALSE	FALSE	FALSE	FALSE	FALSE	FALSE	FALSE	FALSE	FALSE	FALSE	FALSE	FALSE	FALSE	FALSE	FALSE	FALSE
20.1427	20.0509	20.6705	20.3559	19.964	20.0535	20.1824	20.0704	20.073	20.0901	19.8681	19.7471	20.2805	20.1718	19.616	19.9427	20.4485	20.3475	20.7395	20.3078	19.5975	20.1543	20.1922	20.3661	20.2008	20.0108	20.3432	19.5671	20.4749	20.4559	20.3745	20.3983	FALSE	FALSE	FALSE	FALSE	FALSE	FALSE	FALSE	FALSE	FALSE	FALSE	FALSE	FALSE	FALSE	FALSE	FALSE	FALSE	FALSE	FALSE
20.6042	20.5965	20.8491	20.5862	20.1758	20.1167	20.1899	20.1707	20.8192	20.8069	20.2304	20.4816	20.113	20.1523	20.4101	20.138	20.489	20.4782	20.4621	20.4091	20.3999	20.2789	20.294	20.3134	20.4073	20.2765	20.4591	20.4436	20.4884	20.3481	20.3977	20.4046	FALSE	FALSE	FALSE	FALSE	FALSE	FALSE	FALSE	FALSE	FALSE	FALSE	FALSE	FALSE	FALSE	FALSE	FALSE	FALSE	FALSE	FALSE
17.6101	17.5112	17.6716	17.5467	17.0168	17.1065	16.9944	17.0066	17.8413	17.8212	17.8366	17.7824	17.2844	17.2673	16.224	17.2309	17.2368	17.3149	17.0525	17.1703	16.995	16.99	17.076	17.0298	17.2108	17.2045	17.1605	17.2631	17.156	17.2051	17.044	17.1608	FALSE	FALSE	FALSE	FALSE	FALSE	FALSE	FALSE	FALSE	FALSE	FALSE	FALSE	FALSE	FALSE	FALSE	FALSE	FALSE	FALSE	FALSE
16.842	17.0343	16.8059	16.7906	16.3659	16.5603	16.2762	16.4669	16.58	16.7579	16.839	16.6196	16.6728	16.7517	17.9685	16.5289	16.7007	16.8373	16.3796	16.6078	16.3638	16.4216	16.0879	16.1584	16.9623	16.4274	16.3705	16.4909	16.3245	16.4126	16.5585	16.4541	FALSE	FALSE	FALSE	FALSE	FALSE	FALSE	FALSE	FALSE	FALSE	FALSE	FALSE	FALSE	FALSE	FALSE	FALSE	FALSE	FALSE	FALSE
13.6812	13.741	14.0627	13.1102	12.1574	11.6057	12.3542	11.8173	13.7078	13.3033	13.2449	13.7169	11.9717	12.5327	14.8121	12.5536	12.4891	12.5233	12.1574	12.7831	11.056	11.939	12.3722	11.8644	12.5082	9.76516	12.0861	12.0191	12.5174	11.5619	12.219	12.0754	FALSE	FALSE	FALSE	FALSE	FALSE	FALSE	FALSE	FALSE	FALSE	FALSE	FALSE	FALSE	FALSE	FALSE	FALSE	FALSE	FALSE	FALSE
19.9129	20.0511	20.2214	20.0967	19.6426	19.603	19.7664	19.6312	20.421	20.5946	20.0721	20.2499	19.6804	19.5386	18.6943	19.6145	19.8427	19.7555	19.9102	19.8378	19.8364	19.716	19.8717	19.8275	19.869	19.6364	20.0002	19.8481	19.966	19.7945	19.869	19.8453	FALSE	FALSE	FALSE	FALSE	FALSE	FALSE	FALSE	FALSE	FALSE	FALSE	FALSE	FALSE	FALSE	FALSE	FALSE	FALSE	FALSE	FALSE
20.4431	20.5399	20.7004	20.5979	20.1269	20.1479	20.0471	20.0414	21.1735	21.0783	20.6593	20.7874	20.2736	20.1605	20.0248	20.1012	20.3555	20.3769	20.3359	20.193	20.2411	20.2351	20.1817	20.1047	20.4106	20.1457	20.4955	20.2859	20.4187	20.4145	20.4298	20.4137	FALSE	FALSE	FALSE	FALSE	FALSE	FALSE	FALSE	FALSE	FALSE	FALSE	FALSE	FALSE	FALSE	FALSE	FALSE	FALSE	FALSE	FALSE
20.991	21.0415	21.2522	21.1183	20.5788	20.6346	20.6248	20.6295	21.4595	21.5102	21.0882	21.2828	20.7039	20.6351	20.6793	20.5724	20.8721	20.8992	20.9133	20.8901	20.8003	20.7738	20.7816	20.8071	20.972	20.7362	21.0391	20.879	21.08	20.8503	20.8796	20.8434	FALSE	FALSE	FALSE	FALSE	FALSE	FALSE	FALSE	FALSE	FALSE	FALSE	FALSE	FALSE	FALSE	FALSE	FALSE	FALSE	FALSE	FALSE
20.9424	20.8514	20.9475	20.8897	20.6149	20.6891	20.7438	20.7357	20.7774	20.8232	20.6737	20.6151	20.6094	20.5522	20.5207	20.5543	20.7232	20.7078	20.7921	20.6783	20.6506	20.6166	20.7311	20.7128	20.5377	20.5133	20.6421	20.592	20.7877	20.5891	20.6224	20.5947	FALSE	FALSE	FALSE	FALSE	FALSE	FALSE	FALSE	FALSE	FALSE	FALSE	FALSE	FALSE	FALSE	FALSE	FALSE	FALSE	FALSE	FALSE
21.7354	21.9	22.0166	21.6934	21.5367	21.2937	21.2426	21.3124	22.3982	22.3831	21.7749	22.3384	21.431	21.4829	21.0709	21.4295	21.6536	21.6771	21.5984	21.7071	21.5983	21.6588	21.5502	21.5388	21.8726	21.4345	21.7506	21.8063	21.5043	21.6614	21.6564	21.7074	FALSE	FALSE	FALSE	FALSE	FALSE	FALSE	FALSE	FALSE	FALSE	FALSE	FALSE	FALSE	FALSE	FALSE	FALSE	FALSE	FALSE	FALSE
17.6992	17.4698	17.1751	17.6926	17.7946	17.8559	17.7423	17.6693	17.555	17.4185	17.9289	17.6078	17.6303	17.7291	18.0166	17.6359	18.2613	18.1883	18.3243	18.1928	17.8355	17.975	17.8834	17.872	17.7756	17.7192	17.8383	17.8521	17.8276	17.8058	17.9622	17.8785	FALSE	FALSE	FALSE	FALSE	FALSE	FALSE	FALSE	FALSE	FALSE	FALSE	FALSE	FALSE	FALSE	FALSE	FALSE	FALSE	FALSE	FALSE
14.9927	15.4093	15.5607	15.5001	15.1282	15.1396	15.2229	15.2395	14.8634	15.0679	15.0561	14.9781	15.2345	15.1743	15.2731	15.1519	15.2043	15.0615	15.0319	15.0038	15.267	14.886	14.8097	14.8892	14.7143	14.6748	14.577	14.4967	14.7991	14.7282	15.0406	15.0676	FALSE	FALSE	FALSE	FALSE	FALSE	FALSE	FALSE	FALSE	FALSE	FALSE	FALSE	FALSE	FALSE	FALSE	FALSE	FALSE	FALSE	FALSE
14.6921	14.2997	14.8874	14.6737	13.3392	13.687	13.7777	13.653	14.6561	14.6108	15.1068	14.5425	13.2145	13.7731	12.8704	13.3604	13.7543	13.2398	14.2026	14.0294	12.8621	13.3766	13.4803	13.447	13.3309	13.5674	13.5998	13.4347	13.3171	12.7601	13.4303	12.6035	FALSE	FALSE	FALSE	FALSE	FALSE	FALSE	FALSE	FALSE	FALSE	FALSE	FALSE	FALSE	FALSE	FALSE	FALSE	FALSE	FALSE	FALSE
17.6534	17.7888	17.9114	17.665	17.235	17.2208	17.1803	17.3059	17.9835	17.9684	17.539	17.8274	17.3617	17.4779	16.5086	17.4314	17.7572	17.6682	17.4584	17.5164	17.2493	17.4306	17.1593	17.37	17.5121	17.2834	17.3911	17.5421	17.4512	17.5758	17.5224	17.4981	FALSE	FALSE	FALSE	FALSE	FALSE	FALSE	FALSE	FALSE	FALSE	FALSE	FALSE	FALSE	FALSE	FALSE	FALSE	FALSE	FALSE	FALSE
16.3728	16.261	16.4974	16.5703	15.5383	15.8432	15.78	15.7089	16.5429	16.5431	15.8896	16.4503	15.852	15.9862	14.274	15.8691	16.2547	16.0686	16.0129	16.0377	15.5954	15.5972	15.2978	15.6901	15.8762	15.7326	16.0727	15.8146	16.1582	16.0186	15.9923	16.0698	FALSE	FALSE	FALSE	FALSE	FALSE	FALSE	FALSE	FALSE	FALSE	FALSE	FALSE	FALSE	FALSE	FALSE	FALSE	FALSE	FALSE	FALSE
20.1265	20.238	20.2682	20.2612	20.0131	19.9924	20.0292	20.0388	20.2808	20.2843	20.286	20.2849	19.7468	19.6817	19.5253	19.776	20.0308	19.9702	20.087	20.0626	20.1192	19.9978	20.0796	20.0784	19.8078	19.8719	19.8943	19.8222	19.9085	19.8354	19.832	19.9428	FALSE	FALSE	FALSE	FALSE	FALSE	FALSE	FALSE	FALSE	FALSE	FALSE	FALSE	FALSE	FALSE	FALSE	FALSE	FALSE	FALSE	FALSE
13.0479	13.1964	12.8595	13.2602	12.9318	12.6826	12.2269	13.0707	13.0231	12.9348	12.6363	13.2026	11.9624	12.5049	13.2698	13.0853	12.2388	12.7582	12.7456	12.7087	12.7362	13.1535	12.2268	12.116	11.9802	12.5756	11.6144	12.3986	12.1794	12.3324	12.8011	12.7051	FALSE	FALSE	FALSE	FALSE	FALSE	FALSE	FALSE	FALSE	FALSE	FALSE	FALSE	FALSE	FALSE	FALSE	FALSE	FALSE	FALSE	FALSE
18.9047	18.8554	18.9859	18.8615	18.9923	18.9546	18.9737	18.9248	19.0598	19.1648	18.6707	18.8668	18.7619	18.8054	18.1298	18.6413	18.8433	18.8459	18.9059	18.9077	19.0608	19.0342	19.0605	19.0908	18.7452	18.7834	18.8309	18.7976	18.9058	18.8517	18.8138	18.8516	FALSE	FALSE	FALSE	FALSE	FALSE	FALSE	FALSE	FALSE	FALSE	FALSE	FALSE	FALSE	FALSE	FALSE	FALSE	FALSE	FALSE	FALSE
15.0009	15.0403	15.1419	14.8016	19.7734	19.6128	19.0972	19.113	17.7222	17.9147	17.7096	17.8104	18.4014	18.5355	18.476	18.4746	15.1592	14.9899	15.2282	15.0496	20.4484	20.0448	19.559	19.7807	17.955	17.9306	17.9302	18.2687	17.6888	17.9981	18.4123	18.1561	FALSE	FALSE	FALSE	FALSE	FALSE	FALSE	FALSE	FALSE	FALSE	FALSE	FALSE	FALSE	FALSE	FALSE	FALSE	FALSE	FALSE	FALSE
11.4844	11.2926	11.6698	11.5087	14.5486	13.8242	13.6886	13.7276	14.0788	14.2547	14.099	14.3602	13.1076	13.6549	13.2385	13.6839	11.4033	11.4312	11.6358	11.346	14.3078	13.956	13.5826	13.7696	13.1468	13.9665	13.5521	13.6125	13.149	12.9448	13.3561	13.3277	FALSE	FALSE	FALSE	FALSE	FALSE	FALSE	FALSE	FALSE	FALSE	FALSE	FALSE	FALSE	FALSE	FALSE	FALSE	FALSE	FALSE	FALSE
13.0994	13.0685	13.1201	13.2268	15.7316	15.6406	15.3174	15.3608	14.3509	14.4581	14.4178	14.3931	14.6703	14.8047	13.8348	14.7914	13.2864	13.2149	13.2812	13.2629	15.9582	15.5532	15.258	15.4486	14.2433	14.5416	14.3641	14.5836	14.214	14.3503	14.5445	14.4534	FALSE	FALSE	FALSE	FALSE	FALSE	FALSE	FALSE	FALSE	FALSE	FALSE	FALSE	FALSE	FALSE	FALSE	FALSE	FALSE	FALSE	FALSE
12.5684	12.5686	12.5678	12.5958	14.1937	13.9594	13.8843	13.98	14.0761	13.9355	14.32	14.1026	13.5824	13.8475	13.4769	13.8219	12.709	12.5549	12.2894	12.8977	14.1836	14.1888	13.9814	14.1734	14.0239	14.1828	13.9973	14.0024	13.8527	13.882	13.8896	13.9101	FALSE	FALSE	FALSE	FALSE	FALSE	FALSE	FALSE	FALSE	FALSE	FALSE	FALSE	FALSE	FALSE	FALSE	FALSE	FALSE	FALSE	FALSE
14.8856	14.4375	14.6457	14.6274	14.8152	14.822	14.7863	14.7525	15.1503	15.181	14.8916	15.01	14.8611	14.9235	14.7452	14.8848	14.4616	14.6267	14.6928	14.6559	15.121	15.059	14.8583	14.9537	14.932	14.9434	15.0708	14.9792	14.9322	14.8369	14.9797	14.9831	FALSE	FALSE	FALSE	FALSE	FALSE	FALSE	FALSE	FALSE	FALSE	FALSE	FALSE	FALSE	FALSE	FALSE	FALSE	FALSE	FALSE	FALSE
16.8128	16.7693	16.6393	16.8268	17.0278	17.0331	16.8809	17.0995	17.1481	17.0447	17.0732	17.242	16.9405	16.9679	17.0183	16.9403	16.919	16.9315	16.9104	16.8808	16.9361	16.9643	16.8611	16.907	16.9775	16.9508	16.9153	16.9216	16.917	16.9847	16.8823	16.9772	FALSE	FALSE	FALSE	FALSE	FALSE	FALSE	FALSE	FALSE	FALSE	FALSE	FALSE	FALSE	FALSE	FALSE	FALSE	FALSE	FALSE	FALSE
14.2034	14.1075	14.0277	14.1505	15.6707	16.7163	16.2776	16.5722	13.6764	13.6966	14.3931	14.1458	16.0077	16.4088	16.4701	16.2256	17.365	17.4276	16.7313	17.0298	16.3535	17.4127	16.8844	17.1939	16.4695	14.8937	16.2626	16.579	16.4878	16.9702	17.0063	16.5349	FALSE	FALSE	FALSE	FALSE	FALSE	FALSE	FALSE	FALSE	FALSE	FALSE	FALSE	FALSE	FALSE	FALSE	FALSE	FALSE	FALSE	FALSE
14.1555	13.5401	13.5623	14.5076	15.4649	15.4978	15.4227	15.2791	14.3753	14.1906	14.6306	14.4415	15.0593	15.0003	15.2276	14.9992	15.5126	15.6226	15.3888	15.5664	15.7344	15.5893	15.6324	15.5368	15.2522	15.0472	15.1164	15.1098	15.442	15.4262	15.5269	15.3283	FALSE	FALSE	FALSE	FALSE	FALSE	FALSE	FALSE	FALSE	FALSE	FALSE	FALSE	FALSE	FALSE	FALSE	FALSE	FALSE	FALSE	FALSE
10.4712	10.4844	10.756	9.95883	10.279	10.6268	10.703	10.6144	9.48899	9.35373	11.4513	9.50917	10.8205	10.0977	10.9203	11.495	10.6284	9.4472	10.1778	9.39227	10.7039	9.66142	10.97	10.4882	9.89666	8.91168	9.20569	8.77063	10.0598	10.1465	11.291	11.2377	FALSE	FALSE	FALSE	FALSE	FALSE	FALSE	FALSE	FALSE	FALSE	FALSE	FALSE	FALSE	FALSE	FALSE	FALSE	FALSE	FALSE	FALSE
14.4138	14.4085	14.4293	14.3728	14.6586	14.5214	14.4776	14.4982	14.3901	14.4893	14.4581	14.6313	14.3805	14.5544	14.2041	14.4832	13.8052	14.0167	13.9748	14.047	14.3495	14.2113	14.3265	14.1629	14.0205	14.6302	14.0981	14.1753	14.1475	14.1391	14.0293	14.1186	FALSE	FALSE	FALSE	FALSE	FALSE	FALSE	FALSE	FALSE	FALSE	FALSE	FALSE	FALSE	FALSE	FALSE	FALSE	FALSE	FALSE	FALSE
15.6327	15.4723	15.5902	15.6048	14.8017	14.7576	14.7295	14.6532	16.0326	15.8312	15.689	15.6575	15.2269	15.4489	15.2447	15.2969	15.0833	14.7968	15.2887	15.1264	14.6682	14.9182	14.7874	14.738	15.2181	15.1637	15.228	15.2085	15.2053	15.1496	15.2143	15.2804	FALSE	FALSE	FALSE	FALSE	FALSE	FALSE	FALSE	FALSE	FALSE	FALSE	FALSE	FALSE	FALSE	FALSE	FALSE	FALSE	FALSE	FALSE
16.6246	16.6549	16.4949	16.9011	17.1151	17.0405	16.9862	17.2234	16.4791	16.4076	16.6156	16.6591	16.7494	16.8417	17.0827	16.8862	16.3147	16.314	16.1147	16.3063	16.7692	16.7206	16.6045	16.6293	16.531	16.7568	16.4249	16.4008	16.4429	16.7022	16.4175	16.4412	FALSE	FALSE	FALSE	FALSE	FALSE	FALSE	FALSE	FALSE	FALSE	FALSE	FALSE	FALSE	FALSE	FALSE	FALSE	FALSE	FALSE	FALSE
13.3429	13.2985	13.2201	13.6138	13.9056	13.9706	14.0024	13.7773	14.1756	13.8117	14.1972	14.0934	13.9553	13.915	14.3424	14.167	12.5031	12.2439	12.6925	12.5337	12.8558	13.4524	13.5216	13.3663	13.1777	13.6774	13.3109	13.2634	13.3044	13.3748	13.5267	13.2751	FALSE	FALSE	FALSE	FALSE	FALSE	FALSE	FALSE	FALSE	FALSE	FALSE	FALSE	FALSE	FALSE	FALSE	FALSE	FALSE	FALSE	FALSE
13.1578	12.9536	11.4912	12.9712	12.0747	12.4687	12.7017	12.4441	12.9781	12.3797	12.61	12.6791	12.2624	12.68	11.7331	12.7928	11.4161	11.0469	11.5303	11.3764	11.3589	10.9675	11.2208	11.2847	11.5955	11.896	11.47	11.4039	11.9206	11.6398	11.6402	11.499	FALSE	FALSE	FALSE	FALSE	FALSE	FALSE	FALSE	FALSE	FALSE	FALSE	FALSE	FALSE	FALSE	FALSE	FALSE	FALSE	FALSE	FALSE
12.9863	12.4374	NaN	14.0245	13.603	13.4855	13.3876	13.6808	13.446	13.4833	14.083	13.5752	13.3933	14.1433	13.7108	14.2845	12.3663	13.2118	12.4159	12.7517	12.9458	13.2223	12.8639	12.2426	12.8835	14.0984	13.2156	13.2461	12.9674	13.2545	13.0509	13.0509	FALSE	FALSE	FALSE	FALSE	FALSE	FALSE	FALSE	FALSE	FALSE	FALSE	FALSE	FALSE	FALSE	FALSE	FALSE	FALSE	FALSE	FALSE
10.8615	11.2722	10.4189	11.1216	11.7037	11.5464	11.3117	11.4909	11.4384	10.7824	12.5075	11.7472	12.2412	12.3778	12.5373	12.5305	10.5386	11.0912	10.741	10.9454	10.4076	11.0701	10.7111	10.8399	11.5611	12.7811	11.5873	11.885	11.4201	11.4722	11.7841	11.7596	FALSE	FALSE	FALSE	FALSE	FALSE	FALSE	FALSE	FALSE	FALSE	FALSE	FALSE	FALSE	FALSE	FALSE	FALSE	FALSE	FALSE	FALSE
12.884	13.6854	13.0535	13.9392	13.286	14.0676	14.3869	14.1616	12.5217	12.4778	13.8411	13.5046	13.3099	13.4459	13.1647	13.9149	12.6331	12.9225	12.7638	12.5058	12.8602	12.9352	12.7989	13.1093	12.5235	13.0231	12.5625	12.5404	12.5073	12.9156	12.6978	12.2182	FALSE	FALSE	FALSE	FALSE	FALSE	FALSE	FALSE	FALSE	FALSE	FALSE	FALSE	FALSE	FALSE	FALSE	FALSE	FALSE	FALSE	FALSE
10.9382	10.5148	9.56089	10.5642	11.766	11.6258	11.3015	11.6926	10.9886	10.7164	11.4444	11.0986	10.1887	11.7657	11.3546	12.0321	10.7551	10.2391	10.7295	NaN	11.0547	10.7692	10.458	10.707	10.3234	11.9157	11.2523	11.0579	11.4931	11.0924	11.2752	11.2508	FALSE	FALSE	FALSE	FALSE	FALSE	FALSE	FALSE	FALSE	FALSE	FALSE	FALSE	FALSE	FALSE	FALSE	FALSE	FALSE	FALSE	FALSE
12.0349	12.3329	10.5515	12.4178	12.5525	12.498	12.5008	12.1957	12.178	11.8862	12.9168	12.4294	12.5016	12.3376	12.2473	12.5249	11.7505	11.9381	11.8163	11.2871	12.4488	11.9768	11.7273	11.839	11.6311	11.5225	11.916	11.5414	11.7235	11.9121	12.4307	12.7702	FALSE	FALSE	FALSE	FALSE	FALSE	FALSE	FALSE	FALSE	FALSE	FALSE	FALSE	FALSE	FALSE	FALSE	FALSE	FALSE	FALSE	FALSE
13.6871	13.6613	13.889	14.1215	14.0423	14.1205	14.1321	14.2018	14.8227	14.6259	14.8044	14.8145	15.223	15.1865	14.7152	15.2742	12.5443	12.7819	12.7829	12.9491	13.4536	13.6629	13.5336	13.4053	13.4367	13.4078	13.5892	13.6331	14.0458	14.2475	14.0627	14.2149	FALSE	FALSE	FALSE	FALSE	FALSE	FALSE	FALSE	FALSE	FALSE	FALSE	FALSE	FALSE	FALSE	FALSE	FALSE	FALSE	FALSE	FALSE
12.5942	12.0733	12.8359	12.2124	12.2436	11.3556	11.7296	11.7547	13.1066	12.9626	12.236	12.6532	11.7923	12.3506	11.9215	12.2559	11.4029	11.4792	11.647	11.4919	12.0856	11.598	11.6128	11.5505	12.1963	12.0488	12.2993	12.1799	11.6849	11.987	12.1239	11.1898	FALSE	FALSE	FALSE	FALSE	FALSE	FALSE	FALSE	FALSE	FALSE	FALSE	FALSE	FALSE	FALSE	FALSE	FALSE	FALSE	FALSE	FALSE
13.0516	13.0367	12.8228	12.7901	13.3456	13.0371	12.9064	12.8727	14.1856	14.0212	13.679	13.8185	13.2446	13.1621	13.0809	13.3099	12.1781	12.1692	12.393	12.4619	13.0321	12.9239	13.002	12.7637	13.5904	13.2792	13.7686	13.5222	13.3264	13.2726	13.0179	13.3138	FALSE	FALSE	FALSE	FALSE	FALSE	FALSE	FALSE	FALSE	FALSE	FALSE	FALSE	FALSE	FALSE	FALSE	FALSE	FALSE	FALSE	FALSE
14.2878	14.1873	14.2659	14.2015	13.6316	13.2315	13.363	13.1952	14.8001	14.397	14.2634	14.3597	13.2096	13.3448	13.2443	13.5974	13.166	13.1025	13.1785	13.2513	12.7434	13.0921	13.1293	12.5787	13.4237	13.6847	13.5535	13.5829	13.3452	13.1961	13.3803	13.3551	FALSE	FALSE	FALSE	FALSE	FALSE	FALSE	FALSE	FALSE	FALSE	FALSE	FALSE	FALSE	FALSE	FALSE	FALSE	FALSE	FALSE	FALSE
12.1486	12.347	11.8845	12.3461	13.3518	13.1303	12.9612	13.569	13.1505	12.8592	13.4597	13.2736	13.23	13.3942	13.1663	13.4031	12.1657	12.1035	12.7283	12.008	11.9994	13.072	12.9435	12.6115	12.6545	13.2288	13.1199	13.1701	12.2706	13.0957	12.9513	13.1137	FALSE	FALSE	FALSE	FALSE	FALSE	FALSE	FALSE	FALSE	FALSE	FALSE	FALSE	FALSE	FALSE	FALSE	FALSE	FALSE	FALSE	FALSE
17.6411	17.6854	17.8439	17.8262	17.2881	17.3644	17.4922	17.3268	17.7223	17.7536	17.8738	17.6297	17.3082	17.2437	14.7033	17.2219	17.388	17.4038	17.5862	17.3515	17.1726	17.1042	17.2437	17.2263	17.0386	17.1295	17.2372	17.1355	17.293	17.115	17.2095	17.1109	FALSE	FALSE	FALSE	FALSE	FALSE	FALSE	FALSE	FALSE	FALSE	FALSE	FALSE	FALSE	FALSE	FALSE	FALSE	FALSE	FALSE	FALSE
14.8929	14.8534	14.7032	14.7436	13.6269	13.881	13.5056	13.5803	15.6531	15.3678	15.1644	15.4421	14.3693	14.2928	12.3695	14.3922	14.7766	14.5201	14.6364	14.2738	13.5499	13.6531	13.5494	13.8644	14.1267	14.1856	13.9221	14.1547	13.9347	14.2484	14.6084	14.2503	FALSE	FALSE	FALSE	FALSE	FALSE	FALSE	FALSE	FALSE	FALSE	FALSE	FALSE	FALSE	FALSE	FALSE	FALSE	FALSE	FALSE	FALSE
13.7276	14.3314	13.7703	13.9121	13.0071	12.8784	13.4116	13.045	14.3845	14.5488	14.0447	14.1861	13.9179	13.8937	13.6735	13.5793	13.635	12.6631	13.3712	13.1999	12.6221	12.7821	12.1665	13.0189	13.1225	13.4062	13.4042	13.2119	13.0373	13.7255	13.735	13.6389	FALSE	FALSE	FALSE	FALSE	FALSE	FALSE	FALSE	FALSE	FALSE	FALSE	FALSE	FALSE	FALSE	FALSE	FALSE	FALSE	FALSE	FALSE
19.8392	20.0287	19.8449	19.9311	19.2293	19.2742	19.1499	19.219	19.8873	19.8507	19.8124	19.9631	19.4177	19.6383	19.2559	19.5007	19.6549	19.6662	19.6332	19.6492	19.2671	19.4064	19.2916	19.287	19.5335	19.4932	19.4451	19.5728	19.4865	19.5671	19.5262	19.5072	FALSE	FALSE	FALSE	FALSE	FALSE	FALSE	FALSE	FALSE	FALSE	FALSE	FALSE	FALSE	FALSE	FALSE	FALSE	FALSE	FALSE	FALSE
18.5862	18.9826	18.8551	18.7855	18.449	18.4323	18.0965	18.4333	19.0239	18.8484	19.1335	18.8537	18.5062	18.643	16.9105	18.5117	18.6445	18.5016	18.7573	18.5475	18.136	18.4363	18.2112	18.3888	18.5394	18.4321	18.3923	18.3544	18.1769	18.2519	18.3819	18.3057	FALSE	FALSE	FALSE	FALSE	FALSE	FALSE	FALSE	FALSE	FALSE	FALSE	FALSE	FALSE	FALSE	FALSE	FALSE	FALSE	FALSE	FALSE
19.885	19.8708	19.9908	19.9015	19.7531	19.7507	19.6082	19.6989	19.7771	19.8444	19.7451	19.7518	19.8004	19.8465	19.8373	19.7828	19.9144	19.8771	19.9712	19.9034	19.7246	19.8074	19.8006	19.721	19.7093	19.7221	19.7473	19.7164	19.8543	19.8139	19.8375	19.8729	FALSE	FALSE	FALSE	FALSE	FALSE	FALSE	FALSE	FALSE	FALSE	FALSE	FALSE	FALSE	FALSE	FALSE	FALSE	FALSE	FALSE	FALSE
18.6676	18.6065	18.7448	18.7051	18.3062	18.2769	18.3498	18.2531	18.6903	18.6769	18.3942	18.5244	18.4015	18.4781	17.798	18.4875	18.6169	18.5386	18.7649	18.5504	18.1937	18.2799	18.2919	18.2337	18.1013	18.2964	18.3845	18.3494	18.495	18.4237	18.3865	18.4935	FALSE	FALSE	FALSE	FALSE	FALSE	FALSE	FALSE	FALSE	FALSE	FALSE	FALSE	FALSE	FALSE	FALSE	FALSE	FALSE	FALSE	FALSE
14.9968	15.7336	15.4818	15.7927	15.1504	15.5352	15.374	15.5419	14.6518	15.1549	15.4813	14.9542	15.4122	15.1401	15.8318	15.5327	15.5124	15.2038	15.2109	14.9187	15.4742	15.1984	15.1095	15.2151	14.5827	14.679	14.6929	14.5245	15.065	15.0317	15.0333	15.2026	FALSE	FALSE	FALSE	FALSE	FALSE	FALSE	FALSE	FALSE	FALSE	FALSE	FALSE	FALSE	FALSE	FALSE	FALSE	FALSE	FALSE	FALSE
20.03	19.9341	19.9567	19.887	19.617	19.5182	19.2649	19.4252	20.0337	20.0103	19.8765	20.0437	19.5889	19.7739	19.1379	19.6544	19.948	19.8654	19.773	19.7785	19.512	19.7061	19.4965	19.4297	19.6778	19.6694	19.7323	19.6933	19.8083	19.8064	19.7517	19.7503	FALSE	FALSE	FALSE	FALSE	FALSE	FALSE	FALSE	FALSE	FALSE	FALSE	FALSE	FALSE	FALSE	FALSE	FALSE	FALSE	FALSE	FALSE
18.951	19.1664	19.2395	19.0409	18.5177	18.8209	18.7991	18.6214	18.821	19.1798	18.9745	19.1058	18.5591	18.8792	18.2077	18.733	18.8805	18.7608	19.0261	18.8843	18.5999	18.757	18.6077	18.6789	18.5904	18.4679	18.6184	18.7059	18.5787	18.5913	18.606	18.5817	FALSE	FALSE	FALSE	FALSE	FALSE	FALSE	FALSE	FALSE	FALSE	FALSE	FALSE	FALSE	FALSE	FALSE	FALSE	FALSE	FALSE	FALSE
17.6301	17.647	17.7463	17.7493	17.2981	17.3564	17.5217	17.4222	17.5203	17.5181	17.4669	17.2322	17.315	17.1071	17.2259	17.2895	17.4554	17.4066	17.6755	17.4052	17.4483	17.2066	17.3455	17.303	17.1588	17.0698	17.3306	17.2138	17.3446	17.1651	17.3005	17.1846	FALSE	FALSE	FALSE	FALSE	FALSE	FALSE	FALSE	FALSE	FALSE	FALSE	FALSE	FALSE	FALSE	FALSE	FALSE	FALSE	FALSE	FALSE
14.9522	14.7912	14.8322	14.8506	13.7416	13.9069	13.9998	13.7779	15.4682	15.3606	15.0139	15.4087	14.5134	14.573	13.6205	14.4242	14.5915	14.4892	14.3918	14.4502	13.8189	13.8036	13.7574	13.9893	14.1713	14.2203	13.9824	14.2951	14.6272	14.528	14.352	14.4868	FALSE	FALSE	FALSE	FALSE	FALSE	FALSE	FALSE	FALSE	FALSE	FALSE	FALSE	FALSE	FALSE	FALSE	FALSE	FALSE	FALSE	FALSE
18.1032	17.9529	17.965	17.8732	18.1733	17.8537	17.6361	17.9851	18.2257	17.9502	17.9639	18.154	18.3845	18.149	18.6097	18.2189	18.28	18.2628	17.8383	18.0357	18.0605	17.9621	17.5716	17.8157	18.2547	17.9561	18.0629	18.022	18.3923	18.3434	18.197	18.1578	FALSE	FALSE	FALSE	FALSE	FALSE	FALSE	FALSE	FALSE	FALSE	FALSE	FALSE	FALSE	FALSE	FALSE	FALSE	FALSE	FALSE	FALSE
18.4164	18.4534	18.214	18.5098	19.0333	19.2035	19.2228	19.1808	18.0092	17.9869	18.5403	18.3042	18.8899	18.8889	18.425	18.9598	18.7319	18.7126	18.7293	18.766	18.8093	18.8024	18.7705	18.8295	18.6088	18.7398	18.6532	18.6232	18.5699	18.638	18.7081	18.6848	FALSE	FALSE	FALSE	FALSE	FALSE	FALSE	FALSE	FALSE	FALSE	FALSE	FALSE	FALSE	FALSE	FALSE	FALSE	FALSE	FALSE	FALSE
20.0235	20.1901	20.2939	20.083	19.6607	19.8025	19.666	19.7719	20.4833	20.4734	19.9375	20.4984	19.8529	19.9673	20.0435	19.8496	20.1475	20.0907	19.9463	20.097	19.9052	19.9884	19.9295	19.9877	20.1046	19.8134	20.0952	20.1879	20.1111	20.0586	20.0944	20.0867	FALSE	FALSE	FALSE	FALSE	FALSE	FALSE	FALSE	FALSE	FALSE	FALSE	FALSE	FALSE	FALSE	FALSE	FALSE	FALSE	FALSE	FALSE
14.2909	14.3757	14.3098	14.2789	14.3795	14.4423	14.3314	14.4183	13.9809	14.2274	13.8807	13.9423	14.2479	14.2116	14.3661	14.1208	14.2866	14.2244	14.1879	14.2336	14.1383	14.2364	14.2193	14.2175	13.7271	14.1285	13.7527	13.7051	13.7615	13.8711	13.9176	13.9892	FALSE	FALSE	FALSE	FALSE	FALSE	FALSE	FALSE	FALSE	FALSE	FALSE	FALSE	FALSE	FALSE	FALSE	FALSE	FALSE	FALSE	FALSE
15.7349	15.7644	15.5118	15.917	15.266	14.9458	14.7289	15.0483	15.8205	15.6058	15.9939	15.9212	15.1112	15.277	15.5715	15.4426	14.8283	14.9698	14.6753	14.7167	14.8466	14.9056	14.9059	14.9251	14.8783	15.6445	15.0274	14.9279	14.9766	14.9902	14.9636	15.0549	FALSE	FALSE	FALSE	FALSE	FALSE	FALSE	FALSE	FALSE	FALSE	FALSE	FALSE	FALSE	FALSE	FALSE	FALSE	FALSE	FALSE	FALSE
18.2942	18.664	18.7266	18.4114	15.8159	12.9838	13.6072	13.8551	17.7827	17.6238	17.9808	18.1799	11.9182	12.5828	12.2552	13.2018	14.1124	13.955	13.868	13.894	14.9231	12.78	13.5743	13.0437	15.0361	17.8621	14.8608	14.988	13.2835	13.9396	13.4073	13.6884	FALSE	FALSE	FALSE	FALSE	FALSE	FALSE	FALSE	FALSE	FALSE	FALSE	FALSE	FALSE	FALSE	FALSE	FALSE	FALSE	FALSE	FALSE
15.0213	14.4588	15.7494	16.0897	12.0675	11.6162	11.7566	11.9469	13.4006	13.3642	13.7551	13.9132	11.9039	11.1152	11.7143	11.5404	11.6757	11.7226	11.2854	11.0924	11.4413	11.1267	11.3621	11.8562	11.6752	12.3251	10.6739	11.3292	11.5603	11.0229	10.9983	11.1739	FALSE	FALSE	FALSE	FALSE	FALSE	FALSE	FALSE	FALSE	FALSE	FALSE	FALSE	FALSE	FALSE	FALSE	FALSE	FALSE	FALSE	FALSE
17.7134	17.7779	17.8186	17.6145	17.861	17.6602	17.7671	17.6155	17.9176	18.0547	17.821	17.8921	17.88	17.9295	17.9875	17.8342	17.521	17.4961	17.4648	17.4802	17.6848	17.6283	17.5864	17.7054	17.6968	17.7052	17.6881	17.7382	17.772	17.7262	17.6986	17.7458	FALSE	FALSE	FALSE	FALSE	FALSE	FALSE	FALSE	FALSE	FALSE	FALSE	FALSE	FALSE	FALSE	FALSE	FALSE	FALSE	FALSE	FALSE
14.7987	14.6627	14.6192	14.8666	14.1105	14.0165	14.2891	13.9514	15.076	14.7406	15.0676	14.7318	14.3623	14.3312	14.4641	14.5423	14.9697	14.8525	14.891	14.5594	14.1422	13.9212	14.0119	14.1816	14.3167	14.5795	14.3363	14.4346	14.4703	14.4493	14.6065	14.3715	FALSE	FALSE	FALSE	FALSE	FALSE	FALSE	FALSE	FALSE	FALSE	FALSE	FALSE	FALSE	FALSE	FALSE	FALSE	FALSE	FALSE	FALSE
18.5826	18.5733	18.7111	18.8022	18.0746	18.2636	18.4098	18.2312	18.5399	18.4455	18.6735	18.3992	17.978	17.812	17.672	17.8071	18.3336	18.2155	18.5921	18.0336	18.2874	18.0458	18.204	18.1974	17.9811	18.0587	18.1763	17.9481	17.9651	17.8132	17.9726	17.8789	FALSE	FALSE	FALSE	FALSE	FALSE	FALSE	FALSE	FALSE	FALSE	FALSE	FALSE	FALSE	FALSE	FALSE	FALSE	FALSE	FALSE	FALSE
20.4757	20.4344	20.7023	20.3719	20.6806	20.839	20.686	20.7209	20.2536	20.3456	20.3322	20.175	20.5842	20.5909	20.7027	20.5284	20.6958	20.7331	20.6663	20.6525	20.7331	20.7756	20.684	20.6866	20.7376	20.4787	20.7402	20.7122	20.7333	20.6999	20.7822	20.6977	FALSE	FALSE	FALSE	FALSE	FALSE	FALSE	FALSE	FALSE	FALSE	FALSE	FALSE	FALSE	FALSE	FALSE	FALSE	FALSE	FALSE	FALSE
16.7362	16.8444	17.1919	16.7031	16.9764	17.0868	16.9094	17.0954	16.549	16.8458	16.5854	16.6053	17.0937	17.2354	16.3392	17.1107	17.1414	17.2031	17.1247	17.0751	17.1857	17.1714	17.1376	17.3608	17.083	16.96	17.1538	17.1808	17.1438	17.2668	17.1981	17.1444	FALSE	FALSE	FALSE	FALSE	FALSE	FALSE	FALSE	FALSE	FALSE	FALSE	FALSE	FALSE	FALSE	FALSE	FALSE	FALSE	FALSE	FALSE
17.4737	17.4941	17.7112	17.4122	17.6059	17.704	17.5939	17.6037	17.9365	17.9965	17.6906	17.8608	17.6004	17.7599	17.2759	17.7078	17.8242	17.7829	17.7086	17.8533	17.6623	17.8005	17.7041	17.7078	17.9498	17.5693	17.913	17.8667	17.809	17.8305	17.858	17.7779	FALSE	FALSE	FALSE	FALSE	FALSE	FALSE	FALSE	FALSE	FALSE	FALSE	FALSE	FALSE	FALSE	FALSE	FALSE	FALSE	FALSE	FALSE
14.1712	14.5523	14.3694	14.7048	13.7549	14.4056	14.156	14.2853	13.8345	13.8461	13.7228	14.0786	13.6154	13.9447	14.5572	13.7267	13.8134	14.2678	14.0646	14.1157	13.921	13.382	13.2906	13.4112	13.2756	13.2313	13.245	13.3831	12.709	13.2738	13.7161	12.854	FALSE	FALSE	FALSE	FALSE	FALSE	FALSE	FALSE	FALSE	FALSE	FALSE	FALSE	FALSE	FALSE	FALSE	FALSE	FALSE	FALSE	FALSE
13.2801	13.6	13.3599	13.7296	12.998	12.9203	13.0603	13.1425	13.2242	13.2793	13.2741	13.446	12.661	13.1236	13.1095	13.2326	13.4509	13.4535	13.4007	13.2827	13.1956	13.2978	13.1565	13.2714	12.9832	12.8301	12.7326	12.745	12.9262	12.963	12.9912	13.0378	FALSE	FALSE	FALSE	FALSE	FALSE	FALSE	FALSE	FALSE	FALSE	FALSE	FALSE	FALSE	FALSE	FALSE	FALSE	FALSE	FALSE	FALSE
14.2279	14.0815	13.753	14.1726	13.3479	13.0856	13.0899	13.2844	14.7545	14.5598	14.6267	14.6996	13.917	14.1838	16.171	13.9212	14.1584	14.3568	14.2292	14.181	12.9659	13.2854	12.5589	13.1093	14.1127	13.4222	13.7055	14.0758	13.7026	14.0213	14.0374	14.0581	FALSE	FALSE	FALSE	FALSE	FALSE	FALSE	FALSE	FALSE	FALSE	FALSE	FALSE	FALSE	FALSE	FALSE	FALSE	FALSE	FALSE	FALSE
17.0392	17.1654	17.1066	17.0454	17.4645	17.3906	17.6711	17.4371	16.7899	16.8493	17.1941	16.9318	17.3983	17.1677	16.876	17.2259	17.3684	17.3027	17.3668	17.3438	17.4412	17.3758	17.5086	17.438	17.31	17.544	17.2266	17.3574	17.2939	17.3037	17.2947	17.3223	FALSE	FALSE	FALSE	FALSE	FALSE	FALSE	FALSE	FALSE	FALSE	FALSE	FALSE	FALSE	FALSE	FALSE	FALSE	FALSE	FALSE	FALSE
15.1065	15.3309	15.3938	15.4144	15.2983	15.0642	15.2291	15.2743	15.2926	15.4646	15.3022	15.6941	15.1523	15.5819	15.3033	15.2289	15.2197	15.3447	15.2491	15.0425	15.1481	15.052	15.1019	15.0445	14.9742	15.2581	14.9262	14.6916	14.9949	15.1744	14.9172	15.1698	FALSE	FALSE	FALSE	FALSE	FALSE	FALSE	FALSE	FALSE	FALSE	FALSE	FALSE	FALSE	FALSE	FALSE	FALSE	FALSE	FALSE	FALSE
14.5284	14.4901	14.5422	14.6503	14.6736	14.761	14.7606	14.8106	14.3483	14.1464	14.4035	14.244	14.7277	14.4304	14.676	14.5466	14.699	14.7362	14.8927	14.78	14.7643	14.6802	14.7336	14.7636	14.5733	14.7053	14.5987	14.4676	14.6159	14.4513	14.5702	14.4589	FALSE	FALSE	FALSE	FALSE	FALSE	FALSE	FALSE	FALSE	FALSE	FALSE	FALSE	FALSE	FALSE	FALSE	FALSE	FALSE	FALSE	FALSE
12.357	12.4887	12.247	12.6507	12.458	12.6446	11.9341	13.1514	12.1506	12.2805	12.2998	12.4118	12.187	12.4377	12.0774	12.3612	11.7767	11.7388	11.584	12.0805	12.4467	12.1966	12.1279	12.047	11.8471	12.5977	11.9506	11.2411	11.0966	11.9008	11.0434	11.8604	FALSE	FALSE	FALSE	FALSE	FALSE	FALSE	FALSE	FALSE	FALSE	FALSE	FALSE	FALSE	FALSE	FALSE	FALSE	FALSE	FALSE	FALSE
14.4362	14.2243	13.8577	14.4149	15.1776	15.143	14.6526	15.0583	14.6499	14.343	15.2175	15.1918	14.9591	15.1798	14.7797	15.082	14.8019	14.7432	14.8235	14.7349	14.6202	14.7083	13.9597	14.9831	15.0539	15.716	15.2112	15.1458	14.8246	14.735	15.0045	15.0802	FALSE	FALSE	FALSE	FALSE	FALSE	FALSE	FALSE	FALSE	FALSE	FALSE	FALSE	FALSE	FALSE	FALSE	FALSE	FALSE	FALSE	FALSE
13.1052	13.256	12.4526	13.1629	13.5847	14.1924	13.8833	14.1698	13.2683	13.2504	13.9226	13.8493	13.9893	14.3369	13.3605	14.6523	13.7098	13.6195	13.6008	13.8134	13.5935	14.131	14.1305	13.8975	14.105	14.3646	13.5607	13.97	14.0761	13.9097	14.0453	13.8829	FALSE	FALSE	FALSE	FALSE	FALSE	FALSE	FALSE	FALSE	FALSE	FALSE	FALSE	FALSE	FALSE	FALSE	FALSE	FALSE	FALSE	FALSE
15.089	15.0627	14.9024	15.0718	15.4614	15.376	15.202	15.3671	14.979	14.8078	15.0725	14.9363	15.1837	15.2648	14.3242	15.1971	14.9904	14.9853	14.8951	14.9471	15.2012	15.3534	15.2713	15.2299	15.245	15.5383	15.1587	15.3132	15.0139	15.1514	15.1018	15.2102	FALSE	FALSE	FALSE	FALSE	FALSE	FALSE	FALSE	FALSE	FALSE	FALSE	FALSE	FALSE	FALSE	FALSE	FALSE	FALSE	FALSE	FALSE
14.7583	14.783	14.4049	14.9202	14.5488	14.541	14.5671	14.5847	15.2284	15.0286	15.4299	15.264	14.3751	14.3843	14.3247	14.3849	14.2108	14.1348	14.1987	14.3179	14.4712	14.5858	14.5706	14.6479	14.6391	15.1369	14.7321	14.6862	14.6731	14.4774	14.3526	14.6143	FALSE	FALSE	FALSE	FALSE	FALSE	FALSE	FALSE	FALSE	FALSE	FALSE	FALSE	FALSE	FALSE	FALSE	FALSE	FALSE	FALSE	FALSE
15.9521	15.8961	15.6127	15.9016	16.5831	16.8014	16.6547	16.6643	16.0166	16.068	16.4668	16.1605	16.6279	16.6848	16.9026	16.7941	16.8481	16.7366	16.9936	16.7527	16.7792	17.1881	17.0961	17.0514	16.7205	16.8399	16.8717	16.8776	16.9613	16.9455	17.1477	16.9587	FALSE	FALSE	FALSE	FALSE	FALSE	FALSE	FALSE	FALSE	FALSE	FALSE	FALSE	FALSE	FALSE	FALSE	FALSE	FALSE	FALSE	FALSE
15.0386	15.1913	15.2319	15.042	15.5294	15.3709	15.3277	15.3708	14.9763	15.0667	15.1615	15.2701	15.328	15.2028	13.7705	15.2697	14.9864	14.946	14.8353	14.892	15.1835	15.2325	15.0918	15.009	14.8405	15.0279	14.8219	14.7735	14.8329	14.8979	14.8095	14.8991	FALSE	FALSE	FALSE	FALSE	FALSE	FALSE	FALSE	FALSE	FALSE	FALSE	FALSE	FALSE	FALSE	FALSE	FALSE	FALSE	FALSE	FALSE
14.8915	14.9718	14.9414	15.094	14.975	15.1307	15.3047	15.2159	14.8479	14.8604	14.8456	14.8895	14.6848	14.5788	14.4109	14.6478	14.6727	14.7515	14.9559	14.6522	14.8468	14.8871	14.9886	15.0394	14.2518	14.5261	14.3606	14.2738	14.5035	14.4935	14.4601	14.3598	FALSE	FALSE	FALSE	FALSE	FALSE	FALSE	FALSE	FALSE	FALSE	FALSE	FALSE	FALSE	FALSE	FALSE	FALSE	FALSE	FALSE	FALSE
16.6973	16.8985	16.6622	16.8465	16.3244	16.8172	16.8384	16.8919	16.2906	16.5311	16.3825	16.5766	16.3979	16.5697	16.7313	16.6969	16.7861	16.9099	16.7821	16.8027	16.7875	16.6599	16.4994	16.8757	16.5952	16.3962	16.4828	16.5198	16.4538	16.6819	16.5525	16.3795	FALSE	FALSE	FALSE	FALSE	FALSE	FALSE	FALSE	FALSE	FALSE	FALSE	FALSE	FALSE	FALSE	FALSE	FALSE	FALSE	FALSE	FALSE
16.8997	16.7919	17.0818	16.8034	16.9061	17.0077	17.0701	17.0273	16.6396	16.6036	16.5721	16.4167	16.9488	16.8789	15.8794	16.8262	17.128	16.9783	17.2537	16.9426	16.7978	16.5607	16.6734	16.7417	16.5569	16.6504	16.8377	16.6869	16.6322	16.7708	16.8229	16.7363	FALSE	FALSE	FALSE	FALSE	FALSE	FALSE	FALSE	FALSE	FALSE	FALSE	FALSE	FALSE	FALSE	FALSE	FALSE	FALSE	FALSE	FALSE
16.5064	16.4291	16.5437	16.3256	16.2495	16.277	16.1931	16.2116	16.3292	16.5423	16.207	16.2691	16.5836	16.6876	16.4424	16.6433	16.4846	16.365	16.5768	16.5915	16.2284	16.373	16.331	16.2923	16.2757	16.4045	16.4598	16.5018	16.4869	16.503	16.5097	16.6027	FALSE	FALSE	FALSE	FALSE	FALSE	FALSE	FALSE	FALSE	FALSE	FALSE	FALSE	FALSE	FALSE	FALSE	FALSE	FALSE	FALSE	FALSE
17.2695	17.1901	17.4072	17.4538	16.9942	17.1162	17.1024	17.1188	17.0251	16.9349	16.8774	16.9269	17.2524	17.3025	17.0031	17.2975	17.3162	17.0974	17.0734	17.108	16.767	16.9493	16.732	17.0414	16.842	16.8874	16.9335	16.97	17.2002	16.8909	17.093	17.0231	FALSE	FALSE	FALSE	FALSE	FALSE	FALSE	FALSE	FALSE	FALSE	FALSE	FALSE	FALSE	FALSE	FALSE	FALSE	FALSE	FALSE	FALSE
16.7248	16.7898	16.6429	16.5943	16.247	15.6961	15.4919	15.7663	16.9222	16.9009	16.4687	16.9062	16.742	17.0112	15.8443	16.6897	16.6557	16.4408	16.3034	16.3464	16.1973	16.2	15.9227	16.035	16.6664	16.7048	16.6268	16.5324	16.643	16.7593	16.7076	16.6139	FALSE	FALSE	FALSE	FALSE	FALSE	FALSE	FALSE	FALSE	FALSE	FALSE	FALSE	FALSE	FALSE	FALSE	FALSE	FALSE	FALSE	FALSE
12.2701	12.9534	12.9637	12.7496	12.1747	12.5787	12.4051	12.6931	12.1777	12.7138	12.0559	12.6048	12.3823	12.3794	13.1114	12.6985	12.6361	12.7084	12.1351	12.5461	11.9006	12.1297	12.4328	12.3592	12.3555	12.4034	12.2467	12.7025	12.2552	12.402	12.3706	12.4604	FALSE	FALSE	FALSE	FALSE	FALSE	FALSE	FALSE	FALSE	FALSE	FALSE	FALSE	FALSE	FALSE	FALSE	FALSE	FALSE	FALSE	FALSE
13.9275	13.5679	13.9826	13.7911	13.4393	13.5461	13.4733	13.4548	14.1664	14.0624	13.5758	13.7034	13.2215	13.3897	13.6676	13.1435	13.0634	12.8827	13.1466	13.0198	13.198	13.1036	13.3556	13.2086	12.8838	13.0861	13.3952	13.1564	12.9401	12.7546	12.9123	13.0229	FALSE	FALSE	FALSE	FALSE	FALSE	FALSE	FALSE	FALSE	FALSE	FALSE	FALSE	FALSE	FALSE	FALSE	FALSE	FALSE	FALSE	FALSE
16.3445	16.1383	16.181	16.2095	16.2347	16.0595	16.1563	16.1177	16.2232	16.1898	16.1419	16.1723	16.2101	16.2534	16.2933	16.1825	16.0903	16.1485	16.068	16.1361	15.9569	15.9838	16.1068	16.1238	15.9767	16.0992	16.102	16.1372	16.3121	16.0989	16.0651	16.1451	FALSE	FALSE	FALSE	FALSE	FALSE	FALSE	FALSE	FALSE	FALSE	FALSE	FALSE	FALSE	FALSE	FALSE	FALSE	FALSE	FALSE	FALSE
14.4204	14.998	14.5301	13.8813	14.0172	12.7766	12.9414	12.7566	14.4348	14.8855	14.3417	14.6702	14.5734	15.0001	13.4886	14.4795	14.3079	14.6623	13.7939	14.2412	13.5983	13.8116	13.2583	13.8132	14.4103	14.1171	14.4964	14.7163	14.3893	14.7489	14.6989	14.4567	FALSE	FALSE	FALSE	FALSE	FALSE	FALSE	FALSE	FALSE	FALSE	FALSE	FALSE	FALSE	FALSE	FALSE	FALSE	FALSE	FALSE	FALSE
12.6713	12.8442	13.3033	13.2215	12.5239	13.0141	12.8495	13.0728	12.7689	12.7913	12.5802	12.6967	12.5098	12.7654	13.1559	12.9704	12.6332	12.6319	12.7028	12.3728	12.1935	12.5168	12.4911	12.395	11.779	11.945	11.6175	11.9385	12.0052	12.4446	12.0874	12.4562	FALSE	FALSE	FALSE	FALSE	FALSE	FALSE	FALSE	FALSE	FALSE	FALSE	FALSE	FALSE	FALSE	FALSE	FALSE	FALSE	FALSE	FALSE
14.2452	14.4019	14.281	14.1079	14.5224	14.4585	14.321	14.3885	14.0119	14.0201	13.9695	13.8982	14.4077	14.2799	13.8842	14.0775	14.3328	14.2363	14.2636	14.2477	14.2165	14.3608	14.4057	14.2818	14.0693	14.1139	14.0553	13.8714	14.1451	14.2633	14.1775	14.2247	FALSE	FALSE	FALSE	FALSE	FALSE	FALSE	FALSE	FALSE	FALSE	FALSE	FALSE	FALSE	FALSE	FALSE	FALSE	FALSE	FALSE	FALSE
16.0785	15.9204	16.6137	16.3847	15.9539	16.1943	16.3379	16.2366	15.7216	15.7371	15.9158	15.6395	15.8521	15.968	15.6793	16.1902	16.1998	16.1351	16.1319	15.8987	16.1606	16.0982	15.9001	16.0467	15.5035	15.8211	15.629	15.5943	15.8901	15.9686	15.8961	15.98	FALSE	FALSE	FALSE	FALSE	FALSE	FALSE	FALSE	FALSE	FALSE	FALSE	FALSE	FALSE	FALSE	FALSE	FALSE	FALSE	FALSE	FALSE
10.2682	9.89448	10.129	NaN	11.2901	10.9814	10.6196	11.4833	11.7762	12.2962	11.5689	12.143	11.4535	12.3026	12.3097	11.2658	NaN	NaN	NaN	NaN	NaN	NaN	NaN	10.9995	10.5918	12.663	11.6199	11.4154	10.8661	11.1588	10.8584	11.0389	FALSE	FALSE	FALSE	FALSE	FALSE	FALSE	FALSE	FALSE	FALSE	FALSE	FALSE	FALSE	FALSE	FALSE	FALSE	FALSE	FALSE	FALSE
10.6073	11.3023	11.54	10.2149	12.6356	12.5406	12.8066	12.4429	11.9707	12.2633	11.9184	11.8471	12.5843	12.6229	12.442	12.9982	10.5837	11.5278	11.6518	11.2448	13.0029	13.1921	13.1623	12.711	12.3477	13.2091	12.6947	12.9299	12.8832	12.9917	12.4183	11.8603	FALSE	FALSE	FALSE	FALSE	FALSE	FALSE	FALSE	FALSE	FALSE	FALSE	FALSE	FALSE	FALSE	FALSE	FALSE	FALSE	FALSE	FALSE
10.1713	10.2843	8.37578	9.91952	11.2947	11.6965	11.696	11.8284	11.9798	12.8548	11.8957	12.1951	11.3539	11.7748	10.8919	11.9914	9.85011	9.43159	NaN	10.0004	11.7299	11.8686	12.0152	11.896	11.5835	12.968	11.9839	11.5285	11.4323	11.6054	11.6708	11.6422	FALSE	FALSE	FALSE	FALSE	FALSE	FALSE	FALSE	FALSE	FALSE	FALSE	FALSE	FALSE	FALSE	FALSE	FALSE	FALSE	FALSE	FALSE
12.4794	11.1201	12.9172	12.8754	12.9038	12.6882	13.4767	12.5831	12.9705	13.6355	12.8538	12.51	12.5917	12.7473	13.1923	12.8914	12.6314	12.4053	12.356	12.119	12.209	12.5343	12.3817	12.3794	11.953	13.1695	12.3166	12.4638	12.256	12.3235	12.5047	12.3632	FALSE	FALSE	FALSE	FALSE	FALSE	FALSE	FALSE	FALSE	FALSE	FALSE	FALSE	FALSE	FALSE	FALSE	FALSE	FALSE	FALSE	FALSE
13.3644	13.8435	13.3879	13.3946	12.7929	12.3275	12.8972	11.4612	13.7588	13.5642	13.4349	13.3574	12.6474	12.2464	13.0663	12.3125	12.8379	12.6557	12.8467	12.1029	11.8948	12.0826	11.8465	12.3418	12.3263	11.8975	11.6669	12.0248	12.5927	12.1046	12.0206	11.8214	FALSE	FALSE	FALSE	FALSE	FALSE	FALSE	FALSE	FALSE	FALSE	FALSE	FALSE	FALSE	FALSE	FALSE	FALSE	FALSE	FALSE	FALSE
15.9262	16.0958	16.2825	16.1791	15.6712	15.8324	15.8337	15.8096	15.8217	16.1254	15.7549	16.137	15.8709	15.9182	15.9205	15.8991	15.8518	15.9571	15.7812	15.8589	15.7489	15.919	15.5674	15.5901	15.8378	15.6234	15.53	15.5876	15.5703	15.7607	15.6283	15.602	FALSE	FALSE	FALSE	FALSE	FALSE	FALSE	FALSE	FALSE	FALSE	FALSE	FALSE	FALSE	FALSE	FALSE	FALSE	FALSE	FALSE	FALSE
16.2524	16.2314	16.5615	16.0763	15.6443	15.5116	15.5761	15.3947	16.0989	16.3489	15.6123	15.791	15.816	15.7898	15.5567	15.807	15.9527	15.8673	16.0347	15.9121	15.8051	15.7902	15.7081	15.6922	15.9629	15.7769	16.0024	15.9722	16.2259	16.0027	16.0016	15.988	FALSE	FALSE	FALSE	FALSE	FALSE	FALSE	FALSE	FALSE	FALSE	FALSE	FALSE	FALSE	FALSE	FALSE	FALSE	FALSE	FALSE	FALSE
15.0591	14.9522	14.8264	14.7602	14.6124	14.6002	14.4902	14.6372	14.853	14.9877	14.3337	14.7809	14.596	14.6722	14.511	14.6318	14.6242	14.6899	14.7672	14.7243	14.5185	14.5349	14.6242	14.3044	14.3915	14.5808	14.4872	14.5316	14.5654	14.5566	14.5191	14.5636	FALSE	FALSE	FALSE	FALSE	FALSE	FALSE	FALSE	FALSE	FALSE	FALSE	FALSE	FALSE	FALSE	FALSE	FALSE	FALSE	FALSE	FALSE
17.1085	17.1904	17.0282	16.9367	17.0232	16.8397	16.7826	16.761	17.1547	17.1531	16.909	17.1995	17.0575	17.2058	17.0146	17.0473	17.2308	17.2253	16.9788	17.0846	16.9362	17.0716	16.9107	16.9101	17.0712	17.0463	17.0377	17.0725	17.0106	17.2134	17.0772	17.1014	FALSE	FALSE	FALSE	FALSE	FALSE	FALSE	FALSE	FALSE	FALSE	FALSE	FALSE	FALSE	FALSE	FALSE	FALSE	FALSE	FALSE	FALSE
14.8581	14.4289	14.9163	14.823	14.7788	14.8865	15.1003	14.9004	14.2627	14.6677	13.9254	14.6047	14.9675	15.0023	12.5302	14.9749	15.3501	15.1348	15.1572	15.153	14.6237	15.0267	14.7971	14.9684	14.4498	14.6395	14.729	14.7243	15.2303	14.9091	15.0619	14.7156	FALSE	FALSE	FALSE	FALSE	FALSE	FALSE	FALSE	FALSE	FALSE	FALSE	FALSE	FALSE	FALSE	FALSE	FALSE	FALSE	FALSE	FALSE
15.8808	15.6375	15.5956	15.6113	15.0334	14.9133	15.1892	14.8784	15.3102	15.4368	15.2229	15.0306	14.4295	14.4369	15.3179	14.4351	14.7592	14.8579	15.3769	14.6464	14.9092	14.5797	14.7333	14.9148	14.2405	14.2212	14.0703	14.2091	14.4043	13.9666	14.2535	14.0138	FALSE	FALSE	FALSE	FALSE	FALSE	FALSE	FALSE	FALSE	FALSE	FALSE	FALSE	FALSE	FALSE	FALSE	FALSE	FALSE	FALSE	FALSE
16.3088	16.4463	16.4828	16.4688	16.1776	16.3274	16.1035	16.2147	16.3539	16.5791	16.363	16.3955	16.6911	16.7408	14.4147	16.6083	16.4502	16.5892	16.0766	16.1819	16.2362	16.2473	15.7902	15.979	16.1342	16.0904	16.1684	15.9837	16.1214	16.4576	16.3303	16.2794	FALSE	FALSE	FALSE	FALSE	FALSE	FALSE	FALSE	FALSE	FALSE	FALSE	FALSE	FALSE	FALSE	FALSE	FALSE	FALSE	FALSE	FALSE
18.6047	18.5906	18.6568	18.5582	18.3318	18.3437	18.2585	18.3279	18.7855	18.8776	18.4718	18.6738	18.4116	18.5081	18.5695	18.3449	18.4193	18.41	18.3096	18.4053	18.2754	18.4232	18.3948	18.4584	18.4492	18.3044	18.4779	18.4761	18.5212	18.5045	18.4609	18.4516	FALSE	FALSE	FALSE	FALSE	FALSE	FALSE	FALSE	FALSE	FALSE	FALSE	FALSE	FALSE	FALSE	FALSE	FALSE	FALSE	FALSE	FALSE
16.3146	16.2608	16.5147	16.3863	16.0736	16.159	16.3093	16.2197	16.2473	16.3434	15.9751	16.1143	16.1768	16.1571	16.1247	16.2294	16.0369	16.0522	16.0798	16.0785	16.0817	15.8584	15.9609	15.9267	15.8552	15.8304	15.9267	15.8529	16.1519	16.0947	15.9666	16.0063	FALSE	FALSE	FALSE	FALSE	FALSE	FALSE	FALSE	FALSE	FALSE	FALSE	FALSE	FALSE	FALSE	FALSE	FALSE	FALSE	FALSE	FALSE
14.2842	14.1969	14.4181	14.5167	13.6314	13.3761	13.2758	13.6279	14.5898	14.5943	14.3158	14.5145	13.6428	13.8634	13.3367	13.9995	13.7543	13.6817	13.4904	13.4951	13.5267	13.3933	13.3321	13.2652	13.3297	13.4769	13.0791	13.1764	13.5326	13.6376	13.4887	13.4825	FALSE	FALSE	FALSE	FALSE	FALSE	FALSE	FALSE	FALSE	FALSE	FALSE	FALSE	FALSE	FALSE	FALSE	FALSE	FALSE	FALSE	FALSE
20.6626	20.5155	20.7048	20.7072	20.7124	20.7141	20.6376	20.5365	20.2811	20.295	20.321	20.2859	20.5912	20.5864	20.671	20.5609	20.6357	20.6445	20.4531	20.6565	20.6529	20.4444	20.6181	20.5507	20.2102	20.6422	20.4749	20.3901	20.6066	20.7121	20.5089	20.5712	FALSE	FALSE	FALSE	FALSE	FALSE	FALSE	FALSE	FALSE	FALSE	FALSE	FALSE	FALSE	FALSE	FALSE	FALSE	FALSE	FALSE	FALSE
17.4611	17.3046	17.4617	17.3742	17.362	17.3299	17.3531	17.3364	17.6735	17.7014	17.3463	17.5286	17.2364	17.3438	15.9542	17.3884	17.2793	17.2523	17.2215	17.1485	17.3817	17.2395	17.1685	17.0008	17.0326	17.1034	17.1019	17.0919	17.0574	17.1594	17.0853	17.0291	FALSE	FALSE	FALSE	FALSE	FALSE	FALSE	FALSE	FALSE	FALSE	FALSE	FALSE	FALSE	FALSE	FALSE	FALSE	FALSE	FALSE	FALSE
19.9586	19.7905	19.9287	20.0681	19.9179	20.1091	20.1318	19.8615	19.7594	19.7338	19.905	19.5369	19.8801	19.8412	19.9577	19.6901	20.0791	20.1731	20.391	20.1987	19.9389	20.2655	20.2874	20.2532	19.7578	19.7012	19.9266	19.8444	20.1086	19.7593	19.9985	20.0904	FALSE	FALSE	FALSE	FALSE	FALSE	FALSE	FALSE	FALSE	FALSE	FALSE	FALSE	FALSE	FALSE	FALSE	FALSE	FALSE	FALSE	FALSE
20.4348	20.5596	20.075	20.4058	19.7558	20.0346	19.6076	19.7365	20.8568	20.2622	20.6086	20.7126	20.2697	20.1972	21.1853	20.0736	19.8122	20.0326	20.0897	19.6681	19.4046	19.9463	19.3306	19.5869	19.7565	19.1693	19.4075	19.6221	19.2604	19.8643	20.0118	19.5487	FALSE	FALSE	FALSE	FALSE	FALSE	FALSE	FALSE	FALSE	FALSE	FALSE	FALSE	FALSE	FALSE	FALSE	FALSE	FALSE	FALSE	FALSE
17.9294	17.7064	17.9989	17.7923	18.0427	17.9569	18.0489	17.9502	18.3496	18.3729	17.8262	18.153	17.7882	17.8204	17.0645	17.7675	17.9118	17.9072	17.9141	17.9094	18.4272	18.517	18.4191	18.4293	18.2033	17.8628	18.1636	18.1482	18.1996	18.3416	18.3458	18.1891	FALSE	FALSE	FALSE	FALSE	FALSE	FALSE	FALSE	FALSE	FALSE	FALSE	FALSE	FALSE	FALSE	FALSE	FALSE	FALSE	FALSE	FALSE
13.5271	13.3512	13.3172	13.0948	13.5555	13.5643	13.1839	13.4733	13.2759	13.5052	13.1867	13.2202	13.6079	14.2514	12.9071	13.7808	14.0973	14.188	13.8756	14.2113	13.3891	14.0968	13.6809	13.6226	13.2413	13.9562	13.7964	13.7162	13.7907	14.0247	13.917	14.2333	FALSE	FALSE	FALSE	FALSE	FALSE	FALSE	FALSE	FALSE	FALSE	FALSE	FALSE	FALSE	FALSE	FALSE	FALSE	FALSE	FALSE	FALSE
13.4409	13.8134	13.9766	14.0685	12.676	12.8852	13.3552	13.1815	13.6715	13.6087	13.4972	13.3372	12.8267	12.6001	12.54	12.9078	12.7191	12.6707	12.9267	12.9163	12.7651	12.2444	12.2432	12.7736	11.7319	12.2267	12.1661	11.7406	11.2311	12.1537	11.9329	12.0775	FALSE	FALSE	FALSE	FALSE	FALSE	FALSE	FALSE	FALSE	FALSE	FALSE	FALSE	FALSE	FALSE	FALSE	FALSE	FALSE	FALSE	FALSE
16.5282	16.5998	16.8006	16.6979	16.6541	16.8084	16.7292	16.7147	17.0358	17.0103	16.5297	16.8224	16.6895	16.7411	16.0106	16.7136	16.8982	16.7992	16.8757	16.7931	16.7635	16.9419	16.8824	16.8368	16.5913	16.5631	16.9515	16.8097	16.9189	16.8939	17.0112	16.9175	FALSE	FALSE	FALSE	FALSE	FALSE	FALSE	FALSE	FALSE	FALSE	FALSE	FALSE	FALSE	FALSE	FALSE	FALSE	FALSE	FALSE	FALSE
14.0778	14.1388	14.3049	14.1149	13.9799	13.9891	14.144	14.0375	14.3989	14.6226	13.9328	14.4974	14.2275	14.3946	13.1932	14.2704	14.3292	14.4917	14.1839	14.2573	13.8551	14.0684	14.0096	13.918	14.0427	14.035	14.1966	14.1349	14.267	14.6772	14.0638	14.3779	FALSE	FALSE	FALSE	FALSE	FALSE	FALSE	FALSE	FALSE	FALSE	FALSE	FALSE	FALSE	FALSE	FALSE	FALSE	FALSE	FALSE	FALSE
13.149	13.1792	13.8051	13.7128	12.1584	12.8562	12.899	13.3003	13.8229	13.9409	13.8536	13.9158	13.325	13.2626	11.5975	12.9262	13.2941	13.3264	13.0527	13.2392	11.7888	13.32	13.1927	12.8304	12.428	13.0608	12.8623	12.7986	13.0415	13.063	12.4047	13.0895	FALSE	FALSE	FALSE	FALSE	FALSE	FALSE	FALSE	FALSE	FALSE	FALSE	FALSE	FALSE	FALSE	FALSE	FALSE	FALSE	FALSE	FALSE
19.1904	19.1986	19.2817	19.1849	18.8807	18.8298	18.8875	18.7677	18.8414	18.9099	18.6967	18.8059	18.9213	18.9637	18.8318	18.8246	19.1111	19.038	19.0797	18.9961	18.7512	18.8434	18.8443	18.8286	18.7722	18.8142	18.8428	18.8294	18.9638	18.9037	18.9227	18.9095	FALSE	FALSE	FALSE	FALSE	FALSE	FALSE	FALSE	FALSE	FALSE	FALSE	FALSE	FALSE	FALSE	FALSE	FALSE	FALSE	FALSE	FALSE
14.8093	15.2462	15.1574	14.9873	14.4984	14.3407	14.2445	13.706	15.633	16.003	15.0266	15.47	14.4701	14.9647	14.4959	14.5578	14.3894	14.549	14.5039	14.2948	13.8918	14.2792	14.1681	14.029	14.2266	14.687	14.5989	14.7162	14.3047	14.5668	14.5702	14.5228	FALSE	FALSE	FALSE	FALSE	FALSE	FALSE	FALSE	FALSE	FALSE	FALSE	FALSE	FALSE	FALSE	FALSE	FALSE	FALSE	FALSE	FALSE
17.5591	17.4555	17.5672	17.6567	17.1114	17.0792	16.9724	17.0959	17.5939	17.4671	17.5099	17.3542	17.0613	17.0038	16.9697	16.8327	16.9489	16.8179	17.156	16.9951	16.8372	16.8987	17.0027	16.9479	16.8493	16.8935	16.9369	16.8426	16.9745	16.8102	16.864	16.8684	FALSE	FALSE	FALSE	FALSE	FALSE	FALSE	FALSE	FALSE	FALSE	FALSE	FALSE	FALSE	FALSE	FALSE	FALSE	FALSE	FALSE	FALSE
17.2118	17.2547	17.2094	17.3433	17.8222	17.7201	17.6874	17.7471	17.2882	17.365	17.4242	17.478	17.742	17.8215	17.5706	17.8062	17.2335	17.3596	17.2169	17.244	17.6787	17.6769	17.7017	17.7196	17.4471	17.7868	17.4082	17.43	17.7659	17.7249	17.5361	17.6491	FALSE	FALSE	FALSE	FALSE	FALSE	FALSE	FALSE	FALSE	FALSE	FALSE	FALSE	FALSE	FALSE	FALSE	FALSE	FALSE	FALSE	FALSE
17.8021	17.6427	17.6505	17.6897	17.7529	17.7108	17.8628	17.7659	17.7365	17.7413	17.7438	17.6336	17.9251	17.9776	18.088	17.9137	17.8376	17.7159	17.7319	17.8149	17.8514	17.8795	17.8367	17.8406	17.7782	17.8816	17.8222	17.763	18.058	17.9221	18.0109	17.9278	FALSE	FALSE	FALSE	FALSE	FALSE	FALSE	FALSE	FALSE	FALSE	FALSE	FALSE	FALSE	FALSE	FALSE	FALSE	FALSE	FALSE	FALSE
20.9155	21.2025	21.4501	21.1937	20.856	20.7588	20.8138	20.7069	21.0033	21.2696	20.6879	20.7552	20.8819	20.7339	20.5772	20.8995	20.9604	21.0068	21.0965	21.1261	20.8415	21.1352	21.1739	21.0907	20.874	20.6846	20.7476	20.9521	20.9892	20.9198	20.9223	21.045	FALSE	FALSE	FALSE	FALSE	FALSE	FALSE	FALSE	FALSE	FALSE	FALSE	FALSE	FALSE	FALSE	FALSE	FALSE	FALSE	FALSE	FALSE
20.7449	20.7368	21.0112	20.6561	20.1632	20.4691	20.6627	20.3935	21.0289	21.072	20.5764	20.7289	20.4237	20.0839	20.4441	20.2838	20.584	20.5778	20.6586	20.727	20.5364	20.3535	20.4055	20.5152	20.3913	20.4347	20.5057	20.6162	20.4715	20.3524	20.4183	20.4051	FALSE	FALSE	FALSE	FALSE	FALSE	FALSE	FALSE	FALSE	FALSE	FALSE	FALSE	FALSE	FALSE	FALSE	FALSE	FALSE	FALSE	FALSE
15.8452	15.8778	16.0787	15.6969	15.4311	15.4463	15.4632	15.5988	15.3543	15.8522	15.5554	15.4353	15.4911	15.5678	15.9161	15.4421	15.0701	15.0415	15.2657	15.4311	15.5347	15.5535	15.3523	15.3993	15.238	15.6732	15.362	15.5374	15.1832	15.4388	15.41	15.5826	FALSE	FALSE	FALSE	FALSE	FALSE	FALSE	FALSE	FALSE	FALSE	FALSE	FALSE	FALSE	FALSE	FALSE	FALSE	FALSE	FALSE	FALSE
13.3878	13.2227	13.3887	13.3988	13.0976	13.3496	13.2842	13.0443	14.011	14.1276	14.034	14.036	13.0112	13.4304	13.1036	13.2792	13.2167	13.1932	13.3461	13.2395	12.9583	13.5365	13.5412	13.6189	13.3949	13.4364	13.6352	13.7295	13.5045	13.3687	13.4232	13.491	FALSE	FALSE	FALSE	FALSE	FALSE	FALSE	FALSE	FALSE	FALSE	FALSE	FALSE	FALSE	FALSE	FALSE	FALSE	FALSE	FALSE	FALSE
15.7538	15.6918	15.7362	15.5142	15.7245	15.7507	15.6483	15.6267	15.5018	15.6525	15.4809	15.6172	15.8388	15.7751	16.0263	15.8175	15.8088	15.7907	15.7122	15.7963	15.5944	15.6118	15.5948	15.7014	15.6271	15.8077	15.6327	15.5615	15.528	15.6228	15.5641	15.6549	FALSE	FALSE	FALSE	FALSE	FALSE	FALSE	FALSE	FALSE	FALSE	FALSE	FALSE	FALSE	FALSE	FALSE	FALSE	FALSE	FALSE	FALSE
16.2741	16.2903	16.249	16.2729	16.346	16.3969	16.4925	16.5353	16.5591	16.5861	16.3756	16.6797	16.5112	16.5075	16.326	16.399	16.4516	16.3975	16.1419	16.4071	16.5798	16.5788	16.4716	16.5753	16.6566	16.6407	16.6373	16.5337	16.5726	16.7647	16.5542	16.5365	FALSE	FALSE	FALSE	FALSE	FALSE	FALSE	FALSE	FALSE	FALSE	FALSE	FALSE	FALSE	FALSE	FALSE	FALSE	FALSE	FALSE	FALSE
13.4387	13.2981	13.7606	13.2813	13.1019	12.9526	13.2384	13.2346	13.0278	13.2042	13.2744	12.8639	12.8347	12.9255	13.4164	13.5593	13.2168	13.0229	13.0169	13.0455	12.6023	12.8902	12.922	12.7827	12.6364	12.9005	12.365	12.7866	13.0367	12.8364	12.7837	13.1468	FALSE	FALSE	FALSE	FALSE	FALSE	FALSE	FALSE	FALSE	FALSE	FALSE	FALSE	FALSE	FALSE	FALSE	FALSE	FALSE	FALSE	FALSE
18.4377	18.6745	18.4867	18.4808	18.0357	17.9335	17.6883	17.7377	19.0417	19.0231	18.5127	19.0293	18.2831	18.4587	18.0881	18.3085	18.448	18.3838	18.1212	18.372	17.8927	18.0061	17.9612	17.8876	18.3667	18.3461	18.4517	18.3522	18.3019	18.3305	18.309	18.446	FALSE	FALSE	FALSE	FALSE	FALSE	FALSE	FALSE	FALSE	FALSE	FALSE	FALSE	FALSE	FALSE	FALSE	FALSE	FALSE	FALSE	FALSE
18.2107	18.1573	18.2439	18.0678	17.981	17.9766	17.8732	17.9722	17.6963	17.7431	17.6381	17.5907	17.9723	17.9312	17.7569	17.9298	18.0377	17.9007	18.0184	18.0023	17.9354	17.8981	17.8919	17.8579	17.8588	17.645	17.7342	17.6692	17.7214	17.7021	17.7044	17.7067	FALSE	FALSE	FALSE	FALSE	FALSE	FALSE	FALSE	FALSE	FALSE	FALSE	FALSE	FALSE	FALSE	FALSE	FALSE	FALSE	FALSE	FALSE
18.7994	18.7919	18.7844	18.7255	18.2608	18.2299	18.1177	18.1447	18.9253	18.8745	18.5037	18.7568	18.3944	18.4378	18.078	18.3144	18.624	18.5303	18.4482	18.4733	18.2176	18.3603	18.264	18.2207	18.4062	18.3433	18.437	18.3514	18.4916	18.4082	18.4144	18.381	FALSE	FALSE	FALSE	FALSE	FALSE	FALSE	FALSE	FALSE	FALSE	FALSE	FALSE	FALSE	FALSE	FALSE	FALSE	FALSE	FALSE	FALSE
13.7495	14.0086	14.0023	14.1136	13.9446	14.1038	14.1825	13.9226	14.4749	14.4778	14.0641	14.3412	13.8241	13.8067	13.028	13.8616	13.6575	13.5414	13.664	13.4235	13.7304	13.5231	13.6262	13.6395	13.6212	13.7716	13.6964	13.7987	13.4044	13.5956	13.4416	13.6021	FALSE	FALSE	FALSE	FALSE	FALSE	FALSE	FALSE	FALSE	FALSE	FALSE	FALSE	FALSE	FALSE	FALSE	FALSE	FALSE	FALSE	FALSE
15.8975	15.7661	15.8808	15.6373	15.2948	14.7934	15.0798	15.0398	15.5344	15.622	15.3115	15.4248	14.7387	14.6365	14.8163	14.7421	15.2046	15.1323	14.9745	15.2285	15.3636	14.911	15.1656	15.0601	15.0725	15.3992	15.0288	15.1027	15.0991	14.8494	14.5223	14.9149	FALSE	FALSE	FALSE	FALSE	FALSE	FALSE	FALSE	FALSE	FALSE	FALSE	FALSE	FALSE	FALSE	FALSE	FALSE	FALSE	FALSE	FALSE
15.3909	15.3289	15.0843	15.3736	15.787	15.696	15.5928	16.0069	14.7703	14.7834	15.318	15.2387	15.4187	15.4469	15.8703	15.5749	15.5646	15.6768	15.5749	15.676	15.823	15.7922	15.6888	15.8826	15.5353	15.8623	15.4694	15.6919	15.342	15.6127	15.4819	15.649	FALSE	FALSE	FALSE	FALSE	FALSE	FALSE	FALSE	FALSE	FALSE	FALSE	FALSE	FALSE	FALSE	FALSE	FALSE	FALSE	FALSE	FALSE
19.59	19.4447	19.471	19.5017	19.0897	18.4142	18.6728	18.8235	19.4824	19.3306	19.3245	19.4047	18.2116	17.9458	17.8393	18.1025	18.1911	18.1948	18.3688	18.4792	19.3507	18.6374	19.0015	19.1264	19.2539	19.4409	19.3822	19.3016	19.2359	19.1357	18.8433	19.275	FALSE	FALSE	FALSE	FALSE	FALSE	FALSE	FALSE	FALSE	FALSE	FALSE	FALSE	FALSE	FALSE	FALSE	FALSE	FALSE	FALSE	FALSE
18.8389	18.5713	18.547	18.6058	18.8946	19.2572	19.092	19.0002	18.2779	18.3525	18.5543	18.2359	18.7133	19.0467	18.888	19.0018	19.5877	19.4514	19.7091	19.4933	19.1005	19.4512	19.3793	19.2609	18.7716	18.5537	19.0212	19.1538	19.0923	19.0875	19.3448	19.1026	FALSE	FALSE	FALSE	FALSE	FALSE	FALSE	FALSE	FALSE	FALSE	FALSE	FALSE	FALSE	FALSE	FALSE	FALSE	FALSE	FALSE	FALSE
15.4585	15.5014	15.5643	15.2979	14.9504	15.057	14.7093	15.0941	15.3378	15.4249	14.9531	15.2785	15.3757	15.5538	14.8774	15.2787	15.7342	15.7356	15.2333	15.4694	15.3641	15.3542	15.2883	15.1966	15.3315	15.5661	15.2483	15.2529	15.3853	15.5326	15.4501	15.3977	FALSE	FALSE	FALSE	FALSE	FALSE	FALSE	FALSE	FALSE	FALSE	FALSE	FALSE	FALSE	FALSE	FALSE	FALSE	FALSE	FALSE	FALSE
14.7233	14.6905	14.0047	14.9115	15.8889	16.3904	16.6406	16.4135	15.4145	14.7965	16.3857	16.1674	16.3156	16.2224	16.5766	16.4279	15.139	15.1728	14.5867	14.7865	16.053	15.7336	15.5901	16.0273	15.8901	16.1644	15.4944	15.6818	15.6793	15.5618	15.7608	15.5003	FALSE	FALSE	FALSE	FALSE	FALSE	FALSE	FALSE	FALSE	FALSE	FALSE	FALSE	FALSE	FALSE	FALSE	FALSE	FALSE	FALSE	FALSE
17.2085	17.0832	17.2176	17.2752	16.3019	16.0977	16.0835	16.085	17.0619	16.9917	17.0069	16.9635	16.3157	16.3516	16.346	16.2204	16.7323	16.5273	16.8109	16.5336	15.781	15.7424	15.746	15.7832	15.8209	16.1112	15.8038	15.8132	16.0215	15.8428	15.9309	15.9617	FALSE	FALSE	FALSE	FALSE	FALSE	FALSE	FALSE	FALSE	FALSE	FALSE	FALSE	FALSE	FALSE	FALSE	FALSE	FALSE	FALSE	FALSE
15.9309	15.6962	16.444	15.9763	14.3041	14.1421	14.535	14.4734	15.1373	15.7157	15.0816	14.9581	14.5063	14.69	13.8864	14.4449	14.566	14.8519	15.135	14.5324	13.5172	13.4346	13.5868	14.0862	13.4792	14.1755	13.6976	13.6005	14.1798	13.876	13.7107	13.7114	FALSE	FALSE	FALSE	FALSE	FALSE	FALSE	FALSE	FALSE	FALSE	FALSE	FALSE	FALSE	FALSE	FALSE	FALSE	FALSE	FALSE	FALSE
16.1898	16.7347	16.1681	16.4305	15.5526	15.3805	15.5401	15.2377	15.6885	15.8306	15.9969	15.5715	15.1669	15.2847	14.7681	15.0548	16.0751	16.0346	15.9271	16.2065	15.356	15.3514	15.4658	15.0779	15.2156	15.2341	15.0414	15.0429	15.0498	15.1497	15.0408	14.9435	FALSE	FALSE	FALSE	FALSE	FALSE	FALSE	FALSE	FALSE	FALSE	FALSE	FALSE	FALSE	FALSE	FALSE	FALSE	FALSE	FALSE	FALSE
16.7326	16.7621	16.9907	16.9503	16.7412	16.8192	16.9818	16.98	16.4601	16.6847	16.6694	16.3497	16.7794	16.7262	16.8039	16.8309	16.757	16.6689	16.7963	16.6764	16.8424	16.6069	16.6076	16.6286	16.3022	16.5904	16.396	16.4202	16.5234	16.385	16.6343	16.6788	FALSE	FALSE	FALSE	FALSE	FALSE	FALSE	FALSE	FALSE	FALSE	FALSE	FALSE	FALSE	FALSE	FALSE	FALSE	FALSE	FALSE	FALSE
17.4537	17.3515	17.4216	17.423	16.7965	16.7906	16.7047	16.7661	17.7688	17.477	17.5537	17.5733	16.9772	17.0362	16.7283	16.938	17.1265	17.1319	17.1568	17.0933	16.6679	16.93	16.8323	16.8078	17.0511	16.6951	17.0089	16.9491	17.0525	16.9203	17.0143	17.0027	FALSE	FALSE	FALSE	FALSE	FALSE	FALSE	FALSE	FALSE	FALSE	FALSE	FALSE	FALSE	FALSE	FALSE	FALSE	FALSE	FALSE	FALSE
16.2719	16.2919	16.3566	16.2224	16.0243	15.7593	15.6243	15.716	16.912	16.9887	16.232	16.9021	15.7441	16.0971	16.0385	15.8013	15.8244	15.7834	15.6254	15.6637	15.6556	15.686	15.6409	15.6426	15.7887	15.9945	15.8389	15.7904	15.5301	15.8974	15.6783	15.7133	FALSE	FALSE	FALSE	FALSE	FALSE	FALSE	FALSE	FALSE	FALSE	FALSE	FALSE	FALSE	FALSE	FALSE	FALSE	FALSE	FALSE	FALSE
18.8827	18.9952	18.8925	18.9404	18.9742	18.9897	19.0492	18.9683	18.4611	18.6062	18.5388	18.5482	18.8457	18.7457	18.1921	18.8451	18.4785	18.5699	18.5229	18.527	18.7448	18.702	18.8138	18.8078	18.4194	18.4868	18.3693	18.3778	18.5127	18.5977	18.4386	18.4761	FALSE	FALSE	FALSE	FALSE	FALSE	FALSE	FALSE	FALSE	FALSE	FALSE	FALSE	FALSE	FALSE	FALSE	FALSE	FALSE	FALSE	FALSE
14.9589	14.9851	14.4895	15.0926	16.3921	16.3296	16.4431	16.2838	15.7004	15.3703	16.3737	16.0241	16.7076	16.5446	16.5236	16.8798	15.1025	15.2493	15.2858	15.2066	16.1716	16.0978	16.2383	16.0711	16.0509	17.0563	16.1782	16.2007	16.2765	16.1964	16.1187	16.0829	FALSE	FALSE	FALSE	FALSE	FALSE	FALSE	FALSE	FALSE	FALSE	FALSE	FALSE	FALSE	FALSE	FALSE	FALSE	FALSE	FALSE	FALSE
13.1776	10.4984	9.3974	10.8546	NaN	10.5601	13.1534	12.861	13.0066	11.9008	13.3569	13.2298	11.9542	12.3038	9.41896	12.1479	NaN	10.5609	10.6773	NaN	NaN	NaN	11.4366	11.6195	11.7725	12.4525	11.8461	10.7219	11.9009	10.6595	11.268	11.3357	FALSE	FALSE	FALSE	FALSE	FALSE	FALSE	FALSE	FALSE	FALSE	FALSE	FALSE	FALSE	FALSE	FALSE	FALSE	FALSE	FALSE	FALSE
13.8234	14.0788	14.0301	14.3844	13.8464	13.9791	14.2424	14.1661	14.8487	14.4755	14.9415	15.1056	14.3048	14.0434	13.836	14.319	12.8228	12.8367	12.8789	12.5986	12.9847	13.1962	13.2765	13.3188	13.3276	14.4908	13.4938	13.7687	13.8126	13.4616	13.2423	13.2953	FALSE	FALSE	FALSE	FALSE	FALSE	FALSE	FALSE	FALSE	FALSE	FALSE	FALSE	FALSE	FALSE	FALSE	FALSE	FALSE	FALSE	FALSE
13.8038	13.8909	13.7923	14.4787	14.1957	14.479	14.729	14.743	13.5507	13.4512	14.2422	14.0159	14.2885	14.0768	14.3226	14.3521	13.747	13.9079	13.726	13.7853	14.0272	13.8631	14.0274	13.8945	13.6685	14.4326	13.6409	13.38	13.409	13.5128	13.6153	13.5873	FALSE	FALSE	FALSE	FALSE	FALSE	FALSE	FALSE	FALSE	FALSE	FALSE	FALSE	FALSE	FALSE	FALSE	FALSE	FALSE	FALSE	FALSE
14.4336	14.4161	14.6468	14.4833	13.8759	14.0639	14.4567	14.1727	15.4558	15.4301	15.4702	15.1813	14.4371	13.9679	13.8873	14.353	13.1238	13.4858	13.2659	13.1068	14.0056	13.8931	14.2909	14.0632	13.8801	14.7281	14.118	14.1946	14.2698	13.9752	13.7166	13.6734	FALSE	FALSE	FALSE	FALSE	FALSE	FALSE	FALSE	FALSE	FALSE	FALSE	FALSE	FALSE	FALSE	FALSE	FALSE	FALSE	FALSE	FALSE
18.6179	18.6425	18.0597	18.7182	19.7232	20.1789	19.8642	20.0559	18.5079	18.0807	19.4162	18.8089	19.726	19.9554	20.0183	19.8196	20.0866	20.1677	19.8829	20.0115	19.7512	20.4066	20.1607	20.2992	19.9233	19.6168	20.0271	20.0988	20.1135	20.129	20.3241	20.0812	FALSE	FALSE	FALSE	FALSE	FALSE	FALSE	FALSE	FALSE	FALSE	FALSE	FALSE	FALSE	FALSE	FALSE	FALSE	FALSE	FALSE	FALSE
18.9704	19.0512	19.0549	18.9826	18.8871	18.573	18.6331	18.6403	19.1549	19.1308	19.1061	19.0842	18.7217	18.7447	18.7001	18.7036	18.3913	18.4455	18.8269	18.5128	18.7114	18.4876	18.6383	18.625	18.8908	19.3998	18.8487	18.92	18.7277	18.6801	18.6138	18.769	FALSE	FALSE	FALSE	FALSE	FALSE	FALSE	FALSE	FALSE	FALSE	FALSE	FALSE	FALSE	FALSE	FALSE	FALSE	FALSE	FALSE	FALSE
11.8184	12.3461	12.395	11.871	11.9531	12.1079	12.2875	12.4466	12.3222	12.1137	12.2057	15.6114	11.4699	12.5654	12.9037	15.0839	12.4111	12.5121	12.2212	12.5634	12.1403	12.6006	12.122	12.3861	12.8283	12.3321	12.2556	15.8933	12.257	13.0306	12.5841	15.8791	FALSE	FALSE	FALSE	FALSE	FALSE	FALSE	FALSE	FALSE	FALSE	FALSE	FALSE	FALSE	FALSE	FALSE	FALSE	FALSE	FALSE	FALSE
13.0092	12.2807	13.0329	13.2588	11.5896	12.1315	12.0077	12.1002	12.3285	12.4834	12.2768	12.2389	11.5407	12.1092	11.9073	11.9422	12.2169	12.0628	12.2605	12.0985	11.4533	11.719	12.1691	11.6891	11.1737	12.3257	11.3541	11.6434	11.2012	12.1567	11.6005	11.5885	FALSE	FALSE	FALSE	FALSE	FALSE	FALSE	FALSE	FALSE	FALSE	FALSE	FALSE	FALSE	FALSE	FALSE	FALSE	FALSE	FALSE	FALSE
18.4553	18.9669	18.7797	19.0155	15.2419	15.3015	15.1601	15.3637	14.6036	15.2129	14.728	14.7404	15.4719	15.2376	14.7831	15.3027	18.3267	18.5073	18.4863	18.5239	14.6681	15.2121	14.7411	13.0119	14.8719	15.4596	15.003	15.0498	14.7455	14.5504	14.8738	14.9417	FALSE	FALSE	FALSE	FALSE	FALSE	FALSE	FALSE	FALSE	FALSE	FALSE	FALSE	FALSE	FALSE	FALSE	FALSE	FALSE	FALSE	FALSE
19.2042	19.2758	19.137	19.3089	15.6591	15.6101	15.3857	15.5545	16.0194	16.0864	15.9703	16.0112	15.249	15.3099	15.231	15.2395	18.6477	18.6132	18.5318	18.3848	15.4413	15.5406	15.4093	15.371	15.208	15.6917	15.408	15.3247	15.313	15.3609	15.3015	15.2477	FALSE	FALSE	FALSE	FALSE	FALSE	FALSE	FALSE	FALSE	FALSE	FALSE	FALSE	FALSE	FALSE	FALSE	FALSE	FALSE	FALSE	FALSE
13.9238	14.0086	14.0446	13.9645	13.7589	13.7615	13.7314	13.6951	14.4793	14.3981	14.1166	14.4505	13.9972	14.149	14.099	13.8958	14.2584	14.1249	14.0675	14.0433	14.1011	14.1412	14.0785	14.0311	14.1561	14.232	14.1729	14.1509	14.3084	14.3265	14.3056	14.3148	FALSE	FALSE	FALSE	FALSE	FALSE	FALSE	FALSE	FALSE	FALSE	FALSE	FALSE	FALSE	FALSE	FALSE	FALSE	FALSE	FALSE	FALSE
13.7301	13.9042	14.2711	14.2032	13.6689	13.6598	13.663	13.676	13.661	13.9569	13.7684	13.7693	13.4747	13.5431	13.6329	13.8841	13.6987	13.7147	13.7045	13.5501	13.5836	13.8735	13.4776	13.4921	13.0209	13.4068	13.1228	13.1821	13.5007	13.4012	13.4955	13.5462	FALSE	FALSE	FALSE	FALSE	FALSE	FALSE	FALSE	FALSE	FALSE	FALSE	FALSE	FALSE	FALSE	FALSE	FALSE	FALSE	FALSE	FALSE
14.3402	14.5083	14.6419	14.3515	13.9938	14.2638	13.8931	14.0938	14.1478	14.3351	13.9959	14.0591	14.1814	14.4416	14.4907	14.4388	14.3516	14.59	14.5707	14.5045	13.8597	14.2573	14.0629	14.0904	13.9457	14.1312	13.8909	14.105	14.2652	14.3515	14.2022	14.2505	FALSE	FALSE	FALSE	FALSE	FALSE	FALSE	FALSE	FALSE	FALSE	FALSE	FALSE	FALSE	FALSE	FALSE	FALSE	FALSE	FALSE	FALSE
17.2487	17.285	17.2013	17.371	17.051	17.0682	17.0368	17.022	17.7894	17.7148	17.7191	17.7424	16.984	17.0326	16.3853	17.0044	16.7428	16.7605	16.7399	16.7269	16.8048	16.8491	16.799	16.7763	16.9168	16.8555	16.935	16.8802	16.7604	16.7978	16.8264	16.7946	FALSE	FALSE	FALSE	FALSE	FALSE	FALSE	FALSE	FALSE	FALSE	FALSE	FALSE	FALSE	FALSE	FALSE	FALSE	FALSE	FALSE	FALSE
18.0047	17.5888	17.9557	17.9318	17.6791	17.5553	17.9524	17.6206	18.4472	18.2859	18.5326	18.268	17.6367	17.791	17.3024	17.7357	17.435	17.4741	17.6632	17.4585	17.5991	17.4517	17.5141	17.7261	17.5725	17.5832	17.5012	17.6247	17.7552	17.5028	17.5811	17.4546	FALSE	FALSE	FALSE	FALSE	FALSE	FALSE	FALSE	FALSE	FALSE	FALSE	FALSE	FALSE	FALSE	FALSE	FALSE	FALSE	FALSE	FALSE
15.1166	15.5657	14.749	15.1155	14.9438	14.2013	14.0476	14.448	16.0266	15.894	15.7362	16.1972	15.534	15.5454	12.8079	15.4721	15.2873	15.2241	14.3015	14.4998	14.6471	14.3307	13.9547	14.8094	15.5639	15.5449	14.932	14.9204	15.726	15.2164	15.0063	14.9397	FALSE	FALSE	FALSE	FALSE	FALSE	FALSE	FALSE	FALSE	FALSE	FALSE	FALSE	FALSE	FALSE	FALSE	FALSE	FALSE	FALSE	FALSE
17.3901	17.4317	17.6829	17.8163	17.8714	17.8001	17.8534	17.8743	18.1276	17.9981	18.213	18.2017	17.7606	17.7549	17.54	17.9531	17.3062	17.3505	17.3854	17.455	17.6593	17.7876	17.6225	17.5761	17.7839	17.5668	17.6061	17.6583	17.3982	17.7143	17.4885	17.5548	FALSE	FALSE	FALSE	FALSE	FALSE	FALSE	FALSE	FALSE	FALSE	FALSE	FALSE	FALSE	FALSE	FALSE	FALSE	FALSE	FALSE	FALSE
16.2957	16.5065	16.7008	16.6368	16.292	16.6807	17.0029	16.7729	15.6761	16.0311	16.1652	15.9349	16.2644	16.0278	16.3688	16.3887	16.4516	16.468	16.5361	15.9504	16.4425	16.1909	16.1803	16.2547	15.6718	16.1122	15.6094	15.7551	15.8039	15.8452	16.0026	15.8528	FALSE	FALSE	FALSE	FALSE	FALSE	FALSE	FALSE	FALSE	FALSE	FALSE	FALSE	FALSE	FALSE	FALSE	FALSE	FALSE	FALSE	FALSE
12.6464	10.17	12.1843	12.6863	12.6722	13.2651	12.4827	12.7983	13.3314	13.5819	14.3309	13.5927	12.7362	13.0242	NaN	13.359	12.5712	11.8664	12.3996	12.9425	12.7708	12.276	12.197	11.8984	11.9427	11.9146	12.4706	11.7714	12.1505	12.4491	12.4974	13.2746	FALSE	FALSE	FALSE	FALSE	FALSE	FALSE	FALSE	FALSE	FALSE	FALSE	FALSE	FALSE	FALSE	FALSE	FALSE	FALSE	FALSE	FALSE
17.2841	17.358	17.3745	17.3578	16.9382	16.8441	16.7653	16.733	17.6268	17.5288	17.4855	17.4904	16.8301	16.7667	16.7856	16.756	16.761	16.7267	16.7527	16.5903	16.701	16.6187	16.5633	16.6421	16.6561	16.4861	16.4657	16.515	16.7501	16.6041	16.5463	16.5076	FALSE	FALSE	FALSE	FALSE	FALSE	FALSE	FALSE	FALSE	FALSE	FALSE	FALSE	FALSE	FALSE	FALSE	FALSE	FALSE	FALSE	FALSE
15.2636	16.017	15.6721	16.149	15.7415	15.2887	15.3336	15.3038	15.4872	15.774	15.2828	15.6166	15.075	14.7139	13.4973	14.9109	15.0175	14.7971	15.0137	15.1528	15.0169	14.9302	14.8738	14.9487	15.0127	14.6326	14.6276	14.6105	14.2353	14.6733	14.5591	14.7048	FALSE	FALSE	FALSE	FALSE	FALSE	FALSE	FALSE	FALSE	FALSE	FALSE	FALSE	FALSE	FALSE	FALSE	FALSE	FALSE	FALSE	FALSE
13.8521	14.0585	14.3266	13.7994	13.9227	14.1021	13.9412	14.0287	13.5467	13.7892	13.4747	13.923	13.7277	13.9681	15.2026	14.4444	14.1463	13.7208	13.0063	13.9374	13.8667	13.6256	13.6858	13.5891	13.8643	13.2736	13.1881	13.0725	13.3799	13.7222	13.6636	13.7607	FALSE	FALSE	FALSE	FALSE	FALSE	FALSE	FALSE	FALSE	FALSE	FALSE	FALSE	FALSE	FALSE	FALSE	FALSE	FALSE	FALSE	FALSE
15.2468	15.0714	15.8447	15.3049	12.8306	12.6451	12.6549	12.5463	16.4381	16.4197	15.5387	16.1155	12.9677	13.4907	12.6103	12.9976	13.027	12.8723	13.0726	12.6071	12.6272	12.6027	12.4665	12.5509	13.4707	13.6596	13.9464	13.4764	13.0932	13.1609	13.4298	13.0471	FALSE	FALSE	FALSE	FALSE	FALSE	FALSE	FALSE	FALSE	FALSE	FALSE	FALSE	FALSE	FALSE	FALSE	FALSE	FALSE	FALSE	FALSE
16.6265	16.9985	17.0583	16.8957	16.6668	16.7757	16.9662	16.8331	16.5466	16.7163	16.6566	16.5502	16.7536	16.792	16.9149	16.7184	16.5467	16.7342	16.7151	16.5842	16.6036	16.6472	16.5481	16.7298	16.4608	16.5661	16.5614	16.5201	16.4609	16.6113	16.5701	16.4638	FALSE	FALSE	FALSE	FALSE	FALSE	FALSE	FALSE	FALSE	FALSE	FALSE	FALSE	FALSE	FALSE	FALSE	FALSE	FALSE	FALSE	FALSE
17.6797	17.6024	17.704	17.6809	17.6849	17.7606	17.8506	17.752	17.1881	17.2823	17.2871	17.0926	17.6317	17.5242	17.2354	17.6415	17.4703	17.5799	17.6658	17.5226	17.6845	17.5641	17.6109	17.7179	17.3189	17.4984	17.4419	17.3806	17.6084	17.5433	17.4492	17.4917	FALSE	FALSE	FALSE	FALSE	FALSE	FALSE	FALSE	FALSE	FALSE	FALSE	FALSE	FALSE	FALSE	FALSE	FALSE	FALSE	FALSE	FALSE
15.341	15.3351	15.4943	15.4248	15.428	15.4886	15.7681	15.4923	15.1114	15.3498	15.1551	14.9478	15.323	15.3151	15.2974	15.4386	14.8163	15.0392	15.0707	15.027	15.4401	15.3452	15.2503	15.1741	14.6873	15.1755	14.8763	14.839	14.946	15.072	14.8972	15.084	FALSE	FALSE	FALSE	FALSE	FALSE	FALSE	FALSE	FALSE	FALSE	FALSE	FALSE	FALSE	FALSE	FALSE	FALSE	FALSE	FALSE	FALSE
17.5429	17.6226	17.6505	17.5851	17.5442	17.4179	17.465	17.2648	17.3457	17.5185	17.2443	17.4914	17.4336	17.618	17.3886	17.4368	17.4772	17.4161	17.2923	17.4786	17.3118	17.5731	17.4745	17.4175	17.2832	17.5863	17.3744	17.4395	17.2192	17.3908	17.3557	17.4244	FALSE	FALSE	FALSE	FALSE	FALSE	FALSE	FALSE	FALSE	FALSE	FALSE	FALSE	FALSE	FALSE	FALSE	FALSE	FALSE	FALSE	FALSE
15.6081	15.9037	15.9755	15.9521	15.5145	15.6319	15.6246	15.7627	15.7547	15.8838	15.6243	16.0177	15.3076	15.4684	15.7584	15.6139	15.367	15.5803	15.2391	15.3352	15.2274	15.3223	15.1707	15.214	15.1456	15.3362	15.0445	15.1808	15.0247	15.3332	15.0756	15.0828	FALSE	FALSE	FALSE	FALSE	FALSE	FALSE	FALSE	FALSE	FALSE	FALSE	FALSE	FALSE	FALSE	FALSE	FALSE	FALSE	FALSE	FALSE
17.5455	17.528	17.7393	17.6983	17.3266	17.3924	17.4865	17.609	17.0013	16.9933	17.0834	17.124	17.2535	17.3363	17.2208	17.3985	17.3643	17.4624	17.1467	17.2982	17.3817	17.3258	17.1392	17.1642	16.8694	17.0616	16.7832	16.8188	16.975	17.1542	16.973	17.0305	FALSE	FALSE	FALSE	FALSE	FALSE	FALSE	FALSE	FALSE	FALSE	FALSE	FALSE	FALSE	FALSE	FALSE	FALSE	FALSE	FALSE	FALSE
16.9621	16.9957	17.1903	17.2076	16.7213	16.8102	16.8602	16.9673	16.8287	16.9579	16.7026	16.9519	16.6275	16.677	16.6542	16.7711	16.585	16.7665	16.7059	16.5983	16.7298	16.6484	16.4256	16.3902	16.3282	16.4861	16.394	16.3178	16.3845	16.524	16.3884	16.3833	FALSE	FALSE	FALSE	FALSE	FALSE	FALSE	FALSE	FALSE	FALSE	FALSE	FALSE	FALSE	FALSE	FALSE	FALSE	FALSE	FALSE	FALSE
13.8206	14.0332	14.0701	14.0783	13.8392	14.1218	13.6669	13.7908	12.5423	12.578	13.6793	12.6827	13.5797	13.4481	14.0404	13.836	13.6495	13.5554	12.8671	13.3567	13.7546	13.036	13.0405	13.1507	12.6609	12.3012	12.5812	11.9022	12.6145	13.0135	13.4724	13.2787	FALSE	FALSE	FALSE	FALSE	FALSE	FALSE	FALSE	FALSE	FALSE	FALSE	FALSE	FALSE	FALSE	FALSE	FALSE	FALSE	FALSE	FALSE
14.9779	14.8585	14.7705	14.7888	15.2364	15.1032	14.9592	14.8597	15.266	15.338	15.4101	15.5134	15.3237	15.8675	13.824	15.2629	14.7027	14.5248	14.7864	14.47	14.6337	14.9119	15.017	15.0078	14.544	15.453	15.0574	15.0886	14.9454	15.2662	15.5043	15.4634	FALSE	FALSE	FALSE	FALSE	FALSE	FALSE	FALSE	FALSE	FALSE	FALSE	FALSE	FALSE	FALSE	FALSE	FALSE	FALSE	FALSE	FALSE
13.423	13.9132	13.8179	13.8511	13.8158	13.8443	13.3339	13.5812	13.1166	13.2138	13.6736	13.2847	13.8499	13.7574	13.9459	14.172	13.8922	13.5342	13.1313	13.4474	13.8086	13.7726	13.5944	13.3204	13.1879	13.3977	13.1013	13.0325	13.2204	13.7639	13.9621	14.1399	FALSE	FALSE	FALSE	FALSE	FALSE	FALSE	FALSE	FALSE	FALSE	FALSE	FALSE	FALSE	FALSE	FALSE	FALSE	FALSE	FALSE	FALSE
16.0341	16.2269	16.6631	16.7254	15.8813	16.2272	16.2992	16.2311	15.8406	15.751	16.4273	15.6078	15.9601	15.4338	15.5743	16.1019	15.3002	14.896	15.5391	15.1958	15.752	15.1933	15.4184	15.3908	14.8036	14.9372	12.8921	14.6195	14.5114	14.9828	15.1213	15.2217	FALSE	FALSE	FALSE	FALSE	FALSE	FALSE	FALSE	FALSE	FALSE	FALSE	FALSE	FALSE	FALSE	FALSE	FALSE	FALSE	FALSE	FALSE
16.8635	16.8765	16.9152	16.9222	16.382	16.2186	16.3757	16.2719	16.7537	16.6574	16.6326	16.5299	16.178	15.9787	15.5981	15.9577	16.1102	16.1231	15.9818	15.9181	15.9697	15.9184	15.7288	15.937	15.9456	16.0502	15.6483	15.6064	15.9951	15.8356	15.6811	15.6747	FALSE	FALSE	FALSE	FALSE	FALSE	FALSE	FALSE	FALSE	FALSE	FALSE	FALSE	FALSE	FALSE	FALSE	FALSE	FALSE	FALSE	FALSE
17.2572	17.2073	17.1345	17.2599	16.9575	16.939	16.8884	16.87	17.3251	17.1088	17.4571	17.23	16.9742	16.9008	17.0502	16.8339	17.1031	16.9363	17.1858	17.0854	16.9343	16.9954	16.9591	16.9421	16.9446	16.9414	16.8669	16.8511	16.979	16.9169	16.9724	16.9102	FALSE	FALSE	FALSE	FALSE	FALSE	FALSE	FALSE	FALSE	FALSE	FALSE	FALSE	FALSE	FALSE	FALSE	FALSE	FALSE	FALSE	FALSE
18.1094	18.0158	17.9941	17.6677	17.9824	18.0367	17.7977	17.9791	17.6917	17.7753	17.8641	17.7755	18.1532	18.2943	17.5747	18.1466	18.0549	18.099	18.1682	18.1457	17.7657	18.2053	18.0401	18.0375	17.9461	18.0095	17.7876	17.8445	17.9617	18.0452	18.0044	18.2358	FALSE	FALSE	FALSE	FALSE	FALSE	FALSE	FALSE	FALSE	FALSE	FALSE	FALSE	FALSE	FALSE	FALSE	FALSE	FALSE	FALSE	FALSE
12.0735	12.2784	12.0586	12.9944	14.1836	14.131	14.2995	13.99	13.9649	13.6201	14.8453	14.0274	14.3935	14.4903	14.6984	14.6073	12.6671	12.955	13.1911	12.974	13.3491	14.0349	13.8815	14.2681	13.9693	15.2993	14.2815	14.2112	14.3786	14.2833	14.2673	14.2179	FALSE	FALSE	FALSE	FALSE	FALSE	FALSE	FALSE	FALSE	FALSE	FALSE	FALSE	FALSE	FALSE	FALSE	FALSE	FALSE	FALSE	FALSE
14.1862	14.2113	13.9268	14.3121	15.6075	15.606	15.4377	15.5568	15.0987	14.785	15.6261	15.3968	15.3248	15.2146	15.0898	15.4305	14.3561	14.3237	14.3135	14.2515	15.1123	15.2072	15.2233	15.2169	15.209	15.5965	15.1477	15.1626	15.1443	15.0188	15.069	14.946	FALSE	FALSE	FALSE	FALSE	FALSE	FALSE	FALSE	FALSE	FALSE	FALSE	FALSE	FALSE	FALSE	FALSE	FALSE	FALSE	FALSE	FALSE
12.9812	13.1137	12.7455	12.8574	13.9071	14.1384	13.851	13.9952	13.589	13.4923	14.0098	13.7542	13.72	14.2143	14.0489	14.1543	13.2439	13.4764	13.39	13.2589	13.8376	14.1439	13.9126	14.0055	13.6952	14.2522	13.9348	13.8983	13.7776	14.0084	14.1756	14.0142	FALSE	FALSE	FALSE	FALSE	FALSE	FALSE	FALSE	FALSE	FALSE	FALSE	FALSE	FALSE	FALSE	FALSE	FALSE	FALSE	FALSE	FALSE
14.3674	14.4196	14.1732	14.5915	15.196	15.3036	15.3308	15.0869	14.6859	14.3989	15.0259	14.764	15.0449	15.0863	14.7971	15.2173	14.5275	14.6793	14.8192	14.5781	15.002	15.1586	15.1409	15.1139	14.8667	15.1921	14.7703	15.0172	14.9431	14.8706	15.0138	14.8805	FALSE	FALSE	FALSE	FALSE	FALSE	FALSE	FALSE	FALSE	FALSE	FALSE	FALSE	FALSE	FALSE	FALSE	FALSE	FALSE	FALSE	FALSE
14.0671	13.8497	13.9273	14.023	14.2654	14.3834	14.3158	14.4012	14.4125	14.3916	14.4703	14.5115	14.3262	14.4159	13.1134	14.3427	13.8785	13.8933	14.0331	13.9503	14.2798	14.0795	14.1781	14.1252	14.0577	14.4024	14.2292	14.2189	14.1223	13.9373	14.1813	14.0789	FALSE	FALSE	FALSE	FALSE	FALSE	FALSE	FALSE	FALSE	FALSE	FALSE	FALSE	FALSE	FALSE	FALSE	FALSE	FALSE	FALSE	FALSE
NaN	NaN	NaN	NaN	NaN	NaN	NaN	NaN	10.0137	10.0633	NaN	9.32562	NaN	9.1286	9.40096	NaN	NaN	7.66642	NaN	NaN	NaN	NaN	8.39738	NaN	NaN	9.52427	10.1443	10.0633	NaN	NaN	NaN	NaN	FALSE	FALSE	FALSE	FALSE	FALSE	FALSE	FALSE	FALSE	FALSE	FALSE	FALSE	FALSE	FALSE	FALSE	FALSE	FALSE	FALSE	FALSE
10.1999	10.751	10.7589	NaN	10.9362	12.2403	11.5007	11.8117	11.7461	12.1863	10.5951	11.4016	10.6204	11.1228	10.5605	10.8931	8.59473	NaN	9.70313	NaN	NaN	11.0944	11.7633	10.3808	9.06253	11.8134	9.98506	10.6461	NaN	NaN	NaN	10.5168	FALSE	FALSE	FALSE	FALSE	FALSE	FALSE	FALSE	FALSE	FALSE	FALSE	FALSE	FALSE	FALSE	FALSE	FALSE	FALSE	FALSE	FALSE
12.6337	12.5012	12.1718	12.7924	12.7612	12.8211	12.7174	12.4764	13.2121	13.0737	13.0908	13.2304	12.6591	12.9698	12.9332	13.0526	12.8382	12.788	12.7025	13.1296	12.3371	12.9734	12.8818	12.5945	12.7613	12.947	12.8704	13.0447	12.8457	12.877	12.9559	13.0795	FALSE	FALSE	FALSE	FALSE	FALSE	FALSE	FALSE	FALSE	FALSE	FALSE	FALSE	FALSE	FALSE	FALSE	FALSE	FALSE	FALSE	FALSE
12.4831	12.0841	12.5758	12.4037	12.3122	11.9771	11.9882	11.9733	12.8015	12.7705	12.5556	13.0388	13.1983	13.216	13.3077	13.134	12.2252	12.0219	12.2235	12.4363	11.9485	12.3126	12.0876	11.8296	12.2757	12.006	11.9094	12.3906	12.5439	12.7799	12.7502	12.7865	FALSE	FALSE	FALSE	FALSE	FALSE	FALSE	FALSE	FALSE	FALSE	FALSE	FALSE	FALSE	FALSE	FALSE	FALSE	FALSE	FALSE	FALSE
11.3103	12.3406	10.9668	8.72239	NaN	11.6429	NaN	NaN	12.9477	12.9622	11.83	12.0809	NaN	11.1661	11.9397	11.0893	10.8792	10.4858	11.0977	9.62358	NaN	12.0323	9.43075	NaN	10.227	10.7515	10.0913	10.5569	10.3391	11.8042	10.7699	10.6716	FALSE	FALSE	FALSE	FALSE	FALSE	FALSE	FALSE	FALSE	FALSE	FALSE	FALSE	FALSE	FALSE	FALSE	FALSE	FALSE	FALSE	FALSE
10.3297	12.0222	10.12	12.4327	9.5391	11.4962	11.7203	11.6007	12.1061	12.4664	12.0642	11.4619	11.3504	12.2369	12.1466	11.5615	NaN	9.15452	10.3927	9.78538	10.9755	10.133	10.1759	10.5134	10.8051	11.8717	11.2917	10.5036	11.221	NaN	9.48492	11.7307	FALSE	FALSE	FALSE	FALSE	FALSE	FALSE	FALSE	FALSE	FALSE	FALSE	FALSE	FALSE	FALSE	FALSE	FALSE	FALSE	FALSE	FALSE
8.43807	NaN	NaN	7.91383	NaN	NaN	NaN	NaN	12.6856	12.2649	11.7502	12.0441	NaN	NaN	NaN	NaN	NaN	NaN	NaN	NaN	NaN	NaN	NaN	NaN	NaN	NaN	NaN	NaN	NaN	NaN	NaN	NaN	FALSE	FALSE	FALSE	FALSE	FALSE	FALSE	FALSE	FALSE	FALSE	FALSE	FALSE	FALSE	FALSE	FALSE	FALSE	FALSE	FALSE	FALSE
13.9687	13.1526	13.8287	14.3141	13.1197	12.5545	13.3986	13.1892	15.4294	15.178	14.857	15.1615	14.0214	13.9733	13.6635	14.0223	12.0998	12.0061	11.818	11.8954	12.8798	11.8377	12.2035	12.0734	12.6286	13.1441	12.465	12.5173	12.8573	13.132	12.8495	13.0731	FALSE	FALSE	FALSE	FALSE	FALSE	FALSE	FALSE	FALSE	FALSE	FALSE	FALSE	FALSE	FALSE	FALSE	FALSE	FALSE	FALSE	FALSE
14.2935	14.6584	11.1573	11.277	9.40581	13.2903	13.8403	13.8069	11.7484	12.5219	11.9298	12.8291	12.1826	13.2465	12.9113	13.281	NaN	10.9102	NaN	NaN	NaN	NaN	NaN	11.6334	NaN	13.3912	10.1251	11.8995	NaN	NaN	11.9957	11.2982	FALSE	FALSE	FALSE	FALSE	FALSE	FALSE	FALSE	FALSE	FALSE	FALSE	FALSE	FALSE	FALSE	FALSE	FALSE	FALSE	FALSE	FALSE
8.53151	10.8773	NaN	12.7862	11.8067	11.6254	11.8096	11.9431	12.4665	12.7392	13.2146	12.7616	12.478	12.5618	12.5293	12.7241	NaN	NaN	NaN	NaN	11.0032	10.3513	10.2158	10.1712	11.7343	12.8273	10.7485	11.0849	11.5542	11.4196	10.6682	11.5809	FALSE	FALSE	FALSE	FALSE	FALSE	FALSE	FALSE	FALSE	FALSE	FALSE	FALSE	FALSE	FALSE	FALSE	FALSE	FALSE	FALSE	FALSE
12.5422	13.6852	12.7401	12.7408	13.5833	13.2875	13.3271	13.7383	13.2964	13.2499	13.4952	13.2641	13.2351	13.4626	12.8286	13.607	11.5158	11.7274	10.2344	11.9421	13.2106	12.8525	13.0893	12.3368	12.7144	13.5924	13.0847	12.8872	12.8787	12.9412	13.0297	13.0939	FALSE	FALSE	FALSE	FALSE	FALSE	FALSE	FALSE	FALSE	FALSE	FALSE	FALSE	FALSE	FALSE	FALSE	FALSE	FALSE	FALSE	FALSE
11.5635	11.224	11.6348	11.6136	12.2872	11.8731	12.1503	11.6072	13.0517	12.9475	12.8718	13.1237	12.462	12.4599	12.6032	12.6025	11.9254	12.0777	9.88243	10.0271	11.7921	10.6847	10.9615	11.3119	11.4498	12.8562	11.7322	11.8239	12.1855	11.9374	11.8783	12.1915	FALSE	FALSE	FALSE	FALSE	FALSE	FALSE	FALSE	FALSE	FALSE	FALSE	FALSE	FALSE	FALSE	FALSE	FALSE	FALSE	FALSE	FALSE
11.9165	9.39982	10.0587	10.0352	11.6904	10.8873	11.222	NaN	12.2521	12.2764	12.7349	12.4154	12.4087	12.3967	12.1554	11.6201	NaN	NaN	NaN	NaN	10.1876	9.47759	10.1049	9.72893	10.2354	12.3504	10.5777	9.15745	11.4537	10.9946	11.2429	11.2961	FALSE	FALSE	FALSE	FALSE	FALSE	FALSE	FALSE	FALSE	FALSE	FALSE	FALSE	FALSE	FALSE	FALSE	FALSE	FALSE	FALSE	FALSE
NaN	10.3435	NaN	NaN	11.1445	NaN	NaN	NaN	11.0885	10.942	10.726	11.27	NaN	10.5355	11.3998	10.7597	NaN	NaN	NaN	NaN	NaN	NaN	NaN	NaN	NaN	11.0695	NaN	9.99716	11.3491	NaN	NaN	NaN	FALSE	FALSE	FALSE	FALSE	FALSE	FALSE	FALSE	FALSE	FALSE	FALSE	FALSE	FALSE	FALSE	FALSE	FALSE	FALSE	FALSE	FALSE
13.6439	14.8133	14.7733	14.9613	14.4774	14.1548	14.4476	14.2519	14.7292	14.7342	14.9778	15.0465	14.1403	13.6514	14.4881	13.6173	13.4389	13.169	13.1808	13.1687	14.213	13.4412	13.346	13.331	12.6696	13.0769	13.1301	13.5058	12.4451	13.8456	13.0213	12.8908	FALSE	FALSE	FALSE	FALSE	FALSE	FALSE	FALSE	FALSE	FALSE	FALSE	FALSE	FALSE	FALSE	FALSE	FALSE	FALSE	FALSE	FALSE
NaN	10.5962	NaN	NaN	7.86669	NaN	NaN	NaN	NaN	NaN	NaN	7.30536	11.3604	10.6551	10.1588	11.0031	9.03043	NaN	NaN	NaN	NaN	10.9869	NaN	NaN	NaN	NaN	NaN	NaN	10.9808	10.8229	10.545	10.3352	FALSE	FALSE	FALSE	FALSE	FALSE	FALSE	FALSE	FALSE	FALSE	FALSE	FALSE	FALSE	FALSE	FALSE	FALSE	FALSE	FALSE	FALSE
19.1388	19.191	18.9575	19.4443	18.8396	18.5098	18.4861	18.6409	18.8608	18.5752	18.8396	18.9012	19.0859	19.002	18.7566	19.0428	18.7445	18.6134	18.391	18.6899	18.2522	18.0473	18.0353	17.8977	18.241	18.736	18.3001	18.2046	18.3496	18.261	18.2679	18.3851	FALSE	FALSE	FALSE	FALSE	FALSE	FALSE	FALSE	FALSE	FALSE	FALSE	FALSE	FALSE	FALSE	FALSE	FALSE	FALSE	FALSE	FALSE
12.0315	12.3317	12.4227	12.5817	12.0766	12.1772	12.1566	12.0853	12.5522	12.7135	12.4115	13.0408	12.2211	11.9581	12.3737	12.0588	11.8828	12.0243	11.44	11.1927	11.9185	12.0445	12.0664	10.7174	12.0601	12.6444	11.635	12.221	11.1114	11.7864	11.4849	11.6712	FALSE	FALSE	FALSE	FALSE	FALSE	FALSE	FALSE	FALSE	FALSE	FALSE	FALSE	FALSE	FALSE	FALSE	FALSE	FALSE	FALSE	FALSE
11.5885	11.6952	12.0585	11.8273	12.7222	12.8619	12.517	12.9642	12.2533	12.1628	12.8433	11.9928	12.2601	12.6656	13.1944	12.8829	12.5924	12.1546	11.7797	12.2288	12.5997	12.776	12.4821	12.4182	12.5619	12.9546	12.3349	12.2879	11.9346	12.3271	12.5173	12.5084	FALSE	FALSE	FALSE	FALSE	FALSE	FALSE	FALSE	FALSE	FALSE	FALSE	FALSE	FALSE	FALSE	FALSE	FALSE	FALSE	FALSE	FALSE
13.2105	13.231	12.9405	12.9312	13.4844	12.7652	12.2876	13.1914	13.2881	13.4896	13.0598	13.4373	13.3403	13.3259	13.6356	13.2783	12.8781	12.878	12.158	12.7521	12.0595	12.9133	12.6363	12.3136	12.6662	13.0892	12.4037	12.7505	12.7249	12.975	12.4339	12.7309	FALSE	FALSE	FALSE	FALSE	FALSE	FALSE	FALSE	FALSE	FALSE	FALSE	FALSE	FALSE	FALSE	FALSE	FALSE	FALSE	FALSE	FALSE
13.069	12.7901	13.1014	13.7195	12.3665	12.9103	12.6117	14.0569	13.5752	13.4733	13.3983	13.2806	12.7092	13.208	13.3769	13.0441	13.5491	12.4707	12.6505	12.7708	12.0799	12.8845	13.227	12.6586	12.7457	13.3052	12.8849	12.4743	12.634	12.974	12.8346	12.8641	FALSE	FALSE	FALSE	FALSE	FALSE	FALSE	FALSE	FALSE	FALSE	FALSE	FALSE	FALSE	FALSE	FALSE	FALSE	FALSE	FALSE	FALSE
12.0439	11.1684	11.4997	11.9736	12.5021	12.1552	11.8874	11.7341	11.7118	11.6274	12.3767	11.7114	12.3946	12.8249	13.2116	12.5774	11.6791	11.5421	11.1607	11.931	11.3179	12.2121	11.6803	11.6562	11.9591	12.2107	12.0066	11.8729	12.2946	12.3769	11.8843	12.2829	FALSE	FALSE	FALSE	FALSE	FALSE	FALSE	FALSE	FALSE	FALSE	FALSE	FALSE	FALSE	FALSE	FALSE	FALSE	FALSE	FALSE	FALSE
12.2488	11.1725	11.6893	12.3736	11.4896	12.6514	12.2261	12.7627	13.6871	13.3288	13.7553	13.409	12.9905	13.0696	NaN	13.3183	12.1064	12.0382	11.4195	12.2428	10.9733	12.073	12.3644	12.2804	12.7228	12.9569	12.6898	12.6144	12.0212	12.5266	12.3157	12.5678	FALSE	FALSE	FALSE	FALSE	FALSE	FALSE	FALSE	FALSE	FALSE	FALSE	FALSE	FALSE	FALSE	FALSE	FALSE	FALSE	FALSE	FALSE
14.0444	14.4993	14.0514	14.4237	13.9721	14.0036	13.8258	14.1432	15.1834	15.0566	15.2162	15.2537	14.603	14.6198	14.2542	14.5164	13.4357	13.411	13.1809	13.2159	13.4774	13.45	13.4898	13.3465	13.8187	14.0387	13.7106	14.0026	13.9907	13.8608	13.79	13.9025	FALSE	FALSE	FALSE	FALSE	FALSE	FALSE	FALSE	FALSE	FALSE	FALSE	FALSE	FALSE	FALSE	FALSE	FALSE	FALSE	FALSE	FALSE
13.3133	13.266	13.3209	13.4694	14.892	15.2929	15.0569	15.1085	14.6471	13.8676	14.6866	14.7138	16.2802	16.3149	16.2958	16.1545	13.3824	13.3012	13.2473	13.4389	14.1849	14.7115	14.7033	14.6014	14.7014	14.1678	14.5245	14.5136	15.2879	15.3388	15.3263	15.1661	FALSE	FALSE	FALSE	FALSE	FALSE	FALSE	FALSE	FALSE	FALSE	FALSE	FALSE	FALSE	FALSE	FALSE	FALSE	FALSE	FALSE	FALSE
11.7555	12.0848	11.6575	11.7813	13.035	13.5597	13.4947	13.5144	12.4626	12.5365	12.6392	12.8523	14.3011	14.3956	14.5898	14.5362	12.467	12.7343	11.8949	12.309	13.2307	13.3031	12.9174	13.2182	12.9664	12.9714	12.8006	12.9781	13.3854	13.6799	13.408	13.2434	FALSE	FALSE	FALSE	FALSE	FALSE	FALSE	FALSE	FALSE	FALSE	FALSE	FALSE	FALSE	FALSE	FALSE	FALSE	FALSE	FALSE	FALSE
13.4247	13.3976	13.3935	13.36	13.768	14.2376	14.0351	14.082	13.8528	13.8438	13.9131	13.9911	15.3377	15.3171	15.3149	15.3198	12.848	13.0726	12.9588	13.1845	14.2695	13.6315	13.8894	13.7228	13.5084	14.021	13.5556	13.6955	14.4133	14.0785	14.1502	14.3524	FALSE	FALSE	FALSE	FALSE	FALSE	FALSE	FALSE	FALSE	FALSE	FALSE	FALSE	FALSE	FALSE	FALSE	FALSE	FALSE	FALSE	FALSE
13.0972	12.8601	12.4528	12.6005	12.9189	14.3787	14.1679	14.2114	13.9514	13.6396	14.1937	14.1206	15.3376	15.3762	14.4789	15.4238	12.673	12.8128	12.9365	12.8661	10.7553	13.7568	13.7207	13.8354	13.7778	14.1327	13.9725	14.0413	14.3169	14.4034	14.398	14.4291	FALSE	FALSE	FALSE	FALSE	FALSE	FALSE	FALSE	FALSE	FALSE	FALSE	FALSE	FALSE	FALSE	FALSE	FALSE	FALSE	FALSE	FALSE
13.3432	13.086	13.2443	13.5768	14.579	14.1721	14.1272	14.2304	13.9569	13.1836	13.6339	13.9629	14.6611	14.8572	15.2042	15.0557	13.5477	13.8149	12.9196	13.5229	NaN	14.1705	14.0699	13.9238	13.9909	14.3447	13.8899	13.8515	14.3753	14.4443	14.1485	14.3804	FALSE	FALSE	FALSE	FALSE	FALSE	FALSE	FALSE	FALSE	FALSE	FALSE	FALSE	FALSE	FALSE	FALSE	FALSE	FALSE	FALSE	FALSE
11.5119	11.9959	11.2169	11.0431	12.0894	12.6638	12.4116	12.3197	12.5699	12.269	12.9522	13.248	14.3999	14.7055	13.5684	14.568	11.0768	10.7473	11.5112	11.5798	12.1558	12.5698	12.4325	12.1729	12.5099	12.6931	12.5713	12.8543	12.9802	12.7332	13.3498	13.0494	FALSE	FALSE	FALSE	FALSE	FALSE	FALSE	FALSE	FALSE	FALSE	FALSE	FALSE	FALSE	FALSE	FALSE	FALSE	FALSE	FALSE	FALSE
14.7049	14.8993	14.6168	14.7166	12.4864	15.4821	15.2062	15.2693	15.4336	14.8838	15.3762	15.655	16.4324	16.5198	16.1031	16.3867	14.7791	14.9293	14.7399	14.9179	9.76225	15.4866	15.2998	15.2091	15.5368	15.2114	15.3433	15.4274	15.8248	15.8172	15.8265	15.8565	FALSE	FALSE	FALSE	FALSE	FALSE	FALSE	FALSE	FALSE	FALSE	FALSE	FALSE	FALSE	FALSE	FALSE	FALSE	FALSE	FALSE	FALSE
14.2448	14.2209	14.3179	14.2408	14.3931	14.5593	14.7504	14.6606	14.4751	14.5244	14.4492	14.6051	14.4686	14.4465	14.6169	14.5442	14.0772	14.1131	14.0072	14.0325	14.5283	14.503	14.5068	14.5476	14.3437	14.7505	14.2317	14.0679	14.3603	14.2304	14.1511	14.1517	FALSE	FALSE	FALSE	FALSE	FALSE	FALSE	FALSE	FALSE	FALSE	FALSE	FALSE	FALSE	FALSE	FALSE	FALSE	FALSE	FALSE	FALSE
12.7629	12.8289	12.9463	12.9083	12.9271	12.8343	13.005	12.9699	12.9789	13.4377	13.1797	13.2925	12.9581	13.1199	12.6461	13.4428	12.1507	12.1754	11.9409	12.3936	12.912	12.561	12.1699	12.5498	12.6851	13.0992	12.5276	12.57	12.7272	12.7418	12.579	12.6975	FALSE	FALSE	FALSE	FALSE	FALSE	FALSE	FALSE	FALSE	FALSE	FALSE	FALSE	FALSE	FALSE	FALSE	FALSE	FALSE	FALSE	FALSE
13.4908	12.3252	12.7503	13.5091	13.2949	13.3804	13.6016	13.4531	14.2383	14.0343	14.0974	14.2566	13.2316	13.405	12.9679	13.3788	12.7741	12.6652	12.7353	12.589	12.6007	13.1441	13.2923	13.3438	13.1765	13.686	13.1907	13.1576	13.1373	13.0013	12.9695	12.9918	FALSE	FALSE	FALSE	FALSE	FALSE	FALSE	FALSE	FALSE	FALSE	FALSE	FALSE	FALSE	FALSE	FALSE	FALSE	FALSE	FALSE	FALSE
14.5715	14.232	14.7569	14.5321	14.2543	14.0135	14.0503	14.2015	14.3596	14.6286	14.0934	14.0525	13.7192	13.7344	13.5169	13.738	14.6092	14.6588	14.4846	14.5609	13.9093	14.3604	14.0885	14.2186	14.203	14.2967	14.0951	14.1367	13.9541	13.898	13.9922	13.8121	FALSE	FALSE	FALSE	FALSE	FALSE	FALSE	FALSE	FALSE	FALSE	FALSE	FALSE	FALSE	FALSE	FALSE	FALSE	FALSE	FALSE	FALSE
14.8027	14.513	14.5691	14.6555	14.2352	14.0496	13.883	14.0524	14.9297	14.8359	14.923	14.8602	14.2051	14.3535	14.152	14.2012	13.9449	14.0419	14.0749	14.0316	13.7515	14.0283	13.7075	13.975	14.2523	14.2619	14.1124	14.097	14.1064	14.1466	14.1036	14.0901	FALSE	FALSE	FALSE	FALSE	FALSE	FALSE	FALSE	FALSE	FALSE	FALSE	FALSE	FALSE	FALSE	FALSE	FALSE	FALSE	FALSE	FALSE
12.7046	12.1637	12.2615	12.0759	12.1036	12.4123	12.037	12.2553	12.9544	13.3746	13.3383	12.9695	NaN	12.4326	NaN	11.663	11.6885	12.7923	12.0736	11.8342	9.66887	NaN	NaN	11.2108	12.1086	11.4913	9.95693	11.3732	11.6536	10.6079	NaN	12.8299	FALSE	FALSE	FALSE	FALSE	FALSE	FALSE	FALSE	FALSE	FALSE	FALSE	FALSE	FALSE	FALSE	FALSE	FALSE	FALSE	FALSE	FALSE
13.994	14.6476	13.1958	14.2238	16.3824	16.8812	16.907	16.9426	13.6768	13.3233	15.3283	14.7574	16.5234	16.6552	16.2542	16.8196	15.8541	16.1773	15.4244	15.6813	16.4993	16.4194	16.2042	16.5279	16.0836	16.2436	16.0876	16.3839	16.5039	16.5606	16.5268	15.9897	FALSE	FALSE	FALSE	FALSE	FALSE	FALSE	FALSE	FALSE	FALSE	FALSE	FALSE	FALSE	FALSE	FALSE	FALSE	FALSE	FALSE	FALSE
14.3954	14.4668	14.4306	14.4874	14.107	13.8018	13.7751	13.9049	14.6056	14.5735	14.7505	14.7422	13.9841	14.0926	14.187	14.0218	14.1436	14.1468	13.9228	14.0455	13.6783	13.8857	13.7867	13.7929	13.9851	13.9429	13.9174	13.9503	13.8955	13.9614	13.9694	14.0395	FALSE	FALSE	FALSE	FALSE	FALSE	FALSE	FALSE	FALSE	FALSE	FALSE	FALSE	FALSE	FALSE	FALSE	FALSE	FALSE	FALSE	FALSE
17.1375	17.051	17.121	17.0875	16.6352	16.6608	16.655	16.5031	17.5833	17.4564	17.2295	17.2679	16.549	16.6018	16.255	16.5374	16.4872	16.4381	16.5649	16.5681	16.4913	16.4443	16.5383	16.4319	16.513	16.5493	16.6636	16.5553	16.7031	16.4763	16.5301	16.5235	FALSE	FALSE	FALSE	FALSE	FALSE	FALSE	FALSE	FALSE	FALSE	FALSE	FALSE	FALSE	FALSE	FALSE	FALSE	FALSE	FALSE	FALSE
15.0502	14.9952	15.1763	15.004	14.435	14.3885	13.9868	13.9037	15.5008	15.3751	15.1633	15.3824	14.687	14.9069	14.9582	14.6431	14.8359	14.7499	14.6367	14.7142	14.0308	14.5411	14.1764	14.3952	14.8174	14.7789	14.64	14.7174	14.7852	14.7342	14.7275	14.7261	FALSE	FALSE	FALSE	FALSE	FALSE	FALSE	FALSE	FALSE	FALSE	FALSE	FALSE	FALSE	FALSE	FALSE	FALSE	FALSE	FALSE	FALSE
14.4003	14.3538	14.4125	14.2944	14.069	13.8752	13.768	13.8324	14.7505	14.7967	14.5988	14.6003	14.0029	13.9963	13.1137	13.9034	14.0933	14.0282	13.8903	13.9882	13.9124	13.974	13.8362	13.8467	14.0357	13.9563	14.0816	14.0169	14.0182	14.1785	13.9205	14.0397	FALSE	FALSE	FALSE	FALSE	FALSE	FALSE	FALSE	FALSE	FALSE	FALSE	FALSE	FALSE	FALSE	FALSE	FALSE	FALSE	FALSE	FALSE
15.1124	14.9818	15.2454	15.0939	14.5347	14.5591	14.6403	14.4539	15.3076	15.2529	15.1639	15.1007	14.5191	14.4805	14.1989	14.4707	14.8661	14.8292	15.0588	14.8722	14.5013	14.512	14.7312	14.6049	14.7368	14.6619	14.7841	14.6815	14.6279	14.571	14.606	14.6357	FALSE	FALSE	FALSE	FALSE	FALSE	FALSE	FALSE	FALSE	FALSE	FALSE	FALSE	FALSE	FALSE	FALSE	FALSE	FALSE	FALSE	FALSE
15.1392	15.0244	15.0359	15.1366	14.4408	14.4374	14.6606	14.5956	15.2217	15.3469	15.315	15.2923	14.3895	14.554	14.4346	14.4157	14.991	14.8267	14.8359	14.7699	14.4709	14.5372	14.6156	14.5856	14.5872	14.6484	14.7148	14.6631	14.7619	14.5433	14.4949	14.5797	FALSE	FALSE	FALSE	FALSE	FALSE	FALSE	FALSE	FALSE	FALSE	FALSE	FALSE	FALSE	FALSE	FALSE	FALSE	FALSE	FALSE	FALSE
16.8411	16.6434	16.776	16.7199	16.5164	16.4258	16.5453	16.4814	17.1453	17.1377	16.7812	17.0037	16.4608	16.5584	16.2765	16.3913	16.9025	16.7772	16.7326	16.7795	16.6657	16.7212	16.7261	16.6648	16.7264	16.5172	16.7512	16.7188	16.85	16.7881	16.7069	16.7948	FALSE	FALSE	FALSE	FALSE	FALSE	FALSE	FALSE	FALSE	FALSE	FALSE	FALSE	FALSE	FALSE	FALSE	FALSE	FALSE	FALSE	FALSE
16.0036	15.8446	16.0567	15.7487	15.7802	15.6065	15.7185	15.7102	15.9907	16.1276	15.7196	15.8503	15.6339	15.4844	15.3198	15.524	16.5527	16.4348	16.5961	16.4976	16.4758	16.1342	16.3782	16.243	16.1717	15.8637	16.3299	16.0845	16.3417	16.1777	16.1358	16.3289	FALSE	FALSE	FALSE	FALSE	FALSE	FALSE	FALSE	FALSE	FALSE	FALSE	FALSE	FALSE	FALSE	FALSE	FALSE	FALSE	FALSE	FALSE
13.434	13.9572	13.4931	13.0855	14.6774	13.5529	14.1026	13.6552	13.0529	13.537	13.0618	13.5874	14.4082	14.856	14.9208	14.7779	14.7229	14.8765	14.9158	14.9309	14.3769	14.4998	13.7115	14.2396	13.8907	14.2666	14.3319	14.4318	14.0266	15.0043	14.6118	14.3971	FALSE	FALSE	FALSE	FALSE	FALSE	FALSE	FALSE	FALSE	FALSE	FALSE	FALSE	FALSE	FALSE	FALSE	FALSE	FALSE	FALSE	FALSE
15.9925	15.9316	15.6445	15.8519	16.2712	16.1023	16.1826	15.7158	15.4121	15.5224	15.6379	15.3436	16.1047	16.2974	17.1077	16.2673	16.2394	16.3618	16.5236	16.2078	15.6347	15.8134	15.8978	15.4552	15.5804	15.6592	15.5611	15.6028	15.9673	15.9331	15.9231	15.9126	FALSE	FALSE	FALSE	FALSE	FALSE	FALSE	FALSE	FALSE	FALSE	FALSE	FALSE	FALSE	FALSE	FALSE	FALSE	FALSE	FALSE	FALSE
17.4973	17.3722	17.288	17.2582	17.284	17.2241	17.169	17.2158	17.0285	17.1125	16.9081	17.0427	17.2518	17.3888	17.3389	17.1957	17.6025	17.5055	17.4818	17.4828	17.2162	17.3597	17.2937	17.2532	17.1634	17.1374	17.1263	17.1782	17.3245	17.3447	17.3209	17.3297	FALSE	FALSE	FALSE	FALSE	FALSE	FALSE	FALSE	FALSE	FALSE	FALSE	FALSE	FALSE	FALSE	FALSE	FALSE	FALSE	FALSE	FALSE
17.9656	17.9032	17.8125	18.1681	17.5799	17.5306	17.6142	17.5246	17.7733	17.6862	18.0065	17.6692	17.2243	17.1692	17.1155	17.1439	17.0467	17.3711	17.2341	17.3429	17.1463	17.2978	17.3081	17.2296	17.0791	17.0852	16.98	17.0499	17.0521	17.145	17.0386	17.0719	FALSE	FALSE	FALSE	FALSE	FALSE	FALSE	FALSE	FALSE	FALSE	FALSE	FALSE	FALSE	FALSE	FALSE	FALSE	FALSE	FALSE	FALSE
16.4941	16.51	16.7115	16.5344	15.0407	14.6524	15.0197	14.7646	16.2929	16.4304	15.7736	15.9154	14.8227	14.8271	14.6635	14.812	14.9863	14.864	15.1804	14.8074	14.8713	14.5376	14.8301	14.5888	14.6203	14.7749	14.7215	14.7126	14.7248	14.8181	14.7564	14.817	FALSE	FALSE	FALSE	FALSE	FALSE	FALSE	FALSE	FALSE	FALSE	FALSE	FALSE	FALSE	FALSE	FALSE	FALSE	FALSE	FALSE	FALSE
17.4077	17.4658	17.2415	17.4593	18.1964	18.17	18.1187	18.119	16.9689	16.8901	17.3614	17.1295	17.9379	17.9117	18.0896	17.8973	17.8242	17.7899	17.7471	17.8011	17.9917	17.9874	17.986	17.9519	17.6445	17.9514	17.6691	17.6707	17.9225	17.7606	17.8161	17.825	FALSE	FALSE	FALSE	FALSE	FALSE	FALSE	FALSE	FALSE	FALSE	FALSE	FALSE	FALSE	FALSE	FALSE	FALSE	FALSE	FALSE	FALSE
16.4845	16.5827	16.4542	16.4471	16.4002	15.7371	16.0126	16.0315	16.4917	16.5354	16.4539	16.4882	15.9258	16.0174	15.8818	15.9661	15.9995	16.0124	16.0871	16.1176	16.3966	15.8185	16.08	16.0187	16.3202	16.3748	16.3956	16.2845	16.2133	16.1615	15.9138	16.3034	FALSE	FALSE	FALSE	FALSE	FALSE	FALSE	FALSE	FALSE	FALSE	FALSE	FALSE	FALSE	FALSE	FALSE	FALSE	FALSE	FALSE	FALSE
18.6793	18.7543	18.4232	18.7956	18.4433	18.4227	18.5325	18.5497	18.7174	18.4716	18.5402	18.5435	18.3375	18.5729	18.3558	18.5243	18.4248	18.3844	18.3368	18.3874	18.1381	18.1351	18.0729	18.1374	18.0606	18.1352	18.0404	17.9306	18.1028	18.0898	18.1092	18.1104	FALSE	FALSE	FALSE	FALSE	FALSE	FALSE	FALSE	FALSE	FALSE	FALSE	FALSE	FALSE	FALSE	FALSE	FALSE	FALSE	FALSE	FALSE
7.55466	11.4751	10.2573	12.3431	10.3622	NaN	NaN	NaN	14.0481	11.3357	8.83856	11.333	10.7935	10.7401	9.65677	10.1812	11.1477	9.38045	10.6276	NaN	NaN	NaN	NaN	NaN	NaN	9.26845	10.4556	NaN	10.7702	8.6787	10.9002	11.7937	FALSE	FALSE	FALSE	FALSE	FALSE	FALSE	FALSE	FALSE	FALSE	FALSE	FALSE	FALSE	FALSE	FALSE	FALSE	FALSE	FALSE	FALSE
15.0596	15.0313	14.6567	15.0027	16.348	16.4919	16.2426	16.4641	15.4903	15.1816	16.142	15.8767	16.5237	16.5799	15.679	16.6204	15.8941	15.8054	15.7255	15.9691	16.4783	16.5608	16.4795	16.42	16.502	17.0618	16.471	16.6501	16.8657	16.6082	16.6057	16.5872	FALSE	FALSE	FALSE	FALSE	FALSE	FALSE	FALSE	FALSE	FALSE	FALSE	FALSE	FALSE	FALSE	FALSE	FALSE	FALSE	FALSE	FALSE
15.3416	15.2004	15.4033	15.2331	14.8721	14.8242	15.0501	14.982	15.0023	15.0752	14.7724	14.6248	14.9055	14.9218	14.5714	14.7925	15.1037	15.1285	15.2286	15.0522	14.8092	14.8202	14.8574	14.8554	14.4145	14.9593	14.9459	14.778	15.0308	14.8046	14.9006	14.9292	FALSE	FALSE	FALSE	FALSE	FALSE	FALSE	FALSE	FALSE	FALSE	FALSE	FALSE	FALSE	FALSE	FALSE	FALSE	FALSE	FALSE	FALSE
14.3314	14.4309	14.2868	14.2001	14.9994	15.2988	14.699	14.847	14.3323	14.4302	15.8812	14.0287	15.1519	14.5599	13.4622	15.4885	15.218	14.3675	13.9918	14.2043	15.0677	14.879	14.7113	14.7304	14.4233	13.9961	14.1089	13.7546	14.7851	15.0812	15.6668	15.5967	FALSE	FALSE	FALSE	FALSE	FALSE	FALSE	FALSE	FALSE	FALSE	FALSE	FALSE	FALSE	FALSE	FALSE	FALSE	FALSE	FALSE	FALSE
13.5419	13.9307	13.7957	13.7156	13.5767	14.4863	14.2875	14.1684	13.7566	13.5853	14.1637	13.947	13.7823	13.5768	12.88	14.0065	13.1346	13.531	13.7195	13.494	13.8862	13.5074	13.4377	13.6597	13.2807	12.8378	13.435	13.1295	12.9293	13.1183	13.4832	13.1908	FALSE	FALSE	FALSE	FALSE	FALSE	FALSE	FALSE	FALSE	FALSE	FALSE	FALSE	FALSE	FALSE	FALSE	FALSE	FALSE	FALSE	FALSE
14.473	14.5877	14.3154	14.738	14.5348	14.4269	14.5909	14.5617	14.7517	14.5435	14.8769	14.6379	14.3648	14.4199	13.8437	14.6174	14.396	14.3927	14.3484	14.4403	14.4092	14.3302	14.3591	14.2087	14.3382	14.6455	14.5184	14.2397	14.6201	14.3476	14.3685	14.5028	FALSE	FALSE	FALSE	FALSE	FALSE	FALSE	FALSE	FALSE	FALSE	FALSE	FALSE	FALSE	FALSE	FALSE	FALSE	FALSE	FALSE	FALSE
19.6217	19.5378	19.5145	19.6764	19.7919	19.8547	19.9446	19.8875	19.5286	19.5173	19.5793	19.4699	19.521	19.4491	19.419	19.4989	19.5455	19.5962	19.7136	19.6298	19.7709	19.6496	19.7908	19.7991	19.5082	19.6603	19.7106	19.5585	19.5475	19.4681	19.5604	19.5948	FALSE	FALSE	FALSE	FALSE	FALSE	FALSE	FALSE	FALSE	FALSE	FALSE	FALSE	FALSE	FALSE	FALSE	FALSE	FALSE	FALSE	FALSE
12.6224	12.6822	11.893	12.569	13.1686	13.2193	13.3274	13.4297	12.4947	12.5487	13.2643	12.8145	13.0862	12.6391	12.7579	13.1128	11.8499	12.5263	11.9612	11.6769	13.1272	13.2148	12.4218	12.286	12.8021	13.5149	12.1522	12.0889	11.2206	12.3673	12.6038	12.6673	FALSE	FALSE	FALSE	FALSE	FALSE	FALSE	FALSE	FALSE	FALSE	FALSE	FALSE	FALSE	FALSE	FALSE	FALSE	FALSE	FALSE	FALSE
17.9044	17.9182	18.2631	17.7833	17.5878	17.5785	17.436	17.4085	18.7216	18.7774	18.1568	18.5977	17.3352	17.997	18.0346	17.7153	17.927	17.8746	17.9635	17.9865	17.7879	17.8466	17.9193	17.8125	18.2054	18.1323	18.336	18.2853	17.7694	18.0724	18.0851	18.1129	FALSE	FALSE	FALSE	FALSE	FALSE	FALSE	FALSE	FALSE	FALSE	FALSE	FALSE	FALSE	FALSE	FALSE	FALSE	FALSE	FALSE	FALSE
13.4439	13.659	13.582	13.7161	13.541	13.5923	13.4675	13.5297	13.9618	14.1139	14.0312	13.95	13.6141	13.7013	13.5189	13.8274	13.9981	13.9405	13.7917	14.0857	13.6298	13.5903	13.7282	13.6819	13.9716	14.1425	14.0339	14.1274	13.9774	13.9336	13.8327	14.0738	FALSE	FALSE	FALSE	FALSE	FALSE	FALSE	FALSE	FALSE	FALSE	FALSE	FALSE	FALSE	FALSE	FALSE	FALSE	FALSE	FALSE	FALSE
20.7522	20.6806	20.6596	20.6876	20.6785	20.5608	20.4524	20.6537	20.7527	20.726	20.5584	20.716	20.7326	20.8166	20.0554	20.6949	21.1944	21.0842	21.1169	21.1451	20.9138	21.0045	20.8885	20.8645	21.0944	21.0503	21.094	21.0927	21.1111	21.0932	21.0912	21.1602	FALSE	FALSE	FALSE	FALSE	FALSE	FALSE	FALSE	FALSE	FALSE	FALSE	FALSE	FALSE	FALSE	FALSE	FALSE	FALSE	FALSE	FALSE
15.806	16.159	15.7153	16.0291	16.1631	16.0349	15.9447	16.176	15.6082	15.5881	15.8649	16.0732	15.4732	15.7022	15.7597	15.6497	14.369	15.0405	14.0657	14.3993	15.4639	15.5006	15.3853	15.4258	15.2981	15.3963	14.8251	15.0067	14.6962	15.1266	14.7711	14.8411	FALSE	FALSE	FALSE	FALSE	FALSE	FALSE	FALSE	FALSE	FALSE	FALSE	FALSE	FALSE	FALSE	FALSE	FALSE	FALSE	FALSE	FALSE
15.8013	16.2815	16.3569	16.1331	15.7538	15.5777	15.8122	15.9004	16.5353	16.473	16.2479	16.6953	16.0088	15.9311	15.3965	15.9765	15.3922	15.5646	15.2615	15.3008	15.9744	15.6033	15.5227	15.6407	16.0147	16.3382	15.6857	15.7984	15.473	15.8891	15.5259	15.5041	FALSE	FALSE	FALSE	FALSE	FALSE	FALSE	FALSE	FALSE	FALSE	FALSE	FALSE	FALSE	FALSE	FALSE	FALSE	FALSE	FALSE	FALSE
17.6652	17.2869	16.735	18.2234	17.0907	17.1905	17.2563	17.5706	17.2844	18.7211	17.231	17.1851	17.6233	18.1213	15.9891	17.3824	16.7421	17.8226	17.3661	17.0372	17.5916	16.4048	16.3391	16.3337	16.5655	17.2534	16.5948	17.0149	17.7369	16.9209	16.5524	17.8362	FALSE	FALSE	FALSE	FALSE	FALSE	FALSE	FALSE	FALSE	FALSE	FALSE	FALSE	FALSE	FALSE	FALSE	FALSE	FALSE	FALSE	FALSE
15.7002	15.616	15.6114	15.5153	15.7954	15.6176	15.6753	15.8747	15.9583	15.9973	15.8763	15.7673	15.6768	15.6529	15.5872	15.7645	15.4467	15.4343	15.4891	15.5416	15.5251	15.2348	15.5178	15.547	15.6051	15.8908	15.8205	15.7555	15.9106	15.5703	15.6466	15.8091	FALSE	FALSE	FALSE	FALSE	FALSE	FALSE	FALSE	FALSE	FALSE	FALSE	FALSE	FALSE	FALSE	FALSE	FALSE	FALSE	FALSE	FALSE
15.0487	15.062	14.9581	15.2031	14.7208	14.5819	14.6238	14.6561	15.3258	15.1416	15.3528	15.211	14.3311	14.4014	14.2534	14.3169	13.9163	13.9204	14.0173	14.0421	14.1639	14.0826	14.2428	14.1954	14.0671	14.5458	14.1782	14.136	14.2393	14.0852	14.0326	14.1334	FALSE	FALSE	FALSE	FALSE	FALSE	FALSE	FALSE	FALSE	FALSE	FALSE	FALSE	FALSE	FALSE	FALSE	FALSE	FALSE	FALSE	FALSE
10.3378	9.74939	NaN	NaN	NaN	NaN	NaN	NaN	9.7557	10.1804	8.53596	10.6344	8.72948	11.0301	11.7897	10.2792	NaN	10.8999	10.9566	9.64087	10.6535	NaN	9.45592	NaN	10.5424	10.4754	9.41095	NaN	10.6557	9.57694	9.9859	9.82627	FALSE	FALSE	FALSE	FALSE	FALSE	FALSE	FALSE	FALSE	FALSE	FALSE	FALSE	FALSE	FALSE	FALSE	FALSE	FALSE	FALSE	FALSE
16.4699	16.4521	16.4288	16.6711	15.714	15.5851	15.4892	15.4945	16.3729	16.1946	16.3479	16.1453	15.3149	15.2509	14.883	15.1754	15.9187	15.8415	15.8413	15.987	15.3697	15.5067	15.3811	15.4237	15.3096	15.7262	15.4666	15.1899	15.107	15.2882	15.2296	15.3132	FALSE	FALSE	FALSE	FALSE	FALSE	FALSE	FALSE	FALSE	FALSE	FALSE	FALSE	FALSE	FALSE	FALSE	FALSE	FALSE	FALSE	FALSE
18.3862	18.341	18.4591	18.1754	18.3113	18.2244	18.2008	18.1621	18.3454	18.4474	18.251	18.2772	18.2227	18.4253	17.8849	18.2648	18.3032	18.2278	18.258	18.273	18.1688	18.2733	18.2978	18.2363	18.4287	18.3626	18.4227	18.5338	18.2929	18.3578	18.3352	18.2867	FALSE	FALSE	FALSE	FALSE	FALSE	FALSE	FALSE	FALSE	FALSE	FALSE	FALSE	FALSE	FALSE	FALSE	FALSE	FALSE	FALSE	FALSE
18.0691	18.06	18.1369	17.9615	17.9378	17.9795	17.9602	17.9056	18.2258	18.2929	18.0225	18.0664	18.0433	18.046	17.7598	18.0278	18.0601	18.0742	17.9942	18.0156	17.9451	18.0427	18.0413	18.0214	18.134	18.1458	18.1898	18.2384	18.2725	18.1293	18.1578	18.1021	FALSE	FALSE	FALSE	FALSE	FALSE	FALSE	FALSE	FALSE	FALSE	FALSE	FALSE	FALSE	FALSE	FALSE	FALSE	FALSE	FALSE	FALSE
16.9749	16.9347	17.1296	16.9707	16.9218	16.8044	16.7501	16.7756	16.9236	16.9572	16.7941	16.7625	16.8889	16.948	16.5184	16.8891	16.788	16.7607	16.7957	16.7257	16.6046	16.815	16.8382	16.7924	16.7094	16.8096	16.7281	16.7829	16.8501	16.7678	16.7631	16.8465	FALSE	FALSE	FALSE	FALSE	FALSE	FALSE	FALSE	FALSE	FALSE	FALSE	FALSE	FALSE	FALSE	FALSE	FALSE	FALSE	FALSE	FALSE
14.0573	14.194	14.2542	13.7915	15.071	15.2859	14.699	14.6969	13.5439	13.3978	15.01	14.2246	14.0976	13.9232	14.8887	14.6299	15.1425	14.2403	14.1541	14.1996	15.5853	15.0599	15.0048	14.8492	13.9383	14.3973	13.4276	13.6636	13.6252	14.0692	14.5444	14.8704	FALSE	FALSE	FALSE	FALSE	FALSE	FALSE	FALSE	FALSE	FALSE	FALSE	FALSE	FALSE	FALSE	FALSE	FALSE	FALSE	FALSE	FALSE
13.924	12.4214	12.9021	14.7224	13.8664	13.7324	13.8537	13.9423	14.6352	14.5952	14.4535	14.7452	13.2807	13.4822	12.6887	13.1872	12.3501	12.7602	13.1981	12.1306	13.0053	13.42	12.9453	13.6718	12.6454	12.9551	12.6662	12.593	12.9496	12.953	13.2588	12.7861	FALSE	FALSE	FALSE	FALSE	FALSE	FALSE	FALSE	FALSE	FALSE	FALSE	FALSE	FALSE	FALSE	FALSE	FALSE	FALSE	FALSE	FALSE
19.6592	19.5072	19.4849	19.522	19.6896	19.6639	19.5831	19.6552	19.6893	19.5609	19.6279	19.5308	19.6023	19.6264	19.2824	19.6037	19.7125	19.7236	19.7149	19.7361	19.7677	19.7811	19.7471	19.6668	19.7625	19.8131	19.7956	19.8221	19.8797	19.7647	19.888	19.8461	FALSE	FALSE	FALSE	FALSE	FALSE	FALSE	FALSE	FALSE	FALSE	FALSE	FALSE	FALSE	FALSE	FALSE	FALSE	FALSE	FALSE	FALSE
16.3099	16.3337	16.2587	16.3437	15.8608	15.4822	15.4835	15.4368	16.6978	16.5171	16.7861	16.6084	15.527	15.6293	15.7287	15.4282	15.2722	15.2095	15.2503	15.3373	15.4286	15.3221	15.4394	15.269	15.5153	15.5737	15.5336	15.4612	15.445	15.464	15.4287	15.5741	FALSE	FALSE	FALSE	FALSE	FALSE	FALSE	FALSE	FALSE	FALSE	FALSE	FALSE	FALSE	FALSE	FALSE	FALSE	FALSE	FALSE	FALSE
19.2988	19.2213	19.1986	19.2405	19.5935	19.6089	19.3949	19.4708	19.0435	19.0525	19.0659	19.0573	19.2649	19.3056	18.719	19.251	19.5415	19.4298	19.4171	19.4008	19.5256	19.623	19.5455	19.5635	19.4191	19.5446	19.4267	19.4218	19.4749	19.5372	19.5516	19.6044	FALSE	FALSE	FALSE	FALSE	FALSE	FALSE	FALSE	FALSE	FALSE	FALSE	FALSE	FALSE	FALSE	FALSE	FALSE	FALSE	FALSE	FALSE
18.3207	18.0471	18.0849	18.2761	18.3399	18.475	18.4622	18.3908	17.9792	17.9213	17.9992	17.8699	18.0532	17.9996	17.7759	17.9407	18.1829	18.2566	18.2127	18.2141	18.3341	18.4038	18.4496	18.3729	18.1482	18.3586	18.1894	18.1195	18.2997	18.1792	18.2279	18.2909	FALSE	FALSE	FALSE	FALSE	FALSE	FALSE	FALSE	FALSE	FALSE	FALSE	FALSE	FALSE	FALSE	FALSE	FALSE	FALSE	FALSE	FALSE
16.9594	16.9356	16.8169	17.0358	16.8943	16.9107	16.8613	16.8664	17.2397	17.2101	17.301	17.1419	16.6839	16.7907	16.6657	16.7669	16.6975	16.6863	16.6161	16.8608	16.815	17.0338	16.9776	16.9927	17.0411	17.1351	16.9843	17.0809	17.1339	17.0003	17.0873	17.1047	FALSE	FALSE	FALSE	FALSE	FALSE	FALSE	FALSE	FALSE	FALSE	FALSE	FALSE	FALSE	FALSE	FALSE	FALSE	FALSE	FALSE	FALSE
14.7515	14.2786	14.5406	14.8218	14.1094	12.2503	12.9425	13.0156	15.1498	15.1066	14.7885	14.9593	12.6271	13.0466	11.8901	12.8582	11.9502	12.3386	12.3905	11.8341	12.7105	12.6398	13.1124	12.5016	13.3078	14.0249	13.4753	13.5041	13.2968	13.2302	13.2372	13.4569	FALSE	FALSE	FALSE	FALSE	FALSE	FALSE	FALSE	FALSE	FALSE	FALSE	FALSE	FALSE	FALSE	FALSE	FALSE	FALSE	FALSE	FALSE
17.3694	17.2474	17.297	17.2681	17.4542	17.5263	17.7018	17.6559	17.0175	17.1669	17.0131	16.8228	17.2339	17.1952	16.9278	17.2552	17.4372	17.4177	17.5321	17.5409	17.5827	17.53	17.6499	17.6915	17.3465	17.4024	17.4138	17.3711	17.5291	17.4475	17.5168	17.5753	FALSE	FALSE	FALSE	FALSE	FALSE	FALSE	FALSE	FALSE	FALSE	FALSE	FALSE	FALSE	FALSE	FALSE	FALSE	FALSE	FALSE	FALSE
15.5349	15.4766	15.6182	15.7508	15.5442	15.5683	15.65	15.6555	15.7939	15.6869	15.9913	15.749	15.1763	15.3139	15.0393	14.9968	15.2732	15.3291	15.4305	15.3281	15.5097	15.535	15.613	15.6043	15.5229	15.59	15.503	15.5236	15.4771	15.4911	15.4542	15.5765	FALSE	FALSE	FALSE	FALSE	FALSE	FALSE	FALSE	FALSE	FALSE	FALSE	FALSE	FALSE	FALSE	FALSE	FALSE	FALSE	FALSE	FALSE
16.7158	16.7927	16.6807	16.9208	17.2434	17.3353	17.3306	17.5188	16.5368	16.5028	16.6704	16.884	16.9624	17.0812	17.2382	17.0288	16.8759	17.0077	16.749	16.8701	17.3619	17.4396	17.1772	17.3073	17.1836	17.1581	16.838	16.9772	16.9023	17.3003	16.9598	17.0806	FALSE	FALSE	FALSE	FALSE	FALSE	FALSE	FALSE	FALSE	FALSE	FALSE	FALSE	FALSE	FALSE	FALSE	FALSE	FALSE	FALSE	FALSE
15.6021	15.4442	15.423	15.5483	16.0535	16.0886	16.0389	16.1713	15.4089	15.3765	15.4896	15.3197	15.7988	15.6828	15.7443	15.7494	15.6747	15.719	15.7292	15.7705	16.0299	16.002	16.1131	16.159	15.9126	16.0147	15.9195	15.8664	16.0504	15.94	15.9166	16.0305	FALSE	FALSE	FALSE	FALSE	FALSE	FALSE	FALSE	FALSE	FALSE	FALSE	FALSE	FALSE	FALSE	FALSE	FALSE	FALSE	FALSE	FALSE
9.2638	10.4524	11.2795	11.0934	NaN	10.8338	11.0621	10.2802	10.1084	10.89	11.572	10.7127	NaN	9.00567	NaN	NaN	NaN	9.36937	NaN	NaN	NaN	NaN	9.66085	NaN	NaN	NaN	NaN	NaN	NaN	8.63004	NaN	10.0216	FALSE	FALSE	FALSE	FALSE	FALSE	FALSE	FALSE	FALSE	FALSE	FALSE	FALSE	FALSE	FALSE	FALSE	FALSE	FALSE	FALSE	FALSE
15.9223	15.9496	15.8619	15.9322	16.1726	16.1684	16.2089	16.248	15.6941	15.8122	15.8495	15.7304	15.9835	16.0606	15.9769	16.0207	16.2185	16.1436	16.0786	16.2948	16.295	16.4425	16.4166	16.4558	16.4983	16.4682	16.3748	16.4969	16.4091	16.5023	16.419	16.435	FALSE	FALSE	FALSE	FALSE	FALSE	FALSE	FALSE	FALSE	FALSE	FALSE	FALSE	FALSE	FALSE	FALSE	FALSE	FALSE	FALSE	FALSE
13.8514	13.8354	13.6713	14.088	14.1779	14.5102	14.496	14.7084	13.7311	13.7697	14.2164	13.6952	13.9332	13.7528	14.049	14.2722	14.1232	14.0461	13.6246	13.7295	14.1431	14.5562	14.2751	14.1298	13.9304	14.4091	14.0832	14.0335	14.2958	14.3834	14.3911	14.436	FALSE	FALSE	FALSE	FALSE	FALSE	FALSE	FALSE	FALSE	FALSE	FALSE	FALSE	FALSE	FALSE	FALSE	FALSE	FALSE	FALSE	FALSE
15.393	15.1829	14.9178	15.4855	14.8964	15.1549	14.8994	15.2351	15.7394	15.6234	15.6997	15.6776	15.2716	15.4262	15.58	15.4721	16.0068	15.8871	15.4816	15.5542	15.2167	15.455	15.0159	15.0619	15.5968	15.3641	15.5967	15.5635	15.6803	15.8699	15.6256	15.7027	FALSE	FALSE	FALSE	FALSE	FALSE	FALSE	FALSE	FALSE	FALSE	FALSE	FALSE	FALSE	FALSE	FALSE	FALSE	FALSE	FALSE	FALSE
17.5119	15.5807	16.4816	17.1428	16.587	16.4249	16.8211	15.9505	16.6578	17.371	17.2946	17.0473	17.4247	18.0695	17.1066	17.1637	16.6348	16.3309	16.1489	16.4648	15.0725	15.5991	16.0024	15.2798	16.0747	16.1302	15.3898	15.8797	17.0553	16.5311	16.5951	16.5754	FALSE	FALSE	FALSE	FALSE	FALSE	FALSE	FALSE	FALSE	FALSE	FALSE	FALSE	FALSE	FALSE	FALSE	FALSE	FALSE	FALSE	FALSE
16.0768	16.2185	16.0632	16.0984	15.8654	15.9106	15.9405	15.8481	15.5262	15.6028	15.606	15.6077	15.8715	15.9964	16.1083	15.9673	15.9238	16.0396	15.8844	15.9414	15.6754	15.8182	15.6714	15.815	15.5201	15.8278	15.6514	15.7688	15.891	15.7747	15.8595	15.92	FALSE	FALSE	FALSE	FALSE	FALSE	FALSE	FALSE	FALSE	FALSE	FALSE	FALSE	FALSE	FALSE	FALSE	FALSE	FALSE	FALSE	FALSE
14.7158	14.6208	14.4493	14.8613	14.1447	14.4129	14.3611	14.2072	14.4731	14.3004	14.7288	14.2813	13.5989	13.7829	13.6407	13.8778	14.5452	14.2513	14.2384	14.0716	13.9224	14.2041	14.489	14.5004	13.722	14.1889	13.9157	13.7862	14.2015	13.959	14.037	14.0513	FALSE	FALSE	FALSE	FALSE	FALSE	FALSE	FALSE	FALSE	FALSE	FALSE	FALSE	FALSE	FALSE	FALSE	FALSE	FALSE	FALSE	FALSE
12.9846	13.7851	13.2888	13.9518	12.441	12.7255	12.3483	12.4371	12.7858	13.3694	13.5071	12.5688	12.2206	11.8306	11.7971	12.1978	12.4264	12.4281	12.3046	12.3505	11.5927	11.9783	12.5041	12.3224	11.4108	12.8446	11.8288	11.7337	12.0168	11.6608	12.1986	11.9471	FALSE	FALSE	FALSE	FALSE	FALSE	FALSE	FALSE	FALSE	FALSE	FALSE	FALSE	FALSE	FALSE	FALSE	FALSE	FALSE	FALSE	FALSE
13.2663	13.1239	12.7773	13.0613	12.3381	12.4233	13.0059	12.0938	14.4217	14.7427	13.2896	14.3375	12.5037	12.7202	10.7941	12.8592	12.1206	12.1638	11.9916	12.2326	12.8255	12.6371	11.9781	12.1158	12.7772	13.1249	12.6602	12.4925	12.3901	12.8846	12.309	12.5031	FALSE	FALSE	FALSE	FALSE	FALSE	FALSE	FALSE	FALSE	FALSE	FALSE	FALSE	FALSE	FALSE	FALSE	FALSE	FALSE	FALSE	FALSE
12.8254	12.29	12.0669	12.5966	14.8175	14.4409	14.5303	14.4637	13.0314	12.5918	14.3838	13.8825	14.2931	14.1166	13.4163	14.4555	12.6048	12.8856	12.9928	13.0263	14.1931	13.9775	13.9123	13.9601	14.0693	15.1866	14.0331	13.9674	13.5908	13.7529	13.8402	13.8732	FALSE	FALSE	FALSE	FALSE	FALSE	FALSE	FALSE	FALSE	FALSE	FALSE	FALSE	FALSE	FALSE	FALSE	FALSE	FALSE	FALSE	FALSE
16.0532	15.953	16.1646	15.9047	15.8089	15.7515	15.7105	15.7282	16.6312	16.7049	16.1186	16.4001	15.8171	15.9755	15.7522	15.7487	15.7049	15.6999	15.7092	15.6785	15.663	15.7484	15.7348	15.668	15.8326	15.743	15.9532	15.8542	15.9915	15.8549	15.8431	15.8203	FALSE	FALSE	FALSE	FALSE	FALSE	FALSE	FALSE	FALSE	FALSE	FALSE	FALSE	FALSE	FALSE	FALSE	FALSE	FALSE	FALSE	FALSE
15.4645	15.4074	15.6845	15.3682	15.2815	15.1908	15.1429	15.1894	15.955	16.1692	15.4259	15.8004	15.2709	15.4894	15.1868	15.2965	15.2052	15.2145	15.082	15.2117	15.1028	15.1743	15.1487	15.1059	15.2935	15.1843	15.319	15.3356	15.3324	15.3089	15.2972	15.3336	FALSE	FALSE	FALSE	FALSE	FALSE	FALSE	FALSE	FALSE	FALSE	FALSE	FALSE	FALSE	FALSE	FALSE	FALSE	FALSE	FALSE	FALSE
11.3284	11.2045	11.3719	10.3055	12.5572	12.7004	12.0571	12.4381	13.166	12.9183	13.0775	12.6326	14.3023	14.3794	14.9505	14.5221	11.5664	11.6755	11.24	11.6593	11.7428	11.9892	11.8636	11.796	12.138	12.34	12.3928	12.6779	13.4895	12.8975	13.0838	13.1016	FALSE	FALSE	FALSE	FALSE	FALSE	FALSE	FALSE	FALSE	FALSE	FALSE	FALSE	FALSE	FALSE	FALSE	FALSE	FALSE	FALSE	FALSE
10.9914	11.0927	11.3713	10.4885	12.276	12.6816	12.5001	12.2575	12.503	12.526	12.5518	12.4262	14.1646	13.9656	14.0267	14.1632	10.4513	NaN	11.4576	11.149	10.8397	12.105	11.8892	12.0932	11.8708	11.4244	11.9948	12.3293	12.4343	12.7042	12.2547	12.4861	FALSE	FALSE	FALSE	FALSE	FALSE	FALSE	FALSE	FALSE	FALSE	FALSE	FALSE	FALSE	FALSE	FALSE	FALSE	FALSE	FALSE	FALSE
13.4813	11.1642	12.273	13.2122	14.043	13.8471	13.4434	14.5322	14.0088	14.8803	14.198	14.4552	15.6209	15.5662	15.9931	15.6655	14.292	14.9922	14.4544	NaN	14.4514	13.3872	12.4984	12.6113	13.7527	13.212	13.8077	13.4982	14.4751	14.4852	14.5211	14.3487	FALSE	FALSE	FALSE	FALSE	FALSE	FALSE	FALSE	FALSE	FALSE	FALSE	FALSE	FALSE	FALSE	FALSE	FALSE	FALSE	FALSE	FALSE
10.2913	11.7598	11.9867	11.7167	11.7477	10.8032	11.6488	11.2218	13.1349	13.1391	12.6986	13.1161	14.1848	14.2758	14.0324	14.2574	12.3224	NaN	NaN	NaN	11.5523	11.0545	10.7352	10.8374	12.1298	11.1976	12.3525	12.3665	12.7284	12.7004	12.7256	12.8906	FALSE	FALSE	FALSE	FALSE	FALSE	FALSE	FALSE	FALSE	FALSE	FALSE	FALSE	FALSE	FALSE	FALSE	FALSE	FALSE	FALSE	FALSE
12.0972	12.5717	12.8657	12.2591	12.9416	13.1275	13.1762	13.0605	13.7654	13.8778	13.8313	14.1677	15.2549	15.1435	14.6788	15.343	9.21263	8.85058	10.0945	NaN	12.7929	11.8811	11.2043	11.6188	12.5807	11.6974	12.5495	12.6144	12.7503	12.9346	13.0677	12.9631	FALSE	FALSE	FALSE	FALSE	FALSE	FALSE	FALSE	FALSE	FALSE	FALSE	FALSE	FALSE	FALSE	FALSE	FALSE	FALSE	FALSE	FALSE
12.7881	12.9289	12.9193	12.8113	12.9968	13.0746	13.2839	13.129	13.0743	13.0123	12.6517	12.9522	13.0589	13.1233	13.2859	13.7688	13.3183	12.6905	12.8573	12.4246	12.8086	12.9087	12.7659	12.9732	12.346	12.9061	12.7988	12.3568	12.8109	12.9416	12.511	12.6796	FALSE	FALSE	FALSE	FALSE	FALSE	FALSE	FALSE	FALSE	FALSE	FALSE	FALSE	FALSE	FALSE	FALSE	FALSE	FALSE	FALSE	FALSE
14.3988	14.3098	14.3582	14.2599	14.4158	14.8295	14.6077	14.7437	12.6866	13.8677	14.047	13.7635	14.2501	14.5864	13.9349	14.2582	13.6637	14.3994	13.9963	13.7489	13.8566	14.0168	13.9703	13.6485	13.8146	13.194	13.608	13.2581	13.6543	13.7159	13.7891	13.0708	FALSE	FALSE	FALSE	FALSE	FALSE	FALSE	FALSE	FALSE	FALSE	FALSE	FALSE	FALSE	FALSE	FALSE	FALSE	FALSE	FALSE	FALSE
13.8296	13.853	14.4376	13.9638	12.7111	13.1088	12.8611	12.5847	14.896	14.7838	14.2778	14.8113	13.6517	13.9481	14.5612	13.8678	10.9346	10.67	11.5285	10.3579	11.9371	11.9657	11.5818	11.2964	11.4351	11.6373	11.8484	11.679	11.8146	12.183	12.2588	12.1318	FALSE	FALSE	FALSE	FALSE	FALSE	FALSE	FALSE	FALSE	FALSE	FALSE	FALSE	FALSE	FALSE	FALSE	FALSE	FALSE	FALSE	FALSE
14.1961	13.8114	12.9998	13.5746	13.0738	12.611	11.1131	12.0442	14.0582	14.4249	13.6727	14.2734	11.756	13.2594	11.9151	12.1799	13.8404	14.0074	13.3465	13.3958	12.3613	12.1549	12.129	12.8922	13.3251	13.1624	12.9492	12.6942	12.3851	13.125	13.0553	12.8301	FALSE	FALSE	FALSE	FALSE	FALSE	FALSE	FALSE	FALSE	FALSE	FALSE	FALSE	FALSE	FALSE	FALSE	FALSE	FALSE	FALSE	FALSE
14.1451	14.2985	14.4555	14.6882	13.235	13.379	13.4239	13.4144	14.0392	14.0629	14.1759	14.2961	13.322	13.3318	13.2355	13.6627	13.7447	13.5277	13.7513	13.6176	13.3162	13.0764	13.162	13.0387	13.3021	13.4961	13.3041	13.5292	13.065	13.1605	13.189	13.1895	FALSE	FALSE	FALSE	FALSE	FALSE	FALSE	FALSE	FALSE	FALSE	FALSE	FALSE	FALSE	FALSE	FALSE	FALSE	FALSE	FALSE	FALSE
14.9601	14.5022	14.4064	14.698	13.974	14.0924	13.9074	13.7183	14.4162	13.998	14.3295	14.2457	13.5931	13.7868	13.841	13.8572	14.9107	14.8222	15.0874	14.9517	13.9232	14.2655	14.2556	14.0778	14.1877	14.2124	14.2748	14.4617	14.5631	14.127	14.2207	14.244	FALSE	FALSE	FALSE	FALSE	FALSE	FALSE	FALSE	FALSE	FALSE	FALSE	FALSE	FALSE	FALSE	FALSE	FALSE	FALSE	FALSE	FALSE
13.1844	13.129	13.3113	13.5801	12.6128	12.7062	12.8547	12.2711	13.0096	13.1752	13.2862	12.9954	12.1992	12.5378	12.1501	12.3221	13.68	13.5732	13.6199	13.5136	12.428	12.3923	12.5417	12.8766	12.7088	12.5498	12.8889	12.9025	12.9131	12.811	12.7241	12.5564	FALSE	FALSE	FALSE	FALSE	FALSE	FALSE	FALSE	FALSE	FALSE	FALSE	FALSE	FALSE	FALSE	FALSE	FALSE	FALSE	FALSE	FALSE
15.7423	15.7429	15.4048	15.8506	17.3984	17.2809	17.3347	17.2919	16.7193	16.2458	17.1326	16.8994	17.1318	17.2126	15.3622	17.3616	15.9245	16.0425	15.8676	16.1081	16.8819	17.2068	17.1297	17.0885	16.779	17.7285	16.8409	16.9834	17.0092	16.8751	17.0132	16.8773	FALSE	FALSE	FALSE	FALSE	FALSE	FALSE	FALSE	FALSE	FALSE	FALSE	FALSE	FALSE	FALSE	FALSE	FALSE	FALSE	FALSE	FALSE
13.8399	13.7309	13.6399	14.1624	14.9867	15.2147	15.3177	15.1968	15.0229	14.8392	15.9157	15.5099	14.9792	15.1354	15.3229	15.5422	13.5579	13.784	13.5934	13.5533	14.7388	14.9338	14.6607	14.8708	14.571	15.7332	14.697	14.7899	15.0194	15.0573	14.9964	14.8474	FALSE	FALSE	FALSE	FALSE	FALSE	FALSE	FALSE	FALSE	FALSE	FALSE	FALSE	FALSE	FALSE	FALSE	FALSE	FALSE	FALSE	FALSE
20.5535	20.6601	20.56	20.4684	20.5639	20.5503	20.4446	20.4983	20.2691	20.3214	20.1738	20.415	20.4897	20.5412	20.1628	20.4991	20.4489	20.474	20.3729	20.4799	20.5279	20.4712	20.3979	20.467	20.5319	20.3281	20.3935	20.3951	20.3111	20.55	20.4402	20.4654	FALSE	FALSE	FALSE	FALSE	FALSE	FALSE	FALSE	FALSE	FALSE	FALSE	FALSE	FALSE	FALSE	FALSE	FALSE	FALSE	FALSE	FALSE
15.199	15.971	15.1079	15.4558	14.6888	14.2275	13.9278	14.4299	15.2003	15.4282	15.0361	15.619	15.3867	15.8737	15.5529	15.5326	15.0078	15.4077	14.7087	14.8564	14.0919	14.6815	14.2434	14.6687	15.4684	15.1241	15.0134	15.171	15.3137	15.7239	15.2832	15.3653	FALSE	FALSE	FALSE	FALSE	FALSE	FALSE	FALSE	FALSE	FALSE	FALSE	FALSE	FALSE	FALSE	FALSE	FALSE	FALSE	FALSE	FALSE
15.9375	15.9568	15.8889	15.8895	16.9677	17.2467	17.1898	17.0711	16.0201	15.9651	16.3714	16.1467	16.9156	16.6877	16.6401	16.8114	16.7157	16.6487	16.8171	16.7413	17.2299	17.1217	17.1341	17.1761	16.6995	17.292	16.6338	16.7051	16.806	16.6853	16.7673	16.6637	FALSE	FALSE	FALSE	FALSE	FALSE	FALSE	FALSE	FALSE	FALSE	FALSE	FALSE	FALSE	FALSE	FALSE	FALSE	FALSE	FALSE	FALSE
12.8305	13.2034	13.1862	13.2785	12.6536	12.897	12.8092	12.9204	14.0617	13.9411	14.0312	14.0697	12.6064	12.663	12.3194	12.9807	10.9057	11.0219	10.3792	10.7203	11.8759	11.8864	11.8523	11.806	12.0044	12.3876	11.9709	12.2019	11.9065	12.4155	11.9094	12.0069	FALSE	FALSE	FALSE	FALSE	FALSE	FALSE	FALSE	FALSE	FALSE	FALSE	FALSE	FALSE	FALSE	FALSE	FALSE	FALSE	FALSE	FALSE
18.4367	18.4023	18.3589	18.4386	18.4439	18.389	18.2835	18.3639	18.6246	18.5547	18.5101	18.5056	18.1995	18.2482	16.3664	18.3433	17.7513	17.8215	17.787	17.8085	17.9033	18.0881	18.0116	18.0383	17.7985	18.174	17.9412	17.9567	18.0806	17.8463	17.9545	17.9431	FALSE	FALSE	FALSE	FALSE	FALSE	FALSE	FALSE	FALSE	FALSE	FALSE	FALSE	FALSE	FALSE	FALSE	FALSE	FALSE	FALSE	FALSE
16.0189	16.0448	16.0935	16.4835	16.0386	16.1818	16.2129	16.2124	16.4482	16.222	16.419	16.2896	15.8507	15.6275	15.7125	15.9328	15.0336	15.2632	15.3517	15.1459	15.6827	15.6353	15.614	15.6472	15.2311	15.558	15.19	15.24	15.2923	15.3825	15.1702	15.1756	FALSE	FALSE	FALSE	FALSE	FALSE	FALSE	FALSE	FALSE	FALSE	FALSE	FALSE	FALSE	FALSE	FALSE	FALSE	FALSE	FALSE	FALSE
16.9901	17.0921	17.1733	17.3945	16.7486	16.6409	16.8252	16.5513	17.3058	17.3094	17.1941	17.354	16.9534	16.7018	17.2197	16.9314	13.45	10.518	14.4309	12.6489	15.5526	14.6458	15.0248	15.1067	15.4606	14.7789	15.2148	15.6846	15.1667	15.1846	15.3868	14.9339	FALSE	FALSE	FALSE	FALSE	FALSE	FALSE	FALSE	FALSE	FALSE	FALSE	FALSE	FALSE	FALSE	FALSE	FALSE	FALSE	FALSE	FALSE
16.2544	16.3985	15.9048	16.4708	16.3996	16.3743	16.3991	16.4162	16.1528	16.1283	16.5095	16.2911	16.5456	16.5085	15.9288	16.6996	15.6936	15.8933	15.9026	15.8831	16.0672	15.9548	15.9477	16.0717	16.1124	16.3387	16.0704	16.2336	16.0535	15.9345	16.2338	16.0541	FALSE	FALSE	FALSE	FALSE	FALSE	FALSE	FALSE	FALSE	FALSE	FALSE	FALSE	FALSE	FALSE	FALSE	FALSE	FALSE	FALSE	FALSE
17.463	17.7512	17.5399	17.9326	17.5342	17.7367	17.6132	17.7864	17.7044	17.6372	17.7994	17.9909	17.843	17.8504	17.8016	18.1107	17.0702	17.237	17.2037	17.0651	17.3492	17.3073	17.1676	17.2948	17.4349	17.737	17.294	17.5675	17.3723	17.5651	17.4907	17.3437	FALSE	FALSE	FALSE	FALSE	FALSE	FALSE	FALSE	FALSE	FALSE	FALSE	FALSE	FALSE	FALSE	FALSE	FALSE	FALSE	FALSE	FALSE
18.5887	18.8003	18.2532	18.7729	19.5736	19.5823	19.1405	19.3899	19.2606	19.0984	19.5631	19.6508	19.7756	19.9733	19.7579	20.1158	18.6224	18.7202	18.5875	18.6448	19.1272	19.2976	19.1829	19.2029	19.327	19.9179	19.4222	19.7411	19.6471	19.5643	19.5455	19.491	FALSE	FALSE	FALSE	FALSE	FALSE	FALSE	FALSE	FALSE	FALSE	FALSE	FALSE	FALSE	FALSE	FALSE	FALSE	FALSE	FALSE	FALSE
14.3592	14.436	14.1282	14.4047	14.2634	14.1837	14.1542	14.2982	14.8076	14.8067	14.6435	14.7513	14.1421	14.4079	14.4205	14.5783	13.6753	13.7468	13.6379	13.7769	13.7259	14.0511	13.9067	13.94	14.1719	14.2627	13.9954	14.1146	14.1222	13.9777	13.9628	14.1018	FALSE	FALSE	FALSE	FALSE	FALSE	FALSE	FALSE	FALSE	FALSE	FALSE	FALSE	FALSE	FALSE	FALSE	FALSE	FALSE	FALSE	FALSE
15.4124	15.6315	15.3603	15.687	15.5803	15.5579	15.3622	15.5652	15.931	15.7061	15.5541	15.8491	15.4856	15.5371	15.4932	15.6475	14.773	14.8264	14.9556	14.9581	15.1189	15.266	15.2213	15.265	15.0406	15.3991	15.1365	15.2665	15.1936	15.1723	15.2329	15.2895	FALSE	FALSE	FALSE	FALSE	FALSE	FALSE	FALSE	FALSE	FALSE	FALSE	FALSE	FALSE	FALSE	FALSE	FALSE	FALSE	FALSE	FALSE
16.6395	16.7984	16.3154	16.9809	16.5927	16.5366	16.3599	16.4429	16.8044	16.7561	16.9657	16.8743	16.5966	16.6976	16.6491	16.8796	16.0191	16.1177	16.1991	16.1476	16.2257	16.3486	16.2857	16.2718	16.3137	16.8636	16.4096	16.5348	16.5082	16.2746	16.3889	16.4502	FALSE	FALSE	FALSE	FALSE	FALSE	FALSE	FALSE	FALSE	FALSE	FALSE	FALSE	FALSE	FALSE	FALSE	FALSE	FALSE	FALSE	FALSE
13.8188	13.9882	14.1539	14.4674	13.7537	13.7289	13.3759	13.9293	14.1999	14.0569	14.3616	14.4205	13.8058	13.8463	14.0767	13.9011	13.0715	13.0027	12.8188	12.8104	13.3711	13.1574	13.0492	13.1716	13.2082	13.5678	12.993	12.9869	13.1293	13.4258	13.3792	13.3666	FALSE	FALSE	FALSE	FALSE	FALSE	FALSE	FALSE	FALSE	FALSE	FALSE	FALSE	FALSE	FALSE	FALSE	FALSE	FALSE	FALSE	FALSE
15.0114	15.2294	15.1727	15.4436	15.2575	15.4648	15.4473	15.4932	15.809	15.6486	15.8414	15.863	15.3016	15.1379	15.4415	15.4861	13.8589	13.9952	14.1746	14.1552	14.8016	14.6802	14.7946	14.7748	14.8227	14.8863	14.639	14.8564	14.506	14.6233	14.7604	14.5308	FALSE	FALSE	FALSE	FALSE	FALSE	FALSE	FALSE	FALSE	FALSE	FALSE	FALSE	FALSE	FALSE	FALSE	FALSE	FALSE	FALSE	FALSE
15.5212	15.5677	15.3081	15.633	15.798	15.6305	15.7831	15.815	15.9059	15.817	15.9205	16.1051	15.919	15.7572	15.9526	16.0437	14.1536	14.4108	13.7646	14.1697	15.324	15.0852	14.9856	15.2157	15.3368	15.5832	15.0414	15.253	15.4284	15.4065	15.0647	15.1175	FALSE	FALSE	FALSE	FALSE	FALSE	FALSE	FALSE	FALSE	FALSE	FALSE	FALSE	FALSE	FALSE	FALSE	FALSE	FALSE	FALSE	FALSE
16.1412	16.2941	16.1196	16.3717	16.1802	16.1604	16.1269	16.1277	17.2838	17.1424	17.2534	17.3053	16.298	16.2867	15.6251	16.4586	15.0612	15.0582	15.1598	15.1747	15.7907	15.7605	15.7476	15.8367	15.9312	16.2796	16.0022	16.0525	16.0404	15.8846	15.8911	16.0001	FALSE	FALSE	FALSE	FALSE	FALSE	FALSE	FALSE	FALSE	FALSE	FALSE	FALSE	FALSE	FALSE	FALSE	FALSE	FALSE	FALSE	FALSE
14.5824	14.9919	14.2151	14.7898	14.1875	13.9541	13.2831	14.1837	15.7232	15.5152	15.3518	15.6047	14.6495	14.6825	14.6845	15.0319	13.4266	13.6189	13.1739	13.4795	14.1378	13.7619	13.424	13.4382	14.0591	14.8184	14.2086	14.2472	13.9393	14.1781	13.6886	14.0324	FALSE	FALSE	FALSE	FALSE	FALSE	FALSE	FALSE	FALSE	FALSE	FALSE	FALSE	FALSE	FALSE	FALSE	FALSE	FALSE	FALSE	FALSE
14.4303	14.4047	14.6471	14.5187	14.9249	13.8136	14.2302	13.8079	15.8245	15.5284	15.0457	15.7798	14.0122	14.1208	14.9402	14.3029	12.8542	12.4032	13.1586	13.091	14.193	13.1702	13.0201	13.107	14.428	14.4238	14.2831	14.505	14.2385	14.0079	14.1194	14.0333	FALSE	FALSE	FALSE	FALSE	FALSE	FALSE	FALSE	FALSE	FALSE	FALSE	FALSE	FALSE	FALSE	FALSE	FALSE	FALSE	FALSE	FALSE
13.6901	13.5792	13.7017	13.7619	13.3329	13.2956	13.0835	13.4259	13.8606	13.9901	13.8552	13.633	13.0005	13.1697	12.622	12.5685	12.7967	12.7293	12.7998	12.6321	12.6413	12.7695	12.995	12.8598	12.3633	12.88	12.4436	12.5399	12.3819	12.377	12.4144	12.8829	FALSE	FALSE	FALSE	FALSE	FALSE	FALSE	FALSE	FALSE	FALSE	FALSE	FALSE	FALSE	FALSE	FALSE	FALSE	FALSE	FALSE	FALSE
13.004	13.1924	12.5938	13.1478	13.7356	13.8747	13.7205	13.7803	12.2171	12.2052	12.8986	12.9617	13.6144	13.8662	13.5744	13.9382	13.7192	13.663	13.4653	13.7525	13.4998	13.9796	13.8747	13.6749	13.6294	13.6629	13.5944	13.6559	13.5463	13.6619	13.8164	13.8033	FALSE	FALSE	FALSE	FALSE	FALSE	FALSE	FALSE	FALSE	FALSE	FALSE	FALSE	FALSE	FALSE	FALSE	FALSE	FALSE	FALSE	FALSE
12.6279	12.6827	12.3958	12.0745	11.965	11.454	NaN	NaN	12.3312	12.9029	12.7766	13.0503	12.7768	12.6405	12.9806	12.5082	12.4958	12.3336	12.2843	11.9152	NaN	12.1126	12.3131	12.6603	12.3781	12.5804	12.3314	12.6997	12.398	12.5303	12.5862	12.3735	FALSE	FALSE	FALSE	FALSE	FALSE	FALSE	FALSE	FALSE	FALSE	FALSE	FALSE	FALSE	FALSE	FALSE	FALSE	FALSE	FALSE	FALSE
13.1314	13.8871	14.5247	13.1811	12.6512	12.4565	12.2125	11.9419	13.7955	13.1631	13.7252	13.7639	11.834	12.1797	10.9254	12.2672	11.6523	11.6415	12.146	11.0246	NaN	11.8969	11.5155	NaN	12.3737	12.8175	12.0305	11.6206	11.7257	11.7506	11.602	11.3466	FALSE	FALSE	FALSE	FALSE	FALSE	FALSE	FALSE	FALSE	FALSE	FALSE	FALSE	FALSE	FALSE	FALSE	FALSE	FALSE	FALSE	FALSE
14.7196	14.7337	14.5395	14.8395	14.4911	14.3364	14.4292	14.4853	14.956	14.7449	15.0765	14.8971	14.4701	14.5232	14.5518	14.6754	14.4015	14.3289	14.2609	14.2966	14.0818	14.3208	14.4359	14.4334	14.2006	14.5337	14.4224	14.3662	14.3938	14.1023	14.2925	14.2149	FALSE	FALSE	FALSE	FALSE	FALSE	FALSE	FALSE	FALSE	FALSE	FALSE	FALSE	FALSE	FALSE	FALSE	FALSE	FALSE	FALSE	FALSE
13.4836	13.231	12.8007	13.0547	14.518	14.6316	14.4215	14.5471	13.7859	13.4494	14.2809	14.3287	14.6293	14.9995	14.2936	14.792	14.4026	14.3433	14.0798	14.2732	14.0981	14.7262	14.3183	14.6515	14.8374	14.8992	14.4853	14.6599	14.6426	14.7345	14.7175	14.8114	FALSE	FALSE	FALSE	FALSE	FALSE	FALSE	FALSE	FALSE	FALSE	FALSE	FALSE	FALSE	FALSE	FALSE	FALSE	FALSE	FALSE	FALSE
14.0015	14.1916	14.0876	13.9472	14.1537	14.0613	13.7752	13.6602	14.7619	14.745	14.2363	14.7446	13.9116	14.1851	14.0336	13.9454	13.5964	13.6292	13.4107	13.7003	13.8195	13.9337	13.7678	13.7857	13.9664	14.1414	13.867	13.8528	13.8228	13.8711	13.8549	13.9453	FALSE	FALSE	FALSE	FALSE	FALSE	FALSE	FALSE	FALSE	FALSE	FALSE	FALSE	FALSE	FALSE	FALSE	FALSE	FALSE	FALSE	FALSE
16.8299	16.8645	16.9617	16.7125	16.4788	16.327	16.3583	16.4066	16.5408	16.6776	16.4427	16.5127	16.5015	16.6213	15.9819	16.6125	16.4543	16.4439	16.4005	16.4632	16.3844	16.4178	16.3156	16.2996	16.1852	16.3178	16.2239	16.37	16.446	16.3987	16.3932	16.3417	FALSE	FALSE	FALSE	FALSE	FALSE	FALSE	FALSE	FALSE	FALSE	FALSE	FALSE	FALSE	FALSE	FALSE	FALSE	FALSE	FALSE	FALSE
14.2333	13.8251	14.1296	14.43	14.409	14.6285	14.9096	14.3234	14.353	14.0704	14.6923	14.4853	14.5338	14.546	14.5151	14.4481	14.3088	14.7212	14.6262	14.0999	14.2929	14.5578	14.5956	14.7321	14.2919	14.5639	14.5864	14.6251	14.344	14.5034	14.6844	14.5246	FALSE	FALSE	FALSE	FALSE	FALSE	FALSE	FALSE	FALSE	FALSE	FALSE	FALSE	FALSE	FALSE	FALSE	FALSE	FALSE	FALSE	FALSE
15.3147	15.6391	15.2728	15.2634	15.4241	15.3026	15.0808	15.4436	15.2021	15.511	15.5717	15.5443	15.4675	15.8775	15.7094	15.9692	15.0316	15.3036	14.884	14.8473	15.3653	15.2232	14.6274	15.0788	15.1406	15.3642	14.8597	14.9418	14.9238	15.4578	15.1659	15.2216	FALSE	FALSE	FALSE	FALSE	FALSE	FALSE	FALSE	FALSE	FALSE	FALSE	FALSE	FALSE	FALSE	FALSE	FALSE	FALSE	FALSE	FALSE
18.2254	18.5347	19.0363	18.1656	17.3707	17.1788	17.0673	17.2538	17.2351	17.8635	17.2529	17.2636	17.3978	17.2438	17.9365	17.5427	17.8907	17.731	17.3653	17.3206	17.0427	17.2733	17.1644	16.9931	17.1858	16.9065	16.9173	16.8026	16.6406	16.6511	17.5537	17.4525	FALSE	FALSE	FALSE	FALSE	FALSE	FALSE	FALSE	FALSE	FALSE	FALSE	FALSE	FALSE	FALSE	FALSE	FALSE	FALSE	FALSE	FALSE
16.9728	17.0906	17.1676	17.0435	16.3148	16.2424	16.2574	16.1146	16.9026	16.9515	16.7169	16.7525	16.5021	16.6368	16.3509	16.4085	16.6885	16.7644	16.7713	16.6773	15.8964	16.1958	16.2528	16.2109	16.3205	16.3545	16.2819	16.309	16.1725	16.2269	16.2662	16.3197	FALSE	FALSE	FALSE	FALSE	FALSE	FALSE	FALSE	FALSE	FALSE	FALSE	FALSE	FALSE	FALSE	FALSE	FALSE	FALSE	FALSE	FALSE
10.6347	10.5445	9.49502	NaN	10.5014	11.5844	10.5183	11.8186	7.78976	8.53805	11.8556	10.4209	10.4432	11.1012	11.5828	11.6346	11.1703	11.6308	10.8154	10.1122	10.6286	10.8875	10.7859	11.162	10.4377	10.6157	10.3476	8.31162	11.0529	11.1657	11.019	11.1338	FALSE	FALSE	FALSE	FALSE	FALSE	FALSE	FALSE	FALSE	FALSE	FALSE	FALSE	FALSE	FALSE	FALSE	FALSE	FALSE	FALSE	FALSE
14.4772	14.5163	14.1394	14.4094	14.5312	14.1888	13.6394	14.3652	14.2686	14.1126	14.2418	14.1469	14.3991	14.6348	14.9678	14.5767	14.7082	14.6201	14.1866	14.4185	14.172	14.1814	14.218	14.0533	14.4265	14.61	14.3391	14.668	14.4925	14.7032	14.4605	14.4365	FALSE	FALSE	FALSE	FALSE	FALSE	FALSE	FALSE	FALSE	FALSE	FALSE	FALSE	FALSE	FALSE	FALSE	FALSE	FALSE	FALSE	FALSE
16.6939	16.5557	16.9517	16.8129	16.3097	16.6002	16.6376	16.6169	16.1462	16.2524	16.4483	16.0829	16.3534	16.1249	16.3136	16.5951	16.2773	16.1304	16.1009	16.1394	16.4909	15.9853	15.984	16.1283	15.7516	15.7802	15.7552	15.3334	16.1646	16.0119	16.2707	16.2253	FALSE	FALSE	FALSE	FALSE	FALSE	FALSE	FALSE	FALSE	FALSE	FALSE	FALSE	FALSE	FALSE	FALSE	FALSE	FALSE	FALSE	FALSE
15.7648	15.4108	15.7475	15.5071	15.4292	15.5076	15.4935	15.492	15.5104	15.5564	15.3184	15.2702	15.5685	15.5331	15.439	15.4332	15.7434	15.6166	15.6375	15.636	15.269	15.4188	15.3584	15.3699	15.3402	15.4476	15.4828	15.4235	15.7101	15.4706	15.53	15.5206	FALSE	FALSE	FALSE	FALSE	FALSE	FALSE	FALSE	FALSE	FALSE	FALSE	FALSE	FALSE	FALSE	FALSE	FALSE	FALSE	FALSE	FALSE
16.5029	16.5074	16.5433	16.4153	16.1905	16.3005	16.2403	16.378	16.642	16.7347	16.5873	16.6021	16.3275	16.6026	16.2666	16.6439	16.3312	16.3196	16.3409	16.3776	15.8618	16.0112	16.1292	16.2037	16.1414	15.822	16.3198	16.1875	16.3005	16.327	16.3062	16.356	FALSE	FALSE	FALSE	FALSE	FALSE	FALSE	FALSE	FALSE	FALSE	FALSE	FALSE	FALSE	FALSE	FALSE	FALSE	FALSE	FALSE	FALSE
17.0387	16.9167	16.7819	16.8388	17.2586	17.2929	17.3079	17.3106	17.089	17.0553	17.3138	17.0549	17.2932	17.3155	17.4658	17.3334	17.4863	17.446	17.4852	17.4832	17.3416	17.2894	17.3357	17.3936	17.3286	17.2273	17.2971	17.3104	17.5279	17.3571	17.3978	17.3866	FALSE	FALSE	FALSE	FALSE	FALSE	FALSE	FALSE	FALSE	FALSE	FALSE	FALSE	FALSE	FALSE	FALSE	FALSE	FALSE	FALSE	FALSE
13.38	13.3107	13.0958	13.4331	14.2718	13.8492	13.7334	13.9316	14.4834	14.2209	14.3979	14.5456	14.1373	14.1618	13.9345	14.1218	13.4169	13.1251	13.1583	13.0669	13.8495	13.7234	13.6655	13.6051	13.8397	14.5619	13.8198	13.8025	13.9018	13.7808	13.678	13.8742	FALSE	FALSE	FALSE	FALSE	FALSE	FALSE	FALSE	FALSE	FALSE	FALSE	FALSE	FALSE	FALSE	FALSE	FALSE	FALSE	FALSE	FALSE
11.9576	12.5886	12.0267	12.585	13.1719	12.8337	12.7185	12.8508	13.069	12.8611	13.2848	13.4769	13.0669	13.2436	13.9579	13.1995	12.3373	12.1883	11.8147	12.2279	12.2355	12.4707	12.1672	11.2001	12.6361	12.6057	11.9165	12.3732	12.1617	12.413	12.2701	12.3999	FALSE	FALSE	FALSE	FALSE	FALSE	FALSE	FALSE	FALSE	FALSE	FALSE	FALSE	FALSE	FALSE	FALSE	FALSE	FALSE	FALSE	FALSE
11.9199	12.8349	12.5868	12.4398	12.7479	12.9598	12.3082	11.757	12.5634	12.3333	12.0723	12.5824	12.4313	12.7261	11.8099	11.752	12.7189	12.8846	12.6802	12.5607	12.5564	12.8758	12.5845	12.6876	12.4832	12.8249	12.6674	12.5912	12.5846	12.8739	12.4001	12.2507	FALSE	FALSE	FALSE	FALSE	FALSE	FALSE	FALSE	FALSE	FALSE	FALSE	FALSE	FALSE	FALSE	FALSE	FALSE	FALSE	FALSE	FALSE
13.7927	13.2376	13.3435	13.4584	13.2919	13.6009	13.6924	13.2083	12.6459	12.9702	13.1789	12.6486	13.4111	13.6453	13.2168	13.4064	13.5943	13.567	13.8636	13.362	13.1366	13.0764	13.3116	13.2348	12.4341	12.4994	12.6823	12.777	13.0783	12.9953	13.1832	12.9457	FALSE	FALSE	FALSE	FALSE	FALSE	FALSE	FALSE	FALSE	FALSE	FALSE	FALSE	FALSE	FALSE	FALSE	FALSE	FALSE	FALSE	FALSE
17.7859	17.7113	17.8371	17.6758	17.5167	17.4688	17.432	17.4913	17.5883	17.7149	17.342	17.5064	17.5905	17.6498	17.013	17.5745	17.9589	17.9764	18.004	17.9384	17.7044	17.7008	17.6999	17.6547	17.6815	17.56	17.7469	17.7216	17.885	17.7458	17.7812	17.8053	FALSE	FALSE	FALSE	FALSE	FALSE	FALSE	FALSE	FALSE	FALSE	FALSE	FALSE	FALSE	FALSE	FALSE	FALSE	FALSE	FALSE	FALSE
18.2144	17.5447	17.1714	17.8861	18.7945	19.0989	19.0612	18.9003	17.6147	17.4671	18.2457	17.687	18.7018	18.6541	18.5894	18.6452	19.6938	19.5437	19.6841	19.4543	19.2182	19.3123	19.3323	19.3145	18.9548	18.5528	18.9914	18.995	19.1847	19.0944	19.246	19.0848	FALSE	FALSE	FALSE	FALSE	FALSE	FALSE	FALSE	FALSE	FALSE	FALSE	FALSE	FALSE	FALSE	FALSE	FALSE	FALSE	FALSE	FALSE
19.2881	19.2557	19.3287	19.421	18.8654	19.0165	18.9795	18.8842	18.6108	18.8134	18.8771	18.3629	18.6901	18.6157	18.7769	18.6831	19.2172	19.0024	19.4332	19.3168	18.7626	18.8175	18.9365	19.0045	18.5785	18.7944	18.7418	18.6839	18.6618	18.7963	18.8632	18.7844	FALSE	FALSE	FALSE	FALSE	FALSE	FALSE	FALSE	FALSE	FALSE	FALSE	FALSE	FALSE	FALSE	FALSE	FALSE	FALSE	FALSE	FALSE
18.6934	18.6018	18.3955	18.6189	18.0689	17.934	17.955	17.9026	18.3169	18.2083	18.3041	18.3435	18.0244	18.057	18.0502	18.0794	18.7061	18.6145	18.6383	18.5484	18.1651	18.2193	18.1785	18.1996	18.0937	18.2247	18.2104	18.2225	18.3855	18.2625	18.3369	18.2656	FALSE	FALSE	FALSE	FALSE	FALSE	FALSE	FALSE	FALSE	FALSE	FALSE	FALSE	FALSE	FALSE	FALSE	FALSE	FALSE	FALSE	FALSE
16.2479	15.9366	16.5208	16.1481	16.669	16.1257	16.3476	16.2914	16.6009	16.6502	16.2774	16.3905	16.4395	16.7533	16.8354	16.4727	16.3271	16.2068	16.563	16.132	16.3596	16.0637	16.1575	15.9437	15.9996	16.2263	16.1083	16.2775	16.0763	16.173	16.3326	16.384	FALSE	FALSE	FALSE	FALSE	FALSE	FALSE	FALSE	FALSE	FALSE	FALSE	FALSE	FALSE	FALSE	FALSE	FALSE	FALSE	FALSE	FALSE
17.2868	17.5085	17.3297	17.277	16.35	16.1438	16.1435	16.283	16.768	16.9218	16.2705	16.7608	16.3263	16.6775	16.0806	16.3825	16.941	17.1892	16.9658	16.9414	16.408	16.4071	16.3184	16.4159	16.5943	16.3591	16.567	16.5436	16.2944	16.7177	16.5075	16.3855	FALSE	FALSE	FALSE	FALSE	FALSE	FALSE	FALSE	FALSE	FALSE	FALSE	FALSE	FALSE	FALSE	FALSE	FALSE	FALSE	FALSE	FALSE
13.3969	11.7266	12.3682	13.4931	13.215	12.9593	12.8533	12.6229	13.8011	13.1089	13.5265	13.9239	12.1989	13.0992	13.5549	12.5027	9.85756	NaN	11.5075	9.03358	NaN	11.261	10.3576	10.0833	11.2923	9.60233	10.7758	10.2924	9.85274	10.9031	11.213	11.2296	FALSE	FALSE	FALSE	FALSE	FALSE	FALSE	FALSE	FALSE	FALSE	FALSE	FALSE	FALSE	FALSE	FALSE	FALSE	FALSE	FALSE	FALSE
15.7516	15.2799	15.0224	15.5576	16.7651	16.7826	16.487	16.7145	15.5656	15.2874	15.948	15.6397	17.268	17.2765	17.356	17.2632	17.6023	17.489	17.7072	17.4641	16.887	17.1824	16.6812	16.9763	17.0816	16.9946	17.0786	17.1348	17.4226	17.4949	17.489	17.2882	FALSE	FALSE	FALSE	FALSE	FALSE	FALSE	FALSE	FALSE	FALSE	FALSE	FALSE	FALSE	FALSE	FALSE	FALSE	FALSE	FALSE	FALSE
12.5716	12.0673	11.9726	12.4032	13.9192	14.0072	13.9679	13.8375	12.4929	12.807	12.9624	12.965	13.9768	14.0652	13.7004	13.8892	14.6024	14.5079	14.6514	14.6227	13.9627	14.3912	14.0576	14.2598	14.0083	13.5338	14.2581	14.3394	14.1846	14.208	14.2102	14.1586	FALSE	FALSE	FALSE	FALSE	FALSE	FALSE	FALSE	FALSE	FALSE	FALSE	FALSE	FALSE	FALSE	FALSE	FALSE	FALSE	FALSE	FALSE
17.9736	17.9644	18.0222	17.8262	17.7945	17.7305	17.6303	17.7662	17.8448	17.8599	17.627	17.6592	17.9131	18.0589	17.528	17.975	18.3037	18.2676	18.2442	18.2819	17.9333	18.0181	17.9115	17.9224	18.0353	18.0492	18.1899	18.1281	18.197	18.1363	18.2028	18.2685	FALSE	FALSE	FALSE	FALSE	FALSE	FALSE	FALSE	FALSE	FALSE	FALSE	FALSE	FALSE	FALSE	FALSE	FALSE	FALSE	FALSE	FALSE
14.6062	14.913	14.4411	14.6422	14.4539	14.7844	14.1657	14.5345	14.9325	15.0214	14.7902	15.1926	14.4535	14.7608	14.8458	14.6254	14.384	14.5465	14.3533	14.3287	14.1947	14.619	14.3805	14.6024	14.5694	14.8474	14.5379	14.4694	14.1351	14.6551	14.3825	14.4145	FALSE	FALSE	FALSE	FALSE	FALSE	FALSE	FALSE	FALSE	FALSE	FALSE	FALSE	FALSE	FALSE	FALSE	FALSE	FALSE	FALSE	FALSE
12.9231	13.2068	13.3277	13.0721	14.3138	14.3815	14.5412	14.6396	13.8566	13.9713	13.9885	13.8074	14.088	13.9717	14.0374	14.0845	12.6746	12.6996	12.6772	12.7076	13.9815	13.7393	13.8204	14.13	13.0865	14.3884	13.5947	13.472	13.7794	13.5203	13.2432	13.4982	FALSE	FALSE	FALSE	FALSE	FALSE	FALSE	FALSE	FALSE	FALSE	FALSE	FALSE	FALSE	FALSE	FALSE	FALSE	FALSE	FALSE	FALSE
19.4626	19.423	19.4465	19.4314	19.185	19.2662	19.3193	19.222	19.239	19.32	19.1636	19.1272	19.222	19.1933	19.2233	19.2227	19.589	19.4666	19.5938	19.5408	19.3202	19.2798	19.3644	19.3827	19.287	19.2962	19.4112	19.3771	19.4332	19.3273	19.4087	19.3457	FALSE	FALSE	FALSE	FALSE	FALSE	FALSE	FALSE	FALSE	FALSE	FALSE	FALSE	FALSE	FALSE	FALSE	FALSE	FALSE	FALSE	FALSE
15.1288	15.0569	15.0327	15.2068	14.8317	15.0379	15.2791	14.8428	15.568	15.477	15.3759	15.4471	15.3004	15.2033	15.1159	15.3187	14.5126	14.6151	14.5167	14.1251	14.6491	14.7462	14.9507	14.6313	14.784	15.0679	14.9795	14.9438	15.2776	14.9435	15.0889	14.9698	FALSE	FALSE	FALSE	FALSE	FALSE	FALSE	FALSE	FALSE	FALSE	FALSE	FALSE	FALSE	FALSE	FALSE	FALSE	FALSE	FALSE	FALSE
13.4859	13.7265	13.7142	13.5263	12.9531	12.419	12.7935	12.6575	13.6641	12.6532	13.4197	13.6823	12.693	12.8127	12.9079	12.5232	12.4312	12.6561	12.2479	12.677	12.0686	12.5646	12.1926	11.8539	12.1817	12.4398	11.3194	11.7719	12.4731	11.5538	12.4769	11.6898	FALSE	FALSE	FALSE	FALSE	FALSE	FALSE	FALSE	FALSE	FALSE	FALSE	FALSE	FALSE	FALSE	FALSE	FALSE	FALSE	FALSE	FALSE
13.5146	14.1674	13.4744	13.5403	12.635	12.6894	12.4856	12.4922	13.3454	13.5188	13.6638	13.1896	12.1864	12.2362	12.234	12.1126	12.4177	12.304	11.9914	12.4467	11.4239	12.3303	11.7605	11.8203	12.2519	12.0843	12.0754	12.288	11.8161	12.0444	11.8648	11.6639	FALSE	FALSE	FALSE	FALSE	FALSE	FALSE	FALSE	FALSE	FALSE	FALSE	FALSE	FALSE	FALSE	FALSE	FALSE	FALSE	FALSE	FALSE
14.7286	14.5984	14.6453	14.8931	15.4356	15.6361	15.8644	15.5954	15.0084	15.0371	15.3693	15.1069	15.1071	15.0031	15.4398	15.2321	14.7722	14.7578	15.0598	14.8513	15.5008	15.4958	15.6304	15.7088	15.2621	15.5554	15.4952	15.3371	15.1035	14.9284	15.1553	14.9861	FALSE	FALSE	FALSE	FALSE	FALSE	FALSE	FALSE	FALSE	FALSE	FALSE	FALSE	FALSE	FALSE	FALSE	FALSE	FALSE	FALSE	FALSE
11.6673	11.6787	11.8859	11.4641	11.7323	11.8211	11.6153	12.0287	11.7204	11.0739	11.4376	11.4597	12.299	12.4217	13.0539	12.2221	11.5638	11.9667	12.1262	11.683	11.3786	12.5245	12.0249	11.6061	11.6607	11.7369	12.046	12.3688	11.9439	11.7663	12.3524	11.5612	FALSE	FALSE	FALSE	FALSE	FALSE	FALSE	FALSE	FALSE	FALSE	FALSE	FALSE	FALSE	FALSE	FALSE	FALSE	FALSE	FALSE	FALSE
11.7589	11.879	12.1749	12.5715	11.9886	11.9199	12.3725	13.1068	11.8539	11.3932	11.766	12.5465	11.8715	12.5904	11.5132	12.4883	12.3022	12.4978	12.1095	11.7263	12.0954	12.7675	12.8806	11.9841	11.7826	12.3989	11.9815	12.8257	13.0799	12.1091	12.257	11.6493	FALSE	FALSE	FALSE	FALSE	FALSE	FALSE	FALSE	FALSE	FALSE	FALSE	FALSE	FALSE	FALSE	FALSE	FALSE	FALSE	FALSE	FALSE
NaN	NaN	NaN	NaN	NaN	NaN	NaN	NaN	NaN	NaN	NaN	NaN	NaN	NaN	NaN	NaN	10.749	NaN	NaN	NaN	NaN	10.4661	10.1471	NaN	NaN	NaN	10.0926	11.1121	NaN	13.8055	13.3477	NaN	FALSE	FALSE	FALSE	FALSE	FALSE	FALSE	FALSE	FALSE	FALSE	FALSE	FALSE	FALSE	FALSE	FALSE	FALSE	FALSE	FALSE	FALSE
11.8472	12.4101	12.649	11.6112	12.2145	11.7178	12.3263	11.2881	11.513	11.1647	11.7505	11.3174	10.9961	11.6928	11.4651	12.0924	12.0511	12.1159	12.127	11.9673	12.1473	12.4865	12.4616	11.9274	11.4179	11.9851	12.0754	12.7766	11.7294	12.2274	11.5222	10.5498	FALSE	FALSE	FALSE	FALSE	FALSE	FALSE	FALSE	FALSE	FALSE	FALSE	FALSE	FALSE	FALSE	FALSE	FALSE	FALSE	FALSE	FALSE
12.7543	12.3357	12.6066	12.6885	11.4676	11.7944	12.2501	11.4969	13.002	12.6148	12.4813	12.4743	12.3108	12.3052	11.5916	12.411	11.6526	11.601	11.3503	11.9923	11.9562	11.6916	11.8083	11.9822	11.7742	12.3633	12.2502	12.2172	11.9383	11.7792	11.8204	12.0229	FALSE	FALSE	FALSE	FALSE	FALSE	FALSE	FALSE	FALSE	FALSE	FALSE	FALSE	FALSE	FALSE	FALSE	FALSE	FALSE	FALSE	FALSE
16.9069	17.0346	17.0334	16.967	17.1401	17.3071	17.3563	17.3237	17.5735	17.5602	17.5297	17.4909	17.4257	17.513	17.3774	17.457	16.7445	16.6477	16.6603	16.7628	16.9932	17.1569	17.2841	17.1488	16.954	17.6691	17.1329	16.9228	17.1785	17.2163	17.1138	17.2857	FALSE	FALSE	FALSE	FALSE	FALSE	FALSE	FALSE	FALSE	FALSE	FALSE	FALSE	FALSE	FALSE	FALSE	FALSE	FALSE	FALSE	FALSE
13.2801	13.4695	13.3207	13.5908	12.8463	13.0228	12.8423	12.8637	14.0733	13.982	13.6866	13.8953	12.9494	13.2217	13.1014	13.1094	12.8024	12.6441	12.7892	12.78	12.3278	12.8011	12.8423	12.626	12.576	13.3593	13.3202	13.1833	12.7856	13.0808	12.9125	13.139	FALSE	FALSE	FALSE	FALSE	FALSE	FALSE	FALSE	FALSE	FALSE	FALSE	FALSE	FALSE	FALSE	FALSE	FALSE	FALSE	FALSE	FALSE
13.0301	13.6926	13.8512	13.6695	13.3155	13.8582	13.997	13.5193	12.6616	13.3028	13.2782	12.6826	13.3135	13.226	13.7262	13.5019	13.1586	13.2186	12.7807	12.7142	13.5298	13.19	13.2169	13.2943	12.944	13.04	12.8022	12.7662	12.8442	12.9013	13.1074	13.0546	FALSE	FALSE	FALSE	FALSE	FALSE	FALSE	FALSE	FALSE	FALSE	FALSE	FALSE	FALSE	FALSE	FALSE	FALSE	FALSE	FALSE	FALSE
17.3767	17.4235	16.9181	17.2369	17.2757	17.2988	17.1844	17.3939	16.8534	16.7581	16.8682	16.9785	17.2531	17.429	17.3521	17.2425	17.5895	17.6365	17.445	17.4689	17.1471	17.3885	17.2543	17.2574	17.1224	17.1144	16.9948	17.2286	17.1899	17.2925	17.1974	17.2577	FALSE	FALSE	FALSE	FALSE	FALSE	FALSE	FALSE	FALSE	FALSE	FALSE	FALSE	FALSE	FALSE	FALSE	FALSE	FALSE	FALSE	FALSE
18.2071	18.1529	18.0811	18.3337	17.9838	18.0672	18.0404	18.1337	17.9516	17.9039	18.0807	17.8994	17.8242	17.8047	17.7701	17.7657	18.127	18.0866	18.2062	18.0794	17.827	17.9457	17.9381	17.9626	17.8472	17.7634	17.7874	17.837	17.8405	17.7359	17.8121	17.7963	FALSE	FALSE	FALSE	FALSE	FALSE	FALSE	FALSE	FALSE	FALSE	FALSE	FALSE	FALSE	FALSE	FALSE	FALSE	FALSE	FALSE	FALSE
15.2613	15.2477	15.2605	15.3945	14.6709	14.7419	14.8713	14.6789	15.3855	15.1667	15.4363	15.2203	14.5658	14.4606	14.4227	14.449	14.8982	14.8692	14.834	14.6916	14.203	14.4999	14.4529	14.3486	14.5424	14.342	14.5592	14.4429	14.5221	14.384	14.4445	14.3288	FALSE	FALSE	FALSE	FALSE	FALSE	FALSE	FALSE	FALSE	FALSE	FALSE	FALSE	FALSE	FALSE	FALSE	FALSE	FALSE	FALSE	FALSE
17.3238	17.5779	17.4119	17.6738	16.652	16.7548	16.7181	16.7985	17.5992	17.5143	17.4588	17.6531	17.177	17.2839	16.9519	17.0912	17.044	17.0854	17.0849	16.9695	16.5619	16.7649	16.4042	16.711	17.0652	16.8855	16.9507	17.0601	16.9576	17.1599	17.0687	16.9678	FALSE	FALSE	FALSE	FALSE	FALSE	FALSE	FALSE	FALSE	FALSE	FALSE	FALSE	FALSE	FALSE	FALSE	FALSE	FALSE	FALSE	FALSE
18.767	18.7198	18.7913	18.802	18.8345	19.0408	19.0816	19.1485	18.7644	18.9485	18.6428	18.8239	18.8433	18.9139	18.0279	18.9724	18.8905	18.958	18.9293	18.9833	19.0683	19.0778	18.9875	19.0718	18.9041	19.0648	18.7909	18.7813	18.8965	18.9548	18.8951	18.9093	FALSE	FALSE	FALSE	FALSE	FALSE	FALSE	FALSE	FALSE	FALSE	FALSE	FALSE	FALSE	FALSE	FALSE	FALSE	FALSE	FALSE	FALSE
18.2122	18.1317	18.3149	18.1002	18.1003	18.1359	18.217	18.1967	18.0903	18.1668	17.9231	17.9177	18.2016	18.1681	17.893	18.2226	18.4226	18.3423	18.4046	18.3612	18.3179	18.2585	18.3278	18.3169	18.2129	18.2618	18.3194	18.2821	18.4239	18.3237	18.4118	18.3922	FALSE	FALSE	FALSE	FALSE	FALSE	FALSE	FALSE	FALSE	FALSE	FALSE	FALSE	FALSE	FALSE	FALSE	FALSE	FALSE	FALSE	FALSE
17.4015	17.3481	17.4388	17.3097	16.8842	16.8657	16.8864	16.837	17.3823	17.3895	17.112	17.244	17.0017	16.9626	16.8703	16.9352	17.2482	17.091	17.2187	17.1836	16.9327	16.9261	17.023	16.9777	17.1279	17.059	17.1359	17.1265	17.1493	17.0514	17.0305	17.0985	FALSE	FALSE	FALSE	FALSE	FALSE	FALSE	FALSE	FALSE	FALSE	FALSE	FALSE	FALSE	FALSE	FALSE	FALSE	FALSE	FALSE	FALSE
15.5144	15.354	15.5282	15.2619	15.0484	14.9081	15.0638	15.0273	15.1979	15.2477	15.0129	14.9838	15.0522	15.0082	14.9708	14.9911	15.2573	15.1959	15.3386	15.3154	14.9764	14.9688	15.2265	15.0832	14.8463	15.2414	15.2471	15.1061	15.2561	15.1265	14.994	15.208	FALSE	FALSE	FALSE	FALSE	FALSE	FALSE	FALSE	FALSE	FALSE	FALSE	FALSE	FALSE	FALSE	FALSE	FALSE	FALSE	FALSE	FALSE
15.941	15.9786	16.0735	15.8478	15.0121	14.4824	15.054	15.1273	16.6826	16.7039	16.2582	16.3169	15.0408	14.9348	15.1607	14.9376	13.8907	13.959	13.816	13.9067	14.2249	13.5573	13.8257	13.7669	14.1404	13.409	14.0288	13.897	13.9969	14.0791	13.6192	13.6883	FALSE	FALSE	FALSE	FALSE	FALSE	FALSE	FALSE	FALSE	FALSE	FALSE	FALSE	FALSE	FALSE	FALSE	FALSE	FALSE	FALSE	FALSE
12.3805	11.9112	12.4542	12.2782	10.333	11.3669	11.3535	10.5278	13.4442	13.5224	13.1695	12.8439	11.0372	12.0982	11.8412	11.8645	11.7017	11.5011	11.6623	10.004	NaN	10.3344	11.1509	10.2273	9.53696	12.5299	10.8729	10.756	11.3041	11.3693	11.1331	11.1642	FALSE	FALSE	FALSE	FALSE	FALSE	FALSE	FALSE	FALSE	FALSE	FALSE	FALSE	FALSE	FALSE	FALSE	FALSE	FALSE	FALSE	FALSE
13.3524	13.5272	13.9905	13.9089	12.3716	13.0297	13.2735	13.0042	13.8658	13.9271	13.8385	13.7715	12.3622	12.5522	12.8671	12.8992	11.862	12.1223	11.9532	11.8737	11.8139	11.9132	12.0064	11.9977	11.6625	11.1103	11.6219	11.7072	11.5561	11.9627	11.7509	11.414	FALSE	FALSE	FALSE	FALSE	FALSE	FALSE	FALSE	FALSE	FALSE	FALSE	FALSE	FALSE	FALSE	FALSE	FALSE	FALSE	FALSE	FALSE
16.7937	16.6853	16.6702	16.688	16.3593	16.364	16.4172	16.3117	17.0236	16.8644	16.4372	16.9678	16.3505	16.5152	15.2164	16.2382	16.4717	16.5014	16.4796	16.5504	16.2447	16.3417	16.4647	16.2629	16.4818	16.2391	16.428	16.4368	16.3877	16.3836	16.3454	16.389	FALSE	FALSE	FALSE	FALSE	FALSE	FALSE	FALSE	FALSE	FALSE	FALSE	FALSE	FALSE	FALSE	FALSE	FALSE	FALSE	FALSE	FALSE
12.6005	12.8799	12.5912	13.1234	13.1359	13.1534	13.1423	13.5778	11.9812	12.1226	12.682	12.7022	12.8686	13.0017	12.8835	13.2853	13.1128	13.0462	12.7483	12.8912	12.7081	12.9028	12.5649	12.2206	11.798	12.7074	12.023	12.0596	12.2861	12.823	12.2612	12.3108	FALSE	FALSE	FALSE	FALSE	FALSE	FALSE	FALSE	FALSE	FALSE	FALSE	FALSE	FALSE	FALSE	FALSE	FALSE	FALSE	FALSE	FALSE
15.1458	15.1502	14.6947	15.0698	15.3887	15.1573	14.9444	15.1963	14.7176	14.9594	14.9023	14.8312	15.2421	15.5364	15.271	15.3065	15.4594	15.4835	15.1713	15.434	15.1815	15.3096	15.0849	15.1328	15.2712	15.3076	15.2507	15.2391	15.008	15.4548	15.2456	15.3137	FALSE	FALSE	FALSE	FALSE	FALSE	FALSE	FALSE	FALSE	FALSE	FALSE	FALSE	FALSE	FALSE	FALSE	FALSE	FALSE	FALSE	FALSE
18.1105	18.1008	18.1635	18.2601	18.7255	19.0875	18.7082	18.682	18.2349	18.3236	18.7693	18.0583	18.4367	18.2977	18.3835	18.3487	17.9355	18.0374	18.2014	18.1048	18.7567	18.9684	18.614	18.771	18.1804	18.4685	18.7123	18.2748	18.2574	18.1702	18.2066	18.1924	FALSE	FALSE	FALSE	FALSE	FALSE	FALSE	FALSE	FALSE	FALSE	FALSE	FALSE	FALSE	FALSE	FALSE	FALSE	FALSE	FALSE	FALSE
11.8337	10.9925	11.3372	11.9715	11.8358	12.1225	12.234	11.8991	11.9553	11.9369	11.7669	11.8425	12.0789	11.9289	11.8244	11.5882	11.4546	11.9246	11.5162	11.8561	11.2345	11.1256	11.0566	11.9028	11.0342	11.3894	11.7969	11.4008	11.6273	11.3391	11.4401	11.0585	FALSE	FALSE	FALSE	FALSE	FALSE	FALSE	FALSE	FALSE	FALSE	FALSE	FALSE	FALSE	FALSE	FALSE	FALSE	FALSE	FALSE	FALSE
19.4214	19.2084	19.5615	19.4115	19.0939	19.1263	19.0774	19.1271	19.0033	18.9652	18.5985	18.6555	19.0358	18.9055	18.7978	18.8484	19.7732	19.6223	19.6272	19.551	19.2547	19.1994	19.0453	19.2311	18.9336	19.0114	19.0353	18.9564	18.9407	18.9314	19.0051	18.9048	FALSE	FALSE	FALSE	FALSE	FALSE	FALSE	FALSE	FALSE	FALSE	FALSE	FALSE	FALSE	FALSE	FALSE	FALSE	FALSE	FALSE	FALSE
14.6047	14.7683	14.3555	14.6485	15.4472	15.4088	15.3538	15.412	15.9929	15.6017	16.3577	16.0061	13.1656	13.3235	12.9577	13.3251	14.1571	13.9911	14.2302	14.2117	15.0449	15.0847	15.3893	15.2781	15.4286	16.5418	15.4414	15.3841	14.7403	14.4399	14.4634	14.4718	FALSE	FALSE	FALSE	FALSE	FALSE	FALSE	FALSE	FALSE	FALSE	FALSE	FALSE	FALSE	FALSE	FALSE	FALSE	FALSE	FALSE	FALSE
13.3577	13.0242	12.7959	13.2458	14.8544	13.7078	13.7943	14.0829	16.7016	16.3589	16.724	16.8434	13.1023	13.4571	13.0678	13.3906	13.0688	12.1338	12.4126	13.1694	14.263	13.3123	13.9994	13.6053	15.0218	16.3593	15.2632	15.034	14.2454	13.8692	13.9355	14.3287	FALSE	FALSE	FALSE	FALSE	FALSE	FALSE	FALSE	FALSE	FALSE	FALSE	FALSE	FALSE	FALSE	FALSE	FALSE	FALSE	FALSE	FALSE
13.9331	13.5778	14.0214	14.0042	13.0016	12.5728	13.278	12.9513	14.1406	14.1222	14.4155	14.0351	10.7108	11.7441	10.9808	11.8221	12.533	12.2536	12.8782	12.8094	12.9387	12.2521	12.2874	12.6705	12.9058	13.7799	13.0561	12.9995	12.4396	11.9748	12.323	12.2665	FALSE	FALSE	FALSE	FALSE	FALSE	FALSE	FALSE	FALSE	FALSE	FALSE	FALSE	FALSE	FALSE	FALSE	FALSE	FALSE	FALSE	FALSE
12.8966	13.2221	13.2983	13.1911	12.2955	12.1442	12.1636	12.4975	13.4741	13.6576	13.6938	13.5674	9.13211	11.269	10.3603	10.6799	11.4996	10.6842	11.707	11.0894	11.5037	11.3929	11.5659	11.5103	12.0787	13.2381	11.8278	11.8051	11.0244	11.0443	10.9652	10.5985	FALSE	FALSE	FALSE	FALSE	FALSE	FALSE	FALSE	FALSE	FALSE	FALSE	FALSE	FALSE	FALSE	FALSE	FALSE	FALSE	FALSE	FALSE
14.5663	13.1823	14.0402	14.3613	14.6973	14.2185	12.2628	14.6295	13.9043	13.1597	12.9573	13.3474	14.9927	13.9756	14.557	14.7095	15.381	13.5443	10.2341	13.6126	14.1185	14.155	13.4014	13.1367	14.0898	13.1268	14.507	13.8146	14.7006	14.2455	13.4773	14.5761	FALSE	FALSE	FALSE	FALSE	FALSE	FALSE	FALSE	FALSE	FALSE	FALSE	FALSE	FALSE	FALSE	FALSE	FALSE	FALSE	FALSE	FALSE
12.4838	10.9027	12.5061	12.2713	9.88755	10.7107	10.4379	10.8616	12.5375	12.2542	12.1694	12.1412	11.3394	12.4169	11.4379	9.69525	12.6431	12.1069	12.2311	12.6741	11.0419	9.77473	12.1935	9.92431	12.0961	12.1888	11.7764	11.9935	11.4353	12.3994	11.782	11.7168	FALSE	FALSE	FALSE	FALSE	FALSE	FALSE	FALSE	FALSE	FALSE	FALSE	FALSE	FALSE	FALSE	FALSE	FALSE	FALSE	FALSE	FALSE
14.5942	14.3117	14.5384	14.485	14.6537	14.819	13.9991	14.267	14.1502	13.9898	15.371	14.2787	14.7514	14.1163	12.9956	14.6638	15.6929	15.3232	15.0585	14.9657	14.9278	14.5714	14.5976	14.4245	14.4642	14.2383	14.3706	14.2134	14.2325	14.7537	15.1216	15.3241	FALSE	FALSE	FALSE	FALSE	FALSE	FALSE	FALSE	FALSE	FALSE	FALSE	FALSE	FALSE	FALSE	FALSE	FALSE	FALSE	FALSE	FALSE
11.3302	12.203	11.3154	9.74751	11.7544	NaN	NaN	8.65417	10.6781	11.0586	11.8969	11.2134	10.4574	9.70623	10.5681	9.88852	NaN	NaN	9.62273	NaN	NaN	NaN	NaN	NaN	NaN	NaN	NaN	NaN	NaN	9.6193	NaN	NaN	FALSE	FALSE	FALSE	FALSE	FALSE	FALSE	FALSE	FALSE	FALSE	FALSE	FALSE	FALSE	FALSE	FALSE	FALSE	FALSE	FALSE	FALSE
15.1525	15.0795	15.1593	15.2093	13.3757	13.5637	13.6009	13.4243	14.4836	14.2749	14.4582	14.2459	13.3593	13.1981	13.2609	13.5952	14.2018	14.2034	14.3477	14.3766	13.2995	13.1797	13.1207	12.9613	13.1666	13.4334	13.3333	13.3181	13.1594	12.9436	13.1282	13.0687	FALSE	FALSE	FALSE	FALSE	FALSE	FALSE	FALSE	FALSE	FALSE	FALSE	FALSE	FALSE	FALSE	FALSE	FALSE	FALSE	FALSE	FALSE
14.3601	13.4786	15.138	14.6718	13.1922	12.7727	12.5374	12.6212	14.5293	14.3119	13.9288	14.4162	13.3543	13.156	13.2147	13.2947	11.2502	11.5937	11.8277	11.299	12.0769	11.024	11.8755	11.4212	11.3927	11.5456	11.849	11.8823	11.8122	11.5481	11.9378	11.6148	FALSE	FALSE	FALSE	FALSE	FALSE	FALSE	FALSE	FALSE	FALSE	FALSE	FALSE	FALSE	FALSE	FALSE	FALSE	FALSE	FALSE	FALSE
16.9283	16.9741	16.9489	16.8887	16.8734	16.8813	16.9581	17.0747	16.7943	16.8246	16.5907	16.5186	16.9357	16.9106	16.6803	16.9393	16.8703	16.9374	16.935	16.8983	16.7618	16.902	16.762	16.8307	16.5618	16.6348	16.6059	16.5847	16.9749	16.8273	16.7837	16.7537	FALSE	FALSE	FALSE	FALSE	FALSE	FALSE	FALSE	FALSE	FALSE	FALSE	FALSE	FALSE	FALSE	FALSE	FALSE	FALSE	FALSE	FALSE
24.0437	24.1644	23.7667	24.0381	23.7912	23.8518	23.8888	23.7936	23.7855	23.6219	24.2899	23.8368	23.5384	23.7915	26.7382	23.7312	23.6869	23.9744	23.9314	24.1249	23.676	23.9105	23.8774	23.5302	24.1292	23.2583	23.6454	23.7588	23.7965	23.7715	23.8229	23.6652	FALSE	FALSE	FALSE	FALSE	FALSE	FALSE	FALSE	FALSE	FALSE	FALSE	FALSE	FALSE	FALSE	FALSE	FALSE	FALSE	FALSE	FALSE
14.7787	14.884	14.8056	14.79	14.319	14.1148	14.003	14.186	14.9592	14.993	14.5834	14.9996	14.3943	14.6129	14.2941	14.4068	14.379	14.3386	14.234	14.3584	13.8177	14.0984	14.1548	13.8725	14.1437	14.4661	14.3484	14.2721	14.3488	14.3398	14.2969	14.4246	FALSE	FALSE	FALSE	FALSE	FALSE	FALSE	FALSE	FALSE	FALSE	FALSE	FALSE	FALSE	FALSE	FALSE	FALSE	FALSE	FALSE	FALSE
15.6505	15.7419	15.6334	15.4877	16.1068	16.0299	15.9656	15.9928	15.6514	15.6169	15.7588	15.8833	15.9245	16.0037	15.8376	14.3188	15.623	15.6619	15.4771	14.6202	15.9207	15.8214	15.7041	15.6663	15.5166	15.7339	15.4915	14.6594	15.4602	15.6017	15.5415	15.4777	FALSE	FALSE	FALSE	FALSE	FALSE	FALSE	FALSE	FALSE	FALSE	FALSE	FALSE	FALSE	FALSE	FALSE	FALSE	FALSE	FALSE	FALSE
17.4178	17.4389	17.5522	17.4363	17.8289	17.806	17.7677	17.9446	17.4438	17.4748	17.4425	17.5191	17.6572	17.7518	17.6932	17.722	17.5005	17.5928	17.4418	17.4747	17.8751	17.7986	17.6412	17.6868	17.4985	17.5724	17.3806	17.424	17.423	17.5884	17.4438	17.4055	FALSE	FALSE	FALSE	FALSE	FALSE	FALSE	FALSE	FALSE	FALSE	FALSE	FALSE	FALSE	FALSE	FALSE	FALSE	FALSE	FALSE	FALSE
16.7321	16.6356	16.6827	16.4982	17.0424	16.8826	16.8371	16.7794	16.6801	16.718	16.6389	16.6459	17.0034	17.0568	16.9519	16.8043	16.8016	16.774	16.6815	16.7441	16.8461	16.9098	16.8623	16.9287	16.8537	16.8895	16.8023	16.7509	16.7818	16.8697	16.809	16.8704	FALSE	FALSE	FALSE	FALSE	FALSE	FALSE	FALSE	FALSE	FALSE	FALSE	FALSE	FALSE	FALSE	FALSE	FALSE	FALSE	FALSE	FALSE
15.7918	15.8493	15.8665	15.8174	16.2647	16.1651	16.0904	16.3408	16.1098	16.1921	15.9709	16.2859	16.2057	16.2953	15.8143	16.1735	15.8185	15.9165	15.6992	15.9065	16.3349	16.1186	15.9606	16.2238	15.9848	16.0217	16.1111	16.1005	15.9343	16.1417	16.1786	16.1072	FALSE	FALSE	FALSE	FALSE	FALSE	FALSE	FALSE	FALSE	FALSE	FALSE	FALSE	FALSE	FALSE	FALSE	FALSE	FALSE	FALSE	FALSE
17.9821	17.8066	17.892	17.7243	18.2794	18.259	18.1448	18.229	18.0526	17.9368	18.069	18.0959	18.3452	18.376	18.1915	18.3746	18.2164	18.0719	18.0655	18.0956	18.2044	18.3409	18.2207	18.2483	18.1094	18.2718	18.2336	18.1873	18.3555	18.1749	18.257	18.271	FALSE	FALSE	FALSE	FALSE	FALSE	FALSE	FALSE	FALSE	FALSE	FALSE	FALSE	FALSE	FALSE	FALSE	FALSE	FALSE	FALSE	FALSE
11.2991	10.858	11.8662	11.7616	10.9602	11.468	11.2496	11.0204	10.0871	10.9677	11.0859	NaN	10.7119	10.6423	11.5572	10.8707	12.3489	11.6889	11.1149	11.3872	11.9149	11.276	10.6862	10.0799	10.6635	11.094	11.3038	NaN	11.6026	11.3189	11.5149	11.9063	FALSE	FALSE	FALSE	FALSE	FALSE	FALSE	FALSE	FALSE	FALSE	FALSE	FALSE	FALSE	FALSE	FALSE	FALSE	FALSE	FALSE	FALSE
15.3035	15.3344	15.3857	15.2329	15.3936	15.7558	14.3843	15.2747	14.8741	14.6777	15.5583	14.9785	15.583	15.5152	15.8827	15.8412	15.9696	15.7795	15.0882	15.3688	15.856	15.5898	15.2487	15.0161	15.4462	15.0359	15.0305	14.949	15.3084	15.7915	16.0648	15.8905	FALSE	FALSE	FALSE	FALSE	FALSE	FALSE	FALSE	FALSE	FALSE	FALSE	FALSE	FALSE	FALSE	FALSE	FALSE	FALSE	FALSE	FALSE
15.5266	15.4892	15.5963	15.3983	15.4589	15.2102	15.1213	15.3283	15.4115	15.4285	14.7983	15.2818	15.613	15.7711	15.4746	15.553	15.5935	15.5309	15.3923	15.5062	15.2147	15.3137	15.1286	15.2232	15.1801	15.5028	15.2043	15.3646	15.4558	15.5793	15.4004	15.4804	FALSE	FALSE	FALSE	FALSE	FALSE	FALSE	FALSE	FALSE	FALSE	FALSE	FALSE	FALSE	FALSE	FALSE	FALSE	FALSE	FALSE	FALSE
17.1956	17.2704	17.2713	17.0916	14.75	13.9814	14.5403	13.882	17.1234	17.1226	16.8114	16.7799	14.3826	14.2212	14.0422	14.2696	12.7357	12.951	13.3954	12.0097	13.6805	12.4394	12.9792	13.2844	13.6283	14.269	13.5491	13.7918	13.5774	13.1663	13.3758	13.3715	FALSE	FALSE	FALSE	FALSE	FALSE	FALSE	FALSE	FALSE	FALSE	FALSE	FALSE	FALSE	FALSE	FALSE	FALSE	FALSE	FALSE	FALSE
14.5786	14.479	14.4758	14.4658	15.298	15.4311	15.5986	15.5088	15.6056	15.5618	15.419	15.3679	15.0231	15.1073	15.2391	15.0766	14.8978	14.8069	14.7139	14.7197	15.3374	15.3855	15.5442	15.3455	14.5728	15.5929	14.9597	14.8089	15.3208	15.2408	15.1696	14.9781	FALSE	FALSE	FALSE	FALSE	FALSE	FALSE	FALSE	FALSE	FALSE	FALSE	FALSE	FALSE	FALSE	FALSE	FALSE	FALSE	FALSE	FALSE
15.5585	15.3582	15.4783	15.5222	16.3472	16.2298	16.4223	16.3803	16.4663	16.3175	16.3198	16.1869	16.1181	15.9305	16.1908	16.0365	15.3163	15.1881	15.3952	15.2207	16.0751	16.0224	16.1139	15.9086	15.3439	16.5376	15.5617	15.3775	15.6072	15.8328	15.7585	15.7869	FALSE	FALSE	FALSE	FALSE	FALSE	FALSE	FALSE	FALSE	FALSE	FALSE	FALSE	FALSE	FALSE	FALSE	FALSE	FALSE	FALSE	FALSE
16.9132	16.8665	16.7674	17.0107	17.7212	17.8226	18.0405	18.0693	17.5088	17.4895	17.5851	17.3616	17.4194	17.3313	16.9239	17.3929	16.7796	17.033	16.8246	16.8453	17.5774	17.5616	17.5026	17.4705	16.7311	17.7381	16.774	16.6842	17.0204	17.2001	17.0382	17.0181	FALSE	FALSE	FALSE	FALSE	FALSE	FALSE	FALSE	FALSE	FALSE	FALSE	FALSE	FALSE	FALSE	FALSE	FALSE	FALSE	FALSE	FALSE
19.1625	18.9208	18.6826	19.0424	19.4099	19.4073	19.566	19.5663	19.0873	18.9994	19.2662	19.039	19.1658	18.9961	19.1366	19.0349	19.0533	19.0553	19.1134	19.0064	19.3126	19.1646	19.2305	19.262	18.7642	19.3137	18.8076	18.7008	19.1199	19.0512	19.082	19.0227	FALSE	FALSE	FALSE	FALSE	FALSE	FALSE	FALSE	FALSE	FALSE	FALSE	FALSE	FALSE	FALSE	FALSE	FALSE	FALSE	FALSE	FALSE
21.0496	20.9836	20.5596	20.9422	21.4687	21.4691	21.4027	21.6445	21.2964	21.2172	21.3531	21.3159	21.2528	21.3743	21.3326	21.2795	21.2256	21.1659	21.135	21.1056	21.2954	21.3647	21.3237	21.3506	20.9367	21.3702	20.9026	20.8684	21.1884	21.2658	21.2902	21.2235	FALSE	FALSE	FALSE	FALSE	FALSE	FALSE	FALSE	FALSE	FALSE	FALSE	FALSE	FALSE	FALSE	FALSE	FALSE	FALSE	FALSE	FALSE
18.8553	18.7224	18.647	18.7532	19.3435	19.3154	19.4573	19.4305	19.2396	19.0515	19.1843	19.0871	19.2013	19.1143	19.0724	19.1618	18.6884	18.7629	18.761	18.7653	19.1198	19.1924	19.1953	19.1755	18.5983	19.2438	18.7585	18.6894	19.1172	19.0227	18.8729	18.9589	FALSE	FALSE	FALSE	FALSE	FALSE	FALSE	FALSE	FALSE	FALSE	FALSE	FALSE	FALSE	FALSE	FALSE	FALSE	FALSE	FALSE	FALSE
14.6946	14.0238	13.4893	14.4552	15.0788	15.4228	15.2023	15.2415	14.759	14.6414	14.9595	14.8472	15.3664	15.5776	15.4059	15.4549	15.6129	15.606	15.6199	15.4222	15.2189	15.5575	15.3786	15.3874	15.2654	15.1588	15.2711	15.3919	15.7547	15.5228	15.8103	15.6244	FALSE	FALSE	FALSE	FALSE	FALSE	FALSE	FALSE	FALSE	FALSE	FALSE	FALSE	FALSE	FALSE	FALSE	FALSE	FALSE	FALSE	FALSE
18.7165	18.6391	18.6932	18.6041	18.4282	18.374	18.3101	18.3207	18.647	18.5894	18.4871	18.5677	18.4585	18.4767	18.3009	18.455	18.6202	18.5182	18.4994	18.5418	18.3418	18.3845	18.3822	18.3386	18.4028	18.3684	18.3575	18.3678	18.446	18.387	18.4021	18.4326	FALSE	FALSE	FALSE	FALSE	FALSE	FALSE	FALSE	FALSE	FALSE	FALSE	FALSE	FALSE	FALSE	FALSE	FALSE	FALSE	FALSE	FALSE
16.927	16.8336	16.9978	16.8843	16.4126	16.2728	16.3336	16.4122	17.3426	17.343	16.9092	17.0573	16.4795	16.5637	16.3125	16.417	16.7191	16.5408	16.6062	16.5907	16.4123	16.3787	16.3465	16.3541	16.5978	16.6236	16.5877	16.5449	16.7305	16.5132	16.4809	16.5206	FALSE	FALSE	FALSE	FALSE	FALSE	FALSE	FALSE	FALSE	FALSE	FALSE	FALSE	FALSE	FALSE	FALSE	FALSE	FALSE	FALSE	FALSE
15.0588	15.072	15.0877	15.0267	14.2375	13.9496	14.5717	14.396	15.111	15.2775	14.6329	15.0373	14.4065	14.3002	14.2927	14.5093	14.7259	14.861	14.4462	14.7887	14.017	13.9347	14.3345	14.3684	14.3473	14.517	14.6147	14.2101	14.7964	14.6335	14.4917	14.5564	FALSE	FALSE	FALSE	FALSE	FALSE	FALSE	FALSE	FALSE	FALSE	FALSE	FALSE	FALSE	FALSE	FALSE	FALSE	FALSE	FALSE	FALSE
18.0208	17.9408	18.0887	18.0274	17.2804	17.3293	17.4246	17.2845	18.0764	18.1026	18.0611	17.9436	17.3619	17.2773	17.4019	17.3252	17.6133	17.5725	17.6801	17.5562	17.2404	17.1234	17.3074	17.3598	17.305	17.2589	17.3499	17.3056	17.3696	17.2593	17.2325	17.2449	FALSE	FALSE	FALSE	FALSE	FALSE	FALSE	FALSE	FALSE	FALSE	FALSE	FALSE	FALSE	FALSE	FALSE	FALSE	FALSE	FALSE	FALSE
14.5573	14.9153	14.8032	14.9958	13.7891	14.3612	14.3322	14.3515	13.7029	13.7704	13.8209	14.085	14.2056	14.3016	14.407	14.1651	14.1835	14.546	14.3662	14.2856	13.9674	13.9437	13.9931	14.1277	13.6993	13.7358	13.7867	14.023	13.4572	13.8794	13.7634	13.5336	FALSE	FALSE	FALSE	FALSE	FALSE	FALSE	FALSE	FALSE	FALSE	FALSE	FALSE	FALSE	FALSE	FALSE	FALSE	FALSE	FALSE	FALSE
15.8497	15.9734	15.8405	15.8939	15.6523	15.5154	15.6113	15.729	15.348	15.4996	15.354	15.4347	15.5575	15.5982	15.5319	15.5957	15.6022	15.72	15.4474	15.602	15.3668	15.5651	15.3409	15.3869	15.2972	15.3348	15.0808	15.1926	15.3396	15.4834	15.2496	15.2213	FALSE	FALSE	FALSE	FALSE	FALSE	FALSE	FALSE	FALSE	FALSE	FALSE	FALSE	FALSE	FALSE	FALSE	FALSE	FALSE	FALSE	FALSE
12.3163	12.7159	12.4099	12.9439	14.1117	14.0027	13.8391	13.9028	13.4783	13.3823	13.9775	13.612	13.8423	13.8902	14.1909	13.9415	12.6642	12.9868	12.8818	13.1331	13.5704	13.7554	13.7448	13.6147	13.7513	13.9006	13.6771	13.598	13.8697	13.6252	13.7907	13.7793	FALSE	FALSE	FALSE	FALSE	FALSE	FALSE	FALSE	FALSE	FALSE	FALSE	FALSE	FALSE	FALSE	FALSE	FALSE	FALSE	FALSE	FALSE
14.6805	14.7913	14.7658	14.4145	14.7397	14.7291	14.4625	14.4326	14.7415	14.9503	14.5357	14.4538	14.5756	14.8375	14.8938	14.7674	15.2024	14.9997	15.2827	15.2072	14.6228	14.8772	14.9289	14.7858	14.8538	15.0283	15.0613	15.0721	15.0036	14.8044	14.9035	14.9729	FALSE	FALSE	FALSE	FALSE	FALSE	FALSE	FALSE	FALSE	FALSE	FALSE	FALSE	FALSE	FALSE	FALSE	FALSE	FALSE	FALSE	FALSE
11.3077	11.0899	10.4147	11.3729	13.0115	13.1666	12.5918	12.9884	10.3009	10.0366	11.9493	10.8064	12.3869	12.4676	12.1992	12.9605	12.9522	12.5368	11.9582	12.2773	12.712	12.8005	12.3933	12.22	12.0236	12.1684	11.5589	11.8792	11.7496	12.3675	12.8731	12.9539	FALSE	FALSE	FALSE	FALSE	FALSE	FALSE	FALSE	FALSE	FALSE	FALSE	FALSE	FALSE	FALSE	FALSE	FALSE	FALSE	FALSE	FALSE
12.6485	12.6633	12.913	13.0471	13.308	13.7162	13.3414	13.8175	13.9917	14.0366	13.4776	13.9725	14.0244	14.3386	14.06	14.1841	13.1656	13.2519	12.7796	13.4812	13.491	14.457	14.325	14.1419	13.8484	14.3114	14.2426	13.9493	14.4904	14.4314	14.5994	14.5201	FALSE	FALSE	FALSE	FALSE	FALSE	FALSE	FALSE	FALSE	FALSE	FALSE	FALSE	FALSE	FALSE	FALSE	FALSE	FALSE	FALSE	FALSE
13.8133	13.831	13.6465	13.8403	14.4455	14.7182	14.6485	14.6145	13.8394	13.5985	13.9492	13.8161	14.3256	14.1293	13.8586	14.3517	14.2367	14.3001	14.239	14.4652	14.5542	14.6783	14.6515	14.6552	14.1724	14.0987	14.2266	14.1131	14.4441	14.1853	14.3798	14.1089	FALSE	FALSE	FALSE	FALSE	FALSE	FALSE	FALSE	FALSE	FALSE	FALSE	FALSE	FALSE	FALSE	FALSE	FALSE	FALSE	FALSE	FALSE
16.4822	16.3187	16.2965	16.2965	16.6358	16.542	16.5958	16.5469	16.4307	16.4113	16.3251	16.4375	16.5883	16.6856	16.647	16.563	16.5557	16.4875	16.4952	16.5319	16.4199	16.5264	16.4156	16.4297	16.2838	16.4653	16.3304	16.3512	16.5012	16.4349	16.4469	16.4024	FALSE	FALSE	FALSE	FALSE	FALSE	FALSE	FALSE	FALSE	FALSE	FALSE	FALSE	FALSE	FALSE	FALSE	FALSE	FALSE	FALSE	FALSE
9.33548	10.6917	NaN	9.28614	9.90197	7.00857	10.2724	10.7776	9.96925	9.8255	11.2779	9.58691	10.2216	9.69081	11.1307	10.4537	NaN	NaN	NaN	NaN	9.69325	9.47122	11.3342	9.80494	NaN	11.7459	9.23299	10.338	11.5083	9.89649	9.17367	10.4149	FALSE	FALSE	FALSE	FALSE	FALSE	FALSE	FALSE	FALSE	FALSE	FALSE	FALSE	FALSE	FALSE	FALSE	FALSE	FALSE	FALSE	FALSE
15.384	15.3409	15.4513	15.4135	15.2542	15.3517	15.4606	15.4117	15.1057	15.1594	15.1484	15.0692	15.3157	15.1496	14.4108	15.2155	14.7894	14.9891	15.1273	14.9667	15.2776	15.0379	15.2224	15.0705	15.0129	14.9417	15.1309	14.8511	14.9586	14.9658	15.0043	14.9229	FALSE	FALSE	FALSE	FALSE	FALSE	FALSE	FALSE	FALSE	FALSE	FALSE	FALSE	FALSE	FALSE	FALSE	FALSE	FALSE	FALSE	FALSE
8.21052	NaN	NaN	-0.130193	NaN	NaN	NaN	NaN	10.3695	NaN	9.45516	7.70234	10.2011	9.60977	9.25443	9.39019	7.91563	8.60237	NaN	8.97128	NaN	NaN	NaN	NaN	NaN	NaN	9.41974	9.53857	10.0672	NaN	10.4273	NaN	FALSE	FALSE	FALSE	FALSE	FALSE	FALSE	FALSE	FALSE	FALSE	FALSE	FALSE	FALSE	FALSE	FALSE	FALSE	FALSE	FALSE	FALSE
12.6146	12.4619	12.3943	12.6736	12.9579	12.6974	12.6084	12.5961	12.5074	12.7282	12.6629	12.6489	12.7504	12.7819	12.9134	12.5349	12.5956	12.4417	12.0591	12.8292	11.909	12.4181	12.3012	12.4818	12.2106	12.1297	11.7586	12.1414	12.1379	12.1364	12.3616	12.2865	FALSE	FALSE	FALSE	FALSE	FALSE	FALSE	FALSE	FALSE	FALSE	FALSE	FALSE	FALSE	FALSE	FALSE	FALSE	FALSE	FALSE	FALSE
11.75	12.0556	12.0696	10.7958	11.465	10.8832	10.4496	10.4834	12.1001	11.9337	11.3962	12.2058	12.186	12.4166	12.5575	11.7537	13.122	12.7435	12.7578	13.2714	12.0139	12.4968	12.0155	12.1904	12.4255	12.9251	12.4201	12.4903	11.3075	12.3162	12.0873	12.1237	FALSE	FALSE	FALSE	FALSE	FALSE	FALSE	FALSE	FALSE	FALSE	FALSE	FALSE	FALSE	FALSE	FALSE	FALSE	FALSE	FALSE	FALSE
11.0248	11.5022	12.1145	11.9165	13.5005	13.7368	13.651	15.9998	12.747	11.2164	12.935	12.6622	13.2131	13.433	13.2232	13.8421	12.3321	12.9211	12.9197	12.1313	13.2267	13.4986	13.2165	15.6493	13.5161	13.7328	13.3229	13.2439	13.0937	13.5673	12.9351	13.0167	FALSE	FALSE	FALSE	FALSE	FALSE	FALSE	FALSE	FALSE	FALSE	FALSE	FALSE	FALSE	FALSE	FALSE	FALSE	FALSE	FALSE	FALSE
13.1127	13.0515	13.2706	13.1797	12.9807	12.872	12.3573	12.7609	13.4221	13.2531	12.847	13.2456	12.3427	12.8266	12.7733	12.6305	12.6212	12.57	12.0686	12.362	11.9621	12.3308	12.4363	11.8568	12.4611	12.6919	12.5955	12.26	12.287	12.3718	12.1403	12.639	FALSE	FALSE	FALSE	FALSE	FALSE	FALSE	FALSE	FALSE	FALSE	FALSE	FALSE	FALSE	FALSE	FALSE	FALSE	FALSE	FALSE	FALSE
16.1178	16.0806	15.8391	16.1155	16.7333	16.4643	16.5015	16.5339	16.1464	16.0909	16.1311	16.1667	16.5018	16.3928	15.7617	16.3748	16.1803	16.1282	16.032	16.0059	16.19	16.2733	16.2262	16.304	16.2359	16.2688	16.0563	16.0268	16.1399	16.211	16.1323	16.0193	FALSE	FALSE	FALSE	FALSE	FALSE	FALSE	FALSE	FALSE	FALSE	FALSE	FALSE	FALSE	FALSE	FALSE	FALSE	FALSE	FALSE	FALSE
16.383	16.6741	16.6263	16.5693	16.8929	16.9147	17.1033	17.2627	17.0436	16.9426	16.9695	17.1407	17.0922	17.0224	17.0437	17.1798	16.2289	16.3918	16.2132	16.3881	17.1352	16.9131	16.8957	16.9395	16.8966	16.9637	16.6634	16.7185	16.7254	17.1002	16.7405	16.8369	FALSE	FALSE	FALSE	FALSE	FALSE	FALSE	FALSE	FALSE	FALSE	FALSE	FALSE	FALSE	FALSE	FALSE	FALSE	FALSE	FALSE	FALSE
14.7483	14.8435	14.4336	14.9372	15.5119	15.3362	15.2403	15.4353	15.5755	15.1933	15.6643	15.7503	15.5647	15.6883	15.1449	15.6808	14.8248	14.8482	14.7921	15.0606	15.2466	15.3815	15.3377	15.2865	15.4668	15.7402	15.2871	15.4002	15.3614	15.455	15.3705	15.3996	FALSE	FALSE	FALSE	FALSE	FALSE	FALSE	FALSE	FALSE	FALSE	FALSE	FALSE	FALSE	FALSE	FALSE	FALSE	FALSE	FALSE	FALSE
16.8659	16.6811	16.9237	16.9817	16.8919	16.9545	17.1578	17.0656	16.399	16.5515	16.4847	16.3534	16.6902	16.573	16.783	16.7001	16.8933	16.7635	17.0211	16.9708	16.8372	16.6715	16.9584	16.9488	16.5069	16.6908	16.6054	16.6297	16.6031	16.5405	16.5317	16.7882	FALSE	FALSE	FALSE	FALSE	FALSE	FALSE	FALSE	FALSE	FALSE	FALSE	FALSE	FALSE	FALSE	FALSE	FALSE	FALSE	FALSE	FALSE
18.8809	18.7721	18.6148	18.8706	19.2161	19.2807	19.1461	19.2847	18.682	18.5011	18.7922	18.715	19.1538	19.1023	18.6886	19.0113	19.0154	18.9412	18.9426	19.0525	19.1698	19.1831	19.2013	19.0882	19.1042	19.1162	19.0439	18.9316	19.2355	19.0505	19.0926	19.1226	FALSE	FALSE	FALSE	FALSE	FALSE	FALSE	FALSE	FALSE	FALSE	FALSE	FALSE	FALSE	FALSE	FALSE	FALSE	FALSE	FALSE	FALSE
16.0851	15.9384	16.3069	15.6658	14.9329	13.9508	14.022	14.1884	15.9982	15.9335	15.5479	15.9629	14.6891	14.2876	14.8006	14.8069	13.8389	13.6514	13.4889	13.4101	14.959	13.7913	13.7412	13.2616	14.602	14.7398	14.4441	13.9404	14.2606	14.3878	14.0821	14.2661	FALSE	FALSE	FALSE	FALSE	FALSE	FALSE	FALSE	FALSE	FALSE	FALSE	FALSE	FALSE	FALSE	FALSE	FALSE	FALSE	FALSE	FALSE
13.8882	13.6098	13.7891	13.8049	13.7832	14.2438	14.299	14.1216	13.8463	13.7756	14.0168	13.83	13.987	13.9609	14.0637	14.0983	14.0165	13.9732	14.0621	14.0156	13.8025	13.9518	14.0968	14.2013	13.8241	14.1852	14.0666	13.991	14.2878	13.9701	14.045	14.2244	FALSE	FALSE	FALSE	FALSE	FALSE	FALSE	FALSE	FALSE	FALSE	FALSE	FALSE	FALSE	FALSE	FALSE	FALSE	FALSE	FALSE	FALSE
17.946	17.9576	17.8358	18.0114	18.4849	18.5302	18.6012	18.605	18.3155	18.2511	18.3872	18.1645	18.4607	18.3393	18.1346	18.3723	17.6361	17.8323	17.734	17.6384	18.3262	18.346	18.4127	18.4106	18.1	18.899	18.1481	18.0973	18.3854	18.2198	18.1681	18.1021	FALSE	FALSE	FALSE	FALSE	FALSE	FALSE	FALSE	FALSE	FALSE	FALSE	FALSE	FALSE	FALSE	FALSE	FALSE	FALSE	FALSE	FALSE
15.4722	15.7395	15.6615	15.8394	16.2734	16.336	16.4168	16.6046	16.0858	15.9612	16.1871	16.2925	15.9004	16.099	16.3953	16.3227	15.2482	15.4507	15.0969	15.3177	16.1054	16.2578	16.0283	15.8986	15.711	16.677	15.673	15.7366	15.6029	15.8176	15.7577	15.7224	FALSE	FALSE	FALSE	FALSE	FALSE	FALSE	FALSE	FALSE	FALSE	FALSE	FALSE	FALSE	FALSE	FALSE	FALSE	FALSE	FALSE	FALSE
14.7514	14.9289	15.3073	14.767	14.8968	14.7231	14.3446	14.9498	15.8128	15.7843	14.9663	15.3409	14.3903	14.4371	14.48	14.5368	14.2172	14.7694	14.4475	14.2162	14.2824	14.4329	14.5665	14.3705	14.2133	14.3269	14.5404	14.6139	14.5039	14.3792	14.4239	14.2254	FALSE	FALSE	FALSE	FALSE	FALSE	FALSE	FALSE	FALSE	FALSE	FALSE	FALSE	FALSE	FALSE	FALSE	FALSE	FALSE	FALSE	FALSE
16.6535	16.7297	16.811	16.8379	16.6191	16.7672	16.7631	16.8903	16.4833	16.6512	16.4278	16.4031	16.631	16.6859	16.5867	16.6582	16.1163	16.2146	16.2145	16.1977	16.2958	16.3355	16.4708	16.2881	16.0427	16.0549	16.257	16.0492	16.1607	16.3403	16.1645	16.2748	FALSE	FALSE	FALSE	FALSE	FALSE	FALSE	FALSE	FALSE	FALSE	FALSE	FALSE	FALSE	FALSE	FALSE	FALSE	FALSE	FALSE	FALSE
17.3062	17.1438	17.0686	16.8778	17.1484	16.9991	16.4599	17.179	16.9254	16.9107	16.633	16.9201	16.8468	17.0919	17.0258	17.3631	17.2257	17.2983	16.848	16.8653	16.9132	16.8758	16.1497	16.6963	17.0872	17.0359	16.9007	16.7764	17.2764	17.1485	16.7624	16.6583	FALSE	FALSE	FALSE	FALSE	FALSE	FALSE	FALSE	FALSE	FALSE	FALSE	FALSE	FALSE	FALSE	FALSE	FALSE	FALSE	FALSE	FALSE
15.2081	15.1246	15.1407	15.0304	14.764	14.7108	14.7163	14.7229	15.5801	15.5426	15.1156	15.4501	14.9183	14.9731	14.7697	14.8898	14.8595	14.875	14.7662	14.834	14.6649	14.7195	14.7559	14.7144	14.9586	14.9421	15.0589	14.8192	14.9187	14.9228	14.8965	14.9759	FALSE	FALSE	FALSE	FALSE	FALSE	FALSE	FALSE	FALSE	FALSE	FALSE	FALSE	FALSE	FALSE	FALSE	FALSE	FALSE	FALSE	FALSE
17.57	17.6232	17.6174	17.4185	17.6529	17.5591	17.2492	17.3912	17.5955	17.7103	17.3673	17.4824	17.5833	17.7203	17.5118	17.5748	17.6482	17.602	17.4615	17.6111	17.549	17.6609	17.4638	17.4846	17.6011	17.5184	17.6254	17.6124	17.686	17.7423	17.631	17.6464	FALSE	FALSE	FALSE	FALSE	FALSE	FALSE	FALSE	FALSE	FALSE	FALSE	FALSE	FALSE	FALSE	FALSE	FALSE	FALSE	FALSE	FALSE
19.5262	19.5528	19.9054	19.4079	19.2524	18.626	18.7704	18.9934	20.2092	19.6972	19.2768	20.1005	19.2755	19.2883	19.3471	19.2536	19.4254	19.6286	19.1689	19.5177	19.2582	19.3298	19.0115	19.356	19.4117	19.4393	19.3996	19.7265	19.8006	19.6913	19.599	19.4385	FALSE	FALSE	FALSE	FALSE	FALSE	FALSE	FALSE	FALSE	FALSE	FALSE	FALSE	FALSE	FALSE	FALSE	FALSE	FALSE	FALSE	FALSE
20.3004	20.3734	20.5123	20.2509	19.8384	19.7032	19.5653	19.7287	20.7321	20.8281	20.3547	20.6692	19.8562	19.956	18.3378	19.833	20.1097	20.1455	20.0905	20.1549	20.0405	20.0671	20.0292	20.0023	20.3972	19.9355	20.2806	20.2431	20.1439	20.1326	20.1926	20.1457	FALSE	FALSE	FALSE	FALSE	FALSE	FALSE	FALSE	FALSE	FALSE	FALSE	FALSE	FALSE	FALSE	FALSE	FALSE	FALSE	FALSE	FALSE
18.7873	18.9016	19.0238	18.8957	18.5835	18.6123	18.7362	18.7103	18.413	18.5447	18.3574	18.5007	18.8807	18.5943	18.6968	18.6144	18.6254	18.6929	18.5592	18.6784	18.774	18.6464	18.61	18.723	18.5399	18.2955	18.418	18.4579	18.529	18.6023	18.4809	18.413	FALSE	FALSE	FALSE	FALSE	FALSE	FALSE	FALSE	FALSE	FALSE	FALSE	FALSE	FALSE	FALSE	FALSE	FALSE	FALSE	FALSE	FALSE
19.5955	19.5608	19.6521	19.5057	19.3307	19.2194	19.1749	19.1937	19.4075	19.4365	19.1551	19.3017	19.3915	19.4828	19.3076	19.3428	19.4609	19.4205	19.4131	19.4857	19.2407	19.3371	19.232	19.1828	19.3308	19.3335	19.3612	19.3712	19.4528	19.4644	19.4357	19.4958	FALSE	FALSE	FALSE	FALSE	FALSE	FALSE	FALSE	FALSE	FALSE	FALSE	FALSE	FALSE	FALSE	FALSE	FALSE	FALSE	FALSE	FALSE
14.5608	14.919	15.2015	15.0233	14.4078	14.8517	14.8722	14.9755	14.2611	14.675	14.6016	14.6391	14.4689	14.4974	14.2885	14.5865	14.1722	14.4948	14.3931	14.4363	14.654	14.3932	14.4714	14.4365	14.2098	14.128	14.2691	14.351	13.7157	14.0815	14.3693	14.0359	FALSE	FALSE	FALSE	FALSE	FALSE	FALSE	FALSE	FALSE	FALSE	FALSE	FALSE	FALSE	FALSE	FALSE	FALSE	FALSE	FALSE	FALSE
15.2572	15.3049	14.8605	15.309	15.3859	15.38	15.2922	15.2808	15.3323	15.2654	15.5083	15.1988	15.1695	15.2589	14.1558	15.3788	14.8386	15.0381	14.7042	14.7643	14.969	14.8605	15.0025	15.2207	14.9719	15.5042	15.1068	15.1316	15.304	15.0048	15.1577	15.0114	FALSE	FALSE	FALSE	FALSE	FALSE	FALSE	FALSE	FALSE	FALSE	FALSE	FALSE	FALSE	FALSE	FALSE	FALSE	FALSE	FALSE	FALSE
12.3249	12.3894	11.5216	12.3915	14.6402	15.2694	15.0153	14.9889	12.695	12.4666	14.2694	13.1806	15.0053	15.2364	15.1487	15.1608	14.6714	14.2604	14.1607	14.5224	14.613	15.2836	15.1884	15.1017	15.015	14.9964	15.1258	15.1644	15.2871	15.2852	15.4618	15.3917	FALSE	FALSE	FALSE	FALSE	FALSE	FALSE	FALSE	FALSE	FALSE	FALSE	FALSE	FALSE	FALSE	FALSE	FALSE	FALSE	FALSE	FALSE
18.3583	18.3806	18.4614	18.3932	17.7959	17.6591	17.6186	17.7025	18.7236	18.6192	18.4988	18.6779	18.1673	18.2716	18.0663	18.1292	18.2478	17.731	18.1319	18.0665	17.7715	17.7948	17.61	17.8315	18.097	18.1	17.9942	18.1757	18.0211	18.0161	18.0628	18.0972	FALSE	FALSE	FALSE	FALSE	FALSE	FALSE	FALSE	FALSE	FALSE	FALSE	FALSE	FALSE	FALSE	FALSE	FALSE	FALSE	FALSE	FALSE
14.7691	14.853	14.5053	14.7454	15.4196	15.2713	14.9877	15.2756	14.5257	14.6999	15.0523	14.9454	15.0152	15.1403	15.0938	15.1392	14.9211	14.9275	14.7137	14.8246	14.9723	15.1023	14.8357	14.7922	14.5768	15.0629	14.623	14.6395	14.8173	14.8504	14.9055	14.9759	FALSE	FALSE	FALSE	FALSE	FALSE	FALSE	FALSE	FALSE	FALSE	FALSE	FALSE	FALSE	FALSE	FALSE	FALSE	FALSE	FALSE	FALSE
18.187	17.9945	17.0938	17.7779	16.7107	18.6779	18.5795	18.3613	17.9174	18.0171	18.0325	18.3599	19.0526	19.019	19.0087	18.2812	19.4025	18.9679	18.4941	18.642	19.052	18.7579	17.7735	18.5118	18.4739	18.6882	18.6733	18.1595	18.8952	19.3007	19.0818	18.7584	FALSE	FALSE	FALSE	FALSE	FALSE	FALSE	FALSE	FALSE	FALSE	FALSE	FALSE	FALSE	FALSE	FALSE	FALSE	FALSE	FALSE	FALSE
14.1088	7.67561	13.9995	13.8124	13.0614	12.7639	12.8332	12.1411	14.4943	14.3142	14.3139	13.9409	12.6284	12.8838	13.316	12.8707	12.6912	12.4557	12.6053	12.8104	NaN	12.6716	12.565	12.3055	13.0779	12.4619	12.9983	12.391	12.9589	12.5481	13.2211	12.5452	FALSE	FALSE	FALSE	FALSE	FALSE	FALSE	FALSE	FALSE	FALSE	FALSE	FALSE	FALSE	FALSE	FALSE	FALSE	FALSE	FALSE	FALSE
12.3541	13.0746	11.9021	12.6631	14.1449	14.3531	14.2857	14.5241	12.8656	12.0434	13.2368	12.5696	14.1869	14.3205	14.1479	14.4611	13.5934	13.8333	13.42	13.7465	14.4029	13.7712	14.1545	14.0276	13.7471	13.5982	13.8273	13.5888	13.811	13.8477	14.1876	14.0633	FALSE	FALSE	FALSE	FALSE	FALSE	FALSE	FALSE	FALSE	FALSE	FALSE	FALSE	FALSE	FALSE	FALSE	FALSE	FALSE	FALSE	FALSE
14.0021	13.7732	14.0531	13.8494	13.4469	13.6438	13.4027	13.7058	13.9319	13.6475	13.5809	13.7239	13.7021	13.6328	13.7053	13.689	13.8116	13.7702	13.7447	13.5886	13.2019	13.5602	13.4676	13.5243	13.3413	13.7217	13.4085	13.4226	13.6164	13.571	13.344	13.543	FALSE	FALSE	FALSE	FALSE	FALSE	FALSE	FALSE	FALSE	FALSE	FALSE	FALSE	FALSE	FALSE	FALSE	FALSE	FALSE	FALSE	FALSE
14.7383	14.6239	14.1612	15.091	15.2843	15.3738	15.2912	15.3735	14.5843	14.3048	14.7575	14.7117	14.6788	14.7907	14.5633	14.8623	14.6692	14.8765	14.6479	14.6858	14.9734	14.7571	14.8219	14.7011	14.4876	14.9166	14.356	14.3567	14.4793	14.5573	14.456	14.5536	FALSE	FALSE	FALSE	FALSE	FALSE	FALSE	FALSE	FALSE	FALSE	FALSE	FALSE	FALSE	FALSE	FALSE	FALSE	FALSE	FALSE	FALSE
15.0912	15.5036	15.5134	15.3604	15.0583	15.4326	15.6733	15.5946	15.0977	15.2324	15.4187	15.2279	15.2613	15.1568	14.657	15.3412	14.733	14.7133	14.4886	14.2966	15.0391	14.6953	14.9787	14.7563	14.8561	14.8552	14.7548	14.8729	14.6984	14.8503	14.8658	14.796	FALSE	FALSE	FALSE	FALSE	FALSE	FALSE	FALSE	FALSE	FALSE	FALSE	FALSE	FALSE	FALSE	FALSE	FALSE	FALSE	FALSE	FALSE
17.9122	17.905	18.1064	17.8351	17.3216	17.2475	17.0747	17.1657	18.8349	18.8321	18.0875	18.6668	17.5667	17.7588	17.689	17.5518	17.3489	17.3354	17.3195	17.3464	17.244	17.2157	17.2685	17.2608	17.8596	17.6678	17.8931	17.8714	17.7718	17.7732	17.7286	17.7309	FALSE	FALSE	FALSE	FALSE	FALSE	FALSE	FALSE	FALSE	FALSE	FALSE	FALSE	FALSE	FALSE	FALSE	FALSE	FALSE	FALSE	FALSE
17.5156	17.5411	17.5573	17.4266	17.0258	16.9644	17.0183	17.182	17.1167	17.3723	17.0902	17.4278	17.2292	17.5086	17.2272	17.4737	17.3756	17.4125	17.316	17.262	17.0376	17.0979	17.0757	17.1162	17.0858	17.1639	16.9142	17.1139	17.156	17.3315	17.187	17.1925	FALSE	FALSE	FALSE	FALSE	FALSE	FALSE	FALSE	FALSE	FALSE	FALSE	FALSE	FALSE	FALSE	FALSE	FALSE	FALSE	FALSE	FALSE
19.0216	18.8667	19.0638	18.9062	18.7138	18.8187	18.7829	18.8359	18.8112	18.8792	18.6972	18.6825	18.8079	18.7978	18.5889	18.8191	18.9856	18.9499	18.9709	18.9267	18.8156	18.7929	18.8236	18.8514	18.6434	18.7341	18.8414	18.8498	18.8869	18.78	18.8518	18.8699	FALSE	FALSE	FALSE	FALSE	FALSE	FALSE	FALSE	FALSE	FALSE	FALSE	FALSE	FALSE	FALSE	FALSE	FALSE	FALSE	FALSE	FALSE
19.6308	19.5878	19.7654	19.6147	19.1255	19.0545	18.993	19.0467	19.5611	19.6219	19.3421	19.4438	19.4141	19.391	19.4759	19.3407	19.5227	19.4014	19.3728	19.4086	19.1896	19.2129	19.067	19.097	19.4097	19.2008	19.3583	19.4117	19.5034	19.4436	19.4519	19.3788	FALSE	FALSE	FALSE	FALSE	FALSE	FALSE	FALSE	FALSE	FALSE	FALSE	FALSE	FALSE	FALSE	FALSE	FALSE	FALSE	FALSE	FALSE
16.51	16.6033	16.7523	16.4086	16.2482	16.3828	16.2625	16.2654	16.1955	16.2789	16.1232	16.1269	16.2734	16.3202	16.469	16.2824	16.2759	16.1644	16.2525	16.2424	16.2023	16.1202	16.2413	16.1471	16.0348	16.0716	16.1234	16.1473	16.0269	16.0779	16.2129	16.1175	FALSE	FALSE	FALSE	FALSE	FALSE	FALSE	FALSE	FALSE	FALSE	FALSE	FALSE	FALSE	FALSE	FALSE	FALSE	FALSE	FALSE	FALSE
15.0369	15.0421	15.2919	14.9308	14.5352	14.4634	14.1428	14.442	14.9833	15.1029	14.5853	14.713	14.9076	14.6831	14.3758	14.7989	14.94	14.8375	15.0384	14.8572	14.6157	14.5024	14.4361	14.6691	14.5663	14.5896	14.7538	14.7758	14.9369	14.6667	14.8071	14.8201	FALSE	FALSE	FALSE	FALSE	FALSE	FALSE	FALSE	FALSE	FALSE	FALSE	FALSE	FALSE	FALSE	FALSE	FALSE	FALSE	FALSE	FALSE
14.4353	14.4155	14.91	14.5603	14.0284	13.88	13.5899	13.9026	15.0584	15.2934	14.6146	14.7056	14.9972	15.0998	14.9563	14.9574	12.7162	12.5469	12.6854	12.407	11.9662	12.4367	11.7177	12.1537	12.3842	11.56	11.9631	12.0622	12.8026	13.0091	13.2197	12.887	FALSE	FALSE	FALSE	FALSE	FALSE	FALSE	FALSE	FALSE	FALSE	FALSE	FALSE	FALSE	FALSE	FALSE	FALSE	FALSE	FALSE	FALSE
14.336	14.3419	14.5004	14.391	13.6475	13.5283	13.942	13.2038	15.4964	15.5294	14.6805	14.9651	14.6708	14.9021	14.3619	14.7649	12.5719	12.6863	12.4602	12.4885	12.2775	13.4144	12.4762	12.1974	12.4221	12.0375	12.3041	11.8976	12.7637	12.7677	12.9406	12.7735	FALSE	FALSE	FALSE	FALSE	FALSE	FALSE	FALSE	FALSE	FALSE	FALSE	FALSE	FALSE	FALSE	FALSE	FALSE	FALSE	FALSE	FALSE
13.4788	13.675	13.7434	13.8306	12.7881	13.2559	13.8687	13.077	13.1883	13.1942	12.9955	13.3726	13.3376	13.251	12.4851	13.137	13.096	13.533	13.6496	12.5939	13.1016	12.8954	12.6587	13.2725	12.8913	12.5456	12.6643	13.0244	12.6477	13.0086	12.9494	12.3741	FALSE	FALSE	FALSE	FALSE	FALSE	FALSE	FALSE	FALSE	FALSE	FALSE	FALSE	FALSE	FALSE	FALSE	FALSE	FALSE	FALSE	FALSE
20.1766	20.1289	20.1739	19.9534	19.6274	19.4972	19.4617	19.5159	20.3258	20.2989	19.8803	20.2524	19.8513	19.9741	19.7085	19.8489	20.174	20.0099	19.902	20.0329	19.6326	19.7329	19.6625	19.6095	19.9423	19.9411	19.9593	19.9464	20.0632	20.0347	19.9238	19.9792	FALSE	FALSE	FALSE	FALSE	FALSE	FALSE	FALSE	FALSE	FALSE	FALSE	FALSE	FALSE	FALSE	FALSE	FALSE	FALSE	FALSE	FALSE
20.5162	20.6216	20.5851	20.5098	20.4004	20.3816	20.311	20.3513	20.5969	20.6439	20.5551	20.7384	20.4582	20.6266	20.3086	20.5084	20.8476	20.82	20.782	20.7869	20.5183	20.5661	20.5236	20.5424	20.7413	20.585	20.686	20.7454	20.6045	20.6403	20.6827	20.6712	FALSE	FALSE	FALSE	FALSE	FALSE	FALSE	FALSE	FALSE	FALSE	FALSE	FALSE	FALSE	FALSE	FALSE	FALSE	FALSE	FALSE	FALSE
20.233	20.1392	20.3461	20.225	20.0578	20.1162	20.0881	20.0794	20.0785	20.1668	20.0892	20.0987	20.1338	20.0615	19.9262	19.9655	20.4886	20.4724	20.5277	20.3237	20.2301	20.1706	20.1139	20.2088	20.3056	20.1139	20.2711	20.2349	20.0824	20.2241	20.335	20.2372	FALSE	FALSE	FALSE	FALSE	FALSE	FALSE	FALSE	FALSE	FALSE	FALSE	FALSE	FALSE	FALSE	FALSE	FALSE	FALSE	FALSE	FALSE
19.6603	19.6471	19.7766	19.6387	19.5747	19.5328	19.3872	19.5606	19.6293	19.7633	19.5827	19.6003	19.5342	19.6886	19.6568	19.5475	19.9188	19.8498	19.864	19.7935	19.5559	19.6603	19.5303	19.4864	19.6991	19.6029	19.7795	19.6428	19.7665	19.7095	19.7535	19.6711	FALSE	FALSE	FALSE	FALSE	FALSE	FALSE	FALSE	FALSE	FALSE	FALSE	FALSE	FALSE	FALSE	FALSE	FALSE	FALSE	FALSE	FALSE
15.3842	15.4261	15.3908	15.2856	15.1583	14.9611	14.8852	14.9515	15.3003	15.4273	15.126	15.3013	15.2142	15.2917	15.243	15.2557	15.2635	15.1999	15.195	15.2002	15.022	15.0187	14.9685	14.8245	15.1133	15.1531	15.004	15.1494	15.118	15.1451	15.0473	15.1171	FALSE	FALSE	FALSE	FALSE	FALSE	FALSE	FALSE	FALSE	FALSE	FALSE	FALSE	FALSE	FALSE	FALSE	FALSE	FALSE	FALSE	FALSE
13.0613	13.0757	13.3123	12.671	13.0885	13.2441	13.1166	13.3808	13.9965	14.2919	14.1693	14.3674	13.667	13.5107	13.3135	13.7284	12.1326	12.5535	12.0472	12.4827	13.7369	13.5704	13.3626	13.3951	13.3168	14.3844	13.7393	13.4685	13.4204	13.5662	13.0057	13.2137	FALSE	FALSE	FALSE	FALSE	FALSE	FALSE	FALSE	FALSE	FALSE	FALSE	FALSE	FALSE	FALSE	FALSE	FALSE	FALSE	FALSE	FALSE
15.0352	15.0811	15.2363	15.076	14.9625	15.2889	15.4567	15.4103	15.4401	15.1255	15.4483	15.0364	16.3339	16.275	16.197	16.0743	15.3892	15.2301	15.2826	15.1037	14.7274	14.7832	14.8046	15.2897	14.4806	14.9068	14.6557	14.7793	14.9853	14.7751	14.9867	14.894	FALSE	FALSE	FALSE	FALSE	FALSE	FALSE	FALSE	FALSE	FALSE	FALSE	FALSE	FALSE	FALSE	FALSE	FALSE	FALSE	FALSE	FALSE
14.6613	14.7646	14.6091	14.7637	14.1095	14.0899	14.0505	14.1855	15.2781	15.2308	15.2074	15.3142	14.3399	14.3879	14.4304	14.4282	14.1847	14.2345	14.141	14.3295	13.7049	13.9958	14.0248	13.9811	14.4437	14.5969	14.4457	14.3057	14.1986	14.361	14.337	14.4414	FALSE	FALSE	FALSE	FALSE	FALSE	FALSE	FALSE	FALSE	FALSE	FALSE	FALSE	FALSE	FALSE	FALSE	FALSE	FALSE	FALSE	FALSE
16.9428	17.09	17.0354	17.0831	17.3399	17.5164	17.5296	17.58	16.7549	16.812	17.1614	17.0807	17.3212	17.4465	17.4384	17.423	16.9977	17.168	17.0759	17.1326	17.3011	17.4078	17.3017	17.3855	17.2842	17.3777	17.1312	17.2928	17.0681	17.1952	17.1466	17.0286	FALSE	FALSE	FALSE	FALSE	FALSE	FALSE	FALSE	FALSE	FALSE	FALSE	FALSE	FALSE	FALSE	FALSE	FALSE	FALSE	FALSE	FALSE
15.3553	15.8485	15.5165	15.3349	13.5038	13.5784	13.5823	13.5673	15.276	15.3086	14.8883	15.3546	14.1967	14.1784	14.4654	14.1807	12.7195	12.7073	12.5685	12.7124	13.7909	13.9131	13.2162	13.9493	14.1589	14.8934	14.6119	14.8145	14.064	14.5094	14.4568	13.9535	FALSE	FALSE	FALSE	FALSE	FALSE	FALSE	FALSE	FALSE	FALSE	FALSE	FALSE	FALSE	FALSE	FALSE	FALSE	FALSE	FALSE	FALSE
17.1217	17.1502	17.5098	17.0037	16.8247	16.9011	16.9884	16.8205	16.5387	16.944	16.1711	16.3836	17.055	17.0322	17.0844	16.9331	17.6736	17.607	17.7907	17.6418	17.2216	17.1521	17.2337	17.1969	16.8578	16.7967	16.8702	16.8375	17.1075	16.9987	17.1088	17.0758	FALSE	FALSE	FALSE	FALSE	FALSE	FALSE	FALSE	FALSE	FALSE	FALSE	FALSE	FALSE	FALSE	FALSE	FALSE	FALSE	FALSE	FALSE
14.7523	14.6836	15.4461	15.2967	14.8306	14.5055	13.8272	15.1773	14.5987	14.6572	14.9196	15.276	14.717	15.0535	14.4907	15.1636	13.9698	14.1699	14.4085	14.2504	14.2976	14.3562	14.8682	14.8415	14.2707	13.8721	13.954	14.0989	14.2177	14.2608	14.4022	14.2425	FALSE	FALSE	FALSE	FALSE	FALSE	FALSE	FALSE	FALSE	FALSE	FALSE	FALSE	FALSE	FALSE	FALSE	FALSE	FALSE	FALSE	FALSE
14.9286	15.0474	15.1612	15.0914	14.9382	14.7428	14.662	14.7489	15.0097	14.8495	14.8832	14.8114	15.2365	15.3578	14.689	15.3003	14.4021	14.4762	14.4774	14.3139	14.3668	14.3248	14.5515	14.4322	14.3037	14.3331	14.2986	14.1265	14.3536	14.5075	14.7201	14.7031	FALSE	FALSE	FALSE	FALSE	FALSE	FALSE	FALSE	FALSE	FALSE	FALSE	FALSE	FALSE	FALSE	FALSE	FALSE	FALSE	FALSE	FALSE
17.0795	16.8962	16.8887	16.759	17.052	16.9532	16.8063	16.9369	16.8153	16.6767	16.8687	16.6862	16.8041	16.9167	16.7939	16.7629	17.3487	17.3678	17.3638	17.2135	16.9154	17.068	16.921	17.1292	17.1122	17.1288	17.0374	17.0385	17.1565	17.0978	17.0139	16.8314	FALSE	FALSE	FALSE	FALSE	FALSE	FALSE	FALSE	FALSE	FALSE	FALSE	FALSE	FALSE	FALSE	FALSE	FALSE	FALSE	FALSE	FALSE
17.0518	16.7767	16.7403	17.0221	16.5163	16.4222	16.3633	16.5448	16.9287	16.9275	16.8528	16.7625	16.54	16.4677	16.6349	16.5453	16.9407	16.9555	17.0608	17.0293	16.8419	16.6615	16.7042	16.763	16.7769	16.5927	16.9598	16.83	17.0166	16.8721	16.7383	16.9762	FALSE	FALSE	FALSE	FALSE	FALSE	FALSE	FALSE	FALSE	FALSE	FALSE	FALSE	FALSE	FALSE	FALSE	FALSE	FALSE	FALSE	FALSE
19.2334	19.1992	19.1558	19.2809	19.3837	19.4335	19.5134	19.4168	19.0898	19.0662	19.1777	19.0573	19.2484	19.2592	19.0763	19.2871	19.1903	19.1143	19.2513	19.1549	19.221	19.2381	19.264	19.2567	19.1136	19.1697	19.1232	19.1291	19.2579	19.122	19.1818	19.1122	FALSE	FALSE	FALSE	FALSE	FALSE	FALSE	FALSE	FALSE	FALSE	FALSE	FALSE	FALSE	FALSE	FALSE	FALSE	FALSE	FALSE	FALSE
11.0684	10.0701	10.5959	11.7024	12.5269	13.1469	12.6082	12.3987	10.2489	10.3587	11.6162	11.1034	12.4545	12.5816	13.197	13.2298	12.6368	12.6299	12.3075	12.6548	12.243	13.1505	13.1199	12.5738	11.9127	11.0002	11.8393	12.043	12.1017	12.9869	13.2142	13.4966	FALSE	FALSE	FALSE	FALSE	FALSE	FALSE	FALSE	FALSE	FALSE	FALSE	FALSE	FALSE	FALSE	FALSE	FALSE	FALSE	FALSE	FALSE
17.051	16.8822	16.9471	16.535	16.3842	16.206	15.8517	16.2767	17.617	17.6106	17.2327	17.613	16.7807	17.3419	17.074	17.1212	16.9908	17.0492	16.6544	16.8618	15.8546	16.2722	16.0024	16.1695	17.2961	17.5209	17.1871	17.4425	16.9739	17.0283	16.8782	16.9631	FALSE	FALSE	FALSE	FALSE	FALSE	FALSE	FALSE	FALSE	FALSE	FALSE	FALSE	FALSE	FALSE	FALSE	FALSE	FALSE	FALSE	FALSE
16.5621	16.5183	16.5428	16.3969	16.2709	16.2314	16.3039	16.2094	16.8034	16.8715	16.5713	16.7666	16.4839	16.5852	16.6253	16.418	16.4559	16.4603	16.4121	16.5328	16.3466	16.3804	16.3448	16.4216	16.804	16.7959	16.8688	16.7589	16.5575	16.5314	16.5498	16.5516	FALSE	FALSE	FALSE	FALSE	FALSE	FALSE	FALSE	FALSE	FALSE	FALSE	FALSE	FALSE	FALSE	FALSE	FALSE	FALSE	FALSE	FALSE
18.5845	18.7808	18.8405	18.9409	17.9401	18.1418	18.0289	18.2026	18.5564	18.4587	18.7025	18.5129	18.0172	18.027	18.1308	18.0856	18.6896	18.8623	18.7707	18.845	18.1021	18.4784	18.3254	18.3801	18.3083	18.0151	18.2419	18.2072	18.1842	18.3114	18.2457	18.3671	FALSE	FALSE	FALSE	FALSE	FALSE	FALSE	FALSE	FALSE	FALSE	FALSE	FALSE	FALSE	FALSE	FALSE	FALSE	FALSE	FALSE	FALSE
16.17	16.0796	16.143	16.124	15.7403	15.7351	15.5968	15.7234	16.2525	16.1995	15.9004	15.9945	15.6619	15.8079	15.2596	15.7207	15.9965	15.8115	15.8219	15.797	15.6063	15.6323	15.5461	15.537	15.6099	15.634	15.684	15.6227	15.8524	15.6567	15.6539	15.6587	FALSE	FALSE	FALSE	FALSE	FALSE	FALSE	FALSE	FALSE	FALSE	FALSE	FALSE	FALSE	FALSE	FALSE	FALSE	FALSE	FALSE	FALSE
15.9238	15.8768	15.873	15.8825	16.0383	16.1043	16.0184	16.1281	15.9084	15.7969	15.9249	15.6865	16.075	16.003	16.1523	15.9868	15.8399	15.8216	15.6993	15.7782	15.8038	15.8887	15.8879	15.9278	15.7903	15.9006	15.8242	15.8724	16.0657	15.8421	15.9591	15.8463	FALSE	FALSE	FALSE	FALSE	FALSE	FALSE	FALSE	FALSE	FALSE	FALSE	FALSE	FALSE	FALSE	FALSE	FALSE	FALSE	FALSE	FALSE
16.1964	16.0834	16.1416	16.2699	15.7991	15.614	15.8056	15.8013	16.6624	16.4796	16.6741	16.4622	15.8471	15.7628	15.6627	15.7448	15.4425	15.3462	15.5511	15.3985	15.4715	15.5612	15.6679	15.521	15.5976	15.7767	15.6667	15.5939	15.5542	15.5324	15.5373	15.6207	FALSE	FALSE	FALSE	FALSE	FALSE	FALSE	FALSE	FALSE	FALSE	FALSE	FALSE	FALSE	FALSE	FALSE	FALSE	FALSE	FALSE	FALSE
13.6298	14.1238	14.2714	14.1796	14.0367	14.2581	14.3693	14.4219	13.7347	13.7184	13.9589	13.9738	14.0531	14.1381	14.1717	14.1505	13.7661	13.6254	13.5588	13.4465	13.8349	13.8549	13.7001	13.7774	13.6408	13.4685	13.4258	13.2009	13.5571	13.5992	13.5819	13.6511	FALSE	FALSE	FALSE	FALSE	FALSE	FALSE	FALSE	FALSE	FALSE	FALSE	FALSE	FALSE	FALSE	FALSE	FALSE	FALSE	FALSE	FALSE
14.5213	15.0824	14.3994	14.3927	14.1117	14.2251	14.1491	14.2518	13.9774	14.0401	14.2039	13.9398	14.4268	14.4315	12.9344	14.3617	14.0115	14.2474	13.8888	13.927	13.9185	14.2179	13.9702	14.1167	13.8806	14.0223	13.6604	13.6315	14.4187	13.998	13.9912	13.8378	FALSE	FALSE	FALSE	FALSE	FALSE	FALSE	FALSE	FALSE	FALSE	FALSE	FALSE	FALSE	FALSE	FALSE	FALSE	FALSE	FALSE	FALSE
13.8134	13.7824	14.4127	14.3341	13.8561	14.4645	14.3079	14.1755	13.7616	13.5001	13.7168	13.6445	14.0302	13.8787	13.7926	14.1001	14.0231	13.7034	14.0377	13.7644	13.702	14.0404	13.7689	14.0303	13.2871	13.6054	13.5105	13.4827	13.2759	13.7382	13.4851	13.692	FALSE	FALSE	FALSE	FALSE	FALSE	FALSE	FALSE	FALSE	FALSE	FALSE	FALSE	FALSE	FALSE	FALSE	FALSE	FALSE	FALSE	FALSE
14.4812	14.5952	14.7522	14.4313	14.3377	14.2653	14.3321	14.2215	14.2019	14.4131	14.1077	14.2651	14.4181	14.5747	13.25	14.4427	14.3776	14.3616	14.3806	14.274	14.0782	14.3129	14.359	14.2671	13.9479	14.3083	14.0217	14.1268	14.0514	14.443	14.2114	14.1974	FALSE	FALSE	FALSE	FALSE	FALSE	FALSE	FALSE	FALSE	FALSE	FALSE	FALSE	FALSE	FALSE	FALSE	FALSE	FALSE	FALSE	FALSE
9.89852	10.7747	NaN	11.2979	14.4597	14.4544	13.9633	14.643	11.7549	11.0641	13.8294	12.7729	14.6636	14.555	14.3391	14.724	12.243	12.2722	11.9959	12.5698	13.9935	14.2823	14.2876	14.2524	14.3468	15.02	14.1811	14.2541	14.3438	14.4437	14.4508	14.5604	FALSE	FALSE	FALSE	FALSE	FALSE	FALSE	FALSE	FALSE	FALSE	FALSE	FALSE	FALSE	FALSE	FALSE	FALSE	FALSE	FALSE	FALSE
15.174	15.0766	14.9335	14.7896	15.0848	14.8681	14.2354	15.004	14.7624	14.1688	14.7336	14.6547	14.1437	14.7515	NaN	14.5457	15.2269	15.5488	15.0161	15.436	14.425	14.914	14.8642	14.2903	15.1109	14.6288	14.8244	14.8982	14.9588	14.3987	14.6969	14.497	FALSE	FALSE	FALSE	FALSE	FALSE	FALSE	FALSE	FALSE	FALSE	FALSE	FALSE	FALSE	FALSE	FALSE	FALSE	FALSE	FALSE	FALSE
15.4385	15.4279	15.5075	15.571	14.372	14.5725	14.6717	14.4758	15.0602	14.2797	15.0842	14.7619	14.3777	14.4477	14.2328	14.4613	15.2475	15.1852	15.3955	15.3788	14.7131	14.5824	14.7055	14.7136	14.5031	13.8605	14.6919	14.6243	14.8828	14.5899	14.7585	14.7202	FALSE	FALSE	FALSE	FALSE	FALSE	FALSE	FALSE	FALSE	FALSE	FALSE	FALSE	FALSE	FALSE	FALSE	FALSE	FALSE	FALSE	FALSE
13.9429	12.9462	13.0798	14.0551	12.115	11.7909	11.5395	11.9564	14.0284	14.0118	13.6111	14.2033	13.5957	13.6241	13.3123	13.1717	13.8896	13.9724	12.9216	13.1007	13.1326	12.2991	11.9935	12.9337	13.1921	13.2355	12.8771	12.942	13.6778	13.9978	13.1172	13.4419	FALSE	FALSE	FALSE	FALSE	FALSE	FALSE	FALSE	FALSE	FALSE	FALSE	FALSE	FALSE	FALSE	FALSE	FALSE	FALSE	FALSE	FALSE
16.9694	16.838	16.8951	16.9746	16.114	15.8714	16.0932	16.0705	16.4532	16.4193	16.439	16.2496	15.8839	15.8935	15.7145	15.8326	16.5786	16.536	16.5293	16.4628	16.1802	15.9082	16.0082	15.8976	15.8257	15.9634	15.8743	15.7364	16.1189	15.9629	15.747	15.9933	FALSE	FALSE	FALSE	FALSE	FALSE	FALSE	FALSE	FALSE	FALSE	FALSE	FALSE	FALSE	FALSE	FALSE	FALSE	FALSE	FALSE	FALSE
19.3156	19.3683	19.3166	19.3466	18.6933	18.6108	18.4599	18.7251	19.6071	19.524	19.0662	19.4966	18.7351	18.8797	18.915	18.7521	19.0326	19.0752	18.9922	18.9779	18.7447	18.7104	18.5622	18.6214	18.9856	18.7812	18.8776	18.8104	18.8257	18.876	18.843	18.8156	FALSE	FALSE	FALSE	FALSE	FALSE	FALSE	FALSE	FALSE	FALSE	FALSE	FALSE	FALSE	FALSE	FALSE	FALSE	FALSE	FALSE	FALSE
18.0215	17.9024	18.0437	17.8909	17.7743	17.8171	17.9348	17.7845	17.5955	17.6279	17.6187	17.4449	17.7889	17.7854	17.5154	17.8628	17.9747	17.9631	18.0736	17.9448	17.8789	17.7999	17.8954	17.9438	17.7126	17.7834	17.8346	17.763	17.8472	17.8994	17.8318	17.8127	FALSE	FALSE	FALSE	FALSE	FALSE	FALSE	FALSE	FALSE	FALSE	FALSE	FALSE	FALSE	FALSE	FALSE	FALSE	FALSE	FALSE	FALSE
18.4926	18.4067	18.4751	18.4358	18.3746	18.3789	18.3598	18.3913	18.2	18.2766	18.1962	18.1169	18.3909	18.4093	18.4137	18.3694	18.5813	18.5016	18.5665	18.5497	18.3737	18.3838	18.3249	18.3983	18.2962	18.3413	18.3632	18.3701	18.2553	18.3337	18.3944	18.4158	FALSE	FALSE	FALSE	FALSE	FALSE	FALSE	FALSE	FALSE	FALSE	FALSE	FALSE	FALSE	FALSE	FALSE	FALSE	FALSE	FALSE	FALSE
17.0162	17.1361	16.9314	17.1292	17.3524	17.2828	17.1981	17.3502	16.8722	16.7758	17.1069	17.1524	17.2309	17.2374	17.227	17.265	17.1624	17.2507	17.1288	17.1275	17.2121	17.2294	17.2412	17.1944	17.1837	17.336	17.1448	17.1628	16.956	17.0833	17.11	17.0932	FALSE	FALSE	FALSE	FALSE	FALSE	FALSE	FALSE	FALSE	FALSE	FALSE	FALSE	FALSE	FALSE	FALSE	FALSE	FALSE	FALSE	FALSE
19.0723	18.9888	18.8188	18.9217	18.9321	18.9079	18.7609	18.8637	19.399	19.2428	19.1208	19.336	18.8165	18.9793	19.0051	18.8538	18.9318	18.7754	18.8695	18.8706	18.6572	18.8981	18.7926	18.8155	18.9279	18.9862	18.9939	18.9712	18.8144	18.782	18.8967	18.9108	FALSE	FALSE	FALSE	FALSE	FALSE	FALSE	FALSE	FALSE	FALSE	FALSE	FALSE	FALSE	FALSE	FALSE	FALSE	FALSE	FALSE	FALSE
13.6548	13.92	13.8427	13.5924	13.8004	13.5718	13.3567	13.6582	13.4468	13.9627	13.7876	13.7625	13.3582	13.5747	13.6318	14.0994	13.7292	13.9006	13.6509	13.7791	13.293	13.5685	13.5073	13.4501	13.7815	13.9627	14.266	13.7069	13.2796	13.6028	13.4158	14.0115	FALSE	FALSE	FALSE	FALSE	FALSE	FALSE	FALSE	FALSE	FALSE	FALSE	FALSE	FALSE	FALSE	FALSE	FALSE	FALSE	FALSE	FALSE
12.1573	8.682	12.4489	11.9099	10.6418	NaN	9.82153	9.91405	12.3316	12.264	11.0578	12.3645	10.8253	9.62488	NaN	10.6952	NaN	9.65696	10.0612	11.1335	9.00472	NaN	9.29227	10.3472	11.8453	11.6007	11.354	NaN	NaN	NaN	10.3203	10.7921	FALSE	FALSE	FALSE	FALSE	FALSE	FALSE	FALSE	FALSE	FALSE	FALSE	FALSE	FALSE	FALSE	FALSE	FALSE	FALSE	FALSE	FALSE
15.2208	15.0411	15.3836	15.2183	15.1548	15.0426	15.1001	15.1444	15.0873	15.1927	15.0753	14.9661	15.0114	15.2152	14.8148	15.0195	15.1457	14.9129	15.1935	15.2406	15.0921	15.1825	15.2326	15.0898	14.7962	14.9321	14.9239	15.0013	15.2943	15.1421	15.1184	15.2145	FALSE	FALSE	FALSE	FALSE	FALSE	FALSE	FALSE	FALSE	FALSE	FALSE	FALSE	FALSE	FALSE	FALSE	FALSE	FALSE	FALSE	FALSE
16.3307	16.4176	16.4908	16.4356	16.0153	15.7394	15.7285	15.7803	16.3758	16.2104	16.3498	16.1394	15.5694	15.6863	14.511	15.5403	15.9446	15.9303	16.0293	16.0792	15.6285	15.6826	15.7516	15.7432	15.6125	15.7195	15.6379	15.5596	15.5769	15.4587	15.4614	15.6767	FALSE	FALSE	FALSE	FALSE	FALSE	FALSE	FALSE	FALSE	FALSE	FALSE	FALSE	FALSE	FALSE	FALSE	FALSE	FALSE	FALSE	FALSE
13.9332	13.8154	14.0042	14.0952	13.7439	13.9173	13.7754	13.8268	14.4389	14.1955	14.3563	14.3361	14.0399	14.2544	12.9623	14.0853	14.0411	14.0256	14.0402	14.1206	13.7688	13.9709	13.8215	13.8764	14.1555	14.1849	14.0256	14.1018	14.2891	13.972	14.173	14.0946	FALSE	FALSE	FALSE	FALSE	FALSE	FALSE	FALSE	FALSE	FALSE	FALSE	FALSE	FALSE	FALSE	FALSE	FALSE	FALSE	FALSE	FALSE
14.5455	14.5553	14.5119	14.4137	14.1956	14.203	13.679	14.0595	15.1446	15.0588	14.9014	15.2267	14.5238	14.7921	14.3598	14.6985	14.5428	14.5952	14.4618	14.5283	14.1135	14.4133	14.2641	14.2118	14.6306	14.5217	14.5782	14.6533	14.5466	14.6554	14.6996	14.6807	FALSE	FALSE	FALSE	FALSE	FALSE	FALSE	FALSE	FALSE	FALSE	FALSE	FALSE	FALSE	FALSE	FALSE	FALSE	FALSE	FALSE	FALSE
13.175	12.9821	12.7375	13.3288	14.17	14.4357	14.3911	14.3049	12.9837	12.8057	13.4573	13.1778	14.1617	13.9397	13.5582	14.1158	13.5961	13.7833	13.7923	13.6994	14.084	14.2216	14.1473	14.268	13.9628	14.0897	14.0336	14.0125	13.8243	13.839	14.1788	13.9516	FALSE	FALSE	FALSE	FALSE	FALSE	FALSE	FALSE	FALSE	FALSE	FALSE	FALSE	FALSE	FALSE	FALSE	FALSE	FALSE	FALSE	FALSE
13.4146	13.2107	13.4677	13.5057	13.0462	13.1893	13.2383	13.1789	13.5121	13.176	13.3206	13.4863	13.3847	12.9138	13.7163	13.2951	13.8747	13.8296	13.6973	13.7636	13.0174	13.3035	13.1109	13.1853	13.6417	13.6325	13.6097	13.7538	13.3989	13.4201	13.506	13.3842	FALSE	FALSE	FALSE	FALSE	FALSE	FALSE	FALSE	FALSE	FALSE	FALSE	FALSE	FALSE	FALSE	FALSE	FALSE	FALSE	FALSE	FALSE
19.0378	18.9177	19.0118	19.0166	19.0046	19.1007	19.245	19.1076	18.5144	18.6071	18.5569	18.492	18.9102	18.8358	19.0267	18.8412	19.173	19.2019	19.3024	19.0573	19.0459	19.0053	18.9969	19.143	18.8453	18.9461	18.8993	18.8725	18.8946	18.8789	18.9857	18.8543	FALSE	FALSE	FALSE	FALSE	FALSE	FALSE	FALSE	FALSE	FALSE	FALSE	FALSE	FALSE	FALSE	FALSE	FALSE	FALSE	FALSE	FALSE
14.9892	15.0688	15.0715	14.9563	15.0327	14.7568	14.6887	14.8521	15.5052	15.4295	15.4393	15.4155	14.8526	14.9615	14.7239	14.7953	14.4515	14.3557	14.5337	14.4003	14.367	14.4894	14.4947	14.3058	14.496	14.4677	14.1619	14.4703	14.2192	14.5735	14.339	14.2998	FALSE	FALSE	FALSE	FALSE	FALSE	FALSE	FALSE	FALSE	FALSE	FALSE	FALSE	FALSE	FALSE	FALSE	FALSE	FALSE	FALSE	FALSE
16.0914	15.9836	15.9547	15.9381	16.4025	16.3906	16.452	16.475	15.8934	15.7811	16.0233	15.9609	16.53	16.5521	15.2137	16.4679	16.419	16.3215	16.4819	16.4253	16.368	16.4518	16.3823	16.5168	16.176	16.2456	16.3816	16.3664	16.4385	16.3424	16.455	16.4131	FALSE	FALSE	FALSE	FALSE	FALSE	FALSE	FALSE	FALSE	FALSE	FALSE	FALSE	FALSE	FALSE	FALSE	FALSE	FALSE	FALSE	FALSE
20.2886	20.2987	20.2595	20.2658	19.9907	20.0251	20.1492	20.095	19.9219	20.0822	19.9467	19.796	19.9385	19.8721	19.7258	19.9087	20.4006	20.3324	20.3144	20.3683	20.3505	20.2851	20.365	20.3434	20.2799	20.2764	20.3018	20.2819	20.3946	20.2615	20.3136	20.3295	FALSE	FALSE	FALSE	FALSE	FALSE	FALSE	FALSE	FALSE	FALSE	FALSE	FALSE	FALSE	FALSE	FALSE	FALSE	FALSE	FALSE	FALSE
16.2149	15.9221	16.0726	15.8019	16.0437	16.2332	16.1268	16.1607	15.9611	16.2108	15.7935	15.5918	15.815	15.7804	16.1344	16.0007	16.3518	16.3124	16.2899	16.445	16.4436	15.934	15.6694	16.3336	16.1884	16.2746	16.3585	16.1889	16.4004	16.1424	16.1267	16.1362	FALSE	FALSE	FALSE	FALSE	FALSE	FALSE	FALSE	FALSE	FALSE	FALSE	FALSE	FALSE	FALSE	FALSE	FALSE	FALSE	FALSE	FALSE
17.6102	17.9285	17.6347	17.5367	17.5374	17.7829	17.7237	17.8804	17.2028	17.3417	17.3889	17.5631	17.6528	17.8759	18.1579	17.6582	17.2352	17.8295	17.6497	17.6418	17.7407	17.5043	17.5317	17.5569	17.5012	17.1622	17.4863	17.4601	17.0584	17.4094	17.6014	17.1987	FALSE	FALSE	FALSE	FALSE	FALSE	FALSE	FALSE	FALSE	FALSE	FALSE	FALSE	FALSE	FALSE	FALSE	FALSE	FALSE	FALSE	FALSE
17.2365	17.3051	17.3157	17.4682	17.5121	17.4296	17.4018	17.4791	17.1643	17.1995	17.1277	17.1743	17.3918	17.3297	17.2308	17.5124	17.4165	17.4396	17.4333	17.4243	17.3939	17.5706	17.5928	17.5772	17.266	17.3881	17.3864	17.3396	17.4918	17.4722	17.5244	17.465	FALSE	FALSE	FALSE	FALSE	FALSE	FALSE	FALSE	FALSE	FALSE	FALSE	FALSE	FALSE	FALSE	FALSE	FALSE	FALSE	FALSE	FALSE
15.2691	15.3056	15.4612	15.1517	14.911	14.8038	14.8679	14.773	15.5159	15.5687	15.0774	15.478	15.1382	15.1461	15.1775	15.0947	15.0787	15.0294	14.998	15.0568	14.6812	14.9557	14.8915	14.9079	15.0879	15.1007	15.0623	15.188	15.3202	15.1914	15.1746	15.1442	FALSE	FALSE	FALSE	FALSE	FALSE	FALSE	FALSE	FALSE	FALSE	FALSE	FALSE	FALSE	FALSE	FALSE	FALSE	FALSE	FALSE	FALSE
12.8704	13.1511	12.3329	12.6242	12.5345	12.3995	12.4082	12.2489	13.6488	13.765	13.5647	13.3423	12.147	12.9038	12.4333	12.5954	12.9435	12.6476	12.7225	12.4946	12.2289	12.26	12.4041	11.9317	12.817	13.1986	13.045	13.1148	12.6955	12.6694	12.7787	12.8085	FALSE	FALSE	FALSE	FALSE	FALSE	FALSE	FALSE	FALSE	FALSE	FALSE	FALSE	FALSE	FALSE	FALSE	FALSE	FALSE	FALSE	FALSE
13.1656	13.2193	13.3564	13.5822	13.2211	14.5523	13.5841	14.0282	13.6387	13.4507	13.3411	13.1764	13.0742	12.7462	12.9724	13.3462	13.2608	13.6361	12.7491	12.9535	13.4169	12.8825	13.3143	13.1647	13.0223	12.8033	12.7393	12.6276	13.1515	12.5979	12.988	13.0614	FALSE	FALSE	FALSE	FALSE	FALSE	FALSE	FALSE	FALSE	FALSE	FALSE	FALSE	FALSE	FALSE	FALSE	FALSE	FALSE	FALSE	FALSE
15.6814	15.6079	15.5354	15.688	15.0323	14.9884	14.7811	14.9672	15.8048	15.6135	15.748	15.6104	14.8422	14.9022	14.3315	14.9889	15.3353	15.1998	15.0658	15.1164	14.6689	14.8508	14.8122	14.9827	14.8361	15.0056	14.9865	14.9597	14.894	14.9321	14.8996	14.6689	FALSE	FALSE	FALSE	FALSE	FALSE	FALSE	FALSE	FALSE	FALSE	FALSE	FALSE	FALSE	FALSE	FALSE	FALSE	FALSE	FALSE	FALSE
19.8545	20.0681	19.8206	19.9033	19.9648	19.554	19.5444	19.6324	20.1278	20.121	20.0325	20.3084	20.043	20.2104	20.0903	20.1238	19.7866	19.8428	19.7246	19.7063	19.774	19.7326	19.6836	19.6507	19.8676	20.0136	19.8138	19.8986	19.819	20.0018	19.9229	19.9899	FALSE	FALSE	FALSE	FALSE	FALSE	FALSE	FALSE	FALSE	FALSE	FALSE	FALSE	FALSE	FALSE	FALSE	FALSE	FALSE	FALSE	FALSE
16.616	16.3027	15.6926	16.5369	17.3324	17.5966	17.6405	17.65	16.1343	15.9262	16.8266	16.2958	17.2338	17.176	17.429	17.2754	17.5112	17.6294	17.6083	17.5007	17.5995	17.5896	17.4288	17.4787	17.2529	17.1997	17.3217	17.0933	17.3206	17.3154	17.3131	17.2279	FALSE	FALSE	FALSE	FALSE	FALSE	FALSE	FALSE	FALSE	FALSE	FALSE	FALSE	FALSE	FALSE	FALSE	FALSE	FALSE	FALSE	FALSE
18.7313	18.627	18.326	18.6291	19.1578	19.1068	18.8983	19.0803	18.7451	18.6648	18.9182	18.9652	19.0744	19.1946	18.5002	19.062	18.8381	18.7767	18.6402	18.7216	18.9505	19.0852	18.9701	18.8746	18.9611	19.0995	18.8773	18.9776	18.9467	18.9684	19.0076	18.9515	FALSE	FALSE	FALSE	FALSE	FALSE	FALSE	FALSE	FALSE	FALSE	FALSE	FALSE	FALSE	FALSE	FALSE	FALSE	FALSE	FALSE	FALSE
14.7456	14.5772	14.8213	14.8478	15.0773	14.9165	15.1712	15.1613	15.1807	15.1464	14.9519	15.2034	15.0057	14.9392	14.9835	14.9493	14.3461	14.4841	14.1735	14.4732	14.9123	14.8094	14.5613	14.7967	14.6153	14.8396	14.7059	14.6416	14.7717	14.8335	14.4019	14.5944	FALSE	FALSE	FALSE	FALSE	FALSE	FALSE	FALSE	FALSE	FALSE	FALSE	FALSE	FALSE	FALSE	FALSE	FALSE	FALSE	FALSE	FALSE
12.2491	12.3475	12.2699	12.4777	12.0848	12.3148	12.2572	12.5698	13.9957	13.622	13.9528	13.7246	13.1778	13.4157	13.2166	13.2935	11.5544	11.5488	10.9209	11.9022	12.2208	12.4807	12.7899	12.5841	13.1517	13.8378	13.2625	13.425	13.3733	13.1029	13.0446	13.2802	FALSE	FALSE	FALSE	FALSE	FALSE	FALSE	FALSE	FALSE	FALSE	FALSE	FALSE	FALSE	FALSE	FALSE	FALSE	FALSE	FALSE	FALSE
13.146	12.9887	12.7629	13.2078	12.1415	11.6489	11.9468	12.1116	13.7453	13.5405	13.9062	13.7153	12.4157	12.5023	11.9927	12.5315	11.6344	11.1057	11.0809	11.1907	12.2676	11.8614	11.9908	12.203	12.3332	13.6891	12.7384	12.4753	12.7792	12.1344	12.1785	12.3914	FALSE	FALSE	FALSE	FALSE	FALSE	FALSE	FALSE	FALSE	FALSE	FALSE	FALSE	FALSE	FALSE	FALSE	FALSE	FALSE	FALSE	FALSE
12.0501	11.7987	13.8381	11.7961	14.7056	13.4839	14.7769	13.7594	12.8155	12.261	12.7287	12.5831	12.9522	13.2651	13.2647	13.1376	13.5582	12.4193	13.5762	13.6246	14.0034	13.2966	13.4904	14.2811	12.321	12.4081	12.1874	12.514	12.522	12.2396	12.1645	12.2269	FALSE	FALSE	FALSE	FALSE	FALSE	FALSE	FALSE	FALSE	FALSE	FALSE	FALSE	FALSE	FALSE	FALSE	FALSE	FALSE	FALSE	FALSE
14.2296	13.9913	14.2582	13.6271	14.4668	13.8704	13.5367	13.6244	15.4959	15.9494	15.0083	15.5763	16.5434	16.7032	15.9064	16.4443	11.014	11.562	12.2236	11.3119	13.857	12.974	12.6181	12.5884	14.1842	13.5244	14.2358	14.2911	14.8612	14.7559	15.0412	15.0015	FALSE	FALSE	FALSE	FALSE	FALSE	FALSE	FALSE	FALSE	FALSE	FALSE	FALSE	FALSE	FALSE	FALSE	FALSE	FALSE	FALSE	FALSE
NaN	NaN	NaN	NaN	NaN	NaN	NaN	NaN	NaN	NaN	NaN	NaN	11.3258	10.3468	12.9103	11.0609	NaN	NaN	NaN	NaN	NaN	NaN	NaN	NaN	NaN	NaN	NaN	NaN	NaN	NaN	NaN	10.4113	FALSE	FALSE	FALSE	FALSE	FALSE	FALSE	FALSE	FALSE	FALSE	FALSE	FALSE	FALSE	FALSE	FALSE	FALSE	FALSE	FALSE	FALSE
10.1193	NaN	NaN	NaN	13.7699	14.1197	13.1679	12.9318	11.7513	11.0544	13.7104	13.1628	16.4143	16.4978	16.5319	16.4268	NaN	NaN	9.0076	NaN	12.4587	13.1905	12.4139	12.8622	13.3031	11.7224	13.3184	13.8666	14.6043	14.6026	14.9914	14.5137	FALSE	FALSE	FALSE	FALSE	FALSE	FALSE	FALSE	FALSE	FALSE	FALSE	FALSE	FALSE	FALSE	FALSE	FALSE	FALSE	FALSE	FALSE
12.113	11.5598	10.884	11.6506	14.7031	15.0073	14.5637	14.3374	13.6561	12.9982	14.4193	14.0812	16.314	16.2537	16.4303	16.3918	10.9918	9.83553	10.598	10.9146	14.5786	14.4293	13.9595	14.0921	14.6372	13.6852	14.763	15.0124	15.6455	15.4308	15.6773	15.482	FALSE	FALSE	FALSE	FALSE	FALSE	FALSE	FALSE	FALSE	FALSE	FALSE	FALSE	FALSE	FALSE	FALSE	FALSE	FALSE	FALSE	FALSE
14.7755	14.2667	13.2253	14.831	16.2334	16.5364	15.9558	16.208	15.2983	14.7938	15.8336	15.5306	17.2578	17.167	17.0954	17.167	14.9537	15.0057	15.0248	14.998	16.201	16.3582	15.8944	16.127	16.5551	15.9847	16.5292	16.5265	16.9982	16.9002	16.9898	16.945	FALSE	FALSE	FALSE	FALSE	FALSE	FALSE	FALSE	FALSE	FALSE	FALSE	FALSE	FALSE	FALSE	FALSE	FALSE	FALSE	FALSE	FALSE
15.3929	15.2459	14.3068	15.5612	16.9314	17.0373	16.6415	16.6594	16.0184	15.6366	16.6165	16.4466	18.2792	18.486	18.0468	18.4079	15.4491	15.5513	15.4597	15.6595	16.9308	17.105	16.7589	16.9381	17.2821	16.8356	17.2628	17.4094	17.8943	17.909	17.9026	17.8756	FALSE	FALSE	FALSE	FALSE	FALSE	FALSE	FALSE	FALSE	FALSE	FALSE	FALSE	FALSE	FALSE	FALSE	FALSE	FALSE	FALSE	FALSE
12.9148	11.7493	8.37548	12.3761	14.1908	13.857	13.3621	13.3488	12.9698	12.4984	13.3879	13.0113	15.8841	16.1015	13.3027	15.9742	NaN	11.4287	8.96489	NaN	12.9788	12.6772	12.38	12.2685	12.878	12.3308	12.9916	13.3478	14.4206	14.117	14.3361	14.1199	FALSE	FALSE	FALSE	FALSE	FALSE	FALSE	FALSE	FALSE	FALSE	FALSE	FALSE	FALSE	FALSE	FALSE	FALSE	FALSE	FALSE	FALSE
11.1147	11.0871	10.5013	11.2508	12.8953	13.2947	12.4574	12.561	11.5903	11.2496	12.3805	12.2494	14.8952	15.2021	13.286	15.1894	8.48857	8.87227	9.87628	9.21827	12.289	12.3423	12.2411	12.0223	11.7481	11.3797	12.0679	12.2855	13.6388	13.1302	13.5375	13.1654	FALSE	FALSE	FALSE	FALSE	FALSE	FALSE	FALSE	FALSE	FALSE	FALSE	FALSE	FALSE	FALSE	FALSE	FALSE	FALSE	FALSE	FALSE
11.4273	12.461	11.72	12.0897	13.7026	13.2764	12.4804	12.9206	13.4059	13.1505	13.8505	13.8135	15.5249	15.6545	15.6465	15.5824	NaN	NaN	10.0985	NaN	12.4973	12.0472	11.4647	11.6954	12.4887	12.0356	12.614	12.707	13.5784	13.2281	13.5019	13.3959	FALSE	FALSE	FALSE	FALSE	FALSE	FALSE	FALSE	FALSE	FALSE	FALSE	FALSE	FALSE	FALSE	FALSE	FALSE	FALSE	FALSE	FALSE
12.8163	12.0607	12.4871	12.8188	13.3155	13.7772	13.6175	13.0711	12.7523	11.41	13.5671	12.7824	14.3786	14.4093	14.7854	14.5761	12.3134	11.7823	12.1917	12.346	13.0352	13.5783	13.1185	12.906	12.969	12.3521	12.7752	12.967	14.299	13.408	13.8483	13.5648	FALSE	FALSE	FALSE	FALSE	FALSE	FALSE	FALSE	FALSE	FALSE	FALSE	FALSE	FALSE	FALSE	FALSE	FALSE	FALSE	FALSE	FALSE
15.1665	14.9451	14.3787	15.2647	16.2642	16.5103	16.117	16.3	15.7562	15.4129	16.1161	15.9421	17.4171	17.4787	17.2747	17.5479	15.085	15.0625	15.1445	15.2376	16.3543	16.5568	16.0628	16.2845	16.6815	16.1995	16.5848	16.7513	17.2493	17.053	17.1743	17.1332	FALSE	FALSE	FALSE	FALSE	FALSE	FALSE	FALSE	FALSE	FALSE	FALSE	FALSE	FALSE	FALSE	FALSE	FALSE	FALSE	FALSE	FALSE
14.3304	14.188	14.556	14.3575	15.5088	15.6298	15.6053	15.477	15.8374	15.9311	15.7144	15.7237	16.8828	16.7254	16.9738	16.8474	13.8456	12.677	14.1678	13.6653	15.5767	15.2532	15.3173	15.1404	15.471	14.9702	15.6573	15.6828	15.8114	15.9764	16.0959	15.7732	FALSE	FALSE	FALSE	FALSE	FALSE	FALSE	FALSE	FALSE	FALSE	FALSE	FALSE	FALSE	FALSE	FALSE	FALSE	FALSE	FALSE	FALSE
17.1954	16.8934	17.1097	17.021	17.1904	17.1673	16.8229	17.1395	17.0969	16.821	17.0156	16.8723	17.1819	17.1514	16.8662	17.1304	17.4035	17.2601	17.157	17.1135	17.2291	17.204	16.8586	16.9786	17.2497	17.1747	17.2563	17.1641	17.5071	17.3677	17.3092	17.2164	FALSE	FALSE	FALSE	FALSE	FALSE	FALSE	FALSE	FALSE	FALSE	FALSE	FALSE	FALSE	FALSE	FALSE	FALSE	FALSE	FALSE	FALSE
10.5243	9.70092	10.2063	11.2014	8.93023	9.49107	10.1322	10.4017	12.8825	12.4019	12.4417	12.4307	10.8598	10.0147	10.0075	10.1777	10.7809	9.7487	10.4735	10.824	5.05797	9.36097	9.34442	9.25041	10.6826	12.5884	11.3466	11.3633	11.3278	10.9014	10.8294	10.0451	FALSE	FALSE	FALSE	FALSE	FALSE	FALSE	FALSE	FALSE	FALSE	FALSE	FALSE	FALSE	FALSE	FALSE	FALSE	FALSE	FALSE	FALSE
NaN	NaN	NaN	NaN	NaN	NaN	NaN	NaN	11.3854	11.6714	11.7703	11.7515	12.4208	8.666	NaN	10.2859	NaN	NaN	NaN	NaN	NaN	NaN	NaN	NaN	11.3337	13.4075	11.4945	11.5641	10.4533	9.98453	10.0136	11.2833	FALSE	FALSE	FALSE	FALSE	FALSE	FALSE	FALSE	FALSE	FALSE	FALSE	FALSE	FALSE	FALSE	FALSE	FALSE	FALSE	FALSE	FALSE
14.44	14.3211	14.1415	14.1779	14.6027	14.5193	14.4506	14.4707	14.1181	13.926	14.3695	14.2965	14.1883	14.3382	14.2833	14.2919	14.0391	14.0697	14.2888	14.2333	14.186	14.5342	14.2627	14.4149	14.2787	14.2389	14.2509	14.3317	14.0657	14.1303	14.3226	14.2545	FALSE	FALSE	FALSE	FALSE	FALSE	FALSE	FALSE	FALSE	FALSE	FALSE	FALSE	FALSE	FALSE	FALSE	FALSE	FALSE	FALSE	FALSE
12.0183	11.2837	11.8467	12.2782	12.7149	12.5424	12.4105	12.6373	13.139	13.1336	13.0831	13.2803	12.5066	12.3994	11.9534	12.5247	11.3735	11.1227	10.0812	10.2271	11.8926	11.8222	11.6191	11.4547	11.54	12.5805	11.6769	12.0009	11.5789	11.3941	11.4975	10.8924	FALSE	FALSE	FALSE	FALSE	FALSE	FALSE	FALSE	FALSE	FALSE	FALSE	FALSE	FALSE	FALSE	FALSE	FALSE	FALSE	FALSE	FALSE
11.6897	12.6273	13.3264	12.0474	12.6982	12.1005	12.9941	12.7683	12.8	12.9457	12.4728	12.7597	12.5056	12.6599	11.8131	12.6305	11.6713	11.4421	11.0855	11.5506	11.8966	12.3239	12.6841	12.4547	11.7799	12.8836	11.3469	11.7088	11.8777	12.3244	12.1455	11.6864	FALSE	FALSE	FALSE	FALSE	FALSE	FALSE	FALSE	FALSE	FALSE	FALSE	FALSE	FALSE	FALSE	FALSE	FALSE	FALSE	FALSE	FALSE
12.5571	12.2985	12.8919	12.2983	13.5135	13.5958	13.7749	13.6873	12.9015	13.2249	12.5956	12.5033	13.7311	13.6277	13.8119	13.7898	13.1334	13.1551	13.3545	13.1872	13.4506	13.6338	13.7922	13.7624	12.9614	13.8775	12.7931	12.7669	13.5798	13.2108	13.3011	13.0021	FALSE	FALSE	FALSE	FALSE	FALSE	FALSE	FALSE	FALSE	FALSE	FALSE	FALSE	FALSE	FALSE	FALSE	FALSE	FALSE	FALSE	FALSE
12.3057	12.3104	12.652	12.7334	12.6101	12.072	12.2059	12.4106	13.4976	13.2565	12.5974	12.8495	12.7847	12.7832	12.3246	12.9679	11.8496	11.473	11.5505	11.7515	11.9124	11.8873	11.8941	11.8872	11.749	13.1868	12.0327	11.7834	11.6856	11.9545	10.4844	11.6677	FALSE	FALSE	FALSE	FALSE	FALSE	FALSE	FALSE	FALSE	FALSE	FALSE	FALSE	FALSE	FALSE	FALSE	FALSE	FALSE	FALSE	FALSE
14.8024	14.653	15.1674	14.5635	14.5591	14.1027	14.3073	14.2995	15.4752	15.596	14.9858	15.2935	14.9367	14.9633	14.3664	14.9874	14.2237	14.0877	14.2807	13.7041	13.8958	13.7984	14.3231	14.2283	13.8903	15.5996	14.5263	14.3504	14.8378	14.3987	14.2803	14.373	FALSE	FALSE	FALSE	FALSE	FALSE	FALSE	FALSE	FALSE	FALSE	FALSE	FALSE	FALSE	FALSE	FALSE	FALSE	FALSE	FALSE	FALSE
11.2552	8.23267	10.5739	10.6874	11.3023	11.4634	11.7447	11.698	13.177	13.2545	12.0591	13.0374	12.4614	12.5627	11.8589	12.5701	11.5562	11.0868	11.8044	11.8526	11.3658	11.8177	11.954	12.0312	10.9868	12.9504	11.4236	11.7697	11.87	12.4321	12.1972	12.4021	FALSE	FALSE	FALSE	FALSE	FALSE	FALSE	FALSE	FALSE	FALSE	FALSE	FALSE	FALSE	FALSE	FALSE	FALSE	FALSE	FALSE	FALSE
10.4222	9.67632	10.4183	9.50901	10.9357	10.5674	10.9726	10.3595	10.4323	10.9343	11.2425	9.95371	10.9975	11.0604	11.6899	10.5966	10.0972	10.3104	10.7334	10.2094	9.99335	10.1573	10.1489	9.94997	9.30971	10.5877	10.3466	10.4047	10.5718	9.69676	10.7516	10.9143	FALSE	FALSE	FALSE	FALSE	FALSE	FALSE	FALSE	FALSE	FALSE	FALSE	FALSE	FALSE	FALSE	FALSE	FALSE	FALSE	FALSE	FALSE
17.363	17.4073	17.3418	17.4645	16.5633	16.6037	16.6419	16.5509	17.5462	17.4301	17.3137	17.4133	16.8043	16.7616	16.4221	16.7722	16.9304	16.8811	16.9271	16.9525	16.502	16.5281	16.6073	16.5798	16.7185	16.757	16.8493	16.8007	16.8151	16.7194	16.7737	16.8049	FALSE	FALSE	FALSE	FALSE	FALSE	FALSE	FALSE	FALSE	FALSE	FALSE	FALSE	FALSE	FALSE	FALSE	FALSE	FALSE	FALSE	FALSE
15.9975	16.0222	16.0136	16.0292	15.551	15.5582	15.4196	15.5667	15.6179	15.6344	15.3939	15.7341	15.5333	15.6673	15.2483	15.618	15.9512	15.9298	16.0207	16.0623	15.4438	15.5233	15.5334	15.4557	15.5896	15.5083	15.6453	15.6508	15.4626	15.6475	15.634	15.6918	FALSE	FALSE	FALSE	FALSE	FALSE	FALSE	FALSE	FALSE	FALSE	FALSE	FALSE	FALSE	FALSE	FALSE	FALSE	FALSE	FALSE	FALSE
10.2324	10.9258	10.9092	9.78472	8.77784	NaN	NaN	8.9649	11.6092	11.5036	10.9916	11.1373	10.4117	10.3678	NaN	10.2218	9.80678	9.11525	10.243	9.81497	NaN	NaN	8.81084	NaN	10.4204	10.2518	9.53834	10.2907	NaN	10.0449	10.2922	10.5896	FALSE	FALSE	FALSE	FALSE	FALSE	FALSE	FALSE	FALSE	FALSE	FALSE	FALSE	FALSE	FALSE	FALSE	FALSE	FALSE	FALSE	FALSE
18.5273	18.4134	18.7048	18.6086	18.5393	18.6874	18.8691	18.7473	18.2969	18.2859	18.2206	18.1487	18.5112	18.3439	18.5143	18.4182	18.7494	18.5729	18.6579	18.5517	18.5984	18.5933	18.6607	18.6202	18.3557	18.3065	18.4479	18.3636	18.5584	18.4109	18.5149	18.4555	FALSE	FALSE	FALSE	FALSE	FALSE	FALSE	FALSE	FALSE	FALSE	FALSE	FALSE	FALSE	FALSE	FALSE	FALSE	FALSE	FALSE	FALSE
12.0171	11.9655	12.3088	12.0857	13.3134	13.4111	13.4847	13.4683	12.9515	13.4078	13.0541	13.1998	14.1412	13.9716	13.9046	13.8687	12.7146	12.6323	12.4175	12.4049	13.5841	13.7315	13.5878	13.5788	13.5039	13.6895	13.8839	13.8071	14.0794	13.8256	13.9053	13.8909	FALSE	FALSE	FALSE	FALSE	FALSE	FALSE	FALSE	FALSE	FALSE	FALSE	FALSE	FALSE	FALSE	FALSE	FALSE	FALSE	FALSE	FALSE
13.3049	12.8711	13.2607	12.2271	13.6894	12.7454	13.5741	13.4753	13.5131	13.2337	13.4334	13.4679	13.7569	13.8667	13.0321	13.9496	13.8649	13.5808	14.135	13.9972	13.6206	14.2079	13.6018	13.5761	13.9242	14.0127	14.247	14.3269	14.1191	14.1658	14.3127	14.384	FALSE	FALSE	FALSE	FALSE	FALSE	FALSE	FALSE	FALSE	FALSE	FALSE	FALSE	FALSE	FALSE	FALSE	FALSE	FALSE	FALSE	FALSE
NaN	NaN	NaN	NaN	NaN	NaN	NaN	NaN	12.1884	12.2897	11.285	12.5292	10.8924	12.0886	10.7223	11.9117	NaN	NaN	NaN	NaN	NaN	9.70896	NaN	NaN	11.0016	11.2945	11.6625	11.9843	11.6939	12.019	11.8635	11.9042	FALSE	FALSE	FALSE	FALSE	FALSE	FALSE	FALSE	FALSE	FALSE	FALSE	FALSE	FALSE	FALSE	FALSE	FALSE	FALSE	FALSE	FALSE
10.9473	9.89492	8.82127	NaN	11.1072	12.8261	9.84243	11.1394	11.7948	11.4821	11.6959	11.3889	10.9923	11.7014	11.696	11.55	10.8166	11.196	11.1181	10.9545	11.473	11.3781	11.5927	10.3737	11.6833	11.5444	11.8755	11.8467	11.7076	11.6437	11.7924	11.5849	FALSE	FALSE	FALSE	FALSE	FALSE	FALSE	FALSE	FALSE	FALSE	FALSE	FALSE	FALSE	FALSE	FALSE	FALSE	FALSE	FALSE	FALSE
NaN	NaN	NaN	9.00855	11.1919	11.1317	11.0871	10.3637	14.8254	14.6864	14.305	14.4679	14.7098	14.7357	14.5963	14.6941	NaN	NaN	10.6328	11.1115	11.3581	11.8906	11.8451	11.5053	14.5192	13.8257	14.8037	14.8264	15.5749	15.2847	15.334	15.4041	FALSE	FALSE	FALSE	FALSE	FALSE	FALSE	FALSE	FALSE	FALSE	FALSE	FALSE	FALSE	FALSE	FALSE	FALSE	FALSE	FALSE	FALSE
NaN	NaN	NaN	NaN	NaN	NaN	NaN	NaN	10.896	11.3102	11.1816	10.598	12.2294	12.363	12.492	12.4727	NaN	NaN	NaN	NaN	NaN	9.63056	NaN	NaN	11.3669	10.7961	11.9532	11.8579	12.5669	12.6576	12.7987	12.9283	FALSE	FALSE	FALSE	FALSE	FALSE	FALSE	FALSE	FALSE	FALSE	FALSE	FALSE	FALSE	FALSE	FALSE	FALSE	FALSE	FALSE	FALSE
14.0175	14.0457	14.2698	14.1839	14.7617	14.9496	15.0207	14.7436	14.1093	14.036	14.3232	13.9923	14.9573	15.0561	15.0531	14.8967	13.7624	13.5792	13.9416	13.6531	14.2385	14.409	14.4523	14.2481	13.7053	13.7955	13.8344	13.9014	14.0524	13.8526	14.0919	13.8749	FALSE	FALSE	FALSE	FALSE	FALSE	FALSE	FALSE	FALSE	FALSE	FALSE	FALSE	FALSE	FALSE	FALSE	FALSE	FALSE	FALSE	FALSE
12.9695	13.6786	11.6098	12.3311	13.2593	13.3414	12.5656	12.6785	14.8427	14.4115	13.9911	14.6757	15.7418	16.5277	15.6882	16.1468	12.0786	12.918	12.0218	12.0806	12.7617	12.7541	13.0544	12.7057	13.8847	13.1491	13.5774	13.598	13.9377	14.2943	14.5212	13.9075	FALSE	FALSE	FALSE	FALSE	FALSE	FALSE	FALSE	FALSE	FALSE	FALSE	FALSE	FALSE	FALSE	FALSE	FALSE	FALSE	FALSE	FALSE
12.6609	12.6622	12.9481	12.81	12.2573	12.1584	12.5817	12.0203	14.5069	14.0421	13.8242	14.5533	14.8442	15.2512	14.1192	14.8441	12.0641	NaN	12.0139	11.7339	12.387	12.448	12.1786	11.8766	13.3021	12.5359	13.8704	13.7873	14.2024	14.2399	14.3138	14.2664	FALSE	FALSE	FALSE	FALSE	FALSE	FALSE	FALSE	FALSE	FALSE	FALSE	FALSE	FALSE	FALSE	FALSE	FALSE	FALSE	FALSE	FALSE
11.4679	NaN	8.40833	11.9611	10.6799	10.906	10.5885	10.8001	11.8101	12.1756	11.3461	12.3098	13.4593	13.8876	13.9179	13.8119	NaN	10.834	10.3056	NaN	10.8969	10.9178	11.0187	10.4492	11.6598	11.038	11.9365	11.3329	12.626	12.6214	12.8569	12.0246	FALSE	FALSE	FALSE	FALSE	FALSE	FALSE	FALSE	FALSE	FALSE	FALSE	FALSE	FALSE	FALSE	FALSE	FALSE	FALSE	FALSE	FALSE
14.4088	14.2509	14.307	14.268	14.1194	14.0513	13.9905	13.8179	14.2007	14.3285	13.9684	14.3471	14.3796	14.2655	12.5865	14.1345	14.4532	14.2786	14.2248	14.116	14.0594	13.9604	14.0356	13.9884	14.2058	14.1052	14.0151	14.2773	14.1978	14.0913	13.9707	14.1856	FALSE	FALSE	FALSE	FALSE	FALSE	FALSE	FALSE	FALSE	FALSE	FALSE	FALSE	FALSE	FALSE	FALSE	FALSE	FALSE	FALSE	FALSE
13.0543	12.8244	13.2826	12.765	14.0954	13.4454	13.3986	13.4635	15.2052	15.1694	14.4658	14.9995	14.298	14.2991	14.1492	14.3294	11.177	10.9874	11.2654	10.8938	13.2822	12.9673	12.7421	13.0033	13.2294	13.4922	13.6022	13.4504	13.5005	13.4795	13.2755	13.5237	FALSE	FALSE	FALSE	FALSE	FALSE	FALSE	FALSE	FALSE	FALSE	FALSE	FALSE	FALSE	FALSE	FALSE	FALSE	FALSE	FALSE	FALSE
9.70866	10.924	10.7126	11.4462	11.5751	11.6901	11.7032	11.553	11.6905	11.7926	12.5952	11.9133	11.2965	11.4463	12.2695	12.5759	9.01134	9.54017	NaN	NaN	11.2555	10.882	10.9177	10.9399	10.0072	10.5904	11.2385	10.8795	11.3734	10.9856	10.2035	11.3212	FALSE	FALSE	FALSE	FALSE	FALSE	FALSE	FALSE	FALSE	FALSE	FALSE	FALSE	FALSE	FALSE	FALSE	FALSE	FALSE	FALSE	FALSE
8.32931	11.2885	NaN	10.2214	9.61172	9.70545	NaN	NaN	12.5594	12.6579	12.0172	12.667	11.7998	12.9848	12.5467	12.7793	9.95497	9.56569	10.143	10.0514	8.52751	10.9642	NaN	NaN	11.5359	11.476	11.8072	12.1827	12.5352	12.2427	12.5813	12.6015	FALSE	FALSE	FALSE	FALSE	FALSE	FALSE	FALSE	FALSE	FALSE	FALSE	FALSE	FALSE	FALSE	FALSE	FALSE	FALSE	FALSE	FALSE
20.7384	20.6759	20.6476	20.4787	20.8819	21.0055	21.1138	20.9761	20.2234	20.2809	20.2788	20.2666	20.7626	20.6824	20.3236	20.7473	21.1581	21.0909	21.2205	21.1878	21.25	21.0685	21.1616	21.1768	20.6916	20.7616	20.7044	20.8305	20.7298	20.7144	20.7336	20.7407	FALSE	FALSE	FALSE	FALSE	FALSE	FALSE	FALSE	FALSE	FALSE	FALSE	FALSE	FALSE	FALSE	FALSE	FALSE	FALSE	FALSE	FALSE
16.9627	17.0519	17.2256	17.1075	16.4495	16.3956	16.4847	16.4384	17.4561	17.4379	17.333	17.516	16.9778	16.9248	16.8908	16.9535	16.5748	16.572	16.6164	16.547	16.5406	16.33	16.3609	16.2478	16.8027	16.5398	16.8123	16.8052	16.5728	16.6735	16.6568	16.581	FALSE	FALSE	FALSE	FALSE	FALSE	FALSE	FALSE	FALSE	FALSE	FALSE	FALSE	FALSE	FALSE	FALSE	FALSE	FALSE	FALSE	FALSE
13.9863	13.9955	14.1229	13.9053	13.6669	13.4805	13.4908	13.6414	14.3499	14.4613	14.1103	14.2924	13.7765	13.9735	13.9351	13.8261	13.605	13.6381	13.5269	13.734	13.5856	13.7788	13.6369	13.4838	13.7178	14.103	13.9488	13.7033	13.7894	13.6089	13.5746	13.8244	FALSE	FALSE	FALSE	FALSE	FALSE	FALSE	FALSE	FALSE	FALSE	FALSE	FALSE	FALSE	FALSE	FALSE	FALSE	FALSE	FALSE	FALSE
11.3411	NaN	NaN	NaN	12.2032	12.0145	12.0926	11.7174	11.1839	12.3804	11.562	11.9951	12.5587	13.0264	12.8327	12.9884	11.1201	11.1613	NaN	10.7963	12.3408	13.1441	13.115	12.034	11.9967	12.2823	12.8188	14.714	14.1907	13.4895	12.8186	12.1076	FALSE	FALSE	FALSE	FALSE	FALSE	FALSE	FALSE	FALSE	FALSE	FALSE	FALSE	FALSE	FALSE	FALSE	FALSE	FALSE	FALSE	FALSE
17.9168	17.898	17.8974	17.6899	18.3332	18.5312	18.5932	18.6743	17.9613	18.075	18.1475	18.015	18.2161	18.2713	17.9857	18.1417	17.9953	17.8636	18.1907	18.1382	18.4172	18.3548	18.5066	18.3935	18.1971	18.3123	18.2806	18.0892	18.4155	18.1595	18.2609	18.181	FALSE	FALSE	FALSE	FALSE	FALSE	FALSE	FALSE	FALSE	FALSE	FALSE	FALSE	FALSE	FALSE	FALSE	FALSE	FALSE	FALSE	FALSE
15.0943	14.7903	14.9344	15.0348	15.4382	15.3512	15.4365	15.4265	14.9057	14.9286	14.9667	15.0013	15.3014	15.3691	15.2979	15.2454	15.2319	15.1223	15.0799	15.1421	15.1133	15.1896	15.3224	15.1586	14.9316	15.0328	15.0226	14.9497	15.375	15.243	15.2351	15.384	FALSE	FALSE	FALSE	FALSE	FALSE	FALSE	FALSE	FALSE	FALSE	FALSE	FALSE	FALSE	FALSE	FALSE	FALSE	FALSE	FALSE	FALSE
13.866	14.1135	14.0355	14.1316	13.7338	13.6611	13.447	13.6293	14.533	14.6235	14.4126	14.5157	13.63	13.8231	13.1963	13.6823	13.4816	13.6085	13.3937	13.5463	13.2442	13.4555	13.5385	13.533	13.5829	13.873	13.7359	13.6324	13.6842	13.6353	13.2297	13.5782	FALSE	FALSE	FALSE	FALSE	FALSE	FALSE	FALSE	FALSE	FALSE	FALSE	FALSE	FALSE	FALSE	FALSE	FALSE	FALSE	FALSE	FALSE
15.9721	16.1581	16.4464	16.2479	16.3679	16.7818	16.3224	16.4994	15.9146	15.9904	16.5193	16.0338	16.2237	16.1919	15.9194	16.6139	16.409	16.2106	16.1018	16.2106	16.5819	16.4951	16.3698	16.3228	16.0206	16.0282	15.825	15.8656	16.063	16.2609	16.5827	16.661	FALSE	FALSE	FALSE	FALSE	FALSE	FALSE	FALSE	FALSE	FALSE	FALSE	FALSE	FALSE	FALSE	FALSE	FALSE	FALSE	FALSE	FALSE
13.2062	13.0725	13.3355	13.2756	14.0845	13.8748	13.85	14.0036	13.9838	14.0727	13.6543	13.908	13.9648	14.0815	13.8886	14.1106	12.9773	13.4541	12.9032	13.1124	13.8551	14.1219	14.1611	13.8542	13.4705	14.5613	13.7557	14.0066	13.9742	14.0355	13.7666	13.6258	FALSE	FALSE	FALSE	FALSE	FALSE	FALSE	FALSE	FALSE	FALSE	FALSE	FALSE	FALSE	FALSE	FALSE	FALSE	FALSE	FALSE	FALSE
11.3573	11.8789	11.8726	11.3007	13.5074	13.3844	13.17	13.2174	12.8413	12.9632	13.0865	12.6788	13.0447	13.0624	13.1432	13.2783	11.3999	11.4248	10.9496	11.2748	13.2132	13.3799	13.2929	12.8027	12.4746	14.1835	12.8118	13.0102	12.9501	12.9041	12.6813	12.4017	FALSE	FALSE	FALSE	FALSE	FALSE	FALSE	FALSE	FALSE	FALSE	FALSE	FALSE	FALSE	FALSE	FALSE	FALSE	FALSE	FALSE	FALSE
13.2684	12.8076	13.1898	12.399	12.6411	12.4421	11.9971	12.6504	13.0205	12.9438	12.8117	13.1988	13.0548	12.8307	13.4434	12.7618	12.6993	12.9849	11.6346	12.6789	12.571	12.6009	12.7814	12.6716	12.6957	12.717	12.4834	12.6421	13.0296	12.8737	12.7507	12.7818	FALSE	FALSE	FALSE	FALSE	FALSE	FALSE	FALSE	FALSE	FALSE	FALSE	FALSE	FALSE	FALSE	FALSE	FALSE	FALSE	FALSE	FALSE
18.1652	18.2972	18.2022	18.2861	17.8223	17.7942	17.79	17.8759	18.5327	18.3823	18.483	18.5245	17.889	17.9531	16.9209	17.8577	17.7868	17.8035	17.7443	17.8297	17.6038	17.7401	17.6522	17.6906	17.8729	17.83	17.8634	17.8629	17.8456	17.8565	17.8054	17.8462	FALSE	FALSE	FALSE	FALSE	FALSE	FALSE	FALSE	FALSE	FALSE	FALSE	FALSE	FALSE	FALSE	FALSE	FALSE	FALSE	FALSE	FALSE
16.98	17.3439	17.3175	17.5323	16.6591	16.9949	17.211	17.2176	17.1991	17.1965	17.4115	17.3495	16.8006	16.6466	16.709	16.7507	16.6699	16.7818	16.7693	16.5895	16.7975	16.5496	16.6666	16.7725	16.671	16.4258	16.5328	16.5689	16.3807	16.5308	16.5326	16.366	FALSE	FALSE	FALSE	FALSE	FALSE	FALSE	FALSE	FALSE	FALSE	FALSE	FALSE	FALSE	FALSE	FALSE	FALSE	FALSE	FALSE	FALSE
17.4533	17.6657	17.6379	17.5545	17.3861	17.6204	17.5369	17.648	17.0411	17.1392	17.0438	17.0742	17.318	17.2599	16.3976	17.3257	17.3266	17.5055	17.3016	17.4172	17.3754	17.3014	17.2383	17.314	17.1782	17.0034	17.1114	17.2237	17.0553	17.25	17.092	17.0298	FALSE	FALSE	FALSE	FALSE	FALSE	FALSE	FALSE	FALSE	FALSE	FALSE	FALSE	FALSE	FALSE	FALSE	FALSE	FALSE	FALSE	FALSE
12.5862	13.0915	12.9142	13.254	13.0711	13.7572	13.9244	13.8766	12.543	12.6749	12.829	13.2829	13.3611	13.7006	13.9536	13.6524	12.5642	12.8913	12.6656	12.8613	13.3821	13.075	13.0581	12.9858	12.5958	12.5726	12.1828	12.6506	12.1188	12.6727	12.4753	12.7569	FALSE	FALSE	FALSE	FALSE	FALSE	FALSE	FALSE	FALSE	FALSE	FALSE	FALSE	FALSE	FALSE	FALSE	FALSE	FALSE	FALSE	FALSE
14.785	14.7729	14.6759	14.6019	14.6652	14.6867	14.653	14.8014	14.6116	14.4977	14.3713	14.528	14.723	14.5999	14.4464	14.594	14.5994	14.6659	14.6069	14.6065	14.5285	14.6669	14.5613	14.3929	14.6645	14.2308	14.397	14.4671	14.4126	14.4576	14.5449	14.4287	FALSE	FALSE	FALSE	FALSE	FALSE	FALSE	FALSE	FALSE	FALSE	FALSE	FALSE	FALSE	FALSE	FALSE	FALSE	FALSE	FALSE	FALSE
10.2222	8.88857	NaN	10.1227	13.23	13.3311	13.4157	13.0323	11.1063	10.6853	12.5598	11.9717	13.5909	13.5159	13.9133	13.8508	11.8191	10.4846	11.8811	10.971	12.1982	12.5469	12.6445	12.6283	12.0913	13.6927	12.6807	12.648	13.046	12.5756	12.7386	12.8547	FALSE	FALSE	FALSE	FALSE	FALSE	FALSE	FALSE	FALSE	FALSE	FALSE	FALSE	FALSE	FALSE	FALSE	FALSE	FALSE	FALSE	FALSE
18.9427	18.7159	19.0318	18.728	18.6656	18.6848	18.6524	18.5866	18.6421	18.667	18.4201	18.5061	18.752	18.7752	17.6989	18.7348	19.0777	18.9738	18.9459	18.8968	18.8001	18.8013	18.7958	18.7353	18.7361	18.734	18.9363	18.8082	18.9275	18.8445	18.9491	18.9058	FALSE	FALSE	FALSE	FALSE	FALSE	FALSE	FALSE	FALSE	FALSE	FALSE	FALSE	FALSE	FALSE	FALSE	FALSE	FALSE	FALSE	FALSE
14.6474	14.4795	15.0803	14.594	14.2632	14.0446	14.1061	13.9902	14.4002	14.5715	14.1287	14.1615	14.5557	14.7244	14.4658	14.6506	14.4279	14.1823	14.5524	14.1634	13.7952	13.7923	14.0201	13.8974	13.7964	13.7222	13.9677	14.1554	14.2367	14.0771	14.1871	14.1809	FALSE	FALSE	FALSE	FALSE	FALSE	FALSE	FALSE	FALSE	FALSE	FALSE	FALSE	FALSE	FALSE	FALSE	FALSE	FALSE	FALSE	FALSE
19.5253	19.6421	19.8267	19.4416	19.1676	19.0395	18.8	18.9985	19.1181	19.1917	18.9938	19.1222	19.2166	19.3425	19.055	19.2392	19.6642	19.6651	19.8198	19.6178	19.1237	19.1827	19.1277	19.1236	19.2719	19.2665	19.2734	19.3159	19.384	19.3422	19.3483	19.3998	FALSE	FALSE	FALSE	FALSE	FALSE	FALSE	FALSE	FALSE	FALSE	FALSE	FALSE	FALSE	FALSE	FALSE	FALSE	FALSE	FALSE	FALSE
16.1468	15.9604	16.1705	16.0437	15.9408	15.9727	16.1447	15.9521	15.932	15.908	15.8755	15.7324	15.7596	15.6695	15.8224	15.7716	16.1468	16.0763	16.3591	16.1348	15.9366	15.7262	16.043	15.9668	15.6524	15.8429	15.9096	15.8052	16.0813	15.7475	15.8346	15.7702	FALSE	FALSE	FALSE	FALSE	FALSE	FALSE	FALSE	FALSE	FALSE	FALSE	FALSE	FALSE	FALSE	FALSE	FALSE	FALSE	FALSE	FALSE
9.89044	10.3648	11.5454	11.4548	11.234	10.7198	8.98376	NaN	11.6024	11.0654	12.2574	11.7013	11.0623	10.966	11.6589	11.5413	10.4972	9.93881	11.37	10.5569	NaN	11.3507	11.5397	10.2747	11.8655	10.1383	10.4073	10.383	10.4356	10.8625	8.95285	10.9769	FALSE	FALSE	FALSE	FALSE	FALSE	FALSE	FALSE	FALSE	FALSE	FALSE	FALSE	FALSE	FALSE	FALSE	FALSE	FALSE	FALSE	FALSE
16.6298	16.8871	16.7822	16.8477	16.4399	16.4019	16.3821	16.6269	16.3659	16.4224	16.4118	16.417	16.7842	16.7371	16.6196	16.6559	16.4765	16.712	16.5214	16.5351	16.6749	16.6215	16.3262	16.5661	16.6911	16.4073	16.366	16.5355	16.4872	16.6583	16.655	16.6007	FALSE	FALSE	FALSE	FALSE	FALSE	FALSE	FALSE	FALSE	FALSE	FALSE	FALSE	FALSE	FALSE	FALSE	FALSE	FALSE	FALSE	FALSE
18.4	18.1024	18.1829	18.8671	19.0466	19.6963	19.6266	19.6689	19.486	19.0479	19.8911	19.591	20.0065	20.1407	20.191	20.0702	19.8169	19.8204	19.9476	19.695	19.6173	20.0203	19.4319	20.0482	20.1239	19.5167	19.9971	20.0893	20.0794	20.3243	20.4228	20.1973	FALSE	FALSE	FALSE	FALSE	FALSE	FALSE	FALSE	FALSE	FALSE	FALSE	FALSE	FALSE	FALSE	FALSE	FALSE	FALSE	FALSE	FALSE
18.0292	17.9053	18.0491	17.8882	17.6839	17.6683	17.717	17.7058	17.7709	17.8328	17.5977	17.5968	17.7735	17.8163	16.4189	17.7537	18.1856	18.0639	18.0937	18.068	17.7062	17.7565	17.7501	17.7348	17.8922	17.8779	17.8818	17.8996	17.9805	17.8923	17.9019	17.9067	FALSE	FALSE	FALSE	FALSE	FALSE	FALSE	FALSE	FALSE	FALSE	FALSE	FALSE	FALSE	FALSE	FALSE	FALSE	FALSE	FALSE	FALSE
16.6415	16.64	16.5207	16.7326	15.8326	15.7677	15.8126	15.6349	16.6513	16.4701	16.6733	16.4961	15.7945	15.8321	15.8028	15.7362	16.4109	16.2994	16.356	16.2912	15.7447	15.842	15.8983	15.8504	15.9464	15.9369	16.0247	15.9486	15.9521	15.8237	15.9407	15.9653	FALSE	FALSE	FALSE	FALSE	FALSE	FALSE	FALSE	FALSE	FALSE	FALSE	FALSE	FALSE	FALSE	FALSE	FALSE	FALSE	FALSE	FALSE
16.1637	16.1657	16.1133	16.3412	15.531	15.5983	15.6706	15.5354	16.036	16.0405	16.2028	15.8574	15.4368	15.6476	15.5909	15.6272	15.8155	15.5746	15.8216	15.88	15.5755	15.2533	15.5235	15.2841	15.1423	15.5606	15.3342	15.3902	15.575	15.3271	15.5101	15.5269	FALSE	FALSE	FALSE	FALSE	FALSE	FALSE	FALSE	FALSE	FALSE	FALSE	FALSE	FALSE	FALSE	FALSE	FALSE	FALSE	FALSE	FALSE
12.1718	12.1437	12.4095	12.5599	11.8837	12.227	11.9961	12.4265	11.9123	11.6939	13.2826	11.9365	13.0496	12.1186	12.7834	13.5528	12.8816	11.8169	11.8283	11.7581	12.4759	11.8864	11.6038	12.0108	11.549	11.501	11.4138	10.913	12.0212	12.3354	13.3605	13.1871	FALSE	FALSE	FALSE	FALSE	FALSE	FALSE	FALSE	FALSE	FALSE	FALSE	FALSE	FALSE	FALSE	FALSE	FALSE	FALSE	FALSE	FALSE
13.2999	13.3899	13.5658	13.535	13.4686	13.5342	13.613	13.7311	13.4287	13.3855	13.5742	13.6177	13.3482	13.4018	12.1211	13.5265	13.1203	13.0953	12.925	13.214	13.5278	13.4841	13.3664	13.3497	13.0398	13.1645	13.1893	13.0646	13.2388	13.5437	13.2794	13.5063	FALSE	FALSE	FALSE	FALSE	FALSE	FALSE	FALSE	FALSE	FALSE	FALSE	FALSE	FALSE	FALSE	FALSE	FALSE	FALSE	FALSE	FALSE
16.4985	16.8637	16.8528	16.7051	16.2731	16.4351	16.4836	16.6068	16.8152	17.1431	16.3385	16.8894	16.5741	16.6753	15.8336	16.6506	16.5666	16.7855	16.6016	16.6494	16.5766	16.4438	16.3842	16.5283	16.6706	16.7478	16.8059	16.6712	16.4378	16.6583	16.5723	16.5483	FALSE	FALSE	FALSE	FALSE	FALSE	FALSE	FALSE	FALSE	FALSE	FALSE	FALSE	FALSE	FALSE	FALSE	FALSE	FALSE	FALSE	FALSE
15.6151	15.6936	16.1222	15.6297	15.6908	15.82	15.9762	15.8663	15.5194	15.9353	15.4303	15.3454	15.7077	15.6158	15.4375	15.7193	15.7797	15.9632	16.0391	15.8027	16.2043	15.9988	16.1779	16.111	15.8778	16.0029	16.1416	16.0497	16.039	15.8413	15.8669	15.8965	FALSE	FALSE	FALSE	FALSE	FALSE	FALSE	FALSE	FALSE	FALSE	FALSE	FALSE	FALSE	FALSE	FALSE	FALSE	FALSE	FALSE	FALSE
16.1355	16.114	15.622	16.1991	16.728	16.4477	16.4741	16.3812	16.3071	16.062	16.4797	16.3594	16.2526	16.3081	15.8454	16.4216	15.9727	15.6752	15.9153	15.7786	16.0749	16.3048	16.2271	16.196	16.0279	16.4574	15.9566	15.942	16.1251	16.1503	16.1652	16.1111	FALSE	FALSE	FALSE	FALSE	FALSE	FALSE	FALSE	FALSE	FALSE	FALSE	FALSE	FALSE	FALSE	FALSE	FALSE	FALSE	FALSE	FALSE
14.9962	14.9339	15.0828	14.9891	14.6287	14.4678	14.5631	14.4914	15.2411	15.4066	14.7415	15.1021	14.4273	14.4006	14.5096	14.3312	14.5536	14.6509	14.6757	14.667	14.0761	14.3938	14.6003	14.4268	14.4589	14.474	14.5242	14.3223	14.5539	14.4147	14.3492	14.5504	FALSE	FALSE	FALSE	FALSE	FALSE	FALSE	FALSE	FALSE	FALSE	FALSE	FALSE	FALSE	FALSE	FALSE	FALSE	FALSE	FALSE	FALSE
12.6176	13.1581	12.7974	13.205	11.4766	12.2166	11.7472	12.0175	12.487	12.5049	10.866	12.6425	11.9975	12.6894	11.7465	11.8308	11.8797	12.5142	11.8862	10.8579	10.5279	11.3694	11.5939	11.1069	11.8728	11.5199	11.4007	11.1018	11.7783	11.1291	11.1968	11.6583	FALSE	FALSE	FALSE	FALSE	FALSE	FALSE	FALSE	FALSE	FALSE	FALSE	FALSE	FALSE	FALSE	FALSE	FALSE	FALSE	FALSE	FALSE
12.5044	11.8875	12.427	12.2003	12.4808	10.8158	11.4206	11.22	12.4877	12.334	11.4991	11.5624	11.8217	11.5433	NaN	11.9829	11.8233	11.9272	NaN	11.4566	11.0163	11.7339	11.6385	11.9327	10.8517	11.2093	11.381	12.0126	11.6402	11.6345	11.8125	11.7526	FALSE	FALSE	FALSE	FALSE	FALSE	FALSE	FALSE	FALSE	FALSE	FALSE	FALSE	FALSE	FALSE	FALSE	FALSE	FALSE	FALSE	FALSE
13.7299	14.1082	13.8013	13.8778	13.1395	12.6453	13.4491	13.466	14.0723	14.1133	13.4956	13.8791	13.4195	13.5303	13.3899	13.6452	13.5594	13.4684	13.4184	13.4169	13.1065	13.1474	12.9322	13.2119	13.4033	13.5087	13.3378	13.4994	13.1527	13.346	13.1718	13.3568	FALSE	FALSE	FALSE	FALSE	FALSE	FALSE	FALSE	FALSE	FALSE	FALSE	FALSE	FALSE	FALSE	FALSE	FALSE	FALSE	FALSE	FALSE
12.3991	12.4009	13.0211	12.9039	12.3708	12.3654	12.717	12.8153	12.0075	12.4316	12.4473	12.458	12.099	12.67	12.6547	12.4542	12.5169	12.8365	12.798	12.5774	11.0434	11.6813	12.3121	11.7185	11.7913	12.2842	12.0276	12.3286	11.708	11.9138	11.7997	11.1187	FALSE	FALSE	FALSE	FALSE	FALSE	FALSE	FALSE	FALSE	FALSE	FALSE	FALSE	FALSE	FALSE	FALSE	FALSE	FALSE	FALSE	FALSE
12.574	13.0029	13.2593	12.9154	12.0566	12.3755	12.1512	11.632	13.3126	13.42	13.4829	13.1103	11.8275	12.3828	12.6823	12.3164	12.4219	12.1057	12.686	12.4957	12.0305	11.3966	12.2339	11.8761	12.255	12.6331	12.8874	12.6369	12.1019	11.846	12.1585	12.0818	FALSE	FALSE	FALSE	FALSE	FALSE	FALSE	FALSE	FALSE	FALSE	FALSE	FALSE	FALSE	FALSE	FALSE	FALSE	FALSE	FALSE	FALSE
16.3367	16.2859	16.3956	16.2681	16.113	16.1754	16.218	16.1946	16.5403	16.4442	16.0193	16.3406	16.0902	15.8781	14.9675	15.8709	16.1278	16.1265	16.227	16.1541	16.1938	16.0509	15.9327	16.0472	16.0234	15.8507	16.0689	15.9684	15.9701	15.8787	15.8836	15.8851	FALSE	FALSE	FALSE	FALSE	FALSE	FALSE	FALSE	FALSE	FALSE	FALSE	FALSE	FALSE	FALSE	FALSE	FALSE	FALSE	FALSE	FALSE
10.1782	11.3732	10.8548	11.4761	10.7652	11.5552	12.1269	11.0975	12.5692	12.4036	12.39	12.1405	11.0509	11.04	11.0727	11.237	11.4112	11.2699	11.0001	10.7357	10.6921	10.9405	11.3251	12.4868	10.7158	11.5152	11.5841	11.0904	9.93836	11.1411	11.3814	11.1457	FALSE	FALSE	FALSE	FALSE	FALSE	FALSE	FALSE	FALSE	FALSE	FALSE	FALSE	FALSE	FALSE	FALSE	FALSE	FALSE	FALSE	FALSE
13.6222	13.7523	13.9852	13.8309	13.8039	14.4884	13.7893	13.6489	12.7681	12.4855	13.9773	12.6554	13.502	13.4912	14.1122	13.4669	14.6102	13.9884	13.9304	14.0792	13.902	13.7933	14.0637	13.8466	13.2436	13.2423	13.3168	13.1203	13.6804	13.5349	14.3241	14.4784	FALSE	FALSE	FALSE	FALSE	FALSE	FALSE	FALSE	FALSE	FALSE	FALSE	FALSE	FALSE	FALSE	FALSE	FALSE	FALSE	FALSE	FALSE
13.1165	13.3391	13.4451	13.4124	13.6867	14.0693	13.1222	13.3967	13.2041	12.597	14.6346	12.6405	13.6317	13.3957	14.0266	14.5766	14.5022	13.7278	13.6593	13.8066	13.9888	13.5066	13.7886	13.4198	12.991	13.3791	13.2566	13.1879	13.4702	13.8439	14.4933	14.8914	FALSE	FALSE	FALSE	FALSE	FALSE	FALSE	FALSE	FALSE	FALSE	FALSE	FALSE	FALSE	FALSE	FALSE	FALSE	FALSE	FALSE	FALSE
15.6474	15.6455	15.5878	15.7841	16.2901	16.4963	16.3638	16.4096	15.5767	15.3896	15.848	15.7484	16.0592	15.9848	16.3648	16.2079	15.7664	15.758	15.633	15.7121	15.8076	16.1202	16.0646	16.0885	15.8064	15.9923	15.7138	15.6132	15.6014	15.8227	15.8426	15.7634	FALSE	FALSE	FALSE	FALSE	FALSE	FALSE	FALSE	FALSE	FALSE	FALSE	FALSE	FALSE	FALSE	FALSE	FALSE	FALSE	FALSE	FALSE
19.8327	19.8986	19.7421	20.0695	19.995	20.3194	20.4799	20.4126	19.2046	19.1491	19.6251	19.1682	19.913	19.8274	20.2716	19.9533	20.1028	20.187	20.3674	20.2023	20.2751	20.1402	20.2345	20.2721	19.9631	19.8655	19.9724	19.9313	19.7459	19.8962	19.9847	19.8125	FALSE	FALSE	FALSE	FALSE	FALSE	FALSE	FALSE	FALSE	FALSE	FALSE	FALSE	FALSE	FALSE	FALSE	FALSE	FALSE	FALSE	FALSE
16.7012	16.9154	16.7739	16.6733	15.9648	15.8286	15.8983	15.9043	16.4072	16.2983	16.3566	16.3824	15.3832	15.7159	12.8222	15.5891	16.5666	16.4871	16.2888	16.3686	15.7979	15.8534	15.8908	15.8822	15.9491	15.9605	15.7403	15.8053	15.793	15.6387	15.6759	15.6231	FALSE	FALSE	FALSE	FALSE	FALSE	FALSE	FALSE	FALSE	FALSE	FALSE	FALSE	FALSE	FALSE	FALSE	FALSE	FALSE	FALSE	FALSE
12.899	11.792	12.1625	12.7336	11.4738	11.5012	10.9723	11.3147	12.3669	12.2351	11.3975	12.3349	10.9173	10.6562	11.3995	10.8248	10.4228	10.9283	11.6983	10.7545	9.7856	10.3467	11.3379	10.9847	10.48	10.6827	10.8084	11.1381	11.5643	10.4608	9.65487	10.7241	FALSE	FALSE	FALSE	FALSE	FALSE	FALSE	FALSE	FALSE	FALSE	FALSE	FALSE	FALSE	FALSE	FALSE	FALSE	FALSE	FALSE	FALSE
15.2484	15.4878	15.5216	15.4785	15.5085	15.5614	15.5362	15.5674	15.0071	15.0654	15.0652	14.8521	15.1607	15.1536	15.2483	15.3765	14.7593	14.7341	14.6768	14.9363	15.0422	15.0665	15.1208	15.1546	14.7414	15.0685	14.9499	14.9313	15.0583	14.7993	14.8626	14.9186	FALSE	FALSE	FALSE	FALSE	FALSE	FALSE	FALSE	FALSE	FALSE	FALSE	FALSE	FALSE	FALSE	FALSE	FALSE	FALSE	FALSE	FALSE
10.6712	11.0446	11.2771	11.3825	11.2285	12.418	12.2506	12.4095	11.8044	11.5303	11.6988	11.524	10.4044	10.9383	11.0078	11.7599	10.6155	10.6107	11.1629	10.5619	10.8703	10.3791	10.9158	NaN	10.0576	10.6868	11.1789	10.1621	11.6908	NaN	10.9605	11.0536	FALSE	FALSE	FALSE	FALSE	FALSE	FALSE	FALSE	FALSE	FALSE	FALSE	FALSE	FALSE	FALSE	FALSE	FALSE	FALSE	FALSE	FALSE
19.7364	19.662	19.5852	19.7196	19.4296	19.3942	19.3841	19.4336	19.6068	19.3943	19.5006	19.4357	19.2946	19.3037	18.7207	19.3101	19.6445	19.5242	19.625	19.4935	19.399	19.3963	19.2823	19.3529	19.3722	19.4541	19.4297	19.4219	19.5226	19.3804	19.4084	19.3316	FALSE	FALSE	FALSE	FALSE	FALSE	FALSE	FALSE	FALSE	FALSE	FALSE	FALSE	FALSE	FALSE	FALSE	FALSE	FALSE	FALSE	FALSE
16.884	16.8628	16.9885	16.8824	16.2863	16.2578	16.2637	16.1867	16.9987	16.8939	17.064	16.7673	16.0012	16.0926	15.5238	16.0039	16.1803	16.1858	16.3881	16.3961	16.015	15.9978	16.0639	16.0305	15.9186	16.0352	16.0555	16.0539	15.973	15.8416	15.883	15.994	FALSE	FALSE	FALSE	FALSE	FALSE	FALSE	FALSE	FALSE	FALSE	FALSE	FALSE	FALSE	FALSE	FALSE	FALSE	FALSE	FALSE	FALSE
15.5804	15.6239	15.8049	15.8267	14.9909	14.9626	14.9493	14.8716	15.8897	15.8989	15.8098	15.698	14.8061	15.0182	14.8855	14.8683	15.1707	15.1147	15.3392	15.2581	14.8179	14.9974	14.7716	15.0556	14.9018	14.9638	15.0734	14.9433	14.8726	14.9301	14.9072	14.982	FALSE	FALSE	FALSE	FALSE	FALSE	FALSE	FALSE	FALSE	FALSE	FALSE	FALSE	FALSE	FALSE	FALSE	FALSE	FALSE	FALSE	FALSE
12.3431	11.7752	9.58083	11.9258	NaN	NaN	NaN	NaN	12.041	8.68509	8.37195	11.2515	NaN	NaN	NaN	NaN	NaN	NaN	NaN	NaN	NaN	NaN	NaN	NaN	NaN	NaN	NaN	NaN	NaN	NaN	NaN	NaN	FALSE	FALSE	FALSE	FALSE	FALSE	FALSE	FALSE	FALSE	FALSE	FALSE	FALSE	FALSE	FALSE	FALSE	FALSE	FALSE	FALSE	FALSE
13.173	12.9036	13.0708	12.834	13.5884	13.4134	13.4668	13.556	13.099	13.7326	13.1732	13.0185	13.6626	13.6375	13.1767	13.7464	12.7278	12.9076	13.1821	12.771	13.3024	13.0691	13.249	13.3594	12.9199	13.1889	13.1603	13.0853	13.2656	13.2589	13.1273	13.1176	FALSE	FALSE	FALSE	FALSE	FALSE	FALSE	FALSE	FALSE	FALSE	FALSE	FALSE	FALSE	FALSE	FALSE	FALSE	FALSE	FALSE	FALSE
16.2866	16.7293	16.7673	16.5634	15.7774	15.7733	15.8169	15.6286	16.1039	16.3946	16.1085	16.0427	15.7578	15.8045	15.0007	15.8033	16.1171	16.1757	16.3164	16.2842	15.5698	15.6375	15.8186	15.7371	15.7356	15.5939	15.7811	15.7225	15.7981	15.747	15.7104	15.7726	FALSE	FALSE	FALSE	FALSE	FALSE	FALSE	FALSE	FALSE	FALSE	FALSE	FALSE	FALSE	FALSE	FALSE	FALSE	FALSE	FALSE	FALSE
12.7411	11.9016	12.2635	12.4951	11.673	11.6328	11.2634	11.4726	12.3816	13.0276	11.6612	12.2675	13.1502	12.8955	13.4201	13.0667	12.1044	11.5127	11.644	11.8289	11.5806	11.6363	10.8079	11.4913	11.5223	10.9903	12.0363	11.93	12.033	12.254	12.0711	12.4243	FALSE	FALSE	FALSE	FALSE	FALSE	FALSE	FALSE	FALSE	FALSE	FALSE	FALSE	FALSE	FALSE	FALSE	FALSE	FALSE	FALSE	FALSE
19.4899	19.5409	19.6696	19.3507	18.7115	18.6401	18.6322	18.493	19.3442	19.5061	18.7906	19.1391	18.8201	18.8494	18.3258	18.7176	19.2742	19.2867	19.2424	19.1329	18.6575	18.6541	18.6278	18.7408	18.4508	18.1562	18.5828	18.5997	18.8005	18.7151	18.7693	18.6664	FALSE	FALSE	FALSE	FALSE	FALSE	FALSE	FALSE	FALSE	FALSE	FALSE	FALSE	FALSE	FALSE	FALSE	FALSE	FALSE	FALSE	FALSE
14.4341	14.6378	14.4557	14.7279	14.6804	14.7298	14.5431	14.6034	14.8791	14.9086	14.7526	14.9161	14.5038	14.9138	14.8077	14.5936	14.476	14.5294	14.4855	14.5117	14.5947	14.6503	14.5648	14.6475	14.6522	14.3915	14.6849	14.7564	14.4455	14.8499	14.7047	14.8257	FALSE	FALSE	FALSE	FALSE	FALSE	FALSE	FALSE	FALSE	FALSE	FALSE	FALSE	FALSE	FALSE	FALSE	FALSE	FALSE	FALSE	FALSE
14.3933	13.9872	13.7384	14.5031	14.3075	14.495	15.0807	14.8301	14.7861	14.5709	14.6988	14.8171	14.7106	14.5784	15.2094	14.8592	15.1403	15.2904	15.3373	15.4118	14.9027	15.2042	14.9191	15.2495	15.4006	14.627	15.3285	15.0974	15.0021	15.1867	15.3417	15.1388	FALSE	FALSE	FALSE	FALSE	FALSE	FALSE	FALSE	FALSE	FALSE	FALSE	FALSE	FALSE	FALSE	FALSE	FALSE	FALSE	FALSE	FALSE
14.1094	14.0958	13.3288	14.0298	15.4243	15.572	15.1728	15.4232	14.0256	13.8329	14.6552	14.3156	15.2568	15.6591	15.3537	15.5253	15.11	15.1561	14.8724	15.2639	15.0262	15.5781	15.3754	15.3315	15.0877	15.375	15.1758	15.266	15.2662	15.4631	15.511	15.4352	FALSE	FALSE	FALSE	FALSE	FALSE	FALSE	FALSE	FALSE	FALSE	FALSE	FALSE	FALSE	FALSE	FALSE	FALSE	FALSE	FALSE	FALSE
14.8746	15.091	14.7658	15.3032	16.1312	15.9521	15.9508	16.0894	15.204	14.7986	15.8045	15.6134	16.0606	16.101	15.4364	16.122	15.1098	14.8555	14.8716	14.5659	15.4643	15.5286	15.733	15.4205	15.0532	16.1704	15.0997	14.981	15.7001	15.4852	15.493	15.49	FALSE	FALSE	FALSE	FALSE	FALSE	FALSE	FALSE	FALSE	FALSE	FALSE	FALSE	FALSE	FALSE	FALSE	FALSE	FALSE	FALSE	FALSE
18.8396	18.7643	18.0571	18.6889	19.5538	19.6286	19.6464	19.575	19.0178	19.1253	19.1387	18.9585	19.5384	19.5022	19.5863	19.4938	18.9195	18.8794	17.5182	18.8244	19.4823	19.5368	19.5658	19.4905	18.9854	19.5173	19.1046	19.0585	19.384	19.2441	19.2521	19.1597	FALSE	FALSE	FALSE	FALSE	FALSE	FALSE	FALSE	FALSE	FALSE	FALSE	FALSE	FALSE	FALSE	FALSE	FALSE	FALSE	FALSE	FALSE
14.4623	14.482	14.8139	14.7293	14.2965	14.3409	14.4625	14.1587	15.3482	15.2247	15.0827	15.299	14.6127	14.7823	14.7586	14.6156	13.8582	13.5866	13.9007	13.5254	14.0507	13.9139	14.0411	13.9149	13.7242	14.3975	14.0367	14.028	14.0271	14.1375	14.1229	14.097	FALSE	FALSE	FALSE	FALSE	FALSE	FALSE	FALSE	FALSE	FALSE	FALSE	FALSE	FALSE	FALSE	FALSE	FALSE	FALSE	FALSE	FALSE
14.3793	14.3957	14.4026	14.4154	14.139	14.197	14.1116	14.1601	15.1325	15.1085	14.9414	14.9905	14.4695	14.4488	14.4447	14.5864	13.8416	14.0312	13.8064	13.7902	13.7192	13.9928	13.8623	13.9683	13.9263	14.4069	14.0094	13.9461	14.1994	14.2264	14.088	14.1666	FALSE	FALSE	FALSE	FALSE	FALSE	FALSE	FALSE	FALSE	FALSE	FALSE	FALSE	FALSE	FALSE	FALSE	FALSE	FALSE	FALSE	FALSE
14.0196	14.0773	14.0748	14.037	14.3388	14.3473	14.4809	14.235	14.3009	14.3043	14.3828	14.319	14.2868	14.3865	14.3271	14.2125	14.5647	14.3256	14.4449	14.538	14.4866	14.6041	14.7038	14.5075	14.1951	14.4566	14.4178	14.3462	14.5362	14.378	14.551	14.4145	FALSE	FALSE	FALSE	FALSE	FALSE	FALSE	FALSE	FALSE	FALSE	FALSE	FALSE	FALSE	FALSE	FALSE	FALSE	FALSE	FALSE	FALSE
13.1824	13.3905	13.3187	13.475	13.8016	13.2925	13.2241	13.262	13.6511	13.2148	13.5517	13.6596	13.5026	13.6148	13.9863	13.7981	13.1601	13.2712	12.9491	13.4301	13.3497	13.3911	13.3362	13.2141	13.5068	13.8106	13.3233	13.4824	13.5843	13.4908	13.456	13.5133	FALSE	FALSE	FALSE	FALSE	FALSE	FALSE	FALSE	FALSE	FALSE	FALSE	FALSE	FALSE	FALSE	FALSE	FALSE	FALSE	FALSE	FALSE
14.3472	14.3006	14.5492	14.4086	14.7434	14.7747	14.8512	14.4423	14.4359	14.5941	14.6423	14.4535	14.9027	14.8541	14.5659	14.9779	14.6107	14.549	14.631	14.7708	14.4568	14.6432	14.4868	14.4205	14.2507	14.7606	14.4361	14.6191	14.6305	14.4043	14.5484	14.5924	FALSE	FALSE	FALSE	FALSE	FALSE	FALSE	FALSE	FALSE	FALSE	FALSE	FALSE	FALSE	FALSE	FALSE	FALSE	FALSE	FALSE	FALSE
14.1949	14.6129	14.363	14.4904	14.6049	15.0071	14.9474	14.8384	13.8986	13.9134	14.1849	14.3235	14.6053	14.3486	14.6419	14.6512	14.2351	14.5716	14.5237	14.4761	14.8344	14.6876	14.517	14.6432	14.3846	14.2486	14.4387	14.2176	13.8862	14.393	14.4991	14.2335	FALSE	FALSE	FALSE	FALSE	FALSE	FALSE	FALSE	FALSE	FALSE	FALSE	FALSE	FALSE	FALSE	FALSE	FALSE	FALSE	FALSE	FALSE
17.9455	17.943	17.8046	17.8466	17.8929	17.8725	17.8587	17.8519	17.6123	17.643	17.6616	17.5316	17.8876	17.9628	17.7722	17.8843	18.0694	18.0126	18.0793	17.9493	17.8503	17.9675	17.8817	17.9872	17.6463	17.5838	17.6293	17.7119	17.8809	17.8372	17.8627	17.7511	FALSE	FALSE	FALSE	FALSE	FALSE	FALSE	FALSE	FALSE	FALSE	FALSE	FALSE	FALSE	FALSE	FALSE	FALSE	FALSE	FALSE	FALSE
15.7465	16.0699	15.7677	16.11	16.1643	16.1818	16.1939	16.1894	16.3859	16.0456	16.4479	16.2705	16.1363	16.1767	16.3106	16.2015	15.512	15.5372	15.4361	15.6197	15.8388	16.0314	15.857	15.9863	15.9324	15.9886	15.7898	15.8492	15.8133	15.9427	15.8336	15.7998	FALSE	FALSE	FALSE	FALSE	FALSE	FALSE	FALSE	FALSE	FALSE	FALSE	FALSE	FALSE	FALSE	FALSE	FALSE	FALSE	FALSE	FALSE
16.6188	16.5426	16.5714	16.8427	16.8267	16.8187	16.9506	16.9448	16.3504	16.2017	16.5419	16.2911	16.8316	16.6987	16.7199	16.7643	16.3683	16.3827	16.4527	16.477	16.8108	16.6874	16.5876	16.5978	16.3593	16.5596	16.4063	16.307	16.3315	16.6029	16.4999	16.5193	FALSE	FALSE	FALSE	FALSE	FALSE	FALSE	FALSE	FALSE	FALSE	FALSE	FALSE	FALSE	FALSE	FALSE	FALSE	FALSE	FALSE	FALSE
15.7937	15.8253	15.738	15.92	16.0158	16.066	16.1874	16.0792	15.1033	15.1731	15.5143	15.2998	15.8506	15.8022	15.6751	15.9199	15.6401	15.7373	15.6698	15.742	15.986	15.8991	15.9429	15.8673	15.5011	15.7517	15.5342	15.5139	15.6954	15.729	15.7016	15.6715	FALSE	FALSE	FALSE	FALSE	FALSE	FALSE	FALSE	FALSE	FALSE	FALSE	FALSE	FALSE	FALSE	FALSE	FALSE	FALSE	FALSE	FALSE
13.9784	14.312	14.4381	14.1513	13.9764	13.6544	13.6249	13.7276	14.9926	15.1518	14.4578	14.8323	13.9528	14.0555	12.1309	13.912	13.7856	13.8608	13.7522	13.8851	13.6848	13.7119	13.8591	13.8047	13.7636	13.8736	14.0556	13.9079	13.8248	13.9241	13.7658	14.0175	FALSE	FALSE	FALSE	FALSE	FALSE	FALSE	FALSE	FALSE	FALSE	FALSE	FALSE	FALSE	FALSE	FALSE	FALSE	FALSE	FALSE	FALSE
12.2051	12.8615	12.2662	NaN	12.2977	12.8631	12.8331	12.6686	12.1791	12.3451	12.1769	NaN	11.7922	12.214	12.73	12.5353	NaN	NaN	11.5697	12.0772	NaN	NaN	12.14	11.9204	NaN	11.7816	NaN	12.1494	12.5106	12.0036	12.0512	11.1517	FALSE	FALSE	FALSE	FALSE	FALSE	FALSE	FALSE	FALSE	FALSE	FALSE	FALSE	FALSE	FALSE	FALSE	FALSE	FALSE	FALSE	FALSE
9.81447	9.2896	10.2545	8.95038	12.462	12.0176	11.6531	11.8802	12.3847	12.541	12.0716	12.0406	14.1025	14.3586	14.1587	14.1116	NaN	NaN	NaN	NaN	12.527	11.9597	11.4409	11.2229	12.0988	11.2517	12.3911	11.985	13.1345	12.9458	13.2337	13.2766	FALSE	FALSE	FALSE	FALSE	FALSE	FALSE	FALSE	FALSE	FALSE	FALSE	FALSE	FALSE	FALSE	FALSE	FALSE	FALSE	FALSE	FALSE
11.7744	NaN	14.2222	NaN	14.1476	14.4588	14.1023	13.6642	14.4678	14.0662	13.936	14.3681	16.4688	15.8443	16.4697	15.8412	12.6388	12.7983	12.8421	12.2499	14.6302	13.5961	12.954	13.4118	9.27395	13.7716	13.7158	13.9022	14.115	14.5307	14.3084	13.8128	FALSE	FALSE	FALSE	FALSE	FALSE	FALSE	FALSE	FALSE	FALSE	FALSE	FALSE	FALSE	FALSE	FALSE	FALSE	FALSE	FALSE	FALSE
12.0629	12.4365	13.0727	11.7789	13.4412	12.7333	11.9494	12.0712	14.2053	14.0532	14.0057	14.2994	14.8635	15.0281	15.3047	14.8717	9.37655	9.4902	10.0253	10.6833	12.467	12.472	12.1972	12.0283	12.9999	12.8484	13.03	13.276	13.9717	13.7043	14.0435	13.7929	FALSE	FALSE	FALSE	FALSE	FALSE	FALSE	FALSE	FALSE	FALSE	FALSE	FALSE	FALSE	FALSE	FALSE	FALSE	FALSE	FALSE	FALSE
13.3198	13.2609	13.578	13.2552	15.3073	14.953	15.1053	14.8851	14.7494	14.7249	14.6996	14.7455	16.3944	16.2221	15.5076	16.2468	11.3014	11.7982	11.845	10.2276	15.1241	14.4407	14.2613	14.5127	14.5213	14.114	14.5123	14.6194	15.3019	15.1269	15.19	15.1487	FALSE	FALSE	FALSE	FALSE	FALSE	FALSE	FALSE	FALSE	FALSE	FALSE	FALSE	FALSE	FALSE	FALSE	FALSE	FALSE	FALSE	FALSE
NaN	NaN	NaN	NaN	8.57194	9.8678	NaN	9.81673	11.3726	12.2323	NaN	9.25297	11.1899	12.2371	11.6005	12.2088	NaN	11.0158	NaN	NaN	NaN	NaN	NaN	NaN	NaN	10.0054	NaN	10.526	11.4986	11.5619	11.8451	11.8303	FALSE	FALSE	FALSE	FALSE	FALSE	FALSE	FALSE	FALSE	FALSE	FALSE	FALSE	FALSE	FALSE	FALSE	FALSE	FALSE	FALSE	FALSE
15.246	14.8626	14.7266	15.0934	16.4159	16.3711	16.2681	16.2146	15.939	15.8388	16.1656	16.0487	17.3539	17.3174	16.9703	17.4112	15.7547	15.6647	15.8788	15.6611	16.3567	16.337	16.2532	16.2777	16.3972	16.4756	16.5111	16.4736	17.1364	16.8714	16.9682	16.9481	FALSE	FALSE	FALSE	FALSE	FALSE	FALSE	FALSE	FALSE	FALSE	FALSE	FALSE	FALSE	FALSE	FALSE	FALSE	FALSE	FALSE	FALSE
10.497	9.56216	10.0293	11.1089	14.3467	15.5113	14.2282	14.2106	13.0983	13.4081	12.9745	12.5857	15.8487	17.9547	17.1846	16.0831	12.0966	13.2303	12.857	11.7641	14.5108	15.1057	14.3127	15.7867	13.7054	13.5539	14.177	13.7715	14.9472	15.4912	16.3319	14.8531	FALSE	FALSE	FALSE	FALSE	FALSE	FALSE	FALSE	FALSE	FALSE	FALSE	FALSE	FALSE	FALSE	FALSE	FALSE	FALSE	FALSE	FALSE
NaN	NaN	NaN	NaN	12.5139	13.4764	13.0195	12.3833	12.0149	12.5945	12.2763	12.8629	15.583	17.384	14.4849	15.2202	NaN	10.6783	11.574	NaN	12.9889	14.0216	12.1025	13.9556	13.8118	13.1747	13.5009	13.2763	14.6781	15.267	15.5363	14.6325	FALSE	FALSE	FALSE	FALSE	FALSE	FALSE	FALSE	FALSE	FALSE	FALSE	FALSE	FALSE	FALSE	FALSE	FALSE	FALSE	FALSE	FALSE
13.5006	13.2492	13.518	13.3054	12.4623	13.1183	13.0293	12.9223	13.4812	14.1432	13.798	13.7121	13.5526	13.3913	13.1885	13.3345	12.6078	12.2929	12.4257	12.2495	12.4389	12.532	12.8802	12.6032	12.2526	12.8717	12.8371	12.7691	13.234	12.107	12.9847	12.9343	FALSE	FALSE	FALSE	FALSE	FALSE	FALSE	FALSE	FALSE	FALSE	FALSE	FALSE	FALSE	FALSE	FALSE	FALSE	FALSE	FALSE	FALSE
10.6338	9.67866	10.0217	9.95961	8.94192	NaN	NaN	9.76695	10.7501	11.3573	11.1204	10.8455	11.4059	10.7451	NaN	11.8393	10.9759	NaN	10.5882	NaN	10.228	8.88352	10.0144	10.2182	10.8407	10.3274	11.5921	11.0179	11.7443	NaN	10.6501	10.7903	FALSE	FALSE	FALSE	FALSE	FALSE	FALSE	FALSE	FALSE	FALSE	FALSE	FALSE	FALSE	FALSE	FALSE	FALSE	FALSE	FALSE	FALSE
14.003	13.9506	14.2825	14.0975	13.8829	13.6697	13.349	14.2596	14.7498	13.4443	13.8267	13.9238	12.9745	12.4978	12.6055	13.4807	13.3546	12.8335	12.6404	13.1508	12.3093	13.3816	12.9731	13.3163	13.5018	12.8954	13.3344	13.1289	12.8565	13.1417	12.6813	13.0764	FALSE	FALSE	FALSE	FALSE	FALSE	FALSE	FALSE	FALSE	FALSE	FALSE	FALSE	FALSE	FALSE	FALSE	FALSE	FALSE	FALSE	FALSE
15.3649	15.3591	15.8099	15.6227	16.2479	16.2095	16.4383	16.4035	17.0017	16.8527	16.6582	16.7589	17.6379	17.6109	17.4845	17.5015	15.5995	15.6537	15.6144	15.6294	15.9668	16.2136	16.1329	15.9247	15.8571	16.0266	16.0801	16.4918	16.896	16.7401	16.6847	16.6049	FALSE	FALSE	FALSE	FALSE	FALSE	FALSE	FALSE	FALSE	FALSE	FALSE	FALSE	FALSE	FALSE	FALSE	FALSE	FALSE	FALSE	FALSE
16.0394	15.9647	15.9225	16.0385	16.4864	16.4146	16.3096	16.3437	15.9519	15.8658	16.1614	16.1234	16.4065	16.4059	16.5753	16.4269	16.0527	16.0626	16.038	16.0066	16.3535	16.3904	16.3233	16.3852	16.1434	16.4693	16.1527	16.1697	16.3175	16.1745	16.1657	16.1301	FALSE	FALSE	FALSE	FALSE	FALSE	FALSE	FALSE	FALSE	FALSE	FALSE	FALSE	FALSE	FALSE	FALSE	FALSE	FALSE	FALSE	FALSE
11.5664	12.7606	12.0405	12.1497	12.3063	11.5464	11.7024	11.2153	13.7329	13.4125	13.9857	13.9048	13.3959	13.9114	13.443	13.8866	11.9107	11.8398	11.2533	11.0704	10.5516	11.9441	11.3911	10.5843	12.5083	12.1862	12.8261	12.8553	12.436	12.7116	12.5714	12.8401	FALSE	FALSE	FALSE	FALSE	FALSE	FALSE	FALSE	FALSE	FALSE	FALSE	FALSE	FALSE	FALSE	FALSE	FALSE	FALSE	FALSE	FALSE
16.2331	16.428	16.4833	16.4377	15.6212	15.6976	15.8436	15.7463	16.5029	16.5508	16.3116	16.4927	15.7108	15.7895	15.4659	15.7984	15.9973	16.0421	15.7647	15.8543	15.5944	15.7505	15.5919	15.7274	15.9265	15.9597	15.8083	15.9337	15.6174	15.8249	15.6933	15.5743	FALSE	FALSE	FALSE	FALSE	FALSE	FALSE	FALSE	FALSE	FALSE	FALSE	FALSE	FALSE	FALSE	FALSE	FALSE	FALSE	FALSE	FALSE
13.6486	13.9322	13.5599	14.0415	13.8791	12.9154	12.95	13.2831	14.8599	14.559	14.2371	14.7095	13.6123	13.5837	13.4413	13.6475	13.4241	13.5021	13.3203	13.4345	13.6152	13.1642	13.0018	13.1762	13.7255	14.1167	13.8938	13.64	13.3706	13.3538	13.3943	13.6091	FALSE	FALSE	FALSE	FALSE	FALSE	FALSE	FALSE	FALSE	FALSE	FALSE	FALSE	FALSE	FALSE	FALSE	FALSE	FALSE	FALSE	FALSE
13.0133	12.9171	12.9333	12.9402	12.4326	12.5337	12.7688	12.3494	12.6196	12.8712	12.8288	12.7393	12.6784	12.7484	12.4173	12.7735	12.6524	12.8561	12.856	12.6768	12.2236	12.5417	12.464	12.6541	12.2551	12.977	12.4321	12.8181	12.7957	12.5849	12.5655	12.7594	FALSE	FALSE	FALSE	FALSE	FALSE	FALSE	FALSE	FALSE	FALSE	FALSE	FALSE	FALSE	FALSE	FALSE	FALSE	FALSE	FALSE	FALSE
13.2565	13.2869	13.2089	13.4075	13.4979	13.5638	12.8479	13.4728	13.8258	13.9357	13.85	14.1974	12.6728	13.3802	13.9484	13.603	12.9893	12.9327	12.6498	13.0747	13.3634	13.2682	13.1908	13.3824	12.9223	13.1421	13.0292	12.9343	12.3235	13.2825	13.4104	13.3821	FALSE	FALSE	FALSE	FALSE	FALSE	FALSE	FALSE	FALSE	FALSE	FALSE	FALSE	FALSE	FALSE	FALSE	FALSE	FALSE	FALSE	FALSE
14.1556	14.7411	14.4815	14.7185	14.3826	13.7665	14.1476	14.3689	14.2375	14.3016	14.0379	14.1437	14.6945	14.4609	15.0182	14.5675	14.5771	14.9139	14.4264	14.2241	14.4817	14.4364	14.1628	14.2133	14.318	14.6751	13.9356	14.0552	13.9783	14.2014	13.9671	13.9268	FALSE	FALSE	FALSE	FALSE	FALSE	FALSE	FALSE	FALSE	FALSE	FALSE	FALSE	FALSE	FALSE	FALSE	FALSE	FALSE	FALSE	FALSE
15.4803	15.6833	15.7431	15.3269	14.9819	14.9207	14.8609	14.3048	15.6807	15.9231	15.19	15.4419	14.6826	15.0493	12.9153	14.8473	15.3656	15.2304	14.8506	15.2955	14.7767	14.8135	15.0313	14.7437	14.7237	15.1577	14.8245	15.0348	14.7221	14.7225	14.6587	14.7596	FALSE	FALSE	FALSE	FALSE	FALSE	FALSE	FALSE	FALSE	FALSE	FALSE	FALSE	FALSE	FALSE	FALSE	FALSE	FALSE	FALSE	FALSE
11.6579	11.8172	10.8933	12.0018	10.9939	11.4134	11.8832	11.5051	11.4816	11.8992	11.2322	10.9208	11.0669	10.6945	10.7545	10.6589	10.4579	10.5765	10.1604	10.1196	10.6985	10.1596	11.1998	10.7077	10.9136	10.3716	10.5848	10.5913	10.2333	10.9628	10.595	10.8403	FALSE	FALSE	FALSE	FALSE	FALSE	FALSE	FALSE	FALSE	FALSE	FALSE	FALSE	FALSE	FALSE	FALSE	FALSE	FALSE	FALSE	FALSE
11.4182	11.392	10.9309	12.2382	14.2809	14.6415	14.5283	14.5253	11.3676	10.9192	13.1327	12.4067	14.3706	14.2308	14.2537	14.4502	13.2744	13.4066	12.9299	13.5679	14.0908	14.3014	14.3252	14.4166	13.9753	14.1829	14.1804	14.2329	14.2695	14.179	14.2744	14.2579	FALSE	FALSE	FALSE	FALSE	FALSE	FALSE	FALSE	FALSE	FALSE	FALSE	FALSE	FALSE	FALSE	FALSE	FALSE	FALSE	FALSE	FALSE
15.2028	15.213	15.7062	14.8958	14.1721	13.5661	13.8147	13.6104	16.0564	16.1614	15.2696	15.842	14.5364	14.6487	14.1688	14.4437	14.229	14.1852	14.3379	14.1963	14.4637	14.2322	14.2672	14.2892	14.9158	14.8227	15.0572	14.9995	14.9289	14.7359	14.7014	14.8945	FALSE	FALSE	FALSE	FALSE	FALSE	FALSE	FALSE	FALSE	FALSE	FALSE	FALSE	FALSE	FALSE	FALSE	FALSE	FALSE	FALSE	FALSE
13.6307	13.4368	13.1428	13.3718	14.3453	14.2651	14.1183	14.167	13.9078	13.4416	13.8454	14.0025	14.3117	14.3896	14.3808	14.3049	14.0503	14.2864	13.6622	14.0998	13.9316	14.2571	14.0783	14.2402	14.2422	14.4856	13.9352	14.1908	14.2748	14.0522	13.9919	13.9746	FALSE	FALSE	FALSE	FALSE	FALSE	FALSE	FALSE	FALSE	FALSE	FALSE	FALSE	FALSE	FALSE	FALSE	FALSE	FALSE	FALSE	FALSE
12.0822	11.0226	9.51132	12.6717	12.9573	12.8997	12.7252	12.9441	11.7305	11.4244	12.5004	11.9273	12.7481	12.6418	13.0444	12.5885	13.6933	12.8682	12.4825	13.0057	12.6646	12.8085	12.5261	12.2889	12.1442	12.2782	11.9177	11.9503	11.9985	12.1978	13.1254	12.8729	FALSE	FALSE	FALSE	FALSE	FALSE	FALSE	FALSE	FALSE	FALSE	FALSE	FALSE	FALSE	FALSE	FALSE	FALSE	FALSE	FALSE	FALSE
10.2726	9.71369	10.8477	10.8242	12.3093	11.9786	12.3424	11.9887	10.3567	10.0999	11.9642	10.8792	11.5013	11.7223	12.182	12.216	10.7394	10.16	10.8642	10.4554	11.5484	11.7325	11.1128	10.99	11.7644	12.7376	11.1728	11.3925	11.3353	11.5061	11.6778	11.7429	FALSE	FALSE	FALSE	FALSE	FALSE	FALSE	FALSE	FALSE	FALSE	FALSE	FALSE	FALSE	FALSE	FALSE	FALSE	FALSE	FALSE	FALSE
14.115	14.3754	14.5577	14.6075	15.0816	15.2442	15.1589	15.1411	14.8161	14.8591	14.8217	15.1246	15.2654	15.6162	14.6739	15.5947	14.5211	14.6605	14.5658	14.658	15.2417	15.0106	15.0766	15.0352	15.3214	15.4356	15.0949	15.2701	14.9436	15.3063	15.1231	15.2931	FALSE	FALSE	FALSE	FALSE	FALSE	FALSE	FALSE	FALSE	FALSE	FALSE	FALSE	FALSE	FALSE	FALSE	FALSE	FALSE	FALSE	FALSE
14.3007	14.0968	14.6975	14.0565	13.6144	13.6355	13.4652	13.332	14.1596	14.3767	13.7177	13.9598	14.0171	13.7997	13.7979	13.6663	14.409	14.4258	14.8044	14.5771	14.1215	14.1671	14.0587	14.1915	14.5393	14.2807	14.536	14.5303	14.3905	14.2292	14.2911	14.3316	FALSE	FALSE	FALSE	FALSE	FALSE	FALSE	FALSE	FALSE	FALSE	FALSE	FALSE	FALSE	FALSE	FALSE	FALSE	FALSE	FALSE	FALSE
11.4119	9.83098	11.3731	11.3051	12.0443	11.3243	12.1948	12.0442	12.6684	12.8929	12.557	12.1585	12.3139	12.7572	12.4074	12.811	10.5685	11.2208	11.6167	10.2985	11.327	11.2461	12.0715	12.129	10.7278	11.7961	11.3992	11.7132	11.6137	11.6419	11.7155	11.7083	FALSE	FALSE	FALSE	FALSE	FALSE	FALSE	FALSE	FALSE	FALSE	FALSE	FALSE	FALSE	FALSE	FALSE	FALSE	FALSE	FALSE	FALSE
16.0369	16.0506	15.861	15.8944	15.7765	15.6574	15.4847	15.6501	15.9804	15.902	15.9257	15.9478	16.059	16.1219	16.1089	16.0418	15.866	15.9362	15.6508	15.6597	15.4942	15.5401	15.4218	15.6379	15.8285	15.7586	15.5869	15.8154	15.7761	15.7559	15.8177	15.7661	FALSE	FALSE	FALSE	FALSE	FALSE	FALSE	FALSE	FALSE	FALSE	FALSE	FALSE	FALSE	FALSE	FALSE	FALSE	FALSE	FALSE	FALSE
12.5621	11.9537	12.2802	12.9351	12.6871	12.6131	12.347	12.285	12.9906	13.0144	12.9498	13.1033	12.095	12.7191	12.4417	12.8081	12.6791	12.5536	12.3605	12.601	12.5651	12.5496	12.1728	12.5185	12.2925	12.788	12.3072	12.3331	12.5925	12.7302	12.3965	12.8031	FALSE	FALSE	FALSE	FALSE	FALSE	FALSE	FALSE	FALSE	FALSE	FALSE	FALSE	FALSE	FALSE	FALSE	FALSE	FALSE	FALSE	FALSE
15.979	15.9686	16.0835	15.9421	15.7532	15.6602	15.6034	15.6066	16.449	16.2808	15.9676	16.2945	15.8517	15.9491	15.6737	15.7034	15.8701	15.8134	15.9001	15.7712	15.5611	15.7348	15.7018	15.526	15.9504	15.8168	15.8483	15.7799	16.002	15.922	15.8973	15.8373	FALSE	FALSE	FALSE	FALSE	FALSE	FALSE	FALSE	FALSE	FALSE	FALSE	FALSE	FALSE	FALSE	FALSE	FALSE	FALSE	FALSE	FALSE
12.8061	12.6789	11.455	12.7231	12.7192	11.8246	10.7523	11.8588	12.8279	13.1707	12.6069	12.4518	11.8632	13.1727	10.5014	12.5137	12.0485	11.6193	12.0739	11.5402	11.0061	11.4927	11.393	11.3395	11.7452	12.3406	11.9438	11.6328	12.0864	11.9196	11.709	11.6584	FALSE	FALSE	FALSE	FALSE	FALSE	FALSE	FALSE	FALSE	FALSE	FALSE	FALSE	FALSE	FALSE	FALSE	FALSE	FALSE	FALSE	FALSE
16.2441	17.2364	16.9932	16.5198	15.6699	15.6339	16.199	16.1554	16.2133	16.7559	15.7244	16.3707	16.4761	16.5114	16.7971	16.529	16.1877	16.2974	16.1983	16.2121	15.6948	15.5688	15.4116	15.4805	16.2086	15.6892	16.1092	16.0935	16.1515	16.3443	16.2133	16.2897	FALSE	FALSE	FALSE	FALSE	FALSE	FALSE	FALSE	FALSE	FALSE	FALSE	FALSE	FALSE	FALSE	FALSE	FALSE	FALSE	FALSE	FALSE
11.9051	12.3819	12.1267	12.7218	12.2881	12.7532	12.9788	12.6204	12.5873	11.5033	12.6152	12.2288	12.3045	12.1515	12.4263	12.3367	12.0861	12.0752	12.1184	11.9358	11.5845	11.986	12.5779	12.4283	12.204	12.1725	11.8164	12.0351	12.5746	12.1804	11.8165	11.9373	FALSE	FALSE	FALSE	FALSE	FALSE	FALSE	FALSE	FALSE	FALSE	FALSE	FALSE	FALSE	FALSE	FALSE	FALSE	FALSE	FALSE	FALSE
14.2373	14.6426	14.417	14.6407	16.4089	16.6567	16.3646	16.8271	14.4672	14.1336	15.4712	15.131	16.6308	16.9802	15.847	16.9247	16.3622	16.5933	15.9592	16.6857	16.7469	17.2224	17.0601	16.9896	17.0493	16.8577	17.1165	17.2687	17.0062	17.4093	17.2656	17.3079	FALSE	FALSE	FALSE	FALSE	FALSE	FALSE	FALSE	FALSE	FALSE	FALSE	FALSE	FALSE	FALSE	FALSE	FALSE	FALSE	FALSE	FALSE
14.4471	14.5861	14.2366	14.6597	14.4996	14.6644	14.72	14.6882	14.4386	13.8902	14.6395	14.2726	14.266	14.397	14.2177	14.3786	14.7736	15.1877	14.8099	14.7241	14.521	14.6337	14.7582	14.8378	14.4539	14.3497	14.5769	14.4998	14.8622	14.6754	14.692	14.664	FALSE	FALSE	FALSE	FALSE	FALSE	FALSE	FALSE	FALSE	FALSE	FALSE	FALSE	FALSE	FALSE	FALSE	FALSE	FALSE	FALSE	FALSE
15.5214	15.3025	15.3039	15.3601	15.1847	15.2517	15.4635	15.055	15.4864	15.3185	15.2554	15.4151	15.1887	15.4128	15.2784	15.1462	15.2263	15.4431	15.2547	15.1071	15.0088	15.1399	15.1024	15.0356	15.2983	15.1139	15.213	15.2493	15.3571	15.3339	15.2693	15.1698	FALSE	FALSE	FALSE	FALSE	FALSE	FALSE	FALSE	FALSE	FALSE	FALSE	FALSE	FALSE	FALSE	FALSE	FALSE	FALSE	FALSE	FALSE
13.1474	12.8195	12.6624	12.8789	14.0651	13.9389	13.7349	14.0911	13.5146	13.8313	13.5659	13.7482	14.9666	14.9098	14.6777	14.9154	14.094	13.9693	13.6673	14.2006	14.5009	14.1781	14.2031	14.1695	14.2751	15.0318	14.3439	14.2797	14.5109	14.6343	14.5465	14.7023	FALSE	FALSE	FALSE	FALSE	FALSE	FALSE	FALSE	FALSE	FALSE	FALSE	FALSE	FALSE	FALSE	FALSE	FALSE	FALSE	FALSE	FALSE
12.883	12.8293	13.1542	12.8968	12.821	12.5873	12.8972	12.9313	13.6525	13.4857	13.0611	13.3306	13.4923	13.6203	13.6804	13.6931	12.8239	12.4213	12.5666	12.7665	12.682	12.3821	12.4609	12.3784	12.5889	13.6511	12.8115	12.4458	13.1302	12.8912	12.7315	13.0412	FALSE	FALSE	FALSE	FALSE	FALSE	FALSE	FALSE	FALSE	FALSE	FALSE	FALSE	FALSE	FALSE	FALSE	FALSE	FALSE	FALSE	FALSE
13.6455	13.7965	13.576	13.6757	14.5526	14.457	14.0139	14.6487	14.347	14.2459	14.3252	14.634	15.227	15.0843	14.8586	15.1554	14.3817	14.4488	14.125	14.4233	14.8434	14.6184	14.6145	14.7518	15.0609	15.1217	14.9536	14.8741	14.8536	15.1747	14.866	15.111	FALSE	FALSE	FALSE	FALSE	FALSE	FALSE	FALSE	FALSE	FALSE	FALSE	FALSE	FALSE	FALSE	FALSE	FALSE	FALSE	FALSE	FALSE
17.8997	17.2867	16.7374	17.3455	19.9068	20.16	20.1676	20.0625	18.0529	17.8626	18.8121	18.3234	20.2152	20.1557	20.3505	20.1431	20.351	20.1851	20.3853	20.2528	20.555	20.6154	20.5745	20.6463	20.1389	20.3534	20.1665	20.2761	20.5641	20.3995	20.4555	20.3605	FALSE	FALSE	FALSE	FALSE	FALSE	FALSE	FALSE	FALSE	FALSE	FALSE	FALSE	FALSE	FALSE	FALSE	FALSE	FALSE	FALSE	FALSE
15.6364	14.977	14.4456	15.228	17.4026	17.4837	17.345	17.3675	16.1773	15.8194	16.7996	16.4596	17.7384	17.7028	17.8093	17.7363	17.5909	17.5182	17.5509	17.6094	17.6628	17.7716	17.6954	17.6624	17.8385	17.8816	17.8071	17.8337	17.9283	17.8861	17.8824	17.9278	FALSE	FALSE	FALSE	FALSE	FALSE	FALSE	FALSE	FALSE	FALSE	FALSE	FALSE	FALSE	FALSE	FALSE	FALSE	FALSE	FALSE	FALSE
15.0703	14.7574	14.1514	15.1338	16.8161	16.632	16.7163	16.8138	15.8284	15.5402	16.5586	16.0828	17.1538	17.2589	16.706	17.206	16.7783	16.4555	17.0421	16.8085	16.8708	17.0569	16.7718	17.0287	16.9748	16.9862	16.7989	16.8322	16.9546	17.1293	17.1011	16.9073	FALSE	FALSE	FALSE	FALSE	FALSE	FALSE	FALSE	FALSE	FALSE	FALSE	FALSE	FALSE	FALSE	FALSE	FALSE	FALSE	FALSE	FALSE
15.8557	15.6421	15.1635	15.6026	17.4903	17.4751	17.1737	17.4118	16.2412	16.0591	16.7553	16.5891	17.8236	17.9509	18.1257	17.7935	17.5417	17.4548	17.5377	17.531	17.6191	17.7291	17.5979	17.7191	17.7249	17.5751	17.6144	17.6736	17.6639	17.8337	17.8896	17.8701	FALSE	FALSE	FALSE	FALSE	FALSE	FALSE	FALSE	FALSE	FALSE	FALSE	FALSE	FALSE	FALSE	FALSE	FALSE	FALSE	FALSE	FALSE
12.2933	11.9603	12.8626	10.8862	14.6439	14.9069	14.6303	14.2015	15.3155	15.3358	15.2272	15.2753	17.5688	17.5234	17.4986	17.441	13.5603	13.8631	14.1641	13.6916	15.0615	14.9816	14.7045	14.5429	15.9859	15.5323	16.0917	15.9457	16.6633	16.6237	16.6994	16.6173	FALSE	FALSE	FALSE	FALSE	FALSE	FALSE	FALSE	FALSE	FALSE	FALSE	FALSE	FALSE	FALSE	FALSE	FALSE	FALSE	FALSE	FALSE
18.5285	18.4568	17.7499	18.6725	20.7311	20.9465	20.8529	21.0034	19.2431	18.6281	20.206	19.6632	20.812	20.875	20.4104	20.875	19.9866	20.0653	19.8596	20.1052	20.9051	21.0784	21.0384	21.0282	21.0502	20.8092	21.0287	21.0069	21.0803	21.0557	21.0949	21.1283	FALSE	FALSE	FALSE	FALSE	FALSE	FALSE	FALSE	FALSE	FALSE	FALSE	FALSE	FALSE	FALSE	FALSE	FALSE	FALSE	FALSE	FALSE
17.2352	17.2449	16.3617	17.4298	19.5083	19.6117	19.4127	19.6108	17.775	17.1798	18.7824	18.2951	19.7292	19.8376	19.7411	19.7761	19.1405	19.2428	18.8834	19.231	19.5448	19.8158	19.7602	19.8015	19.7721	19.7684	19.8339	19.7865	20.056	19.9288	19.9362	19.9761	FALSE	FALSE	FALSE	FALSE	FALSE	FALSE	FALSE	FALSE	FALSE	FALSE	FALSE	FALSE	FALSE	FALSE	FALSE	FALSE	FALSE	FALSE
15.3087	15.3404	15.7206	15.1864	14.9132	14.6635	14.6188	14.7427	15.8202	15.8356	15.7245	15.952	15.166	15.4215	15.2075	15.1939	14.8145	14.6039	14.7045	14.7234	14.5038	14.5521	14.4981	14.403	15.0623	15.2466	15.0057	15.1183	14.8274	14.9605	14.9716	14.9306	FALSE	FALSE	FALSE	FALSE	FALSE	FALSE	FALSE	FALSE	FALSE	FALSE	FALSE	FALSE	FALSE	FALSE	FALSE	FALSE	FALSE	FALSE
12.2211	11.6788	11.5858	11.2168	11.6044	12.421	12.242	11.91	11.3292	10.927	11.7273	11.9878	12.8566	12.7329	NaN	12.6368	12.6411	12.6459	12.462	12.9151	12.1375	12.7128	12.4886	12.5694	12.1429	10.9812	12.5298	12.5377	12.6644	12.4575	12.5593	12.6629	FALSE	FALSE	FALSE	FALSE	FALSE	FALSE	FALSE	FALSE	FALSE	FALSE	FALSE	FALSE	FALSE	FALSE	FALSE	FALSE	FALSE	FALSE
18.8789	18.9701	18.7682	19.0804	17.9671	17.8445	17.8361	17.8946	18.5723	18.4558	18.5194	18.5597	18.2789	18.2728	18.3534	18.2784	18.25	18.319	18.4022	18.2447	17.585	17.4853	17.4897	17.426	17.5378	17.9377	17.6715	17.731	17.8292	17.7919	17.8057	17.7933	FALSE	FALSE	FALSE	FALSE	FALSE	FALSE	FALSE	FALSE	FALSE	FALSE	FALSE	FALSE	FALSE	FALSE	FALSE	FALSE	FALSE	FALSE
19.0925	19.1038	19.0011	19.2514	17.9085	17.8382	17.9017	17.8272	18.6221	18.5823	18.6083	18.6158	18.2608	18.223	18.2234	18.3204	18.4122	18.5332	18.5969	18.5767	17.699	17.4751	17.6124	17.6099	17.7721	18.071	17.829	17.8467	17.9918	17.8076	17.8187	17.858	FALSE	FALSE	FALSE	FALSE	FALSE	FALSE	FALSE	FALSE	FALSE	FALSE	FALSE	FALSE	FALSE	FALSE	FALSE	FALSE	FALSE	FALSE
19.4467	19.5644	19.4816	19.6628	18.4082	18.3265	18.3948	18.2994	19.2045	19.0916	19.1576	19.0492	18.704	18.5708	18.7202	18.5815	18.484	18.6899	18.7363	18.5578	17.9829	17.784	17.9193	17.8307	17.9621	18.3372	18.0427	18.0626	18.2207	18.0755	18.0877	18.0664	FALSE	FALSE	FALSE	FALSE	FALSE	FALSE	FALSE	FALSE	FALSE	FALSE	FALSE	FALSE	FALSE	FALSE	FALSE	FALSE	FALSE	FALSE
13.4581	12.6788	13.7217	13.6926	10.551	10.058	17.3121	9.73206	10.2805	10.8603	10.5871	10.0949	10.5535	9.97049	18.0616	11.011	10.9146	11.2904	10.9669	12.8277	NaN	9.80049	9.73359	8.94954	9.70534	10.4344	10.1383	11.2489	9.67898	10.369	10.1544	10.5295	FALSE	FALSE	FALSE	FALSE	FALSE	FALSE	FALSE	FALSE	FALSE	FALSE	FALSE	FALSE	FALSE	FALSE	FALSE	FALSE	FALSE	FALSE
12.537	13.6564	11.7359	12.1014	13.0134	13.0676	11.7059	12.7902	12.7165	13.321	13.0508	13.1345	12.1309	12.2644	NaN	12.6224	NaN	12.2735	12.3461	11.7416	12.5887	12.5173	11.167	11.6839	NaN	12.5856	11.7587	10.4688	11.816	11.2576	10.8788	11.2983	FALSE	FALSE	FALSE	FALSE	FALSE	FALSE	FALSE	FALSE	FALSE	FALSE	FALSE	FALSE	FALSE	FALSE	FALSE	FALSE	FALSE	FALSE
9.81654	8.53998	9.55703	NaN	8.91909	NaN	NaN	NaN	9.55504	10.4024	9.63797	10.2863	9.47279	9.45058	NaN	8.85151	NaN	NaN	NaN	NaN	8.42633	NaN	NaN	NaN	8.53715	8.55375	NaN	NaN	9.87492	8.90592	NaN	NaN	FALSE	FALSE	FALSE	FALSE	FALSE	FALSE	FALSE	FALSE	FALSE	FALSE	FALSE	FALSE	FALSE	FALSE	FALSE	FALSE	FALSE	FALSE
17.2711	17.3087	17.5391	17.2681	17.3921	16.9431	17.1591	17.0458	17.5036	17.738	17.4041	17.521	17.4393	17.3074	17.1336	17.4292	16.9731	16.6949	16.8822	16.8626	17.6641	16.9905	17.3293	17.2435	17.3063	17.8901	17.4426	17.2187	17.4449	17.4129	17.2565	17.5549	FALSE	FALSE	FALSE	FALSE	FALSE	FALSE	FALSE	FALSE	FALSE	FALSE	FALSE	FALSE	FALSE	FALSE	FALSE	FALSE	FALSE	FALSE
16.0951	16.1093	16.5028	16.058	15.834	15.1326	15.3991	15.4846	16.5367	16.7913	16.1548	16.4931	16.0751	16.1706	15.7382	15.9847	15.2683	15.1591	15.334	15.266	16.1315	15.3904	15.5664	15.4812	15.7358	16.5982	15.7676	15.6681	15.7582	15.9379	15.8284	16.034	FALSE	FALSE	FALSE	FALSE	FALSE	FALSE	FALSE	FALSE	FALSE	FALSE	FALSE	FALSE	FALSE	FALSE	FALSE	FALSE	FALSE	FALSE
15.397	15.6695	15.8735	15.3876	15.5734	15.0815	14.9698	15.3622	15.7305	15.8535	15.393	15.9079	15.5467	15.7112	15.6736	15.7897	14.9738	14.9467	14.7835	15.0912	15.8813	15.1505	15.2202	15.1804	15.4216	16.2469	15.3307	15.075	15.2667	15.6667	15.3012	15.5178	FALSE	FALSE	FALSE	FALSE	FALSE	FALSE	FALSE	FALSE	FALSE	FALSE	FALSE	FALSE	FALSE	FALSE	FALSE	FALSE	FALSE	FALSE
15.7085	15.9715	16.1332	15.8146	16.1749	16.0316	16.1808	16.2392	15.7324	15.9979	15.8989	15.9788	16.2428	16.187	16.1835	16.3587	15.6737	15.6942	15.4282	15.723	16.6452	16.0926	16.225	16.1869	16.0462	16.6886	16.0505	15.9412	16.0826	16.2165	15.9456	16.3061	FALSE	FALSE	FALSE	FALSE	FALSE	FALSE	FALSE	FALSE	FALSE	FALSE	FALSE	FALSE	FALSE	FALSE	FALSE	FALSE	FALSE	FALSE
16.94	16.9178	17.0802	16.7716	17.056	16.6405	16.76	16.8255	17.2	17.1915	16.985	17.2337	17.3297	17.1309	16.415	17.1834	16.7028	16.4026	16.417	16.5868	17.3801	16.8552	17.1001	17.0332	17.1005	17.8759	17.1033	16.8383	17.4015	17.2606	17.0196	17.3959	FALSE	FALSE	FALSE	FALSE	FALSE	FALSE	FALSE	FALSE	FALSE	FALSE	FALSE	FALSE	FALSE	FALSE	FALSE	FALSE	FALSE	FALSE
15.3892	15.4834	15.265	15.5838	15.7349	15.6644	15.8064	15.9017	15.4649	15.3556	15.2109	15.4895	16.0846	16.129	15.8651	16.1174	15.5939	15.72	15.6861	15.5173	15.7537	15.7137	15.6582	15.8212	15.5364	15.6193	15.6484	15.5941	16.1649	15.9475	15.8745	15.8606	FALSE	FALSE	FALSE	FALSE	FALSE	FALSE	FALSE	FALSE	FALSE	FALSE	FALSE	FALSE	FALSE	FALSE	FALSE	FALSE	FALSE	FALSE
13.8558	13.9188	13.6431	13.9299	14.682	14.8324	14.8832	14.6533	13.5114	13.6719	13.839	13.5658	14.7237	14.5381	14.3906	14.7255	14.198	14.114	14.2032	14.1573	14.5607	14.4221	14.639	14.5241	13.8656	14.1722	13.9525	13.8086	14.3737	14.1403	14.3731	14.1578	FALSE	FALSE	FALSE	FALSE	FALSE	FALSE	FALSE	FALSE	FALSE	FALSE	FALSE	FALSE	FALSE	FALSE	FALSE	FALSE	FALSE	FALSE
11.7304	12.3754	12.1699	12.2362	11.5489	11.7307	12.5925	11.9388	11.8269	11.4348	11.8596	10.1203	11.676	11.631	10.3642	11.6359	11.4909	11.7265	11.9867	11.1951	11.6172	11.2399	11.5826	11.5428	11.0371	11.8368	11.4561	10.882	10.9958	10.9663	11.4057	10.1512	FALSE	FALSE	FALSE	FALSE	FALSE	FALSE	FALSE	FALSE	FALSE	FALSE	FALSE	FALSE	FALSE	FALSE	FALSE	FALSE	FALSE	FALSE
13.272	12.9297	12.8443	13.1399	13.4365	13.6417	13.3401	13.482	12.7863	12.7242	12.7763	12.8348	13.6765	13.7657	12.7508	13.7415	14.098	13.8075	13.6911	13.937	12.7014	13.2459	13.1459	13.3555	13.2787	13.699	13.3269	13.4323	13.5811	13.4927	13.6751	13.6568	FALSE	FALSE	FALSE	FALSE	FALSE	FALSE	FALSE	FALSE	FALSE	FALSE	FALSE	FALSE	FALSE	FALSE	FALSE	FALSE	FALSE	FALSE
12.4406	12.7985	11.9495	12.3113	10.9855	11.1475	10.8779	9.69561	12.1103	11.925	11.5841	12.1887	11.1703	11.1674	11.6835	10.7911	12.0866	12.3248	12.1754	11.7151	11.3637	11.6317	10.3327	10.6177	11.7205	11.2027	11.4768	10.9027	NaN	11.6179	11.238	11.159	FALSE	FALSE	FALSE	FALSE	FALSE	FALSE	FALSE	FALSE	FALSE	FALSE	FALSE	FALSE	FALSE	FALSE	FALSE	FALSE	FALSE	FALSE
11.3888	10.8535	11.1118	11.8141	11.8545	11.9352	11.7174	11.745	11.7691	11.5181	11.8305	11.4719	10.9563	11.0616	11.195	11.2424	11.6874	11.4478	11.0893	11.1581	11.6341	11.5581	11.9115	11.5175	11.6886	11.8036	11.7108	11.7704	11.928	11.2338	11.5586	11.9183	FALSE	FALSE	FALSE	FALSE	FALSE	FALSE	FALSE	FALSE	FALSE	FALSE	FALSE	FALSE	FALSE	FALSE	FALSE	FALSE	FALSE	FALSE
15.0281	15.3035	14.802	15.3841	16.5119	16.3908	16.3731	16.5386	14.9284	14.7366	15.7746	15.338	15.4007	15.4063	15.5999	15.7012	14.9222	15.1944	15.0977	15.0573	16.0727	15.9556	15.964	16.1227	15.6307	16.9774	15.3519	15.4074	15.3305	15.4682	15.4246	15.3433	FALSE	FALSE	FALSE	FALSE	FALSE	FALSE	FALSE	FALSE	FALSE	FALSE	FALSE	FALSE	FALSE	FALSE	FALSE	FALSE	FALSE	FALSE
12.6019	12.1331	13.7665	12.9201	13.0233	13.0414	13.1501	13.0865	13.1253	12.1919	13.2667	13.0846	12.2215	12.8652	13.8099	13.1398	12.8603	12.738	11.7374	12.141	12.7761	12.4983	12.1934	12.209	11.904	12.6485	11.7797	12.1939	11.6473	12.4531	12.6138	12.7494	FALSE	FALSE	FALSE	FALSE	FALSE	FALSE	FALSE	FALSE	FALSE	FALSE	FALSE	FALSE	FALSE	FALSE	FALSE	FALSE	FALSE	FALSE
13.1142	13.1808	12.8913	12.8774	13.0215	13.1408	12.8046	12.2148	12.4844	12.804	12.6372	12.3194	12.0558	11.7314	11.8111	11.9183	12.939	12.5044	12.6746	12.5412	12.4109	12.9213	12.806	12.2937	11.6078	13.1128	11.8569	12.0629	12.219	12.1298	11.0547	12.0819	FALSE	FALSE	FALSE	FALSE	FALSE	FALSE	FALSE	FALSE	FALSE	FALSE	FALSE	FALSE	FALSE	FALSE	FALSE	FALSE	FALSE	FALSE
12.4253	12.7669	12.8055	12.5519	12.3945	12.4782	12.7747	12.507	12.7624	12.6611	12.031	12.4686	12.3982	12.6077	12.1227	12.5079	12.22	12.362	12.5702	12.5411	12.1672	12.1431	12.3156	12.2633	12.4488	12.5931	12.4205	12.3756	12.0941	12.4812	12.3111	12.5734	FALSE	FALSE	FALSE	FALSE	FALSE	FALSE	FALSE	FALSE	FALSE	FALSE	FALSE	FALSE	FALSE	FALSE	FALSE	FALSE	FALSE	FALSE
12.6355	12.7916	12.431	12.9123	13.0131	13.521	13.0612	13.3962	11.8288	12.1938	12.5274	12.4552	13.0929	13.1962	13.1839	12.9808	13.7025	13.5701	13.4482	13.7499	13.0539	13.6108	13.3088	13.3182	12.6149	12.9914	13.1169	13.3442	13.4215	13.3112	13.3995	13.6161	FALSE	FALSE	FALSE	FALSE	FALSE	FALSE	FALSE	FALSE	FALSE	FALSE	FALSE	FALSE	FALSE	FALSE	FALSE	FALSE	FALSE	FALSE
18.783	18.9133	18.9078	18.6943	18.2666	18.076	18.0658	18.0934	19.1252	19.1574	18.6175	18.966	18.2527	18.4061	18.3086	18.3451	18.4697	18.4968	18.4474	18.441	18.1679	18.1926	18.1606	18.1408	18.499	18.4723	18.452	18.457	18.2528	18.4735	18.3881	18.4699	FALSE	FALSE	FALSE	FALSE	FALSE	FALSE	FALSE	FALSE	FALSE	FALSE	FALSE	FALSE	FALSE	FALSE	FALSE	FALSE	FALSE	FALSE
18.828	18.7878	18.8048	18.7282	18.7972	18.7561	18.8139	18.7176	18.999	18.9776	18.8884	18.8876	18.5671	18.6467	16.4498	18.5753	18.5856	18.4465	18.5582	18.5081	18.7137	18.6728	18.7301	18.7107	18.6322	18.6935	18.7248	18.6613	18.6014	18.6051	18.5746	18.6107	FALSE	FALSE	FALSE	FALSE	FALSE	FALSE	FALSE	FALSE	FALSE	FALSE	FALSE	FALSE	FALSE	FALSE	FALSE	FALSE	FALSE	FALSE
13.4482	12.9946	13.7594	13.0961	12.7762	11.9283	12.1963	10.6961	14.592	14.72	14.101	14.5992	12.7261	12.9783	12.4972	12.9795	12.2339	11.6108	12.0039	11.8385	12.4246	11.761	11.8488	11.8379	12.4811	13.2269	12.6735	12.43	12.455	12.4305	11.8534	12.5888	FALSE	FALSE	FALSE	FALSE	FALSE	FALSE	FALSE	FALSE	FALSE	FALSE	FALSE	FALSE	FALSE	FALSE	FALSE	FALSE	FALSE	FALSE
14.8608	14.8157	13.9734	14.7044	16.5703	16.8378	16.6708	16.6543	14.3429	13.8174	15.7893	15.1867	16.1569	16.4392	16.6596	16.4666	16.7145	16.8618	16.5612	16.7906	16.9282	17.1069	16.8863	16.9199	17.0724	17.0295	17.0899	17.0891	16.9716	16.9423	17.0529	17.0421	FALSE	FALSE	FALSE	FALSE	FALSE	FALSE	FALSE	FALSE	FALSE	FALSE	FALSE	FALSE	FALSE	FALSE	FALSE	FALSE	FALSE	FALSE
14.9314	14.7017	14.8794	14.8384	14.2064	14.1838	14.2493	14.1192	14.8349	14.8216	14.6061	14.6178	14.5331	14.331	14.5004	14.4279	14.7221	14.6785	14.7918	14.688	14.115	13.9983	14.0633	13.9087	14.4327	14.2954	14.4705	14.3202	14.4692	14.1745	14.2315	14.1861	FALSE	FALSE	FALSE	FALSE	FALSE	FALSE	FALSE	FALSE	FALSE	FALSE	FALSE	FALSE	FALSE	FALSE	FALSE	FALSE	FALSE	FALSE
15.2932	15.6175	15.7392	15.6292	14.5901	14.5615	14.7774	14.5979	15.4006	15.5024	15.1304	15.3964	15.0738	15.1141	14.3548	15.2601	14.9846	15.1957	15.0857	15.0551	14.1242	14.2637	14.26	14.1777	14.0848	14.6706	14.5525	14.5112	14.505	14.4283	14.3259	14.5748	FALSE	FALSE	FALSE	FALSE	FALSE	FALSE	FALSE	FALSE	FALSE	FALSE	FALSE	FALSE	FALSE	FALSE	FALSE	FALSE	FALSE	FALSE
13.5173	13.7382	14.0206	12.9834	11.7232	12.3722	12.3343	12.2938	13.2935	13.6767	13.0545	13.3122	12.7801	13.7655	13.2996	13.2486	12.7634	12.6371	13.2412	12.9509	11.2304	11.7061	11.6692	11.4519	11.8476	12.6189	12.5628	12.5309	12.2887	11.9769	12.2702	12.4893	FALSE	FALSE	FALSE	FALSE	FALSE	FALSE	FALSE	FALSE	FALSE	FALSE	FALSE	FALSE	FALSE	FALSE	FALSE	FALSE	FALSE	FALSE
17.0966	16.9473	16.7929	16.7863	17.3201	17.3311	17.2459	17.3758	16.6182	16.631	16.6329	16.7263	17.3319	17.4022	16.9734	17.4133	17.896	17.8631	17.686	17.8736	17.6697	17.7571	17.692	17.7208	17.5262	17.3006	17.5244	17.4601	17.6737	17.8424	17.7575	17.7815	FALSE	FALSE	FALSE	FALSE	FALSE	FALSE	FALSE	FALSE	FALSE	FALSE	FALSE	FALSE	FALSE	FALSE	FALSE	FALSE	FALSE	FALSE
15.5736	15.6158	15.4416	15.2655	15.2795	14.859	15.1836	15.0852	14.9672	15.3401	15.3458	15.3823	15.5236	15.7948	15.4675	15.7503	16.0497	16.0824	15.7888	15.9922	15.7443	16.024	15.757	15.7113	15.5971	15.6636	15.6021	15.6889	15.805	15.8496	16.0148	16.1296	FALSE	FALSE	FALSE	FALSE	FALSE	FALSE	FALSE	FALSE	FALSE	FALSE	FALSE	FALSE	FALSE	FALSE	FALSE	FALSE	FALSE	FALSE
20.8189	21.0247	21.1009	21.0258	20.5617	20.4546	20.2267	20.9976	21.1227	21.2886	20.695	21.0374	20.297	20.9687	20.2281	20.3941	20.7701	20.8575	20.7944	20.5276	20.6178	20.5909	20.4032	20.5571	21.0867	20.3835	20.6745	20.8775	20.7787	20.756	20.7586	20.7277	FALSE	FALSE	FALSE	FALSE	FALSE	FALSE	FALSE	FALSE	FALSE	FALSE	FALSE	FALSE	FALSE	FALSE	FALSE	FALSE	FALSE	FALSE
16.4141	16.524	16.4399	16.3771	16.3867	16.2028	15.9894	16.3311	16.1601	16.3171	16.0942	16.2193	16.2498	16.3709	15.9938	16.3102	16.4863	16.4206	16.2269	16.4815	16.1619	16.3253	16.2089	16.2472	16.1993	16.3525	16.2464	16.2483	16.2134	16.2767	16.1901	16.3117	FALSE	FALSE	FALSE	FALSE	FALSE	FALSE	FALSE	FALSE	FALSE	FALSE	FALSE	FALSE	FALSE	FALSE	FALSE	FALSE	FALSE	FALSE
17.0244	16.7981	16.9068	16.814	16.7366	16.7159	16.8689	16.818	16.5402	16.7335	16.5487	16.3794	16.5804	16.5955	16.5884	16.5495	16.6131	16.685	16.7309	16.6088	16.5593	16.5378	16.6297	16.6158	16.418	16.6326	16.5179	16.386	16.705	16.4715	16.4127	16.5099	FALSE	FALSE	FALSE	FALSE	FALSE	FALSE	FALSE	FALSE	FALSE	FALSE	FALSE	FALSE	FALSE	FALSE	FALSE	FALSE	FALSE	FALSE
15.6933	15.8281	16.1345	15.5989	15.4233	14.9232	15.0434	15.0638	15.9798	16.1459	15.4732	15.7991	15.2429	15.1696	15.0722	15.1231	14.5961	14.5306	14.6724	14.7122	15.395	14.9471	15.1198	14.9823	15.1528	15.5441	15.1042	14.9745	14.8159	15.2147	14.9237	15.1471	FALSE	FALSE	FALSE	FALSE	FALSE	FALSE	FALSE	FALSE	FALSE	FALSE	FALSE	FALSE	FALSE	FALSE	FALSE	FALSE	FALSE	FALSE
18.3835	18.1237	18.0786	18.1112	16.5494	16.5049	16.5048	16.2957	17.072	17.0702	17.0569	16.8623	16.349	16.1273	14.3951	16.1845	17.3304	17.1244	17.3948	17.1642	16.3931	16.4625	16.5574	16.6237	16.6435	16.4018	16.6569	16.4217	16.7416	16.4445	16.3354	16.5075	FALSE	FALSE	FALSE	FALSE	FALSE	FALSE	FALSE	FALSE	FALSE	FALSE	FALSE	FALSE	FALSE	FALSE	FALSE	FALSE	FALSE	FALSE
14.2877	14.3666	14.0071	13.9527	13.5311	13.2566	13.2825	13.1961	14.2816	14.3273	14.351	14.1689	13.6853	14.025	13.2044	14.1358	13.3831	13.5403	13.7012	13.6823	12.917	13.1793	13.0036	13.312	13.0605	13.4556	13.3455	13.561	13.7073	13.3566	13.5337	13.4448	FALSE	FALSE	FALSE	FALSE	FALSE	FALSE	FALSE	FALSE	FALSE	FALSE	FALSE	FALSE	FALSE	FALSE	FALSE	FALSE	FALSE	FALSE
17.7314	17.678	17.6628	17.6498	17.4464	17.3867	17.4954	17.4983	18.0305	18.0012	17.6379	18.059	17.6843	17.8116	17.7145	17.7973	17.8056	17.8015	17.6311	17.8189	17.2843	17.3587	17.3227	17.4809	17.6728	17.6563	17.7408	17.7114	17.766	17.7412	17.7166	17.83	FALSE	FALSE	FALSE	FALSE	FALSE	FALSE	FALSE	FALSE	FALSE	FALSE	FALSE	FALSE	FALSE	FALSE	FALSE	FALSE	FALSE	FALSE
15.3723	15.3412	15.3921	15.2071	15.1708	15.1255	15.2095	15.2723	14.985	14.9925	14.8633	14.8771	15.3025	15.2787	15.2053	15.274	15.2875	15.2983	15.2411	15.3337	15.244	15.2427	15.1958	15.1752	15.1328	15.0276	15.1708	15.0862	15.1028	15.2371	15.1712	15.2596	FALSE	FALSE	FALSE	FALSE	FALSE	FALSE	FALSE	FALSE	FALSE	FALSE	FALSE	FALSE	FALSE	FALSE	FALSE	FALSE	FALSE	FALSE
18.7289	18.7173	18.7361	18.6004	18.6134	18.4619	18.3816	18.4304	18.387	18.4826	18.3314	18.3318	18.5375	18.637	18.4	18.5988	18.7846	18.6616	18.7165	18.7341	18.4642	18.5365	18.4961	18.4486	18.3361	18.4192	18.4516	18.412	18.5976	18.6336	18.58	18.6472	FALSE	FALSE	FALSE	FALSE	FALSE	FALSE	FALSE	FALSE	FALSE	FALSE	FALSE	FALSE	FALSE	FALSE	FALSE	FALSE	FALSE	FALSE
15.9784	16.2458	16.1519	16.1749	16.0503	15.9705	15.8551	15.9478	16.1726	16.1883	15.9461	16.4005	15.9912	16.1045	16.2848	15.9945	15.8412	15.7916	15.5856	15.8337	15.7263	15.9042	15.586	15.7128	15.7895	15.7144	15.7056	15.6751	15.5531	15.8388	15.7601	15.7456	FALSE	FALSE	FALSE	FALSE	FALSE	FALSE	FALSE	FALSE	FALSE	FALSE	FALSE	FALSE	FALSE	FALSE	FALSE	FALSE	FALSE	FALSE
13.3809	13.1314	13.7829	13.5538	13.326	13.454	13.3067	13.1429	12.6838	12.5913	13.7811	12.6688	13.0101	12.1499	13.676	13.651	13.4031	12.9533	13.0866	13.0811	13.4458	12.8007	12.601	12.968	12.4062	12.7243	12.499	12.1921	13.0109	12.6979	13.2452	13.5468	FALSE	FALSE	FALSE	FALSE	FALSE	FALSE	FALSE	FALSE	FALSE	FALSE	FALSE	FALSE	FALSE	FALSE	FALSE	FALSE	FALSE	FALSE
13.7759	13.7295	13.8616	13.7362	13.8741	13.4489	13.1044	13.5854	14.3086	14.1002	13.9844	14.2978	13.9122	14.1656	14.0558	14.0072	13.1845	13.1926	13.1162	13.3558	13.2459	13.3069	13.1103	13.2954	13.353	13.3564	13.1868	13.2365	13.3147	13.4528	12.8702	13.3624	FALSE	FALSE	FALSE	FALSE	FALSE	FALSE	FALSE	FALSE	FALSE	FALSE	FALSE	FALSE	FALSE	FALSE	FALSE	FALSE	FALSE	FALSE
18.848	18.8446	18.662	18.8181	18.2478	17.7889	17.9406	17.9833	18.9122	18.8196	18.5322	18.8787	18.0586	18.1589	17.4498	18.088	18.314	18.2452	18.3543	18.3522	18.2041	17.9026	18.0357	17.978	18.256	18.3869	18.3564	18.2734	18.2452	18.1696	18.0418	18.2616	FALSE	FALSE	FALSE	FALSE	FALSE	FALSE	FALSE	FALSE	FALSE	FALSE	FALSE	FALSE	FALSE	FALSE	FALSE	FALSE	FALSE	FALSE
15.0054	15.3064	15.0879	15.105	14.7396	14.0944	13.9733	14.3578	15.0151	14.9865	14.7264	15.1063	15.004	15.091	15.066	15.0468	14.7161	14.8892	14.6247	14.5965	14.7494	14.5639	14.3064	14.3874	15.23	14.63	15.0091	14.8356	14.8212	15.2075	14.8502	15.022	FALSE	FALSE	FALSE	FALSE	FALSE	FALSE	FALSE	FALSE	FALSE	FALSE	FALSE	FALSE	FALSE	FALSE	FALSE	FALSE	FALSE	FALSE
17.421	17.423	17.226	16.7321	17.9153	17.737	17.3271	17.1606	17.9215	17.7378	19.1004	18.0801	18.1649	17.9876	17.7827	18.7778	17.1327	16.7678	16.7508	16.9495	17.2121	17.4134	17.5885	16.7217	17.1775	17.2195	17.3658	17.0994	17.2314	17.5694	17.8697	18.0792	FALSE	FALSE	FALSE	FALSE	FALSE	FALSE	FALSE	FALSE	FALSE	FALSE	FALSE	FALSE	FALSE	FALSE	FALSE	FALSE	FALSE	FALSE
16.883	16.4573	16.3366	16.5297	17.2015	17.6029	17.3815	17.3053	15.7676	15.8717	16.2398	15.7783	17.1648	17.3	17.4939	17.1613	18.6205	18.4745	18.6403	18.4096	17.7057	18.1263	17.9151	17.8458	17.4435	16.9105	17.4792	17.5749	17.7729	17.6674	17.9284	17.6047	FALSE	FALSE	FALSE	FALSE	FALSE	FALSE	FALSE	FALSE	FALSE	FALSE	FALSE	FALSE	FALSE	FALSE	FALSE	FALSE	FALSE	FALSE
20.9176	20.8195	20.9363	20.8521	20.4805	20.403	20.4701	20.4301	20.4332	20.5152	20.2772	20.2681	20.4845	20.4047	20.3518	20.3797	20.8686	20.7424	20.835	20.6758	20.5983	20.4418	20.504	20.4658	20.2736	20.2547	20.3744	20.276	20.5119	20.4319	20.4061	20.4837	FALSE	FALSE	FALSE	FALSE	FALSE	FALSE	FALSE	FALSE	FALSE	FALSE	FALSE	FALSE	FALSE	FALSE	FALSE	FALSE	FALSE	FALSE
20.0338	20.0961	19.7175	20.0864	20.4162	20.5778	20.5065	20.4639	19.7559	19.5825	20.0539	19.9368	20.2022	20.2307	19.3714	20.2386	20.4293	20.4117	20.403	20.2665	20.3335	20.4862	20.3975	20.4421	20.1468	20.3324	20.1327	20.2313	20.4061	20.2384	20.3466	20.2457	FALSE	FALSE	FALSE	FALSE	FALSE	FALSE	FALSE	FALSE	FALSE	FALSE	FALSE	FALSE	FALSE	FALSE	FALSE	FALSE	FALSE	FALSE
12.9892	13.0928	13.0228	13.1003	12.5836	12.7862	12.9499	12.6858	12.8585	13.0112	12.7723	12.8233	12.6006	12.6964	12.7021	12.6706	12.5758	12.7333	13.0309	12.5258	12.1064	12.3142	12.5983	12.2942	12.2204	12.4686	12.1345	12.2022	12.951	12.2078	12.6416	12.5121	FALSE	FALSE	FALSE	FALSE	FALSE	FALSE	FALSE	FALSE	FALSE	FALSE	FALSE	FALSE	FALSE	FALSE	FALSE	FALSE	FALSE	FALSE
15.1387	15.2228	15.4505	15.4471	15.0305	15.2681	15.3685	15.1169	14.4162	14.547	14.5512	14.1728	14.6777	14.4937	14.6503	14.654	14.9656	14.8712	15.1534	14.7967	14.8824	14.6219	14.4522	14.4799	13.8042	14.2789	13.9646	13.6791	14.0762	14.0512	14.0803	14.0688	FALSE	FALSE	FALSE	FALSE	FALSE	FALSE	FALSE	FALSE	FALSE	FALSE	FALSE	FALSE	FALSE	FALSE	FALSE	FALSE	FALSE	FALSE
20.9651	21.1229	20.9765	20.9581	21.2094	21.1595	21.1465	21.2743	20.7754	20.8178	20.9281	20.9281	21.1368	21.1499	21.2248	21.1939	21.273	21.2999	21.177	21.2215	21.327	21.2597	21.2591	21.2995	21.3314	21.43	21.2974	21.2406	21.429	21.3164	21.2951	21.3273	FALSE	FALSE	FALSE	FALSE	FALSE	FALSE	FALSE	FALSE	FALSE	FALSE	FALSE	FALSE	FALSE	FALSE	FALSE	FALSE	FALSE	FALSE
14.0541	15.2158	13.5496	14.3221	13.9225	13.6206	13.4347	13.4513	14.759	14.5407	14.4378	14.7713	13.6328	13.9988	13.7736	14.0484	13.1776	13.6432	13.1805	13.4274	13.8228	13.1833	13.4031	13.3717	13.8263	14.4783	13.7806	13.7708	13.6595	13.8003	13.4522	13.6895	FALSE	FALSE	FALSE	FALSE	FALSE	FALSE	FALSE	FALSE	FALSE	FALSE	FALSE	FALSE	FALSE	FALSE	FALSE	FALSE	FALSE	FALSE
14.2836	14.1916	14.3665	14.2492	13.7349	13.5126	13.4534	13.5162	14.2625	14.2571	14.1751	14.2942	13.6989	13.8891	13.4943	13.7456	14.0256	13.8875	13.8761	13.8519	13.6153	13.5255	13.6608	13.5859	13.3695	13.5777	13.6318	13.555	13.6505	13.6256	13.469	13.6395	FALSE	FALSE	FALSE	FALSE	FALSE	FALSE	FALSE	FALSE	FALSE	FALSE	FALSE	FALSE	FALSE	FALSE	FALSE	FALSE	FALSE	FALSE
12.1522	12.3687	11.8747	12.3626	12.109	12.3053	11.7183	11.8039	12.2709	11.9701	12.3644	12.5373	12.0197	12.3599	12.4098	11.9527	11.3872	11.7926	12.2669	12.1994	11.6678	11.7908	12.1848	11.9729	12.2385	12.4425	11.7314	12.3043	12.0519	11.7633	11.609	12.1366	FALSE	FALSE	FALSE	FALSE	FALSE	FALSE	FALSE	FALSE	FALSE	FALSE	FALSE	FALSE	FALSE	FALSE	FALSE	FALSE	FALSE	FALSE
13.7386	13.1062	14.076	14.1638	14.4239	15.4382	15.6068	15.1432	13.5801	13.7523	13.2377	13.4599	14.5752	14.8558	14.3787	14.5426	13.9644	13.915	12.7887	14.0696	13.4622	13.6997	13.7432	13.4448	13.3211	14.1112	13.7726	12.7664	12.5749	13.0035	12.0954	12.4666	FALSE	FALSE	FALSE	FALSE	FALSE	FALSE	FALSE	FALSE	FALSE	FALSE	FALSE	FALSE	FALSE	FALSE	FALSE	FALSE	FALSE	FALSE
13.9842	12.5301	12.1654	12.489	14.4632	14.7432	14.698	14.1887	12.1249	11.942	12.4204	10.7764	13.8382	14.7152	14.4405	13.8096	10.0354	11.6006	11.2123	NaN	11.8742	13.3509	13.051	12.5191	NaN	NaN	11.2532	12.763	12.4864	11.9229	12.644	11.3096	FALSE	FALSE	FALSE	FALSE	FALSE	FALSE	FALSE	FALSE	FALSE	FALSE	FALSE	FALSE	FALSE	FALSE	FALSE	FALSE	FALSE	FALSE
9.5231	0.0629246	11.3485	9.45882	10.1714	11.3988	11.3791	9.90174	10.7785	11.6147	NaN	NaN	9.69088	10.9304	10.8829	11.2746	11.4739	12.4866	NaN	12.0602	NaN	12.9111	NaN	10.7258	11.3505	NaN	NaN	NaN	NaN	11.5827	11.5257	12.0598	FALSE	FALSE	FALSE	FALSE	FALSE	FALSE	FALSE	FALSE	FALSE	FALSE	FALSE	FALSE	FALSE	FALSE	FALSE	FALSE	FALSE	FALSE
17.0585	16.8502	16.5208	16.9202	17.0574	17.1295	16.941	16.9514	16.5866	16.455	16.4575	16.4359	16.8205	17.0015	16.4712	16.7901	16.5664	16.6484	16.5047	16.5383	16.626	17.0095	16.8481	16.6542	16.3788	16.3044	16.4418	16.4835	16.6599	16.7105	16.7471	16.6729	FALSE	FALSE	FALSE	FALSE	FALSE	FALSE	FALSE	FALSE	FALSE	FALSE	FALSE	FALSE	FALSE	FALSE	FALSE	FALSE	FALSE	FALSE
12.1511	11.7246	11.337	11.053	11.9784	12.4258	12.0193	12.6181	11.0726	11.3202	11.7792	9.34019	11.6033	12.1305	11.4521	12.0267	10.4104	11.0083	11.0706	11.1536	11.6736	11.0913	10.7235	11.533	9.82709	10.9899	10.7916	10.3545	11.4046	10.9983	11.8783	11.6229	FALSE	FALSE	FALSE	FALSE	FALSE	FALSE	FALSE	FALSE	FALSE	FALSE	FALSE	FALSE	FALSE	FALSE	FALSE	FALSE	FALSE	FALSE
12.5572	12.1998	12.5137	13.0926	13.7319	13.7644	13.4791	13.7888	12.8022	12.6807	13.2622	13.1026	13.8369	14.119	12.5383	14.401	12.2615	12.4241	12.3786	12.4478	12.621	12.8566	12.5516	12.6024	12.5053	13.2903	12.7616	13.084	12.9435	13.024	13.212	12.5191	FALSE	FALSE	FALSE	FALSE	FALSE	FALSE	FALSE	FALSE	FALSE	FALSE	FALSE	FALSE	FALSE	FALSE	FALSE	FALSE	FALSE	FALSE
18.343	18.353	18.4213	18.2526	18.2775	18.1999	18.1019	18.2328	18.2129	18.1959	17.9559	18.1282	18.356	18.4026	18.0671	18.2802	18.3899	18.3667	18.3171	18.354	18.2157	18.269	18.1496	18.1627	18.2521	18.1457	18.2112	18.1761	18.2479	18.3297	18.2341	18.3625	FALSE	FALSE	FALSE	FALSE	FALSE	FALSE	FALSE	FALSE	FALSE	FALSE	FALSE	FALSE	FALSE	FALSE	FALSE	FALSE	FALSE	FALSE
17.2504	17.1856	17.2603	17.171	17.164	17.1512	17.216	17.2556	17.0484	17.0824	16.8992	16.9802	17.2542	17.1596	17.4032	17.1868	17.2111	17.2076	17.2027	17.2067	17.1152	17.0875	17.0416	17.0646	16.9536	16.9855	17.071	16.9975	17.1912	17.1239	17.1071	17.0748	FALSE	FALSE	FALSE	FALSE	FALSE	FALSE	FALSE	FALSE	FALSE	FALSE	FALSE	FALSE	FALSE	FALSE	FALSE	FALSE	FALSE	FALSE
13.7918	14.1271	14.3927	13.683	13.2692	12.674	13.0493	12.8265	14.2738	14.4537	13.7429	13.9738	13.453	13.5627	13.1008	13.3448	12.9027	12.7511	12.7517	12.7893	12.8671	13.1647	12.9646	12.5204	13.0975	13.174	13.2341	13.2098	13.1264	13.275	13.1924	13.3684	FALSE	FALSE	FALSE	FALSE	FALSE	FALSE	FALSE	FALSE	FALSE	FALSE	FALSE	FALSE	FALSE	FALSE	FALSE	FALSE	FALSE	FALSE
13.8096	13.6117	13.3569	12.8741	12.7165	12.6834	12.4697	12.6027	13.0237	12.7852	12.3832	12.7213	12.9275	12.8575	12.0346	12.9402	12.902	12.8033	12.5386	12.6125	12.6026	12.4686	12.351	11.6375	12.18	12.4161	12.2378	12.292	11.3098	12.6641	12.4979	12.4997	FALSE	FALSE	FALSE	FALSE	FALSE	FALSE	FALSE	FALSE	FALSE	FALSE	FALSE	FALSE	FALSE	FALSE	FALSE	FALSE	FALSE	FALSE
14.8217	14.6975	14.8716	15.0302	14.7761	14.953	15.0882	15.1464	14.6817	14.6426	14.603	14.6299	14.7707	14.9319	12.7762	15.0591	14.6012	14.5558	14.494	14.505	14.3171	14.5992	14.6597	14.6029	14.1423	14.3913	14.358	14.3193	14.4919	14.6133	14.3393	14.4532	FALSE	FALSE	FALSE	FALSE	FALSE	FALSE	FALSE	FALSE	FALSE	FALSE	FALSE	FALSE	FALSE	FALSE	FALSE	FALSE	FALSE	FALSE
10.0468	10.7485	8.10443	11.0191	12.689	13.7767	13.1676	13.6605	9.88727	8.88351	12.2083	9.52589	12.8582	13.0198	12.8542	13.2067	11.9736	12.1402	12.4231	12.3351	12.0282	12.6764	12.4728	12.247	11.1493	11.6978	11.7425	11.7846	12.0559	11.5745	12.6813	12.948	FALSE	FALSE	FALSE	FALSE	FALSE	FALSE	FALSE	FALSE	FALSE	FALSE	FALSE	FALSE	FALSE	FALSE	FALSE	FALSE	FALSE	FALSE
13.1588	13.1643	13.319	13.622	13.1484	13.447	13.3882	13.9393	13.2649	13.3939	13.0604	13.263	13.2445	13.8413	13.8316	13.7073	12.5691	12.6431	12.4541	12.4557	12.8469	13.3581	12.4576	12.7903	12.2692	12.624	12.205	12.1153	12.1678	12.7364	12.7639	12.509	FALSE	FALSE	FALSE	FALSE	FALSE	FALSE	FALSE	FALSE	FALSE	FALSE	FALSE	FALSE	FALSE	FALSE	FALSE	FALSE	FALSE	FALSE
15.522	15.7974	15.1809	15.1096	15.8668	16.3977	15.5091	15.3368	15.3811	15.6627	15.2889	15.7675	16.0469	16.4524	14.7719	16.1674	15.5609	15.5588	14.5904	15.0841	14.8959	15.3611	14.7182	14.802	14.8826	15.6074	15.0316	15.1181	15.3463	15.484	15.1879	15.2645	FALSE	FALSE	FALSE	FALSE	FALSE	FALSE	FALSE	FALSE	FALSE	FALSE	FALSE	FALSE	FALSE	FALSE	FALSE	FALSE	FALSE	FALSE
13.9647	14.0148	13.9782	14.2292	14.3926	14.574	14.6122	14.4834	14.2809	14.1571	14.259	13.939	14.8119	14.7186	14.5791	14.6823	13.0793	13.5565	13.4095	13.3262	13.4331	13.9272	13.4818	13.8908	13.2491	13.9211	13.5103	13.6565	13.8693	13.5344	13.6314	13.5726	FALSE	FALSE	FALSE	FALSE	FALSE	FALSE	FALSE	FALSE	FALSE	FALSE	FALSE	FALSE	FALSE	FALSE	FALSE	FALSE	FALSE	FALSE
11.7594	11.0505	11.2484	11.2445	NaN	NaN	NaN	NaN	NaN	11.4299	10.6189	NaN	9.96426	10.3385	9.98433	10.9542	NaN	NaN	NaN	NaN	NaN	NaN	10.9496	9.69125	NaN	NaN	NaN	NaN	NaN	NaN	10.8255	10.8301	FALSE	FALSE	FALSE	FALSE	FALSE	FALSE	FALSE	FALSE	FALSE	FALSE	FALSE	FALSE	FALSE	FALSE	FALSE	FALSE	FALSE	FALSE
13.3183	13.6986	14.0757	13.4877	12.7834	12.9177	13.061	12.8571	14.0502	14.2286	13.984	14.342	14.4613	14.687	14.0589	14.604	13.6269	13.7084	13.4929	13.8358	12.7291	13.3902	13.1095	13.188	13.8254	13.5504	13.6485	14.1702	14.2332	14.2093	14.3608	14.3986	FALSE	FALSE	FALSE	FALSE	FALSE	FALSE	FALSE	FALSE	FALSE	FALSE	FALSE	FALSE	FALSE	FALSE	FALSE	FALSE	FALSE	FALSE
15.5825	15.6347	15.2023	15.5943	15.2567	15.2402	15.2327	15.2384	16.0092	16.208	15.7912	15.9836	15.1823	15.4112	15.1086	15.3176	14.8768	15.0869	14.8132	14.9176	14.4239	15.1359	14.8276	14.8314	15.0338	15.1447	15.0437	15.0593	15.1266	14.9364	15.0742	14.8669	FALSE	FALSE	FALSE	FALSE	FALSE	FALSE	FALSE	FALSE	FALSE	FALSE	FALSE	FALSE	FALSE	FALSE	FALSE	FALSE	FALSE	FALSE
14.5058	14.5592	14.6368	14.3878	14.7901	14.4864	14.5849	14.8976	15.4667	15.4165	15.2426	15.2971	15.2648	15.2674	15.6328	15.3819	14.4267	14.69	14.3786	14.3167	14.4995	15.1265	14.8852	14.3248	14.9378	15.4924	14.9772	14.9809	14.791	15.4133	15.0565	14.9397	FALSE	FALSE	FALSE	FALSE	FALSE	FALSE	FALSE	FALSE	FALSE	FALSE	FALSE	FALSE	FALSE	FALSE	FALSE	FALSE	FALSE	FALSE
14.0769	14.1657	14.1846	14.409	14.1011	13.9547	14.0156	14.2544	14.8368	14.7905	14.5674	14.993	14.1755	14.0574	14.1798	14.2564	13.1757	13.1553	13.0267	13.2432	13.8679	13.593	13.7482	13.7873	14.0141	14.5999	14.1967	13.9545	14.0714	14.1344	13.6165	14.1583	FALSE	FALSE	FALSE	FALSE	FALSE	FALSE	FALSE	FALSE	FALSE	FALSE	FALSE	FALSE	FALSE	FALSE	FALSE	FALSE	FALSE	FALSE
14.1332	13.8214	14.0381	14.1391	14.2792	14.3925	14.3383	14.4932	13.7604	13.5909	13.964	13.4149	14.027	14.3206	14.4959	14.2285	14.2185	14.1137	14.2478	14.2336	13.956	14.2493	14.2942	14.2456	13.9475	13.6812	13.5397	13.7796	13.864	13.5853	13.9594	14.0709	FALSE	FALSE	FALSE	FALSE	FALSE	FALSE	FALSE	FALSE	FALSE	FALSE	FALSE	FALSE	FALSE	FALSE	FALSE	FALSE	FALSE	FALSE
14.8286	14.6174	14.9016	14.6391	14.9092	15.0411	15.0784	15.1233	14.8366	14.9864	14.8416	14.8063	14.8857	14.8034	14.8182	14.933	14.0664	14.144	14.4142	14.1124	14.8163	14.6538	14.4777	14.7077	14.4367	14.5666	14.4583	14.4381	14.362	14.6236	14.3143	14.4234	FALSE	FALSE	FALSE	FALSE	FALSE	FALSE	FALSE	FALSE	FALSE	FALSE	FALSE	FALSE	FALSE	FALSE	FALSE	FALSE	FALSE	FALSE
14.2433	14.3658	14.5022	14.5195	14.9221	15.0303	15.1467	15.108	14.7456	14.7665	14.7762	14.7743	14.8045	14.7018	14.7458	14.8545	13.7812	13.9084	13.9709	13.9822	14.9078	14.6721	14.8797	14.761	14.0033	14.728	14.3809	14.361	14.5013	14.3784	14.38	14.2365	FALSE	FALSE	FALSE	FALSE	FALSE	FALSE	FALSE	FALSE	FALSE	FALSE	FALSE	FALSE	FALSE	FALSE	FALSE	FALSE	FALSE	FALSE
13.7432	13.7806	13.992	14.0273	14.0936	14.1821	14.4246	14.6135	13.7265	13.9961	13.9917	13.8922	14.081	13.9089	14.239	14.2451	13.4427	13.5312	13.4271	13.3964	14.037	13.9668	13.7694	13.958	13.7032	13.6224	13.6624	13.5464	13.6862	13.7603	13.5957	13.4903	FALSE	FALSE	FALSE	FALSE	FALSE	FALSE	FALSE	FALSE	FALSE	FALSE	FALSE	FALSE	FALSE	FALSE	FALSE	FALSE	FALSE	FALSE
14.2066	14.2427	13.7904	14.5544	14.0233	14.1782	14.1552	14.2579	14.8833	14.7167	14.6696	14.6588	14.3008	14.3211	13.9988	14.116	13.916	13.8592	13.6878	13.9299	13.6717	14.1887	14.2372	13.6742	14.0163	14.29	14.1719	14.2657	14.2084	14.2598	14.1504	14.2255	FALSE	FALSE	FALSE	FALSE	FALSE	FALSE	FALSE	FALSE	FALSE	FALSE	FALSE	FALSE	FALSE	FALSE	FALSE	FALSE	FALSE	FALSE
14.4911	14.3916	14.4162	14.154	14.34	14.4785	14.3813	14.3478	14.8475	14.8219	14.5955	14.6483	15.7031	15.6785	14.5728	15.8335	14.6842	14.6154	14.4936	14.8837	14.3901	14.6719	14.6504	14.5135	14.5133	14.9069	14.9314	14.9052	14.9662	14.9499	15.1852	15.1713	FALSE	FALSE	FALSE	FALSE	FALSE	FALSE	FALSE	FALSE	FALSE	FALSE	FALSE	FALSE	FALSE	FALSE	FALSE	FALSE	FALSE	FALSE
11.7073	11.8373	10.8974	12.5954	13.1779	13.378	12.9888	13.1979	11.1526	11.3875	12.2654	12.0511	13.1137	13.1895	13.3583	13.4328	11.7209	11.8719	11.8885	11.9594	12.2561	12.7735	12.6589	12.9404	12.6778	12.9262	12.285	12.7324	12.0893	12.5948	12.5069	12.4481	FALSE	FALSE	FALSE	FALSE	FALSE	FALSE	FALSE	FALSE	FALSE	FALSE	FALSE	FALSE	FALSE	FALSE	FALSE	FALSE	FALSE	FALSE
18.3869	18.3778	18.5529	18.3581	18.5615	18.7078	18.8182	18.754	19.2928	19.2137	19.1074	19.0059	18.6366	18.643	18.622	18.5837	17.9378	18.0008	17.9099	17.9683	18.3412	18.407	18.4938	18.4584	18.1729	18.8825	18.2755	18.0836	18.2256	18.2998	18.2302	18.2188	FALSE	FALSE	FALSE	FALSE	FALSE	FALSE	FALSE	FALSE	FALSE	FALSE	FALSE	FALSE	FALSE	FALSE	FALSE	FALSE	FALSE	FALSE
14.9972	15.0754	15.2202	15.1183	14.5874	14.7454	14.7414	14.7771	15.2546	15.3923	15.105	15.2274	14.7965	14.906	15.0634	14.7764	14.8381	14.682	14.8776	14.8569	14.552	14.7602	14.7546	14.5557	14.7354	14.6836	14.6535	14.6404	14.7878	14.5401	14.7044	14.728	FALSE	FALSE	FALSE	FALSE	FALSE	FALSE	FALSE	FALSE	FALSE	FALSE	FALSE	FALSE	FALSE	FALSE	FALSE	FALSE	FALSE	FALSE
14.6827	14.6242	14.6751	14.957	15.4047	15.3257	15.6226	15.5124	14.9399	14.9416	15.3213	14.977	15.039	14.9873	15.0641	15.1779	14.2872	14.3697	14.2995	14.4184	15.2106	14.8862	15.0344	15.1109	14.7256	15.441	14.8314	14.7856	14.8002	14.7874	14.5987	14.705	FALSE	FALSE	FALSE	FALSE	FALSE	FALSE	FALSE	FALSE	FALSE	FALSE	FALSE	FALSE	FALSE	FALSE	FALSE	FALSE	FALSE	FALSE
12.9579	13.3125	12.9124	12.8704	NaN	NaN	NaN	11.5547	NaN	NaN	14.0437	NaN	NaN	NaN	NaN	NaN	11.8398	11.2775	11.2791	11.3186	NaN	NaN	NaN	NaN	NaN	9.9002	10.6333	NaN	NaN	NaN	NaN	NaN	FALSE	FALSE	FALSE	FALSE	FALSE	FALSE	FALSE	FALSE	FALSE	FALSE	FALSE	FALSE	FALSE	FALSE	FALSE	FALSE	FALSE	FALSE
11.8512	11.994	11.8427	12.3978	NaN	NaN	NaN	NaN	NaN	NaN	NaN	NaN	11.6228	11.55	NaN	11.6233	NaN	NaN	NaN	NaN	NaN	NaN	NaN	NaN	NaN	NaN	NaN	NaN	NaN	NaN	11.9312	NaN	FALSE	FALSE	FALSE	FALSE	FALSE	FALSE	FALSE	FALSE	FALSE	FALSE	FALSE	FALSE	FALSE	FALSE	FALSE	FALSE	FALSE	FALSE
10.8022	13.143	13.2403	11.6011	13.8715	NaN	NaN	NaN	11.6269	13.0584	10.9566	12.6784	11.7854	12.0432	11.62	13.4338	NaN	11.1273	11.0807	NaN	13.0053	12.0347	11.9972	NaN	11.2843	11.5694	12.1887	12.7037	12.7333	12.5189	12.0931	11.3884	FALSE	FALSE	FALSE	FALSE	FALSE	FALSE	FALSE	FALSE	FALSE	FALSE	FALSE	FALSE	FALSE	FALSE	FALSE	FALSE	FALSE	FALSE
11.723	11.1755	7.6717	12.6701	10.373	11.3722	10.9519	12.2349	13.2052	12.4574	11.3362	12.8523	10.6763	10.8119	10.1245	10.7532	10.5391	10.9971	10.5324	9.60552	10.2018	10.9588	10.9095	10.352	10.1816	9.64078	10.9216	10.9911	10.4721	10.6571	10.828	10.1226	FALSE	FALSE	FALSE	FALSE	FALSE	FALSE	FALSE	FALSE	FALSE	FALSE	FALSE	FALSE	FALSE	FALSE	FALSE	FALSE	FALSE	FALSE
13.4283	13.2817	14.1058	13.6195	12.1139	12.0342	12.3055	11.4686	14.0928	14.2906	13.7785	13.2886	12.2777	12.708	12.5562	12.6614	12.4717	12.3567	12.6033	12.3507	11.974	12.6913	11.9807	11.0488	12.3591	12.1176	12.4365	13.1289	12.7797	12.5497	12.9426	12.1974	FALSE	FALSE	FALSE	FALSE	FALSE	FALSE	FALSE	FALSE	FALSE	FALSE	FALSE	FALSE	FALSE	FALSE	FALSE	FALSE	FALSE	FALSE
14.4608	14.514	14.9183	14.4885	13.0577	12.9509	13.0381	12.6333	15.5341	15.445	14.9575	15.1236	14.0337	14.0191	14.1245	14.1763	12.7582	12.7673	12.884	12.604	12.8959	13.0556	13.4176	12.6579	13.278	12.9173	13.6364	14.1822	14.0021	13.707	13.627	13.3251	FALSE	FALSE	FALSE	FALSE	FALSE	FALSE	FALSE	FALSE	FALSE	FALSE	FALSE	FALSE	FALSE	FALSE	FALSE	FALSE	FALSE	FALSE
15.7427	16.2039	17.3331	16.133	15.137	14.5664	14.9593	14.8853	18.6122	18.5664	17.2959	18.0727	14.5765	15.1205	14.7895	15.6467	14.9124	14.9048	14.4265	14.9108	14.6576	15.0697	15.4796	14.1814	15.7119	14.6739	16.0885	17.2429	15.8318	15.5963	15.359	14.5928	FALSE	FALSE	FALSE	FALSE	FALSE	FALSE	FALSE	FALSE	FALSE	FALSE	FALSE	FALSE	FALSE	FALSE	FALSE	FALSE	FALSE	FALSE
11.9732	11.3655	13.0126	11.1672	NaN	11.5729	11.7473	NaN	15.4551	14.8133	13.8393	14.4084	12.3949	12.3169	11.4337	12.4659	11.1866	NaN	10.5574	11.3971	11.4715	12.4466	11.8178	13.3581	12.4555	NaN	12.7757	13.2602	12.2633	11.5379	12.1622	11.9563	FALSE	FALSE	FALSE	FALSE	FALSE	FALSE	FALSE	FALSE	FALSE	FALSE	FALSE	FALSE	FALSE	FALSE	FALSE	FALSE	FALSE	FALSE
12.5345	10.4966	12.0182	11.0427	NaN	11.3847	11.5301	NaN	13.4697	12.5356	11.8401	11.7394	8.8603	10.6383	11.782	9.28729	11.0338	9.857	11.3708	11.5413	NaN	7.40989	11.0123	11.6029	9.51056	12.396	10.5822	11.7171	10.6637	10.6849	9.41279	11.0437	FALSE	FALSE	FALSE	FALSE	FALSE	FALSE	FALSE	FALSE	FALSE	FALSE	FALSE	FALSE	FALSE	FALSE	FALSE	FALSE	FALSE	FALSE
11.0021	11.1223	12.7258	11.0615	NaN	11.0259	11.307	10.9177	16.5708	16.3098	14.7485	16.0387	12.2176	12.1339	11.4889	13.0694	NaN	11.406	11.4751	10.1929	11.9881	11.5371	12.284	11.7953	13.8825	11.2436	14.1403	15.944	12.5077	13.3946	12.9922	11.7106	FALSE	FALSE	FALSE	FALSE	FALSE	FALSE	FALSE	FALSE	FALSE	FALSE	FALSE	FALSE	FALSE	FALSE	FALSE	FALSE	FALSE	FALSE
15.5585	15.579	15.9474	15.7112	15.0769	15.4185	15.5486	15.337	16.4472	16.3048	15.8223	15.902	16.1159	16.2663	16.0576	16.1965	15.4941	15.4982	15.496	15.3281	15.4851	16.0718	16.0153	15.7337	15.8268	15.2648	15.8158	16.4112	16.3707	16.2437	16.2475	16.0001	FALSE	FALSE	FALSE	FALSE	FALSE	FALSE	FALSE	FALSE	FALSE	FALSE	FALSE	FALSE	FALSE	FALSE	FALSE	FALSE	FALSE	FALSE
16.4034	16.6351	16.7304	16.4284	15.7453	15.6534	15.598	15.7124	17.5443	17.3382	16.2638	16.9618	15.898	16.1288	16.0407	15.9981	16.1482	16.2913	15.9298	15.86	15.9165	16.339	16.2656	15.9461	16.1735	15.4642	16.2139	16.6383	16.4068	16.2986	16.1655	15.9634	FALSE	FALSE	FALSE	FALSE	FALSE	FALSE	FALSE	FALSE	FALSE	FALSE	FALSE	FALSE	FALSE	FALSE	FALSE	FALSE	FALSE	FALSE
15.29	14.7813	15.5557	15.262	14.2536	14.2518	14.4781	14.2609	16.6099	16.4373	15.4673	16.0909	14.4435	14.6561	14.1746	14.8103	14.1165	14.2232	14.2154	13.8702	14.534	15.0307	14.9782	14.3266	14.8974	14.0625	15.0969	15.7499	15.3001	15.1021	14.8939	14.5007	FALSE	FALSE	FALSE	FALSE	FALSE	FALSE	FALSE	FALSE	FALSE	FALSE	FALSE	FALSE	FALSE	FALSE	FALSE	FALSE	FALSE	FALSE
11.4625	11.3728	11.1862	11.5801	12.1081	12.9218	12.7453	12.608	11.996	11.6567	12.0717	11.7859	12.4824	12.5359	12.8823	12.7928	11.4853	11.7772	11.8885	12.0916	11.2262	11.9801	12.2475	11.9249	11.9135	11.7554	12.0895	11.7592	11.4849	12.0602	12.029	11.8724	FALSE	FALSE	FALSE	FALSE	FALSE	FALSE	FALSE	FALSE	FALSE	FALSE	FALSE	FALSE	FALSE	FALSE	FALSE	FALSE	FALSE	FALSE
11.3233	12.344	10.9346	11.2466	12.2443	10.9448	11.3735	11.0024	13.5539	13.4546	12.5342	13.2104	10.761	11.243	11.4645	11.6257	11.0605	11.4093	11.1046	NaN	10.9521	10.8764	10.7975	11.1907	12.2563	12.3274	11.8076	12.1753	NaN	11.4863	11.4232	11.2344	FALSE	FALSE	FALSE	FALSE	FALSE	FALSE	FALSE	FALSE	FALSE	FALSE	FALSE	FALSE	FALSE	FALSE	FALSE	FALSE	FALSE	FALSE
15.9327	15.9368	16.0694	15.7767	14.3935	14.1784	14.3457	14.0122	15.7221	15.9819	15.229	15.4326	13.7286	13.9229	13.6731	13.6866	14.5987	14.2618	14.4034	13.932	13.8441	14.1519	13.888	13.7866	14.0839	13.999	13.8513	14.1499	13.462	13.3641	13.7124	13.1163	FALSE	FALSE	FALSE	FALSE	FALSE	FALSE	FALSE	FALSE	FALSE	FALSE	FALSE	FALSE	FALSE	FALSE	FALSE	FALSE	FALSE	FALSE
17.1243	17.2805	17.3273	17.2519	16.6522	16.7821	16.7658	16.6353	16.6918	16.8405	16.6283	16.7594	16.5031	16.461	16.8988	16.5158	16.6775	16.9505	16.7441	16.7179	16.6223	16.8791	16.2975	16.594	16.4593	16.4312	16.4689	16.4815	16.3883	16.1622	15.9551	15.9748	FALSE	FALSE	FALSE	FALSE	FALSE	FALSE	FALSE	FALSE	FALSE	FALSE	FALSE	FALSE	FALSE	FALSE	FALSE	FALSE	FALSE	FALSE
16.6364	16.7398	16.6773	16.49	16.3549	16.2017	16.0065	16.3123	16.9703	17.0334	16.7029	16.7549	15.9222	16.1735	15.9255	16.0538	15.8757	15.9399	15.7899	15.8966	16.3405	16.4366	16.3227	16.2865	16.2661	16.4461	16.0974	16.215	15.8677	15.9776	15.9407	15.9822	FALSE	FALSE	FALSE	FALSE	FALSE	FALSE	FALSE	FALSE	FALSE	FALSE	FALSE	FALSE	FALSE	FALSE	FALSE	FALSE	FALSE	FALSE
13.8038	13.809	13.7635	13.648	13.4039	13.2583	13.2164	13.4083	14.2235	14.3437	13.9827	14.0431	13.2741	13.3494	13.2693	13.4346	13.43	13.5186	13.3688	13.4738	13.2857	13.5295	13.4328	13.3789	13.5889	13.8586	13.6271	13.6754	13.3131	13.3977	13.253	13.4373	FALSE	FALSE	FALSE	FALSE	FALSE	FALSE	FALSE	FALSE	FALSE	FALSE	FALSE	FALSE	FALSE	FALSE	FALSE	FALSE	FALSE	FALSE
14.6826	15.1303	14.7309	14.7421	14.0004	14.0471	14.1342	13.9231	15.149	15.2321	14.7476	15.0295	13.5046	13.6535	13.8213	13.7287	13.4775	13.8066	13.6914	13.5914	13.6238	13.7767	13.7718	13.419	13.8386	14.2868	13.8157	13.8601	13.3747	13.1632	13.3129	13.2905	FALSE	FALSE	FALSE	FALSE	FALSE	FALSE	FALSE	FALSE	FALSE	FALSE	FALSE	FALSE	FALSE	FALSE	FALSE	FALSE	FALSE	FALSE
NaN	11.4908	NaN	12.2473	NaN	NaN	NaN	NaN	12.2911	12.3831	NaN	12.4222	NaN	NaN	NaN	NaN	NaN	NaN	NaN	NaN	NaN	NaN	NaN	NaN	NaN	NaN	NaN	NaN	NaN	NaN	NaN	NaN	FALSE	FALSE	FALSE	FALSE	FALSE	FALSE	FALSE	FALSE	FALSE	FALSE	FALSE	FALSE	FALSE	FALSE	FALSE	FALSE	FALSE	FALSE
NaN	10.1938	NaN	10.2392	NaN	NaN	NaN	NaN	9.90229	9.60046	10.4589	12.4814	NaN	10.4717	NaN	10.4063	NaN	11.8327	10.9327	NaN	NaN	10.5422	NaN	NaN	NaN	13.2187	11.0889	11.3704	10.6234	10.9347	11.4917	11.7446	FALSE	FALSE	FALSE	FALSE	FALSE	FALSE	FALSE	FALSE	FALSE	FALSE	FALSE	FALSE	FALSE	FALSE	FALSE	FALSE	FALSE	FALSE
15.8074	15.6537	15.8572	15.6864	15.7673	15.7817	15.6434	15.8756	15.4525	15.5308	15.3367	15.4216	15.575	15.5376	15.7296	15.5295	15.5969	15.421	15.3412	15.5674	15.5352	15.578	15.6099	15.5983	15.3993	15.5264	15.3614	15.4781	15.4759	15.2726	15.3072	15.4086	FALSE	FALSE	FALSE	FALSE	FALSE	FALSE	FALSE	FALSE	FALSE	FALSE	FALSE	FALSE	FALSE	FALSE	FALSE	FALSE	FALSE	FALSE
12.7471	12.3783	11.8579	12.9835	15.2502	15.2973	14.9395	15.1665	14.6963	13.8995	15.4535	15.0397	15.812	16.0456	14.4129	16.2275	14.5501	14.8604	14.8617	14.7746	15.6896	15.725	15.4319	15.5261	16.4065	16.7841	16.111	16.5369	16.3504	16.1777	16.3215	16.2478	FALSE	FALSE	FALSE	FALSE	FALSE	FALSE	FALSE	FALSE	FALSE	FALSE	FALSE	FALSE	FALSE	FALSE	FALSE	FALSE	FALSE	FALSE
13.8633	13.7432	13.9725	13.9343	13.188	13.221	13.3443	13.594	13.7586	13.61	13.2665	13.6063	12.7535	12.7742	13.1066	12.6164	13.7286	13.5552	13.8234	13.4654	12.9892	13.5597	13.3428	13.3092	13.4498	13.1904	13.3295	12.9545	13.0316	12.8399	12.8099	12.8927	FALSE	FALSE	FALSE	FALSE	FALSE	FALSE	FALSE	FALSE	FALSE	FALSE	FALSE	FALSE	FALSE	FALSE	FALSE	FALSE	FALSE	FALSE
14.3779	14.5589	14.3253	14.469	13.872	13.6117	13.7255	13.8816	14.5182	14.5478	13.7535	14.4238	13.3644	13.3127	12.8945	13.3777	13.746	14.0524	13.5278	13.5692	13.8999	13.5024	13.6649	13.7596	13.5585	13.7898	13.8086	13.6851	13.3297	13.1766	13.1642	13.2406	FALSE	FALSE	FALSE	FALSE	FALSE	FALSE	FALSE	FALSE	FALSE	FALSE	FALSE	FALSE	FALSE	FALSE	FALSE	FALSE	FALSE	FALSE
11.8242	11.9344	11.526	12.1187	12.4679	12.6713	12.4616	12.5093	12.8544	13.0266	12.9174	13.0799	12.438	13.0488	12.8452	13.2469	11.5208	11.5978	11.8236	11.8926	11.8337	12.4155	12.2877	12.1826	12.4256	12.5934	12.4079	12.7683	12.6605	12.5202	12.825	13.0295	FALSE	FALSE	FALSE	FALSE	FALSE	FALSE	FALSE	FALSE	FALSE	FALSE	FALSE	FALSE	FALSE	FALSE	FALSE	FALSE	FALSE	FALSE
13.6374	14.1713	13.9236	13.8248	13.9278	13.5783	13.043	13.7815	14.132	14.3753	13.8631	14.1278	13.902	13.956	13.5563	13.8918	13.1582	13.3453	12.4567	12.9703	13.672	13.686	13.214	13.1792	13.3381	13.5518	13.2458	13.3577	12.8215	13.7196	13.0925	13.3434	FALSE	FALSE	FALSE	FALSE	FALSE	FALSE	FALSE	FALSE	FALSE	FALSE	FALSE	FALSE	FALSE	FALSE	FALSE	FALSE	FALSE	FALSE
13.3104	13.2175	13.1447	13.3786	13.3558	13.4256	13.4332	13.2928	14.0592	13.8661	13.7518	13.8584	13.0276	13.2946	13.1183	13.1717	12.8455	12.9624	12.7858	12.967	13.2223	13.1631	12.9899	12.8429	13.1263	13.6992	13.1816	13.0468	13.2758	12.9683	13.0256	13.2439	FALSE	FALSE	FALSE	FALSE	FALSE	FALSE	FALSE	FALSE	FALSE	FALSE	FALSE	FALSE	FALSE	FALSE	FALSE	FALSE	FALSE	FALSE
10.5347	9.72732	11.1756	9.49661	11.7523	10.643	11.1934	11.3544	11.1828	11.605	10.9874	11.5681	10.8623	11.3064	NaN	11.6983	11.2524	11.0181	11.3088	11.1967	9.98786	10.3175	10.4743	11.743	NaN	11.7843	11.9454	11.7211	11.383	11.7669	11.6915	12.0301	FALSE	FALSE	FALSE	FALSE	FALSE	FALSE	FALSE	FALSE	FALSE	FALSE	FALSE	FALSE	FALSE	FALSE	FALSE	FALSE	FALSE	FALSE
13.3718	13.3346	13.1707	13.3609	14.0456	14.1373	13.927	13.9652	13.4153	13.2111	13.6019	13.7509	13.9138	14.1854	14.0283	14.2428	14.1523	14.1799	13.9862	14.1188	14.0501	14.3662	14.1892	14.4325	14.1375	14.3712	14.2309	14.306	14.3271	14.3908	14.3883	14.3618	FALSE	FALSE	FALSE	FALSE	FALSE	FALSE	FALSE	FALSE	FALSE	FALSE	FALSE	FALSE	FALSE	FALSE	FALSE	FALSE	FALSE	FALSE
15.5916	15.4597	15.4776	15.5215	15.5981	15.6823	15.6284	15.6077	15.8934	15.8556	15.5039	15.9291	15.7459	15.7718	15.7848	15.7272	15.1473	15.3583	15.2298	15.2507	15.2204	15.1077	15.178	15.151	15.3142	15.4716	15.3168	15.376	15.3581	15.5045	15.4355	15.4619	FALSE	FALSE	FALSE	FALSE	FALSE	FALSE	FALSE	FALSE	FALSE	FALSE	FALSE	FALSE	FALSE	FALSE	FALSE	FALSE	FALSE	FALSE
13.6774	13.881	13.215	13.944	14.713	14.9293	14.909	14.8837	13.719	13.5731	14.1584	13.997	14.3205	14.5735	14.5336	14.6277	14.379	14.2988	14.2579	14.4557	14.4657	14.8547	14.7248	14.8583	14.402	14.8447	14.5197	14.5654	14.7228	14.5906	14.6863	14.7384	FALSE	FALSE	FALSE	FALSE	FALSE	FALSE	FALSE	FALSE	FALSE	FALSE	FALSE	FALSE	FALSE	FALSE	FALSE	FALSE	FALSE	FALSE
11.5178	11.5218	11.249	11.5118	11.4833	11.7777	11.628	11.1362	11.8368	11.6276	12.0518	11.3679	11.1113	11.6114	11.2078	11.6795	10.3354	10.9864	11.1941	11.1347	11.1454	10.6522	11.0674	11.0509	10.8166	11.8875	11.4222	11.5794	11.6636	11.1284	11.4314	11.6842	FALSE	FALSE	FALSE	FALSE	FALSE	FALSE	FALSE	FALSE	FALSE	FALSE	FALSE	FALSE	FALSE	FALSE	FALSE	FALSE	FALSE	FALSE
14.0819	14.1644	14.1656	14.0786	14.8664	14.9178	14.8003	14.993	15.346	15.0665	14.8151	15.1237	15.0839	15.262	14.6199	15.145	15.1968	15.159	14.5722	15.1138	15.5157	15.479	15.5222	15.4834	15.2974	15.1172	15.6635	15.4199	15.7919	15.7537	15.6057	15.7798	FALSE	FALSE	FALSE	FALSE	FALSE	FALSE	FALSE	FALSE	FALSE	FALSE	FALSE	FALSE	FALSE	FALSE	FALSE	FALSE	FALSE	FALSE
12.3713	10.8231	11.1712	11.8452	11.2656	11.5785	11.5377	11.6446	12.2342	12.2512	12.0048	12.1077	10.716	12.3843	11.128	11.5765	11.8871	11.3209	11.532	11.3897	9.31502	11.1141	11.5295	11.2241	11.6167	12.2093	11.0845	11.7071	11.4841	11.0879	11.0799	11.762	FALSE	FALSE	FALSE	FALSE	FALSE	FALSE	FALSE	FALSE	FALSE	FALSE	FALSE	FALSE	FALSE	FALSE	FALSE	FALSE	FALSE	FALSE
20.7251	20.8131	20.6961	20.8015	21.3858	21.483	21.3905	21.3845	20.9029	21.0054	21.2994	21.205	21.2243	21.372	21.3341	21.3716	21.1193	21.0332	20.7945	20.9816	21.285	21.4869	21.2619	21.23	21.1487	21.2208	20.9409	21.1487	21.0535	21.2391	21.3218	21.2912	FALSE	FALSE	FALSE	FALSE	FALSE	FALSE	FALSE	FALSE	FALSE	FALSE	FALSE	FALSE	FALSE	FALSE	FALSE	FALSE	FALSE	FALSE
15.6413	15.596	15.643	15.7597	15.5893	15.4671	15.5859	15.5837	15.917	15.8253	15.876	15.7636	14.3276	15.4846	15.5417	15.4634	15.6415	15.6106	15.6444	15.6843	15.4749	15.5396	15.5605	15.5106	15.5671	15.6336	15.6044	15.5718	14.3942	15.4782	15.5632	15.4993	FALSE	FALSE	FALSE	FALSE	FALSE	FALSE	FALSE	FALSE	FALSE	FALSE	FALSE	FALSE	FALSE	FALSE	FALSE	FALSE	FALSE	FALSE
15.2822	14.9135	15.2749	15.3244	15.2051	15.3329	15.2624	15.1607	16.042	15.8967	15.8348	15.6778	15.2497	15.3587	15.1573	15.2431	15.2578	15.1199	15.3321	15.0834	15.1306	15.2084	15.2677	15.0398	15.1249	14.9732	15.2972	15.1393	15.2142	15.2264	15.3047	15.2397	FALSE	FALSE	FALSE	FALSE	FALSE	FALSE	FALSE	FALSE	FALSE	FALSE	FALSE	FALSE	FALSE	FALSE	FALSE	FALSE	FALSE	FALSE
9.21349	9.24086	10.2193	9.63904	11.2554	10.5958	11.5097	11.7651	10.9193	10.177	12.3565	11.2324	11.2825	11.1466	12.1082	10.8941	11.1259	NaN	9.56311	8.8223	9.9618	10.2328	NaN	10.7961	10.4488	9.93064	10.5353	10.738	11.0243	11.1272	11.6091	10.9821	FALSE	FALSE	FALSE	FALSE	FALSE	FALSE	FALSE	FALSE	FALSE	FALSE	FALSE	FALSE	FALSE	FALSE	FALSE	FALSE	FALSE	FALSE
16.4817	16.5286	16.6109	16.3999	16.5111	16.3906	16.2206	16.3803	16.0338	16.3509	15.9912	16.2398	16.3574	16.58	16.528	16.3607	16.5846	16.611	16.3509	16.4483	16.5	16.5052	16.2477	16.3977	16.2747	16.0921	16.1963	16.236	16.0912	16.1653	16.186	16.1249	FALSE	FALSE	FALSE	FALSE	FALSE	FALSE	FALSE	FALSE	FALSE	FALSE	FALSE	FALSE	FALSE	FALSE	FALSE	FALSE	FALSE	FALSE
18.9416	19.4028	19.291	19.2935	19.1323	19.7638	19.9445	19.856	18.4146	18.7752	18.8923	18.7885	19.3918	19.2328	19.4416	19.359	19.2506	19.5945	19.4955	19.3363	19.5111	19.2401	19.3619	19.4775	18.9998	18.7758	19.0002	19.0197	18.8786	19.1027	19.1866	18.8306	FALSE	FALSE	FALSE	FALSE	FALSE	FALSE	FALSE	FALSE	FALSE	FALSE	FALSE	FALSE	FALSE	FALSE	FALSE	FALSE	FALSE	FALSE
13.8441	13.9548	14.3083	14.1269	14.2099	14.1982	13.9039	14.2208	13.7649	13.9791	13.6887	14.0493	13.8725	13.8218	13.9084	13.9556	13.2435	13.7204	13.348	13.5851	14.1946	13.5363	14.0436	13.9459	13.5636	13.8979	14.0159	13.8481	13.4328	13.3733	13.9611	13.7846	FALSE	FALSE	FALSE	FALSE	FALSE	FALSE	FALSE	FALSE	FALSE	FALSE	FALSE	FALSE	FALSE	FALSE	FALSE	FALSE	FALSE	FALSE
13.8252	14.0567	14.1807	13.8621	13.694	13.1437	12.9309	13.3945	14.3017	14.4003	14.1311	14.3405	13.3208	13.7244	13.5255	13.6235	13.4201	13.5466	13.3328	13.7215	13.1768	13.0902	13.4124	13.1336	13.6333	13.5844	13.3995	13.4418	13.7223	13.5622	13.3989	13.3518	FALSE	FALSE	FALSE	FALSE	FALSE	FALSE	FALSE	FALSE	FALSE	FALSE	FALSE	FALSE	FALSE	FALSE	FALSE	FALSE	FALSE	FALSE
19.5337	19.7056	19.8978	19.8002	19.3541	19.253	19.4139	19.3115	20.0466	20.1396	19.4372	19.8626	19.0917	19.0822	19.2054	18.2972	19.1785	19.1895	19.4509	18.9692	19.2807	19.2809	19.3695	19.4609	19.1984	19.0459	19.3999	19.2208	19.0873	19.1655	19.3045	19.3794	FALSE	FALSE	FALSE	FALSE	FALSE	FALSE	FALSE	FALSE	FALSE	FALSE	FALSE	FALSE	FALSE	FALSE	FALSE	FALSE	FALSE	FALSE
19.0685	19.05	18.8372	19.0036	19.0812	19.058	19.1486	19.1415	18.5528	18.4933	18.5418	18.4861	18.7814	18.8234	18.9854	18.7055	18.5589	18.65	18.6366	18.6764	18.8178	18.7678	18.9215	18.8268	18.3658	18.4329	18.5044	18.4615	18.484	18.5581	18.6	18.5916	FALSE	FALSE	FALSE	FALSE	FALSE	FALSE	FALSE	FALSE	FALSE	FALSE	FALSE	FALSE	FALSE	FALSE	FALSE	FALSE	FALSE	FALSE
16.773	16.6702	16.7481	16.6001	16.4658	16.2983	16.4917	16.4614	16.341	16.5109	16.2352	16.1328	16.5618	16.5045	16.3853	16.4917	16.763	16.6986	16.7682	16.7244	16.3862	16.4483	16.4995	16.5075	16.4567	16.4279	16.5115	16.5317	16.5265	16.4976	16.5034	16.5565	FALSE	FALSE	FALSE	FALSE	FALSE	FALSE	FALSE	FALSE	FALSE	FALSE	FALSE	FALSE	FALSE	FALSE	FALSE	FALSE	FALSE	FALSE
17.5686	17.4541	17.3539	17.2985	18.2064	18.3135	18.0167	18.2535	17.7778	17.6033	17.8098	17.7155	18.2891	18.1975	18.2272	18.3102	18.2114	18.0835	17.9283	17.921	18.4823	18.2929	17.9722	18.3217	18.2938	18.3345	18.4172	18.2927	18.5984	18.4005	18.3855	18.4193	FALSE	FALSE	FALSE	FALSE	FALSE	FALSE	FALSE	FALSE	FALSE	FALSE	FALSE	FALSE	FALSE	FALSE	FALSE	FALSE	FALSE	FALSE
15.3486	15.1797	15.2187	15.4818	13.4646	14.7208	14.884	15.3063	15.1144	15.3642	15.2352	14.8848	14.7433	14.6614	14.2522	14.262	15.0505	14.8974	14.7451	14.355	14.5664	14.1693	14.3273	14.6166	14.1949	14.6663	14.4796	14.3405	14.3273	14.4235	14.3012	14.1644	FALSE	FALSE	FALSE	FALSE	FALSE	FALSE	FALSE	FALSE	FALSE	FALSE	FALSE	FALSE	FALSE	FALSE	FALSE	FALSE	FALSE	FALSE
13.2559	13.5685	13.3098	13.0913	13.0237	13.292	12.9254	13.2717	13.1955	13.3641	12.6442	13.1393	13.2412	13.3835	13.5569	13.2826	13.365	13.393	13.1257	13.2485	13.2391	13.3412	13.2395	13.0135	13.2594	13.2733	13.0423	12.8854	13.0991	13.3576	13.0298	13.1401	FALSE	FALSE	FALSE	FALSE	FALSE	FALSE	FALSE	FALSE	FALSE	FALSE	FALSE	FALSE	FALSE	FALSE	FALSE	FALSE	FALSE	FALSE
12.9143	12.9471	13.0135	12.5505	12.8572	12.9538	13.1061	12.8301	14.0662	14.266	13.5373	13.9506	12.8979	13.2537	12.8658	13.1195	12.5867	12.4401	11.7377	12.922	13.1798	12.2137	12.9385	12.519	13.1356	13.7029	13.1696	12.7614	13.0414	12.9993	12.5797	13.1831	FALSE	FALSE	FALSE	FALSE	FALSE	FALSE	FALSE	FALSE	FALSE	FALSE	FALSE	FALSE	FALSE	FALSE	FALSE	FALSE	FALSE	FALSE
14.0997	14.0188	14.3865	14.171	13.4818	13.553	13.3826	13.4219	14.5845	14.9075	14.1385	14.5945	13.5103	13.317	12.6987	12.9452	13.0447	13.1657	12.9991	13.0214	13.0066	12.6999	12.9241	12.8968	13.2059	14.2656	13.1773	12.898	12.7392	12.8987	12.9615	13.118	FALSE	FALSE	FALSE	FALSE	FALSE	FALSE	FALSE	FALSE	FALSE	FALSE	FALSE	FALSE	FALSE	FALSE	FALSE	FALSE	FALSE	FALSE
12.8216	12.9155	12.4486	12.4925	12.9173	13.1567	12.6375	12.9811	12.728	12.5729	12.8747	12.866	13.0337	13.2898	12.6505	12.9785	12.9147	13.1908	13.0938	12.9973	12.4878	12.9018	12.95	13.0567	12.6919	12.8302	12.7278	13.0574	13.0532	13.0818	13.0138	13.0882	FALSE	FALSE	FALSE	FALSE	FALSE	FALSE	FALSE	FALSE	FALSE	FALSE	FALSE	FALSE	FALSE	FALSE	FALSE	FALSE	FALSE	FALSE
15.4601	15.4405	15.6301	15.6107	14.7982	14.8688	14.7956	14.917	14.7988	14.928	14.7456	14.785	14.4844	14.8213	14.7038	14.7474	15.0544	15.1504	14.7696	15.0844	14.651	14.7462	14.6378	14.3592	14.2463	14.3802	14.1619	14.222	14.3476	14.4355	14.3425	14.4694	FALSE	FALSE	FALSE	FALSE	FALSE	FALSE	FALSE	FALSE	FALSE	FALSE	FALSE	FALSE	FALSE	FALSE	FALSE	FALSE	FALSE	FALSE
17.4026	17.371	17.5234	17.3274	15.7795	14.7989	15.0396	14.846	16.1553	16.2663	15.4211	15.8711	15.4637	15.5147	15.3756	15.4456	15.919	15.9061	16.0671	15.4875	15.0616	13.7127	14.2652	14.1895	14.2418	14.7381	14.1962	14.0574	14.5116	14.3957	14.241	14.6314	FALSE	FALSE	FALSE	FALSE	FALSE	FALSE	FALSE	FALSE	FALSE	FALSE	FALSE	FALSE	FALSE	FALSE	FALSE	FALSE	FALSE	FALSE
16.287	16.0332	15.9132	16.0127	16.5659	16.5115	16.3367	16.5393	15.8518	15.6195	15.9358	15.8626	16.4996	16.6173	15.9923	16.4933	16.5876	16.6163	16.5873	16.7089	16.369	16.5594	16.5756	16.441	16.4072	16.5202	16.3102	16.3731	16.631	16.5064	16.552	16.6258	FALSE	FALSE	FALSE	FALSE	FALSE	FALSE	FALSE	FALSE	FALSE	FALSE	FALSE	FALSE	FALSE	FALSE	FALSE	FALSE	FALSE	FALSE
13.8256	14.1393	14.3704	14.2582	14.9034	14.9427	14.7182	14.8834	13.4009	13.7916	14.5447	13.4539	14.5798	14.6256	13.9219	15.0492	14.9655	14.6721	14.2816	14.9891	15.3069	15.006	14.9863	15.0774	14.4954	14.5504	14.4665	14.4036	14.7349	14.8887	15.6928	15.7929	FALSE	FALSE	FALSE	FALSE	FALSE	FALSE	FALSE	FALSE	FALSE	FALSE	FALSE	FALSE	FALSE	FALSE	FALSE	FALSE	FALSE	FALSE
15.2676	15.1965	14.8893	15.022	14.4969	14.6837	14.5525	14.6869	15.0885	15.1092	14.6559	15.0207	14.6373	14.8416	14.7136	14.6289	14.8067	14.8382	14.8225	14.8988	14.4849	14.3155	14.4641	14.3752	14.4766	14.6822	14.3852	14.5485	14.817	14.6495	14.6178	14.4556	FALSE	FALSE	FALSE	FALSE	FALSE	FALSE	FALSE	FALSE	FALSE	FALSE	FALSE	FALSE	FALSE	FALSE	FALSE	FALSE	FALSE	FALSE
18.1974	17.6698	17.3374	17.8485	18.8034	18.9087	18.8759	18.9439	17.673	17.6258	18.1387	18.0383	19.0906	19.2436	19.4271	19.0534	20.0696	20.0687	20.0358	20.0139	19.5576	19.745	19.5665	19.7335	19.5501	19.1787	19.5248	19.7441	19.7823	19.9253	19.9165	19.8259	FALSE	FALSE	FALSE	FALSE	FALSE	FALSE	FALSE	FALSE	FALSE	FALSE	FALSE	FALSE	FALSE	FALSE	FALSE	FALSE	FALSE	FALSE
19.4498	18.9766	18.1982	19.2231	21.2332	21.4284	21.24	21.3878	19.5619	19.0705	20.4271	19.9852	21.1956	21.3506	21.1907	21.2155	21.4797	21.4146	21.4398	21.4892	21.6948	22.0101	21.7514	21.8562	21.7917	21.1723	21.701	21.8011	21.9267	21.8601	21.9255	21.9324	FALSE	FALSE	FALSE	FALSE	FALSE	FALSE	FALSE	FALSE	FALSE	FALSE	FALSE	FALSE	FALSE	FALSE	FALSE	FALSE	FALSE	FALSE
13.9574	13.6282	13.4711	13.5353	14.15	14.0934	14.0552	14.1404	14.045	13.8968	13.9636	13.8028	14.1763	14.1867	14.2841	14.056	15.0732	14.9139	14.9515	14.845	14.7128	14.6684	14.7084	14.5678	14.9357	14.4231	14.7751	14.6989	14.9047	14.6942	14.6788	14.8108	FALSE	FALSE	FALSE	FALSE	FALSE	FALSE	FALSE	FALSE	FALSE	FALSE	FALSE	FALSE	FALSE	FALSE	FALSE	FALSE	FALSE	FALSE
15.5361	15.4977	15.3609	15.5955	16.1089	16.2023	16.1037	16.3019	15.2911	15.3323	15.4375	15.385	16.2668	16.1972	16.2854	16.238	16.2618	16.3689	16.2485	16.3075	16.3484	16.3658	16.3928	16.4727	16.1216	15.7851	16.3071	16.1979	16.4802	16.7215	16.4667	16.4422	FALSE	FALSE	FALSE	FALSE	FALSE	FALSE	FALSE	FALSE	FALSE	FALSE	FALSE	FALSE	FALSE	FALSE	FALSE	FALSE	FALSE	FALSE
13.9684	14.2656	13.5792	14.3955	16.6703	16.4456	15.9469	16.3088	14.7629	14.2167	15.729	15.5813	16.3892	16.6218	16.4998	16.4739	15.6171	15.7197	15.201	15.6926	16.5273	16.6571	16.6112	16.56	16.5509	17.5898	16.5776	16.6628	16.7749	16.8813	16.7012	16.7626	FALSE	FALSE	FALSE	FALSE	FALSE	FALSE	FALSE	FALSE	FALSE	FALSE	FALSE	FALSE	FALSE	FALSE	FALSE	FALSE	FALSE	FALSE
13.1079	13.0056	13.0457	12.9689	12.8669	12.2811	11.7471	12.4616	13.6171	13.5448	12.8858	13.4811	12.8074	13.3109	12.83	13.0073	12.8232	12.7875	12.7046	12.939	11.8168	12.6754	12.3092	12.2929	12.8313	13.1826	12.9729	13.1704	12.9979	13.3395	12.9757	13.1755	FALSE	FALSE	FALSE	FALSE	FALSE	FALSE	FALSE	FALSE	FALSE	FALSE	FALSE	FALSE	FALSE	FALSE	FALSE	FALSE	FALSE	FALSE
13.5783	13.5714	13.3868	13.7044	14.7887	15.098	14.8735	14.9924	14.356	14.0982	14.412	14.2509	15.0244	15.2072	14.7883	15.4297	14.2816	14.2439	13.9996	14.0265	14.7434	15.0254	14.6638	14.5664	14.6308	14.6013	14.6483	14.6063	14.889	14.9896	14.9369	14.9485	FALSE	FALSE	FALSE	FALSE	FALSE	FALSE	FALSE	FALSE	FALSE	FALSE	FALSE	FALSE	FALSE	FALSE	FALSE	FALSE	FALSE	FALSE
10.95	10.588	9.13983	11.468	11.922	13.3959	13.0831	12.9842	9.90801	10.5413	12.0958	10.4556	12.6372	12.4929	13.4457	13.1842	13.3452	12.8256	12.6235	12.6682	12.7031	12.77	12.7145	12.5828	11.6114	11.9921	11.931	10.9305	12.159	12.188	12.8933	12.8906	FALSE	FALSE	FALSE	FALSE	FALSE	FALSE	FALSE	FALSE	FALSE	FALSE	FALSE	FALSE	FALSE	FALSE	FALSE	FALSE	FALSE	FALSE
18.4792	18.3778	18.0766	18.3082	18.9319	19.0564	18.8154	18.9798	18.2579	18.214	18.3654	18.3623	19.3352	19.5276	18.6797	19.1684	19.452	19.3538	19.1733	19.2732	18.9597	19.1601	18.9729	18.9944	18.9	19.0455	18.962	18.9624	19.0378	19.2033	19.1827	19.1003	FALSE	FALSE	FALSE	FALSE	FALSE	FALSE	FALSE	FALSE	FALSE	FALSE	FALSE	FALSE	FALSE	FALSE	FALSE	FALSE	FALSE	FALSE
16.657	16.445	16.3954	16.6011	16.9266	17.1733	17.0109	16.9511	16.3704	16.3686	16.4107	16.3106	17.041	17.2612	16.8687	17.0731	17.4785	17.3693	17.2589	17.3682	16.9208	17.3188	16.9969	16.9738	16.7659	16.9905	16.8249	16.8856	16.8456	17.0791	17.0573	16.9099	FALSE	FALSE	FALSE	FALSE	FALSE	FALSE	FALSE	FALSE	FALSE	FALSE	FALSE	FALSE	FALSE	FALSE	FALSE	FALSE	FALSE	FALSE
NaN	12.1176	NaN	NaN	13.9749	12.3193	12.2491	14.0144	13.2763	12.4566	12.4274	NaN	13.2339	13.8589	NaN	13.0427	12.9911	12.6366	12.5207	12.937	11.6484	NaN	13.177	11.1176	13.3657	13.3174	NaN	12.8129	NaN	11.9539	13.0403	11.8171	FALSE	FALSE	FALSE	FALSE	FALSE	FALSE	FALSE	FALSE	FALSE	FALSE	FALSE	FALSE	FALSE	FALSE	FALSE	FALSE	FALSE	FALSE
11.0093	11.0732	10.5474	11.2473	12.0131	11.9824	11.3363	11.4029	10.5895	10.2712	11.0466	10.7143	11.2753	11.6352	11.0716	11.5418	10.9821	11.5696	10.7779	11.2429	11.6686	11.3237	11.7088	11.587	11.8043	12.8768	11.5818	11.6894	11.6078	11.5392	11.3687	11.5946	FALSE	FALSE	FALSE	FALSE	FALSE	FALSE	FALSE	FALSE	FALSE	FALSE	FALSE	FALSE	FALSE	FALSE	FALSE	FALSE	FALSE	FALSE
12.9634	13.2876	12.8205	13.2951	14.2481	14.2056	14.1561	14.1161	13.4835	13.0445	13.6283	13.4657	14.1606	14.1111	13.986	14.2318	13.7522	13.7609	13.5952	13.7714	14.0109	14.0362	14.1279	14.0651	14.0126	14.7653	14.1543	14.1602	14.132	14.2044	14.1797	14.1107	FALSE	FALSE	FALSE	FALSE	FALSE	FALSE	FALSE	FALSE	FALSE	FALSE	FALSE	FALSE	FALSE	FALSE	FALSE	FALSE	FALSE	FALSE
12.7764	11.8278	12.0378	12.2633	10.1461	11.4686	11.6369	11.7694	13.2603	13.0392	11.9282	12.682	11.4045	12.5313	11.7613	11.4767	11.7407	11.4659	11.6031	11.2453	10.9229	10.8282	10.8649	10.9761	11.7662	12.2109	11.6354	11.7011	11.7291	11.4894	11.6993	11.53	FALSE	FALSE	FALSE	FALSE	FALSE	FALSE	FALSE	FALSE	FALSE	FALSE	FALSE	FALSE	FALSE	FALSE	FALSE	FALSE	FALSE	FALSE
NaN	10.8443	10.4875	NaN	NaN	10.9251	11.678	10.5531	12.2588	12.0194	10.5832	12.1946	12.1616	12.6483	12.024	12.9834	11.1103	12.4803	12.704	NaN	NaN	12.8111	12.8229	11.5051	11.8251	12.3951	12.6333	12.4675	12.2114	12.4831	12.2746	12.5805	FALSE	FALSE	FALSE	FALSE	FALSE	FALSE	FALSE	FALSE	FALSE	FALSE	FALSE	FALSE	FALSE	FALSE	FALSE	FALSE	FALSE	FALSE
13.8672	14.3102	13.7122	14.2282	14.2796	13.7483	13.9476	14.1827	14.5627	14.6624	14.4144	14.6246	14.0208	13.9299	13.873	14.0809	13.3958	13.5681	13.3575	13.5914	13.8549	13.6538	13.6727	13.9145	13.7327	14.2464	13.7105	13.7388	13.5023	14.0257	13.562	13.7665	FALSE	FALSE	FALSE	FALSE	FALSE	FALSE	FALSE	FALSE	FALSE	FALSE	FALSE	FALSE	FALSE	FALSE	FALSE	FALSE	FALSE	FALSE
13.3278	13.6852	13.1799	13.456	13.4248	13.5242	13.4949	13.305	13.6757	13.5174	13.5145	13.5954	13.2539	13.4027	12.8163	13.3861	13.1147	13.0549	13.0446	12.9816	12.956	13.0529	12.9581	13.1026	12.8352	13.4549	13.0202	12.9948	13.1815	13.0639	12.9346	13.0979	FALSE	FALSE	FALSE	FALSE	FALSE	FALSE	FALSE	FALSE	FALSE	FALSE	FALSE	FALSE	FALSE	FALSE	FALSE	FALSE	FALSE	FALSE
12.2918	10.842	12.431	12.1072	12.3532	12.1389	12.0341	11.9543	12.9795	12.7868	12.6026	12.9125	11.9815	11.6607	12.6444	11.8182	11.7345	11.6211	11.1335	11.9399	10.6864	12.0854	12.2925	11.3033	12.1662	12.3966	12.4077	12.2089	11.6019	11.7723	11.223	11.9057	FALSE	FALSE	FALSE	FALSE	FALSE	FALSE	FALSE	FALSE	FALSE	FALSE	FALSE	FALSE	FALSE	FALSE	FALSE	FALSE	FALSE	FALSE
13.4922	13.3139	13.4457	13.5626	14.3009	14.3308	14.4148	14.427	14.0989	13.9328	14.1519	14.0248	14.2185	14.1636	14.4188	14.2537	13.0963	13.1957	13.1495	13.4121	14.1612	14.0118	14.0946	14.0967	13.9726	14.5247	13.9174	14.0506	14.0622	13.7644	13.9801	13.8809	FALSE	FALSE	FALSE	FALSE	FALSE	FALSE	FALSE	FALSE	FALSE	FALSE	FALSE	FALSE	FALSE	FALSE	FALSE	FALSE	FALSE	FALSE
NaN	NaN	NaN	NaN	NaN	NaN	NaN	NaN	NaN	NaN	NaN	11.0162	NaN	NaN	NaN	NaN	NaN	NaN	NaN	NaN	NaN	10.1092	9.25205	NaN	9.64668	13.3773	10.7484	10.4307	NaN	10.2864	10.1324	9.72843	FALSE	FALSE	FALSE	FALSE	FALSE	FALSE	FALSE	FALSE	FALSE	FALSE	FALSE	FALSE	FALSE	FALSE	FALSE	FALSE	FALSE	FALSE
13.2621	13.279	13.2472	13.369	14.1069	13.8961	14.2273	14.2165	14.2886	14.3423	14.7284	14.6764	13.8148	13.9668	13.566	13.9792	12.7842	12.8319	13.4397	13.6391	14.5643	14.6275	14.8105	14.3279	14.5733	16.6267	14.3017	14.5206	14.2261	14.2332	14.1218	14.2447	FALSE	FALSE	FALSE	FALSE	FALSE	FALSE	FALSE	FALSE	FALSE	FALSE	FALSE	FALSE	FALSE	FALSE	FALSE	FALSE	FALSE	FALSE
10.9099	9.5736	NaN	10.1157	10.9283	11.1056	9.70548	11.2365	10.7838	11.3792	10.8014	10.6969	10.5684	11.4459	NaN	11.3932	10.5812	10.7964	11.2396	9.94975	NaN	10.7376	10.7498	9.49674	11.1794	11.077	11.0386	10.3954	11.2159	10.5863	10.78	11.1933	FALSE	FALSE	FALSE	FALSE	FALSE	FALSE	FALSE	FALSE	FALSE	FALSE	FALSE	FALSE	FALSE	FALSE	FALSE	FALSE	FALSE	FALSE
9.25891	10.6664	9.61721	11.2673	8.50863	8.64701	NaN	NaN	11.0099	12.0723	10.8012	10.081	8.89259	11.0267	8.12698	10.9646	9.64368	9.56813	9.5537	9.00421	NaN	8.00818	10.373	NaN	10.2772	9.20921	10.878	10.8532	10.1851	11.1055	10.3141	9.96166	FALSE	FALSE	FALSE	FALSE	FALSE	FALSE	FALSE	FALSE	FALSE	FALSE	FALSE	FALSE	FALSE	FALSE	FALSE	FALSE	FALSE	FALSE
12.9918	12.8622	13.5215	12.894	12.5508	11.6048	11.8209	11.698	14.4191	14.6003	13.3993	14.3385	12.7571	12.7926	12.4312	12.8692	11.9205	12.1145	11.8668	12.0584	12.7069	11.3295	12.398	12.0445	12.9355	13.0633	12.9716	12.6524	12.4286	12.974	12.3093	13.0531	FALSE	FALSE	FALSE	FALSE	FALSE	FALSE	FALSE	FALSE	FALSE	FALSE	FALSE	FALSE	FALSE	FALSE	FALSE	FALSE	FALSE	FALSE
13.8077	13.6027	13.818	13.5217	13.953	13.47	13.5515	13.7327	13.5405	13.9643	13.5381	13.5995	14.0686	13.9053	13.937	13.8714	13.6774	13.5648	13.482	13.556	14.0756	13.7861	13.9171	13.789	13.7216	14.005	13.9321	13.8544	13.9283	13.8155	13.7268	13.991	FALSE	FALSE	FALSE	FALSE	FALSE	FALSE	FALSE	FALSE	FALSE	FALSE	FALSE	FALSE	FALSE	FALSE	FALSE	FALSE	FALSE	FALSE
16.2044	16.1558	16.1093	16.0508	16.0237	16.0003	16.1003	15.9962	15.5041	15.6891	15.5315	15.6386	15.6954	15.664	15.6749	15.6181	15.9286	15.9287	15.8865	15.8688	15.8884	15.9264	15.8885	15.8851	15.5019	15.7146	15.5408	15.655	15.6343	15.5327	15.5316	15.5122	FALSE	FALSE	FALSE	FALSE	FALSE	FALSE	FALSE	FALSE	FALSE	FALSE	FALSE	FALSE	FALSE	FALSE	FALSE	FALSE	FALSE	FALSE
15.6716	15.5439	15.5542	15.6183	15.9441	15.8737	15.9206	15.9214	15.9592	15.6886	15.846	15.7964	15.8059	15.8594	15.744	15.8577	15.7636	15.7264	15.7973	15.8192	15.7938	15.8175	15.7849	15.8637	15.8988	16.0725	15.895	15.87	15.7706	15.6828	15.6984	15.6928	FALSE	FALSE	FALSE	FALSE	FALSE	FALSE	FALSE	FALSE	FALSE	FALSE	FALSE	FALSE	FALSE	FALSE	FALSE	FALSE	FALSE	FALSE
17.077	16.9152	17.1944	17.0525	16.7914	16.4015	16.412	16.4337	17.0025	16.9961	16.6439	16.9944	16.8679	17.0478	17.1069	16.9722	17.0183	17.0213	16.7179	16.7961	16.8286	16.7577	16.4523	16.637	16.8056	16.9616	16.7775	16.8481	16.7696	17.0552	16.8159	16.8094	FALSE	FALSE	FALSE	FALSE	FALSE	FALSE	FALSE	FALSE	FALSE	FALSE	FALSE	FALSE	FALSE	FALSE	FALSE	FALSE	FALSE	FALSE
15.4285	15.3413	15.4195	15.3062	15.2647	15.1054	15.404	15.2664	15.5317	15.4257	15.2831	15.4221	15.1549	15.2917	15.0207	15.131	15.3603	15.215	15.4381	15.4328	15.2616	15.2611	15.4032	15.3574	15.2996	15.5713	15.3738	15.4297	15.4376	15.0888	15.195	15.2548	FALSE	FALSE	FALSE	FALSE	FALSE	FALSE	FALSE	FALSE	FALSE	FALSE	FALSE	FALSE	FALSE	FALSE	FALSE	FALSE	FALSE	FALSE
15.9776	15.9191	16.1608	15.999	16.3099	15.981	16.176	15.8787	16.6535	16.7575	16.0858	16.5385	16.0368	16.1934	15.2106	16.2442	15.2516	14.8592	15.3964	15.0831	15.9241	15.7768	15.8442	15.7167	15.5792	16.0276	15.5852	15.5815	15.375	15.7255	15.3688	15.6214	FALSE	FALSE	FALSE	FALSE	FALSE	FALSE	FALSE	FALSE	FALSE	FALSE	FALSE	FALSE	FALSE	FALSE	FALSE	FALSE	FALSE	FALSE
17.6069	17.6171	17.4769	17.4491	18.181	18.143	18.0481	18.0827	17.5464	17.574	17.7116	17.7234	18.23	18.3603	18.4361	18.2658	18.0445	18.0906	18.0714	18.0444	18.136	18.25	18.1606	18.2326	18.0277	18.1092	17.9132	17.9927	18.1097	18.1202	18.1359	18.1105	FALSE	FALSE	FALSE	FALSE	FALSE	FALSE	FALSE	FALSE	FALSE	FALSE	FALSE	FALSE	FALSE	FALSE	FALSE	FALSE	FALSE	FALSE
15.22	15.1332	14.9344	15.0816	14.546	14.6124	14.5805	14.618	14.9747	14.9119	14.9998	14.8157	14.3935	14.5217	14.456	14.3636	15.2251	15.1672	15.075	15.0643	14.5509	14.7053	14.7097	14.7471	14.851	14.6986	14.754	14.6486	14.9257	14.7434	14.7526	14.7157	FALSE	FALSE	FALSE	FALSE	FALSE	FALSE	FALSE	FALSE	FALSE	FALSE	FALSE	FALSE	FALSE	FALSE	FALSE	FALSE	FALSE	FALSE
18.4915	18.7875	18.532	18.7018	18.5786	18.9343	18.9835	18.9053	17.5494	17.5974	17.8307	17.7095	18.2683	18.2454	17.6814	18.1707	19.1645	19.3033	19.2457	18.8252	18.9989	18.9564	18.8193	18.8337	18.4169	18.2491	18.3379	18.2532	18.2937	18.412	18.4836	18.2667	FALSE	FALSE	FALSE	FALSE	FALSE	FALSE	FALSE	FALSE	FALSE	FALSE	FALSE	FALSE	FALSE	FALSE	FALSE	FALSE	FALSE	FALSE
19.0139	18.9418	19.0301	19.1665	18.5866	18.7345	18.7467	18.6332	19.0035	18.8784	19.0189	18.8304	18.5085	18.4122	18.6076	18.4603	19.133	19.0877	19.272	18.977	18.7539	18.6964	18.7701	18.7511	18.5328	18.4093	18.6847	18.5745	18.7821	18.6743	18.7582	18.5873	FALSE	FALSE	FALSE	FALSE	FALSE	FALSE	FALSE	FALSE	FALSE	FALSE	FALSE	FALSE	FALSE	FALSE	FALSE	FALSE	FALSE	FALSE
18.0651	18.0295	18.0353	17.8805	17.9645	17.8518	17.8209	17.9006	17.948	18.0659	17.8563	17.8964	18.2237	18.3864	18.0739	18.1989	18.2859	18.25	18.2298	18.2635	18.0424	18.1299	18.1406	18.0809	18.18	18.0576	18.1797	18.2347	18.2407	18.3617	18.3272	18.3677	FALSE	FALSE	FALSE	FALSE	FALSE	FALSE	FALSE	FALSE	FALSE	FALSE	FALSE	FALSE	FALSE	FALSE	FALSE	FALSE	FALSE	FALSE
14.2374	14.838	15.0725	14.9238	14.6788	15.2667	14.6194	14.6855	14.6351	14.3559	15.425	14.3869	14.6477	14.519	14.9949	15.0737	14.6395	13.9715	13.5167	14.2688	15.4061	14.6494	14.7894	14.3834	14.0519	13.5817	13.8768	13.6055	14.0114	14.5001	14.9957	15.3133	FALSE	FALSE	FALSE	FALSE	FALSE	FALSE	FALSE	FALSE	FALSE	FALSE	FALSE	FALSE	FALSE	FALSE	FALSE	FALSE	FALSE	FALSE
17.7651	17.6675	17.7231	17.7327	17.934	17.926	17.9887	17.8774	17.8491	17.8266	17.8458	17.8094	17.9518	17.9864	17.6415	17.9412	17.8748	17.768	17.8205	17.7893	17.9096	17.8206	17.9043	17.8842	17.7842	18.0085	17.8535	17.863	18.0428	17.8875	17.9536	17.9805	FALSE	FALSE	FALSE	FALSE	FALSE	FALSE	FALSE	FALSE	FALSE	FALSE	FALSE	FALSE	FALSE	FALSE	FALSE	FALSE	FALSE	FALSE
16.5625	16.5442	16.6306	16.7252	16.5767	16.7707	16.9276	16.9884	16.1253	16.1383	16.3266	16.196	16.5508	16.5115	16.6855	16.6404	16.4865	16.5318	16.4163	16.4689	16.6712	16.5416	16.4738	16.5582	16.318	16.306	16.2399	16.1858	16.3188	16.3618	16.2225	16.1771	FALSE	FALSE	FALSE	FALSE	FALSE	FALSE	FALSE	FALSE	FALSE	FALSE	FALSE	FALSE	FALSE	FALSE	FALSE	FALSE	FALSE	FALSE
13.1389	13.1109	13.5335	13.9466	12.8643	13.3554	13.4519	13.253	13.4374	13.1463	13.7462	13.1361	13.2555	13.0643	12.8854	13.1416	13.5862	13.3628	13.7556	13.6327	13.2257	13.2358	13.3813	13.3602	13.0319	12.9762	13.1762	13.1667	13.101	13.0489	13.3556	13.4156	FALSE	FALSE	FALSE	FALSE	FALSE	FALSE	FALSE	FALSE	FALSE	FALSE	FALSE	FALSE	FALSE	FALSE	FALSE	FALSE	FALSE	FALSE
15.4691	15.1051	15.153	15.288	15.795	15.8425	15.657	16.0055	15.4006	15.222	15.5214	15.3014	15.6689	15.3949	15.1796	15.4577	15.2206	15.4226	15.4219	15.4872	15.7159	15.7993	15.7409	15.7344	15.5989	15.8735	15.605	15.4979	15.6556	15.5829	15.5817	15.5898	FALSE	FALSE	FALSE	FALSE	FALSE	FALSE	FALSE	FALSE	FALSE	FALSE	FALSE	FALSE	FALSE	FALSE	FALSE	FALSE	FALSE	FALSE
17.4296	17.5394	17.5353	17.6072	17.4708	17.7617	17.759	17.7722	17.1144	17.2465	17.2296	17.2477	17.4962	17.4461	17.4069	17.4755	17.5633	17.6609	17.6847	17.6248	17.5445	17.6145	17.6229	17.6611	17.306	17.3925	17.3535	17.3987	17.2091	17.4781	17.4354	17.3	FALSE	FALSE	FALSE	FALSE	FALSE	FALSE	FALSE	FALSE	FALSE	FALSE	FALSE	FALSE	FALSE	FALSE	FALSE	FALSE	FALSE	FALSE
16.7036	16.6476	16.2723	16.7809	17.0121	17.0674	16.9758	17.2413	16.3018	16.0548	16.4909	16.5797	16.9076	17.0335	17.0543	17.0005	16.9546	17.0634	16.8287	16.9785	17.0352	16.9872	16.9379	16.9143	16.7207	16.9283	16.6081	16.756	16.6591	16.8411	16.7651	16.6471	FALSE	FALSE	FALSE	FALSE	FALSE	FALSE	FALSE	FALSE	FALSE	FALSE	FALSE	FALSE	FALSE	FALSE	FALSE	FALSE	FALSE	FALSE
13.0017	12.921	12.6003	13.203	13.2798	13.6187	13.8322	13.579	12.8991	12.4636	13.2057	13.135	13.2375	13.1869	12.3765	13.419	12.965	13.2484	13.2684	13.0903	13.3853	13.2221	13.1967	13.0638	13.2642	13.2402	13.3409	12.9161	13.2863	13.1672	13.3935	12.7337	FALSE	FALSE	FALSE	FALSE	FALSE	FALSE	FALSE	FALSE	FALSE	FALSE	FALSE	FALSE	FALSE	FALSE	FALSE	FALSE	FALSE	FALSE
13.7218	13.4449	13.5448	13.7862	14.2046	14.3293	14.012	14.073	14.228	13.9807	14.5214	14.5195	14.0327	14.3866	14.2496	14.2658	13.9986	14.1679	14.0109	13.9771	13.7638	14.2885	14.1488	14.0163	14.1778	14.4937	14.1518	14.2537	13.9482	14.349	14.3103	14.2087	FALSE	FALSE	FALSE	FALSE	FALSE	FALSE	FALSE	FALSE	FALSE	FALSE	FALSE	FALSE	FALSE	FALSE	FALSE	FALSE	FALSE	FALSE
15.9238	15.768	15.8213	15.8115	16.1887	16.4374	16.6769	16.4243	16.0585	15.8276	16.1651	15.9996	15.8367	15.9908	16.5197	16.1562	14.9195	14.8645	15.4169	14.8739	16.0953	15.6774	15.9039	16.0057	15.6739	15.4984	15.7831	15.6995	15.5912	15.6787	15.733	15.482	FALSE	FALSE	FALSE	FALSE	FALSE	FALSE	FALSE	FALSE	FALSE	FALSE	FALSE	FALSE	FALSE	FALSE	FALSE	FALSE	FALSE	FALSE
14.9835	15.0408	14.9055	14.8449	15.8779	15.9499	15.9932	15.8377	15.2916	15.3205	15.6327	15.4108	15.8282	15.8106	15.4678	15.6294	15.253	15.3347	15.3575	15.2473	15.9488	16.0201	15.9387	15.8986	15.6124	15.8512	15.6096	15.627	15.696	15.7201	15.8098	15.7757	FALSE	FALSE	FALSE	FALSE	FALSE	FALSE	FALSE	FALSE	FALSE	FALSE	FALSE	FALSE	FALSE	FALSE	FALSE	FALSE	FALSE	FALSE
13.4747	13.6197	13.5159	13.8864	13.4102	13.6644	13.6901	13.463	13.2705	13.3734	13.7348	13.596	13.5078	14.1783	12.6416	13.694	13.4319	13.5768	13.5812	13.562	13.2045	12.829	13.4047	13.4134	12.5281	12.9187	13.2156	13.0755	13.1829	13.1517	13.156	13.0433	FALSE	FALSE	FALSE	FALSE	FALSE	FALSE	FALSE	FALSE	FALSE	FALSE	FALSE	FALSE	FALSE	FALSE	FALSE	FALSE	FALSE	FALSE
16.3821	16.1796	16.3676	16.39	16.4811	16.5315	16.6308	16.6322	16.027	15.9949	16.1403	16.0441	16.3845	16.3915	16.6069	16.4356	16.3368	16.3277	16.4372	16.2826	16.4631	16.3469	16.3393	16.4595	16.0221	16.191	16.1244	16.1263	16.2051	16.2885	16.2057	16.1397	FALSE	FALSE	FALSE	FALSE	FALSE	FALSE	FALSE	FALSE	FALSE	FALSE	FALSE	FALSE	FALSE	FALSE	FALSE	FALSE	FALSE	FALSE
13.1591	13.5524	13.2156	13.7183	13.3383	13.3179	13.6733	13.4071	13.7471	13.8082	14.1167	14.0927	13.4468	13.6501	13.4014	13.3163	13.278	13.2756	12.9744	12.9473	12.7421	13.365	13.0733	13.466	13.1582	13.2313	12.4317	13.1689	13.1498	13.2687	12.9384	13.1282	FALSE	FALSE	FALSE	FALSE	FALSE	FALSE	FALSE	FALSE	FALSE	FALSE	FALSE	FALSE	FALSE	FALSE	FALSE	FALSE	FALSE	FALSE
14.3869	14.4244	14.316	14.6346	14.5217	14.5828	14.5641	14.5464	14.8024	14.739	14.9594	14.7514	14.2854	14.2978	14.1709	14.3698	14.1426	14.0703	14.2579	13.9386	13.9375	14.4196	14.3861	14.4565	13.771	14.2543	14.0652	14.1303	14.3578	14.0739	14.2404	14.1978	FALSE	FALSE	FALSE	FALSE	FALSE	FALSE	FALSE	FALSE	FALSE	FALSE	FALSE	FALSE	FALSE	FALSE	FALSE	FALSE	FALSE	FALSE
16.3236	16.2816	16.3127	16.6833	16.3368	16.3271	16.4918	16.3592	16.5636	16.4563	16.7211	16.4903	16.197	16.209	16.3951	16.2514	16.0261	15.5743	16.0904	15.9188	16.1182	16.109	16.1317	16.1064	15.752	15.8713	15.7479	15.7136	15.8506	15.838	15.8061	15.7952	FALSE	FALSE	FALSE	FALSE	FALSE	FALSE	FALSE	FALSE	FALSE	FALSE	FALSE	FALSE	FALSE	FALSE	FALSE	FALSE	FALSE	FALSE
16.905	16.7171	17.0069	17.2349	16.3296	16.2576	16.3073	16.2591	17.0465	16.947	17.2111	16.9606	16.1342	16.0892	16.2378	16.2037	15.8023	15.1227	15.9924	15.6623	15.7917	15.8541	16.0086	15.9915	15.6925	15.9424	15.6922	15.7513	15.8262	15.8006	15.8928	15.7509	FALSE	FALSE	FALSE	FALSE	FALSE	FALSE	FALSE	FALSE	FALSE	FALSE	FALSE	FALSE	FALSE	FALSE	FALSE	FALSE	FALSE	FALSE
13.1456	13.0738	12.5174	12.9703	12.5032	12.2429	11.7141	12.3474	13.297	13.3865	13.2712	13.0318	12.2802	12.7719	12.1027	12.4943	12.2404	12.8015	12.8028	12.6592	12.6063	12.5051	12.4767	12.2254	12.4069	12.874	12.4948	12.2921	12.9029	11.9041	12.6973	12.5361	FALSE	FALSE	FALSE	FALSE	FALSE	FALSE	FALSE	FALSE	FALSE	FALSE	FALSE	FALSE	FALSE	FALSE	FALSE	FALSE	FALSE	FALSE
14.1579	14.1968	14.3437	14.5455	14.772	15.1169	15.0006	14.8783	14.0304	13.8718	14.4261	14.0161	14.5191	14.0801	13.8609	14.6384	14.4946	14.2386	14.1286	14.1196	14.9383	14.5065	14.5127	14.6174	14.0363	14.0198	13.9733	13.9855	14.1111	14.2404	14.3878	14.3585	FALSE	FALSE	FALSE	FALSE	FALSE	FALSE	FALSE	FALSE	FALSE	FALSE	FALSE	FALSE	FALSE	FALSE	FALSE	FALSE	FALSE	FALSE
15.4593	15.6512	15.449	15.5544	15.5685	15.3551	15.3143	15.1727	15.4924	15.6642	15.2177	15.4355	15.4469	15.834	15.2489	15.5973	15.5533	15.4559	15.1972	15.345	15.1288	15.6453	15.185	15.3146	15.3016	15.3546	15.2306	15.2742	15.2778	15.6324	15.4204	15.3745	FALSE	FALSE	FALSE	FALSE	FALSE	FALSE	FALSE	FALSE	FALSE	FALSE	FALSE	FALSE	FALSE	FALSE	FALSE	FALSE	FALSE	FALSE
20.7993	20.7894	20.6951	20.8107	19.8995	19.9865	19.9656	19.9501	20.6342	20.5915	20.6998	20.5082	19.6658	19.7372	19.8555	19.6658	20.3667	20.3093	20.3863	20.3638	20.0654	20.0483	20.0952	20.026	20.0316	19.9368	20.1165	20.0296	19.9402	19.9428	20.0229	19.9165	FALSE	FALSE	FALSE	FALSE	FALSE	FALSE	FALSE	FALSE	FALSE	FALSE	FALSE	FALSE	FALSE	FALSE	FALSE	FALSE	FALSE	FALSE
19.0559	19.0024	18.9704	19.0072	19.054	19.0306	19.0628	18.9799	18.7028	18.84	18.7012	18.7293	18.9224	19.0231	18.4659	18.9462	19.209	19.1715	19.1316	19.1799	18.9756	18.8996	18.9884	18.953	18.6656	18.8829	18.8267	18.861	18.8743	18.9478	18.832	18.9418	FALSE	FALSE	FALSE	FALSE	FALSE	FALSE	FALSE	FALSE	FALSE	FALSE	FALSE	FALSE	FALSE	FALSE	FALSE	FALSE	FALSE	FALSE
17.1113	17.2203	17.2968	17.2341	17.517	17.5435	17.6522	17.6398	16.8807	17.0254	17.2702	17.1102	17.4196	17.3819	17.6244	17.4579	17.2845	17.4114	17.5181	17.4426	17.6128	17.6126	17.6164	17.6266	17.3369	17.3665	17.383	17.4021	17.3388	17.4946	17.4493	17.5241	FALSE	FALSE	FALSE	FALSE	FALSE	FALSE	FALSE	FALSE	FALSE	FALSE	FALSE	FALSE	FALSE	FALSE	FALSE	FALSE	FALSE	FALSE
15.2868	15.62	15.3044	15.4952	15.864	15.6684	15.528	15.8751	16.0361	16.0759	15.7996	16.1151	15.5599	15.9513	15.2888	15.8174	15.5175	15.3492	15.2023	15.3679	15.4219	15.8795	15.7309	15.6499	15.897	16.0165	15.6455	15.8001	15.5027	15.9035	15.7716	15.7296	FALSE	FALSE	FALSE	FALSE	FALSE	FALSE	FALSE	FALSE	FALSE	FALSE	FALSE	FALSE	FALSE	FALSE	FALSE	FALSE	FALSE	FALSE
12.8097	12.6888	13.039	12.7599	12.1959	12.1719	12.0181	11.6925	12.959	13.0503	12.8511	12.9164	12.4721	12.6791	11.8671	12.5365	11.5933	11.8988	12.2125	12.4739	11.0277	12.3502	11.9776	11.3977	11.9719	12.7113	12.2418	12.3915	11.4448	11.8841	12.0371	12.3375	FALSE	FALSE	FALSE	FALSE	FALSE	FALSE	FALSE	FALSE	FALSE	FALSE	FALSE	FALSE	FALSE	FALSE	FALSE	FALSE	FALSE	FALSE
16.3748	16.4638	16.6017	16.3216	16.1419	15.7674	15.9039	15.8965	16.6273	16.7738	16.3277	16.668	16.352	16.3639	16.1394	16.2956	16.3196	16.2795	16.2899	16.3752	16.3039	15.8951	16.0812	16.092	16.4094	16.4095	16.3701	16.3609	16.2305	16.3582	16.0467	16.4592	FALSE	FALSE	FALSE	FALSE	FALSE	FALSE	FALSE	FALSE	FALSE	FALSE	FALSE	FALSE	FALSE	FALSE	FALSE	FALSE	FALSE	FALSE
14.6084	14.345	14.3952	14.5915	14.4099	14.4363	14.4928	14.5989	15.4274	14.6645	15.5284	15.2971	14.9356	14.9464	15.1368	14.9045	14.2765	13.9939	14.0196	13.934	14.2084	14.2618	14.3243	14.288	14.7281	14.0122	14.6449	14.6812	14.742	14.7774	14.6234	14.6917	FALSE	FALSE	FALSE	FALSE	FALSE	FALSE	FALSE	FALSE	FALSE	FALSE	FALSE	FALSE	FALSE	FALSE	FALSE	FALSE	FALSE	FALSE
11.882	8.3898	11.7456	12.0457	12.1316	12.2077	12.2571	11.4417	12.9272	12.2909	12.7732	12.4173	11.5725	12.8829	11.7733	12.5349	12.4183	12.0875	11.943	12.1581	11.3126	11.4833	12.2799	11.6227	11.1942	12.5849	12.4717	12.5645	12.6398	12.6	12.4946	12.6386	FALSE	FALSE	FALSE	FALSE	FALSE	FALSE	FALSE	FALSE	FALSE	FALSE	FALSE	FALSE	FALSE	FALSE	FALSE	FALSE	FALSE	FALSE
14.5707	14.5614	14.6969	14.5549	15.4448	15.6032	15.6332	15.685	15.286	15.3325	15.2193	15.1367	15.4043	15.4405	15.0172	15.3456	14.7449	14.8894	14.5711	14.8431	15.5888	15.9189	15.8621	15.7557	15.1544	16.1411	15.3104	15.1549	15.6104	15.6024	15.674	15.5589	FALSE	FALSE	FALSE	FALSE	FALSE	FALSE	FALSE	FALSE	FALSE	FALSE	FALSE	FALSE	FALSE	FALSE	FALSE	FALSE	FALSE	FALSE
14.5395	14.4475	14.7468	14.5785	14.7676	14.8487	15.1027	15.0138	15.2715	15.2965	15.078	15.0005	14.7403	14.7288	14.1223	14.675	14.2921	14.3657	14.2152	14.4639	15.0353	15.2707	15.2481	15.2177	14.2815	15.5641	14.7312	14.387	15.2492	14.9117	15.0889	14.9227	FALSE	FALSE	FALSE	FALSE	FALSE	FALSE	FALSE	FALSE	FALSE	FALSE	FALSE	FALSE	FALSE	FALSE	FALSE	FALSE	FALSE	FALSE
13.8537	13.6666	13.7922	13.6999	14.0668	14.203	14.3797	14.2427	14.564	14.6134	14.1994	14.3841	14.019	14.119	14.1407	14.0698	13.6447	13.6575	13.3578	13.516	14.1867	14.4657	14.4711	14.2659	13.4646	14.7536	13.8453	13.6228	14.0505	14.1626	14.3032	14.1285	FALSE	FALSE	FALSE	FALSE	FALSE	FALSE	FALSE	FALSE	FALSE	FALSE	FALSE	FALSE	FALSE	FALSE	FALSE	FALSE	FALSE	FALSE
11.4295	12.0726	12.213	10.79	11.4592	12.2933	11.6819	11.6978	12.839	13.1662	12.4528	12.0908	12.105	12.5699	12.5621	12.4746	11.5144	11.8369	11.376	10.9769	11.3155	12.0804	12.0319	11.5101	11.5116	13.1164	11.7363	11.5718	12.1532	12.1465	12.0734	11.7298	FALSE	FALSE	FALSE	FALSE	FALSE	FALSE	FALSE	FALSE	FALSE	FALSE	FALSE	FALSE	FALSE	FALSE	FALSE	FALSE	FALSE	FALSE
15.7284	15.449	14.7461	15.2114	14.2891	13.9598	14.186	13.6092	15.832	16.1171	15.6	15.5606	13.6167	13.4328	14.0851	13.5698	14.4119	13.9393	14.2528	13.4869	11.9141	13.1097	13.4068	12.8392	12.7886	13.3482	12.6203	12.8963	13.5488	13.2838	13.0842	12.9744	FALSE	FALSE	FALSE	FALSE	FALSE	FALSE	FALSE	FALSE	FALSE	FALSE	FALSE	FALSE	FALSE	FALSE	FALSE	FALSE	FALSE	FALSE
13.2188	12.795	13.1229	13.0822	13.1302	13.2553	13.2492	13.225	13.6687	13.6801	13.6151	13.4991	13.0655	12.901	12.7253	13.1668	12.8028	12.6853	12.5499	12.7092	12.8275	12.7964	12.8324	12.8689	12.8008	12.8312	12.903	12.8304	13.1317	12.8726	12.6644	13.2025	FALSE	FALSE	FALSE	FALSE	FALSE	FALSE	FALSE	FALSE	FALSE	FALSE	FALSE	FALSE	FALSE	FALSE	FALSE	FALSE	FALSE	FALSE
10.0999	12.7599	10.6896	10.0752	11.6905	11.4661	11.8698	12.0322	14.1939	13.942	14.0701	13.9199	8.87785	NaN	11.1389	NaN	11.6154	9.16651	10.9122	11.5687	11.1716	11.1595	11.7386	10.4104	11.7121	12.8437	11.6719	11.9029	10.5063	10.8439	10.5985	10.779	FALSE	FALSE	FALSE	FALSE	FALSE	FALSE	FALSE	FALSE	FALSE	FALSE	FALSE	FALSE	FALSE	FALSE	FALSE	FALSE	FALSE	FALSE
NaN	10.866	10.6385	NaN	11.3088	10.9638	NaN	10.9214	11.9267	10.9019	12.054	11.9431	10.8529	11.8526	NaN	11.5931	9.57788	7.86076	9.29051	NaN	9.56616	10.6205	10.1719	10.0356	10.1524	12.8389	11.4508	10.8507	10.8968	12.1062	11.0012	12.291	FALSE	FALSE	FALSE	FALSE	FALSE	FALSE	FALSE	FALSE	FALSE	FALSE	FALSE	FALSE	FALSE	FALSE	FALSE	FALSE	FALSE	FALSE
15.6935	16.178	15.6678	16.3404	15.838	15.8401	16.1563	16.017	17.4283	15.9627	16.9474	16.1587	15.535	15.227	13.9064	15.5648	13.5198	13.454	12.2278	12.6931	15.0697	13.445	13.8622	14.293	15.4061	15.8426	15.219	14.5184	14.3171	14.6888	14.1922	14.4663	FALSE	FALSE	FALSE	FALSE	FALSE	FALSE	FALSE	FALSE	FALSE	FALSE	FALSE	FALSE	FALSE	FALSE	FALSE	FALSE	FALSE	FALSE
12.6929	12.7912	13.5713	12.83	12.0411	12.4164	12.4094	12.1601	13.1791	13.2363	12.5125	13.3087	11.827	12.3403	12.182	12.0187	11.8717	11.8986	12.2043	12.3339	11.2881	12.3717	12.3661	12.1749	11.7274	12.1982	12.4527	12.2373	11.3213	11.3578	11.6133	11.9983	FALSE	FALSE	FALSE	FALSE	FALSE	FALSE	FALSE	FALSE	FALSE	FALSE	FALSE	FALSE	FALSE	FALSE	FALSE	FALSE	FALSE	FALSE
10.4384	10.5629	9.973	10.6749	11.0807	10.8391	10.7259	11.4471	12.2634	11.9815	12.0226	12.0604	10.7256	11.1217	10.4627	11.2219	9.90246	9.74987	10.5445	9.35658	8.84793	9.89702	10.5143	9.98421	10.1393	11.1921	10.9162	10.3833	10.2828	10.2192	10.2292	9.92625	FALSE	FALSE	FALSE	FALSE	FALSE	FALSE	FALSE	FALSE	FALSE	FALSE	FALSE	FALSE	FALSE	FALSE	FALSE	FALSE	FALSE	FALSE
13.863	14.351	14.1238	14.5686	14.8906	15.063	15.1992	15.4886	14.025	13.9674	14.5841	14.4867	15.0024	14.889	14.6905	15.0025	13.9566	14.0814	13.8623	14.2683	14.8193	14.7382	14.4627	14.8011	14.6008	14.7197	14.3043	14.5784	14.4307	14.7117	14.2611	14.3449	FALSE	FALSE	FALSE	FALSE	FALSE	FALSE	FALSE	FALSE	FALSE	FALSE	FALSE	FALSE	FALSE	FALSE	FALSE	FALSE	FALSE	FALSE
12.9642	12.9754	13.1211	13.2745	12.9564	13.2094	13.1357	13.1514	12.551	12.5441	12.831	12.862	13.305	13.1684	11.9596	13.3312	12.8909	13.1799	13.0976	13.1262	12.8998	12.9605	12.8062	13.0001	12.7894	12.6298	12.6827	12.6537	12.6934	12.8921	12.973	12.6289	FALSE	FALSE	FALSE	FALSE	FALSE	FALSE	FALSE	FALSE	FALSE	FALSE	FALSE	FALSE	FALSE	FALSE	FALSE	FALSE	FALSE	FALSE
11.8142	12.0779	11.8009	11.7248	12.1325	11.9944	11.515	12.1106	12.2658	12.2	12.4731	12.3785	12.1217	12.4265	12.4847	12.0463	10.6848	11.6387	10.8469	11.3325	11.3116	11.7538	11.4553	10.9725	11.77	12.5158	11.4774	11.9284	11.1103	11.9253	11.8737	11.9471	FALSE	FALSE	FALSE	FALSE	FALSE	FALSE	FALSE	FALSE	FALSE	FALSE	FALSE	FALSE	FALSE	FALSE	FALSE	FALSE	FALSE	FALSE
13.3692	13.4578	13.5421	13.4892	13.3988	13.621	13.5822	13.3064	13.0874	13.225	13.3217	13.0837	13.1332	13.4885	13.2307	13.1026	12.7954	12.9774	12.7956	12.4766	12.2378	13.1919	12.8654	12.5494	12.4386	12.558	12.6758	12.6325	11.3556	11.6373	12.2495	11.971	FALSE	FALSE	FALSE	FALSE	FALSE	FALSE	FALSE	FALSE	FALSE	FALSE	FALSE	FALSE	FALSE	FALSE	FALSE	FALSE	FALSE	FALSE
14.0187	14.0578	13.9404	14.2184	13.7477	13.7608	13.8367	13.4832	14.0533	13.9398	13.9643	13.9437	13.9289	13.8268	13.6651	13.7952	13.8365	13.7679	13.9777	13.7714	13.5011	13.4395	13.561	13.6418	13.4253	13.764	13.7285	13.7668	13.8235	13.6217	13.7262	13.5834	FALSE	FALSE	FALSE	FALSE	FALSE	FALSE	FALSE	FALSE	FALSE	FALSE	FALSE	FALSE	FALSE	FALSE	FALSE	FALSE	FALSE	FALSE
NaN	NaN	NaN	NaN	NaN	13.426	12.8954	13.1349	NaN	NaN	NaN	NaN	12.6266	13.7247	14.489	14.2901	NaN	NaN	11.4584	12.7633	12.6798	14.5948	14.1646	13.2984	10.0543	NaN	NaN	12.1535	12.0812	13.0401	13.5352	13.6227	FALSE	FALSE	FALSE	FALSE	FALSE	FALSE	FALSE	FALSE	FALSE	FALSE	FALSE	FALSE	FALSE	FALSE	FALSE	FALSE	FALSE	FALSE
NaN	10.3723	NaN	NaN	NaN	10.7409	10.4079	11.4236	NaN	NaN	10.9551	10.2908	11.335	11.535	11.2229	11.9709	11.7762	11.4738	10.4332	11.0425	11.2276	10.9673	10.9778	11.7797	10.5779	10.3148	9.38317	10.6749	11.5986	12.2387	11.596	11.5695	FALSE	FALSE	FALSE	FALSE	FALSE	FALSE	FALSE	FALSE	FALSE	FALSE	FALSE	FALSE	FALSE	FALSE	FALSE	FALSE	FALSE	FALSE
16.2581	16.2179	15.8907	16.217	16.1019	16.1889	15.9982	15.7518	16.5155	16.4556	16.6569	16.6309	16.0714	16.4181	13.763	16.0432	15.9957	15.8581	15.7716	15.9639	15.8682	16.1404	16.0562	15.9147	15.9072	15.7106	15.8804	15.8615	15.7179	15.8083	15.7969	15.7008	FALSE	FALSE	FALSE	FALSE	FALSE	FALSE	FALSE	FALSE	FALSE	FALSE	FALSE	FALSE	FALSE	FALSE	FALSE	FALSE	FALSE	FALSE
11.6593	12.1567	11.5209	12.223	13.1132	13.0355	12.3855	12.8455	12.8545	12.7705	12.9993	12.9619	13.0745	13.1135	12.57	12.8898	12.2708	12.3374	12.168	12.4899	12.4698	12.729	12.63	12.6572	12.5135	13.7853	12.6795	12.6716	12.6487	12.9489	12.7888	13.0394	FALSE	FALSE	FALSE	FALSE	FALSE	FALSE	FALSE	FALSE	FALSE	FALSE	FALSE	FALSE	FALSE	FALSE	FALSE	FALSE	FALSE	FALSE
20.3621	20.2341	18.5784	20.6469	22.3168	22.1351	22.3717	22.2519	20.9115	20.0847	22.1726	21.7907	22.6604	22.65	21.9992	22.6239	21.6037	21.5199	21.8004	21.6202	22.5679	22.2137	22.4558	22.4362	22.2436	22.1118	22.4809	22.582	22.5695	22.6155	22.573	22.7038	FALSE	FALSE	FALSE	FALSE	FALSE	FALSE	FALSE	FALSE	FALSE	FALSE	FALSE	FALSE	FALSE	FALSE	FALSE	FALSE	FALSE	FALSE
13.5755	13.358	12.9048	13.2516	14.1115	14.1361	14.2039	14.1297	13	13.2678	13.691	13.0927	14.0959	14.0199	14.2088	14.0225	14.204	14.1694	14.0917	13.8304	14.1141	14.0634	14.1082	14.0896	13.7579	13.9367	13.7537	13.8251	13.9669	13.7895	13.8137	13.8447	FALSE	FALSE	FALSE	FALSE	FALSE	FALSE	FALSE	FALSE	FALSE	FALSE	FALSE	FALSE	FALSE	FALSE	FALSE	FALSE	FALSE	FALSE
17.1163	17.291	17.1289	17.3295	17.8249	18.1281	18.1275	18.143	17.2225	16.9925	17.8141	17.3226	17.4181	17.4555	17.5487	17.441	17.8381	17.831	17.9792	17.8725	18.1463	18.0079	18.1445	18.2227	17.9258	18.2286	17.9808	18.0011	17.8055	17.8275	17.9526	17.7341	FALSE	FALSE	FALSE	FALSE	FALSE	FALSE	FALSE	FALSE	FALSE	FALSE	FALSE	FALSE	FALSE	FALSE	FALSE	FALSE	FALSE	FALSE
16.0616	16.0837	15.904	16.006	16.1914	16.2128	16.2157	16.2845	15.2041	15.4971	15.6144	15.5947	15.8911	15.8603	15.8715	15.9591	16.2473	16.3127	16.3579	16.2879	16.1581	15.9614	16.1089	16.2077	15.8389	16.1223	15.9109	15.971	15.7301	15.7629	15.885	15.7818	FALSE	FALSE	FALSE	FALSE	FALSE	FALSE	FALSE	FALSE	FALSE	FALSE	FALSE	FALSE	FALSE	FALSE	FALSE	FALSE	FALSE	FALSE
14.0805	15.3596	15.8523	14.8176	14.6867	14.1967	14.2971	14.1797	14.643	14.9881	14.7332	14.6451	14.2551	14.3396	12.1055	14.2508	14.1923	14.0391	14.5241	14.4286	13.8912	14.5912	14.2258	14.1094	14.1789	14.5523	14.3773	14.0807	14.6769	14.0717	13.1178	14.0123	FALSE	FALSE	FALSE	FALSE	FALSE	FALSE	FALSE	FALSE	FALSE	FALSE	FALSE	FALSE	FALSE	FALSE	FALSE	FALSE	FALSE	FALSE
15.6603	15.7157	15.6915	15.8514	15.4268	15.5524	15.4024	15.5226	16.1472	15.8664	16	16.1849	15.7691	15.7753	15.5025	15.751	15.1833	15.374	15.1652	15.3513	15.2653	15.4533	15.3798	15.4168	15.8315	16.1539	15.7802	15.7181	15.526	15.5817	15.6063	15.6364	FALSE	FALSE	FALSE	FALSE	FALSE	FALSE	FALSE	FALSE	FALSE	FALSE	FALSE	FALSE	FALSE	FALSE	FALSE	FALSE	FALSE	FALSE
14.8815	15.1535	15.4516	15.2198	14.6166	14.4054	14.329	14.4865	15.3885	15.1635	15.2612	15.5024	14.8322	15.0309	15.0847	15.0445	13.8115	13.9194	13.7846	13.9693	13.8149	14.072	14.0949	13.9273	14.1141	15.6744	13.9921	14.057	14.3344	14.1891	14.1065	14.1953	FALSE	FALSE	FALSE	FALSE	FALSE	FALSE	FALSE	FALSE	FALSE	FALSE	FALSE	FALSE	FALSE	FALSE	FALSE	FALSE	FALSE	FALSE
14.4758	14.6923	15.2632	14.7009	13.3541	13.6459	13.6416	13.5929	14.7731	15.0192	14.3935	14.4773	13.4827	13.6422	13.8635	13.4977	13.2754	13.1442	12.9512	13.169	13.0718	13.7022	13.7042	13.5234	13.0451	12.6741	13.5973	13.4021	13.448	13.6116	13.6076	13.6865	FALSE	FALSE	FALSE	FALSE	FALSE	FALSE	FALSE	FALSE	FALSE	FALSE	FALSE	FALSE	FALSE	FALSE	FALSE	FALSE	FALSE	FALSE
14.8589	13.5156	13.9214	14.9359	13.8446	13.4451	13.5128	13.2804	14.464	14.4968	14.2233	14.3882	13.2126	13.7818	13.6282	13.4905	11.3637	12.2403	11.3578	11.2031	9.97403	11.5174	10.8244	10.7184	11.0965	11.24	10.4616	10.6033	10.6856	11.0195	11.0142	11.5448	FALSE	FALSE	FALSE	FALSE	FALSE	FALSE	FALSE	FALSE	FALSE	FALSE	FALSE	FALSE	FALSE	FALSE	FALSE	FALSE	FALSE	FALSE
12.7113	13.2073	13.4629	13.9583	12.3144	13.209	13.4857	12.9841	12.3198	12.7621	12.8094	12.2224	12.1024	11.9313	13.474	12.7578	12.9194	13.1109	12.7872	11.5515	12.0662	11.7806	12.6502	12.3211	12.1188	12.1929	11.8496	11.4723	11.4609	9.81047	11.3019	11.4355	FALSE	FALSE	FALSE	FALSE	FALSE	FALSE	FALSE	FALSE	FALSE	FALSE	FALSE	FALSE	FALSE	FALSE	FALSE	FALSE	FALSE	FALSE
13.4492	12.9665	13.1528	13.3623	13.0889	12.8179	13.2087	13.1028	13.6773	13.6594	13.6735	13.5837	12.4007	13.0692	12.688	13.0612	12.9237	13.1116	13.2064	13.0231	12.7035	13.0405	12.9127	12.9631	12.8344	13.417	12.9297	13.1805	12.8345	12.6147	12.996	12.8745	FALSE	FALSE	FALSE	FALSE	FALSE	FALSE	FALSE	FALSE	FALSE	FALSE	FALSE	FALSE	FALSE	FALSE	FALSE	FALSE	FALSE	FALSE
8.4946	NaN	7.84567	NaN	10.1024	8.12734	11.0436	10.3414	NaN	NaN	9.15816	NaN	10.7005	10.4114	11.467	11.1969	NaN	11.0443	9.8562	9.41087	11.8074	11.6616	11.2397	11.0636	NaN	11.4179	11.5906	12.1835	12.2769	11.3334	10.801	9.96145	FALSE	FALSE	FALSE	FALSE	FALSE	FALSE	FALSE	FALSE	FALSE	FALSE	FALSE	FALSE	FALSE	FALSE	FALSE	FALSE	FALSE	FALSE
12.2932	13.2837	12.216	12.4578	12.3511	12.551	12.1601	12.3862	12.3354	12.8306	12.0637	12.5893	12.2874	13.1024	11.4257	12.5867	12.3896	12.6555	12.1674	12.4145	11.8841	12.4264	12.3401	11.8005	11.213	12.147	11.8176	12.1202	12.3227	12.6466	12.5494	12.543	FALSE	FALSE	FALSE	FALSE	FALSE	FALSE	FALSE	FALSE	FALSE	FALSE	FALSE	FALSE	FALSE	FALSE	FALSE	FALSE	FALSE	FALSE
15.0686	15.1756	14.8646	14.8106	15.4071	15.4287	15.2868	15.0121	14.7607	14.9127	14.7287	14.909	15.2673	15.6321	15.4278	15.2231	15.6144	15.7216	15.6974	15.5537	15.5382	15.8128	15.6053	15.3119	15.2784	15.2922	15.2132	15.3581	15.3163	15.4098	15.4752	15.3652	FALSE	FALSE	FALSE	FALSE	FALSE	FALSE	FALSE	FALSE	FALSE	FALSE	FALSE	FALSE	FALSE	FALSE	FALSE	FALSE	FALSE	FALSE
15.9043	15.7688	15.731	15.8341	15.459	15.5277	15.4495	15.4152	16.1097	15.9799	16.1232	16.0284	15.4417	15.3474	15.4898	15.2279	15.4538	15.6065	15.5143	15.3585	15.2691	15.4865	15.3696	15.2871	15.5064	15.1636	15.3634	15.4102	15.437	15.2791	15.3805	15.1983	FALSE	FALSE	FALSE	FALSE	FALSE	FALSE	FALSE	FALSE	FALSE	FALSE	FALSE	FALSE	FALSE	FALSE	FALSE	FALSE	FALSE	FALSE
17.7661	17.7016	17.7882	17.6964	17.8524	17.8546	17.8956	17.9597	17.8336	17.8155	17.6802	17.7624	17.7976	17.7019	17.6857	17.6979	17.5757	17.7318	17.657	17.6339	17.8331	17.6781	17.7445	17.8293	17.7687	17.7587	17.73	17.7172	17.7325	17.8096	17.686	17.662	FALSE	FALSE	FALSE	FALSE	FALSE	FALSE	FALSE	FALSE	FALSE	FALSE	FALSE	FALSE	FALSE	FALSE	FALSE	FALSE	FALSE	FALSE
18.1327	18.1468	18.2884	18.1184	18.2945	18.2981	18.3762	18.2865	18.3201	18.415	18.281	18.2271	18.1081	18.007	18.1424	18.09	18.0585	18.0705	18.035	17.9662	18.3041	18.2405	18.3557	18.444	18.1272	18.3444	18.3792	18.1473	18.3068	18.0988	18.1276	18.1329	FALSE	FALSE	FALSE	FALSE	FALSE	FALSE	FALSE	FALSE	FALSE	FALSE	FALSE	FALSE	FALSE	FALSE	FALSE	FALSE	FALSE	FALSE
15.0893	14.7792	14.9937	14.8206	14.9203	14.8398	14.6757	14.4168	14.6843	14.7654	14.6982	14.7156	14.6637	14.9767	14.8659	14.9261	14.6264	14.3813	14.3331	14.4134	14.2584	14.406	14.6777	14.3553	14.3843	14.7563	14.5551	14.4089	14.5941	14.3613	14.5882	14.5307	FALSE	FALSE	FALSE	FALSE	FALSE	FALSE	FALSE	FALSE	FALSE	FALSE	FALSE	FALSE	FALSE	FALSE	FALSE	FALSE	FALSE	FALSE
19.633	19.6293	19.9324	19.9944	18.8878	18.9987	19.1199	19.004	19.9314	19.8427	19.8698	19.8334	19.1551	19.0865	19.1071	19.0632	18.8528	18.9901	18.9388	18.7099	18.7599	18.8602	18.6829	18.8112	18.8782	18.5397	18.829	18.8701	18.8206	18.9455	18.8181	18.669	FALSE	FALSE	FALSE	FALSE	FALSE	FALSE	FALSE	FALSE	FALSE	FALSE	FALSE	FALSE	FALSE	FALSE	FALSE	FALSE	FALSE	FALSE
18.8707	18.9368	18.8256	18.8434	17.9608	17.9485	17.8862	17.8666	19.187	19.1289	19.0474	19.0882	18.1401	18.3078	18.01	18.1438	18.2421	18.2836	18.2354	18.1896	17.7538	17.8935	17.8626	17.8677	18.2442	18.0188	18.2059	18.1987	18.1844	18.1031	18.1805	18.1458	FALSE	FALSE	FALSE	FALSE	FALSE	FALSE	FALSE	FALSE	FALSE	FALSE	FALSE	FALSE	FALSE	FALSE	FALSE	FALSE	FALSE	FALSE
19.3351	19.3199	19.3349	19.42	18.617	18.7046	18.7695	18.6143	19.6269	19.5126	19.5381	19.4948	18.8674	18.8111	18.2922	18.735	18.7015	18.7054	18.778	18.7173	18.5352	18.5364	18.5373	18.58	18.7504	18.3359	18.7162	18.6997	18.5843	18.6367	18.6785	18.6698	FALSE	FALSE	FALSE	FALSE	FALSE	FALSE	FALSE	FALSE	FALSE	FALSE	FALSE	FALSE	FALSE	FALSE	FALSE	FALSE	FALSE	FALSE
14.6453	11.8648	14.4008	14.4947	14.2269	13.9661	14.1618	14.4147	14.3255	14.7683	14.4959	14.7792	14.5154	14.7896	14.5185	14.7335	14.116	14.1401	14.1685	14.1996	14.0346	14.1198	14.1296	13.8352	14.2023	14.3686	14.3333	14.4549	14.4514	14.4849	14.4786	14.5123	FALSE	FALSE	FALSE	FALSE	FALSE	FALSE	FALSE	FALSE	FALSE	FALSE	FALSE	FALSE	FALSE	FALSE	FALSE	FALSE	FALSE	FALSE
11.3908	11.4614	12.0855	11.2614	12.5269	12.4907	12.406	12.3073	11.6762	10.8473	12.3003	12.0423	12.319	12.6625	11.9858	12.6968	11.7975	12.1198	12.2484	12.2005	11.6594	12.0968	11.6498	12.0164	12.3316	12.8208	12.7137	12.6943	12.7386	12.4412	12.702	12.6233	FALSE	FALSE	FALSE	FALSE	FALSE	FALSE	FALSE	FALSE	FALSE	FALSE	FALSE	FALSE	FALSE	FALSE	FALSE	FALSE	FALSE	FALSE
12.2823	12.7738	12.6449	13.0988	12.2122	12.5872	12.0078	12.8867	13.6714	13.6121	12.97	13.3593	12.7308	12.8905	12.8385	12.6416	12.6472	12.4104	12.2035	11.9635	11.8648	12.6422	11.9647	12.0081	12.0407	12.5343	12.6285	12.2812	12.4433	11.6978	11.7932	12.6133	FALSE	FALSE	FALSE	FALSE	FALSE	FALSE	FALSE	FALSE	FALSE	FALSE	FALSE	FALSE	FALSE	FALSE	FALSE	FALSE	FALSE	FALSE
12.6734	12.7301	12.4919	12.8876	15.0277	15.0749	15.0311	15.0634	12.4311	11.8985	13.4604	12.5756	14.6055	14.5173	13.121	14.456	13.8294	13.8894	14.0032	13.8264	14.5383	14.5777	14.5426	14.3857	13.4744	14.5107	13.9194	13.8684	14.0768	13.9705	14.1538	13.968	FALSE	FALSE	FALSE	FALSE	FALSE	FALSE	FALSE	FALSE	FALSE	FALSE	FALSE	FALSE	FALSE	FALSE	FALSE	FALSE	FALSE	FALSE
13.888	13.6735	13.2476	13.6334	15.1336	15.3853	15.0984	15.3718	13.366	12.6858	14.2816	13.92	14.8717	15.3708	15.0681	15.0088	14.3811	14.4763	14.471	14.6333	14.834	15.1848	15.154	15.1861	14.982	15.1908	14.7295	14.8369	14.6059	14.9471	14.9852	14.9586	FALSE	FALSE	FALSE	FALSE	FALSE	FALSE	FALSE	FALSE	FALSE	FALSE	FALSE	FALSE	FALSE	FALSE	FALSE	FALSE	FALSE	FALSE
20.2624	20.1315	19.4898	20.1155	16.0261	16.3263	16.0342	16.2447	13.3695	13.6917	14.1398	13.9342	14.8854	14.7895	15.0874	15.0625	21.4212	21.2716	21.3614	21.345	16.2489	16.2579	16.1089	16.0944	15.1127	15.9391	14.8466	15.0933	15.2411	15.0599	15.1093	15.0281	FALSE	FALSE	FALSE	FALSE	FALSE	FALSE	FALSE	FALSE	FALSE	FALSE	FALSE	FALSE	FALSE	FALSE	FALSE	FALSE	FALSE	FALSE
21.9138	21.8835	21.5987	22.0037	16.5331	16.5805	16.5116	16.5641	15.4105	15.7911	15.5659	15.4207	15.4226	15.284	15.3129	15.3732	21.9757	21.9786	21.9598	21.7874	16.5256	16.2744	16.2228	16.3256	15.5019	16.221	15.4606	15.5899	15.572	15.5372	15.5472	15.4552	FALSE	FALSE	FALSE	FALSE	FALSE	FALSE	FALSE	FALSE	FALSE	FALSE	FALSE	FALSE	FALSE	FALSE	FALSE	FALSE	FALSE	FALSE
16.2591	16.1387	16.122	16.3552	15.075	14.9811	15.206	15.0912	15.9609	15.8093	15.9678	15.8125	14.8773	14.7701	14.67	14.8212	15.638	15.5757	15.6939	15.6	14.8325	14.7891	14.8722	14.8361	14.8637	15.0421	14.8437	14.8491	14.7106	14.5695	14.6281	14.6953	FALSE	FALSE	FALSE	FALSE	FALSE	FALSE	FALSE	FALSE	FALSE	FALSE	FALSE	FALSE	FALSE	FALSE	FALSE	FALSE	FALSE	FALSE
17.2848	17.1219	16.9785	17.1075	16.7516	16.673	16.7797	16.8248	16.1436	16.1138	16.1513	16.1672	16.4357	16.4844	16.5823	16.4123	17.2253	17.2246	17.2036	17.1982	16.5624	16.5621	16.6017	16.5886	16.4113	16.48	16.3043	16.4182	16.5207	16.3647	16.2203	16.3863	FALSE	FALSE	FALSE	FALSE	FALSE	FALSE	FALSE	FALSE	FALSE	FALSE	FALSE	FALSE	FALSE	FALSE	FALSE	FALSE	FALSE	FALSE
15.0797	14.9161	15.1777	14.9857	14.7721	14.6466	14.6893	14.7516	14.5351	14.55	14.2042	14.1536	14.715	14.7427	14.7612	14.7368	14.928	14.7807	14.9331	14.9265	14.4345	14.618	14.551	14.5717	14.4143	14.2928	14.369	14.3483	14.6773	14.5486	14.6205	14.6186	FALSE	FALSE	FALSE	FALSE	FALSE	FALSE	FALSE	FALSE	FALSE	FALSE	FALSE	FALSE	FALSE	FALSE	FALSE	FALSE	FALSE	FALSE
15.8235	14.1284	15.9538	15.8775	15.5313	15.2819	14.974	15.4925	16.7445	16.6097	16.4931	16.6213	15.5937	15.7021	14.3064	16.022	14.9957	15.1386	14.6891	15.2709	15.2111	15.6134	15.6008	15.2641	15.3768	16.0348	15.0794	15.4113	15.4069	15.0736	15.2627	15.3074	FALSE	FALSE	FALSE	FALSE	FALSE	FALSE	FALSE	FALSE	FALSE	FALSE	FALSE	FALSE	FALSE	FALSE	FALSE	FALSE	FALSE	FALSE
11.4651	12.311	12.5834	12.1658	11.1424	12.4292	12.317	12.2761	11.1566	11.7425	11.8085	12.3878	11.7548	11.9854	12.1418	12.2016	11.9568	11.9678	11.6227	11.5228	11.0259	11.5894	11.8435	11.4383	11.0731	11.5359	10.9847	10.6801	11.3012	11.0466	11.4931	11.7494	FALSE	FALSE	FALSE	FALSE	FALSE	FALSE	FALSE	FALSE	FALSE	FALSE	FALSE	FALSE	FALSE	FALSE	FALSE	FALSE	FALSE	FALSE
16.582	16.6473	16.6171	16.6555	16.4398	16.3135	16.0592	16.2847	16.3	16.3508	16.0531	16.2342	16.5614	16.4456	16.3029	16.4916	16.4184	16.4049	16.3918	16.321	16.2578	16.2358	16.0269	16.2084	16.222	16.2763	16.3132	16.2261	16.3046	16.5212	16.2146	16.3634	FALSE	FALSE	FALSE	FALSE	FALSE	FALSE	FALSE	FALSE	FALSE	FALSE	FALSE	FALSE	FALSE	FALSE	FALSE	FALSE	FALSE	FALSE
13.2553	13.6953	14.0038	13.8679	13.5368	13.7517	13.5119	13.941	13.1945	13.5978	13.8062	13.6493	13.7833	13.7599	14.6016	14.2237	13.78	13.6966	13.2977	13.1699	13.9959	13.7347	13.7564	13.6005	13.5281	13.6232	13.2219	13.3524	13.4617	13.8128	13.8014	14.0455	FALSE	FALSE	FALSE	FALSE	FALSE	FALSE	FALSE	FALSE	FALSE	FALSE	FALSE	FALSE	FALSE	FALSE	FALSE	FALSE	FALSE	FALSE
19.2443	19.3514	19.4619	19.3661	19.1055	19.22	19.3481	19.3647	18.8226	19.0209	18.877	18.9938	19.2209	19.2494	18.5814	19.2344	19.1435	19.1409	19.0581	19.0734	19.2146	19.0627	18.9506	18.9764	18.9678	18.9689	18.8971	18.9402	18.9272	19.0007	18.9016	18.8755	FALSE	FALSE	FALSE	FALSE	FALSE	FALSE	FALSE	FALSE	FALSE	FALSE	FALSE	FALSE	FALSE	FALSE	FALSE	FALSE	FALSE	FALSE
19.6763	19.6116	19.534	19.5855	19.8492	19.9128	19.8041	20.042	19.4957	19.4693	19.5626	19.5166	19.9513	20.0127	19.6758	19.9531	20.0696	20.0167	19.9958	20.0057	19.9118	19.882	19.9647	20.0396	19.9215	19.9248	19.9641	19.9611	20.1331	20.0815	20.0714	20.1111	FALSE	FALSE	FALSE	FALSE	FALSE	FALSE	FALSE	FALSE	FALSE	FALSE	FALSE	FALSE	FALSE	FALSE	FALSE	FALSE	FALSE	FALSE
16.3281	16.2871	16.1289	16.2182	16.3499	16.1598	16.0918	16.1764	16.0538	15.9067	16.0315	16.1102	16.2929	16.4515	15.9066	16.2696	16.4159	16.3871	16.2643	16.307	16.1608	16.3558	16.237	16.2676	16.3904	16.5984	16.2009	16.3924	16.3778	16.3297	16.2786	16.312	FALSE	FALSE	FALSE	FALSE	FALSE	FALSE	FALSE	FALSE	FALSE	FALSE	FALSE	FALSE	FALSE	FALSE	FALSE	FALSE	FALSE	FALSE
18.9097	18.919	18.9794	18.9653	19.1246	19.3033	19.296	19.3573	18.521	18.6049	18.6195	18.5116	19.038	19.0105	19.026	19.0118	19.1702	19.1535	19.2539	19.1222	19.2019	19.1579	19.303	19.2698	18.8047	18.9094	18.8227	18.8303	18.9502	18.9778	19.0461	18.9239	FALSE	FALSE	FALSE	FALSE	FALSE	FALSE	FALSE	FALSE	FALSE	FALSE	FALSE	FALSE	FALSE	FALSE	FALSE	FALSE	FALSE	FALSE
19.7977	19.8191	19.8503	19.838	19.8815	19.8607	19.9782	19.8947	19.3914	19.5119	19.5664	19.4832	19.6606	19.6786	19.5358	19.7267	20.03	19.9584	20.1535	19.972	19.7718	19.8421	19.9141	19.9169	19.5826	19.7588	19.771	19.78	19.8033	19.7636	19.8163	19.786	FALSE	FALSE	FALSE	FALSE	FALSE	FALSE	FALSE	FALSE	FALSE	FALSE	FALSE	FALSE	FALSE	FALSE	FALSE	FALSE	FALSE	FALSE
14.5447	14.8331	15.2531	14.9107	14.8043	15.3067	15.1366	14.7481	14.6692	14.5153	14.632	14.4549	14.4501	14.7791	14.6122	15.0204	14.1776	14.0442	14.3421	14.4472	14.6074	14.549	14.6037	14.5339	14.1048	14.2419	13.9964	14.1324	14.0895	14.5222	14.2387	14.4263	FALSE	FALSE	FALSE	FALSE	FALSE	FALSE	FALSE	FALSE	FALSE	FALSE	FALSE	FALSE	FALSE	FALSE	FALSE	FALSE	FALSE	FALSE
17.5711	17.4899	17.5838	17.4422	17.5499	17.552	17.366	17.5687	17.2117	17.4189	17.0595	17.1855	17.4727	17.6229	17.4658	17.5023	17.7678	17.9002	17.8117	17.7659	17.6422	17.7415	17.6723	17.6252	17.6083	17.3532	17.6537	17.7439	17.6858	17.785	17.8206	17.7942	FALSE	FALSE	FALSE	FALSE	FALSE	FALSE	FALSE	FALSE	FALSE	FALSE	FALSE	FALSE	FALSE	FALSE	FALSE	FALSE	FALSE	FALSE
13.56	13.3393	12.9398	13.1984	13.667	13.6262	13.4951	13.3911	13.1261	13.7453	13.0402	13.7612	13.5336	13.8848	13.7645	13.516	13.7106	13.609	13.4025	13.6657	13.5041	13.6922	13.5581	13.5643	13.7334	12.6099	13.4777	13.3191	13.4326	13.9331	14.0088	13.5849	FALSE	FALSE	FALSE	FALSE	FALSE	FALSE	FALSE	FALSE	FALSE	FALSE	FALSE	FALSE	FALSE	FALSE	FALSE	FALSE	FALSE	FALSE
14.4206	14.3736	14.0315	14.1069	14.3699	14.3663	14.2613	14.1476	14.0685	14.1402	13.9304	14.2028	14.2385	14.478	13.1449	14.2165	14.1803	14.2217	14.1785	14.235	13.9504	14.1104	14.2392	14.0446	13.9409	14.0718	13.9541	14.1085	13.9472	14.0286	14.0526	13.9457	FALSE	FALSE	FALSE	FALSE	FALSE	FALSE	FALSE	FALSE	FALSE	FALSE	FALSE	FALSE	FALSE	FALSE	FALSE	FALSE	FALSE	FALSE
13.168	13.3852	12.9038	13.3058	13.36	13.3967	13.2575	13.0772	13.4783	13.1276	13.9111	13.6237	13.011	13.3916	13.3222	13.2404	12.9055	13.0136	13.1829	13.1626	12.7352	13.3081	13.0798	12.8355	13.1143	13.7068	13.2291	13.1518	13.0985	13.1836	13.386	13.2594	FALSE	FALSE	FALSE	FALSE	FALSE	FALSE	FALSE	FALSE	FALSE	FALSE	FALSE	FALSE	FALSE	FALSE	FALSE	FALSE	FALSE	FALSE
14.6884	14.4606	14.5563	14.6651	14.3913	14.4073	14.4024	14.2545	15.0758	15.0106	14.9893	14.7551	14.1036	14.2527	13.9533	14.1978	14.1324	14.0205	14.1428	14.0584	13.9551	14.3349	14.375	14.2997	13.9767	14.4859	14.1172	14.1098	14.1256	14.0459	14.1464	14.0072	FALSE	FALSE	FALSE	FALSE	FALSE	FALSE	FALSE	FALSE	FALSE	FALSE	FALSE	FALSE	FALSE	FALSE	FALSE	FALSE	FALSE	FALSE
16.1918	16.1602	16.0586	16.0718	16.3012	16.1803	16.2231	16.2255	15.6208	15.7287	15.7641	15.5742	16.0974	16.0911	15.8489	16.022	16.1859	16.1095	16.0437	16.1132	16.0643	16.1037	16.1046	16.1906	15.7531	15.91	15.7659	15.7435	15.7434	15.8979	15.8205	15.8695	FALSE	FALSE	FALSE	FALSE	FALSE	FALSE	FALSE	FALSE	FALSE	FALSE	FALSE	FALSE	FALSE	FALSE	FALSE	FALSE	FALSE	FALSE
20.1676	20.0969	20.3056	19.8567	19.8116	19.6044	19.6306	19.5355	20.1133	20.3641	19.728	19.9515	19.8538	19.927	19.4403	19.7946	20.2116	20.0772	20.1498	20.101	19.9539	19.8371	19.8408	19.9648	20.0279	19.9514	19.9624	20.0458	20.1501	20.0499	20.0989	19.9764	FALSE	FALSE	FALSE	FALSE	FALSE	FALSE	FALSE	FALSE	FALSE	FALSE	FALSE	FALSE	FALSE	FALSE	FALSE	FALSE	FALSE	FALSE
16.4597	16.3554	16.2934	16.3965	16.5456	16.7496	16.6548	16.6866	17.2009	17.1908	17.2689	17.0846	16.0627	16.2066	16.2935	16.1414	16.9065	16.792	16.746	16.7104	16.7294	16.7229	16.7789	16.7361	16.8146	17.5411	17.0607	16.9135	16.8987	16.631	16.6805	16.788	FALSE	FALSE	FALSE	FALSE	FALSE	FALSE	FALSE	FALSE	FALSE	FALSE	FALSE	FALSE	FALSE	FALSE	FALSE	FALSE	FALSE	FALSE
18.9007	18.8153	18.8866	18.7916	18.9973	18.9324	18.9	18.925	18.9953	18.9557	19.0095	18.9862	18.9164	18.9632	18.5866	18.9076	18.8158	18.782	18.8209	18.774	18.8768	18.8151	18.7978	18.8163	18.8033	19.0693	18.8842	18.998	19.0135	18.8319	18.9008	18.807	FALSE	FALSE	FALSE	FALSE	FALSE	FALSE	FALSE	FALSE	FALSE	FALSE	FALSE	FALSE	FALSE	FALSE	FALSE	FALSE	FALSE	FALSE
14.7147	14.4078	14.5735	14.5625	15.1034	15.2612	15.1845	15.095	14.8728	14.8791	14.9539	14.901	15.162	15.0094	15.2942	15.1387	14.8485	14.8487	14.833	14.821	15.095	15.1101	15.0409	15.1519	15.0581	15.005	15.1336	15.034	15.2055	15.0908	15.1485	15.0309	FALSE	FALSE	FALSE	FALSE	FALSE	FALSE	FALSE	FALSE	FALSE	FALSE	FALSE	FALSE	FALSE	FALSE	FALSE	FALSE	FALSE	FALSE
16.8124	16.6346	16.8804	16.9372	16.9861	16.9373	16.7884	17.2084	16.6749	16.8332	16.8024	16.8772	16.9958	17.1628	17.3461	17.0982	16.7434	16.7599	16.5455	16.5205	16.84	16.8919	16.6382	16.491	16.6034	16.8322	16.6107	16.4403	16.8344	16.9132	16.8051	16.8818	FALSE	FALSE	FALSE	FALSE	FALSE	FALSE	FALSE	FALSE	FALSE	FALSE	FALSE	FALSE	FALSE	FALSE	FALSE	FALSE	FALSE	FALSE
13.1237	13.5832	13.6814	13.2031	12.6826	12.2596	12.141	11.8169	14.2593	14.4219	13.6607	13.9413	12.9554	13.2242	12.775	13.0425	12.3129	12.1997	11.9722	12.5163	12.1551	12.3361	12.1932	12.2274	13.0252	13.1618	13.069	12.9097	12.7649	12.8917	12.8781	13.0432	FALSE	FALSE	FALSE	FALSE	FALSE	FALSE	FALSE	FALSE	FALSE	FALSE	FALSE	FALSE	FALSE	FALSE	FALSE	FALSE	FALSE	FALSE
17.9047	17.9389	18.0263	17.7646	17.6452	17.6702	17.7352	17.6694	17.6554	17.724	17.5571	17.5989	17.8503	17.868	17.19	17.7851	17.7573	17.6772	17.8291	17.6713	17.5864	17.5988	17.643	17.4891	17.641	17.6569	17.7151	17.7389	17.765	17.7562	17.8454	17.8007	FALSE	FALSE	FALSE	FALSE	FALSE	FALSE	FALSE	FALSE	FALSE	FALSE	FALSE	FALSE	FALSE	FALSE	FALSE	FALSE	FALSE	FALSE
15.4476	15.4243	15.4025	15.3745	15.3125	15.1814	15.2246	15.1442	15.3968	15.2843	15.205	15.3637	15.2631	15.2082	15.1675	15.1979	15.0676	14.972	15.007	14.9038	15.1194	15.1139	15.2406	15.1632	15.1512	15.0363	15.1028	15.209	15.3188	15.2635	15.2677	15.1455	FALSE	FALSE	FALSE	FALSE	FALSE	FALSE	FALSE	FALSE	FALSE	FALSE	FALSE	FALSE	FALSE	FALSE	FALSE	FALSE	FALSE	FALSE
18.7319	18.743	18.6868	18.7416	17.7105	17.7205	17.855	17.7212	18.6266	18.6536	18.7121	18.6155	17.8896	17.8294	18.0138	17.837	18.4128	18.3816	18.4347	18.3402	17.6692	17.7225	17.7651	17.6083	18.0037	17.8632	18.1064	18.0406	17.9799	17.8958	18.0047	17.9878	FALSE	FALSE	FALSE	FALSE	FALSE	FALSE	FALSE	FALSE	FALSE	FALSE	FALSE	FALSE	FALSE	FALSE	FALSE	FALSE	FALSE	FALSE
14.9344	14.6847	14.7465	14.7349	14.8413	14.6914	14.577	14.7428	15.2806	15.1454	14.9126	15.1834	14.7687	14.8155	14.1244	14.8329	14.8421	14.6115	14.5237	14.656	14.748	14.7506	14.6325	14.5761	14.7162	14.9236	14.8085	14.7186	14.9273	14.7727	14.727	14.8769	FALSE	FALSE	FALSE	FALSE	FALSE	FALSE	FALSE	FALSE	FALSE	FALSE	FALSE	FALSE	FALSE	FALSE	FALSE	FALSE	FALSE	FALSE
16.1393	16.2595	16.0514	16.1148	16.57	16.1586	16.6319	16.1101	16.3073	16.2506	16.278	16.2413	16.0276	15.9755	16.0358	16.1834	15.1514	15.2601	15.2752	14.5922	16.0673	14.3227	15.3476	15.8658	15.5051	16.0074	15.5079	15.4523	15.8889	15.5935	15.6184	15.5988	FALSE	FALSE	FALSE	FALSE	FALSE	FALSE	FALSE	FALSE	FALSE	FALSE	FALSE	FALSE	FALSE	FALSE	FALSE	FALSE	FALSE	FALSE
14.4729	14.6017	14.577	14.5432	14.202	14.4362	14.0448	13.958	14.6866	14.7623	14.6757	14.8023	13.9163	14.1909	13.7864	14.0223	13.8363	13.8143	13.8587	13.9559	13.9051	14.0504	13.9031	13.7665	13.7337	13.7855	14.275	13.9553	13.4426	13.7526	13.5025	13.8152	FALSE	FALSE	FALSE	FALSE	FALSE	FALSE	FALSE	FALSE	FALSE	FALSE	FALSE	FALSE	FALSE	FALSE	FALSE	FALSE	FALSE	FALSE
13.8512	14.3355	14.0867	14.5262	14.0286	14.634	14.2049	14.4021	13.5687	13.6871	14.4191	13.4205	13.658	13.5764	14.1127	13.7514	13.4938	13.9228	13.4795	13.5779	13.8933	13.6661	13.558	13.6036	13.3429	13.117	13.2267	12.8078	13.3257	13.4029	13.4615	13.7197	FALSE	FALSE	FALSE	FALSE	FALSE	FALSE	FALSE	FALSE	FALSE	FALSE	FALSE	FALSE	FALSE	FALSE	FALSE	FALSE	FALSE	FALSE
16.3195	16.2434	16.2238	16.1715	16.2973	16.1911	16.1187	16.3002	15.8266	16.0787	15.8625	15.789	16.0472	16.2569	16.0638	16.0812	16.406	16.374	16.4389	16.4702	16.3183	16.4806	16.4112	16.3432	16.1621	16.3305	16.2024	16.1452	16.4553	16.2781	16.3266	16.4162	FALSE	FALSE	FALSE	FALSE	FALSE	FALSE	FALSE	FALSE	FALSE	FALSE	FALSE	FALSE	FALSE	FALSE	FALSE	FALSE	FALSE	FALSE
16.3908	16.6716	16.6772	16.5382	16.575	16.3364	16.3921	16.3427	16.3388	16.4759	16.0715	16.3749	16.56	16.3633	16.3446	16.4536	16.5678	16.5474	16.5954	16.5936	16.4254	16.504	16.4227	16.4396	16.2821	16.4705	16.3654	16.4233	16.2469	16.4231	16.4068	16.478	FALSE	FALSE	FALSE	FALSE	FALSE	FALSE	FALSE	FALSE	FALSE	FALSE	FALSE	FALSE	FALSE	FALSE	FALSE	FALSE	FALSE	FALSE
8.53063	12.4318	12.4737	13.2185	11.3341	12.0015	10.7381	NaN	10.0774	10.8052	11.9411	11.5802	11.4186	11.7543	10.8141	12.0668	12.4896	11.6852	11.137	11.3827	11.6101	11.4129	11.2644	11.6342	10.2441	10.4165	11.0187	NaN	10.59	11.7309	12.6545	12.2266	FALSE	FALSE	FALSE	FALSE	FALSE	FALSE	FALSE	FALSE	FALSE	FALSE	FALSE	FALSE	FALSE	FALSE	FALSE	FALSE	FALSE	FALSE
15.4686	15.4052	15.5406	15.3141	15.0058	15.0813	15.2971	15.0144	14.7209	15.0281	14.7344	14.5729	15.1179	15.0121	15.0588	15.038	15.0788	15.0726	15.2043	15.1063	15.0565	14.807	14.9397	14.8988	14.5889	14.6489	14.755	14.7955	14.8054	14.7235	14.8035	14.7981	FALSE	FALSE	FALSE	FALSE	FALSE	FALSE	FALSE	FALSE	FALSE	FALSE	FALSE	FALSE	FALSE	FALSE	FALSE	FALSE	FALSE	FALSE
17.4237	17.3437	17.2652	17.479	17.2823	17.1634	17.2197	17.2991	17.1148	17.0484	17.1093	17.0652	17.2541	17.2523	17.0884	17.1673	17.9768	17.9317	17.8168	17.8047	17.5741	17.54	17.4178	17.5218	17.6226	17.429	17.5466	17.584	17.5827	17.5508	17.6168	17.6187	FALSE	FALSE	FALSE	FALSE	FALSE	FALSE	FALSE	FALSE	FALSE	FALSE	FALSE	FALSE	FALSE	FALSE	FALSE	FALSE	FALSE	FALSE
15.4261	15.4804	15.4329	15.6083	15.6409	15.5599	15.5076	15.6089	15.6888	15.7694	15.3464	15.6839	15.4395	15.4198	15.1915	15.3984	15.1173	15.2057	15.0512	15.0936	15.3181	15.4893	15.2136	15.174	15.0798	15.1862	14.9619	14.8881	15.2591	15.2403	15.1963	15.0603	FALSE	FALSE	FALSE	FALSE	FALSE	FALSE	FALSE	FALSE	FALSE	FALSE	FALSE	FALSE	FALSE	FALSE	FALSE	FALSE	FALSE	FALSE
19.1834	19.153	19.1727	19.1666	18.91	18.8709	18.8047	18.784	18.8743	18.876	18.8931	18.7662	18.7957	18.8022	18.5918	18.7565	19.15	19.0406	19.1198	19.0897	18.8492	18.834	18.8417	18.8601	18.7455	18.8107	18.8031	18.714	18.8796	18.7384	18.8356	18.8575	FALSE	FALSE	FALSE	FALSE	FALSE	FALSE	FALSE	FALSE	FALSE	FALSE	FALSE	FALSE	FALSE	FALSE	FALSE	FALSE	FALSE	FALSE
19.7167	19.6858	19.5965	19.5171	19.5716	19.5348	19.3854	19.5297	19.4321	19.4277	19.3461	19.5619	19.5689	19.702	18.3624	19.5716	19.9226	19.7565	19.8552	19.7309	19.5536	19.6984	19.6057	19.611	19.5092	19.5913	19.5237	19.6391	19.5347	19.714	19.6992	19.6482	FALSE	FALSE	FALSE	FALSE	FALSE	FALSE	FALSE	FALSE	FALSE	FALSE	FALSE	FALSE	FALSE	FALSE	FALSE	FALSE	FALSE	FALSE
17.3168	17.3249	17.45	17.3481	16.6626	16.6599	16.7198	16.5184	17.3784	17.4264	17.1557	17.2758	16.815	16.8167	16.9989	16.7689	17.0072	17.1444	17.0156	16.8249	16.6902	16.7356	16.7526	16.695	16.8968	16.7702	16.8972	16.8142	16.7727	16.8918	16.9141	16.8684	FALSE	FALSE	FALSE	FALSE	FALSE	FALSE	FALSE	FALSE	FALSE	FALSE	FALSE	FALSE	FALSE	FALSE	FALSE	FALSE	FALSE	FALSE
14.1016	15.4456	14.5564	14.2337	14.2225	14.1377	14.2166	14.3764	13.6822	14.0195	14.3131	13.5637	14.5388	14.0508	13.7261	14.5022	14.6261	14.5565	14.4235	14.3236	14.7296	14.1608	14.4168	13.8413	13.5913	14.168	13.7584	13.7182	13.8463	13.6047	14.1989	14.4908	FALSE	FALSE	FALSE	FALSE	FALSE	FALSE	FALSE	FALSE	FALSE	FALSE	FALSE	FALSE	FALSE	FALSE	FALSE	FALSE	FALSE	FALSE
17.0076	16.7988	17.093	16.8742	16.7772	16.8834	16.7885	16.8073	16.7121	16.6698	16.8323	16.5486	16.8577	16.7765	16.3007	17.0304	17.2224	16.9901	17.0762	17.0653	16.9389	17.0138	16.9456	16.8161	16.6279	16.7247	16.713	16.6447	17.0322	16.7289	17.0425	17.0093	FALSE	FALSE	FALSE	FALSE	FALSE	FALSE	FALSE	FALSE	FALSE	FALSE	FALSE	FALSE	FALSE	FALSE	FALSE	FALSE	FALSE	FALSE
15.9333	15.742	15.8655	15.8142	15.5313	15.2935	15.6195	15.6556	15.7686	15.7669	15.4107	15.6009	15.3852	15.6268	15.5636	15.6061	15.8793	15.9857	15.7842	15.7813	15.5087	15.6696	15.297	15.4436	15.6005	15.576	15.3615	15.4744	15.7258	15.7052	15.4459	15.5234	FALSE	FALSE	FALSE	FALSE	FALSE	FALSE	FALSE	FALSE	FALSE	FALSE	FALSE	FALSE	FALSE	FALSE	FALSE	FALSE	FALSE	FALSE
15.0402	15.2589	14.9608	15.3079	15.4919	15.4736	15.3222	15.615	14.7882	14.831	15.0937	15.2235	15.3204	15.4337	15.7277	15.4661	15.2297	15.3761	15.0151	15.141	15.38	15.5467	15.1323	15.2809	15.1188	15.1523	15.0665	15.0225	15.1348	15.3828	15.2109	15.0244	FALSE	FALSE	FALSE	FALSE	FALSE	FALSE	FALSE	FALSE	FALSE	FALSE	FALSE	FALSE	FALSE	FALSE	FALSE	FALSE	FALSE	FALSE
15.8027	15.5584	15.7857	15.6867	15.5717	15.5742	15.5262	15.4162	16.1261	16.2676	15.7346	15.9682	15.5643	15.5142	15.4498	15.5131	15.4871	15.2523	15.5321	15.4745	15.2544	15.2314	15.3544	15.2437	15.2627	15.4345	15.3778	15.4736	15.4863	15.1685	15.361	15.3513	FALSE	FALSE	FALSE	FALSE	FALSE	FALSE	FALSE	FALSE	FALSE	FALSE	FALSE	FALSE	FALSE	FALSE	FALSE	FALSE	FALSE	FALSE
18.8616	18.9419	18.9273	18.9886	19.1532	19.1182	19.1465	19.1149	19.6919	19.6087	19.6523	19.6309	19.1174	19.1314	18.7928	19.1447	18.5271	18.4869	18.5737	18.5306	18.9372	18.9057	18.8911	18.8634	18.9295	18.9959	19.0045	18.9884	18.857	18.9039	18.9475	18.9007	FALSE	FALSE	FALSE	FALSE	FALSE	FALSE	FALSE	FALSE	FALSE	FALSE	FALSE	FALSE	FALSE	FALSE	FALSE	FALSE	FALSE	FALSE
15.4258	15.5418	15.4224	15.5325	15.9401	15.5369	15.612	15.4659	16.2411	16.2221	16.1786	16.0841	15.642	15.948	15.0623	15.7724	15.6318	15.4778	15.7556	15.4906	15.2109	15.6091	15.5745	15.6612	15.5188	15.7999	15.6759	15.523	15.8106	15.784	15.7759	15.7482	FALSE	FALSE	FALSE	FALSE	FALSE	FALSE	FALSE	FALSE	FALSE	FALSE	FALSE	FALSE	FALSE	FALSE	FALSE	FALSE	FALSE	FALSE
13.3939	13.5107	13.7963	13.4032	12.9028	12.1825	12.7898	12.3444	14.0558	14.0727	13.6862	13.8772	13.0682	12.7429	12.7479	12.7381	11.2647	11.4629	11.4778	11.412	12.2925	11.7308	12.2261	11.8534	12.2442	12.5482	12.3133	11.7349	12.4158	12.5356	12.2147	12.2219	FALSE	FALSE	FALSE	FALSE	FALSE	FALSE	FALSE	FALSE	FALSE	FALSE	FALSE	FALSE	FALSE	FALSE	FALSE	FALSE	FALSE	FALSE
14.793	14.7666	14.451	15.1359	14.138	14.9344	14.6739	14.6269	15.187	15.3712	15.4394	15.0751	15.0294	14.7903	10.3319	14.8468	14.0994	14.2078	14.2786	14.1775	14.6424	14.4291	14.3505	14.6541	14.299	14.7956	14.1727	14.4931	14.1923	14.4424	14.4848	14.3641	FALSE	FALSE	FALSE	FALSE	FALSE	FALSE	FALSE	FALSE	FALSE	FALSE	FALSE	FALSE	FALSE	FALSE	FALSE	FALSE	FALSE	FALSE
17.5091	17.5127	17.1998	17.3788	17.4478	17.5046	16.9775	17.1702	18.0565	18.1297	18.3472	18.6046	17.8837	17.7695	15.3761	17.6094	17.5375	17.2514	17.186	17.2847	17.2974	17.4768	17.4719	17.45	17.4506	17.8764	17.5293	17.7425	17.4831	17.6098	17.7257	17.5681	FALSE	FALSE	FALSE	FALSE	FALSE	FALSE	FALSE	FALSE	FALSE	FALSE	FALSE	FALSE	FALSE	FALSE	FALSE	FALSE	FALSE	FALSE
14.9282	14.6099	14.422	14.9874	15.3936	15.1559	15.085	15.1102	14.8867	14.6765	15.34	15.0484	14.6837	14.9217	14.9615	14.734	12.9308	12.7683	13.64	12.4953	14.4693	14.599	14.5092	14.5681	13.3232	14.0894	13.3679	13.3724	14.0837	13.8553	13.9586	13.8683	FALSE	FALSE	FALSE	FALSE	FALSE	FALSE	FALSE	FALSE	FALSE	FALSE	FALSE	FALSE	FALSE	FALSE	FALSE	FALSE	FALSE	FALSE
16.2525	16.2142	15.9798	16.368	15.5684	15.2646	15.1494	15.3719	16.5192	16.2602	16.5438	16.5081	15.5126	15.5821	15.6202	15.5051	15.5552	15.467	15.6948	15.3938	15.1272	14.9664	14.8298	14.9042	15.145	15.6136	15.0134	15.2054	14.8728	15.1227	15.061	15.0945	FALSE	FALSE	FALSE	FALSE	FALSE	FALSE	FALSE	FALSE	FALSE	FALSE	FALSE	FALSE	FALSE	FALSE	FALSE	FALSE	FALSE	FALSE
13.088	13.8708	13.759	13.4471	12.9465	12.6567	12.6294	12.2594	13.4445	13.6308	13.4776	13.569	12.6693	13.1217	11.745	12.9584	14.3582	13.096	12.9198	13.3671	12.2107	12.7319	12.8434	12.7201	12.5481	13.366	12.9169	12.8437	12.5766	13.1218	13.0523	13.0748	FALSE	FALSE	FALSE	FALSE	FALSE	FALSE	FALSE	FALSE	FALSE	FALSE	FALSE	FALSE	FALSE	FALSE	FALSE	FALSE	FALSE	FALSE
11.7594	11.1035	12.2268	11.8827	10.0481	NaN	NaN	9.42028	11.7187	11.5573	10.6057	11.2477	10.4523	NaN	NaN	NaN	NaN	8.71501	10.5278	8.62152	NaN	NaN	NaN	NaN	NaN	9.62888	NaN	8.89542	NaN	9.30736	NaN	9.47775	FALSE	FALSE	FALSE	FALSE	FALSE	FALSE	FALSE	FALSE	FALSE	FALSE	FALSE	FALSE	FALSE	FALSE	FALSE	FALSE	FALSE	FALSE
16.251	16.089	16.0173	16.1726	15.7568	15.673	15.5135	15.5781	16.3413	16.2483	16.3513	16.4512	15.6614	15.8852	15.247	15.7062	15.7637	15.7674	15.69	15.6914	15.4519	15.5336	15.283	15.225	15.6336	15.6125	15.3943	15.4425	15.3223	15.4967	15.4997	15.4856	FALSE	FALSE	FALSE	FALSE	FALSE	FALSE	FALSE	FALSE	FALSE	FALSE	FALSE	FALSE	FALSE	FALSE	FALSE	FALSE	FALSE	FALSE
14.591	14.7761	14.8686	14.2932	14.0008	13.6925	13.9394	13.8571	15.2445	15.4139	14.8376	15.1949	14.9371	14.4675	14.9937	14.6172	13.6526	13.8341	13.8791	13.708	14.1275	14.0269	13.7629	13.9744	14.1058	14.3826	13.9057	14.1023	14.097	14.4891	14.219	14.0655	FALSE	FALSE	FALSE	FALSE	FALSE	FALSE	FALSE	FALSE	FALSE	FALSE	FALSE	FALSE	FALSE	FALSE	FALSE	FALSE	FALSE	FALSE
13.4104	13.374	13.102	13.2152	16.4576	16.5654	16.2044	16.1716	16.4951	16.256	16.8386	16.7977	18.6772	18.6512	18.3026	18.7021	14.7978	14.9137	15.1109	14.8208	16.6548	16.7223	16.3395	16.4554	17.3993	16.7972	17.4153	17.4741	17.9883	17.9627	18.0702	17.9708	FALSE	FALSE	FALSE	FALSE	FALSE	FALSE	FALSE	FALSE	FALSE	FALSE	FALSE	FALSE	FALSE	FALSE	FALSE	FALSE	FALSE	FALSE
18.4266	18.1951	18.454	18.1113	18.5518	18.6316	18.5599	18.6006	18.1986	18.4416	18.1084	18.0248	19.0434	18.9308	19.213	18.852	18.9702	18.7065	18.9765	18.7495	18.9746	18.7454	18.6133	18.6256	18.5263	18.566	18.6924	18.4401	18.8829	18.7178	18.8364	18.7354	FALSE	FALSE	FALSE	FALSE	FALSE	FALSE	FALSE	FALSE	FALSE	FALSE	FALSE	FALSE	FALSE	FALSE	FALSE	FALSE	FALSE	FALSE
14.7818	14.7349	15.0619	14.5683	15.3668	15.5586	15.6891	15.4902	15.1595	15.3256	14.8689	14.8603	15.679	15.6259	15.5793	15.5465	15.5131	15.3474	15.4057	15.2212	15.7032	15.8142	15.8941	15.6721	14.8605	15.5327	15.1471	15.1745	15.532	15.6118	15.51	15.3664	FALSE	FALSE	FALSE	FALSE	FALSE	FALSE	FALSE	FALSE	FALSE	FALSE	FALSE	FALSE	FALSE	FALSE	FALSE	FALSE	FALSE	FALSE
14.1812	14.0946	14.2652	13.9962	14.1808	14.4474	14.4215	14.2993	15.1656	15.0113	14.8394	14.9882	14.591	14.5394	14.566	14.5957	13.8499	13.8337	13.7591	13.8074	13.9004	14.4483	14.3867	14.1895	14.1648	14.1934	14.167	14.2558	14.4524	14.3756	14.399	14.1332	FALSE	FALSE	FALSE	FALSE	FALSE	FALSE	FALSE	FALSE	FALSE	FALSE	FALSE	FALSE	FALSE	FALSE	FALSE	FALSE	FALSE	FALSE
13.4738	13.3916	12.715	13.6155	13.5291	13.8031	13.205	13.4166	13.6047	13.6398	13.8627	14.0867	13.9646	14.5415	14.5278	14.6463	13.9977	13.7188	13.876	13.3786	13.072	13.4678	13.2897	12.8041	13.5591	13.9975	13.664	13.9937	13.7955	13.7319	13.6965	13.6867	FALSE	FALSE	FALSE	FALSE	FALSE	FALSE	FALSE	FALSE	FALSE	FALSE	FALSE	FALSE	FALSE	FALSE	FALSE	FALSE	FALSE	FALSE
13.2056	13.6332	13.0017	13.2293	12.8845	12.9342	12.7146	12.3096	12.8631	12.9021	12.8418	12.2743	12.5235	12.7795	12.276	12.4304	12.7391	12.2078	12.3853	12.5518	11.7894	12.3187	12.4135	12.073	12.3841	12.7485	12.7212	12.7437	12.7122	12.452	12.6354	12.8439	FALSE	FALSE	FALSE	FALSE	FALSE	FALSE	FALSE	FALSE	FALSE	FALSE	FALSE	FALSE	FALSE	FALSE	FALSE	FALSE	FALSE	FALSE
13.3518	12.8241	12.7306	13.0089	13.8164	14.2738	13.9701	13.7737	12.9979	13.0444	13.7109	12.9996	14.0169	14.5654	13.7525	14.3632	15.0427	14.894	14.9048	14.8153	14.2131	14.7888	14.4532	14.2758	14.7667	14.6182	14.62	14.7965	14.8957	14.8976	14.9552	14.9346	FALSE	FALSE	FALSE	FALSE	FALSE	FALSE	FALSE	FALSE	FALSE	FALSE	FALSE	FALSE	FALSE	FALSE	FALSE	FALSE	FALSE	FALSE
14.0547	14.1508	14.0223	13.5054	13.3131	13.0878	12.9011	12.8295	13.8633	14.0003	13.569	13.9438	13.097	13.3759	13.4592	13.2551	12.7305	12.977	12.7701	12.6377	12.5782	12.9416	13.1078	12.7519	12.8182	13.5514	12.9334	13.8615	13.4376	13.0205	13.1968	13.1295	FALSE	FALSE	FALSE	FALSE	FALSE	FALSE	FALSE	FALSE	FALSE	FALSE	FALSE	FALSE	FALSE	FALSE	FALSE	FALSE	FALSE	FALSE
12.4031	11.4757	12.0721	13.1217	11.7892	12.796	13.0626	12.7038	12.9848	12.2047	12.3052	12.6263	11.6537	12.1092	11.8605	12.3586	10.9772	12.0775	11.9447	11.5641	11.9106	11.7405	12.3458	11.9419	11.2327	12.4599	11.5426	12.1717	11.5082	12.0303	12.0061	11.9441	FALSE	FALSE	FALSE	FALSE	FALSE	FALSE	FALSE	FALSE	FALSE	FALSE	FALSE	FALSE	FALSE	FALSE	FALSE	FALSE	FALSE	FALSE
14.0958	13.6423	14.2519	13.8421	13.9378	13.7687	14.1702	13.7012	14.2393	14.1661	14	14.6067	13.6573	13.1511	13.4775	13.4848	12.6511	12.6036	12.7542	12.8805	13.2308	12.9672	13.6198	13.2749	12.1773	13.9294	12.0864	13.2128	12.9236	12.795	12.7004	11.994	FALSE	FALSE	FALSE	FALSE	FALSE	FALSE	FALSE	FALSE	FALSE	FALSE	FALSE	FALSE	FALSE	FALSE	FALSE	FALSE	FALSE	FALSE
NaN	NaN	NaN	9.59152	11.169	12.2885	10.8782	12.3048	11.2325	10.9658	12.0979	11.739	11.3835	11.1552	11.1524	12.1448	10.427	10.4233	10.2209	NaN	10.6666	11.0843	10.5897	NaN	NaN	11.9252	10.8031	11.9735	11.8271	10.5454	10.8442	10.5554	FALSE	FALSE	FALSE	FALSE	FALSE	FALSE	FALSE	FALSE	FALSE	FALSE	FALSE	FALSE	FALSE	FALSE	FALSE	FALSE	FALSE	FALSE
14.6903	14.7882	14.832	14.8468	14.3245	14.2912	14.2569	14.0935	14.8332	14.8124	14.7076	14.8406	14.5471	14.6613	14.023	14.6926	14.6306	14.5128	14.4945	14.4748	14.0445	14.5527	14.3768	14.5275	14.4935	14.5365	14.4592	14.6538	14.865	14.5106	14.5416	14.5967	FALSE	FALSE	FALSE	FALSE	FALSE	FALSE	FALSE	FALSE	FALSE	FALSE	FALSE	FALSE	FALSE	FALSE	FALSE	FALSE	FALSE	FALSE
16.1297	16.1683	16.1801	16.1094	16.253	16.1548	16.056	16.021	16.9125	16.8467	16.7878	16.7098	16.0616	16.1623	16.2389	16.0345	14.8297	14.9699	14.9295	14.5331	16.0618	16.0872	16.0354	15.9611	15.5591	15.493	15.42	15.501	16.0088	15.8352	15.9777	15.8063	FALSE	FALSE	FALSE	FALSE	FALSE	FALSE	FALSE	FALSE	FALSE	FALSE	FALSE	FALSE	FALSE	FALSE	FALSE	FALSE	FALSE	FALSE
[truncated: 2,653 more rows]
[truncated: 127 more columns]

## Sheet: Imputed
[truncated: 4,103 more chars]
