# Supplementary material for: The late-stage steps of Burkholderia cenocepacia protein O-linked glycan biosynthesis are conditionally essential
Source: J Biol Chem. 2025 Apr 24;301(6):108515. doi: 10.1016/j.jbc.2025.108515 (PMC12152626; doi:10.1016/j.jbc.2025.108515)
Supplement: Table S15 [file mmc11.xlsx]

## Sheet: Imputed
241220_NS_10052_Duncan_ogcX_sample01 MaxLFQ Intensity (delta_ogcI_rha_ogcI_pCumate_ogcX_noninduced_B1)	241220_NS_10052_Duncan_ogcX_sample02 MaxLFQ Intensity (delta_ogcI_rha_ogcI_pCumate_ogcX_noninduced_B2)	241220_NS_10052_Duncan_ogcX_sample03 MaxLFQ Intensity (delta_ogcI_rha_ogcI_pCumate_ogcX_noninduced_B3)	241220_NS_10052_Duncan_ogcX_sample04 MaxLFQ Intensity (delta_ogcI_rha_ogcI_pCumate_ogcX_noninduced_B4)	241220_NS_10052_Duncan_ogcX_sample05 MaxLFQ Intensity (delta_ogcI_ogcX_rha_ogcI_pCumate_ogcX_noninduced_B1)	241220_NS_10052_Duncan_ogcX_sample06 MaxLFQ Intensity (delta_ogcI_ogcX_rha_ogcI_pCumate_ogcX_noninduced_B2)	241220_NS_10052_Duncan_ogcX_sample07 MaxLFQ Intensity (delta_ogcI_ogcX_rha_ogcI_pCumate_ogcX_noninduced_B3)	241220_NS_10052_Duncan_ogcX_sample08 MaxLFQ Intensity (delta_ogcI_ogcX_rha_ogcI_pCumate_ogcX_noninduced_B4)	241220_NS_10052_Duncan_ogcX_sample09 MaxLFQ Intensity (delta_ogcI_ogcA_rha_ogcI_pCumate_ogcX_noninduced_B1)	241220_NS_10052_Duncan_ogcX_sample10 MaxLFQ Intensity (delta_ogcI_ogcA_rha_ogcI_pCumate_ogcX_noninduced_B2	241220_NS_10052_Duncan_ogcX_sample11 MaxLFQ Intensity (delta_ogcI_ogcA_rha_ogcI_pCumate_ogcX_noninduced_B3)	241220_NS_10052_Duncan_ogcX_sample12 MaxLFQ Intensity (delta_ogcI_ogcA_rha_ogcI_pCumate_ogcX_noninduced_B4)	241220_NS_10052_Duncan_ogcX_sample13 MaxLFQ Intensity (delta_ogcI_ogcB_rha_ogcI_pCumate_ogcX_noninduced_B1)	241220_NS_10052_Duncan_ogcX_sample14 MaxLFQ Intensity (delta_ogcI_ogcB_rha_ogcI_pCumate_ogcX_noninduced_B2)	241220_NS_10052_Duncan_ogcX_sample15 MaxLFQ Intensity (delta_ogcI_ogcB_rha_ogcI_pCumate_ogcX_noninduced_B3)	241220_NS_10052_Duncan_ogcX_sample16 MaxLFQ Intensity (delta_ogcI_ogcB_rha_ogcI_pCumate_ogcX_noninduced_B4)	241220_NS_10052_Duncan_ogcX_sample17 MaxLFQ Intensity (delta_ogcI_rha_ogcI_pCumate_ogcX_induced_B1)	241220_NS_10052_Duncan_ogcX_sample18 MaxLFQ Intensity (delta_ogcI_rha_ogcI_pCumate_ogcX_induced_B2)	241220_NS_10052_Duncan_ogcX_sample19 MaxLFQ Intensity (delta_ogcI_rha_ogcI_pCumate_ogcX_induced_B3)	241220_NS_10052_Duncan_ogcX_sample20 MaxLFQ Intensity (delta_ogcI_rha_ogcI_pCumate_ogcX_induced_B4)	241220_NS_10052_Duncan_ogcX_sample21 MaxLFQ Intensity (delta_ogcI_ogcX_rha_ogcI_pCumate_ogcX_induced_B1)	241220_NS_10052_Duncan_ogcX_sample22 MaxLFQ Intensity (delta_ogcI_ogcX_rha_ogcI_pCumate_ogcX_induced_B2)	241220_NS_10052_Duncan_ogcX_sample23 MaxLFQ Intensity (delta_ogcI_ogcX_rha_ogcI_pCumate_ogcX_induced_B3)	241220_NS_10052_Duncan_ogcX_sample24 MaxLFQ Intensity (delta_ogcI_ogcX_rha_ogcI_pCumate_ogcX_induced_B4)	241220_NS_10052_Duncan_ogcX_sample25 MaxLFQ Intensity (delta_ogcI_ogcA_rha_ogcI_pCumate_ogcX_induced_B1)	241220_NS_10052_Duncan_ogcX_sample26 MaxLFQ Intensity (delta_ogcI_ogcA_rha_ogcI_pCumate_ogcX_induced_B2)	241220_NS_10052_Duncan_ogcX_sample27 MaxLFQ Intensity (delta_ogcI_ogcA_rha_ogcI_pCumate_ogcX_induced_B3)	241220_NS_10052_Duncan_ogcX_sample28 MaxLFQ Intensity (delta_ogcI_ogcA_rha_ogcI_pCumate_ogcX_induced_B4)	241220_NS_10052_Duncan_ogcX_sample29 MaxLFQ Intensity (delta_ogcI_ogcB_rha_ogcI_pCumate_ogcX_induced_B1)	241220_NS_10052_Duncan_ogcX_sample30 MaxLFQ Intensity (delta_ogcI_ogcB_rha_ogcI_pCumate_ogcX_induced_B2)	241220_NS_10052_Duncan_ogcX_sample31 MaxLFQ Intensity (delta_ogcI_ogcB_rha_ogcI_pCumate_ogcX_induced_B3)	241220_NS_10052_Duncan_ogcX_sample32 MaxLFQ Intensity (delta_ogcI_ogcB_rha_ogcI_pCumate_ogcX_induced_B4)	C: Organism	C: Protein names	C: Gene names	C: Gene_name_J2315_assignment	C: Gene ontology (GO)	C: ANOVA Significant	N: 241220_NS_10052_Duncan_ogcX_sample01 Spectral Count	N: 241220_NS_10052_Duncan_ogcX_sample02 Spectral Count	N: 241220_NS_10052_Duncan_ogcX_sample03 Spectral Count	N: 241220_NS_10052_Duncan_ogcX_sample04 Spectral Count	N: 241220_NS_10052_Duncan_ogcX_sample05 Spectral Count	N: 241220_NS_10052_Duncan_ogcX_sample06 Spectral Count	N: 241220_NS_10052_Duncan_ogcX_sample07 Spectral Count	N: 241220_NS_10052_Duncan_ogcX_sample08 Spectral Count	N: 241220_NS_10052_Duncan_ogcX_sample09 Spectral Count	N: 241220_NS_10052_Duncan_ogcX_sample10 Spectral Count	N: 241220_NS_10052_Duncan_ogcX_sample11 Spectral Count	N: 241220_NS_10052_Duncan_ogcX_sample12 Spectral Count
30.2657	30.651	30.3135	30.4904	30.2121	30.3396	30.3711	30.2695	30.368	30.0999	30.1928	30.2056	30.4746	30.2918	30.363	30.508	30.3114	30.3484	30.4153	30.3683	30.6893	30.3968	30.4866	30.2302	30.5142	30.4546	30.4734	30.513	30.6462	30.6186	30.6927	30.5522	Burkholderia cenocepacia (strain ATCC BAA-245 / DSM 16553 / LMG 16656 / NCTC 13227 / J2315 / CF5610)	Putative glutamate--cysteine ligase 2 (EC 6.3.2.2) (Gamma-glutamylcysteine synthetase 2) (GCS 2) (Gamma-GCS 2)	BceJ2315_00010 BCAL0002	BCAL0002	cellular modified amino acid biosynthetic process [GO:0042398];glutamate-cysteine ligase activity [GO:0004357];ATP binding [GO:0005524]	+	21	28	25	26	21	19	27	26	26	20	24	19
31.3965	30.8214	31.7147	31.5288	32.867	32.7002	32.8453	32.6036	31.2438	31.8061	31.6105	31.9613	33.0127	33.0294	33.0864	32.9872	30.5464	30.8967	30.7827	30.9628	31.7619	32.4295	32.0329	32.5048	30.7796	30.4474	30.6113	30.6643	32.3483	32.424	32.2588	32.0957	Burkholderia cenocepacia (strain ATCC BAA-245 / DSM 16553 / LMG 16656 / NCTC 13227 / J2315 / CF5610)	Putative pterin-4-alpha-carbinolamine dehydratase (PHS) (EC 4.2.1.96) (4-alpha-hydroxy-tetrahydropterin dehydratase) (Pterin carbinolamine dehydratase) (PCD)	BceJ2315_00090 BCAL0009	BCAL0009	tetrahydrobiopterin biosynthetic process [GO:0006729];4-alpha-hydroxytetrahydrobiopterin dehydratase activity [GO:0008124]	+	12	9	16	11	16	17	17	17	13	11	14	14
28.741	28.8183	28.7579	28.7311	29.3682	29.4764	29.4203	29.4799	28.5317	28.7675	28.8142	29.1044	29.7256	29.4955	29.5765	29.6207	28.7994	28.8849	28.9029	28.7268	29.5124	29.4625	29.3716	29.5493	28.8273	28.5764	28.952	28.7294	29.6366	29.5594	29.6061	29.5308	Burkholderia cenocepacia (strain ATCC BAA-245 / DSM 16553 / LMG 16656 / NCTC 13227 / J2315 / CF5610)	tRNA uridine 5-carboxymethylaminomethyl modification enzyme MnmG (Glucose-inhibited division protein A)	mnmG gidA BceJ2315_00240 BCAL0024	BCAL0024	flavin adenine dinucleotide binding [GO:0050660];oxidoreductase activity [GO:0016491];tRNA wobble uridine modification [GO:0002098];cytoplasm [GO:0005737]	+	11	13	10	11	24	29	21	24	9	17	15	7
26.1768	26.5693	26.8521	26.7079	26.84	26.8539	26.7399	26.8862	25.568	26.3539	25.613	26.9461	26.8726	26.3901	26.6897	26.6974	26.4333	26.8843	25.3713	25.0832	27.1224	25.9031	25.9817	26.3588	26.2681	26.2518	26.2817	26.3719	26.123	27.3369	27.2911	26.4655	Burkholderia cenocepacia (strain ATCC BAA-245 / DSM 16553 / LMG 16656 / NCTC 13227 / J2315 / CF5610)	Ribosomal RNA small subunit methyltransferase G (EC 2.1.1.170) (16S rRNA 7-methylguanosine methyltransferase) (16S rRNA m7G methyltransferase)	rsmG BceJ2315_00250 BCAL0025	BCAL0025	rRNA methyltransferase activity [GO:0008649];cytoplasm [GO:0005737]		3	0	3	2	4	2	3	4	0	2	1	2
33.5657	33.3141	33.678	33.7032	33.7543	33.6904	33.5815	33.6393	33.1933	33.9043	33.5338	33.5589	33.3068	33.4724	33.4041	33.5296	33.301	33.4513	33.3265	33.3706	32.8721	33.3123	32.9324	33.304	33.219	33.2107	33.138	33.1072	33.2171	33.2026	33.148	33.0552	Burkholderia cenocepacia (strain ATCC BAA-245 / DSM 16553 / LMG 16656 / NCTC 13227 / J2315 / CF5610)	50S ribosomal protein L11	rplK BceJ2315_02250 BCAL0222	BCAL0222	rRNA binding [GO:0019843];structural constituent of ribosome [GO:0003735];translation [GO:0006412];ribosome [GO:0005840]	+	15	11	18	15	15	16	18	15	14	16	15	14
33.9207	33.6043	33.9702	33.979	33.91	34.0018	33.9247	33.9567	33.5553	34.0888	33.9787	33.9648	33.8023	33.8427	33.856	33.8717	33.725	33.882	33.7694	33.8153	33.1331	33.6692	33.2687	33.7374	33.7256	33.4141	33.6912	33.6632	33.7204	33.7024	33.6371	33.5446	Burkholderia cenocepacia (strain ATCC BAA-245 / DSM 16553 / LMG 16656 / NCTC 13227 / J2315 / CF5610)	50S ribosomal protein L1	rplA BceJ2315_02260 BCAL0223	BCAL0223	regulation of translation [GO:0006417];rRNA binding [GO:0019843];structural constituent of ribosome [GO:0003735];translation [GO:0006412];tRNA binding [GO:0000049];large ribosomal subunit [GO:0015934]	+	71	65	81	87	82	86	84	92	75	86	85	77
33.6974	33.241	33.7124	33.6086	33.5243	33.7119	33.6066	33.6155	33.2881	33.6771	33.6428	33.5817	33.449	33.3149	33.4544	33.5024	33.4518	33.52	33.3561	33.5134	32.7909	33.2508	32.9918	33.4125	33.2981	33.1	33.3212	33.3685	33.2664	33.2138	33.0992	33.2667	Burkholderia cenocepacia (strain ATCC BAA-245 / DSM 16553 / LMG 16656 / NCTC 13227 / J2315 / CF5610)	50S ribosomal protein L10	rplJ BceJ2315_02270 BCAL0224	BCAL0224	ribosome biogenesis [GO:0042254];rRNA binding [GO:0019843];ribosome [GO:0005840]	+	31	31	45	38	43	41	40	40	41	43	38	33
35.0953	34.221	34.9369	34.8597	34.4273	34.7791	34.9196	34.9195	34.3322	35.0704	34.9762	34.9613	34.8598	34.3516	35.0286	35.0226	34.9443	34.9761	34.8443	34.901	34.0872	34.5681	34.4672	34.9496	35.112	34.3988	34.7694	34.8946	34.843	34.5611	34.6108	35.1599	Burkholderia cenocepacia (strain ATCC BAA-245 / DSM 16553 / LMG 16656 / NCTC 13227 / J2315 / CF5610)	50S ribosomal protein L7/L12	rplL BceJ2315_02280 BCAL0225	BCAL0225	structural constituent of ribosome [GO:0003735];translation [GO:0006412];ribosome [GO:0005840]		96	78	87	103	96	103	116	114	93	110	128	96
32.3337	32.1836	32.2933	32.2857	32.2502	32.2358	32.2138	32.2045	32.1125	32.182	32.2426	32.2449	32.3925	32.4351	32.379	32.3517	32.4042	32.397	32.414	32.3778	32.3231	32.2384	32.3073	32.2909	32.2084	32.2521	32.2725	32.2283	32.3613	32.3581	32.3376	32.3323	Burkholderia cenocepacia (strain ATCC BAA-245 / DSM 16553 / LMG 16656 / NCTC 13227 / J2315 / CF5610)	DNA-directed RNA polymerase subunit beta (RNAP subunit beta) (EC 2.7.7.6) (RNA polymerase subunit beta) (Transcriptase subunit beta)	rpoB BceJ2315_02290 BCAL0226	BCAL0226	DNA-directed 5'-3' RNA polymerase activity [GO:0003899];ribonucleoside binding [GO:0032549];transcription, DNA-templated [GO:0006351]";"DNA binding [GO:0003677]	+	223	189	190	200	194	223	207	211	193	207	191	186
32.4338	32.378	32.4573	32.4949	32.399	32.3934	32.3731	32.342	32.2809	32.3929	32.3589	32.3848	32.3878	32.4439	32.4278	32.4205	32.5644	32.5643	32.5742	32.5624	32.4801	32.3637	32.3941	32.4042	32.3877	32.4034	32.3779	32.3432	32.4016	32.4002	32.3685	32.3628	Burkholderia cenocepacia (strain ATCC BAA-245 / DSM 16553 / LMG 16656 / NCTC 13227 / J2315 / CF5610)	DNA-directed RNA polymerase subunit beta' (RNAP subunit beta') (EC 2.7.7.6) (RNA polymerase subunit beta') (Transcriptase subunit beta')	rpoC BceJ2315_02300 BCAL0227	BCAL0227	DNA-directed 5'-3' RNA polymerase activity [GO:0003899];transcription, DNA-templated [GO:0006351]";"DNA binding [GO:0003677]	+	217	186	206	201	203	219	208	217	195	210	206	185
33.2509	33.0859	33.4446	33.3744	32.6561	33.2145	33.2648	33.1828	32.9788	33.4107	33.5566	33.2974	33.3585	33.084	32.8704	33.3738	33.5088	33.323	33.3917	33.3379	32.531	33.1711	32.7856	33.1994	32.8777	32.7833	32.8809	33.2346	33.2239	33.1352	33.1036	33.1956	Burkholderia cenocepacia (strain ATCC BAA-245 / DSM 16553 / LMG 16656 / NCTC 13227 / J2315 / CF5610)	30S ribosomal protein S12	rpsL BceJ2315_02320 BCAL0229	BCAL0229	rRNA binding [GO:0019843];structural constituent of ribosome [GO:0003735];translation [GO:0006412];tRNA binding [GO:0000049];small ribosomal subunit [GO:0015935]		8	9	11	7	7	12	10	9	7	10	8	10
33.4623	33.0353	33.3169	33.4608	33.1777	33.207	33.2162	33.171	32.8423	33.4895	33.4037	33.3677	33.2012	33.201	33.199	33.1514	33.3169	33.3314	33.3314	33.2621	32.5169	33.0677	32.7096	33.1084	33.2132	32.8579	33.2225	33.1545	33.0548	33.1735	33.1209	33.121	Burkholderia cenocepacia (strain ATCC BAA-245 / DSM 16553 / LMG 16656 / NCTC 13227 / J2315 / CF5610)	30S ribosomal protein S7	rpsG BceJ2315_02330 BCAL0230	BCAL0230	rRNA binding [GO:0019843];structural constituent of ribosome [GO:0003735];translation [GO:0006412];tRNA binding [GO:0000049];small ribosomal subunit [GO:0015935]	+	30	36	35	44	31	35	32	33	28	38	38	40
34.0133	33.7388	34.0661	34.119	33.9805	33.9933	33.9592	34.0116	33.6506	34.1921	33.9139	34.0892	33.805	33.8888	33.8662	33.9474	33.81	33.9552	33.8757	33.932	33.4399	33.8585	33.5998	33.8021	33.8847	33.6733	33.84	33.7527	33.8568	33.8065	33.7906	33.6709	Burkholderia cenocepacia (strain ATCC BAA-245 / DSM 16553 / LMG 16656 / NCTC 13227 / J2315 / CF5610)	30S ribosomal protein S10	rpsJ BceJ2315_02360 BCAL0233	BCAL0233	RNA binding [GO:0003723];structural constituent of ribosome [GO:0003735];translation [GO:0006412];ribosome [GO:0005840]	+	16	12	20	16	17	17	16	15	16	19	15	17
33.4684	33.0086	33.4446	33.4639	33.3465	33.4956	33.4076	33.4261	33.0182	33.5229	33.6434	33.4766	33.3585	33.2745	33.3092	33.3673	33.2506	33.2894	33.2162	33.3095	32.5939	32.9709	32.6557	33.1828	33.1159	32.7892	33.0673	33.1201	33.0442	33.0589	33.0778	33.1047	Burkholderia cenocepacia (strain ATCC BAA-245 / DSM 16553 / LMG 16656 / NCTC 13227 / J2315 / CF5610)	50S ribosomal protein L3	rplC BceJ2315_02370 BCAL0234	BCAL0234	rRNA binding [GO:0019843];structural constituent of ribosome [GO:0003735];translation [GO:0006412];ribosome [GO:0005840]	+	54	38	52	46	51	54	44	45	37	44	46	45
33.6049	33.1915	33.7106	33.5187	33.4774	33.6043	33.5319	33.5348	33.1422	33.6227	33.4957	33.3851	33.3226	33.4119	33.3897	33.4641	33.3146	33.3678	33.3476	33.4523	32.7269	33.2038	32.9601	33.3679	33.2872	33.0314	33.2581	33.2645	33.2962	33.264	33.1716	33.1987	Burkholderia cenocepacia (strain ATCC BAA-245 / DSM 16553 / LMG 16656 / NCTC 13227 / J2315 / CF5610)	50S ribosomal protein L4	rplD BceJ2315_02380 BCAL0235	BCAL0235	rRNA binding [GO:0019843];structural constituent of ribosome [GO:0003735];translation [GO:0006412];ribosome [GO:0005840]	+	74	61	69	63	69	67	65	71	51	69	61	60
34.2364	33.6481	34.0691	34.0758	34.0181	34.1443	34.0484	34.0696	33.3353	34.1603	33.9361	34.0283	33.681	33.817	33.9158	33.8946	33.8605	33.7861	33.7262	33.7771	33.1731	33.7489	33.4148	33.6962	33.678	33.4903	33.7936	33.6869	33.5537	33.6223	33.5333	33.6936	Burkholderia cenocepacia (strain ATCC BAA-245 / DSM 16553 / LMG 16656 / NCTC 13227 / J2315 / CF5610)	50S ribosomal protein L23	rplW BceJ2315_02390 BCAL0236	BCAL0236	rRNA binding [GO:0019843];structural constituent of ribosome [GO:0003735];translation [GO:0006412];ribosome [GO:0005840]	+	28	29	34	29	29	27	31	33	28	33	31	31
33.3392	32.8539	33.3187	33.3215	33.0496	33.197	33.1078	33.1184	32.58	33.134	33.1995	33.3166	33.2495	33.1904	33.1079	33.222	33.142	33.2092	33.1977	33.1674	32.4097	32.9341	32.501	33.1186	32.9924	32.6593	33.05	33.0719	33.0167	33.0496	33.0507	33.0528	Burkholderia cenocepacia (strain ATCC BAA-245 / DSM 16553 / LMG 16656 / NCTC 13227 / J2315 / CF5610)	50S ribosomal protein L2	rplB BceJ2315_02400 BCAL0237	BCAL0237	rRNA binding [GO:0019843];structural constituent of ribosome [GO:0003735];transferase activity [GO:0016740];translation [GO:0006412];large ribosomal subunit [GO:0015934]		79	74	69	70	66	66	74	67	59	70	68	75
33.7898	33.3123	33.6485	33.708	33.2699	33.351	33.4012	33.3881	33.1213	33.4187	33.4877	33.4576	33.4504	33.3496	33.4658	33.2553	33.4734	33.3772	33.3075	33.4298	32.7714	32.9037	32.8083	33.2178	33.2357	33.1446	33.1932	33.2488	33.2877	33.2889	33.2721	33.241	Burkholderia cenocepacia (strain ATCC BAA-245 / DSM 16553 / LMG 16656 / NCTC 13227 / J2315 / CF5610)	30S ribosomal protein S19	rpsS BceJ2315_02410 BCAL0238	BCAL0238	rRNA binding [GO:0019843];structural constituent of ribosome [GO:0003735];translation [GO:0006412];small ribosomal subunit [GO:0015935]	+	23	20	21	21	17	20	21	16	17	19	21	20
33.9296	33.4774	34.04	33.8575	33.7916	33.9204	33.7651	33.9156	33.3076	33.9289	33.9313	33.9321	33.6657	33.6238	33.5234	33.6382	33.8259	33.7932	33.7901	33.7158	32.9053	33.6988	33.0542	33.5736	33.6028	33.0461	33.7209	33.5561	33.4898	33.5245	33.4107	33.6645	Burkholderia cenocepacia (strain ATCC BAA-245 / DSM 16553 / LMG 16656 / NCTC 13227 / J2315 / CF5610)	50S ribosomal protein L22	rplV BceJ2315_02420 BCAL0239	BCAL0239	rRNA binding [GO:0019843];structural constituent of ribosome [GO:0003735];translation [GO:0006412];large ribosomal subunit [GO:0015934]	+	11	11	13	13	11	12	10	13	10	9	14	12
34.5032	34.0147	34.4536	34.3636	34.1079	34.1713	34.156	34.1145	33.8068	34.321	34.3964	34.3276	34.1633	34.245	34.0587	34.191	34.2314	34.2794	34.3457	34.2651	33.5952	34.1241	33.7721	34.235	34.1106	33.7759	34.1662	34.2086	34.1447	34.1659	34.1315	34.0896	Burkholderia cenocepacia (strain ATCC BAA-245 / DSM 16553 / LMG 16656 / NCTC 13227 / J2315 / CF5610)	30S ribosomal protein S3	rpsC BceJ2315_02430 BCAL0240	BCAL0240	rRNA binding [GO:0019843];structural constituent of ribosome [GO:0003735];translation [GO:0006412];small ribosomal subunit [GO:0015935]		57	50	56	53	48	48	45	44	47	58	50	50
33.4229	32.9828	33.216	33.5568	33.3427	33.34	33.3266	33.4024	32.8206	33.6548	33.563	33.5994	33.463	33.355	33.4616	33.3662	33.3359	33.4207	33.521	33.2696	32.5591	33.3296	32.936	33.2286	33.25	33.0592	33.345	33.3192	33.2306	33.302	33.3085	33.161	Burkholderia cenocepacia (strain ATCC BAA-245 / DSM 16553 / LMG 16656 / NCTC 13227 / J2315 / CF5610)	50S ribosomal protein L16	rplP BceJ2315_02440 BCAL0241	BCAL0241	rRNA binding [GO:0019843];structural constituent of ribosome [GO:0003735];translation [GO:0006412];tRNA binding [GO:0000049];ribosome [GO:0005840]		25	18	29	26	24	25	25	22	21	23	19	21
33.2103	32.5122	33.0894	33.1344	33.0272	33.0742	32.9776	32.9755	32.3413	33.1	32.8799	33.057	32.808	32.9783	32.998	32.9274	32.8454	32.9442	32.7732	32.9041	32.2558	32.8969	32.404	32.8957	32.7952	32.4949	32.7692	32.7755	32.9201	32.8941	32.8288	32.8007	Burkholderia cenocepacia (strain ATCC BAA-245 / DSM 16553 / LMG 16656 / NCTC 13227 / J2315 / CF5610)	50S ribosomal protein L29	rpmC BceJ2315_02450 BCAL0242	BCAL0242	structural constituent of ribosome [GO:0003735];translation [GO:0006412];ribosome [GO:0005840]		26	11	15	21	15	21	15	18	13	15	21	16
32.3181	31.928	31.4216	31.3849	30.9761	30.56	31.2629	30.7026	31.3599	31.1051	32.196	31.6096	31.4958	31.1905	30.7809	31.1296	32.1158	30.9875	31.9535	31.5139	30.4001	30.9059	31.1222	31.2892	30.3462	31.6789	30.7581	31.9166	29.0475	31.0602	28.9044	29.7464	Burkholderia cenocepacia (strain ATCC BAA-245 / DSM 16553 / LMG 16656 / NCTC 13227 / J2315 / CF5610)	30S ribosomal protein S17	rpsQ BceJ2315_02460 BCAL0243	BCAL0243	rRNA binding [GO:0019843];structural constituent of ribosome [GO:0003735];translation [GO:0006412];ribosome [GO:0005840]	+	8	10	6	5	2	3	4	4	4	5	8	5
33.5143	33.1634	33.5586	33.5866	33.4607	33.4877	33.4417	33.4561	32.9916	33.5917	33.3946	33.4382	33.3448	33.4492	33.4414	33.4868	33.259	33.4004	33.2438	33.3517	32.7137	33.1881	32.8038	33.2082	33.2412	32.9339	33.2436	33.0721	33.303	33.3063	33.2794	33.1653	Burkholderia cenocepacia (strain ATCC BAA-245 / DSM 16553 / LMG 16656 / NCTC 13227 / J2315 / CF5610)	50S ribosomal protein L14	rplN BceJ2315_02470 BCAL0244	BCAL0244	rRNA binding [GO:0019843];structural constituent of ribosome [GO:0003735];translation [GO:0006412];large ribosomal subunit [GO:0015934]	+	21	20	18	24	18	18	20	16	20	25	23	20
32.1601	31.4273	32.0587	32.01	31.7883	32.094	32.3899	32.2179	31.5243	31.9443	32.4516	32.0586	31.4087	30.9734	31.7531	31.5215	32.0478	31.8061	31.9754	31.6214	30.8456	31.7652	31.471	31.723	31.6373	31.5379	31.1026	32.2186	30.2249	31.0418	31.5424	31.4613	Burkholderia cenocepacia (strain ATCC BAA-245 / DSM 16553 / LMG 16656 / NCTC 13227 / J2315 / CF5610)	50S ribosomal protein L24	rplX BceJ2315_02480 BCAL0245	BCAL0245	rRNA binding [GO:0019843];structural constituent of ribosome [GO:0003735];translation [GO:0006412];ribosome [GO:0005840]	+	23	16	17	19	18	21	23	20	17	23	23	19
33.5095	33.145	33.6567	33.6488	33.5472	33.6203	33.4852	33.5887	33.0007	33.664	33.5004	33.5816	33.3577	33.3729	33.4053	33.4733	33.3317	33.4776	33.4087	33.3691	32.7745	33.2408	32.8472	33.2914	33.2749	32.9768	33.2741	33.2265	33.238	33.2456	33.1974	33.1304	Burkholderia cenocepacia (strain ATCC BAA-245 / DSM 16553 / LMG 16656 / NCTC 13227 / J2315 / CF5610)	50S ribosomal protein L5	rplE BceJ2315_02490 BCAL0246	BCAL0246	rRNA binding [GO:0019843];structural constituent of ribosome [GO:0003735];translation [GO:0006412];tRNA binding [GO:0000049];ribosome [GO:0005840]	+	42	38	48	45	60	50	43	46	34	43	42	46
33.3179	33.3374	33.7754	33.7953	33.6427	33.6281	33.5304	33.5527	33.2272	33.8377	33.7224	33.7368	33.3203	33.5825	33.5984	33.6442	33.4345	33.7365	33.6162	33.7202	33.0481	33.3764	33.0347	33.5347	33.565	33.2239	33.3741	33.3771	33.5849	33.6101	33.5351	33.4368	Burkholderia cenocepacia (strain ATCC BAA-245 / DSM 16553 / LMG 16656 / NCTC 13227 / J2315 / CF5610)	30S ribosomal protein S14	rpsN BceJ2315_02500 BCAL0247	BCAL0247	rRNA binding [GO:0019843];structural constituent of ribosome [GO:0003735];translation [GO:0006412];ribosome [GO:0005840]		5	6	7	7	5	5	6	7	4	6	4	5
33.3204	32.9761	33.5307	33.3974	33.3358	33.3617	33.1182	33.1883	32.8833	33.5446	33.2295	33.3649	33.009	33.0757	33.0777	33.1038	33.2248	33.3211	33.4016	33.2474	32.674	33.2807	32.7811	33.1452	33.2526	32.9145	33.1522	33.1712	33.1249	33.0195	32.9772	32.9315	Burkholderia cenocepacia (strain ATCC BAA-245 / DSM 16553 / LMG 16656 / NCTC 13227 / J2315 / CF5610)	30S ribosomal protein S8	rpsH BceJ2315_02510 BCAL0248	BCAL0248	rRNA binding [GO:0019843];structural constituent of ribosome [GO:0003735];translation [GO:0006412];ribosome [GO:0005840]		38	28	39	40	33	38	30	35	32	39	36	39
33.4619	33.1059	33.5327	33.4394	33.4275	33.5015	33.3703	33.4672	32.8974	33.3799	33.3902	33.5184	33.3478	33.385	33.4475	33.4758	33.2709	33.3246	33.3059	33.2978	32.5454	33.1347	32.7026	33.2573	33.3066	32.8038	33.271	33.2093	33.2477	33.2898	33.205	33.1882	Burkholderia cenocepacia (strain ATCC BAA-245 / DSM 16553 / LMG 16656 / NCTC 13227 / J2315 / CF5610)	50S ribosomal protein L6	rplF BceJ2315_02520 BCAL0249	BCAL0249	rRNA binding [GO:0019843];structural constituent of ribosome [GO:0003735];translation [GO:0006412];ribosome [GO:0005840]	+	41	44	48	45	43	52	42	47	41	48	43	51
33.8109	33.3071	33.7421	33.8741	33.6354	33.7596	33.5651	33.6565	33.1356	33.8036	33.8965	33.6307	33.7159	33.6983	33.7273	33.6577	33.6023	33.5862	33.6562	33.7042	32.8672	33.4906	33.0254	33.5318	33.4249	33.1751	33.3716	33.3198	33.4147	33.4572	33.4069	33.4852	Burkholderia cenocepacia (strain ATCC BAA-245 / DSM 16553 / LMG 16656 / NCTC 13227 / J2315 / CF5610)	50S ribosomal protein L18	rplR BceJ2315_02530 BCAL0250	BCAL0250	rRNA binding [GO:0019843];structural constituent of ribosome [GO:0003735];translation [GO:0006412];ribosome [GO:0005840]	+	23	16	17	21	21	25	15	18	14	17	23	20
33.2484	32.7632	33.3303	33.2506	33.1214	33.1666	33.1054	33.1501	32.7358	33.1808	33.2416	33.4212	33.2369	33.2469	33.2003	33.279	33.2136	33.2944	33.2417	33.1893	32.5668	33.0564	32.629	33.1631	33.243	32.6934	33.2039	33.1754	33.2004	33.2575	33.1763	33.0701	Burkholderia cenocepacia (strain ATCC BAA-245 / DSM 16553 / LMG 16656 / NCTC 13227 / J2315 / CF5610)	30S ribosomal protein S5	rpsE BceJ2315_02540 BCAL0251	BCAL0251	rRNA binding [GO:0019843];structural constituent of ribosome [GO:0003735];translation [GO:0006412];small ribosomal subunit [GO:0015935]		34	25	39	43	29	42	37	32	28	41	37	36
32.5794	32.1458	32.3865	32.5861	32.4494	32.5881	32.4494	32.4666	32.1175	32.606	32.6478	32.3143	32.6784	32.6001	32.517	32.4692	32.33	32.2833	32.4083	32.4357	31.665	32.1305	31.7585	32.3931	32.2713	32.0925	32.1698	32.3557	32.4268	32.492	32.3874	32.419	Burkholderia cenocepacia (strain ATCC BAA-245 / DSM 16553 / LMG 16656 / NCTC 13227 / J2315 / CF5610)	50S ribosomal protein L30	rpmD BceJ2315_02550 BCAL0252	BCAL0252	structural constituent of ribosome [GO:0003735];translation [GO:0006412];large ribosomal subunit [GO:0015934]	+	10	6	12	9	9	8	7	8	7	9	5	5
33.5926	33.1654	33.6371	33.5803	33.4334	33.6218	33.4639	33.5609	32.9928	33.5079	33.5575	33.6324	33.5211	33.5243	33.5114	33.6245	33.4146	33.5316	33.4746	33.4685	32.7195	33.2805	32.8423	33.3853	33.3924	32.9599	33.3933	33.2841	33.4094	33.4522	33.4261	33.3286	Burkholderia cenocepacia (strain ATCC BAA-245 / DSM 16553 / LMG 16656 / NCTC 13227 / J2315 / CF5610)	50S ribosomal protein L15	rplO BceJ2315_02560 BCAL0253	BCAL0253	rRNA binding [GO:0019843];structural constituent of ribosome [GO:0003735];translation [GO:0006412];large ribosomal subunit [GO:0015934]	+	33	31	34	33	31	33	37	40	29	37	34	33
33.2877	33.0904	33.226	33.3486	32.9829	33.0563	33.0016	33.0415	32.755	33.1922	33.1954	33.1773	33.0361	33.0588	33.0848	33.1079	33.1563	33.2246	33.089	33.1611	32.4724	32.8961	32.5147	33.0123	32.9877	32.6226	32.9865	32.9434	33.001	33.011	32.9609	32.9702	Burkholderia cenocepacia (strain ATCC BAA-245 / DSM 16553 / LMG 16656 / NCTC 13227 / J2315 / CF5610)	30S ribosomal protein S13	rpsM BceJ2315_02600 BCAL0257	BCAL0257	rRNA binding [GO:0019843];structural constituent of ribosome [GO:0003735];translation [GO:0006412];tRNA binding [GO:0000049];ribosome [GO:0005840]	+	29	25	28	22	20	25	20	21	22	22	21	21
33.066	32.7158	33.1606	33.2184	32.9529	32.9918	32.9136	32.8736	32.6508	33.0859	33.0143	33.1475	32.9282	32.9755	33.0156	33.099	32.9489	33.1036	32.9603	32.9915	32.3869	32.9499	32.4312	32.9002	32.9667	32.5333	32.851	32.8102	32.9803	32.932	32.9162	32.7541	Burkholderia cenocepacia (strain ATCC BAA-245 / DSM 16553 / LMG 16656 / NCTC 13227 / J2315 / CF5610)	30S ribosomal protein S11	rpsK BceJ2315_02610 BCAL0258	BCAL0258	rRNA binding [GO:0019843];structural constituent of ribosome [GO:0003735];translation [GO:0006412];ribosome [GO:0005840]		18	18	22	18	14	19	19	21	17	18	17	24
33.2989	32.7589	33.3896	33.3253	33.025	33.1021	33.0241	33.0925	32.6142	33.2389	33.2226	33.2846	33.0662	33.0881	33.0795	33.1763	33.1324	33.2883	33.1841	33.1882	32.4407	32.9491	32.5894	33.0346	33.0675	32.6946	33.1334	32.9752	33.1294	33.1202	33.0947	32.9471	Burkholderia cenocepacia (strain ATCC BAA-245 / DSM 16553 / LMG 16656 / NCTC 13227 / J2315 / CF5610)	30S ribosomal protein S4	rpsD BceJ2315_02620 BCAL0259	BCAL0259	rRNA binding [GO:0019843];structural constituent of ribosome [GO:0003735];translation [GO:0006412];small ribosomal subunit [GO:0015935]		96	78	92	87	86	80	87	84	69	81	86	83
33.5804	33.488	33.6104	33.5703	33.5442	33.6333	33.5719	33.6114	33.45	33.5764	33.6141	33.6316	33.7548	33.7619	33.7817	33.8273	33.569	33.6009	33.5543	33.6227	33.5284	33.6008	33.5104	33.6856	33.5863	33.5031	33.5973	33.5938	33.8664	33.8563	33.8752	33.7974	Burkholderia cenocepacia (strain ATCC BAA-245 / DSM 16553 / LMG 16656 / NCTC 13227 / J2315 / CF5610)	DNA-directed RNA polymerase subunit alpha (RNAP subunit alpha) (EC 2.7.7.6) (RNA polymerase subunit alpha) (Transcriptase subunit alpha)	rpoA BceJ2315_02630 BCAL0260	BCAL0260	DNA-directed 5'-3' RNA polymerase activity [GO:0003899];protein dimerization activity [GO:0046983];transcription, DNA-templated [GO:0006351]";"DNA binding [GO:0003677]	+	71	75	78	68	76	72	73	70	58	76	68	64
33.2764	32.8534	33.4145	33.3433	33.1511	33.2493	33.2362	33.26	32.8013	33.3579	33.2635	33.1509	33.0756	33.1557	33.1543	33.1532	33.078	33.1498	33.046	33.0581	32.3113	32.9616	32.4101	33.0232	32.9963	32.6826	32.9926	32.9243	33.0231	32.9664	32.9528	32.9505	Burkholderia cenocepacia (strain ATCC BAA-245 / DSM 16553 / LMG 16656 / NCTC 13227 / J2315 / CF5610)	50S ribosomal protein L17	rplQ BceJ2315_02640 BCAL0261	BCAL0261	structural constituent of ribosome [GO:0003735];translation [GO:0006412];ribosome [GO:0005840]	+	47	41	38	56	40	42	38	41	32	48	36	42
29.0702	28.7803	29.0068	28.9343	28.8987	28.9923	29.0639	29.117	29.0125	29.0474	29.0091	28.9205	28.8731	28.611	28.7734	28.7905	28.868	28.5783	28.7384	28.8223	28.6506	28.6923	28.4899	28.8554	28.4162	28.8044	28.8279	28.6841	28.557	28.4636	28.357	28.3764	Burkholderia cenocepacia (strain ATCC BAA-245 / DSM 16553 / LMG 16656 / NCTC 13227 / J2315 / CF5610)	Ribosomal RNA large subunit methyltransferase E (EC 2.1.1.166) (23S rRNA Um2552 methyltransferase) (rRNA (uridine-2'-O-)-methyltransferase)	rlmE ftsJ rrmJ BceJ2315_12400 BCAL1266	BCAL1266	methyltransferase activity [GO:0008168];RNA methylation [GO:0001510];rRNA processing [GO:0006364];cytoplasm [GO:0005737]	+	5	4	4	8	5	4	5	6	5	6	4	5
30.5248	30.543	30.6068	30.5968	30.2457	30.0214	30.0789	30.1161	30.343	30.5006	30.4054	30.2886	30.2033	30.3696	30.4152	30.3186	30.4931	30.69	30.5314	30.7516	30.0516	30.0794	30.196	30.1785	30.4193	30.5444	30.4404	30.3372	30.5482	30.4851	30.451	30.4978	Burkholderia cenocepacia (strain ATCC BAA-245 / DSM 16553 / LMG 16656 / NCTC 13227 / J2315 / CF5610)	Phosphoglucosamine mutase (EC 5.4.2.10)	glmM BceJ2315_12430 BCAL1269	BCAL1269	carbohydrate metabolic process [GO:0005975];phosphoglucosamine mutase activity [GO:0008966];magnesium ion binding [GO:0000287]	+	33	39	33	34	29	32	34	26	35	37	36	30
31.2644	31.2143	31.2724	31.2837	31.1394	31.3698	31.3129	31.1313	31.2463	31.3479	31.362	31.2188	31.132	31.0947	31.1193	31.2106	31.4383	31.3776	31.3077	31.3519	31.4211	31.4055	31.3546	31.4494	31.5362	31.3972	31.4501	31.5263	31.3192	31.4319	31.466	31.3959	Burkholderia cenocepacia (strain ATCC BAA-245 / DSM 16553 / LMG 16656 / NCTC 13227 / J2315 / CF5610)	NADH-quinone oxidoreductase subunit I (EC 1.6.5.11) (NADH dehydrogenase I subunit I) (NDH-1 subunit I)	nuoI BceJ2315_22960 BCAL2336	BCAL2336	4 iron, 4 sulfur cluster binding [GO:0051539];metal ion binding [GO:0046872];oxidoreductase activity, acting on NAD(P)H [GO:0016651];quinone binding [GO:0048038]";"plasma membrane [GO:0005886]	+	14	18	14	18	21	17	17	18	17	15	15	14
30.3126	30.4213	30.3068	30.6152	30.7188	30.6084	30.5355	30.2754	30.4188	30.7024	30.604	30.765	30.485	30.5897	30.4467	30.6476	30.7933	31.0178	30.7976	30.951	30.5869	30.9329	30.6003	30.6995	30.8641	30.526	31.0074	30.6012	30.8437	30.9717	30.9431	30.3983	Burkholderia cenocepacia (strain ATCC BAA-245 / DSM 16553 / LMG 16656 / NCTC 13227 / J2315 / CF5610)	NADH-quinone oxidoreductase subunit H (EC 1.6.5.11) (NADH dehydrogenase I subunit H) (NDH-1 subunit H)	nuoH BceJ2315_22970 BCAL2337	BCAL2337	oxidoreductase activity [GO:0016491];plasma membrane [GO:0005886];quinone binding [GO:0048038];integral component of membrane [GO:0016021]	+	4	3	6	5	6	6	5	5	2	3	3	3
32.089	32.0035	32.0584	32.0966	31.8711	32.0472	31.9765	31.9628	32.0448	32.0914	32.1131	32.1232	31.9026	31.7448	31.8438	31.9008	32.1697	32.0319	32.1813	32.0284	31.9952	32.1011	32.0715	31.9718	32.0523	32.0994	32.1142	32.0477	31.8907	31.9683	32.082	31.9392	Burkholderia cenocepacia (strain ATCC BAA-245 / DSM 16553 / LMG 16656 / NCTC 13227 / J2315 / CF5610)	NADH-quinone oxidoreductase subunit D (EC 1.6.5.11) (NADH dehydrogenase I subunit D) (NDH-1 subunit D)	nuoD BceJ2315_23010 BCAL2341	BCAL2341	NAD binding [GO:0051287];oxidoreductase activity, acting on NAD(P)H [GO:0016651];quinone binding [GO:0048038];transport [GO:0006810]";"plasma membrane [GO:0005886]	+	49	41	49	55	49	60	46	58	45	46	38	46
31.3862	31.3722	31.388	31.4179	31.1477	31.385	31.307	31.4645	31.4712	31.5066	31.3399	31.4335	31.2207	31.1173	31.267	31.2765	31.5126	31.4106	31.444	31.4983	31.3928	31.4162	31.4877	31.4128	31.5145	31.5788	31.4453	31.4652	31.3802	31.437	31.376	31.5098	Burkholderia cenocepacia (strain ATCC BAA-245 / DSM 16553 / LMG 16656 / NCTC 13227 / J2315 / CF5610)	NADH-quinone oxidoreductase subunit C (EC 1.6.5.11) (NADH dehydrogenase I subunit C) (NDH-1 subunit C)	nuoC BceJ2315_23020 BCAL2342	BCAL2342	NADH dehydrogenase (ubiquinone) activity [GO:0008137];quinone binding [GO:0048038];transport [GO:0006810];plasma membrane [GO:0005886]	+	26	27	28	27	27	28	30	28	30	28	23	26
30.8108	30.5578	30.7679	30.6441	30.2961	30.7664	30.615	30.629	30.5796	30.6275	30.5114	30.4981	30.4899	30.4408	30.5211	30.6684	30.8469	30.8177	30.6417	30.7891	30.6249	30.6956	30.6929	30.6985	30.8227	30.6769	30.7349	30.7532	30.788	30.7439	30.7017	30.7497	Burkholderia cenocepacia (strain ATCC BAA-245 / DSM 16553 / LMG 16656 / NCTC 13227 / J2315 / CF5610)	NADH-quinone oxidoreductase subunit B (EC 1.6.5.11) (NADH dehydrogenase I subunit B) (NDH-1 subunit B)	nuoB BceJ2315_23030 BCAL2343	BCAL2343	4 iron, 4 sulfur cluster binding [GO:0051539];metal ion binding [GO:0046872];NADH dehydrogenase (ubiquinone) activity [GO:0008137];quinone binding [GO:0048038];transport [GO:0006810]";"plasma membrane [GO:0005886]	+	19	21	22	20	16	19	19	21	17	19	18	15
32.1718	31.9894	32.1569	32.1933	32.1763	32.4481	32.3786	32.3558	32.0063	32.2055	32.3348	32.3582	32.2915	32.2224	32.2536	32.3296	32.1798	32.0657	32.1112	32.1079	32.2553	32.3774	32.2279	32.3728	32.2057	32.0702	32.2199	32.2742	32.2374	32.2824	32.2672	32.3085	Burkholderia cenocepacia (strain ATCC BAA-245 / DSM 16553 / LMG 16656 / NCTC 13227 / J2315 / CF5610)	Polyribonucleotide nucleotidyltransferase (EC 2.7.7.8) (Polynucleotide phosphorylase) (PNPase)	pnp BceJ2315_23080 BCAL2348	BCAL2348	3'-5'-exoribonuclease activity [GO:0000175];metal ion binding [GO:0046872];mRNA catabolic process [GO:0006402];polyribonucleotide nucleotidyltransferase activity [GO:0004654];RNA binding [GO:0003723];RNA processing [GO:0006396];cytoplasm [GO:0005737]	+	95	74	94	78	82	103	106	108	88	98	111	100
33.5134	33.0193	33.553	33.6345	33.3756	33.3943	33.3087	33.4088	32.9968	33.6026	33.5389	33.557	33.4212	33.3948	33.4038	33.4756	33.3835	33.4462	33.5219	33.4952	32.7994	33.3015	32.78	33.3019	33.3864	32.9894	33.3399	33.2221	33.3674	33.3473	33.2948	33.2636	Burkholderia cenocepacia (strain ATCC BAA-245 / DSM 16553 / LMG 16656 / NCTC 13227 / J2315 / CF5610)	30S ribosomal protein S15	rpsO BceJ2315_23090 BCAL2349	BCAL2349	rRNA binding [GO:0019843];structural constituent of ribosome [GO:0003735];translation [GO:0006412];ribosome [GO:0005840]		12	12	13	14	14	10	14	16	10	12	12	14
29.633	29.4415	29.6034	29.6111	28.5372	28.6442	28.5961	28.6925	29.2063	29.4908	29.4956	29.4892	28.6165	28.5904	28.7198	28.6648	29.8053	29.9362	29.8642	29.8947	28.6843	28.8497	28.7055	28.8626	29.8209	29.6887	29.8061	29.7849	28.7134	28.9203	28.8533	28.8617	Burkholderia cenocepacia (strain ATCC BAA-245 / DSM 16553 / LMG 16656 / NCTC 13227 / J2315 / CF5610)	2-isopropylmalate synthase (EC 2.3.3.13) (Alpha-IPM synthase) (Alpha-isopropylmalate synthase)	leuA BceJ2315_23140 BCAL2354	BCAL2354	leucine biosynthetic process [GO:0009098];2-isopropylmalate synthase activity [GO:0003852]	+	25	24	22	22	17	14	13	20	19	22	26	27
30.7682	30.7097	30.611	30.714	31.4516	31.6814	31.6737	31.6623	30.8424	30.815	31.079	30.7981	31.6123	31.4812	31.5662	31.5051	30.7986	30.7498	30.8586	30.7899	31.6101	31.5585	31.4889	31.4827	30.9826	30.5732	30.8059	31.036	31.3807	31.4404	31.2976	31.3887	Burkholderia cenocepacia (strain ATCC BAA-245 / DSM 16553 / LMG 16656 / NCTC 13227 / J2315 / CF5610)	Phosphatidylserine decarboxylase beta chain];Phosphatidylserine decarboxylase proenzyme (EC 4.1.1.65) [Cleaved into: Phosphatidylserine decarboxylase alpha chain	psd BceJ2315_23160 BCAL2356	BCAL2356	phosphatidylethanolamine biosynthetic process [GO:0006646];phosphatidylserine decarboxylase activity [GO:0004609];plasma membrane [GO:0005886]	+	8	7	11	8	15	17	14	15	10	12	14	11
33.6309	33.3068	33.4811	33.4779	32.8955	33.043	33.1338	33.0196	33.396	33.412	33.465	33.417	33.212	32.919	33.0094	33.1025	33.5036	33.3433	33.4709	33.3294	33.2179	33.0391	33.1037	33.1371	33.4549	33.2183	33.3515	33.4867	33.1032	33.2046	33.1666	33.1216	Burkholderia cenocepacia (strain ATCC BAA-245 / DSM 16553 / LMG 16656 / NCTC 13227 / J2315 / CF5610)	Ketol-acid reductoisomerase (NADP(+)) (KARI) (EC 1.1.1.86) (Acetohydroxy-acid isomeroreductase) (AHIR) (Alpha-keto-beta-hydroxylacyl reductoisomerase) (Ketol-acid reductoisomerase type 1) (Ketol-acid reductoisomerase type I)	ilvC BceJ2315_23170 BCAL2357	BCAL2357	isoleucine biosynthetic process [GO:0009097];metal ion binding [GO:0046872];NADP binding [GO:0050661];valine biosynthetic process [GO:0009099];ketol-acid reductoisomerase activity [GO:0004455]	+	95	81	93	95	72	87	97	90	69	93	97	93
25.9746	26.0202	25.3187	25.917	25.2193	25.9106	24.2393	26.2807	25.6897	25.5038	25.4172	25.4793	26.5339	26.4607	26.7309	25.4813	25.5226	25.7276	25.755	26.23	25.0996	26.0757	25.2809	26.1273	26.4544	25.9939	26.0437	25.255	25.4763	26.904	24.6293	27.1104	Burkholderia cenocepacia (strain ATCC BAA-245 / DSM 16553 / LMG 16656 / NCTC 13227 / J2315 / CF5610)	Methylglyoxal synthase (MGS) (EC 4.2.3.3)	mgsA BceJ2315_23450 BCAL2385	BCAL2385	methylglyoxal biosynthetic process [GO:0019242];methylglyoxal synthase activity [GO:0008929]		0	1	0	0	0	1	0	1	1	2	0	0
30.0962	29.8198	30.1744	30.1046	30.4619	30.7396	30.6542	30.6864	29.9681	30.1531	30.1148	30.0865	30.5099	30.5344	30.5412	30.7069	29.8573	29.9883	29.8574	29.9438	30.363	30.5609	30.4959	30.4721	29.8947	29.962	30.0204	29.9815	30.5406	30.5059	30.5353	30.5082	Burkholderia cenocepacia (strain ATCC BAA-245 / DSM 16553 / LMG 16656 / NCTC 13227 / J2315 / CF5610)	Uracil phosphoribosyltransferase (EC 2.4.2.9) (UMP pyrophosphorylase) (UPRTase)	upp BceJ2315_23470 BCAL2387	BCAL2387	UMP salvage [GO:0044206];uracil phosphoribosyltransferase activity [GO:0004845];uracil salvage [GO:0006223];GTP binding [GO:0005525]	+	14	14	16	20	18	21	23	23	9	12	9	14
30.4108	30.1326	30.2411	30.3303	30.4708	30.8953	30.7116	30.7181	29.9047	30.4083	30.3463	30.447	30.9502	30.6641	30.9385	30.8378	30.4305	30.6446	30.5939	30.6059	30.5519	30.7442	30.5955	30.5955	30.6573	30.257	30.4664	30.5188	30.8859	30.9139	30.8469	30.8002	Burkholderia cenocepacia (strain ATCC BAA-245 / DSM 16553 / LMG 16656 / NCTC 13227 / J2315 / CF5610)	Probable transcriptional regulatory protein BceJ2315_23480	BceJ2315_23480 BCAL2388	BCAL2388	DNA binding [GO:0003677];regulation of transcription, DNA-templated [GO:0006355];transcription, DNA-templated [GO:0006351]";"cytoplasm [GO:0005737]	+	10	8	14	10	19	19	23	24	8	15	15	18
27.8995	27.9773	28.0107	27.8194	28.312	28.5338	28.166	28.4425	28.0132	28.0669	27.8994	27.8301	28.2436	28.3912	28.2962	28.4187	28.0345	28.2011	27.925	27.8664	28.2968	28.4221	28.4272	28.3811	27.7625	28.0154	28.1306	28.0209	28.3503	28.3665	28.3055	28.1226	Burkholderia cenocepacia (strain ATCC BAA-245 / DSM 16553 / LMG 16656 / NCTC 13227 / J2315 / CF5610)	Oxygen-dependent coproporphyrinogen-III oxidase (CPO) (Coprogen oxidase) (Coproporphyrinogenase) (EC 1.3.3.3)	hemF BceJ2315_23500 BCAL2390	BCAL2390	coproporphyrinogen oxidase activity [GO:0004109];metal ion binding [GO:0046872];protein homodimerization activity [GO:0042803];protoporphyrinogen IX biosynthetic process [GO:0006782];cytoplasm [GO:0005737]	+	14	6	6	10	8	13	12	13	13	6	7	4
26.4957	26.2635	26.2759	24.4569	25.0406	27.038	24.7433	26.6373	25.4108	25.3888	25.4476	25.0787	26.3887	26.5115	26.1551	26.7932	25.674	25.6324	25.1062	24.5953	25.4625	26.854	25.6607	24.6031	24.7337	25.9627	25.8292	26.1784	26.7229	26.7695	24.4402	25.9508	Burkholderia cenocepacia (strain ATCC BAA-245 / DSM 16553 / LMG 16656 / NCTC 13227 / J2315 / CF5610)	Ribosomal RNA large subunit methyltransferase H (EC 2.1.1.177) (23S rRNA (pseudouridine1915-N3)-methyltransferase) (23S rRNA m3Psi1915 methyltransferase) (rRNA (pseudouridine-N3-)-methyltransferase RlmH)	rlmH BceJ2315_23530 BCAL2393	BCAL2393	methyltransferase activity [GO:0008168];rRNA processing [GO:0006364];cytoplasm [GO:0005737]		0	0	0	2	0	0	0	0	0	0	0	0
29.2406	29.1233	29.3394	29.1897	28.5302	28.7654	28.5117	28.6399	29.2043	29.2508	28.9677	29.0807	28.3366	28.1475	28.3366	28.5462	29.2367	29.2867	29.2983	29.3607	28.431	28.6011	28.4292	28.5987	29.0128	29.0454	29.1154	29.1476	28.3747	28.5352	28.3148	28.394	Burkholderia cenocepacia (strain ATCC BAA-245 / DSM 16553 / LMG 16656 / NCTC 13227 / J2315 / CF5610)	Ribosomal protein L11 methyltransferase (L11 Mtase) (EC 2.1.1.-)	prmA BceJ2315_33600 BCAL3422	BCAL3422	protein methyltransferase activity [GO:0008276];cytoplasm [GO:0005737]	+	10	15	15	10	11	15	12	13	16	11	14	11
31.0962	30.8483	31.0745	31.0638	30.7635	30.7496	30.8491	30.8424	30.7463	31.0292	30.9332	30.9808	30.791	30.8291	30.8329	30.8252	31.076	31.0404	31.0471	31.0937	30.7661	30.8943	30.8507	30.9185	30.973	30.8868	31.0631	31.0592	30.9121	30.888	30.8565	30.8529	Burkholderia cenocepacia (strain ATCC BAA-245 / DSM 16553 / LMG 16656 / NCTC 13227 / J2315 / CF5610)	Proline--tRNA ligase (EC 6.1.1.15) (Prolyl-tRNA synthetase) (ProRS)	proS BceJ2315_33740 BCAL3436	BCAL3436	aminoacyl-tRNA editing activity [GO:0002161];ATP binding [GO:0005524];proline-tRNA ligase activity [GO:0004827];prolyl-tRNA aminoacylation [GO:0006433];cytoplasm [GO:0005737]	+	57	51	55	51	51	56	55	49	44	53	48	51
29.9859	30.4487	29.971	30.1397	29.0152	28.901	28.8803	28.9908	29.8489	29.795	29.3838	29.6439	29.0588	29.2135	29.3418	28.8744	29.9871	30.3039	30.0919	30.0361	29.4859	28.9654	29.754	28.9678	30.01	29.9601	30.0102	29.9342	29.2013	29.3038	29.4763	29.362	Burkholderia cenocepacia (strain ATCC BAA-245 / DSM 16553 / LMG 16656 / NCTC 13227 / J2315 / CF5610)	Glutamate 5-kinase (EC 2.7.2.11) (Gamma-glutamyl kinase) (GK)	proB BceJ2315_33770 BCAL3439	BCAL3439	ATP binding [GO:0005524];glutamate 5-kinase activity [GO:0004349];L-proline biosynthetic process [GO:0055129];RNA binding [GO:0003723];cytoplasm [GO:0005737]	+	9	14	13	7	6	4	5	5	11	10	7	9
29.658	29.6715	29.6745	29.7062	29.108	29.2211	29.0979	29.1409	29.5428	29.6266	29.5993	29.6747	29.3355	29.3076	29.3015	29.2638	29.5533	29.6637	29.6646	29.6739	29.1262	29.0656	28.9681	29.0489	29.6468	29.5783	29.7216	29.6317	29.244	29.2752	29.2096	29.1608	Burkholderia cenocepacia (strain ATCC BAA-245 / DSM 16553 / LMG 16656 / NCTC 13227 / J2315 / CF5610)	GTPase Obg (EC 3.6.5.-) (GTP-binding protein Obg)	obg BceJ2315_33780 BCAL3440	BCAL3440	GTP binding [GO:0005525];GTPase activity [GO:0003924];magnesium ion binding [GO:0000287];cytoplasm [GO:0005737]	+	21	17	19	14	14	14	9	16	14	16	18	14
33.5618	32.5507	33.6637	33.4417	33.4162	33.4877	33.4724	33.5276	32.1454	33.5647	33.5526	33.7738	33.3312	33.3372	33.3653	33.5313	33.2276	33.2318	33.4098	33.2648	32.5428	33.108	32.8235	33.1536	33.0703	32.8379	33.166	33.1331	33.0542	33.0611	33.0864	33.0392	Burkholderia cenocepacia (strain ATCC BAA-245 / DSM 16553 / LMG 16656 / NCTC 13227 / J2315 / CF5610)	50S ribosomal protein L27	rpmA BceJ2315_33790 BCAL3441	BCAL3441	structural constituent of ribosome [GO:0003735];translation [GO:0006412];ribosome [GO:0005840]		27	24	28	25	27	25	28	26	21	28	30	24
33.6074	33.39	33.7817	33.7057	33.6168	33.6237	33.6149	33.6069	33.3069	33.7714	33.605	33.5763	33.5455	33.5978	33.6261	33.5893	33.5431	33.763	33.5378	33.6578	32.9523	33.351	33.022	33.3596	33.3367	33.2348	33.4068	33.307	33.4097	33.5152	33.2649	33.2137	Burkholderia cenocepacia (strain ATCC BAA-245 / DSM 16553 / LMG 16656 / NCTC 13227 / J2315 / CF5610)	50S ribosomal protein L21	rplU BceJ2315_33800 BCAL3442	BCAL3442	rRNA binding [GO:0019843];structural constituent of ribosome [GO:0003735];translation [GO:0006412];ribosome [GO:0005840]	+	24	24	26	29	26	28	28	26	25	19	28	20
29.171	29.242	29.2476	29.1784	28.4123	28.2329	28.3804	28.3527	29.2231	29.1502	29.1182	28.9603	28.2105	28.2849	28.3442	28.4004	28.8448	28.9957	29.0293	29.0525	28.3546	28.2119	28.4187	28.2773	28.9244	29.0723	28.9227	28.9047	28.1842	28.1527	28.122	28.211	Burkholderia cenocepacia (strain ATCC BAA-245 / DSM 16553 / LMG 16656 / NCTC 13227 / J2315 / CF5610)	Cell division protein ZapD (Z ring-associated protein D)	zapD BceJ2315_33870 BCAL3449	BCAL3449	cell cycle [GO:0007049];cell division [GO:0051301];cytoplasm [GO:0005737]	+	15	16	17	15	9	6	7	5	20	17	17	10
31.1476	30.9474	31.0647	31.0323	30.9225	31.0113	30.9934	31.003	30.9495	31.0916	31.2078	31.1972	31.0248	31.009	31.0533	31.0467	31.1661	31.1662	31.1757	31.1623	30.8301	31.0075	30.9345	31.0573	31.1538	30.937	31.1776	31.1276	31.05	31.1374	31.0591	31.1016	Burkholderia cenocepacia (strain ATCC BAA-245 / DSM 16553 / LMG 16656 / NCTC 13227 / J2315 / CF5610)	Protein translocase subunit SecA	secA BceJ2315_33910 BCAL3453	BCAL3453	ATP binding [GO:0005524];metal ion binding [GO:0046872];plasma membrane [GO:0005886];protein import [GO:0017038];protein targeting [GO:0006605];cytoplasm [GO:0005737]	+	67	59	66	65	72	61	77	67	64	65	73	63
26.7264	27.7465	27.5711	27.0412	26.9969	26.3757	26.1976	26.0632	27.3791	26.8208	26.8883	27.0376	25.4732	26.5175	24.7793	26.1065	24.723	26.1606	25.7653	26.1572	27.3755	26.6363	27.74	26.252	25.2121	27.2984	24.8442	25.974	26.5558	26.6165	26.6338	26.3095	Burkholderia cenocepacia (strain ATCC BAA-245 / DSM 16553 / LMG 16656 / NCTC 13227 / J2315 / CF5610)	UDP-3-O-acyl-N-acetylglucosamine deacetylase (UDP-3-O-acyl-GlcNAc deacetylase) (EC 3.5.1.108) (UDP-3-O-[R-3-hydroxymyristoyl]-N-acetylglucosamine deacetylase)	lpxC BceJ2315_33930 BCAL3455	BCAL3455	lipid A biosynthetic process [GO:0009245];UDP-3-O-[3-hydroxymyristoyl] N-acetylglucosamine deacetylase activity [GO:0008759];UDP-3-O-acyl-N-acetylglucosamine deacetylase activity [GO:0103117];metal ion binding [GO:0046872]	+	2	3	2	2	2	2	1	4	4	1	1	0
28.4236	28.0268	28.6775	28.6132	28.8586	28.9667	28.942	29.0443	28.2114	28.7966	28.4387	28.6003	28.8371	28.7715	28.9249	28.8496	28.3098	28.4583	28.4011	28.443	28.9062	28.9169	28.8584	28.9015	28.5386	28.001	28.4352	28.5615	28.8685	28.7684	28.7947	28.8294	Burkholderia cenocepacia (strain ATCC BAA-245 / DSM 16553 / LMG 16656 / NCTC 13227 / J2315 / CF5610)	Probable GTP-binding protein EngB	engB BceJ2315_02680 BCAL0265	BCAL0265	cell cycle [GO:0007049];cell division [GO:0051301];metal ion binding [GO:0046872];GTP binding [GO:0005525]	+	8	5	7	8	9	5	9	10	9	8	6	11
29.877	29.9102	30.0359	29.9586	30.1999	30.2505	30.0856	30.1771	29.9215	29.9029	30.0715	30.0603	30.3829	30.259	30.2755	30.2156	29.9574	30.0952	29.9325	29.8994	30.3137	30.3414	30.1624	30.2499	30.0358	30.0088	29.9759	30.0942	30.6193	30.6512	30.583	30.2723	Burkholderia cenocepacia (strain ATCC BAA-245 / DSM 16553 / LMG 16656 / NCTC 13227 / J2315 / CF5610)	Protein CyaY	cyaY BceJ2315_02750 BCAL0273	BCAL0273	iron-sulfur cluster assembly [GO:0016226];ferric iron binding [GO:0008199]	+	6	11	7	7	10	8	11	8	10	8	10	8
29.3699	29.6692	29.4657	29.4322	28.3883	28.1171	28.063	28.1056	29.6225	29.3747	29.4435	29.4218	28.1637	28.0671	28.2242	28.1578	29.5998	29.7009	29.6569	29.7509	28.2547	28.2064	28.437	28.3035	29.7911	29.9746	29.8765	29.7777	28.3193	28.3538	28.3431	28.2083	Burkholderia cenocepacia (strain ATCC BAA-245 / DSM 16553 / LMG 16656 / NCTC 13227 / J2315 / CF5610)	3-dehydroquinate synthase (DHQS) (EC 4.2.3.4)	aroB BceJ2315_02820 BCAL0280	BCAL0280	3-dehydroquinate synthase activity [GO:0003856];aromatic amino acid family biosynthetic process [GO:0009073];chorismate biosynthetic process [GO:0009423];cytoplasm [GO:0005737]	+	25	25	26	20	13	15	16	15	30	25	29	29
29.1976	29.2368	29.292	29.2609	29.2322	29.2751	29.2163	29.3371	29.2271	29.312	29.0767	29.1477	29.0349	29.0045	29.0891	29.1924	29.2027	29.2158	29.2488	29.2313	29.3567	29.4011	29.3917	29.3474	29.1421	29.3105	29.1916	29.039	29.2114	29.1429	29.1861	29.2287	Burkholderia cenocepacia (strain ATCC BAA-245 / DSM 16553 / LMG 16656 / NCTC 13227 / J2315 / CF5610)	ATP phosphoribosyltransferase (ATP-PRT) (ATP-PRTase) (EC 2.4.2.17)	hisG BceJ2315_03130 BCAL0311	BCAL0311	ATP binding [GO:0005524];ATP phosphoribosyltransferase activity [GO:0003879];histidine biosynthetic process [GO:0000105];cytoplasm [GO:0005737]	+	20	21	20	18	17	18	18	21	24	18	17	15
29.843	29.8745	29.877	29.8766	29.936	30.0141	30.0949	30.0719	29.8945	29.7928	29.9803	29.8829	30.2185	30.0895	30.0805	30.0474	30.0124	29.9562	30.0439	30.0744	30.2145	30.1045	30.3087	30.2627	30.0862	30.1637	30.1376	29.9643	30.1388	30.3586	30.3177	30.2983	Burkholderia cenocepacia (strain ATCC BAA-245 / DSM 16553 / LMG 16656 / NCTC 13227 / J2315 / CF5610)	Imidazoleglycerol-phosphate dehydratase (IGPD) (EC 4.2.1.19)	hisB BceJ2315_03160 BCAL0314	BCAL0314	histidine biosynthetic process [GO:0000105];imidazoleglycerol-phosphate dehydratase activity [GO:0004424];cytoplasm [GO:0005737]	+	15	15	11	10	10	7	13	9	16	11	13	11
31.1382	31.2905	31.2129	31.177	31.2995	31.3566	31.1904	31.338	31.3899	31.2551	31.2571	31.2045	31.4041	31.3298	31.4407	31.3467	31.3028	31.3957	31.3142	31.3934	31.388	31.2365	31.493	31.2468	31.5795	31.747	31.5131	31.4728	31.3208	31.3484	31.2856	31.2788	Burkholderia cenocepacia (strain ATCC BAA-245 / DSM 16553 / LMG 16656 / NCTC 13227 / J2315 / CF5610)	1-(5-phosphoribosyl)-5-[(5-phosphoribosylamino)methylideneamino] imidazole-4-carboxamide isomerase (EC 5.3.1.16) (Phosphoribosylformimino-5-aminoimidazole carboxamide ribotide isomerase)	hisA BceJ2315_03190 BCAL0317	BCAL0317	1-(5-phosphoribosyl)-5-[(5-phosphoribosylamino)methylideneamino]imidazole-4-carboxamide isomerase activity [GO:0003949];histidine biosynthetic process [GO:0000105];cytoplasm [GO:0005737]	+	35	46	33	32	33	46	45	34	44	34	34	29
29.4612	29.6832	29.5672	29.636	29.8756	29.8825	29.9412	29.8851	30.1795	29.7936	29.7967	29.4625	30.036	29.9651	30.0369	30.0495	29.7079	29.7466	29.8356	29.7744	30.2017	30.0542	30.2659	29.8943	29.8927	30.3869	29.8728	30.017	30.1921	30.147	30.0882	30.1763	Burkholderia cenocepacia (strain ATCC BAA-245 / DSM 16553 / LMG 16656 / NCTC 13227 / J2315 / CF5610)	Imidazole glycerol phosphate synthase subunit HisF (EC 4.1.3.-) (IGP synthase cyclase subunit) (IGP synthase subunit HisF) (ImGP synthase subunit HisF) (IGPS subunit HisF)	hisF BceJ2315_03200 BCAL0318	BCAL0318	histidine biosynthetic process [GO:0000105];imidazoleglycerol-phosphate synthase activity [GO:0000107];lyase activity [GO:0016829];cytoplasm [GO:0005737]	+	14	23	16	15	19	21	18	28	20	22	19	16
29.5765	29.8336	29.4543	29.5251	29.7532	29.81	29.7302	29.7529	30.0015	29.8011	29.8988	29.6041	30.1216	29.9501	29.9597	29.7951	29.686	29.8363	29.4738	29.6375	30.07	29.7882	30.2401	29.7569	30.1545	30.4441	30.2439	30.1948	29.9018	30.0323	29.9015	30.1233	Burkholderia cenocepacia (strain ATCC BAA-245 / DSM 16553 / LMG 16656 / NCTC 13227 / J2315 / CF5610)	Phosphoribosyl-AMP cyclohydrolase (PRA-CH) (EC 3.5.4.19)	hisI BceJ2315_03210 BCAL0319	BCAL0319	histidine biosynthetic process [GO:0000105];metal ion binding [GO:0046872];phosphoribosyl-AMP cyclohydrolase activity [GO:0004635];cytoplasm [GO:0005737]	+	6	5	5	6	5	8	5	4	8	7	7	6
25.6486	26.1902	25.5878	26.1158	25.432	26.3606	25.7292	27.6172	26.51	24.8005	25.9127	28.4755	25.3254	24.9249	25.6473	25.7033	25.1576	25.6617	25.4434	25.4867	28.3031	24.2475	24.8456	28.1421	28.8096	24.6421	28.4291	28.9572	28.9442	28.7142	28.7693	28.9011	Burkholderia cenocepacia (strain ATCC BAA-245 / DSM 16553 / LMG 16656 / NCTC 13227 / J2315 / CF5610)	Phosphoribosyl-ATP pyrophosphatase (PRA-PH) (EC 3.6.1.31)	hisE BceJ2315_03220 BCAL0320	BCAL0320	ATP binding [GO:0005524];histidine biosynthetic process [GO:0000105];phosphoribosyl-ATP diphosphatase activity [GO:0004636];cytoplasm [GO:0005737]	+	0	0	2	0	1	2	2	4	0	0	0	1
28.8597	29.301	28.3469	28.4823	29.2045	29.1586	29.1901	29.2199	29.0273	28.7417	29.1	29.1856	29.6146	29.4283	29.5071	29.465	29.5736	29.2345	29.4111	29.3911	29.5264	29.4251	29.7674	29.1929	29.7304	29.7667	29.6296	29.5311	29.6183	29.8055	29.6093	29.7149	Burkholderia cenocepacia (strain ATCC BAA-245 / DSM 16553 / LMG 16656 / NCTC 13227 / J2315 / CF5610)	Sec-independent protein translocase protein TatA	tatA BceJ2315_03250 BCAL0323	BCAL0323	plasma membrane [GO:0005886];protein secretion [GO:0009306];protein transporter activity [GO:0008565];integral component of membrane [GO:0016021]	+	2	4	4	5	5	6	4	4	3	3	3	4
29.6112	28.234	29.709	29.5649	29.8877	29.5926	29.3887	29.4048	28.8267	29.8353	29.3925	29.7481	29.7171	29.9627	29.9187	29.6428	28.3578	28.8255	28.438	28.779	27.255	28.2294	27.8691	28.4193	28.055	27.8809	28.4673	28.7339	28.7605	28.703	28.7856	28.8118	Burkholderia cenocepacia (strain ATCC BAA-245 / DSM 16553 / LMG 16656 / NCTC 13227 / J2315 / CF5610)	UPF0176 protein BceJ2315_23700	BceJ2315_23700 BCAL2410	BCAL2410		+	11	6	14	11	13	15	10	14	5	14	15	13
31.5788	31.6775	31.6104	31.5358	31.5688	31.4688	31.5067	31.521	31.6291	31.3888	31.4927	31.3955	31.9895	31.9193	31.9145	31.8785	31.5941	31.7219	31.6459	31.6853	32.0784	31.788	32.0914	31.8171	31.7576	31.8427	31.6985	31.6959	32.2439	32.3129	32.2905	32.2338	Burkholderia cenocepacia (strain ATCC BAA-245 / DSM 16553 / LMG 16656 / NCTC 13227 / J2315 / CF5610)	Transaldolase (EC 2.2.1.2)	tal BceJ2315_23930 BCAL2433	BCAL2433	carbohydrate metabolic process [GO:0005975];pentose-phosphate shunt [GO:0006098];sedoheptulose-7-phosphate:D-glyceraldehyde-3-phosphate glyceronetransferase activity [GO:0004801];cytoplasm [GO:0005737]	+	39	41	40	30	31	41	38	37	33	31	31	34
31.6419	31.88	31.7214	31.7752	31.2263	31.165	31.2201	31.2648	31.6567	31.6374	31.5445	31.4507	31.4198	31.4462	31.4679	31.4012	31.514	31.5962	31.468	31.4572	31.238	31.08	31.2306	31.0334	31.4873	31.5692	31.5101	31.5576	31.461	31.4858	31.4635	31.4212	Burkholderia cenocepacia (strain ATCC BAA-245 / DSM 16553 / LMG 16656 / NCTC 13227 / J2315 / CF5610)	D-alanine--D-alanine ligase (EC 6.3.2.4) (D-Ala-D-Ala ligase) (D-alanylalanine synthetase)	ddl BceJ2315_33980 BCAL3460	BCAL3460	ATP binding [GO:0005524];cell wall organization [GO:0071555];D-alanine-D-alanine ligase activity [GO:0008716];metal ion binding [GO:0046872];peptidoglycan biosynthetic process [GO:0009252];regulation of cell shape [GO:0008360];cytoplasm [GO:0005737]	+	40	40	38	35	28	32	30	27	40	37	32	25
30.1566	30.344	30.198	30.2949	29.7441	29.7572	29.6933	29.7329	30.3734	30.1179	30.1693	29.9461	30.0997	30.0313	30.0178	29.9994	29.9891	30.0495	30.0113	30.0339	29.6575	29.5522	29.6979	29.5184	30.0187	30.0753	30.0497	30.0184	30.0312	29.9626	30.0419	29.9349	Burkholderia cenocepacia (strain ATCC BAA-245 / DSM 16553 / LMG 16656 / NCTC 13227 / J2315 / CF5610)	UDP-N-acetylmuramate--L-alanine ligase (EC 6.3.2.8) (UDP-N-acetylmuramoyl-L-alanine synthetase)	murC BceJ2315_33990 BCAL3461	BCAL3461	ATP binding [GO:0005524];cell cycle [GO:0007049];cell division [GO:0051301];cell wall organization [GO:0071555];peptidoglycan biosynthetic process [GO:0009252];regulation of cell shape [GO:0008360];UDP-N-acetylmuramate-L-alanine ligase activity [GO:0008763];cytoplasm [GO:0005737]	+	16	18	20	18	19	20	19	18	26	21	26	18
28.8651	29.1921	28.859	28.8269	28.2767	28.2607	28.3392	28.2417	28.8667	28.7178	28.6436	28.5213	28.5254	28.3391	28.548	28.4871	28.5315	28.7497	28.6546	28.755	28.1883	27.968	28.3011	27.9573	28.4394	28.5609	28.5126	28.4676	28.6039	28.3948	28.4422	28.6721	Burkholderia cenocepacia (strain ATCC BAA-245 / DSM 16553 / LMG 16656 / NCTC 13227 / J2315 / CF5610)	UDP-N-acetylglucosamine--N-acetylmuramyl-(pentapeptide) pyrophosphoryl-undecaprenol N-acetylglucosamine transferase (EC 2.4.1.227) (Undecaprenyl-PP-MurNAc-pentapeptide-UDPGlcNAc GlcNAc transferase)	murG BceJ2315_34000 BCAL3462	BCAL3462	carbohydrate metabolic process [GO:0005975];cell cycle [GO:0007049];cell division [GO:0051301];cell wall organization [GO:0071555];lipid glycosylation [GO:0030259];peptidoglycan biosynthetic process [GO:0009252];regulation of cell shape [GO:0008360]";UDP-N-acetyl-D-glucosamine:N-acetylmuramoyl-L-alanyl-D-glutamyl-meso-2,6-diaminopimelyl-D-alanyl-D-alanine-diphosphoundecaprenol 4-beta-N-acetylgluc…	+	13	24	13	12	11	7	13	10	18	14	16	11
25.5399	26.5092	27.4123	27.7054	27.1216	26.9918	27.0257	26.7788	25.8504	27.4774	25.1395	25.1681	27.2352	27.2315	27.3621	27.2937	27.4649	27.6791	27.4518	27.5945	26.962	26.8795	26.6272	26.8832	27.214	26.4473	27.0044	26.9712	27.2614	27.2566	27.397	27.0872	Burkholderia cenocepacia (strain ATCC BAA-245 / DSM 16553 / LMG 16656 / NCTC 13227 / J2315 / CF5610)	Phospho-N-acetylmuramoyl-pentapeptide-transferase (EC 2.7.8.13) (UDP-MurNAc-pentapeptide phosphotransferase)	mraY BceJ2315_34030 BCAL3465	BCAL3465	cell cycle [GO:0007049];cell division [GO:0051301];cell wall organization [GO:0071555];peptidoglycan biosynthetic process [GO:0009252];phospho-N-acetylmuramoyl-pentapeptide-transferase activity [GO:0008963];plasma membrane [GO:0005886];regulation of cell shape [GO:0008360]";UDP-N-acetylmuramoyl-L-alanyl-D-glutamyl-meso-2,6-diaminopimelyl-D-alanyl-D-alanine:undecaprenyl-phosphate transferase activ…	+	1	1	1	2	4	2	1	2	1	3	1	1
29.7517	30.095	29.8828	29.9441	29.1448	28.9116	28.9271	29.0124	29.5169	29.8097	29.6471	29.4518	29.2145	29.2919	29.3627	29.272	29.5321	29.6689	29.5294	29.6959	28.8443	28.6834	28.781	28.6691	29.3819	29.3787	29.3569	29.3175	29.3964	29.2929	29.3927	29.2614	Burkholderia cenocepacia (strain ATCC BAA-245 / DSM 16553 / LMG 16656 / NCTC 13227 / J2315 / CF5610)	Ribosomal RNA small subunit methyltransferase H (EC 2.1.1.199) (16S rRNA m(4)C1402 methyltransferase) (rRNA (cytosine-N(4)-)-methyltransferase RsmH)	rsmH mraW BceJ2315_34080 BCAL3470	BCAL3470	methyltransferase activity [GO:0008168];rRNA processing [GO:0006364];cytoplasm [GO:0005737]	+	13	10	15	8	10	4	7	6	10	9	11	8
25.3892	28.8183	28.5389	28.4761	24.5998	25.4051	26.2611	25.5959	25.438	27.7811	27.3576	25.6111	26.8006	24.4392	26.7845	27.3511	27.7088	28.0391	27.9479	27.4262	26.7279	25.6003	26.7491	25.219	25.2214	27.4872	24.6238	25.8164	25.4932	26.4013	26.7975	26.6567	Burkholderia cenocepacia (strain ATCC BAA-245 / DSM 16553 / LMG 16656 / NCTC 13227 / J2315 / CF5610)	Transcriptional regulator MraZ	mraZ BceJ2315_34090 BCAL3471	BCAL3471	DNA binding [GO:0003677];nucleoid [GO:0009295];transcription factor activity, sequence-specific DNA binding [GO:0003700];transcription, DNA-templated [GO:0006351]";"cytoplasm [GO:0005737]	+	3	3	2	3	2	1	3	3	3	5	2	1
30.3688	30.0525	30.2585	30.35	30.4048	30.5948	30.5875	30.5328	30.0857	30.3475	30.4733	30.3571	30.7282	30.5372	30.6097	30.6256	30.1323	29.8608	30.0204	29.8993	30.1307	30.3618	30.0018	30.2939	30.0973	30.2001	30.0304	30.1729	30.4809	30.5218	30.5072	30.5521	Burkholderia cenocepacia (strain ATCC BAA-245 / DSM 16553 / LMG 16656 / NCTC 13227 / J2315 / CF5610)	2-nonaprenyl-3-methyl-6-methoxy-1,4-benzoquinol hydroxylase (EC 1.14.13.-) (5-demethoxyubiquinone hydroxylase) (DMQ hydroxylase)	coq7 BceJ2315_34100 BCAL3472	BCAL3472	metal ion binding [GO:0046872];monooxygenase activity [GO:0004497];ubiquinone biosynthetic process [GO:0006744];plasma membrane [GO:0005886]	+	16	13	21	16	15	21	20	21	17	14	13	17
28.1798	27.314	27.6962	27.7204	27.3509	27.5584	27.2993	26.9225	26.5842	27.3982	25.5706	27.3656	26.3003	26.8226	25.7102	25.8146	27.151	27.2798	26.6366	26.2341	26.63	27.5259	26.8861	25.5265	26.3147	25.8112	27.158	26.1555	27.5202	26.2208	26.1114	24.9745	Burkholderia cenocepacia (strain ATCC BAA-245 / DSM 16553 / LMG 16656 / NCTC 13227 / J2315 / CF5610)	Peptide chain release factor 1 (RF-1)	prfA BceJ2315_03750 BCAL0374	BCAL0374	translation release factor activity, codon specific [GO:0016149]";"cytoplasm [GO:0005737]	+	1	2	3	1	3	1	2	2	5	2	0	1
26.6494	26.408	26.7646	26.4983	26.5319	26.1987	26.3536	26.3545	25.9761	26.5967	26.7368	26.9994	26.0756	26.4007	25.9842	26.3621	26.5026	26.4703	26.4154	26.3404	26.0025	26.8495	25.6343	26.7676	26.055	25.3905	26.5909	26.3083	26.6187	26.4663	26.5147	26.1317	Burkholderia cenocepacia (strain ATCC BAA-245 / DSM 16553 / LMG 16656 / NCTC 13227 / J2315 / CF5610)	Glutamyl-tRNA reductase (GluTR) (EC 1.2.1.70)	hemA BceJ2315_03760 BCAL0375	BCAL0375	NADP binding [GO:0050661];protoporphyrinogen IX biosynthetic process [GO:0006782];glutamyl-tRNA reductase activity [GO:0008883]		1	1	3	1	2	1	3	4	1	4	6	2
28.5747	28.7268	28.5892	28.5993	28.3894	28.1625	28.2349	28.1679	28.9532	28.8369	28.7611	28.7456	28.0678	28.242	28.0947	28.3343	28.673	28.7372	28.6729	28.6578	28.2543	28.1777	28.2379	28.3913	28.9256	28.9486	28.815	28.888	28.1251	28.0746	27.9623	27.7372	Burkholderia cenocepacia (strain ATCC BAA-245 / DSM 16553 / LMG 16656 / NCTC 13227 / J2315 / CF5610)	Anthranilate phosphoribosyltransferase (EC 2.4.2.18)	trpD BceJ2315_03990 BCAL0397	BCAL0397	metal ion binding [GO:0046872];tryptophan biosynthetic process [GO:0000162];anthranilate phosphoribosyltransferase activity [GO:0004048]	+	11	6	10	9	8	8	12	8	13	8	8	6
28.3586	28.2672	28.4058	28.3044	28.5093	28.5134	28.5078	28.5195	28.3487	28.4467	28.5023	28.4112	28.4129	28.3277	28.4664	28.5014	28.3205	28.2363	28.4747	28.4839	28.2889	28.3255	28.2766	28.4827	28.2469	28.1939	28.4109	28.5351	28.4394	28.2654	28.3387	28.5473	Burkholderia cenocepacia (strain ATCC BAA-245 / DSM 16553 / LMG 16656 / NCTC 13227 / J2315 / CF5610)	Chromosomal replication initiator protein DnaA	dnaA BceJ2315_04210 BCAL0423	BCAL0423	ATP binding [GO:0005524];DNA replication initiation [GO:0006270];DNA replication origin binding [GO:0003688];regulation of DNA replication [GO:0006275];cytoplasm [GO:0005737]		16	11	18	15	15	18	22	18	13	13	18	13
30.5628	30.214	30.8272	30.7415	30.427	30.606	30.5347	30.5866	30.1909	30.5592	30.7917	30.7523	30.7934	30.662	30.4906	30.7427	30.454	30.5821	30.5397	30.4133	29.8151	30.2551	29.9306	30.5472	30.3521	29.9859	30.4276	30.5715	30.4408	30.4742	30.45	30.313	Burkholderia cenocepacia (strain ATCC BAA-245 / DSM 16553 / LMG 16656 / NCTC 13227 / J2315 / CF5610)	50S ribosomal protein L34	rpmH BceJ2315_04220 BCAL0423a	BCAL0423a	structural constituent of ribosome [GO:0003735];translation [GO:0006412];ribosome [GO:0005840]		3	6	3	2	4	2	3	3	5	2	5	2
29.5877	29.5739	29.5675	29.6808	29.9125	29.9854	29.792	29.8083	29.4963	29.8447	29.7931	29.9425	29.9014	29.923	29.9103	29.8761	29.8037	29.8163	29.6675	29.6643	29.8147	29.9519	29.6174	29.9198	29.8805	29.7257	29.8364	29.6922	29.824	29.9457	29.8174	29.6985	Burkholderia cenocepacia (strain ATCC BAA-245 / DSM 16553 / LMG 16656 / NCTC 13227 / J2315 / CF5610)	Membrane protein insertase YidC (Foldase YidC) (Membrane integrase YidC) (Membrane protein YidC)	yidC BceJ2315_04250 BCAL0426	BCAL0426	plasma membrane [GO:0005886];protein insertion into membrane [GO:0051205];protein transport [GO:0015031];integral component of membrane [GO:0016021]	+	16	13	16	15	14	20	15	13	15	14	16	26
29.7181	29.8079	29.801	29.814	29.6028	29.5774	29.4398	29.4627	29.5947	29.9947	30.0082	29.962	29.749	29.6443	29.7292	29.6685	29.8665	30.077	29.7635	29.9091	29.5829	29.7437	29.8329	29.8094	29.9453	29.9739	30.123	29.8334	29.7851	29.9374	29.8942	29.8302	Burkholderia cenocepacia (strain ATCC BAA-245 / DSM 16553 / LMG 16656 / NCTC 13227 / J2315 / CF5610)	Chorismate synthase (CS) (EC 4.2.3.5) (5-enolpyruvylshikimate-3-phosphate phospholyase)	aroC BceJ2315_14340 BCAL1467	BCAL1467	aromatic amino acid family biosynthetic process [GO:0009073];chorismate biosynthetic process [GO:0009423];chorismate synthase activity [GO:0004107]	+	6	13	6	5	7	7	5	6	8	6	4	5
30.7152	30.3943	30.6485	30.6797	31.025	31.2058	31.066	31.1443	30.3678	30.745	30.804	30.7168	31.1135	31.0407	31.0899	31.0212	30.6764	30.7671	30.7442	30.7379	30.734	30.8893	30.838	30.8787	30.7404	30.7151	30.8144	30.6991	30.9498	30.9672	30.8901	30.9599	Burkholderia cenocepacia (strain ATCC BAA-245 / DSM 16553 / LMG 16656 / NCTC 13227 / J2315 / CF5610)	Threonine--tRNA ligase (EC 6.1.1.3) (Threonyl-tRNA synthetase) (ThrRS)	thrS BceJ2315_14480 BCAL1481	BCAL1481	ATP binding [GO:0005524];metal ion binding [GO:0046872];threonine-tRNA ligase activity [GO:0004829];threonyl-tRNA aminoacylation [GO:0006435];cytoplasm [GO:0005737]	+	42	27	28	31	43	55	48	49	29	38	33	34
30.847	30.4334	30.7295	30.7487	30.3728	30.5066	30.5241	30.5379	30.1962	30.4443	30.9656	30.8749	30.953	30.5485	30.6803	30.6038	30.5639	30.5192	30.6043	30.4213	29.7403	30.1194	29.9074	30.4282	30.3606	30.001	30.3748	30.3478	30.3814	30.5917	30.4709	30.5365	Burkholderia cenocepacia (strain ATCC BAA-245 / DSM 16553 / LMG 16656 / NCTC 13227 / J2315 / CF5610)	50S ribosomal protein L35	rpmI BceJ2315_14490 BCAL1483	BCAL1483	structural constituent of ribosome [GO:0003735];translation [GO:0006412];ribosome [GO:0005840]	+	12	9	11	11	8	15	12	10	7	14	9	8
32.9102	32.4856	33.1731	32.8535	32.8249	32.8715	32.7408	32.8439	32.2629	32.795	32.717	32.8756	32.627	32.7175	32.6156	32.8916	32.6297	32.8619	32.6859	32.6294	31.93	32.4446	32.0649	32.5458	32.4704	32.0429	32.4836	32.367	32.5396	32.5115	32.4301	32.3349	Burkholderia cenocepacia (strain ATCC BAA-245 / DSM 16553 / LMG 16656 / NCTC 13227 / J2315 / CF5610)	50S ribosomal protein L20	rplT BceJ2315_14500 BCAL1484	BCAL1484	rRNA binding [GO:0019843];structural constituent of ribosome [GO:0003735];translation [GO:0006412];ribosome [GO:0005840]	+	17	14	17	14	10	17	15	16	10	13	14	16
30.8276	30.7533	30.9017	30.8391	30.9182	30.8986	30.8076	30.8534	30.7309	30.8865	30.705	30.7344	30.7736	30.8366	30.8826	30.8738	30.6555	30.6921	30.7522	30.7549	30.5275	30.6863	30.602	30.6661	30.7864	30.7481	30.7756	30.771	30.775	30.7794	30.6298	30.7529	Burkholderia cenocepacia (strain ATCC BAA-245 / DSM 16553 / LMG 16656 / NCTC 13227 / J2315 / CF5610)	Phenylalanine--tRNA ligase alpha subunit (EC 6.1.1.20) (Phenylalanyl-tRNA synthetase alpha subunit) (PheRS)	pheS BceJ2315_14510 BCAL1485	BCAL1485	ATP binding [GO:0005524];metal ion binding [GO:0046872];phenylalanine-tRNA ligase activity [GO:0004826];phenylalanyl-tRNA aminoacylation [GO:0006432];tRNA binding [GO:0000049];cytoplasm [GO:0005737]	+	30	21	33	28	32	39	33	36	23	26	30	33
29.6822	29.5586	29.6767	29.7019	29.6355	29.8768	29.8147	29.8728	29.7623	29.9154	29.9033	29.8954	29.7803	29.6994	29.8159	29.7296	29.7161	29.7073	29.6439	29.6906	29.8195	29.7929	29.8318	29.7582	29.8636	30.031	29.8013	29.8821	29.7223	29.7495	29.8057	29.8668	Burkholderia cenocepacia (strain ATCC BAA-245 / DSM 16553 / LMG 16656 / NCTC 13227 / J2315 / CF5610)	Ribosome maturation factor RimP	rimP BceJ2315_14710 BCAL1505	BCAL1505	ribosomal small subunit biogenesis [GO:0042274];cytoplasm [GO:0005737]	+	15	12	9	13	12	13	17	18	12	12	12	7
31.4787	31.132	31.3945	31.3924	31.2873	31.5052	31.4196	31.4432	31.2113	31.4992	31.5979	31.5124	31.4923	31.416	31.4354	31.3766	31.4851	31.3822	31.4726	31.4172	31.1267	31.3724	31.2657	31.426	31.3626	31.2876	31.4045	31.4042	31.3099	31.3602	31.3398	31.4009	Burkholderia cenocepacia (strain ATCC BAA-245 / DSM 16553 / LMG 16656 / NCTC 13227 / J2315 / CF5610)	Translation initiation factor IF-2	infB BceJ2315_14730 BCAL1507	BCAL1507	GTP binding [GO:0005525];GTPase activity [GO:0003924];translation initiation factor activity [GO:0003743];cytoplasm [GO:0005737]		113	84	110	108	112	119	126	118	98	105	105	113
29.4257	28.5243	29.5247	29.3561	29.913	30.1133	29.8602	29.9171	29.2406	29.7225	29.6933	29.3329	29.5809	29.3946	29.561	29.6602	29.2505	29.4695	29.4449	29.1296	29.5143	29.6622	29.4027	29.4821	29.4038	29.3602	29.1725	29.2261	29.2329	29.5571	29.2637	29.2049	Burkholderia cenocepacia (strain ATCC BAA-245 / DSM 16553 / LMG 16656 / NCTC 13227 / J2315 / CF5610)	Ribosome-binding factor A	rbfA BceJ2315_14740 BCAL1508	BCAL1508	rRNA processing [GO:0006364];cytoplasm [GO:0005737]	+	6	5	6	6	6	7	7	8	6	5	5	7
29.9831	29.8049	30.0532	30.0418	30.3075	30.4599	30.2644	30.3429	29.5008	29.8343	29.596	29.6486	29.8347	30.1659	29.9417	29.7349	29.977	30.0906	29.7699	29.9683	30.3125	30.4272	30.3909	30.3807	29.6805	29.9362	29.9097	29.7858	29.9125	29.9069	29.5138	29.9728	Burkholderia cenocepacia (strain ATCC BAA-245 / DSM 16553 / LMG 16656 / NCTC 13227 / J2315 / CF5610)	Methionyl-tRNA formyltransferase (EC 2.1.2.9)	fmt BceJ2315_04640 BCAL0466	BCAL0466	methionyl-tRNA formyltransferase activity [GO:0004479]	+	12	11	13	10	14	13	14	12	10	9	8	10
31.4218	30.8764	31.3698	31.4141	31.0854	31.5212	31.4817	31.5436	31.2166	31.4062	31.5102	31.6124	31.2828	31.0623	31.1025	31.1696	31.086	30.9672	31.0864	30.9796	30.8296	31.106	30.8695	30.9764	31.2486	31.2006	31.3822	31.2961	30.7847	30.875	30.8584	30.888	Burkholderia cenocepacia (strain ATCC BAA-245 / DSM 16553 / LMG 16656 / NCTC 13227 / J2315 / CF5610)	Protease HtpX homolog (EC 3.4.24.-)	htpX BceJ2315_04660 BCAL0468	BCAL0468	metal ion binding [GO:0046872];metalloendopeptidase activity [GO:0004222];plasma membrane [GO:0005886];integral component of membrane [GO:0016021]	+	25	19	20	18	15	21	21	21	21	18	18	24
26.918	27.4165	26.8672	26.7879	26.707	27.0345	26.9212	26.8233	27.1949	26.6553	26.7297	26.865	27.0793	27.0406	27.025	27.2812	27.2037	27.3099	27.2342	27.0881	27.6145	27.0627	27.5157	27.0475	27.4352	27.5438	27.2964	27.2905	27.1977	27.2166	27.2006	27.3837	Burkholderia cenocepacia (strain ATCC BAA-245 / DSM 16553 / LMG 16656 / NCTC 13227 / J2315 / CF5610)	7-cyano-7-deazaguanine synthase (EC 6.3.4.20) (7-cyano-7-carbaguanine synthase) (PreQ(0) synthase) (Queuosine biosynthesis protein QueC)	queC BceJ2315_04710 BCAL0473	BCAL0473	ligase activity [GO:0016874];metal ion binding [GO:0046872];queuosine biosynthetic process [GO:0008616];ATP binding [GO:0005524]	+	5	11	7	7	12	11	8	9	5	5	5	5
30.2582	30.0504	30.2265	30.3003	30.4183	30.5352	30.3825	30.4311	29.9322	30.2458	30.035	30.2097	30.5035	30.4568	30.4043	30.4584	30.2275	30.366	30.2711	30.2991	30.4273	30.4478	30.3453	30.4616	30.1733	30.1211	30.2602	30.1516	30.4743	30.5114	30.4877	30.4242	Burkholderia cenocepacia (strain ATCC BAA-245 / DSM 16553 / LMG 16656 / NCTC 13227 / J2315 / CF5610)	Glutamyl-tRNA(Gln) amidotransferase subunit A (Glu-ADT subunit A) (EC 6.3.5.7)	gatA BceJ2315_04820 BCAL0484	BCAL0484	amidase activity [GO:0004040];ATP binding [GO:0005524];glutaminyl-tRNA synthase (glutamine-hydrolyzing) activity [GO:0050567];translation [GO:0006412];glutamyl-tRNA(Gln) amidotransferase complex [GO:0030956]	+	38	35	37	34	39	42	39	40	29	33	29	29
30.1779	29.976	30.1863	30.1282	30.2474	30.4154	30.3248	30.361	29.9937	29.9985	29.9876	30.0397	30.2825	30.152	30.2178	30.3491	30.1444	30.1367	30.1715	30.1095	30.2374	30.4421	30.4348	30.3445	30.0282	29.9931	30.0529	30.1085	30.2412	30.3214	30.3521	30.352	Burkholderia cenocepacia (strain ATCC BAA-245 / DSM 16553 / LMG 16656 / NCTC 13227 / J2315 / CF5610)	Aspartyl/glutamyl-tRNA(Asn/Gln) amidotransferase subunit B (Asp/Glu-ADT subunit B) (EC 6.3.5.-)	gatB BceJ2315_04830 BCAL0485	BCAL0485	carbon-nitrogen ligase activity, with glutamine as amido-N-donor [GO:0016884];translation [GO:0006412]";"ATP binding [GO:0005524]	+	34	34	35	33	45	51	47	40	39	34	34	32
30.5036	30.5765	30.5207	30.5725	30.4299	30.4729	30.4405	30.4492	30.4825	30.5532	30.5409	30.6531	30.5137	30.3965	30.3675	30.529	30.5399	30.4212	30.4449	30.4032	31.0925	30.9824	30.9188	31.0565	30.5447	30.5192	30.651	30.533	31.1122	31.0841	31.0668	30.9069	Burkholderia cenocepacia (strain ATCC BAA-245 / DSM 16553 / LMG 16656 / NCTC 13227 / J2315 / CF5610)	Acetylglutamate kinase (EC 2.7.2.8) (N-acetyl-L-glutamate 5-phosphotransferase) (NAG kinase) (NAGK)	argB BceJ2315_04940 BCAL0496	BCAL0496	acetylglutamate kinase activity [GO:0003991];arginine biosynthetic process [GO:0006526];ATP binding [GO:0005524];cytoplasm [GO:0005737]	+	34	30	33	31	28	30	36	40	36	30	31	41
32.008	31.8795	31.9782	31.9217	32.319	32.282	32.3377	32.3628	31.4784	31.4871	31.5928	31.4963	32.5623	32.5475	32.5176	32.5526	31.7665	31.9188	31.9203	31.8704	31.827	31.8591	31.84	31.9688	31.5196	31.6212	31.5166	31.4898	32.0754	32.065	32.0228	32.0895	Burkholderia cenocepacia (strain ATCC BAA-245 / DSM 16553 / LMG 16656 / NCTC 13227 / J2315 / CF5610)	ATP-dependent protease ATPase subunit HslU (Unfoldase HslU)	hslU BceJ2315_04970 BCAL0500	BCAL0500	ATP binding [GO:0005524];ATPase activity [GO:0016887];peptidase activity, acting on L-amino acid peptides [GO:0070011]";"HslUV protease complex [GO:0009376]	+	84	75	88	78	88	91	103	95	65	57	72	67
31.9311	31.7689	31.7487	31.8356	32.0551	32.0391	32.1525	32.159	31.4427	31.392	31.4173	31.288	32.2956	32.2427	32.3827	32.1906	31.6624	31.7481	31.5131	31.7328	31.6575	31.6824	31.8186	31.739	31.4511	31.6064	31.368	31.3246	31.9735	31.9254	31.9494	32.0002	Burkholderia cenocepacia (strain ATCC BAA-245 / DSM 16553 / LMG 16656 / NCTC 13227 / J2315 / CF5610)	ATP-dependent protease subunit HslV (EC 3.4.25.2)	hslV BceJ2315_04980 BCAL0501	BCAL0501	metal ion binding [GO:0046872];proteasome core complex [GO:0005839];proteolysis involved in cellular protein catabolic process [GO:0051603];threonine-type endopeptidase activity [GO:0004298];HslUV protease complex [GO:0009376]	+	14	15	13	13	20	15	18	18	9	13	14	15
31.6565	31.8403	31.6562	31.662	31.466	31.3292	31.1671	31.2023	31.5141	31.5943	31.5261	31.5348	31.2831	31.3316	31.3628	31.1163	31.8155	31.7851	31.8214	31.8993	31.4253	31.2245	31.5972	31.3398	31.5227	31.793	31.6206	31.5595	31.2744	31.3059	31.2718	31.2561	Burkholderia cenocepacia (strain ATCC BAA-245 / DSM 16553 / LMG 16656 / NCTC 13227 / J2315 / CF5610)	S-adenosylmethionine synthase (AdoMet synthase) (EC 2.5.1.6) (MAT) (Methionine adenosyltransferase)	metK BceJ2315_05060 BCAL0509	BCAL0509	ATP binding [GO:0005524];metal ion binding [GO:0046872];methionine adenosyltransferase activity [GO:0004478];one-carbon metabolic process [GO:0006730];S-adenosylmethionine biosynthetic process [GO:0006556];cytoplasm [GO:0005737]	+	53	57	52	45	48	42	49	43	44	43	50	44
30.5131	30.315	30.5684	30.4075	31.1098	31.1099	31.1916	31.1226	30.573	30.5677	30.5288	30.474	31.073	30.9495	31.0531	31.321	30.4888	30.5351	30.3182	30.3075	30.7455	30.8542	30.7523	30.8838	30.5613	30.4168	30.5407	30.4518	30.9432	30.8908	30.8929	30.8614	Burkholderia cenocepacia (strain ATCC BAA-245 / DSM 16553 / LMG 16656 / NCTC 13227 / J2315 / CF5610)	Ribose-5-phosphate isomerase A (EC 5.3.1.6) (Phosphoriboisomerase A) (PRI)	rpiA BceJ2315_15220 BCAL1556	BCAL1556	pentose-phosphate shunt, non-oxidative branch [GO:0009052]";"ribose-5-phosphate isomerase activity [GO:0004751]	+	34	21	32	26	45	37	38	39	26	22	33	20
29.37	29.1324	29.4077	29.3379	29.9466	29.9583	30.0089	29.9888	29.1919	29.3391	29.2065	29.2435	29.9832	29.9135	30.0267	30.0616	29.1566	29.1036	29.1061	29.2108	29.6039	29.8903	29.832	29.8145	29.2118	29.0805	29.2126	29.1604	29.8721	29.8369	29.8266	29.8999	Burkholderia cenocepacia (strain ATCC BAA-245 / DSM 16553 / LMG 16656 / NCTC 13227 / J2315 / CF5610)	Porphobilinogen deaminase (PBG) (EC 2.5.1.61) (Hydroxymethylbilane synthase) (HMBS) (Pre-uroporphyrinogen synthase)	hemC BceJ2315_25700 BCAL2630	BCAL2630	peptidyl-pyrromethane cofactor linkage [GO:0018160];protoporphyrinogen IX biosynthetic process [GO:0006782];hydroxymethylbilane synthase activity [GO:0004418]	+	32	24	29	27	31	35	38	38	25	28	23	27
30.7603	30.563	30.8424	30.8842	31.1525	31.0826	31.0536	31.0872	30.4783	30.8078	30.694	30.8548	30.8649	31.0035	31.0621	30.855	30.7929	30.8314	30.7534	30.8868	30.8314	31.0944	30.9495	31.0865	30.6281	30.4989	30.7041	30.5922	31.019	30.9747	30.9548	30.8937	Burkholderia cenocepacia (strain ATCC BAA-245 / DSM 16553 / LMG 16656 / NCTC 13227 / J2315 / CF5610)	Argininosuccinate lyase (ASAL) (EC 4.3.2.1) (Arginosuccinase)	argH BceJ2315_25780 BCAL2638	BCAL2638	arginine biosynthetic process via ornithine [GO:0042450];argininosuccinate lyase activity [GO:0004056];cytoplasm [GO:0005737]	+	25	23	30	26	23	31	34	25	25	36	24	22
28.5741	28.5424	28.6535	28.6284	28.9394	28.9732	28.8357	28.9089	28.3182	28.975	28.5596	28.8126	28.6369	28.7859	28.7709	28.7337	28.1934	28.2414	27.9866	28.188	28.3848	28.7665	28.3047	28.5677	28.605	28.5425	28.5434	28.3806	28.5224	28.5541	28.4994	28.4901	Burkholderia cenocepacia (strain ATCC BAA-245 / DSM 16553 / LMG 16656 / NCTC 13227 / J2315 / CF5610)	dCTP deaminase (EC 3.5.4.13) (Deoxycytidine triphosphate deaminase)	dcd BceJ2315_25820 BCAL2642	BCAL2642	dUMP biosynthetic process [GO:0006226];dUTP biosynthetic process [GO:0006229];dCTP deaminase activity [GO:0008829]	+	7	7	7	7	7	10	6	8	10	7	5	6
30.4673	30.1998	30.3597	30.4305	30.9114	30.838	30.8926	30.8645	30.3306	30.577	30.6036	30.6518	30.9098	30.9115	30.9005	30.8204	30.4939	30.4225	30.4332	30.5068	30.5905	30.8116	30.7134	30.7916	30.6443	30.4958	30.6485	30.5591	30.6626	30.7594	30.6935	30.6861	Burkholderia cenocepacia (strain ATCC BAA-245 / DSM 16553 / LMG 16656 / NCTC 13227 / J2315 / CF5610)	Methionine--tRNA ligase (EC 6.1.1.10) (Methionyl-tRNA synthetase) (MetRS)	metG BceJ2315_25860 BCAL2646	BCAL2646	ATP binding [GO:0005524];metal ion binding [GO:0046872];methionine-tRNA ligase activity [GO:0004825];methionyl-tRNA aminoacylation [GO:0006431];tRNA binding [GO:0000049];cytoplasm [GO:0005737]	+	64	52	59	53	80	75	71	77	55	62	57	61
28.8091	29.1592	28.9586	28.7877	28.7003	28.6398	28.611	28.6459	29.0578	29.0246	28.7606	28.6494	28.6388	28.3517	28.6419	28.684	28.3506	28.6785	28.3433	28.7255	28.4845	28.0827	28.6743	28.791	28.842	29.0449	28.7331	28.8925	28.5423	28.5185	28.6454	28.6084	Burkholderia cenocepacia (strain ATCC BAA-245 / DSM 16553 / LMG 16656 / NCTC 13227 / J2315 / CF5610)	Pantothenate synthetase (PS) (EC 6.3.2.1) (Pantoate--beta-alanine ligase) (Pantoate-activating enzyme)	panC BceJ2315_25910 BCAL2651	BCAL2651	ATP binding [GO:0005524];pantoate-beta-alanine ligase activity [GO:0004592];pantothenate biosynthetic process [GO:0015940];cytoplasm [GO:0005737]	+	9	11	8	7	3	6	6	13	9	8	5	7
27.941	28.8419	28.8529	28.6615	24.5812	24.9712	24.4429	26.1735	28.393	28.0407	25.569	28.4278	24.8191	26.4419	28.178	25.4442	28.5219	28.5558	28.6462	23.8507	27.851	25.8151	27.6914	24.6421	25.0617	28.447	25.7333	26.3435	25.1412	24.666	25.9536	24.4348	Burkholderia cenocepacia (strain ATCC BAA-245 / DSM 16553 / LMG 16656 / NCTC 13227 / J2315 / CF5610)	Aspartate 1-decarboxylase alpha chain];Aspartate 1-decarboxylase (EC 4.1.1.11) (Aspartate alpha-decarboxylase) [Cleaved into: Aspartate 1-decarboxylase beta chain	panD BceJ2315_25920 BCAL2652	BCAL2652	alanine biosynthetic process [GO:0006523];aspartate 1-decarboxylase activity [GO:0004068];pantothenate biosynthetic process [GO:0015940];cytoplasm [GO:0005737]	+	2	1	1	1	1	0	0	0	2	1	1	0
27.9021	28.1747	27.7275	27.3848	28.3228	28.4117	28.542	28.3632	28.4699	28.3967	28.5581	28.2184	28.4454	28.3307	28.4671	28.6056	27.7329	27.4154	27.5577	27.6854	28.3007	28.2637	28.271	28.3278	28.2744	28.4424	28.118	28.129	28.3327	28.2457	28.4311	28.0794	Burkholderia cenocepacia (strain ATCC BAA-245 / DSM 16553 / LMG 16656 / NCTC 13227 / J2315 / CF5610)	Prolipoprotein diacylglyceryl transferase (EC 2.4.99.-)	lgt BceJ2315_26090 BCAL2670	BCAL2670	lipoprotein biosynthetic process [GO:0042158];plasma membrane [GO:0005886];protein lipoylation [GO:0009249]";transferase activity, transferring glycosyl groups [GO:0016757];"integral component of membrane [GO:0016021]	+	7	7	7	5	11	8	11	10	13	11	11	9
31.1612	31.2487	31.1691	31.2077	31.4549	31.4599	31.5258	31.4275	31.2032	31.3292	31.243	31.3939	31.6209	31.5995	31.5702	31.5925	31.1853	31.1169	31.2268	31.202	31.529	31.5334	31.4883	31.4559	31.2096	31.2427	31.1756	31.1404	31.4679	31.484	31.5355	31.4439	Burkholderia cenocepacia (strain ATCC BAA-245 / DSM 16553 / LMG 16656 / NCTC 13227 / J2315 / CF5610)	Probable cytosol aminopeptidase (EC 3.4.11.1) (Leucine aminopeptidase) (LAP) (EC 3.4.11.10) (Leucyl aminopeptidase)	pepA BceJ2315_26150 BCAL2676	BCAL2676	aminopeptidase activity [GO:0004177];manganese ion binding [GO:0030145];metalloexopeptidase activity [GO:0008235];cytoplasm [GO:0005737]	+	54	47	50	54	66	70	67	60	53	54	59	67
28.2349	28.6734	28.3569	28.5072	28.7664	28.6627	28.7176	28.6302	28.7745	28.3783	28.3044	28.2247	28.6945	28.8168	28.7985	28.708	28.4395	28.4192	28.4546	28.339	29.2125	28.7441	28.9049	28.65	28.6147	29.1027	28.364	28.4902	28.6932	28.7412	28.7774	28.752	Burkholderia cenocepacia (strain ATCC BAA-245 / DSM 16553 / LMG 16656 / NCTC 13227 / J2315 / CF5610)	2',3'-cyclic phosphodiesterase (EC 3.1.4.-);2'-nucleotidase (EC 3.1.3.-);Phosphatase (EC 3.1.3.-)]";"Multifunctional CCA protein [Includes: CCA-adding enzyme (EC 2.7.7.72) (CCA tRNA nucleotidyltransferase) (tRNA CCA-pyrophosphorylase) (tRNA adenylyl-/cytidylyl-transferase) (tRNA nucleotidyltransferase) (tRNA-NT)	cca BceJ2315_05550 BCAL0558	BCAL0558	ATP:3'-cytidine-cytidine-tRNA adenylyltransferase activity [GO:0052929];CTP:3'-cytidine-tRNA cytidylyltransferase activity [GO:0052928];CTP:tRNA cytidylyltransferase activity [GO:0052927];hydrolase activity [GO:0016787];metal ion binding [GO:0046872];RNA binding [GO:0003723];RNA repair [GO:0042245];tRNA 3'-terminal CCA addition [GO:0001680];ATP binding [GO:0005524]	+	8	10	9	11	13	13	13	10	12	10	12	12
25.277	26.0111	27.0727	27.0754	24.6759	24.8169	24.8702	25.7619	26.5356	27.0415	25.9496	24.3526	25.3433	24.9178	25.2249	25.2263	27.9547	27.1994	27.3026	26.695	25.6004	25.5947	25.7129	24.5069	26.0448	26.084	25.5269	25.0862	25.3998	25.3421	25.3739	25.37	Burkholderia cenocepacia (strain ATCC BAA-245 / DSM 16553 / LMG 16656 / NCTC 13227 / J2315 / CF5610)	Flagellar L-ring protein (Basal body L-ring protein)	flgH BceJ2315_05670 BCAL0570	BCAL0570	bacterial-type flagellum-dependent cell motility [GO:0071973]";cell outer membrane [GO:0009279];motor activity [GO:0003774];"bacterial-type flagellum basal body, distal rod, L ring [GO:0009427]	+	0	0	1	4	0	0	0	0	0	0	0	0
29.8162	29.934	30.0014	30.0636	30.3622	30.2144	30.1446	30.2916	30.2217	30.3661	30.1118	30.1288	29.9191	30.0993	30.0511	30.0933	29.869	29.8843	29.8122	30.0872	30.047	30.0602	30.054	30.1263	30.0797	30.0955	30.043	29.9195	30.0387	29.9584	29.896	29.9589	Burkholderia cenocepacia (strain ATCC BAA-245 / DSM 16553 / LMG 16656 / NCTC 13227 / J2315 / CF5610)	Dihydroorotate dehydrogenase (quinone) (EC 1.3.5.2) (DHOdehase) (DHOD) (DHODase) (Dihydroorotate oxidase)	pyrD BceJ2315_15750 BCAL1611	BCAL1611	'de novo' pyrimidine nucleobase biosynthetic process [GO:0006207];'de novo' UMP biosynthetic process [GO:0044205];dihydroorotate dehydrogenase activity [GO:0004152];plasma membrane [GO:0005886];cytoplasm [GO:0005737]	+	12	10	14	12	21	15	17	22	16	15	14	16
29.1208	29.2067	29.0105	28.955	29.1465	27.453	29.3417	29.1673	28.9797	28.8274	29.3775	28.9101	29.1164	29.1465	29.1725	29.0211	29.2903	28.9165	29.4194	28.9738	28.8316	27.6152	29.1904	28.9752	29.1555	29.4356	28.8737	29.2248	29.3408	29.2018	29.3197	29.2416	Burkholderia cenocepacia (strain ATCC BAA-245 / DSM 16553 / LMG 16656 / NCTC 13227 / J2315 / CF5610)	UPF0303 protein BceJ2315_15790	BceJ2315_15790 BCAL1615	BCAL1615			4	5	4	2	5	4	3	5	5	4	4	4
28.3494	28.5126	27.593	27.8396	27.3134	27.5492	27.8893	27.7075	28.202	27.9706	28.0774	27.9814	27.6532	27.1155	27.439	27.7506	28.1384	27.9565	27.9294	28.1218	27.8799	27.7298	27.5854	27.5018	28.1316	28.2039	28.1767	28.3169	27.8085	24.6791	25.516	25.0781	Burkholderia cenocepacia (strain ATCC BAA-245 / DSM 16553 / LMG 16656 / NCTC 13227 / J2315 / CF5610)	LexA repressor (EC 3.4.21.88)	lexA BceJ2315_16150 BCAL1651	BCAL1651	DNA repair [GO:0006281];DNA replication [GO:0006260];negative regulation of transcription, DNA-templated [GO:0045892];serine-type endopeptidase activity [GO:0004252];SOS response [GO:0009432];transcription, DNA-templated [GO:0006351]";"DNA binding [GO:0003677]	+	4	7	2	5	0	1	2	3	6	4	3	2
31.7783	31.3717	31.7419	31.711	31.3244	31.6947	31.501	31.6701	31.2952	31.566	31.779	31.8549	31.6048	31.3113	31.4176	31.4564	31.5239	31.4285	31.5424	31.3222	30.8096	31.1541	30.8683	31.2067	31.1356	31.0952	31.4231	31.5002	31.2416	31.2678	31.1033	31.3345	Burkholderia cenocepacia (strain ATCC BAA-245 / DSM 16553 / LMG 16656 / NCTC 13227 / J2315 / CF5610)	50S ribosomal protein L28	rpmB BceJ2315_26530 BCAL2714	BCAL2714	structural constituent of ribosome [GO:0003735];translation [GO:0006412];ribosome [GO:0005840]	+	17	13	14	16	14	17	18	14	11	18	16	17
31.1966	30.4142	30.823	30.849	30.7712	30.8938	30.8088	30.8731	30.129	30.6983	31.2173	31.2838	31.5193	31.3103	31.351	31.2065	31.1606	31.0692	31.1338	30.9724	30.0548	30.6629	30.2079	30.9631	31.1319	30.1814	31.1045	31.047	31.1228	31.3756	31.1757	31.2867	Burkholderia cenocepacia (strain ATCC BAA-245 / DSM 16553 / LMG 16656 / NCTC 13227 / J2315 / CF5610)	50S ribosomal protein L33	rpmG BceJ2315_26540 BCAL2715	BCAL2715	structural constituent of ribosome [GO:0003735];translation [GO:0006412];ribosome [GO:0005840]	+	5	4	3	4	4	5	4	3	4	3	4	5
30.1378	29.9818	30.1968	30.1587	30.0406	30.1346	30.0058	30.0779	29.8402	30.1972	30.1299	30.1935	30.1226	30.1297	30.1688	30.0757	30.235	30.3791	30.3221	30.3613	29.9068	30.1223	30.1251	30.0623	30.1735	30.0299	30.2523	30.1497	30.1875	30.221	30.255	30.2516	Burkholderia cenocepacia (strain ATCC BAA-245 / DSM 16553 / LMG 16656 / NCTC 13227 / J2315 / CF5610)	Isoleucine--tRNA ligase (EC 6.1.1.5) (Isoleucyl-tRNA synthetase) (IleRS)	ileS BceJ2315_26630 BCAL2724	BCAL2724	aminoacyl-tRNA editing activity [GO:0002161];ATP binding [GO:0005524];isoleucine-tRNA ligase activity [GO:0004822];isoleucyl-tRNA aminoacylation [GO:0006428];metal ion binding [GO:0046872];tRNA binding [GO:0000049];cytoplasm [GO:0005737]	+	54	55	48	52	51	57	47	53	51	54	53	44
28.2829	28.4368	28.8492	28.2212	29.0306	28.968	28.9381	29.0589	28.6566	29.166	28.5314	28.8278	28.5981	28.2638	28.8998	28.3571	28.0027	28.8675	27.6953	28.9696	27.1622	28.8912	29.0423	28.4369	28.8461	29.495	28.8003	28.9817	28.9885	28.9007	28.7984	29.3344	Burkholderia cenocepacia (strain ATCC BAA-245 / DSM 16553 / LMG 16656 / NCTC 13227 / J2315 / CF5610)	Deoxyuridine 5'-triphosphate nucleotidohydrolase (dUTPase) (EC 3.6.1.23) (dUTP pyrophosphatase)	dut BceJ2315_26660 BCAL2727	BCAL2727	dUMP biosynthetic process [GO:0006226];dUTP metabolic process [GO:0046080];metal ion binding [GO:0046872];dUTP diphosphatase activity [GO:0004170]		7	7	3	5	6	8	4	8	6	7	5	4
29.2516	29.0689	29.2105	29.2836	29.6268	29.7466	29.6298	29.6977	29.1968	29.2591	29.1976	29.0239	29.5607	29.6356	29.7156	29.6678	29.3007	29.317	29.311	29.2954	29.4553	29.6868	29.7251	29.6525	29.3701	29.5059	29.3873	29.3291	29.7197	29.7148	29.6453	29.7398	Burkholderia cenocepacia (strain ATCC BAA-245 / DSM 16553 / LMG 16656 / NCTC 13227 / J2315 / CF5610)	Glucosamine-1-phosphate N-acetyltransferase (EC 2.3.1.157)];Bifunctional protein GlmU [Includes: UDP-N-acetylglucosamine pyrophosphorylase (EC 2.7.7.23) (N-acetylglucosamine-1-phosphate uridyltransferase)	glmU BceJ2315_06080 BCAL0612	BCAL0612	cell morphogenesis [GO:0000902];cell wall organization [GO:0071555];glucosamine-1-phosphate N-acetyltransferase activity [GO:0019134];lipid A biosynthetic process [GO:0009245];lipopolysaccharide biosynthetic process [GO:0009103];magnesium ion binding [GO:0000287];peptidoglycan biosynthetic process [GO:0009252];regulation of cell shape [GO:0008360];UDP-N-acetylglucosamine biosynthetic process [GO:…	+	14	13	18	22	21	27	23	22	17	16	23	20
27.7183	27.3177	27.6959	27.7763	27.6985	27.8626	27.7583	27.7691	27.6646	27.8867	27.7891	27.8696	27.908	27.8526	27.8789	27.8049	27.7622	27.715	27.6837	27.7813	27.6072	27.6957	27.5544	27.8807	27.8667	27.8315	27.8827	27.8542	27.8991	27.8537	27.7814	27.8695	Burkholderia cenocepacia (strain ATCC BAA-245 / DSM 16553 / LMG 16656 / NCTC 13227 / J2315 / CF5610)	3-deoxy-manno-octulosonate cytidylyltransferase (EC 2.7.7.38) (CMP-2-keto-3-deoxyoctulosonic acid synthase) (CKS) (CMP-KDO synthase)	kdsB BceJ2315_26990 BCAL2761	BCAL2761	3-deoxy-manno-octulosonate cytidylyltransferase activity [GO:0008690];CMP-keto-3-deoxy-D-manno-octulosonic acid biosynthetic process [GO:0033468];lipopolysaccharide biosynthetic process [GO:0009103];cytoplasm [GO:0005737]	+	12	6	8	7	12	15	15	12	11	11	9	9
32.1606	32.1063	32.2213	32.1918	32.4876	32.5676	32.5286	32.5859	32.1259	32.3869	32.1352	32.3641	32.5462	32.5564	32.5664	32.5808	32.0915	32.231	32.0706	32.1601	32.2801	32.4938	32.2294	32.4098	32.2119	31.9702	32.1925	32.0659	32.5926	32.608	32.6092	32.404	Burkholderia cenocepacia (strain ATCC BAA-245 / DSM 16553 / LMG 16656 / NCTC 13227 / J2315 / CF5610)	Adenylate kinase (AK) (EC 2.7.4.3) (ATP-AMP transphosphorylase) (ATP:AMP phosphotransferase) (Adenylate monophosphate kinase)	adk BceJ2315_27000 BCAL2762	BCAL2762	adenylate kinase activity [GO:0004017];AMP salvage [GO:0044209];ATP binding [GO:0005524];cytoplasm [GO:0005737]	+	28	33	32	26	32	37	37	35	28	37	33	31
30.9849	28.0417	31.129	26.5226	31.0378	30.9544	30.881	31.0584	25.4554	31.4822	30.8522	31.2392	30.9898	31.4789	31.027	31.0915	31.0834	31.3155	31.12	31.1931	30.4669	30.7727	29.8692	30.7396	30.8632	30.4065	31.032	30.9955	30.8728	30.9108	30.7877	30.6085	Burkholderia cenocepacia (strain ATCC BAA-245 / DSM 16553 / LMG 16656 / NCTC 13227 / J2315 / CF5610)	30S ribosomal protein S20	rpsT BceJ2315_27030 BCAL2765	BCAL2765	rRNA binding [GO:0019843];structural constituent of ribosome [GO:0003735];translation [GO:0006412];ribosome [GO:0005840]		2	3	3	3	4	2	4	4	2	4	4	1
30.8816	30.799	30.8359	30.6977	29.7311	29.8439	29.8974	29.7776	30.83	30.6447	30.6579	30.5236	30.1016	29.9473	30.0683	29.978	31.1034	31.1146	31.1132	31.1837	30.1315	29.9102	30.412	30.0805	31.1826	31.4853	31.1534	31.1644	30.1672	30.2065	30.1432	30.3621	Burkholderia cenocepacia (strain ATCC BAA-245 / DSM 16553 / LMG 16656 / NCTC 13227 / J2315 / CF5610)	Ornithine carbamoyltransferase (OTCase) (EC 2.1.3.3)	arcB BceJ2315_27050 BCAL2767	BCAL2767	amino acid binding [GO:0016597];arginine catabolic process to ornithine [GO:0019547];ornithine carbamoyltransferase activity [GO:0004585];cytoplasm [GO:0005737]	+	36	35	42	33	23	28	30	25	34	36	31	35
31.2902	31.053	31.2741	31.2975	30.9366	31.025	31.0584	31.0995	30.5866	30.6972	30.895	30.9236	30.999	30.928	30.9225	30.928	31.1125	31.0374	31.259	31.0881	30.8501	31.117	30.965	31.0069	30.5943	30.4014	30.69	30.6903	31.0247	30.9851	30.9164	30.9797	Burkholderia cenocepacia (strain ATCC BAA-245 / DSM 16553 / LMG 16656 / NCTC 13227 / J2315 / CF5610)	UPF0234 protein BceJ2315_27070	BceJ2315_27070 BCAL2769	BCAL2769		+	14	16	18	14	19	18	15	19	10	11	10	13
31.6903	30.8878	31.625	31.6036	31.8731	32.2672	32.2535	32.1832	31.0613	31.6569	31.7536	31.8056	32.1535	31.9365	31.9633	32.1295	31.0558	30.8175	31.0652	30.8912	31.0858	32.0974	31.039	32.1034	30.7961	29.7912	30.7317	30.9421	31.923	31.9753	31.9084	32.0293	Burkholderia cenocepacia (strain ATCC BAA-245 / DSM 16553 / LMG 16656 / NCTC 13227 / J2315 / CF5610)	Pyridoxine/pyridoxamine 5'-phosphate oxidase (EC 1.4.3.5) (PNP/PMP oxidase) (PNPOx) (Pyridoxal 5'-phosphate synthase)	pdxH BceJ2315_27200 BCAL2782	BCAL2782	pyridoxamine-phosphate oxidase activity [GO:0004733];pyridoxine biosynthetic process [GO:0008615];FMN binding [GO:0010181]	+	18	14	16	20	22	26	19	24	19	18	18	17
29.1897	29.2561	28.911	29.0527	28.4105	28.7757	28.8523	28.7202	29.2669	29.006	29.109	29.0067	28.6688	28.0464	28.3173	28.4601	29.1499	28.4504	28.6766	29.0034	27.9535	28.3235	28.4725	27.9769	28.3315	28.7373	28.1009	28.7971	27.9579	27.862	27.6264	28.4212	Burkholderia cenocepacia (strain ATCC BAA-245 / DSM 16553 / LMG 16656 / NCTC 13227 / J2315 / CF5610)	Kynurenine formamidase (KFA) (KFase) (EC 3.5.1.9) (Arylformamidase) (N-formylkynurenine formamidase) (FKF)	kynB BceJ2315_27280 BCAL2790	BCAL2790	anthranilate metabolic process [GO:0043420];formamidase activity [GO:0004328];tryptophan catabolic process to kynurenine [GO:0019441];arylformamidase activity [GO:0004061]	+	11	10	8	10	8	9	9	6	11	6	9	7
30.1465	29.954	30.0831	30.0866	28.8966	29.4122	29.6178	29.6443	29.8437	30.1549	30.1264	30.23	29.6506	29.0066	29.5375	29.6337	30.113	29.8659	29.9668	29.7571	28.9679	29.6244	29.2794	29.4511	29.6494	29.4924	29.6377	29.4331	29.489	29.3759	29.5909	29.3807	Burkholderia cenocepacia (strain ATCC BAA-245 / DSM 16553 / LMG 16656 / NCTC 13227 / J2315 / CF5610)	Tryptophan 2,3-dioxygenase (TDO) (EC 1.13.11.11) (Tryptamin 2,3-dioxygenase) (Tryptophan oxygenase) (TO) (TRPO) (Tryptophan pyrrolase) (Tryptophanase)	kynA BceJ2315_27300 BCAL2792	BCAL2792	metal ion binding [GO:0046872];protein homotetramerization [GO:0051289];tryptophan 2,3-dioxygenase activity [GO:0004833];tryptophan catabolic process to kynurenine [GO:0019441]";"heme binding [GO:0020037]	+	9	10	10	8	4	3	2	7	9	11	12	7
30.3931	30.0368	30.3322	30.3454	30.0421	30.3802	30.3095	30.2925	29.926	30.2534	30.2406	30.2195	30.1807	30.0275	30.0714	30.1007	30.3122	30.1543	30.2849	30.1638	30.2061	30.5066	30.3173	30.5291	30.0491	29.8839	30.075	30.0989	30.3339	30.3379	30.3531	30.3195	Burkholderia cenocepacia (strain ATCC BAA-245 / DSM 16553 / LMG 16656 / NCTC 13227 / J2315 / CF5610)	Arginine--tRNA ligase (EC 6.1.1.19) (Arginyl-tRNA synthetase) (ArgRS)	argS BceJ2315_06730 BCAL0679	BCAL0679	arginine-tRNA ligase activity [GO:0004814];arginyl-tRNA aminoacylation [GO:0006420];ATP binding [GO:0005524];cytoplasm [GO:0005737]	+	54	37	53	52	47	54	48	53	34	39	56	47
26.7345	26.5068	26.6692	24.1651	25.3947	25.5968	25.8308	30.4848	25.5688	25.7606	25.4991	25.8274	30.4241	24.7946	30.43	25.7769	25.9832	25.4027	25.2329	25.2929	26.086	30.6932	25.4355	25.9974	25.5563	25.6111	23.544	25.8717	30.3543	26.3201	30.4669	30.0935	Burkholderia cenocepacia (strain ATCC BAA-245 / DSM 16553 / LMG 16656 / NCTC 13227 / J2315 / CF5610)	Type III pantothenate kinase (EC 2.7.1.33) (PanK-III) (Pantothenic acid kinase)	coaX BceJ2315_06870 BCAL0693	BCAL0693	ATP binding [GO:0005524];coenzyme A biosynthetic process [GO:0015937];pantothenate kinase activity [GO:0004594];cytoplasm [GO:0005737]		0	0	0	0	0	1	0	2	0	0	0	0
31.2066	31.0948	31.2436	31.3024	31.4261	31.5387	31.5683	31.5251	31.2848	31.3051	31.3551	31.4022	31.5533	31.4848	31.5612	31.544	31.2602	31.1924	31.2925	31.2032	31.2548	31.4201	31.5382	31.3996	31.3868	31.3601	31.4144	31.4788	31.4245	31.4715	31.4379	31.4736	Burkholderia cenocepacia (strain ATCC BAA-245 / DSM 16553 / LMG 16656 / NCTC 13227 / J2315 / CF5610)	2,3-bisphosphoglycerate-dependent phosphoglycerate mutase (BPG-dependent PGAM) (PGAM) (Phosphoglyceromutase) (dPGM) (EC 5.4.2.11)	gpmA BceJ2315_07320 BCAL0739	BCAL0739	gluconeogenesis [GO:0006094];glycolytic process [GO:0006096];phosphoglycerate mutase activity [GO:0004619]	+	26	23	24	26	25	33	29	34	28	28	28	27
30.5807	30.6581	29.8924	30.0682	30.1376	30.1444	30.7079	30.4677	30.8147	30.36	30.2071	30.0308	29.5725	29.4571	29.5932	30.1055	30.1413	29.5702	29.9644	30.6438	29.392	29.9299	30.3329	29.7091	30.3664	30.5596	29.9887	29.8202	29.3644	29.0067	29.1888	30.5645	Burkholderia cenocepacia (strain ATCC BAA-245 / DSM 16553 / LMG 16656 / NCTC 13227 / J2315 / CF5610)	Protein-export protein SecB	secB BceJ2315_07350 BCAL0742	BCAL0742	protein tetramerization [GO:0051262];protein transport [GO:0015031];unfolded protein binding [GO:0051082];cytoplasm [GO:0005737]		14	17	13	10	18	17	28	14	18	17	23	20
29.1039	28.9799	29.1054	29.1297	29.0596	28.9857	28.7558	28.8891	29.3644	29.315	29.2575	29.1289	28.8329	28.728	28.6671	28.6016	28.8719	28.987	28.8617	28.9231	28.4774	28.8571	28.6033	28.843	29.0665	29.123	28.9713	29.0407	28.4637	27.9821	28.4867	28.4841	Burkholderia cenocepacia (strain ATCC BAA-245 / DSM 16553 / LMG 16656 / NCTC 13227 / J2315 / CF5610)	Glycerol-3-phosphate dehydrogenase [NAD(P)+] (EC 1.1.1.94) (NAD(P)H-dependent glycerol-3-phosphate dehydrogenase)	gpsA BceJ2315_07360 BCAL0743	BCAL0743	carbohydrate metabolic process [GO:0005975];glycerol-3-phosphate catabolic process [GO:0046168];glycerol-3-phosphate dehydrogenase [NAD(P)+] activity [GO:0047952];glycerol-3-phosphate dehydrogenase [NAD+] activity [GO:0004367];glycerol-3-phosphate dehydrogenase [NADP+] activity [GO:0036439];glycerophospholipid metabolic process [GO:0006650];NAD binding [GO:0051287];phospholipid biosynthetic proce…	+	5	10	11	10	9	6	4	8	9	8	9	7
28.7406	28.5889	28.6468	28.5814	28.8487	28.9563	28.9291	28.91	28.9087	28.8444	28.771	28.7684	28.7738	29.015	29.0281	29.1118	28.7379	28.7657	28.6302	28.8174	29.019	28.9133	29.1076	28.9684	29.0699	29.409	29.0105	29.0466	28.9715	29.0096	29.0335	29.1729	Burkholderia cenocepacia (strain ATCC BAA-245 / DSM 16553 / LMG 16656 / NCTC 13227 / J2315 / CF5610)	Ribosomal protein S12 methylthiotransferase RimO (S12 MTTase) (S12 methylthiotransferase) (EC 2.8.4.4) (Ribosomal protein S12 (aspartate-C(3))-methylthiotransferase) (Ribosome maturation factor RimO)	rimO BceJ2315_18190 BCAL1856	BCAL1856	4 iron, 4 sulfur cluster binding [GO:0051539];metal ion binding [GO:0046872];peptidyl-L-beta-methylthioaspartic acid biosynthetic process from peptidyl-aspartic acid [GO:0018339];transferase activity [GO:0016740];tRNA modification [GO:0006400]";"cytoplasm [GO:0005737]	+	13	12	9	9	8	16	15	11	14	14	11	10
30.0432	29.8325	30.07	30.0481	30.6162	30.7754	30.7372	30.775	30.0777	30.3231	30.2801	30.4373	30.6631	30.5368	30.5822	30.6406	29.8688	29.9125	29.8083	29.9598	30.2944	30.6004	30.2088	30.5598	30.1422	29.9199	30.1763	30.1253	30.4797	30.4794	30.5191	30.369	Burkholderia cenocepacia (strain ATCC BAA-245 / DSM 16553 / LMG 16656 / NCTC 13227 / J2315 / CF5610)	ATP phosphoribosyltransferase regulatory subunit	hisZ BceJ2315_18370 BCAL1874	BCAL1874	histidine biosynthetic process [GO:0000105];cytoplasm [GO:0005737]	+	21	20	20	15	30	27	26	26	23	19	20	25
28.9676	28.7329	29.3528	29.218	29.2597	29.3391	29.4645	29.0866	28.8262	28.4685	28.9046	28.1124	29.132	29.1085	29.0944	28.7805	29.2412	28.7855	28.8748	28.1098	28.8141	29.277	29.088	29.1712	28.4964	28.8831	28.7617	28.9309	28.9399	28.949	28.5041	29.2083	Burkholderia cenocepacia (strain ATCC BAA-245 / DSM 16553 / LMG 16656 / NCTC 13227 / J2315 / CF5610)	UPF0307 protein BceJ2315_28530	BceJ2315_28530 BCAL2917	BCAL2917			9	5	6	6	9	10	8	9	4	4	7	6
33.7681	33.2788	33.7122	33.6046	33.392	33.504	33.5955	33.5404	33.0858	33.6568	33.8004	33.5176	33.4186	33.3444	33.4848	33.4059	33.4527	33.4578	33.5011	33.5589	32.851	33.2519	33.0394	33.4192	33.3259	33.1113	33.3816	33.3321	33.3108	33.288	33.231	33.1498	Burkholderia cenocepacia (strain ATCC BAA-245 / DSM 16553 / LMG 16656 / NCTC 13227 / J2315 / CF5610)	50S ribosomal protein L19	rplS BceJ2315_28610 BCAL2925	BCAL2925	structural constituent of ribosome [GO:0003735];translation [GO:0006412];ribosome [GO:0005840]	+	28	16	18	20	20	21	22	22	15	18	26	14
26.9733	26.2365	25.7846	24.8488	26.2476	26.6941	25.9714	26.4301	26.2935	26.5945	26.184	25.7455	26.2028	26.4196	26.6292	26.2962	26.5161	25.9097	25.4631	25.6637	26.0664	26.0813	25.1203	24.8859	24.1737	25.109	25.4382	26.3472	26.9706	25.8666	25.1825	25.5386	Burkholderia cenocepacia (strain ATCC BAA-245 / DSM 16553 / LMG 16656 / NCTC 13227 / J2315 / CF5610)	tRNA (guanine-N(1)-)-methyltransferase (EC 2.1.1.228) (M1G-methyltransferase) (tRNA [GM37] methyltransferase)	trmD BceJ2315_28620 BCAL2926	BCAL2926	tRNA (guanine(37)-N(1))-methyltransferase activity [GO:0052906];cytoplasm [GO:0005737]		2	0	0	0	3	5	1	4	2	2	1	1
33.8334	33.6225	33.8177	33.9687	33.6851	33.6449	33.6625	33.6565	33.6574	33.9309	34.0283	33.7897	33.7688	33.6343	33.7562	33.4962	33.7522	33.6595	33.783	33.7486	33.2584	33.4396	33.3336	33.617	33.7233	33.68	33.6146	33.5375	33.5472	33.694	33.6297	33.629	Burkholderia cenocepacia (strain ATCC BAA-245 / DSM 16553 / LMG 16656 / NCTC 13227 / J2315 / CF5610)	30S ribosomal protein S16	rpsP BceJ2315_28640 BCAL2928	BCAL2928	structural constituent of ribosome [GO:0003735];translation [GO:0006412];ribosome [GO:0005840]	+	13	15	14	12	15	14	13	12	10	12	17	13
31.9455	29.7313	31.8164	31.8359	31.0486	31.1533	31.4334	31.2092	29.8822	32.2074	32.1506	32.3552	31.4934	31.2672	31.3427	31.674	31.7502	31.4346	31.4346	31.4642	29.1241	31.34	29.2337	31.5275	31.9213	29.9468	31.9243	31.8561	31.6157	31.5873	31.5804	31.4579	Burkholderia cenocepacia (strain ATCC BAA-245 / DSM 16553 / LMG 16656 / NCTC 13227 / J2315 / CF5610)	D-amino acid dehydrogenase (EC 1.4.99.-)	dadA BceJ2315_28690 BCAL2933	BCAL2933	D-alanine catabolic process [GO:0055130];D-amino-acid dehydrogenase activity [GO:0008718]		76	28	61	68	50	52	65	60	33	77	72	85
30.391	31.1187	30.573	30.4459	30.1792	30.1069	30.089	29.9794	30.6451	30.4009	30.3882	30.2833	30.115	30.0781	30.1818	30.0125	30.4199	30.6974	30.5036	30.6076	30.464	30.1441	30.5281	29.9908	30.343	30.9116	30.3107	30.5529	30.3911	30.4937	30.4714	30.44	Burkholderia cenocepacia (strain ATCC BAA-245 / DSM 16553 / LMG 16656 / NCTC 13227 / J2315 / CF5610)	Phosphopantetheine adenylyltransferase (EC 2.7.7.3) (Dephospho-CoA pyrophosphorylase) (Pantetheine-phosphate adenylyltransferase) (PPAT)	coaD BceJ2315_07880 BCAL0795	BCAL0795	ATP binding [GO:0005524];coenzyme A biosynthetic process [GO:0015937];pantetheine-phosphate adenylyltransferase activity [GO:0004595];cytoplasm [GO:0005737]	+	14	18	23	15	18	15	16	18	14	15	13	11
28.7891	28.3308	28.8136	28.7648	28.6198	28.9354	28.7317	28.8419	28.5774	28.9868	28.7516	28.7296	28.4814	28.6592	28.4722	28.7337	28.6799	28.8521	28.587	28.7	28.49	28.7525	28.5744	28.6593	28.5939	28.9812	28.9734	28.9727	28.5729	28.6433	28.5671	28.669	Burkholderia cenocepacia (strain ATCC BAA-245 / DSM 16553 / LMG 16656 / NCTC 13227 / J2315 / CF5610)	Peptidyl-tRNA hydrolase (PTH) (EC 3.1.1.29)	pth BceJ2315_07910 BCAL0798	BCAL0798	aminoacyl-tRNA hydrolase activity [GO:0004045];cytoplasm [GO:0005737]		4	6	4	2	2	4	6	4	4	4	5	3
29.1751	29.2506	29.2655	29.2483	29.5972	29.6186	29.541	29.6281	29.6743	29.5382	29.5432	29.426	29.5108	29.5481	29.5394	29.5148	29.1806	29.3217	29.1598	29.1776	29.4843	29.5735	29.724	29.5311	29.5826	29.8992	29.5672	29.6981	29.5699	29.5419	29.5574	29.537	Burkholderia cenocepacia (strain ATCC BAA-245 / DSM 16553 / LMG 16656 / NCTC 13227 / J2315 / CF5610)	4-diphosphocytidyl-2-C-methyl-D-erythritol kinase (CMK) (EC 2.7.1.148) (4-(cytidine-5'-diphospho)-2-C-methyl-D-erythritol kinase)	ispE BceJ2315_07940 BCAL0802	BCAL0802	ATP binding [GO:0005524];isopentenyl diphosphate biosynthetic process, methylerythritol 4-phosphate pathway [GO:0019288];terpenoid biosynthetic process [GO:0016114]";"4-(cytidine 5'-diphospho)-2-C-methyl-D-erythritol kinase activity [GO:0050515]	+	17	21	17	17	20	25	25	26	23	19	22	19
25.2732	25.2633	25.7338	26.3446	25.2075	25.3942	25.249	25.1099	24.6964	24.9291	25.7184	24.5589	26.2912	25.5905	25.2872	25.5314	25.5487	25.8845	25.3144	26.6949	25.6666	25.4906	25.777	25.2824	26.603	25.9179	26.0031	26.1264	26.6237	26.6851	25.8249	26.3877	Burkholderia cenocepacia (strain ATCC BAA-245 / DSM 16553 / LMG 16656 / NCTC 13227 / J2315 / CF5610)	Formamidopyrimidine-DNA glycosylase (Fapy-DNA glycosylase) (EC 3.2.2.23) (DNA-(apurinic or apyrimidinic site) lyase MutM) (AP lyase MutM) (EC 4.2.99.18)	mutM fpg BceJ2315_07970 BCAL0805	BCAL0805	base-excision repair [GO:0006284];DNA-(apurinic or apyrimidinic site) lyase activity [GO:0003906];nucleotide-excision repair [GO:0006289];oxidized purine nucleobase lesion DNA N-glycosylase activity [GO:0008534];zinc ion binding [GO:0008270];damaged DNA binding [GO:0003684]	+	1	0	0	0	0	1	0	1	0	0	1	0
29.4936	29.3517	29.5578	29.5128	29.2379	29.2183	29.1209	29.1972	29.6393	29.7562	29.6949	29.6164	29.0058	28.9267	29.1755	29.0951	29.0709	29.0626	29.1135	29.1097	28.592	28.8484	28.7461	28.8496	28.9468	29.1992	29.2197	29.0168	28.761	28.9987	28.7779	29.0068	Burkholderia cenocepacia (strain ATCC BAA-245 / DSM 16553 / LMG 16656 / NCTC 13227 / J2315 / CF5610)	Nucleotide-binding protein BceJ2315_08000	BceJ2315_08000 BCAL0808	BCAL0808	GTP binding [GO:0005525];ATP binding [GO:0005524]	+	12	12	15	13	10	6	10	10	13	14	14	16
29.7361	29.822	29.8199	29.8552	29.1341	29.1747	29.1542	29.1667	30.0207	29.9489	29.8376	29.8465	29.0538	28.9846	29.0507	29.048	29.8059	29.8447	29.818	29.8227	29.3229	29.3072	29.2633	29.1042	30.0762	30.1619	30.0092	30.0409	29.1155	29.1612	29.2151	29.0596	Burkholderia cenocepacia (strain ATCC BAA-245 / DSM 16553 / LMG 16656 / NCTC 13227 / J2315 / CF5610)	HPr kinase/phosphorylase (HPrK/P) (EC 2.7.11.-) (EC 2.7.4.-) (HPr(Ser) kinase/phosphorylase)	hprK BceJ2315_08010 BCAL0809	BCAL0809	ATP binding [GO:0005524];metal ion binding [GO:0046872];phosphorelay sensor kinase activity [GO:0000155];protein serine/threonine kinase activity [GO:0004674];regulation of carbohydrate metabolic process [GO:0006109];intracellular [GO:0005622]	+	19	26	21	18	17	17	16	16	27	20	25	25
32.702	32.6274	32.2069	32.242	32.4902	32.6419	32.8293	33.0202	32.4924	32.6327	32.6467	32.3913	32.5691	32.5893	32.6285	32.3727	32.1073	32.2633	32.1785	32.4311	31.8478	32.4486	32.2693	32.0996	32.3825	32.5822	31.9591	32.2355	32.2556	32.2915	32.1684	32.8332	Burkholderia cenocepacia (strain ATCC BAA-245 / DSM 16553 / LMG 16656 / NCTC 13227 / J2315 / CF5610)	RNA-binding protein Hfq	hfq BceJ2315_18420 BCAL1879	BCAL1879	regulation of transcription, DNA-templated [GO:0006355]";"RNA binding [GO:0003723]	+	24	25	23	20	23	27	27	31	22	25	20	18
29.6864	29.5893	29.7852	29.7948	29.5472	29.6577	29.5654	29.6036	29.6671	29.8908	29.6587	29.7279	29.2867	29.339	29.3025	29.4935	29.7813	29.8176	29.7946	29.784	29.5565	29.6523	29.5466	29.5578	29.7835	29.8476	29.8956	29.7265	29.4932	29.5091	29.4486	29.4955	Burkholderia cenocepacia (strain ATCC BAA-245 / DSM 16553 / LMG 16656 / NCTC 13227 / J2315 / CF5610)	GTPase Der (GTP-binding protein EngA)	der engA BceJ2315_18430 BCAL1880	BCAL1880	ribosome biogenesis [GO:0042254];GTP binding [GO:0005525]	+	13	18	19	14	24	18	15	19	18	20	20	16
31.4346	31.3694	31.4564	31.4524	31.365	31.3361	31.3684	31.4451	31.3873	31.5553	31.4583	31.5306	31.2999	31.2993	31.3107	31.2734	31.3785	31.3987	31.3804	31.3821	31.3359	31.4131	31.4074	31.3982	31.3868	31.5203	31.4684	31.4053	31.2741	31.315	31.2738	31.2705	Burkholderia cenocepacia (strain ATCC BAA-245 / DSM 16553 / LMG 16656 / NCTC 13227 / J2315 / CF5610)	Histidine--tRNA ligase (EC 6.1.1.21) (Histidyl-tRNA synthetase) (HisRS)	hisS BceJ2315_18460 BCAL1883	BCAL1883	ATP binding [GO:0005524];histidine-tRNA ligase activity [GO:0004821];histidyl-tRNA aminoacylation [GO:0006427];cytoplasm [GO:0005737]	+	65	48	53	56	63	55	60	55	54	60	59	59
31.2625	31.0867	31.3288	31.4173	31.2546	31.2585	31.2096	31.2266	31.2035	31.4133	31.4276	31.3706	31.2755	31.2849	31.2969	31.2241	31.331	31.3762	31.4191	31.3942	31.2031	31.2835	31.3298	31.3166	31.4571	31.5041	31.468	31.54	31.3755	31.4013	31.3946	31.4747	Burkholderia cenocepacia (strain ATCC BAA-245 / DSM 16553 / LMG 16656 / NCTC 13227 / J2315 / CF5610)	4-hydroxy-3-methylbut-2-en-1-yl diphosphate synthase (flavodoxin) (EC 1.17.7.3) (1-hydroxy-2-methyl-2-(E)-butenyl 4-diphosphate synthase)	ispG BceJ2315_18470 BCAL1884	BCAL1884	4-hydroxy-3-methylbut-2-en-1-yl diphosphate synthase activity [GO:0046429];iron ion binding [GO:0005506];isopentenyl diphosphate biosynthetic process, methylerythritol 4-phosphate pathway [GO:0019288];terpenoid biosynthetic process [GO:0016114]";"4 iron, 4 sulfur cluster binding [GO:0051539]	+	45	38	46	40	52	44	48	54	48	44	49	50
27.7503	25.1982	27.6354	26.0616	28.2799	27.7615	27.5922	27.5241	28.7988	27.0423	25.0934	27.8134	27.8162	27.8926	27.9618	27.0981	27.2675	27.1465	27.2689	25.9017	26.827	27.7219	27.2007	26.9614	28.1758	28.7683	28.2286	28.5286	27.7457	27.4746	26.9297	27.5174	Burkholderia cenocepacia (strain ATCC BAA-245 / DSM 16553 / LMG 16656 / NCTC 13227 / J2315 / CF5610)	Dual-specificity RNA methyltransferase RlmN (EC 2.1.1.192) (23S rRNA (adenine(2503)-C(2))-methyltransferase) (23S rRNA m2A2503 methyltransferase) (Ribosomal RNA large subunit methyltransferase N) (tRNA (adenine(37)-C(2))-methyltransferase) (tRNA m2A37 methyltransferase)	rlmN BceJ2315_18490 BCAL1886	BCAL1886	4 iron, 4 sulfur cluster binding [GO:0051539];metal ion binding [GO:0046872];rRNA (adenine-C2-)-methyltransferase activity [GO:0070040];rRNA base methylation [GO:0070475];tRNA methylation [GO:0030488]";"cytoplasm [GO:0005737]		3	2	0	0	7	3	3	3	4	6	1	7
33.7898	33.7144	33.8121	33.7921	34.2728	34.2439	34.2282	34.2414	33.9026	34.06	33.8982	33.832	34.2746	34.2616	34.2714	34.3396	33.7316	33.8542	33.5965	33.8337	34.0255	34.0065	33.916	34.0499	34.1239	34.0246	33.8493	33.869	34.2533	34.2942	34.2506	34.1688	Burkholderia cenocepacia (strain ATCC BAA-245 / DSM 16553 / LMG 16656 / NCTC 13227 / J2315 / CF5610)	Nucleoside diphosphate kinase (NDK) (NDP kinase) (EC 2.7.4.6) (Nucleoside-2-P kinase)	ndk BceJ2315_18500 BCAL1887	BCAL1887	ATP binding [GO:0005524];CTP biosynthetic process [GO:0006241];GTP biosynthetic process [GO:0006183];metal ion binding [GO:0046872];nucleoside diphosphate kinase activity [GO:0004550];UTP biosynthetic process [GO:0006228];cytoplasm [GO:0005737]	+	38	45	37	30	28	32	36	39	43	44	24	30
26.5892	26.3499	27.3713	27.1821	27.5235	27.4732	27.2821	27.2482	26.9858	27.2686	26.8282	26.8351	26.8781	26.9727	27.3204	27.1365	26.7707	27.3572	26.9543	27.2792	27.0107	27.0975	27.0176	26.8953	27.1098	27.3997	26.9476	27.3968	27.0846	26.9896	26.9634	27.0247	Burkholderia cenocepacia (strain ATCC BAA-245 / DSM 16553 / LMG 16656 / NCTC 13227 / J2315 / CF5610)	Recombination protein RecR	recR BceJ2315_18600 BCAL1897	BCAL1897	DNA recombination [GO:0006310];DNA repair [GO:0006281];metal ion binding [GO:0046872];DNA binding [GO:0003677]		3	2	6	3	6	6	4	5	3	4	3	2
30.198	30.3607	30.2038	30.1507	30.6834	30.6864	30.6153	30.7662	30.7586	30.6956	30.015	30.1282	30.1542	30.2418	30.4107	30.4745	29.9988	29.9854	29.9163	30.4351	30.2274	30.2296	30.7334	30.1362	30.499	30.7594	29.5343	30.1285	30.4856	30.3143	30.0132	30.6129	Burkholderia cenocepacia (strain ATCC BAA-245 / DSM 16553 / LMG 16656 / NCTC 13227 / J2315 / CF5610)	Nucleoid-associated protein BceJ2315_18610	BceJ2315_18610 BCAL1898	BCAL1898	DNA binding [GO:0003677];nucleoid [GO:0009295];cytoplasm [GO:0005737]		11	11	4	6	6	9	9	11	7	6	6	4
31.8059	31.3438	31.5224	31.3034	30.8226	31.1403	31.1938	31.0575	31.1083	31.0274	31.8453	31.7983	31.789	31.2461	31.5943	31.324	31.5009	31.2112	31.4341	31.1932	30.5547	30.5866	30.6563	31.1442	31.1911	30.8388	31.2735	31.4461	31.2783	31.415	31.3741	31.4629	Burkholderia cenocepacia (strain ATCC BAA-245 / DSM 16553 / LMG 16656 / NCTC 13227 / J2315 / CF5610)	50S ribosomal protein L31 type B	rpmE2 BceJ2315_18690 BCAL1905	BCAL1905	structural constituent of ribosome [GO:0003735];translation [GO:0006412];ribosome [GO:0005840]	+	17	15	16	16	18	24	18	20	18	20	19	21
30.7356	30.8167	30.8787	30.8376	31.3232	31.2675	31.3396	31.2641	30.9933	31.0152	30.8042	30.8784	31.2693	31.3485	31.3306	31.2932	30.7936	30.8136	30.7452	30.8048	31.424	31.4221	31.4244	31.4275	30.9815	31.1234	30.9531	31.0529	31.446	31.438	31.4369	31.3455	Burkholderia cenocepacia (strain ATCC BAA-245 / DSM 16553 / LMG 16656 / NCTC 13227 / J2315 / CF5610)	ADP-L-glycero-D-manno-heptose-6-epimerase (EC 5.1.3.20) (ADP-L-glycero-beta-D-manno-heptose-6-epimerase) (ADP-glyceromanno-heptose 6-epimerase) (ADP-hep 6-epimerase) (AGME)	hldD BceJ2315_28800 BCAL2944	BCAL2944	ADP-L-glycero-beta-D-manno-heptose biosynthetic process [GO:0097171];carbohydrate metabolic process [GO:0005975];NADP binding [GO:0050661];ADP-glyceromanno-heptose 6-epimerase activity [GO:0008712]	+	40	36	41	36	47	37	44	44	43	41	34	45
26.5304	27.4755	28.0516	25.9841	28.1817	27.5104	27.7877	27.5177	27.7919	27.7647	27.7242	27.8166	27.3716	27.3755	27.5434	27.3425	27.073	28.233	27.7874	28.0474	27.9159	27.8972	28.0085	27.6946	27.944	28.2736	28.0372	27.9506	27.2713	27.2405	27.5445	26.9514	Burkholderia cenocepacia (strain ATCC BAA-245 / DSM 16553 / LMG 16656 / NCTC 13227 / J2315 / CF5610)	Integration host factor subunit beta (IHF-beta)	ihfB himD BceJ2315_28850 BCAL2949	BCAL2949	DNA binding [GO:0003677];DNA recombination [GO:0006310];regulation of transcription, DNA-templated [GO:0006355];regulation of translation [GO:0006417];transcription, DNA-templated [GO:0006351]";"chromosome [GO:0005694]	+	2	4	2	0	3	2	4	3	3	4	3	2
28.9437	28.7779	28.8957	28.9887	29.2407	29.2931	29.2432	29.3179	28.9815	29.0704	28.986	28.9373	29.3207	29.2595	29.1915	29.2024	28.6752	28.8428	28.7475	28.7922	29.1655	29.2029	29.1855	29.1196	28.9159	29.0227	29.0212	29.0073	29.0444	29.2148	29.108	29.0707	Burkholderia cenocepacia (strain ATCC BAA-245 / DSM 16553 / LMG 16656 / NCTC 13227 / J2315 / CF5610)	Cytidylate kinase (CK) (EC 2.7.4.25) (Cytidine monophosphate kinase) (CMP kinase)	cmk BceJ2315_28870 BCAL2951	BCAL2951	ATP binding [GO:0005524];cytidylate kinase activity [GO:0004127];cytoplasm [GO:0005737]	+	15	16	12	10	11	13	13	12	12	13	12	16
29.5964	29.6513	29.702	29.7034	30.0162	30.052	29.9305	29.988	29.6553	29.8199	29.5797	29.5418	29.8998	29.9645	29.9858	30.0128	29.5578	29.8324	29.7189	29.8229	30.0989	30.004	30.0342	30.0199	29.8604	29.7927	29.7955	29.6933	29.9316	29.9716	29.9735	29.9604	Burkholderia cenocepacia (strain ATCC BAA-245 / DSM 16553 / LMG 16656 / NCTC 13227 / J2315 / CF5610)	3-phosphoshikimate 1-carboxyvinyltransferase (EC 2.5.1.19) (5-enolpyruvylshikimate-3-phosphate synthase) (EPSP synthase) (EPSPS)	aroA BceJ2315_28880 BCAL2952	BCAL2952	3-phosphoshikimate 1-carboxyvinyltransferase activity [GO:0003866];aromatic amino acid family biosynthetic process [GO:0009073];chorismate biosynthetic process [GO:0009423];cytoplasm [GO:0005737]	+	21	18	27	20	35	35	32	37	19	29	26	32
29.9294	29.8919	29.9849	29.9906	30.0701	30.0314	29.9628	29.9967	29.9901	30.1438	30.0453	29.949	29.8746	29.9901	30.0441	29.9623	29.8962	30.1311	30.1394	30.1539	30.0352	30.0837	30.2485	30.0561	30.0744	30.2273	30.1918	30.1686	30.0986	30.1165	30.1243	30.128	Burkholderia cenocepacia (strain ATCC BAA-245 / DSM 16553 / LMG 16656 / NCTC 13227 / J2315 / CF5610)	Phosphoserine aminotransferase (EC 2.6.1.52) (Phosphohydroxythreonine aminotransferase) (PSAT)	serC BceJ2315_28910 BCAL2955	BCAL2955	L-serine biosynthetic process [GO:0006564];O-phospho-L-serine:2-oxoglutarate aminotransferase activity [GO:0004648];pyridoxine biosynthetic process [GO:0008615];cytoplasm [GO:0005737]	+	11	15	13	14	17	23	11	15	19	15	15	11
29.8637	29.6266	29.7406	29.7297	29.2328	29.2772	29.339	29.3486	29.2793	29.6437	29.6418	29.5738	29.4251	29.2795	29.3813	29.3934	29.6868	29.6222	29.5365	29.5358	29.1131	29.0306	28.8986	28.9571	29.5014	29.2617	29.4674	29.4582	29.2452	29.2268	28.984	29.1384	Burkholderia cenocepacia (strain ATCC BAA-245 / DSM 16553 / LMG 16656 / NCTC 13227 / J2315 / CF5610)	Ubiquinone biosynthesis O-methyltransferase (2-polyprenyl-6-hydroxyphenol methylase) (EC 2.1.1.222) (3-demethylubiquinone 3-O-methyltransferase) (EC 2.1.1.64)	ubiG BceJ2315_28950 BCAL2959	BCAL2959	3-demethylubiquinone-9 3-O-methyltransferase activity [GO:0008689];ubiquinone biosynthetic process [GO:0006744]";"2-polyprenyl-6-methoxy-1,4-benzoquinone methyltransferase activity [GO:0008425]	+	12	13	10	8	7	9	11	10	12	16	12	8
30.5408	30.444	30.4808	30.5226	31.4401	31.5005	31.4931	31.528	30.525	30.6753	30.6943	30.8013	31.8011	31.7901	31.7797	31.8817	30.4659	30.3585	30.408	30.3764	31.2807	31.382	31.2661	31.4146	30.5582	30.1874	30.5288	30.4666	31.7221	31.7395	31.6699	31.5984	Burkholderia cenocepacia (strain ATCC BAA-245 / DSM 16553 / LMG 16656 / NCTC 13227 / J2315 / CF5610)	Fructose-1,6-bisphosphatase class 1 (FBPase class 1) (EC 3.1.3.11) (D-fructose-1,6-bisphosphate 1-phosphohydrolase class 1)	fbp BceJ2315_29400 BCAL2994	BCAL2994	fructose 1,6-bisphosphate 1-phosphatase activity [GO:0042132];gluconeogenesis [GO:0006094]";metal ion binding [GO:0046872];"cytoplasm [GO:0005737]	+	29	24	25	28	40	36	39	39	26	30	23	25
29.3262	29.1575	29.4757	29.3009	29.5246	29.3171	29.2138	29.4774	29.3783	29.4044	29.4422	29.3232	29.3724	29.2445	29.3587	29.4526	29.2175	29.6145	29.5143	29.2963	29.0467	29.3486	29.2346	29.3297	29.4488	29.382	29.3725	29.2047	29.3655	29.3879	29.2434	29.2433	Burkholderia cenocepacia (strain ATCC BAA-245 / DSM 16553 / LMG 16656 / NCTC 13227 / J2315 / CF5610)	NADPH-dependent 7-cyano-7-deazaguanine reductase (EC 1.7.1.13) (7-cyano-7-carbaguanine reductase) (NADPH-dependent nitrile oxidoreductase) (PreQ(0) reductase)	queF BceJ2315_08580 BCAL0868	BCAL0868	oxidoreductase activity, acting on other nitrogenous compounds as donors, with NAD or NADP as acceptor [GO:0046857];preQ1 synthase activity [GO:0033739];queuosine biosynthetic process [GO:0008616]";"cytoplasm [GO:0005737]		10	11	7	6	11	13	14	12	15	11	12	10
30.4074	30.1566	30.3864	30.3406	30.0678	30.1899	30.1556	30.122	29.9481	30.1375	30.0896	30.1539	30.0901	30.0481	29.9862	30.2019	30.1443	30.0992	30.0624	30.0588	30.0789	29.9299	29.952	29.9373	30.0941	30.0331	30.0937	30.0226	29.9824	30.0303	29.9894	30.0453	Burkholderia cenocepacia (strain ATCC BAA-245 / DSM 16553 / LMG 16656 / NCTC 13227 / J2315 / CF5610)	Ubiquinone/menaquinone biosynthesis C-methyltransferase UbiE (EC 2.1.1.163) (EC 2.1.1.201) (2-methoxy-6-polyprenyl-1,4-benzoquinol methylase) (Demethylmenaquinone methyltransferase)	ubiE BceJ2315_08630 BCAL0873	BCAL0873	menaquinone biosynthetic process [GO:0009234];ubiquinone biosynthetic process [GO:0006744]";"2-octaprenyl-6-methoxy-1,4-benzoquinone methylase activity [GO:0102005]	+	21	21	21	20	19	22	21	20	20	17	18	12
32.5708	32.3453	32.4128	32.5037	32.5473	32.6156	32.6165	32.609	32.1912	32.4315	32.3746	32.3963	32.5873	32.5511	32.581	32.524	32.3791	32.3027	32.3256	32.3493	32.4316	32.5519	32.4953	32.5669	32.2917	32.2954	32.2818	32.2963	32.4985	32.5126	32.5288	32.5047	Burkholderia cenocepacia (strain ATCC BAA-245 / DSM 16553 / LMG 16656 / NCTC 13227 / J2315 / CF5610)	Aspartate--tRNA(Asp/Asn) ligase (EC 6.1.1.23) (Aspartyl-tRNA synthetase) (AspRS) (Non-discriminating aspartyl-tRNA synthetase) (ND-AspRS)	aspS BceJ2315_08700 BCAL0880	BCAL0880	aspartate-tRNA(Asn) ligase activity [GO:0050560];ATP binding [GO:0005524];nucleic acid binding [GO:0003676];tRNA aminoacylation for protein translation [GO:0006418];cytoplasm [GO:0005737]	+	102	101	88	87	95	108	87	109	83	92	82	79
24.5849	25.4839	25.1327	25.2182	25.6849	25.9218	25.8917	25.9673	24.8728	25.277	25.211	25.2748	26.0336	25.8187	25.6952	26.0809	24.9208	25.897	25.265	25.4991	26.0932	25.6946	26.1795	25.4938	25.1672	25.9743	25.7674	25.5937	25.955	26.0089	25.9361	26.0679	Burkholderia cenocepacia (strain ATCC BAA-245 / DSM 16553 / LMG 16656 / NCTC 13227 / J2315 / CF5610)	Sulfur carrier protein FdhD	fdhD BceJ2315_08780 BCAL0888	BCAL0888	Mo-molybdopterin cofactor biosynthetic process [GO:0006777];sulfurtransferase activity [GO:0016783];cytoplasm [GO:0005737]	+	1	2	4	5	5	5	7	7	2	3	2	6
27.5694	27.3019	27.2772	27.5348	28.2642	28.3282	28.4512	28.1359	27.6284	27.7037	27.9188	27.8063	27.865	28.0439	28.2086	28.2128	27.6628	27.388	27.386	27.5295	27.996	28.2693	28.0724	28.2918	27.9224	27.4577	27.3685	27.5621	28.2549	28.2845	28.2103	28.01	Burkholderia cenocepacia (strain ATCC BAA-245 / DSM 16553 / LMG 16656 / NCTC 13227 / J2315 / CF5610)	Ribosomal RNA small subunit methyltransferase A (EC 2.1.1.182) (16S rRNA (adenine(1518)-N(6)/adenine(1519)-N(6))-dimethyltransferase) (16S rRNA dimethyladenosine transferase) (16S rRNA dimethylase) (S-adenosylmethionine-6-N', N'-adenosyl(rRNA) dimethyltransferase)	rsmA ksgA BceJ2315_08870 BCAL0897	BCAL0897	16S rRNA (adenine(1518)-N(6)/adenine(1519)-N(6))-dimethyltransferase activity [GO:0052908];RNA binding [GO:0003723];rRNA (adenine-N6,N6-)-dimethyltransferase activity [GO:0000179]";"cytoplasm [GO:0005737]	+	4	4	3	5	6	7	8	9	7	4	8	5
28.3172	27.7189	28.3807	28.4021	27.1782	27.4405	27.1024	27.2924	28.0691	28.7219	28.6498	28.5536	26.9347	26.9032	27.0393	27.1482	28.2584	28.0353	28.3646	28.403	27.7294	28.1692	27.7378	28.11	28.2993	28.1598	28.3492	28.3122	28.0284	27.9811	27.9093	27.9851	Burkholderia cenocepacia (strain ATCC BAA-245 / DSM 16553 / LMG 16656 / NCTC 13227 / J2315 / CF5610)	tRNA-2-methylthio-N(6)-dimethylallyladenosine synthase (EC 2.8.4.3) ((Dimethylallyl)adenosine tRNA methylthiotransferase MiaB) (tRNA-i(6)A37 methylthiotransferase)	miaB BceJ2315_09010 BCAL0911	BCAL0911	4 iron, 4 sulfur cluster binding [GO:0051539];metal ion binding [GO:0046872];transferase activity [GO:0016740];tRNA modification [GO:0006400]";"cytoplasm [GO:0005737]	+	9	11	8	14	5	3	5	4	15	14	12	9
33.92	33.4547	34.0435	34.0596	33.9449	34.0231	33.9197	33.9339	33.2886	34.0415	33.9962	34.0857	33.9349	33.8674	33.8582	34.0442	33.7992	33.8687	33.8355	33.8822	33.042	33.6751	33.148	33.6825	33.6973	33.2753	33.7899	33.6386	33.726	33.7247	33.6924	33.6828	Burkholderia cenocepacia (strain ATCC BAA-245 / DSM 16553 / LMG 16656 / NCTC 13227 / J2315 / CF5610)	50S ribosomal protein L9	rplI BceJ2315_19060 BCAL1942	BCAL1942	rRNA binding [GO:0019843];structural constituent of ribosome [GO:0003735];translation [GO:0006412];ribosome [GO:0005840]	+	30	24	36	29	32	31	29	30	25	29	34	33
33.3454	32.8611	33.1838	33.4658	33.2426	33.2088	33.1214	33.1378	32.7307	33.3607	33.3669	33.3653	33.1909	33.175	33.3074	33.0772	33.2519	33.2557	33.2489	33.2771	32.4567	33.0973	32.5849	33.1156	33.1915	32.7837	33.1967	33.0389	33.0116	33.0317	33.1477	33.0319	Burkholderia cenocepacia (strain ATCC BAA-245 / DSM 16553 / LMG 16656 / NCTC 13227 / J2315 / CF5610)	30S ribosomal protein S18	rpsR BceJ2315_19070 BCAL1943	BCAL1943	rRNA binding [GO:0019843];structural constituent of ribosome [GO:0003735];translation [GO:0006412];ribosome [GO:0005840]		24	22	23	25	28	29	28	28	19	25	31	19
32.5937	32.1319	32.6944	32.5294	32.1445	32.2254	32.2934	32.2695	32.0118	32.4828	32.6664	32.6759	32.3437	32.1906	32.1713	32.1805	32.5119	32.4643	32.4329	32.3453	31.7567	32.0348	31.7751	32.2373	32.2126	32.0546	32.2674	32.3199	32.2126	32.2569	32.2432	32.2081	Burkholderia cenocepacia (strain ATCC BAA-245 / DSM 16553 / LMG 16656 / NCTC 13227 / J2315 / CF5610)	30S ribosomal protein S6	rpsF BceJ2315_19090 BCAL1945	BCAL1945	rRNA binding [GO:0019843];structural constituent of ribosome [GO:0003735];translation [GO:0006412];ribosome [GO:0005840]	+	21	24	22	23	15	22	23	22	28	25	25	23
25.1335	25.2119	26.4035	25.8484	25.3911	25.4552	26.1267	25.2605	27.1645	27.3503	26.3539	27.2395	25.595	25.3023	25.3608	24.4943	26.2846	27.6861	25.6094	26.4723	27.0334	24.3652	26.6206	25.1264	27.085	27.1585	27.2535	27.0233	25.7639	24.4663	25.6059	26.4109	Burkholderia cenocepacia (strain ATCC BAA-245 / DSM 16553 / LMG 16656 / NCTC 13227 / J2315 / CF5610)	UPF0061 protein BceJ2315_19440	BceJ2315_19440 BCAL1981	BCAL1981		+	2	5	2	0	0	2	2	2	4	2	1	1
29.858	29.4818	29.6737	29.8671	30.1596	30.2167	30.0777	30.1409	29.9352	30.1245	30.0169	29.9501	30.3481	30.5596	30.4155	30.1765	29.3954	29.4811	29.3553	29.5395	30.3815	29.8859	30.4842	29.7332	30.0141	30.3254	29.5748	29.9783	30.2942	30.279	30.2867	30.2953	Burkholderia cenocepacia (strain ATCC BAA-245 / DSM 16553 / LMG 16656 / NCTC 13227 / J2315 / CF5610)	Peptide methionine sulfoxide reductase MsrB (EC 1.8.4.12) (Peptide-methionine (R)-S-oxide reductase)	msrB BceJ2315_19450 BCAL1982	BCAL1982	peptide-methionine (R)-S-oxide reductase activity [GO:0033743];protein repair [GO:0030091];response to oxidative stress [GO:0006979];metal ion binding [GO:0046872]	+	7	7	7	7	8	10	9	10	8	9	7	5
31.0146	31.3752	31.0958	31.1138	31.7657	31.7094	31.7087	31.6031	31.4332	31.329	31.3344	31.3545	31.9769	32.0004	32.0062	31.9072	31.1111	31.2717	31.2655	31.2584	31.985	31.7893	32.0835	31.7686	31.6753	31.8439	31.6796	31.6486	32.0496	32.0944	32.0982	32.0817	Burkholderia cenocepacia (strain ATCC BAA-245 / DSM 16553 / LMG 16656 / NCTC 13227 / J2315 / CF5610)	Glucose-6-phosphate isomerase (GPI) (EC 5.3.1.9) (Phosphoglucose isomerase) (PGI) (Phosphohexose isomerase) (PHI)	pgi BceJ2315_19530 BCAL1990	BCAL1990	gluconeogenesis [GO:0006094];glucose-6-phosphate isomerase activity [GO:0004347];glycolytic process [GO:0006096];cytoplasm [GO:0005737]	+	39	44	38	45	47	57	49	49	44	42	39	43
30.9655	31.5399	31.0979	31.0269	31.2174	30.9339	30.8789	30.8345	31.1223	30.894	30.8396	30.75	31.1317	31.2215	31.2684	31.1616	30.9541	31.1215	31.121	31.1841	31.4276	30.7864	31.3001	30.929	30.991	31.4395	31.0658	30.9276	31.2132	31.1292	31.0811	31.1215	Burkholderia cenocepacia (strain ATCC BAA-245 / DSM 16553 / LMG 16656 / NCTC 13227 / J2315 / CF5610)	ATP-dependent Clp protease ATP-binding subunit ClpX	clpX BceJ2315_19580 BCAL1995	BCAL1995	protein dimerization activity [GO:0046983];protein folding [GO:0006457];unfolded protein binding [GO:0051082];zinc ion binding [GO:0008270];ATP binding [GO:0005524]		26	34	28	29	34	29	34	28	29	21	24	20
32.8789	32.6292	32.9836	32.9031	33.1169	33.1405	33.0305	33.1369	32.6913	32.9898	32.9225	32.9639	33.0612	33.0932	33.0696	33.1265	32.7802	32.9103	32.8172	32.8516	32.667	32.8659	32.7209	32.9017	32.859	32.6951	32.8834	32.8272	33.0065	32.9931	32.8939	32.9066	Burkholderia cenocepacia (strain ATCC BAA-245 / DSM 16553 / LMG 16656 / NCTC 13227 / J2315 / CF5610)	Trigger factor (TF) (EC 5.2.1.8) (PPIase)	tig BceJ2315_19600 BCAL1997	BCAL1997	cell cycle [GO:0007049];cell division [GO:0051301];peptidyl-prolyl cis-trans isomerase activity [GO:0003755];protein folding [GO:0006457];protein transport [GO:0015031];cytoplasm [GO:0005737]	+	84	85	101	91	106	109	110	112	98	97	101	90
30.3656	30.6156	30.3718	30.4586	30.7178	30.4848	30.6214	30.6687	29.4985	30.6939	29.7629	30.399	30.0617	30.4473	30.4146	30.2022	30.4714	30.3924	30.4753	30.7438	30.2101	30.454	30.6355	30.124	30.6183	30.4316	30.0773	30.4673	30.2023	30.5508	30.0212	30.8375	Burkholderia cenocepacia (strain ATCC BAA-245 / DSM 16553 / LMG 16656 / NCTC 13227 / J2315 / CF5610)	DNA-directed RNA polymerase subunit omega (RNAP omega subunit) (EC 2.7.7.6) (RNA polymerase omega subunit) (Transcriptase subunit omega)	rpoZ BceJ2315_29570 BCAL3011	BCAL3011	DNA-directed 5'-3' RNA polymerase activity [GO:0003899];transcription, DNA-templated [GO:0006351]";"DNA binding [GO:0003677]		9	7	8	8	9	8	8	9	5	8	7	7
30.6108	30.3832	30.6582	30.5193	31.832	31.8346	31.8324	31.9062	30.8436	30.8162	30.867	30.6416	31.8314	31.7385	31.8545	31.9003	30.4466	30.4842	30.615	30.6945	31.2607	31.2469	31.469	31.217	30.7864	30.8671	30.6999	30.7423	31.3694	31.3814	31.4164	31.5334	Burkholderia cenocepacia (strain ATCC BAA-245 / DSM 16553 / LMG 16656 / NCTC 13227 / J2315 / CF5610)	Ribonuclease PH (RNase PH) (EC 2.7.7.56) (tRNA nucleotidyltransferase)	rph BceJ2315_29600 BCAL3014	BCAL3014	tRNA nucleotidyltransferase activity [GO:0009022];tRNA processing [GO:0008033];tRNA binding [GO:0000049]	+	15	13	14	16	24	22	26	27	14	16	14	16
31.2821	31.4055	31.1198	31.1289	31.8148	31.6316	31.7401	31.6952	31.1226	30.9218	30.9603	30.8368	31.9632	31.971	31.9758	31.8798	31.0408	31.2731	31.0885	31.149	31.9887	31.7344	31.9028	31.6932	30.9336	31.1049	30.755	30.879	31.9013	32.1164	31.9595	32.0079	Burkholderia cenocepacia (strain ATCC BAA-245 / DSM 16553 / LMG 16656 / NCTC 13227 / J2315 / CF5610)	Cell division topological specificity factor	minE BceJ2315_29710 BCAL3025	BCAL3025	cell division [GO:0051301];regulation of barrier septum assembly [GO:0032955];cell cycle [GO:0007049]	+	8	12	9	11	15	15	15	12	7	11	9	9
29.8755	29.8265	30.0406	29.9421	30.3218	30.3797	30.3695	30.4068	29.8149	29.979	29.7849	29.7097	30.0765	30.1356	30.0966	30.2796	29.7697	29.8618	29.8292	29.9318	30.2379	30.2377	30.1956	30.2639	29.7208	29.7253	29.6384	29.6031	30.1703	30.1502	30.064	29.9802	Burkholderia cenocepacia (strain ATCC BAA-245 / DSM 16553 / LMG 16656 / NCTC 13227 / J2315 / CF5610)	Probable septum site-determining protein MinC	minC BceJ2315_29730 BCAL3027	BCAL3027	cell division [GO:0051301];cell morphogenesis [GO:0000902];regulation of cell septum assembly [GO:1901891];cell cycle [GO:0007049]	+	16	13	13	11	15	15	18	18	11	14	15	12
31.283	31.2154	31.2577	31.3108	31.4003	31.5392	31.558	31.556	31.3571	31.3365	31.2952	31.321	31.5458	31.4691	31.552	31.4777	31.1717	31.1592	31.2376	31.1773	31.4382	31.5073	31.5383	31.4217	31.3041	31.405	31.34	31.3794	31.4863	31.4552	31.4321	31.4154	Burkholderia cenocepacia (strain ATCC BAA-245 / DSM 16553 / LMG 16656 / NCTC 13227 / J2315 / CF5610)	Serine--tRNA ligase (EC 6.1.1.11) (Seryl-tRNA synthetase) (SerRS) (Seryl-tRNA(Ser/Sec) synthetase)	serS BceJ2315_29760 BCAL3030	BCAL3030	ATP binding [GO:0005524];selenocysteinyl-tRNA(Sec) biosynthetic process [GO:0097056];serine-tRNA ligase activity [GO:0004828];seryl-tRNA aminoacylation [GO:0006434];cytoplasm [GO:0005737]	+	57	60	49	50	61	60	73	61	62	63	52	48
31.9783	31.2738	31.9311	31.845	32.2224	32.4113	32.3863	32.3463	31.2082	31.9252	31.8715	31.9244	32.4502	32.3186	32.3136	32.6035	31.4138	31.3151	31.3495	31.2986	31.2358	32.0383	31.0262	32.037	31.3964	30.9232	31.2532	31.1797	32.1476	32.127	32.1359	31.972	Burkholderia cenocepacia (strain ATCC BAA-245 / DSM 16553 / LMG 16656 / NCTC 13227 / J2315 / CF5610)	Glutamate-1-semialdehyde 2,1-aminomutase (GSA) (EC 5.4.3.8) (Glutamate-1-semialdehyde aminotransferase) (GSA-AT)	hemL BceJ2315_29950 BCAL3049	BCAL3049	glutamate-1-semialdehyde 2,1-aminomutase activity [GO:0042286];protoporphyrinogen IX biosynthetic process [GO:0006782]";pyridoxal phosphate binding [GO:0030170];transaminase activity [GO:0008483];"cytoplasm [GO:0005737]	+	48	40	41	41	43	54	56	54	25	41	40	44
31.4758	31.4433	31.25	31.5565	31.6852	31.6529	31.8233	31.7681	31.8386	31.6006	31.7455	31.772	31.7839	31.4028	31.6706	31.6476	31.4906	31.118	31.1732	31.4193	31.4138	31.3732	31.7526	31.2044	30.9942	31.609	31.2253	31.7523	31.7592	31.6638	31.8001	31.7813	Burkholderia cenocepacia (strain ATCC BAA-245 / DSM 16553 / LMG 16656 / NCTC 13227 / J2315 / CF5610)	6,7-dimethyl-8-ribityllumazine synthase (DMRL synthase) (LS) (Lumazine synthase) (EC 2.5.1.78)	ribH BceJ2315_30000 BCAL3054	BCAL3054	6,7-dimethyl-8-ribityllumazine synthase activity [GO:0000906];riboflavin biosynthetic process [GO:0009231]";transferase activity [GO:0016740];"riboflavin synthase complex [GO:0009349]	+	43	29	35	44	57	60	60	57	37	52	54	54
31.1142	30.8837	31.0442	30.9698	31.1853	31.1685	31.3138	31.2733	30.9266	31.0102	31.1236	31.0579	30.9875	31.0311	31.0415	30.8232	30.8695	30.6524	30.885	30.6361	31.0727	31.1125	31.1683	30.9889	30.8387	30.94	30.7959	31.054	30.9787	30.9945	30.9754	30.9317	Burkholderia cenocepacia (strain ATCC BAA-245 / DSM 16553 / LMG 16656 / NCTC 13227 / J2315 / CF5610)	N utilization substance protein B homolog (Protein NusB)	nusB BceJ2315_30010 BCAL3055	BCAL3055	DNA-templated transcription, termination [GO:0006353];regulation of transcription, DNA-templated [GO:0006355]";"RNA binding [GO:0003723]	+	3	3	3	3	7	7	6	6	4	1	4	5
31.4918	31.3299	31.5823	31.5625	32.2811	32.0627	32.0474	32.137	31.485	31.6997	31.5897	31.5513	32.0468	32.2148	32.1315	32.005	31.5867	31.7082	31.6322	31.6692	31.8678	32.1531	32.1358	32.0754	31.6057	31.5385	31.661	31.5717	32.042	32.0391	31.9819	31.9762	Burkholderia cenocepacia (strain ATCC BAA-245 / DSM 16553 / LMG 16656 / NCTC 13227 / J2315 / CF5610)	Protein RecA (Recombinase A)	recA BceJ2315_09430 BCAL0953	BCAL0953	ATP binding [GO:0005524];DNA recombination [GO:0006310];DNA repair [GO:0006281];DNA-dependent ATPase activity [GO:0008094];single-stranded DNA binding [GO:0003697];SOS response [GO:0009432];cytoplasm [GO:0005737]	+	29	25	29	26	43	37	37	38	33	35	29	31
33.4131	33.2108	33.415	33.4396	33.2141	33.3661	33.3766	33.305	33.2521	33.4127	33.3522	33.3753	33.2323	33.1648	33.1637	33.1899	33.4549	33.248	33.3292	33.2675	33.1402	33.3234	33.254	33.3545	33.222	33.1755	33.1949	33.2737	33.274	33.2636	33.2518	33.2186	Burkholderia cenocepacia (strain ATCC BAA-245 / DSM 16553 / LMG 16656 / NCTC 13227 / J2315 / CF5610)	Succinate--CoA ligase [ADP-forming] subunit beta (EC 6.2.1.5) (Succinyl-CoA synthetase subunit beta) (SCS-beta)	sucC BceJ2315_09460 BCAL0956	BCAL0956	metal ion binding [GO:0046872];succinate-CoA ligase (ADP-forming) activity [GO:0004775];tricarboxylic acid cycle [GO:0006099];ATP binding [GO:0005524]	+	100	82	85	98	81	84	96	94	90	98	88	88
27.6638	28.4116	25.3992	28.2979	28.6842	28.8787	28.664	28.568	28.5335	28.4969	27.8309	27.9745	28.5435	28.5084	28.4549	28.6918	27.8041	28.3615	26.3488	27.8737	28.8202	28.9353	28.9889	28.7343	28.2864	28.2928	28.0332	28.3133	28.7067	28.7475	28.6464	28.7843	Burkholderia cenocepacia (strain ATCC BAA-245 / DSM 16553 / LMG 16656 / NCTC 13227 / J2315 / CF5610)	Cyclic pyranopterin monophosphate synthase (EC 4.6.1.17) (Molybdenum cofactor biosynthesis protein C)	moaC BceJ2315_09520 BCAL0962	BCAL0962	Mo-molybdopterin cofactor biosynthetic process [GO:0006777];cyclic pyranopterin monophosphate synthase activity [GO:0061799]	+	2	3	1	2	4	6	4	4	1	3	2	1
29.8728	29.7066	29.5714	29.8648	30.2353	30.2287	30.3318	30.3239	30.0081	30.1646	30.005	29.9941	30.3355	30.0887	30.2963	30.1385	29.7421	29.6926	29.7297	29.7938	29.7576	30.0613	30.1133	29.8265	29.7225	30.1855	29.7156	30.0477	30.1229	30.1551	30.2037	30.2499	Burkholderia cenocepacia (strain ATCC BAA-245 / DSM 16553 / LMG 16656 / NCTC 13227 / J2315 / CF5610)	2-C-methyl-D-erythritol 2,4-cyclodiphosphate synthase (MECDP-synthase) (MECPP-synthase) (MECPS) (EC 4.6.1.12)	ispF BceJ2315_19780 BCAL2015	BCAL2015	isopentenyl diphosphate biosynthetic process, methylerythritol 4-phosphate pathway [GO:0019288];metal ion binding [GO:0046872];terpenoid biosynthetic process [GO:0016114]";"2-C-methyl-D-erythritol 2,4-cyclodiphosphate synthase activity [GO:0008685]	+	13	7	9	6	11	12	11	10	6	7	6	9
28.4166	28.4535	28.4571	28.6356	28.8821	28.9266	28.9718	28.8291	28.5747	28.6321	28.7903	28.6423	28.7775	28.9359	28.9804	28.9697	28.3485	28.5643	28.3538	28.5637	28.7843	28.7747	28.7224	28.7065	28.645	28.6844	28.5923	28.6165	28.8727	28.6635	28.9398	28.6824	Burkholderia cenocepacia (strain ATCC BAA-245 / DSM 16553 / LMG 16656 / NCTC 13227 / J2315 / CF5610)	2-C-methyl-D-erythritol 4-phosphate cytidylyltransferase (EC 2.7.7.60) (4-diphosphocytidyl-2C-methyl-D-erythritol synthase) (MEP cytidylyltransferase) (MCT)	ispD BceJ2315_19790 BCAL2016	BCAL2016	isopentenyl diphosphate biosynthetic process, methylerythritol 4-phosphate pathway [GO:0019288]";"2-C-methyl-D-erythritol 4-phosphate cytidylyltransferase activity [GO:0050518]	+	4	5	7	5	8	7	8	9	4	7	9	5
29.3462	29.4549	28.914	29.5369	30.1447	29.7918	30.0096	29.6657	29.9178	29.3502	29.68	29.7257	29.9632	29.7505	30.2362	29.6923	29.8879	30.1	30.0936	30.2562	30.529	30.1985	30.6054	30.0092	30.786	30.6396	30.4947	30.3577	30.4804	30.856	30.7592	30.194	Burkholderia cenocepacia (strain ATCC BAA-245 / DSM 16553 / LMG 16656 / NCTC 13227 / J2315 / CF5610)	Large-conductance mechanosensitive channel	mscL BceJ2315_19870 BCAL2024	BCAL2024	ion channel activity [GO:0005216];plasma membrane [GO:0005886];integral component of membrane [GO:0016021]	+	6	7	4	7	9	9	9	8	9	12	9	11
30.8447	30.9131	30.9187	31.0078	31.486	31.5961	31.5254	31.5772	31.1568	31.2441	31.2261	31.0867	31.5119	31.4819	31.6144	31.521	30.7228	30.8092	30.8198	30.9178	31.4002	31.3146	31.6454	31.3442	31.0801	31.4446	31.1599	31.2134	31.4159	31.4793	31.4262	31.4839	Burkholderia cenocepacia (strain ATCC BAA-245 / DSM 16553 / LMG 16656 / NCTC 13227 / J2315 / CF5610)	GMP synthase [glutamine-hydrolyzing] (EC 6.3.5.2) (GMP synthetase) (Glutamine amidotransferase)	guaA BceJ2315_20240 BCAL2061	BCAL2061	glutamine metabolic process [GO:0006541];GMP biosynthetic process [GO:0006177];GMP synthase (glutamine-hydrolyzing) activity [GO:0003922];pyrophosphatase activity [GO:0016462];ATP binding [GO:0005524]	+	52	46	53	47	54	59	58	62	52	48	51	41
29.7038	29.9494	29.8484	29.7927	28.9434	28.7598	28.6342	28.7708	29.5074	29.7445	29.4659	29.4177	28.7728	28.7523	28.9052	28.797	29.7407	29.9746	29.7867	29.9739	28.5269	28.7994	28.9139	28.7481	29.5626	29.7878	29.6641	29.6005	28.7271	28.7582	28.6817	28.8875	Burkholderia cenocepacia (strain ATCC BAA-245 / DSM 16553 / LMG 16656 / NCTC 13227 / J2315 / CF5610)	Putative phosphoenolpyruvate synthase regulatory protein (PEP synthase regulatory protein) (PSRP) (EC 2.7.11.33) (EC 2.7.4.28) (Pyruvate, water dikinase regulatory protein)	BceJ2315_20370 BCAL2075	BCAL2075	protein serine/threonine kinase activity [GO:0004674];ATP binding [GO:0005524]	+	13	8	11	11	10	11	6	9	10	11	10	12
28.956	29.2671	29.0386	29.0066	29.2383	29.508	29.4577	29.4077	29.5866	29.2241	29.2494	29.1786	29.2283	29.1953	29.1161	29.4584	28.9038	28.8009	28.8037	28.8501	29.3859	29.2493	29.3859	29.2315	29.2447	29.5628	29.2092	29.2472	29.0417	29.078	29.085	29.227	Burkholderia cenocepacia (strain ATCC BAA-245 / DSM 16553 / LMG 16656 / NCTC 13227 / J2315 / CF5610)	Lipid-A-disaccharide synthase (EC 2.4.1.182)	lpxB BceJ2315_20400 BCAL2078	BCAL2078	lipid A biosynthetic process [GO:0009245];lipid-A-disaccharide synthase activity [GO:0008915]	+	15	19	12	12	17	20	19	24	16	13	17	16
30.3179	30.5894	30.4128	30.4053	30.5051	30.7742	30.7007	30.7369	30.7435	30.1829	30.6164	30.5415	30.8324	30.6008	30.652	30.6829	30.3059	30.3488	30.3042	30.2465	30.8006	30.5463	30.7114	30.6063	30.571	30.7047	30.6391	30.6167	30.5827	30.5734	30.6282	30.6269	Burkholderia cenocepacia (strain ATCC BAA-245 / DSM 16553 / LMG 16656 / NCTC 13227 / J2315 / CF5610)	Acyl-[acyl-carrier-protein]--UDP-N-acetylglucosamine O-acyltransferase (UDP-N-acetylglucosamine acyltransferase) (EC 2.3.1.129)	lpxA BceJ2315_20410 BCAL2079	BCAL2079	acyl-[acyl-carrier-protein]-UDP-N-acetylglucosamine O-acyltransferase activity [GO:0008780];lipid A biosynthetic process [GO:0009245];cytoplasm [GO:0005737]	+	21	27	21	23	20	28	27	23	27	20	25	22
30.3513	30.4841	30.2906	30.3195	30.535	30.6285	30.6314	30.5786	30.5047	30.342	30.4609	30.4349	30.6715	30.5725	30.5524	30.5619	30.1955	30.1456	30.0962	30.1618	30.6379	30.4884	30.6262	30.4582	30.3182	30.6059	30.3853	30.3908	30.5012	30.5161	30.5295	30.5511	Burkholderia cenocepacia (strain ATCC BAA-245 / DSM 16553 / LMG 16656 / NCTC 13227 / J2315 / CF5610)	UDP-3-O-acylglucosamine N-acyltransferase (EC 2.3.1.-)	lpxD BceJ2315_20430 BCAL2081	BCAL2081	lipid A biosynthetic process [GO:0009245];N-acyltransferase activity [GO:0016410]	+	30	27	31	35	34	30	36	24	31	23	30	24
29.9879	30.2832	30.0493	30.1539	30.266	30.3208	30.2111	30.312	30.3076	30.2379	30.2633	30.2004	30.2452	30.301	30.2498	30.1633	29.8849	30.0302	29.8714	30.0772	30.1241	30.0185	30.2617	30.0133	30.1031	30.5327	30.1283	30.1493	30.0902	30.0285	30.0128	30.1784	Burkholderia cenocepacia (strain ATCC BAA-245 / DSM 16553 / LMG 16656 / NCTC 13227 / J2315 / CF5610)	1-deoxy-D-xylulose 5-phosphate reductoisomerase (DXP reductoisomerase) (EC 1.1.1.267) (1-deoxyxylulose-5-phosphate reductoisomerase) (2-C-methyl-D-erythritol 4-phosphate synthase)	dxr BceJ2315_20470 BCAL2085	BCAL2085	isopentenyl diphosphate biosynthetic process, methylerythritol 4-phosphate pathway [GO:0019288]";metal ion binding [GO:0046872];NADPH binding [GO:0070402];"1-deoxy-D-xylulose-5-phosphate reductoisomerase activity [GO:0030604]	+	21	29	31	37	33	40	33	36	34	35	34	28
33.3147	33.4559	33.4098	33.3452	33.4196	33.6396	33.6375	33.6547	33.5897	33.5807	33.5558	33.3759	33.4858	33.3894	33.4674	33.5586	32.9556	33.0818	33.1325	33.1078	33.1589	33.437	33.1318	33.554	33.2916	33.3418	33.2746	33.1942	33.4217	33.4234	33.4109	33.3591	Burkholderia cenocepacia (strain ATCC BAA-245 / DSM 16553 / LMG 16656 / NCTC 13227 / J2315 / CF5610)	Ribosome-recycling factor (RRF) (Ribosome-releasing factor)	frr BceJ2315_20500 BCAL2088	BCAL2088	translation [GO:0006412];cytoplasm [GO:0005737]	+	9	10	11	10	7	11	11	10	14	10	12	12
33.8792	33.749	33.8318	33.9296	33.7684	33.7958	33.8642	33.8702	33.7354	33.9118	33.8855	33.8762	33.7778	33.7297	33.7494	33.7519	33.6156	33.6022	33.632	33.5921	33.5607	33.7379	33.404	33.6502	33.641	33.4301	33.6648	33.7114	33.6039	33.6491	33.5999	33.5884	Burkholderia cenocepacia (strain ATCC BAA-245 / DSM 16553 / LMG 16656 / NCTC 13227 / J2315 / CF5610)	Elongation factor Ts (EF-Ts)	tsf BceJ2315_20520 BCAL2090	BCAL2090	translation elongation factor activity [GO:0003746];cytoplasm [GO:0005737]	+	83	86	87	102	104	98	106	94	101	108	104	92
33.7444	33.2803	33.6922	33.6775	33.3687	33.4852	33.3793	33.4365	33.1668	33.6392	33.6332	33.6019	33.3719	33.4027	33.4447	33.3994	33.5403	33.607	33.5875	33.5678	32.822	33.3235	32.9342	33.4019	33.3561	33.1171	33.3743	33.3435	33.322	33.3863	33.3023	33.3031	Burkholderia cenocepacia (strain ATCC BAA-245 / DSM 16553 / LMG 16656 / NCTC 13227 / J2315 / CF5610)	30S ribosomal protein S2	rpsB BceJ2315_20530 BCAL2091	BCAL2091	structural constituent of ribosome [GO:0003735];translation [GO:0006412];small ribosomal subunit [GO:0015935]	+	87	75	91	91	89	96	93	97	86	88	98	98
28.5421	28.6653	28.8067	28.8027	28.9499	29.0172	29.096	29.0985	28.9821	28.9182	28.8971	28.8881	29.1379	29.1186	29.0998	29.123	28.6277	28.5255	28.4288	28.5182	28.9453	28.9577	29.0687	29.0154	28.5697	28.5904	28.6574	28.6035	29.0701	29.0077	29.0504	29.0379	Burkholderia cenocepacia (strain ATCC BAA-245 / DSM 16553 / LMG 16656 / NCTC 13227 / J2315 / CF5610)	DNA ligase (EC 6.5.1.2) (Polydeoxyribonucleotide synthase [NAD(+)])	ligA BceJ2315_20580 BCAL2096	BCAL2096	DNA ligase (NAD+) activity [GO:0003911];DNA repair [GO:0006281];DNA replication [GO:0006260];metal ion binding [GO:0046872];DNA binding [GO:0003677]	+	25	20	27	21	29	29	27	23	24	29	29	22
32.0784	32.1028	32.1544	32.1096	32.3513	32.3928	32.4089	32.4197	31.961	32.1061	32.013	32.0414	32.3493	32.4063	32.4152	32.4415	31.9567	31.9542	31.9362	31.9934	32.2455	32.3673	32.3212	32.3887	32.0243	31.9535	31.9613	31.9772	32.4329	32.3902	32.3834	32.3778	Burkholderia cenocepacia (strain ATCC BAA-245 / DSM 16553 / LMG 16656 / NCTC 13227 / J2315 / CF5610)	2,3,4,5-tetrahydropyridine-2,6-dicarboxylate N-succinyltransferase (EC 2.3.1.117) (Tetrahydrodipicolinate N-succinyltransferase) (THP succinyltransferase) (Tetrahydropicolinate succinylase)	dapD BceJ2315_20630 BCAL2101	BCAL2101	2,3,4,5-tetrahydropyridine-2,6-dicarboxylate N-succinyltransferase activity [GO:0008666];diaminopimelate biosynthetic process [GO:0019877];lysine biosynthetic process via diaminopimelate [GO:0009089]";"cytoplasm [GO:0005737]	+	36	28	40	37	37	40	42	40	32	35	37	37
28.105	28.1264	28.2678	28.3379	28.5437	28.4897	28.4675	28.5375	28.0624	28.5126	28.2659	28.1394	28.5762	28.5185	28.5336	28.481	28.1046	28.1344	28.1465	28.1841	28.2172	28.4903	28.3522	28.4544	28.2293	28.0736	28.1405	28.2167	28.5601	28.6178	28.5709	28.4491	Burkholderia cenocepacia (strain ATCC BAA-245 / DSM 16553 / LMG 16656 / NCTC 13227 / J2315 / CF5610)	Succinyl-diaminopimelate desuccinylase (SDAP desuccinylase) (EC 3.5.1.18) (N-succinyl-LL-2,6-diaminoheptanedioate amidohydrolase)	dapE BceJ2315_20650 BCAL2103	BCAL2103	diaminopimelate biosynthetic process [GO:0019877];lysine biosynthetic process via diaminopimelate [GO:0009089];metallopeptidase activity [GO:0008237];succinyl-diaminopimelate desuccinylase activity [GO:0009014];metal ion binding [GO:0046872]	+	9	6	9	10	15	13	14	14	11	8	11	11
30.6044	30.6289	30.7142	30.6502	31.005	31.0581	31.0154	31.0372	30.4893	30.6165	30.5321	30.5516	30.8335	30.8554	30.9162	30.9841	30.4523	30.5363	30.4292	30.5547	30.6001	30.8118	30.712	30.8438	30.3422	30.4266	30.4128	30.4021	30.7153	30.6934	30.7501	30.6278	Burkholderia cenocepacia (strain ATCC BAA-245 / DSM 16553 / LMG 16656 / NCTC 13227 / J2315 / CF5610)	Glutamate--tRNA ligase (EC 6.1.1.17) (Glutamyl-tRNA synthetase) (GluRS)	gltX BceJ2315_20890 BCAL2126	BCAL2126	ATP binding [GO:0005524];glutamate-tRNA ligase activity [GO:0004818];glutamyl-tRNA aminoacylation [GO:0006424];tRNA binding [GO:0000049];zinc ion binding [GO:0008270];cytoplasm [GO:0005737]	+	30	27	31	32	33	43	48	37	36	41	25	23
29.7691	29.7514	29.8471	29.7839	30.1921	30.1537	30.1815	30.154	29.8993	29.9674	29.8541	29.9819	29.9632	29.9633	29.9737	30.03	29.826	29.8409	29.7629	29.8283	30.0194	30.2336	29.9336	30.1348	29.865	29.8461	29.8513	29.8303	29.947	29.9486	29.9803	29.9002	Burkholderia cenocepacia (strain ATCC BAA-245 / DSM 16553 / LMG 16656 / NCTC 13227 / J2315 / CF5610)	Aspartate carbamoyltransferase (EC 2.1.3.2) (Aspartate transcarbamylase) (ATCase)	pyrB BceJ2315_30840 BCAL3139	BCAL3139	aspartate carbamoyltransferase activity [GO:0004070];cellular amino acid metabolic process [GO:0006520];'de novo' pyrimidine nucleobase biosynthetic process [GO:0006207];'de novo' UMP biosynthetic process [GO:0044205];amino acid binding [GO:0016597]	+	17	17	19	16	27	21	27	25	16	18	17	20
25.3691	26.7756	26.3061	25.5207	27.5377	27.2396	26.4148	27.4375	26.9872	27.4028	25.1333	27.193	26.7462	27.1975	27.0455	27.0502	25.7509	25.6443	25.2316	26.243	26.7878	27.0734	26.6391	27.1321	26.9369	26.5852	27.2756	26.9108	26.6875	26.8791	26.5005	24.7906	Burkholderia cenocepacia (strain ATCC BAA-245 / DSM 16553 / LMG 16656 / NCTC 13227 / J2315 / CF5610)	Putative pre-16S rRNA nuclease (EC 3.1.-.-)	BceJ2315_30860 BCAL3141	BCAL3141	nuclease activity [GO:0004518];nucleic acid binding [GO:0003676];rRNA processing [GO:0006364];cytoplasm [GO:0005737]	+	0	1	1	0	2	4	4	2	3	1	0	1
30.8952	30.7289	30.8487	30.7998	30.8852	30.9902	31.026	30.9399	31.0806	31.0085	30.9661	30.822	30.7267	30.7345	30.8369	30.8037	30.5989	30.6177	30.4557	30.6534	30.6876	30.6546	30.8545	30.6867	30.7577	30.8848	30.6178	30.8224	30.7743	30.7606	30.8986	30.716	Burkholderia cenocepacia (strain ATCC BAA-245 / DSM 16553 / LMG 16656 / NCTC 13227 / J2315 / CF5610)	UPF0301 protein BceJ2315_30870	BceJ2315_30870 BCAL3142	BCAL3142		+	19	18	19	17	19	23	20	25	24	21	25	18
27.0531	29.7064	27.2652	27.7775	26.235	25.5646	26.5054	26.2966	29.4215	27.2287	26.938	27.3424	26.9734	26.4878	26.768	26.0538	27.0522	27.5008	27.0615	27.298	29.5221	26.0826	29.0928	26.485	27.6679	29.3587	27.8278	27.8024	26.8585	26.964	25.3499	27.2646	Burkholderia cenocepacia (strain ATCC BAA-245 / DSM 16553 / LMG 16656 / NCTC 13227 / J2315 / CF5610)	Homogentisate 1,2-dioxygenase (HGDO) (EC 1.13.11.5) (Homogentisate oxygenase) (Homogentisic acid oxidase) (Homogentisicase)	hmgA BceJ2315_31290 BCAL3184	BCAL3184	L-phenylalanine catabolic process [GO:0006559];metal ion binding [GO:0046872];tyrosine catabolic process [GO:0006572]";"homogentisate 1,2-dioxygenase activity [GO:0004411]		7	32	5	3	0	1	5	2	26	3	4	3
25.8439	24.6269	26.1781	25.3717	25.8609	25.1159	26.113	25.1232	25.9177	24.7655	24.5786	25.7247	25.0141	24.6002	24.6123	24.2146	25.8694	26.5199	25.7411	27.2012	25.4439	24.5568	24.4477	25.0521	27.4103	27.2311	27.4362	27.4812	27.0007	26.4057	25.4804	26.0286	Burkholderia cenocepacia (strain ATCC BAA-245 / DSM 16553 / LMG 16656 / NCTC 13227 / J2315 / CF5610)	Transcriptional repressor NrdR	nrdR BceJ2315_31410 BCAL3196	BCAL3196	DNA binding [GO:0003677];negative regulation of transcription, DNA-templated [GO:0045892];transcription, DNA-templated [GO:0006351]";zinc ion binding [GO:0008270];"ATP binding [GO:0005524]	+	1	0	2	0	0	0	0	0	0	0	0	0
30.7349	30.8	30.7146	30.6434	28.2956	28.1672	28.4	28.2596	30.8404	30.1152	30.0232	29.8059	29.8764	29.8828	29.9126	29.8479	31.0625	31.026	31.0536	31.0368	28.3191	28.2946	28.322	28.4016	30.336	30.5004	30.384	30.2837	30.0488	29.9647	30	30.075	Burkholderia cenocepacia (strain ATCC BAA-245 / DSM 16553 / LMG 16656 / NCTC 13227 / J2315 / CF5610)	N-succinylglutamate 5-semialdehyde dehydrogenase (EC 1.2.1.71) (Succinylglutamic semialdehyde dehydrogenase) (SGSD)	astD BceJ2315_10460 BCAL1062	BCAL1062	arginine catabolic process to succinate [GO:0019545];succinylglutamate-semialdehyde dehydrogenase activity [GO:0043824]	+	44	41	39	41	6	10	13	7	43	38	34	29
30.9574	30.9881	30.8379	30.8525	28.9281	28.6551	28.8153	28.7955	31.0735	30.4277	30.3035	30.2616	30.2272	30.1574	30.321	30.1649	31.2331	31.1398	31.1513	31.2099	28.9754	28.8259	28.8258	28.9489	30.6524	30.8511	30.7353	30.6726	30.43	30.4061	30.3403	30.3713	Burkholderia cenocepacia (strain ATCC BAA-245 / DSM 16553 / LMG 16656 / NCTC 13227 / J2315 / CF5610)	N-succinylarginine dihydrolase (EC 3.5.3.23)	astB BceJ2315_10470 BCAL1063	BCAL1063	arginine catabolic process to succinate [GO:0019545];N-succinylarginine dihydrolase activity [GO:0009015]	+	31	30	23	24	12	7	14	8	32	20	19	23
27.7516	27.3747	27.9038	27.6579	24.9967	24.4869	25.2154	25.5997	27.614	25.616	27.2107	27.1401	27.0995	26.7854	27.0052	26.8805	28.0249	27.7957	28.1785	27.8911	25.9693	25.7801	24.6373	25.0428	27.4847	27.1207	27.359	27.2658	25.6362	26.9797	26.9074	26.1248	Burkholderia cenocepacia (strain ATCC BAA-245 / DSM 16553 / LMG 16656 / NCTC 13227 / J2315 / CF5610)	Succinylglutamate desuccinylase (EC 3.5.1.96)	astE BceJ2315_10480 BCAL1064	BCAL1064	arginine catabolic process to glutamate [GO:0019544];arginine catabolic process to succinate [GO:0019545]";succinylglutamate desuccinylase activity [GO:0009017];zinc ion binding [GO:0008270];"hydrolase activity, acting on ester bonds [GO:0016788]	+	12	9	12	5	0	2	0	0	3	4	2	3
28.8644	29.4859	29.0508	28.6474	27.1523	26.4006	26.138	26.4218	29.6632	29.3903	28.9566	29.2185	26.695	26.4654	24.8813	24.4287	28.1768	28.5942	28.3357	28.5994	27.9629	25.9424	28.0945	26.8542	28.8904	29.9163	29.1279	28.938	26.0297	26.0308	25.3851	26.5204	Burkholderia cenocepacia (strain ATCC BAA-245 / DSM 16553 / LMG 16656 / NCTC 13227 / J2315 / CF5610)	Phosphomethylpyrimidine synthase (EC 4.1.99.17) (Hydroxymethylpyrimidine phosphate synthase) (HMP-P synthase) (HMP-phosphate synthase) (HMPP synthase) (Thiamine biosynthesis protein ThiC)	thiC BceJ2315_10870 BCAL1104	BCAL1104	lyase activity [GO:0016829];metal ion binding [GO:0046872];thiamine biosynthetic process [GO:0009228];thiamine diphosphate biosynthetic process [GO:0009229]";"4 iron, 4 sulfur cluster binding [GO:0051539]	+	13	15	15	15	5	3	1	2	22	15	19	11
29.3385	29.7219	29.5026	29.3611	29.8926	29.9157	29.719	29.859	29.8664	29.793	29.7975	29.7252	29.6696	29.7838	29.8059	29.6897	29.2925	29.4319	29.4327	29.3588	30.1264	29.7667	30.2372	29.8623	29.6675	29.8208	29.75	29.7021	29.6637	29.6483	29.6831	29.578	Burkholderia cenocepacia (strain ATCC BAA-245 / DSM 16553 / LMG 16656 / NCTC 13227 / J2315 / CF5610)	Acetyl-coenzyme A carboxylase carboxyl transferase subunit alpha (ACCase subunit alpha) (Acetyl-CoA carboxylase carboxyltransferase subunit alpha) (EC 6.4.1.2)	accA BceJ2315_21120 BCAL2148	BCAL2148	acetyl-CoA carboxylase activity [GO:0003989];ATP binding [GO:0005524];fatty acid biosynthetic process [GO:0006633];malonyl-CoA biosynthetic process [GO:2001295];acetyl-CoA carboxylase complex [GO:0009317]	+	18	15	16	14	20	20	19	15	17	17	17	11
28.448	28.4139	28.5211	28.9076	28.7704	29.0357	28.7911	28.9547	28.6583	28.6692	28.6769	28.5832	28.9233	28.7207	28.7128	28.6569	28.7799	28.7606	28.8633	28.7872	29.0018	28.9583	29.0537	28.8994	28.6723	28.591	28.696	28.787	28.8569	28.9733	28.8114	28.7885	Burkholderia cenocepacia (strain ATCC BAA-245 / DSM 16553 / LMG 16656 / NCTC 13227 / J2315 / CF5610)	Cysteine--tRNA ligase (EC 6.1.1.16) (Cysteinyl-tRNA synthetase) (CysRS)	cysS BceJ2315_21140 BCAL2150	BCAL2150	ATP binding [GO:0005524];cysteine-tRNA ligase activity [GO:0004817];cysteinyl-tRNA aminoacylation [GO:0006423];metal ion binding [GO:0046872];cytoplasm [GO:0005737]	+	10	14	12	13	15	22	17	19	15	12	11	11
28.8244	29.146	29.0113	28.9086	29.9453	29.9438	29.8578	29.8222	29.3131	29.2687	29.0051	29.1324	29.72	29.8487	29.8364	29.8126	28.9771	29.1534	29.0028	29.2166	29.8931	29.8425	29.9741	29.758	29.2753	29.5155	29.3424	29.24	29.8403	29.7915	29.7818	29.7953	Burkholderia cenocepacia (strain ATCC BAA-245 / DSM 16553 / LMG 16656 / NCTC 13227 / J2315 / CF5610)	DNA mismatch repair protein MutS	mutS BceJ2315_21240 BCAL2160	BCAL2160	mismatch repair [GO:0006298];mismatched DNA binding [GO:0030983];ATP binding [GO:0005524]	+	33	28	32	26	45	49	51	50	31	31	28	36
33.091	33.4743	33.1147	33.1392	33.1589	33.2282	33.2518	33.184	33.3579	33.2715	33.0999	33.2915	33.3811	33.3931	33.4676	33.355	33.0945	33.1816	33.0023	33.1112	33.8341	33.4911	33.7201	33.39	33.4075	33.6323	33.4493	33.3615	33.5053	33.6357	33.6517	33.5817	Burkholderia cenocepacia (strain ATCC BAA-245 / DSM 16553 / LMG 16656 / NCTC 13227 / J2315 / CF5610)	Enolase (EC 4.2.1.11) (2-phospho-D-glycerate hydro-lyase) (2-phosphoglycerate dehydratase)	eno BceJ2315_21420 BCAL2179	BCAL2179	extracellular region [GO:0005576];glycolytic process [GO:0006096];magnesium ion binding [GO:0000287];phosphopyruvate hydratase activity [GO:0004634];phosphopyruvate hydratase complex [GO:0000015];cell surface [GO:0009986]	+	78	100	82	81	77	86	89	79	89	83	85	93
30.2572	30.2576	30.2965	30.3006	30.4099	30.6276	30.5309	30.5015	30.2066	30.4701	30.4496	30.4617	30.55	30.5144	30.4953	30.5429	30.2252	30.2715	30.1853	30.2686	30.8116	30.7749	30.9082	30.706	30.3076	30.5116	30.3815	30.4575	30.7364	30.8057	30.7423	30.788	Burkholderia cenocepacia (strain ATCC BAA-245 / DSM 16553 / LMG 16656 / NCTC 13227 / J2315 / CF5610)	2-dehydro-3-deoxyphosphooctonate aldolase (EC 2.5.1.55) (3-deoxy-D-manno-octulosonic acid 8-phosphate synthase) (KDO-8-phosphate synthase) (KDO 8-P synthase) (KDOPS) (Phospho-2-dehydro-3-deoxyoctonate aldolase)	kdsA BceJ2315_21430 BCAL2180	BCAL2180	3-deoxy-8-phosphooctulonate synthase activity [GO:0008676];lipopolysaccharide biosynthetic process [GO:0009103];cytoplasm [GO:0005737]	+	22	24	17	19	21	19	19	21	25	20	22	24
31.2549	30.9782	31.2516	31.1779	31.4209	31.5056	31.4695	31.4707	31.1958	31.2691	31.3168	31.2638	31.3911	31.374	31.4296	31.4445	31.0312	31.1633	31.0992	31.1411	31.5387	31.6392	31.6262	31.6214	31.1888	31.1754	31.152	31.1623	31.6133	31.6406	31.6284	31.5502	Burkholderia cenocepacia (strain ATCC BAA-245 / DSM 16553 / LMG 16656 / NCTC 13227 / J2315 / CF5610)	CTP synthase (EC 6.3.4.2) (Cytidine 5'-triphosphate synthase) (Cytidine triphosphate synthetase) (CTP synthetase) (CTPS) (UTP--ammonia ligase)	pyrG BceJ2315_21440 BCAL2181	BCAL2181	CTP synthase activity [GO:0003883];'de novo' CTP biosynthetic process [GO:0044210];glutamine metabolic process [GO:0006541];metal ion binding [GO:0046872];ATP binding [GO:0005524]	+	69	58	61	58	55	80	68	65	54	54	56	59
30.324	30.065	30.1758	30.3892	30.4759	30.5649	30.4876	30.5903	30.2985	30.554	30.5642	30.5633	30.573	30.5747	30.5994	30.5609	30.3207	30.2454	30.267	30.3366	30.305	30.5334	30.237	30.4648	30.5328	30.283	30.4432	30.4472	30.4522	30.5578	30.5497	30.4565	Burkholderia cenocepacia (strain ATCC BAA-245 / DSM 16553 / LMG 16656 / NCTC 13227 / J2315 / CF5610)	Peptide chain release factor 2 (RF-2)	prfB BceJ2315_21520 BCAL2189	BCAL2189	translation release factor activity, codon specific [GO:0016149]";"cytoplasm [GO:0005737]	+	22	20	21	18	21	24	21	22	18	25	23	22
30.4145	30.2401	30.5032	30.5177	30.6088	30.67	30.5854	30.5909	30.2847	30.6226	30.4567	30.6662	30.4823	30.5178	30.5258	30.5721	30.3567	30.4618	30.4732	30.4396	30.4784	30.6482	30.4269	30.5533	30.5215	30.4283	30.5165	30.4387	30.6003	30.5207	30.482	30.4948	Burkholderia cenocepacia (strain ATCC BAA-245 / DSM 16553 / LMG 16656 / NCTC 13227 / J2315 / CF5610)	Lysine--tRNA ligase (EC 6.1.1.6) (Lysyl-tRNA synthetase) (LysRS)	lysS BceJ2315_21530 BCAL2190	BCAL2190	ATP binding [GO:0005524];lysine-tRNA ligase activity [GO:0004824];lysyl-tRNA aminoacylation [GO:0006430];metal ion binding [GO:0046872];nucleic acid binding [GO:0003676];cytoplasm [GO:0005737]		45	42	49	39	51	50	41	48	41	43	40	45
31.9884	31.9923	31.8943	32.0391	31.9594	32.1681	32.1467	32.1315	32.1242	31.9938	32.0733	32.061	32.0771	31.9105	31.959	32.0614	32.0889	31.9478	32.0054	31.8852	32.3381	32.1769	32.1287	32.097	32.2561	32.4252	32.2324	32.2704	32.0397	32.122	32.0588	31.9334	Burkholderia cenocepacia (strain ATCC BAA-245 / DSM 16553 / LMG 16656 / NCTC 13227 / J2315 / CF5610)	Protein TolB	tolB BceJ2315_31480 BCAL3203	BCAL3203	protein import [GO:0017038];periplasmic space [GO:0042597]	+	53	41	47	43	46	55	49	50	43	44	51	42
25.6599	25.9716	26.2702	25.5778	26.8549	26.9803	26.6916	26.749	25.7545	25.2096	26.5629	26.444	26.7422	26.6842	26.7929	26.6846	26.6028	26.58	24.3583	26.8219	26.3717	26.8851	26.2477	26.5907	26.2809	26.4883	26.6747	26.4177	26.0843	26.5573	26.5672	26.7245	Burkholderia cenocepacia (strain ATCC BAA-245 / DSM 16553 / LMG 16656 / NCTC 13227 / J2315 / CF5610)	tRNA dimethylallyltransferase (EC 2.5.1.75) (Dimethylallyl diphosphate:tRNA dimethylallyltransferase) (DMAPP:tRNA dimethylallyltransferase) (DMATase) (Isopentenyl-diphosphate:tRNA isopentenyltransferase) (IPP transferase) (IPPT) (IPTase)	miaA BceJ2315_31980 BCAL3257	BCAL3257	tRNA dimethylallyltransferase activity [GO:0052381];tRNA processing [GO:0008033];ATP binding [GO:0005524]		4	3	3	2	2	8	5	6	2	2	2	5
31.459	31.2784	31.4109	31.389	31.8085	31.7964	31.8699	31.8364	31.4477	31.5654	31.5913	31.6113	31.9866	31.8317	31.8406	31.8617	31.2468	31.1868	31.152	31.1856	31.4762	31.6441	31.4948	31.6789	31.3059	31.084	31.2806	31.344	31.6655	31.7821	31.7073	31.7809	Burkholderia cenocepacia (strain ATCC BAA-245 / DSM 16553 / LMG 16656 / NCTC 13227 / J2315 / CF5610)	Phosphoribosylformylglycinamidine cyclo-ligase (EC 6.3.3.1) (AIR synthase) (AIRS) (Phosphoribosyl-aminoimidazole synthetase)	purM BceJ2315_32010 BCAL3261	BCAL3261	ATP binding [GO:0005524];'de novo' IMP biosynthetic process [GO:0006189];phosphoribosylformylglycinamidine cyclo-ligase activity [GO:0004641];cytoplasm [GO:0005737]	+	40	35	40	34	45	44	52	50	37	30	38	33
28.5116	28.4679	29.002	28.6776	28.4525	28.1862	28.6173	28.6917	28.2444	28.6802	28.6765	28.5533	28.6673	28.6315	28.6789	28.5491	28.9239	29.2247	28.7011	28.9223	28.713	28.692	28.535	28.5773	28.7927	28.6906	28.8816	28.6377	29.1369	28.8678	28.8687	28.8811	Burkholderia cenocepacia (strain ATCC BAA-245 / DSM 16553 / LMG 16656 / NCTC 13227 / J2315 / CF5610)	Chaperone protein HscA homolog	hscA BceJ2315_21570 BCAL2194	BCAL2194	ATPase activity [GO:0016887];iron-sulfur cluster assembly [GO:0016226];protein folding [GO:0006457];unfolded protein binding [GO:0051082];ATP binding [GO:0005524]	+	16	18	28	17	11	17	19	22	18	21	14	16
25.9548	25.8782	25.4459	25.6769	26.2077	25.6665	25.5191	26.1024	25.8346	25.8195	25.8534	25.4505	25.701	25.9553	26.1141	25.6797	26.4365	26.3616	25.9919	26.5528	25.9972	25.6715	26.3045	25.7601	26.0401	26.0915	25.8549	25.837	26.4146	26.3555	25.7761	26.0273	Burkholderia cenocepacia (strain ATCC BAA-245 / DSM 16553 / LMG 16656 / NCTC 13227 / J2315 / CF5610)	Co-chaperone protein HscB homolog	hscB BceJ2315_21580 BCAL2195	BCAL2195	chaperone binding [GO:0051087];protein maturation by iron-sulfur cluster transfer [GO:0097428];protein oligomerization [GO:0051259];ATPase activator activity [GO:0001671]	+	2	2	2	1	2	2	3	3	2	3	2	1
30.823	30.6173	30.7933	30.9414	31.0499	31.3241	31.2407	31.3191	30.7516	31.0148	31.0681	31.1355	31.2104	31.1168	31.1205	31.1216	30.6007	30.4844	30.6508	30.4988	30.7073	30.9577	30.9577	30.972	30.6107	30.6188	30.5513	30.6889	30.812	30.8884	30.9277	30.922	Burkholderia cenocepacia (strain ATCC BAA-245 / DSM 16553 / LMG 16656 / NCTC 13227 / J2315 / CF5610)	Methenyltetrahydrofolate cyclohydrolase (EC 3.5.4.9)];Bifunctional protein FolD [Includes: Methylenetetrahydrofolate dehydrogenase (EC 1.5.1.5)	folD BceJ2315_21750 BCAL2212	BCAL2212	histidine biosynthetic process [GO:0000105];methionine biosynthetic process [GO:0009086];methylenetetrahydrofolate dehydrogenase (NADP+) activity [GO:0004488];purine nucleotide biosynthetic process [GO:0006164];tetrahydrofolate interconversion [GO:0035999];methenyltetrahydrofolate cyclohydrolase activity [GO:0004477]	+	23	21	20	21	23	24	19	29	26	26	20	20
30.2903	30.5834	30.4563	30.3476	30.701	30.6842	30.7424	30.996	30.3502	30.2968	30.4762	30.4805	30.8128	30.7437	30.6401	30.9648	30.0568	30.2319	30.1392	30.1365	30.8135	30.7227	30.8108	30.3177	30.2366	30.2274	30.0098	30.3639	31.1909	30.997	30.8778	31.0941	Burkholderia cenocepacia (strain ATCC BAA-245 / DSM 16553 / LMG 16656 / NCTC 13227 / J2315 / CF5610)	Probable Fe(2+)-trafficking protein	BceJ2315_21940 BCAL2232	BCAL2232	iron ion binding [GO:0005506]	+	7	4	5	6	7	9	5	9	4	6	6	7
27.8698	28.2575	27.8977	27.898	27.5602	27.714	27.5965	27.6741	27.8155	28.0496	27.8292	27.8115	27.4628	27.1727	27.4605	27.4189	28.4031	28.3365	28.2409	28.4577	28.2193	27.9341	28.7125	27.9532	28.4298	28.4885	28.5303	28.5678	27.9841	27.7824	27.7502	28.0694	Burkholderia cenocepacia (strain ATCC BAA-245 / DSM 16553 / LMG 16656 / NCTC 13227 / J2315 / CF5610)	Imidazolonepropionase (EC 3.5.2.7) (Imidazolone-5-propionate hydrolase)	hutI BceJ2315_22040 BCAL2242	BCAL2242	histidine catabolic process to glutamate and formamide [GO:0019556];histidine catabolic process to glutamate and formate [GO:0019557];imidazolonepropionase activity [GO:0050480];metal ion binding [GO:0046872];cytoplasm [GO:0005737]	+	3	10	6	6	4	6	4	5	6	6	4	7
30.2986	30.6067	29.9688	30.3043	29.9035	30.033	29.9615	30.0592	30.2129	30.2979	30.4299	30.3857	30.1862	30.0786	30.1751	29.9617	30.8922	30.8446	31.009	31.046	30.5591	30.4737	30.9613	30.3717	30.875	30.6187	30.766	30.8465	30.5971	30.4814	30.5844	30.8328	Burkholderia cenocepacia (strain ATCC BAA-245 / DSM 16553 / LMG 16656 / NCTC 13227 / J2315 / CF5610)	Histidine ammonia-lyase (Histidase) (EC 4.3.1.3)	hutH BceJ2315_22080 BCAL2246	BCAL2246	histidine ammonia-lyase activity [GO:0004397];histidine catabolic process to glutamate and formamide [GO:0019556];histidine catabolic process to glutamate and formate [GO:0019557];cytoplasm [GO:0005737]	+	36	41	29	34	17	26	27	29	28	27	38	25
31.9013	31.6069	31.7501	31.7932	31.4007	31.3429	31.1347	31.2102	30.6347	31.1702	30.7642	31.2835	31.3113	31.6175	31.3695	31.3976	31.6868	31.7774	31.6686	31.8441	31.0868	30.9597	31.3119	31.2668	31.2423	31.3581	31.2958	31.4086	31.3915	31.4599	31.453	31.5795	Burkholderia cenocepacia (strain ATCC BAA-245 / DSM 16553 / LMG 16656 / NCTC 13227 / J2315 / CF5610)	Chaperone protein DnaJ	dnaJ BceJ2315_32090 BCAL3269	BCAL3269	ATP binding [GO:0005524];DNA replication [GO:0006260];heat shock protein binding [GO:0031072];metal ion binding [GO:0046872];protein folding [GO:0006457];response to heat [GO:0009408];unfolded protein binding [GO:0051082];cytoplasm [GO:0005737]	+	35	32	36	40	25	30	29	31	23	31	25	24
35.2014	34.8295	35.1894	35.1241	34.4685	34.5877	34.5928	34.6053	34.2822	34.4722	34.5365	34.5236	34.624	34.6743	34.5715	34.6088	34.8582	34.8887	34.929	34.8514	34.2929	34.4006	34.4249	34.6243	34.1651	34.2239	34.3577	34.3546	34.5235	34.4293	34.4074	34.5756	Burkholderia cenocepacia (strain ATCC BAA-245 / DSM 16553 / LMG 16656 / NCTC 13227 / J2315 / CF5610)	Chaperone protein DnaK (HSP70) (Heat shock 70 kDa protein) (Heat shock protein 70)	dnaK BceJ2315_32100 BCAL3270	BCAL3270	protein folding [GO:0006457];unfolded protein binding [GO:0051082];ATP binding [GO:0005524]	+	271	280	288	289	232	247	235	249	188	221	222	221
32.8996	32.8059	33.0089	33.1494	32.8261	32.8503	32.6372	32.7965	32.3383	32.6166	32.6171	32.5054	32.9738	32.9326	32.91	32.7823	32.8801	32.9684	32.9408	33.0507	32.2718	32.506	32.3634	32.5874	32.3062	32.3152	32.3193	32.3632	32.6202	32.7267	32.5699	32.6106	Burkholderia cenocepacia (strain ATCC BAA-245 / DSM 16553 / LMG 16656 / NCTC 13227 / J2315 / CF5610)	Protein GrpE (HSP-70 cofactor)	grpE BceJ2315_32120 BCAL3272	BCAL3272	adenyl-nucleotide exchange factor activity [GO:0000774];chaperone binding [GO:0051087];protein folding [GO:0006457];protein homodimerization activity [GO:0042803];cytoplasm [GO:0005737]	+	48	34	49	43	34	38	41	43	33	38	31	41
30.2526	30.1964	30.4672	30.4463	29.8306	29.5933	29.8512	29.6877	30.252	30.2927	30.1981	30.145	29.4904	29.5037	29.6528	29.621	30.2159	30.4751	30.3551	30.4172	29.4942	29.8306	29.7562	29.8923	30.2998	29.8155	30.2674	30.0762	29.8164	29.6273	29.6879	29.9684	Burkholderia cenocepacia (strain ATCC BAA-245 / DSM 16553 / LMG 16656 / NCTC 13227 / J2315 / CF5610)	Heat-inducible transcription repressor HrcA	hrcA BceJ2315_32150 BCAL3275	BCAL3275	regulation of transcription, DNA-templated [GO:0006355];transcription, DNA-templated [GO:0006351]";"DNA binding [GO:0003677]	+	13	5	8	12	14	7	4	8	6	7	6	7
28.9859	29.3767	29.0399	29.0776	28.3656	28.4128	28.317	28.4741	29.1449	28.9308	28.9486	28.8533	28.3615	28.1422	28.409	28.3731	29.1116	29.0886	29.0098	28.9952	28.5785	28.3881	28.3799	28.397	29.0908	29.2346	29.0841	28.9285	28.3451	28.2771	28.2281	28.2449	Burkholderia cenocepacia (strain ATCC BAA-245 / DSM 16553 / LMG 16656 / NCTC 13227 / J2315 / CF5610)	NAD kinase (EC 2.7.1.23) (ATP-dependent NAD kinase)	nadK BceJ2315_32160 BCAL3276	BCAL3276	ATP binding [GO:0005524];NAD metabolic process [GO:0019674];NAD+ kinase activity [GO:0003951];NADP biosynthetic process [GO:0006741];cytoplasm [GO:0005737]	+	12	10	10	11	11	12	9	10	12	9	12	8
33.444	33.38	33.3773	33.4062	31.9836	32.121	32.1531	32.1474	32.9816	32.8871	32.9506	33.0261	31.9607	31.8312	31.9186	32.0326	33.18	32.9357	33.1254	32.9117	33.0106	32.7828	32.667	32.6689	32.9862	32.8972	32.9213	32.9898	32.3823	32.4043	32.4686	32.3602	Burkholderia cenocepacia (strain ATCC BAA-245 / DSM 16553 / LMG 16656 / NCTC 13227 / J2315 / CF5610)	Catalase-peroxidase 1 (CP 1) (EC 1.11.1.21) (Peroxidase/catalase 1)	katG1 katB BceJ2315_32390 BCAL3299	BCAL3299	heme binding [GO:0020037];hydrogen peroxide catabolic process [GO:0042744];metal ion binding [GO:0046872];response to oxidative stress [GO:0006979];catalase activity [GO:0004096]	+	183	155	163	171	99	125	112	112	140	144	155	145
29.4746	29.0224	29.5255	29.3957	29.7445	30.0564	29.9695	30.0108	29.2385	29.6227	29.4475	29.481	29.8452	29.8944	29.8645	30.0325	29.3229	29.1713	29.3872	29.3195	29.6038	29.8987	29.7792	29.8891	29.4111	29.4989	29.4479	29.4074	29.9528	29.8852	29.9547	29.9958	Burkholderia cenocepacia (strain ATCC BAA-245 / DSM 16553 / LMG 16656 / NCTC 13227 / J2315 / CF5610)	S-adenosylmethionine:tRNA ribosyltransferase-isomerase (EC 2.4.99.17) (Queuosine biosynthesis protein QueA)	queA BceJ2315_32420 BCAL3303	BCAL3303	isomerase activity [GO:0016853];queuosine biosynthetic process [GO:0008616];transferase activity [GO:0016740];cytoplasm [GO:0005737]	+	14	8	15	11	12	23	23	23	15	15	19	9
26.821	27.4868	27.5197	27.0532	27.9341	27.7922	27.5309	27.4336	26.6857	27.127	25.7694	27.774	27.1097	27.41	26.9588	27.2815	26.7238	27.4514	26.5981	27.1855	27.5219	27.3952	27.3106	27.4025	25.1577	26.8496	26.9178	27.6228	27.2967	27.6158	27.3165	27.415	Burkholderia cenocepacia (strain ATCC BAA-245 / DSM 16553 / LMG 16656 / NCTC 13227 / J2315 / CF5610)	tRNA-specific 2-thiouridylase MnmA (EC 2.8.1.13)	mnmA BceJ2315_32680 BCAL3329	BCAL3329	ATP binding [GO:0005524];sulfurtransferase activity [GO:0016783];tRNA binding [GO:0000049];tRNA processing [GO:0008033];cytoplasm [GO:0005737]		5	3	4	3	9	4	4	7	2	3	3	2
31.6239	31.454	31.6833	31.6662	32.1032	32.2055	32.0978	32.1561	31.6343	31.8932	31.8355	31.9233	32.0636	32.0304	32.0972	32.1271	31.5329	31.4997	31.4642	31.5162	31.5871	31.9779	31.5813	31.9655	31.6341	31.3592	31.6284	31.5903	31.8718	31.8846	31.8729	31.7983	Burkholderia cenocepacia (strain ATCC BAA-245 / DSM 16553 / LMG 16656 / NCTC 13227 / J2315 / CF5610)	IMP cyclohydrolase (EC 3.5.4.10) (ATIC) (IMP synthase) (Inosinicase)];Bifunctional purine biosynthesis protein PurH [Includes: Phosphoribosylaminoimidazolecarboxamide formyltransferase (EC 2.1.2.3) (AICAR transformylase)	purH BceJ2315_32750 BCAL3336	BCAL3336	'de novo' IMP biosynthetic process [GO:0006189];phosphoribosylaminoimidazolecarboxamide formyltransferase activity [GO:0004643];IMP cyclohydrolase activity [GO:0003937]	+	66	65	74	72	93	91	90	95	72	74	74	82
28.299	28.2862	28.2699	28.233	28.5734	28.5464	28.6204	28.4853	28.3471	28.2889	28.0597	28.0935	28.3773	28.3602	28.5749	28.5467	28.358	28.3609	28.3899	28.4692	28.6862	28.7	28.7205	28.7198	28.3011	28.6317	28.3722	28.4131	28.7223	28.6905	28.6886	28.8044	Burkholderia cenocepacia (strain ATCC BAA-245 / DSM 16553 / LMG 16656 / NCTC 13227 / J2315 / CF5610)	Holliday junction ATP-dependent DNA helicase RuvA (EC 3.6.4.12)	ruvA BceJ2315_32770 BCAL3338	BCAL3338	ATP binding [GO:0005524];DNA binding [GO:0003677];DNA recombination [GO:0006310];DNA repair [GO:0006281];four-way junction helicase activity [GO:0009378];SOS response [GO:0009432];Holliday junction helicase complex [GO:0009379]	+	7	3	4	2	7	5	8	5	4	4	6	1
27.6474	27.4631	27.6022	27.927	28.3075	28.1143	27.8802	27.8743	27.4129	27.8181	27.4943	27.5786	27.7296	27.8417	28.0574	27.6625	27.6566	27.7121	27.4727	27.6082	27.6309	28.0761	27.7824	28.1086	27.6028	27.3368	27.682	27.3119	27.8701	28.0864	27.975	27.8537	Burkholderia cenocepacia (strain ATCC BAA-245 / DSM 16553 / LMG 16656 / NCTC 13227 / J2315 / CF5610)	Holliday junction ATP-dependent DNA helicase RuvB (EC 3.6.4.12)	ruvB BceJ2315_32780 BCAL3339	BCAL3339	DNA binding [GO:0003677];DNA recombination [GO:0006310];DNA repair [GO:0006281];four-way junction helicase activity [GO:0009378];SOS response [GO:0009432];ATP binding [GO:0005524]	+	12	5	9	14	17	13	11	12	5	10	13	10
27.6855	26.9688	27.8039	27.8069	28.4801	28.3194	28.0637	28.3301	27.26	28.117	27.9366	27.7807	27.9677	27.9308	28.224	27.6698	28.1161	27.903	27.8081	28.0018	27.5892	28.2281	27.8817	28.1925	28.2317	27.3249	27.9092	27.7216	28.1247	28.0226	27.9132	27.7389	Burkholderia cenocepacia (strain ATCC BAA-245 / DSM 16553 / LMG 16656 / NCTC 13227 / J2315 / CF5610)	D-aminoacyl-tRNA deacylase (EC 3.1.1.96) (D-tyrosyl-tRNA(Tyr) deacylase)	dtd BceJ2315_32820 BCAL3343	BCAL3343	D-aminoacyl-tRNA deacylase activity [GO:0051499];cytoplasm [GO:0005737]		3	3	4	2	5	8	6	6	5	5	3	3
27.8597	28.1205	27.9511	28.0791	27.2047	27.2279	27.2575	27.1435	28.1075	27.9278	27.8914	27.848	26.8257	26.8789	26.8754	27.1485	27.9257	27.8373	27.907	27.915	27.1382	26.9729	26.9421	27.0885	27.8842	28.0568	27.9501	27.8832	27.0066	27.0648	27.0558	27.0229	Burkholderia cenocepacia (strain ATCC BAA-245 / DSM 16553 / LMG 16656 / NCTC 13227 / J2315 / CF5610)	Anhydro-N-acetylmuramic acid kinase (EC 2.7.1.170) (AnhMurNAc kinase)	anmK BceJ2315_32840 BCAL3345	BCAL3345	1,6-anhydro-N-acetyl-beta-muramic acid catabolic process [GO:0097175];amino sugar metabolic process [GO:0006040];carbohydrate metabolic process [GO:0005975];kinase activity [GO:0016301];peptidoglycan turnover [GO:0009254]";phosphotransferase activity, alcohol group as acceptor [GO:0016773];"ATP binding [GO:0005524]	+	10	13	10	6	9	7	9	7	11	12	15	12
27.9729	28.7495	27.7077	27.7965	29.1831	29.0191	28.9336	28.763	29.1713	28.1855	28.4302	28.0323	29.1797	28.9578	29.1059	28.8228	28.2956	28.2709	27.9864	28.3386	28.8976	28.5399	29.3492	28.5796	28.215	29.2917	28.1564	28.5232	28.9432	28.9178	28.8405	28.9898	Burkholderia cenocepacia (strain ATCC BAA-245 / DSM 16553 / LMG 16656 / NCTC 13227 / J2315 / CF5610)	Putative iron-sulfur cluster insertion protein ErpA	erpA BceJ2315_32850 BCAL3346	BCAL3346	metal ion binding [GO:0046872];protein maturation by iron-sulfur cluster transfer [GO:0097428];structural molecule activity [GO:0005198];iron-sulfur cluster binding [GO:0051536]	+	5	4	4	7	8	4	9	7	7	4	4	5
34.1376	33.8819	34.1956	34.2814	34.0007	34.0306	33.8877	33.8941	33.5417	34.251	34.0222	34.0042	33.9355	33.9128	33.99	33.8166	33.912	34.0418	33.9858	33.973	33.382	33.8881	33.399	33.8175	33.7862	33.5596	33.719	33.7808	33.7339	33.8053	33.6899	33.6639	Burkholderia cenocepacia (strain ATCC BAA-245 / DSM 16553 / LMG 16656 / NCTC 13227 / J2315 / CF5610)	30S ribosomal protein S9	rpsI BceJ2315_32860 BCAL3347	BCAL3347	structural constituent of ribosome [GO:0003735];translation [GO:0006412];ribosome [GO:0005840]	+	27	27	26	35	29	31	34	28	35	34	42	41
32.6978	32.2896	32.6919	32.6359	32.471	32.5856	32.5661	32.5221	32.1471	32.4664	32.6819	32.4224	32.4984	32.4499	32.4898	32.4501	32.3216	32.4415	32.4336	32.4841	31.912	32.2108	31.9863	32.3389	32.0945	32.0747	32.2159	32.3665	32.2722	32.3224	32.2176	32.3024	Burkholderia cenocepacia (strain ATCC BAA-245 / DSM 16553 / LMG 16656 / NCTC 13227 / J2315 / CF5610)	50S ribosomal protein L13	rplM BceJ2315_32870 BCAL3348	BCAL3348	structural constituent of ribosome [GO:0003735];translation [GO:0006412];ribosome [GO:0005840]	+	19	19	20	16	19	18	20	18	15	18	17	19
30.5473	30.3462	30.5361	30.5252	30.6596	30.7539	30.7216	30.7219	30.423	30.7042	30.6679	30.6996	30.6685	30.6213	30.6973	30.7033	30.4532	30.4287	30.4375	30.4513	30.4211	30.704	30.5054	30.6903	30.5281	30.3583	30.4745	30.4687	30.6097	30.572	30.5882	30.5298	Burkholderia cenocepacia (strain ATCC BAA-245 / DSM 16553 / LMG 16656 / NCTC 13227 / J2315 / CF5610)	Leucine--tRNA ligase (EC 6.1.1.4) (Leucyl-tRNA synthetase) (LeuRS)	leuS BceJ2315_33110 BCAL3373	BCAL3373	aminoacyl-tRNA editing activity [GO:0002161];ATP binding [GO:0005524];leucine-tRNA ligase activity [GO:0004823];leucyl-tRNA aminoacylation [GO:0006429];cytoplasm [GO:0005737]	+	81	69	87	79	94	86	97	100	77	82	77	84
30.1024	30.0793	30.0734	30.1881	30.52	30.5068	30.4567	30.4339	30.1733	30.2384	30.2477	30.3415	30.5704	30.6253	30.6287	30.6377	30.2585	30.3434	30.1266	30.3997	30.4954	30.6362	30.6284	30.6148	30.3939	30.3741	30.3758	30.3728	30.7582	30.8107	30.6968	30.6284	Burkholderia cenocepacia (strain ATCC BAA-245 / DSM 16553 / LMG 16656 / NCTC 13227 / J2315 / CF5610)	4-hydroxy-tetrahydrodipicolinate reductase (HTPA reductase) (EC 1.17.1.8)	dapB BceJ2315_33140 BCAL3376	BCAL3376	4-hydroxy-tetrahydrodipicolinate reductase [GO:0008839];diaminopimelate biosynthetic process [GO:0019877];lysine biosynthetic process via diaminopimelate [GO:0009089];cytoplasm [GO:0005737]	+	13	13	15	15	22	22	20	19	17	17	14	17
31.5186	31.3001	31.4083	31.417	30.3456	30.1951	30.4449	30.331	31.0254	31.0257	31.3664	31.3458	30.6936	30.4596	30.2882	30.5154	31.54	31.5	31.3729	31.2727	30.514	30.4859	30.3201	30.7191	31.138	30.9549	31.1576	31.15	30.6226	30.7688	30.6317	30.5313	Burkholderia cenocepacia (strain ATCC BAA-245 / DSM 16553 / LMG 16656 / NCTC 13227 / J2315 / CF5610)	ATP synthase subunit b (ATP synthase F(0) sector subunit b) (ATPase subunit I) (F-type ATPase subunit b) (F-ATPase subunit b)	atpF BceJ2315_00320 BCAL0032	BCAL0032	ATP synthesis coupled proton transport [GO:0015986]";hydrogen ion transmembrane transporter activity [GO:0015078];plasma membrane [GO:0005886];proton-transporting ATP synthase complex, coupling factor F(o) [GO:0045263];"integral component of membrane [GO:0016021]	+	28	22	28	24	22	22	28	21	23	24	21	20
31.9477	31.8955	31.8981	31.867	31.077	30.9249	31.0229	31.0776	31.7983	31.9057	31.7961	31.8775	30.9162	30.7598	30.8663	30.9546	31.8595	31.8323	31.9033	31.8382	30.9902	31.0187	31.1803	30.9205	31.6081	31.7602	31.3668	31.706	31.1182	31.1573	31.0674	31.1463	Burkholderia cenocepacia (strain ATCC BAA-245 / DSM 16553 / LMG 16656 / NCTC 13227 / J2315 / CF5610)	ATP synthase subunit delta (ATP synthase F(1) sector subunit delta) (F-type ATPase subunit delta) (F-ATPase subunit delta)	atpH BceJ2315_00330 BCAL0033	BCAL0033	ATP synthesis coupled proton transport [GO:0015986]";proton-transporting ATP synthase activity, rotational mechanism [GO:0046933];proton-transporting ATP synthase complex, catalytic core F(1) [GO:0045261];"plasma membrane [GO:0005886]	+	25	27	34	28	26	25	26	28	26	27	27	31
33.8085	33.7219	33.7665	33.7459	32.998	32.8074	32.9228	32.8679	33.5471	33.6755	33.5574	33.705	32.8477	32.8596	32.8529	32.9172	33.8794	33.8537	33.7619	33.8064	33.1061	33.1003	33.0422	33.1766	33.6819	33.6676	33.6173	33.6254	33.1815	33.1396	33.1106	32.9793	Burkholderia cenocepacia (strain ATCC BAA-245 / DSM 16553 / LMG 16656 / NCTC 13227 / J2315 / CF5610)	ATP synthase subunit alpha (EC 3.6.3.14) (ATP synthase F1 sector subunit alpha) (F-ATPase subunit alpha)	atpA BceJ2315_00340 BCAL0034	BCAL0034	ATP binding [GO:0005524];ATP synthesis coupled proton transport [GO:0015986]";proton-transporting ATP synthase activity, rotational mechanism [GO:0046933];proton-transporting ATP synthase complex, catalytic core F(1) [GO:0045261];"plasma membrane [GO:0005886]	+	119	115	120	115	93	96	99	114	112	100	115	111
31.8151	31.6786	31.7241	31.7469	30.8541	30.7527	30.9205	30.8067	31.5694	31.5553	31.7769	31.5425	30.8452	30.7299	30.8372	30.8021	31.8107	31.7181	31.7679	31.675	30.9607	30.9804	30.9503	31.1155	31.5861	31.7034	31.4969	31.6839	30.9646	31.0438	31.0138	30.963	Burkholderia cenocepacia (strain ATCC BAA-245 / DSM 16553 / LMG 16656 / NCTC 13227 / J2315 / CF5610)	ATP synthase gamma chain (ATP synthase F1 sector gamma subunit) (F-ATPase gamma subunit)	atpG BceJ2315_00350 BCAL0035	BCAL0035	ATP synthesis coupled proton transport [GO:0015986]";proton-transporting ATP synthase activity, rotational mechanism [GO:0046933];proton-transporting ATP synthase complex, catalytic core F(1) [GO:0045261];"plasma membrane [GO:0005886]	+	24	25	23	27	22	15	26	21	26	27	30	26
33.9309	33.8139	33.8191	33.8634	32.9557	32.8178	32.9541	32.891	33.5765	33.7899	33.715	33.7383	32.9505	32.8081	32.9224	32.9241	33.9758	33.8241	33.8723	33.8758	33.0504	33.0503	33.0532	33.1963	33.6923	33.7583	33.686	33.7465	33.1607	33.1511	33.121	33.0652	Burkholderia cenocepacia (strain ATCC BAA-245 / DSM 16553 / LMG 16656 / NCTC 13227 / J2315 / CF5610)	ATP synthase subunit beta (EC 3.6.3.14) (ATP synthase F1 sector subunit beta) (F-ATPase subunit beta)	atpD BceJ2315_00360 BCAL0036	BCAL0036	ATP binding [GO:0005524];ATP synthesis coupled proton transport [GO:0015986]";proton-transporting ATP synthase activity, rotational mechanism [GO:0046933];proton-transporting ATP synthase complex, catalytic core F(1) [GO:0045261];"plasma membrane [GO:0005886]	+	172	160	151	152	117	103	112	120	141	153	153	142
32.6284	32.5134	32.6379	32.6568	31.8886	31.7424	31.9231	31.7546	32.5281	32.5553	32.5011	32.6608	31.7544	31.8318	31.8238	31.8483	32.8401	32.652	32.6035	32.623	32.0249	31.9748	31.9738	32.1568	32.4969	32.4025	32.6413	32.6139	32.0062	32.0575	31.9881	31.8607	Burkholderia cenocepacia (strain ATCC BAA-245 / DSM 16553 / LMG 16656 / NCTC 13227 / J2315 / CF5610)	ATP synthase epsilon chain (ATP synthase F1 sector epsilon subunit) (F-ATPase epsilon subunit)	atpC BceJ2315_00370 BCAL0037	BCAL0037	ATP synthesis coupled proton transport [GO:0015986]";proton-transporting ATP synthase activity, rotational mechanism [GO:0046933];proton-transporting ATP synthase complex, catalytic core F(1) [GO:0045261];"plasma membrane [GO:0005886]	+	13	11	13	20	12	15	15	12	17	21	14	16
30.1985	29.9802	30.0998	30.1676	30.5099	30.5327	30.548	30.5353	29.7199	30.2454	29.9805	30.3579	30.5285	30.3561	30.4784	30.72	29.8597	29.6891	29.6717	29.6108	29.5936	30.2703	29.2282	30.3179	29.7521	29.2964	29.6913	29.519	30.3332	30.3136	30.3487	30.1603	Burkholderia cenocepacia (strain ATCC BAA-245 / DSM 16553 / LMG 16656 / NCTC 13227 / J2315 / CF5610)	Uroporphyrinogen decarboxylase (UPD) (URO-D) (EC 4.1.1.37)	hemE BceJ2315_00400 BCAL0040	BCAL0040	protoporphyrinogen IX biosynthetic process [GO:0006782];uroporphyrinogen decarboxylase activity [GO:0004853];cytoplasm [GO:0005737]	+	21	15	24	19	19	20	20	21	21	20	27	18
31.1781	31.2982	31.2009	31.1183	30.9458	30.6357	30.7229	30.5399	31.5334	31.5807	31.6411	31.6515	30.7195	30.8064	30.8603	30.5892	31.2134	31.139	31.1384	31.2224	30.7	30.6942	31.1126	30.9095	31.1483	31.3156	31.3929	31.2819	30.7808	30.8077	30.7839	30.5981	Burkholderia cenocepacia (strain ATCC BAA-245 / DSM 16553 / LMG 16656 / NCTC 13227 / J2315 / CF5610)	Glycine dehydrogenase (decarboxylating) (EC 1.4.4.2) (Glycine cleavage system P-protein) (Glycine decarboxylase) (Glycine dehydrogenase (aminomethyl-transferring))	gcvP BceJ2315_00730 BCAL0073	BCAL0073	glycine catabolic process [GO:0006546];glycine dehydrogenase (decarboxylating) activity [GO:0004375]	+	68	84	76	67	66	66	78	68	84	89	85	88
30.7429	30.7271	30.5377	30.2445	29.9155	30.0347	30.2387	30.2445	31.2548	24.9379	31.0904	30.8357	30.6151	29.8128	30.2166	29.8606	30.7619	30.4082	30.3271	30.5137	30.571	29.9335	31.0147	30.0946	30.5404	30.9484	30.5485	30.7139	30.5608	30.4604	30.5978	30.4984	Burkholderia cenocepacia (strain ATCC BAA-245 / DSM 16553 / LMG 16656 / NCTC 13227 / J2315 / CF5610)	Glycine cleavage system H protein	gcvH BceJ2315_00740 BCAL0074	BCAL0074	glycine decarboxylation via glycine cleavage system [GO:0019464];glycine cleavage complex [GO:0005960]		8	15	6	2	7	6	10	3	24	6	14	7
30.8598	30.7432	30.9574	30.8729	30.007	29.9838	29.9574	29.9311	31.1473	31.1675	31.389	31.205	29.8974	29.9404	29.9766	29.7422	30.7711	30.5298	30.6233	30.6249	29.7765	29.8902	30.2749	29.9868	30.531	30.5772	30.791	30.7557	29.7516	29.8156	29.919	29.9087	Burkholderia cenocepacia (strain ATCC BAA-245 / DSM 16553 / LMG 16656 / NCTC 13227 / J2315 / CF5610)	Aminomethyltransferase (EC 2.1.2.10) (Glycine cleavage system T protein)	gcvT BceJ2315_00750 BCAL0075	BCAL0075	glycine catabolic process [GO:0006546];transaminase activity [GO:0008483];aminomethyltransferase activity [GO:0004047]	+	37	26	32	28	19	23	21	27	41	33	55	39
34.6126	34.5798	34.6301	34.5943	33.6031	33.4933	33.6123	33.5013	34.6556	34.5913	34.5321	34.5371	33.8116	33.7509	33.7956	33.8856	34.566	34.5706	34.6084	34.6366	34.0644	33.9508	34.0047	34.0302	34.8048	34.8002	34.7866	34.7574	34.2941	34.2671	34.2476	34.1802	Burkholderia cenocepacia (strain ATCC BAA-245 / DSM 16553 / LMG 16656 / NCTC 13227 / J2315 / CF5610)	Malate dehydrogenase (EC 1.1.1.37)	mdh BceJ2315_44200 BCAM0965	BCAM0965	carbohydrate metabolic process [GO:0005975];malate metabolic process [GO:0006108];tricarboxylic acid cycle [GO:0006099];L-malate dehydrogenase activity [GO:0030060]	+	172	178	186	165	117	117	118	113	171	161	162	158
29.5269	29.5819	29.661	29.6165	29.6382	29.5671	29.495	29.6288	29.7476	29.8892	29.7346	29.7802	29.225	29.2247	29.2145	29.2809	29.3961	29.565	29.5866	29.5169	29.4905	29.5576	29.4887	29.5582	29.8196	29.8468	29.852	29.9184	29.4357	29.3334	29.3723	29.2544	Burkholderia cenocepacia (strain ATCC BAA-245 / DSM 16553 / LMG 16656 / NCTC 13227 / J2315 / CF5610)	Tryptophan synthase alpha chain (EC 4.2.1.20)	trpA BceJ2315_44490 BCAM0993	BCAM0993	tryptophan synthase activity [GO:0004834]	+	16	14	11	14	17	17	17	20	19	20	22	12
29.2307	29.7478	29.3754	29.256	29.9587	29.9013	29.7717	29.9532	29.9436	29.7888	29.7115	29.5659	29.5389	29.6818	29.6304	29.5199	29.2459	29.4133	29.201	29.4153	30.1572	29.7684	30.125	29.733	29.5823	29.739	29.5737	29.5661	29.492	29.4766	29.524	29.5673	Burkholderia cenocepacia (strain ATCC BAA-245 / DSM 16553 / LMG 16656 / NCTC 13227 / J2315 / CF5610)					+	6	12	10	11	11	15	11	10	13	11	9	13
29.3123	29.2752	28.9947	29.2386	28.7997	28.3297	28.7194	28.5299	30.0717	30.0033	30.1456	30.097	29.1043	28.9186	29.085	28.8568	30.044	29.9253	29.9112	29.8891	29.7358	29.5088	29.8799	29.6646	30.5339	30.4429	30.5671	30.4803	29.5999	29.7325	29.7206	29.56	Burkholderia cenocepacia (strain ATCC BAA-245 / DSM 16553 / LMG 16656 / NCTC 13227 / J2315 / CF5610)	L-threonine 3-dehydrogenase (TDH) (EC 1.1.1.103)	tdh BceJ2315_34810 BCAM0011	BCAM0011	L-threonine 3-dehydrogenase activity [GO:0008743];L-threonine catabolic process to glycine [GO:0019518];zinc ion binding [GO:0008270];cytoplasm [GO:0005737]	+	13	11	11	14	7	11	13	11	23	16	16	21
30.5951	31.0213	30.7395	30.7136	31.5493	31.4879	31.3432	31.4805	31.5825	31.2186	31.3036	31.1506	31.5476	31.6064	31.6787	31.6043	31.131	31.302	31.2512	31.2635	31.2585	30.8774	31.4163	30.8018	31.5765	31.8573	31.637	31.6212	31.1043	31.1073	31.218	31.2119	Burkholderia cenocepacia (strain ATCC BAA-245 / DSM 16553 / LMG 16656 / NCTC 13227 / J2315 / CF5610)	Probable acetoacetate decarboxylase (AAD) (ADC) (EC 4.1.1.4)	adc BceJ2315_34930 BCAM0023	BCAM0023	acetoacetate decarboxylase activity [GO:0047602]	+	23	25	22	22	27	30	28	38	36	20	27	18
28.7292	28.7906	28.6312	28.6611	27.7909	27.6289	27.6214	27.6763	28.8424	28.7433	28.747	28.7042	27.6534	27.6406	27.7297	27.3844	28.3476	28.4905	28.3834	28.4135	27.5669	27.3491	27.3736	27.515	28.0044	28.3439	28.3112	28.0505	27.2995	27.1382	27.1054	27.1024	Burkholderia cenocepacia (strain ATCC BAA-245 / DSM 16553 / LMG 16656 / NCTC 13227 / J2315 / CF5610)	NAD/NADP-dependent betaine aldehyde dehydrogenase (BADH) (EC 1.2.1.8)	betB BceJ2315_57780 BCAM2342	BCAM2342	glycine betaine biosynthetic process from choline [GO:0019285];metal ion binding [GO:0046872];betaine-aldehyde dehydrogenase activity [GO:0008802]	+	22	18	16	9	7	8	8	6	13	18	16	15
27.6408	27.3105	27.3912	26.9929	26.5507	26.7075	25.8608	26.5067	27.442	27.4572	27.2965	27.479	26.3542	26.379	25.8539	26.3788	27.4492	27.3124	26.9392	27.0078	26.5181	25.4485	26.5315	25.4305	27.2406	27.5382	27.1935	27.0785	25.8189	25.9789	25.3336	26.1022	Burkholderia cenocepacia (strain ATCC BAA-245 / DSM 16553 / LMG 16656 / NCTC 13227 / J2315 / CF5610)	Oxygen-dependent choline dehydrogenase (CDH) (CHD) (EC 1.1.99.1) (Betaine aldehyde dehydrogenase) (BADH) (EC 1.2.1.8)	betA BceJ2315_57790 BCAM2343	BCAM2343	choline dehydrogenase activity [GO:0008812];flavin adenine dinucleotide binding [GO:0050660];glycine betaine biosynthetic process from choline [GO:0019285];betaine-aldehyde dehydrogenase activity [GO:0008802]	+	15	16	11	16	10	11	10	11	17	14	18	13
29.0141	29.4708	29.1344	29.1798	29.7772	29.7035	29.6967	29.6552	30.275	30.0545	30.1374	30.0955	29.7608	29.5872	29.6374	29.6417	29.2346	29.3341	29.1541	29.2612	30.0849	29.9614	30.3202	29.865	30.1855	30.7273	30.3546	30.4454	29.7942	29.9036	29.8736	30.0069	Burkholderia cenocepacia (strain ATCC BAA-245 / DSM 16553 / LMG 16656 / NCTC 13227 / J2315 / CF5610)	NH(3)-dependent NAD(+) synthetase (EC 6.3.1.5)	nadE BceJ2315_59160 BCAM2476	BCAM2476	metal ion binding [GO:0046872];NAD biosynthetic process [GO:0009435];NAD+ synthase (glutamine-hydrolyzing) activity [GO:0003952];NAD+ synthase activity [GO:0008795];ATP binding [GO:0005524]	+	11	15	11	8	14	13	15	14	15	12	16	12
26.6622	27.571	26.9392	27.0938	27.1904	26.2427	27.4265	27.3876	27.5366	27.2415	26.8406	26.9646	27.5128	26.9713	27.2852	27.2912	26.6814	26.603	26.9491	26.5823	26.1113	24.2066	26.5673	25.4207	26.551	27.0442	26.6025	26.4926	25.4099	26.0591	26.6899	26.8185	Burkholderia cenocepacia (strain ATCC BAA-245 / DSM 16553 / LMG 16656 / NCTC 13227 / J2315 / CF5610)	1-aminocyclopropane-1-carboxylate deaminase (ACC deaminase) (ACCD) (EC 3.5.99.7)	acdS BceJ2315_38460 BCAM0385	BCAM0385	amine catabolic process [GO:0009310];pyridoxal phosphate binding [GO:0030170];1-aminocyclopropane-1-carboxylate deaminase activity [GO:0008660]	+	4	4	4	4	4	2	4	5	2	1	2	0
29.1516	29.1734	29.1033	29.1482	28.5031	28.2451	28.5184	28.5954	29.3624	29.247	29.0518	29.1472	28.5232	28.5297	28.5925	28.5985	28.9077	28.9796	28.7942	28.8253	28.5985	28.7429	28.9197	28.7971	28.8978	29.1228	28.9293	28.9378	28.7745	28.7974	28.7931	28.7989	Burkholderia cenocepacia (strain ATCC BAA-245 / DSM 16553 / LMG 16656 / NCTC 13227 / J2315 / CF5610)	Selenide, water dikinase (EC 2.7.9.3) (Selenium donor protein) (Selenophosphate synthase)	selD BceJ2315_59980 BCAM2558	BCAM2558	selenide, water dikinase activity [GO:0004756];selenocysteine biosynthetic process [GO:0016260]";"ATP binding [GO:0005524]	+	18	14	14	14	9	11	12	12	17	16	15	12
24.8331	26.3281	25.179	24.9006	26.7989	25.8173	25.6639	25.73	25.0078	26.6802	25.2476	26.08	25.673	26.4146	26.1726	24.8887	25.4248	24.8414	24.665	25.9732	26.7535	25.869	26.6516	25.1772	24.8533	25.5086	25.2831	25.7182	25.3723	25.1312	24.7904	26.5902	Burkholderia cenocepacia (strain ATCC BAA-245 / DSM 16553 / LMG 16656 / NCTC 13227 / J2315 / CF5610)	Recombination-associated protein RdgC	rdgC BceJ2315_50070 BCAM1558	BCAM1558	DNA recombination [GO:0006310];nucleoid [GO:0009295];cytoplasm [GO:0005737]		1	1	2	1	7	3	1	4	3	2	3	3
30.7451	30.5803	30.5563	30.6507	31.0388	31.1122	31.1566	31.0775	30.617	30.8234	30.8611	30.8587	31.1583	31.019	31.1054	31.1613	30.6063	30.4511	30.4906	30.5288	30.9638	30.9695	30.9381	31.0193	30.5379	30.6468	30.6232	30.6189	30.9711	30.9906	30.9088	30.9815	Burkholderia cenocepacia (strain ATCC BAA-245 / DSM 16553 / LMG 16656 / NCTC 13227 / J2315 / CF5610)	Enoyl-[acyl-carrier-protein] reductase [NADH] (ENR) (EC 1.3.1.9)	fabV BceJ2315_60880 BCAM2650	BCAM2650	fatty acid biosynthetic process [GO:0006633];enoyl-[acyl-carrier-protein] reductase (NADH) activity [GO:0004318]	+	37	33	33	36	37	55	48	48	39	42	33	38
24.547	29.7013	26.4784	26.1581	24.6967	24.2714	26.1786	25.2895	28.827	25.1806	25.6631	25.8391	25.663	25.9249	24.8014	25.4074	24.705	27.5426	27.0616	27.2836	29.7037	26.41	29.6769	24.9996	27.1871	28.0335	26.0318	25.5371	26.1121	26.8253	26.2015	25.6028	Burkholderia cenocepacia (strain ATCC BAA-245 / DSM 16553 / LMG 16656 / NCTC 13227 / J2315 / CF5610)	Putative hydro-lyase BceJ2315_40370 (EC 4.2.1.-)	BceJ2315_40370 BCAM0576	BCAM0576	lyase activity [GO:0016829]		0	9	4	1	0	3	0	1	10	2	2	3
29.1616	29.0892	29.2133	29.2872	29.1926	29.0012	29.0237	28.973	29.2713	29.4557	29.244	29.1861	29.0506	29.1391	29.0802	29.0181	29.2434	29.4684	29.0712	29.3298	29.0821	28.9417	29.2897	28.8923	29.3623	29.5939	29.4895	29.5576	29.1166	29.143	29.0829	29.2349	Burkholderia cenocepacia (strain ATCC BAA-245 / DSM 16553 / LMG 16656 / NCTC 13227 / J2315 / CF5610)	Ureidoglycolate lyase (UGL) (EC 4.3.2.3) (Ureidoglycolase) (Ureidoglycolatase) (Ureidoglycolate hydrolase)	BceJ2315_61450 BCAM2707	BCAM2707	nucleotide metabolic process [GO:0009117];urate catabolic process [GO:0019628];ureidoglycolate lyase activity [GO:0050385];metal ion binding [GO:0046872]	+	7	7	9	4	8	13	8	4	11	3	5	3
29.539	29.1397	29.5154	29.4578	30.2655	30.2647	30.4265	30.3049	29.4372	29.6359	29.5784	29.6582	30.2562	30.2165	30.0752	30.2666	29.5241	29.2109	29.3973	29.389	30.1351	30.2963	30.0701	30.3805	29.5972	29.4797	29.6338	29.7852	30.2104	30.1902	30.2058	30.2549	Burkholderia cenocepacia (strain ATCC BAA-245 / DSM 16553 / LMG 16656 / NCTC 13227 / J2315 / CF5610)	Pyrimidine/purine nucleoside phosphorylase (EC 2.4.2.2) (Adenosine phosphorylase) (Cytidine phosphorylase) (Guanosine phosphorylase) (EC 2.4.2.15) (Inosine phosphorylase) (Thymidine phosphorylase) (EC 2.4.2.4) (Uridine phosphorylase) (EC 2.4.2.3) (Xanthosine phosphorylase)	ppnP BceJ2315_51760 BCAM1727	BCAM1727	pyrimidine-nucleoside phosphorylase activity [GO:0016154];thymidine phosphorylase activity [GO:0009032];uridine phosphorylase activity [GO:0004850];guanosine phosphorylase activity [GO:0047975]	+	8	13	9	7	18	11	12	10	10	8	10	11
28.2543	28.2659	27.1944	28.3771	28.8038	28.7458	28.7691	28.8681	28.5747	28.6542	28.3556	28.3425	28.531	28.5673	28.5431	28.9351	28.1585	28.1818	28.3953	27.9996	28.384	28.6608	28.5377	28.6025	28.2766	28.2196	27.9757	28.2326	28.8468	28.7052	28.588	28.7097	Burkholderia cenocepacia (strain ATCC BAA-245 / DSM 16553 / LMG 16656 / NCTC 13227 / J2315 / CF5610)	UPF0502 protein BceJ2315_62050	BceJ2315_62050 BCAM2767	BCAM2767		+	6	2	6	6	7	7	10	11	7	7	2	3
32.2448	32.1087	32.1637	32.129	30.9871	30.7903	30.9782	30.9019	31.7659	31.9565	31.9509	32.043	31.0319	30.9934	31.0125	31.0217	31.909	32.0279	32.0225	32.0098	30.5252	30.6273	30.5333	30.8279	31.8228	31.6009	31.7655	31.792	30.7876	30.8346	30.8178	30.8354	Burkholderia cenocepacia (strain ATCC BAA-245 / DSM 16553 / LMG 16656 / NCTC 13227 / J2315 / CF5610)	Argininosuccinate synthase (EC 6.3.4.5) (Citrulline--aspartate ligase)	argG BceJ2315_42060 BCAM0746	BCAM0746	arginine biosynthetic process [GO:0006526];argininosuccinate synthase activity [GO:0004055];ATP binding [GO:0005524];protein homodimerization activity [GO:0042803];cytoplasm [GO:0005737]	+	83	72	79	79	60	54	59	59	63	71	73	70
28.6925	28.6523	28.8417	28.8305	29.2594	29.2573	29.1705	29.272	28.9796	29.2266	29.1972	29.1225	29.1514	29.1424	29.1977	29.085	28.4793	28.3587	28.3588	28.5393	28.9125	29.0942	29.0611	29.1199	28.802	28.9466	28.8167	28.8842	29.0058	28.9846	29.0373	29.0261	Burkholderia cenocepacia (strain ATCC BAA-245 / DSM 16553 / LMG 16656 / NCTC 13227 / J2315 / CF5610)	Homoserine kinase (HK) (HSK) (EC 2.7.1.39)	thrB BceJ2315_43540 BCAM0899	BCAM0899	homoserine kinase activity [GO:0004413];threonine biosynthetic process [GO:0009088];ATP binding [GO:0005524]	+	10	9	12	15	17	16	16	16	11	14	13	15
30.8117	30.7558	30.8818	30.7916	30.5382	30.4616	30.2931	30.4622	30.6661	30.8939	30.6984	30.5012	30.1909	30.3554	30.4399	30.2652	30.5565	30.901	30.6948	30.9076	30.3863	30.2957	30.6918	30.4736	30.5565	30.8618	30.7402	30.4628	30.4466	30.3763	30.3764	30.4	Burkholderia cenocepacia (strain ATCC BAA-245 / DSM 16553 / LMG 16656 / NCTC 13227 / J2315 / CF5610)	1-deoxy-D-xylulose-5-phosphate synthase (EC 2.2.1.7) (1-deoxyxylulose-5-phosphate synthase) (DXP synthase) (DXPS)	dxs BceJ2315_43660 BCAM0911	BCAM0911	1-deoxy-D-xylulose 5-phosphate biosynthetic process [GO:0052865];metal ion binding [GO:0046872];terpenoid biosynthetic process [GO:0016114];thiamine biosynthetic process [GO:0009228];1-deoxy-D-xylulose-5-phosphate synthase activity [GO:0008661]	+	33	43	31	42	31	29	27	32	33	31	38	26
27.8315	27.3344	27.9723	27.9074	28.2595	28.4208	28.2378	28.1947	28.2701	28.3094	28.2449	27.9986	28.1012	28.0373	28.2606	28.0696	27.937	27.8206	27.7346	28.0574	28.0822	28.1869	28.0149	28.2044	28.015	27.9961	28.262	28.1424	28.1839	28.0697	28.217	28.0074	Burkholderia cenocepacia (strain ATCC BAA-245 / DSM 16553 / LMG 16656 / NCTC 13227 / J2315 / CF5610)	tRNA N6-adenosine threonylcarbamoyltransferase (EC 2.3.1.234) (N6-L-threonylcarbamoyladenine synthase) (t(6)A synthase) (t(6)A37 threonylcarbamoyladenosine biosynthesis protein TsaD) (tRNA threonylcarbamoyladenosine biosynthesis protein TsaD)	tsaD gcp BceJ2315_43680 BCAM0913	BCAM0913	metal ion binding [GO:0046872];metalloendopeptidase activity [GO:0004222];N(6)-L-threonylcarbamoyladenine synthase [GO:0061711];tRNA threonylcarbamoyladenosine modification [GO:0002949];cytoplasm [GO:0005737]	+	5	2	2	2	4	8	5	2	1	5	2	4
25.6571	29.0109	25.7913	25.5723	24.1728	26.1654	25.6358	25.5255	29.582	27.9798	28.9343	27.9437	24.9209	25.6874	25.8311	25.5993	26.9714	26.9011	27.2781	25.6735	27.6032	25.6171	28.49	25.9071	28.307	29.7532	28.8712	29.0603	25.92	26.8423	25.4346	25.9641	Burkholderia cenocepacia (strain ATCC BAA-245 / DSM 16553 / LMG 16656 / NCTC 13227 / J2315 / CF5610)	Deoxyribose-phosphate aldolase (DERA) (EC 4.1.2.4) (2-deoxy-D-ribose 5-phosphate aldolase) (Phosphodeoxyriboaldolase) (Deoxyriboaldolase)	deoC BceJ2315_68620 BCAS0598	BCAS0598	deoxyribonucleotide catabolic process [GO:0009264];deoxyribose phosphate catabolic process [GO:0046386];deoxyribose-phosphate aldolase activity [GO:0004139];cytoplasm [GO:0005737]	+	2	5	2	2	0	2	2	0	3	3	0	4
26.6182	27.7738	26.6391	26.296	26.7403	26.0611	25.3708	26.7452	27.7809	27.387	27.1599	25.9649	25.1262	26.1136	26.45	24.4196	24.7414	26.9617	27.0945	26.9822	27.3493	24.4642	27.3925	25.3781	27.5032	27.8234	27.1008	27.1931	25.902	26.3955	26.6438	24.614	Burkholderia cenocepacia (strain ATCC BAA-245 / DSM 16553 / LMG 16656 / NCTC 13227 / J2315 / CF5610)	Thymidine phosphorylase (EC 2.4.2.4) (TdRPase)	deoA BceJ2315_69820 BCAS0729	BCAS0729	pyrimidine nucleobase metabolic process [GO:0006206];pyrimidine nucleoside metabolic process [GO:0006213];pyrimidine-nucleoside phosphorylase activity [GO:0016154];thymidine phosphorylase activity [GO:0009032];phosphorylase activity [GO:0004645]		1	3	2	1	6	1	1	0	9	2	2	1
30.014	30.4666	29.8608	30.0107	29.33	29.4047	29.6312	29.6664	30.3435	29.5992	29.8983	29.7626	30.172	29.7816	29.8939	30.0174	30.3298	30.0265	30.1321	30.0587	30.8981	29.8642	30.2556	29.7335	30.5419	30.658	30.3132	30.4192	30.2834	30.3884	30.3949	30.2321	Burkholderia cenocepacia (strain ATCC BAA-245 / DSM 16553 / LMG 16656 / NCTC 13227 / J2315 / CF5610)	NAD(P)H dehydrogenase (quinone) (EC 1.6.5.2) (Flavoprotein WrbA) (NAD(P)H:quinone oxidoreductase) (NQO)	BceJ2315_63650 BCAS0090	BCAS0090	NAD(P)H dehydrogenase (quinone) activity [GO:0003955];FMN binding [GO:0010181]	+	13	13	6	7	11	8	9	9	15	8	9	9
35.1441	35.1899	34.5965	34.5152	34.2669	35.4318	35.526	35.4959	36.6979	34.3111	35.9704	35.5382	33.8217	34.9359	34.8602	35.1167	35.0025	35.3343	34.8644	35.1514	34.9954	35.3184	35.3689	35.9925	36.1215	36.0314	36.1709	35.642	35.1557	35.6988	35.7357	35.9167	Pseudomonas putida OX=303					+	39	50	34	33	53	69	73	79	127	112	95	91
28.8148	29.6002	28.818	28.4753	27.6054	27.1163	27.3034	27.3876	29.672	28.5525	28.6847	28.7985	27.5391	27.8152	27.7369	27.4877	28.8494	28.5272	28.7048	28.6276	28.5671	27.2673	28.4655	27.5981	29.1021	29.9492	29.273	28.9686	27.646	27.7176	27.4528	27.5971	Burkholderia cenocepacia (strain ATCC BAA-245 / DSM 16553 / LMG 16656 / NCTC 13227 / J2315 / CF5610)	Putative sigma factor	BCAM0001	BCAM0001	DNA-templated transcription, initiation [GO:0006352]";sigma factor activity [GO:0016987];transcription factor activity, sequence-specific DNA binding [GO:0003700];"DNA binding [GO:0003677]	+	7	16	8	7	5	5	5	6	14	6	8	4
27.9346	28.1211	27.9631	28.1201	26.8367	26.7657	26.323	26.7858	28.3211	28.1213	27.8155	28.2004	26.6437	26.5187	26.0942	27.092	28.4494	28.2426	28.2303	28.1671	27.9669	27.6097	27.9495	27.8557	28.4626	28.6009	28.4057	28.2355	27.8334	27.6046	27.7786	27.6826	Burkholderia cenocepacia (strain ATCC BAA-245 / DSM 16553 / LMG 16656 / NCTC 13227 / J2315 / CF5610)	Uncharacterized protein	BCAS0001	BCAS0001	DNA replication initiation [GO:0006270];DNA-directed DNA polymerase activity [GO:0003887];extrachromosomal circular DNA [GO:0005727]	+	11	10	11	12	2	6	5	5	5	6	8	9
27.7371	27.827	28.7193	25.7914	27.9496	27.7005	28.3674	28.0617	28.6037	28.5117	28.5203	28.6241	27.5702	27.9511	27.6623	26.2237	28.4562	29.1091	28.7008	28.0855	29.0644	28.7868	29.3071	28.6293	29.0779	29.651	29.2219	29.2531	28.2887	28.0261	27.2198	28.5958	Burkholderia cenocepacia (strain ATCC BAA-245 / DSM 16553 / LMG 16656 / NCTC 13227 / J2315 / CF5610)	Putative partition protein	pBCA001	pBCA001		+	5	7	1	3	7	2	5	2	5	3	3	7
32.0194	31.7086	31.6469	31.7816	31.0839	31.4135	31.4012	31.2728	31.4726	31.475	32.0819	32.1636	31.795	31.3977	31.542	31.2001	32.0965	31.7377	31.8585	31.7189	31.0407	31.3189	30.9656	31.4359	31.7999	31.4516	31.8664	32.0229	31.3667	31.515	31.479	31.5288	Burkholderia cenocepacia (strain ATCC BAA-245 / DSM 16553 / LMG 16656 / NCTC 13227 / J2315 / CF5610)	MarR family regulatory protein	BCAL0003	BCAL0003	transcription factor activity, sequence-specific DNA binding [GO:0003700];transcription, DNA-templated [GO:0006351]";"DNA binding [GO:0003677]	+	28	18	22	25	18	14	26	19	20	20	22	21
28.558	28.8611	28.5489	28.4178	28.35	28.1382	28.2167	28.0802	28.9343	28.3668	28.1664	28.5709	28.155	27.8297	27.9417	28.3932	28.9414	28.8281	28.8983	28.9545	28.7349	28.4976	28.8152	28.6689	29.1529	29.5454	29.1456	29.0984	28.2687	28.4867	28.3625	28.569	Burkholderia cenocepacia (strain ATCC BAA-245 / DSM 16553 / LMG 16656 / NCTC 13227 / J2315 / CF5610)	Putative NADH-dependent flavin oxidoreductase	BCAL0005	BCAL0005	oxidoreductase activity [GO:0016491];FMN binding [GO:0010181]	+	7	8	9	8	6	9	7	6	11	6	13	6
27.9186	28.361	27.9291	28.0087	27.6496	27.3969	27.3331	27.4909	28.3479	27.9171	28.0269	27.8539	27.6515	27.342	27.3532	27.6964	28.4073	28.4658	28.1736	28.2904	27.6519	27.1923	27.476	27.3819	28.302	28.2231	28.2682	28.3533	27.691	27.8151	27.7411	27.3693	Burkholderia cenocepacia (strain ATCC BAA-245 / DSM 16553 / LMG 16656 / NCTC 13227 / J2315 / CF5610)	Uncharacterized protein	BCAL0006	BCAL0006		+	7	5	7	7	4	4	5	4	5	5	6	4
29.9908	30.6972	30.025	30.0011	30.4223	30.1959	30.2859	30.1067	30.5827	30.004	30.0724	29.9286	30.2655	30.2997	30.3502	30.4085	30.0503	30.204	30.1567	30.2454	31.0093	30.2187	30.9666	30.4233	30.1881	30.6294	30.1065	30.0781	30.4698	30.5785	30.5208	30.5567	Burkholderia cenocepacia (strain ATCC BAA-245 / DSM 16553 / LMG 16656 / NCTC 13227 / J2315 / CF5610)	Two-component regulatory system, response regulator protein	BCAL0008	BCAL0008	DNA binding [GO:0003677];phosphorelay signal transduction system [GO:0000160];regulation of transcription, DNA-templated [GO:0006355];transcription, DNA-templated [GO:0006351]";"intracellular [GO:0005622]		16	18	16	15	23	14	17	18	20	15	17	10
28.1545	28.2054	28.1888	28.4501	28.5927	28.4861	28.5889	28.3951	27.8968	28.1701	28.2753	25.5827	28.6852	28.6515	28.6317	28.8161	28.0749	25.1043	28.0757	27.8906	27.9677	28.3454	27.9493	28.334	27.8221	27.7188	27.7458	27.9506	28.0651	28.1721	28.2107	28.2418	Burkholderia cenocepacia (strain ATCC BAA-245 / DSM 16553 / LMG 16656 / NCTC 13227 / J2315 / CF5610)	AnsC family regulatory protein	BCAL0011	BCAL0011	sequence-specific DNA binding [GO:0043565];transcription factor activity, sequence-specific DNA binding [GO:0003700];transcription, DNA-templated [GO:0006351]";"intracellular [GO:0005622]		2	3	2	4	4	3	3	1	2	2	3	2
31.8188	31.823	31.7433	31.6696	30.9983	30.8218	31.0355	30.8797	31.0399	31.1208	31.1387	31.3071	31.0601	30.8069	30.8762	31.1525	31.5322	31.4173	31.4707	31.3959	30.7856	30.5631	30.3145	30.7665	30.9551	30.5174	30.8472	30.9359	30.7102	30.8362	30.7755	30.5365	Burkholderia cenocepacia (strain ATCC BAA-245 / DSM 16553 / LMG 16656 / NCTC 13227 / J2315 / CF5610)	Putative adenylate cyclase	BCAL0012	BCAL0012		+	15	15	14	10	8	14	11	12	14	8	12	8
28.2972	29.1739	28.3621	28.3653	25.6304	25.1667	26.4807	25.5415	27.0534	25.7313	26.0909	26.2757	25.2323	25.7987	25.399	25.67	28.8695	28.6825	28.7166	28.7718	26.6545	25.351	26.6426	25.7377	26.8097	27.5235	27.2076	26.9348	26.3688	25.2658	24.417	24.841	Burkholderia cenocepacia (strain ATCC BAA-245 / DSM 16553 / LMG 16656 / NCTC 13227 / J2315 / CF5610)	Putative branched-chain amino acid ABC transporter periplasmic substrate binding protein	BCAL0020	BCAL0020		+	14	12	9	11	0	0	0	0	8	5	4	5
29.4479	29.6253	29.375	29.4126	29.7562	29.5556	29.7286	29.5743	29.31	29.4034	29.2602	29.4692	29.626	29.674	29.6623	29.6074	29.5401	29.4855	29.4111	29.5179	29.9452	29.7367	29.826	29.7735	29.6049	29.8942	29.7044	29.6894	29.5388	29.6028	29.6882	29.734	Burkholderia cenocepacia (strain ATCC BAA-245 / DSM 16553 / LMG 16656 / NCTC 13227 / J2315 / CF5610)	Chromosome partitioning protein ParA	BCAL0026	BCAL0026		+	8	13	11	9	11	12	11	12	17	12	10	14
30.2138	30.6204	30.1898	30.3197	30.366	30.3321	30.2935	30.3146	30.1455	29.956	29.878	29.924	30.3201	30.2724	30.2177	30.3104	30.1857	30.1892	30.1756	30.1528	30.4377	30.1424	30.5235	30.0958	29.9244	30.1839	29.9648	29.8884	30.1316	30.1577	30.2141	30.0558	Burkholderia cenocepacia (strain ATCC BAA-245 / DSM 16553 / LMG 16656 / NCTC 13227 / J2315 / CF5610)	Chromosome partitioning protein ParB	BCAL0027	BCAL0027	DNA binding [GO:0003677]	+	28	30	24	28	22	19	24	21	15	14	14	13
29.9418	29.8564	29.5165	29.6993	28.1283	28.3079	28.8006	28.3439	29.967	29.3523	29.4153	29.7239	28.3203	28.1609	28.6864	28.1781	29.9689	29.9658	30.1799	30.022	28.3885	28.8039	28.7515	28.7691	29.6006	29.5591	29.5277	29.4571	28.5532	28.8244	28.6829	28.6587	Burkholderia cenocepacia (strain ATCC BAA-245 / DSM 16553 / LMG 16656 / NCTC 13227 / J2315 / CF5610)	ATP synthase subunit a (ATP synthase F0 sector subunit a) (F-ATPase subunit 6)	atpB BCAL0030	BCAL0030	ATP synthesis coupled proton transport [GO:0015986]";plasma membrane [GO:0005886];proton-transporting ATP synthase activity, rotational mechanism [GO:0046933];proton-transporting ATP synthase complex, coupling factor F(o) [GO:0045263];"integral component of membrane [GO:0016021]	+	5	5	5	4	3	4	4	3	4	5	4	6
31.7886	31.5987	31.59	31.5394	31.8168	31.9104	32.0488	32.0774	31.9177	31.8345	31.9575	31.9	31.9624	31.846	31.754	31.8887	31.4863	31.3351	31.4072	31.2912	31.7396	31.8547	31.8257	31.9605	31.4636	31.4766	31.5323	31.5073	31.7571	31.7926	31.684	31.8879	Burkholderia cenocepacia (strain ATCC BAA-245 / DSM 16553 / LMG 16656 / NCTC 13227 / J2315 / CF5610)	Orotate phosphoribosyltransferase (OPRT) (OPRTase) (EC 2.4.2.10)	pyrE BCAL0204	BCAL0204	'de novo' UMP biosynthetic process [GO:0044205];orotate phosphoribosyltransferase activity [GO:0004588];magnesium ion binding [GO:0000287]	+	21	24	26	21	27	25	30	28	22	22	24	32
30.9234	30.6957	30.8625	30.8519	31.5926	31.4714	31.5956	31.5404	30.7213	31.0948	30.9133	31.0172	30.8987	30.9859	31.0443	30.9107	30.5392	30.5975	30.4983	30.6256	31.3617	31.6215	31.4909	31.6072	30.6799	30.5639	30.733	30.6986	30.9093	30.9399	30.8563	30.8715	Burkholderia cenocepacia (strain ATCC BAA-245 / DSM 16553 / LMG 16656 / NCTC 13227 / J2315 / CF5610)	NADP-dependent malic enzyme (EC 1.1.1.40)	BCAL0205	BCAL0205	malate dehydrogenase (decarboxylating) (NADP+) activity [GO:0004473];malate metabolic process [GO:0006108]";metal ion binding [GO:0046872];NAD binding [GO:0051287];oxaloacetate decarboxylase activity [GO:0008948];transferase activity, transferring acyl groups [GO:0016746];"malate dehydrogenase (decarboxylating) (NAD+) activity [GO:0004471]	+	66	67	75	71	105	103	112	102	77	86	64	66
26.0143	28.5143	26.3122	26.3297	25.8143	25.6204	25.3928	24.8585	26.9803	26.9267	25.059	25.493	24.2868	24.5983	25.5278	25.6584	24.5152	27.21	25.0128	26.866	26.9243	25.5565	26.9446	25.3383	24.5907	26.27	25.0807	25.4271	25.15	24.9177	25.4375	25.6162	Burkholderia cenocepacia (strain ATCC BAA-245 / DSM 16553 / LMG 16656 / NCTC 13227 / J2315 / CF5610)	Putative pyruvate ferredoxin/flavodoxin oxidoreductase	BCAL0206	BCAL0206	thiamine pyrophosphate binding [GO:0030976]";"oxidoreductase activity, acting on the aldehyde or oxo group of donors [GO:0016903]		3	28	7	9	0	0	0	0	8	0	0	1
29.6074	31.8537	29.5861	29.5517	27.2184	28.4436	27.4843	28.1979	31.4284	29.4727	29.6641	29.0784	27.2445	26.7756	26.9861	27.2741	30.5999	30.421	30.3957	30.4696	31.7715	29.3323	31.2569	28.8332	30.6593	31.8832	30.8811	30.7856	29.0803	28.9405	29.3209	29.4543	Burkholderia cenocepacia (strain ATCC BAA-245 / DSM 16553 / LMG 16656 / NCTC 13227 / J2315 / CF5610)	4-hydroxyphenylpyruvic acid dioxygenase (EC 1.13.11.27)	hppD BCAL0207	BCAL0207	aromatic amino acid family metabolic process [GO:0009072];metal ion binding [GO:0046872];4-hydroxyphenylpyruvate dioxygenase activity [GO:0003868]	+	19	52	11	19	4	12	8	11	37	17	28	15
29.3701	29.3921	29.3273	29.3164	29.4647	29.5373	29.6167	29.5332	29.0345	29.4181	29.5266	29.6784	29.5027	29.4755	29.458	29.803	29.2544	29.0186	29.1058	28.9482	28.9384	29.4871	28.6172	29.3256	29.0519	28.662	28.8904	28.9111	29.2393	29.3632	29.4179	29.1885	Burkholderia cenocepacia (strain ATCC BAA-245 / DSM 16553 / LMG 16656 / NCTC 13227 / J2315 / CF5610)	TetR family regulatory protein	BCAL0210	BCAL0210	regulation of transcription, DNA-templated [GO:0006355];transcription, DNA-templated [GO:0006351]";"DNA binding [GO:0003677]	+	15	13	16	14	15	13	14	15	13	14	14	19
29.4469	29.3399	29.4266	29.5458	29.6847	29.6885	29.7565	29.7734	29.1199	29.6547	29.8387	29.9067	29.9639	29.8488	29.7413	29.9368	29.3978	29.1199	29.3461	29.057	29.0122	29.6844	28.7637	29.6283	29.1974	28.7437	29.2126	29.2088	29.5218	29.6079	29.632	29.5327	Burkholderia cenocepacia (strain ATCC BAA-245 / DSM 16553 / LMG 16656 / NCTC 13227 / J2315 / CF5610)	Uncharacterized protein	BCAL0211	BCAL0211		+	15	10	18	11	14	11	13	18	13	12	13	14
32.4225	32.5612	32.2132	32.1809	25.7103	25.3897	25.3323	23.8719	30.2183	30.0985	29.8914	29.9432	27.2128	26.5972	26.8692	26.5645	31.9046	31.5565	31.7205	31.6552	29.7955	28.4162	30.0373	27.8619	31.2842	31.7146	31.3044	31.3569	30.2712	30.2818	30.4006	30.3925	Burkholderia cenocepacia (strain ATCC BAA-245 / DSM 16553 / LMG 16656 / NCTC 13227 / J2315 / CF5610)	Putative phenylacetic acid degradation NADH oxidoreductase PaaE (EC 1.-.-.-)	paaE BCAL0212	BCAL0212	electron carrier activity [GO:0009055];metal ion binding [GO:0046872];oxidoreductase activity [GO:0016491];phenylacetate catabolic process [GO:0010124];transport [GO:0006810]";"2 iron, 2 sulfur cluster binding [GO:0051537]	+	68	69	59	56	1	1	2	1	32	21	29	24
27.845	28.5406	27.8895	27.6454	24.7296	26.211	25.7252	25.4769	25.7087	25.9853	24.2792	25.1623	24.1958	25.3704	26.4725	26.3744	27.6984	27.3621	27.3289	27.4669	25.651	26.9939	26.0329	24.8088	27.1256	28.0296	27.0715	27.1024	26.398	25.1885	25.3889	26.3369	Burkholderia cenocepacia (strain ATCC BAA-245 / DSM 16553 / LMG 16656 / NCTC 13227 / J2315 / CF5610)	Phenylacetic acid degradation protein PaaD	paaD BCAL0213	BCAL0213		+	7	9	9	6	0	0	0	0	2	0	0	0
32.1801	32.271	31.9917	31.9582	25.3094	25.1086	25.5622	26.0286	29.9508	29.6161	29.3461	29.3295	26.0088	24.8427	25.0433	26.245	31.5342	31.1046	31.6192	31.3241	29.3533	27.1852	29.9114	27.0537	30.8914	31.6168	30.9043	31.0965	30.0295	29.8818	29.8961	30.165	Burkholderia cenocepacia (strain ATCC BAA-245 / DSM 16553 / LMG 16656 / NCTC 13227 / J2315 / CF5610)	Phenylacetic acid degradation protein PaaC	paaC BCAL0214	BCAL0214	phenylacetate catabolic process [GO:0010124]	+	33	39	27	28	0	1	1	0	19	13	15	9
32.4859	32.8013	32.1511	32.1624	25.5861	24.6731	25.6556	25.8629	30.0842	29.2214	29.1996	28.9021	26.0567	25.3288	25.8654	25.9744	31.4289	31.028	31.3595	31.0558	29.0031	25.3243	29.8732	25.2171	30.3746	31.6339	30.7281	31.0181	29.0202	29.1889	29.3419	29.6689	Burkholderia cenocepacia (strain ATCC BAA-245 / DSM 16553 / LMG 16656 / NCTC 13227 / J2315 / CF5610)	Phenylacetic acid degradation protein PaaB	paaB BCAL0215	BCAL0215		+	30	32	28	31	0	0	0	0	10	8	4	5
32.0756	32.4092	31.9474	32.0308	25.9229	25.3937	26.3621	24.6463	29.806	29.104	28.5194	28.906	26.6122	24.7697	24.2419	26.2447	31.5687	31.3433	31.5552	31.3395	29.3627	26.8616	29.7074	26.9147	30.7915	31.63	31.0764	30.8412	29.4113	29.502	29.5723	29.4765	Burkholderia cenocepacia (strain ATCC BAA-245 / DSM 16553 / LMG 16656 / NCTC 13227 / J2315 / CF5610)	Phenylacetic acid degradation protein PaaA	paaA BCAL0216	BCAL0216	phenylacetate catabolic process [GO:0010124]";"phenylacetyl-CoA 1,2-epoxidase activity [GO:0097266]	+	33	41	31	29	0	0	0	0	14	12	10	12
28.3152	28.3542	28.558	28.5082	28.9463	28.927	28.9731	28.9854	28.324	28.6554	28.2102	28.5665	28.7963	28.7047	28.7245	28.7413	28.5285	28.4639	28.4341	28.3967	28.7916	28.957	28.6129	28.8296	28.7659	28.5618	28.6827	28.5332	28.7067	28.6267	28.7179	28.6464	Burkholderia cenocepacia (strain ATCC BAA-245 / DSM 16553 / LMG 16656 / NCTC 13227 / J2315 / CF5610)	Putative exported GDSL-like lipase/acylhydrolase	BCAL0217	BCAL0217	hydrolase activity [GO:0016787]	+	4	4	4	3	7	6	12	8	5	9	5	5
36.4822	36.1493	36.3182	36.2523	35.9206	36.2905	36.2754	36.1878	36.1294	36.1785	36.3778	36.3634	36.2727	36.1467	36.181	36.3135	36.3588	36.3297	36.4002	36.4404	36.0698	36.2114	36.1836	36.2998	36.3756	36.3208	36.3955	36.4965	36.2266	36.2837	36.2446	36.4371	Burkholderia cenocepacia (strain ATCC BAA-245 / DSM 16553 / LMG 16656 / NCTC 13227 / J2315 / CF5610)	Elongation factor Tu (EF-Tu)	tufA1 tuf BCAL0219 BCAL0232	BCAL0232	GTP binding [GO:0005525];GTPase activity [GO:0003924];translation elongation factor activity [GO:0003746];cytoplasm [GO:0005737]		366	321	358	375	343	397	379	407	354	356	377	360
28.0713	29.3472	29.1435	29.1057	26.3167	25.375	24.7636	23.9889	29.189	29.143	29.0168	29.0928	25.7336	25.4266	25.8299	25.4717	28.9884	29.2084	29.1221	29.0241	28.9086	25.7417	25.3682	25.3972	28.8922	29.2509	28.957	28.9092	25.787	25.8232	26.6187	25.055	Burkholderia cenocepacia (strain ATCC BAA-245 / DSM 16553 / LMG 16656 / NCTC 13227 / J2315 / CF5610)	Protein translocase subunit SecE	secE BCAL0220	BCAL0220	intracellular [GO:0005622];intracellular protein transmembrane transport [GO:0065002];plasma membrane [GO:0005886];P-P-bond-hydrolysis-driven protein transmembrane transporter activity [GO:0015450];protein secretion [GO:0009306];protein targeting [GO:0006605];protein transport by the Sec complex [GO:0043952];integral component of membrane [GO:0016021]	+	3	4	4	4	1	2	2	1	4	3	2	1
31.7022	31.742	31.7598	31.7522	31.8476	32.0913	31.8592	31.9695	31.8254	31.8831	31.9034	31.9354	31.7714	31.6077	31.7199	31.8567	31.7948	31.8296	31.8415	31.8049	31.9468	31.9103	31.8761	31.7963	31.9534	32.059	31.9044	32.0196	31.7037	31.717	31.766	31.6297	Burkholderia cenocepacia (strain ATCC BAA-245 / DSM 16553 / LMG 16656 / NCTC 13227 / J2315 / CF5610)	Transcription termination/antitermination protein NusG	nusG BCAL0221	BCAL0221	DNA-templated transcription, termination [GO:0006353];regulation of DNA-templated transcription, elongation [GO:0032784];transcription antitermination [GO:0031564]";"DNA-templated transcription, elongation [GO:0006354]	+	26	27	30	27	25	32	27	32	30	28	25	25
28.3679	27.7272	28.1958	28.3668	28.6725	28.6134	28.658	28.3672	28.2438	28.3232	28.0845	28.7015	28.4621	28.6456	28.8753	28.5429	28.3289	28.9631	28.1541	26.2765	28.4325	28.2839	28.6069	28.7311	28.4979	28.2553	28.1002	27.7135	28.7257	28.7128	28.6589	28.5102	Burkholderia cenocepacia (strain ATCC BAA-245 / DSM 16553 / LMG 16656 / NCTC 13227 / J2315 / CF5610)	ATP-dependent DNA helicase RecQ (EC 3.6.1.-)	recQ BCAL0228	BCAL0228	ATP binding [GO:0005524];ATP-dependent 3'-5' DNA helicase activity [GO:0043140];DNA recombination [GO:0006310];DNA repair [GO:0006281];DNA replication [GO:0006260];nucleic acid binding [GO:0003676];SOS response [GO:0009432];intracellular [GO:0005622]		3	3	4	4	14	4	8	9	3	10	7	8
33.8171	33.5649	33.8226	33.8427	33.8244	33.9252	33.8971	33.8924	33.7368	33.9616	33.8305	33.9134	33.8252	33.868	33.8704	33.9241	33.7335	33.7891	33.7478	33.7268	33.5553	33.8254	33.6016	33.8722	33.8097	33.7132	33.783	33.8255	33.8329	33.8424	33.7721	33.7656	Burkholderia cenocepacia (strain ATCC BAA-245 / DSM 16553 / LMG 16656 / NCTC 13227 / J2315 / CF5610)	Elongation factor G (EF-G)	fusA BCAL0231	BCAL0231	GTP binding [GO:0005525];GTPase activity [GO:0003924];translation elongation factor activity [GO:0003746];cytoplasm [GO:0005737]		217	194	233	241	247	259	259	281	227	241	249	237
29.7009	29.4639	29.607	29.9041	29.6781	29.7622	29.5644	29.5428	29.3616	29.8404	29.8254	30.0935	29.9018	29.7683	29.7974	29.7358	29.9136	30.1728	30.1083	30.161	29.6586	29.7936	29.517	29.6832	29.9081	29.7944	29.9102	29.9843	29.9284	30.0243	29.9506	29.6611	Burkholderia cenocepacia (strain ATCC BAA-245 / DSM 16553 / LMG 16656 / NCTC 13227 / J2315 / CF5610)	Protein translocase subunit SecY	secY BCAL0254	BCAL0254	intracellular [GO:0005622];intracellular protein transmembrane transport [GO:0065002];plasma membrane [GO:0005886];protein targeting [GO:0006605];protein transport by the Sec complex [GO:0043952];integral component of membrane [GO:0016021]	+	9	9	9	8	8	12	9	9	8	10	8	10
31.2766	31.2873	30.6109	31.5572	31.6106	31.6176	31.8402	31.7005	31.709	31.7427	31.6988	31.7096	31.5276	31.3441	31.4326	31.1709	31.4741	26.1566	31.4672	31.3266	31.4878	31.5484	31.6381	31.4576	31.7287	31.6683	30.3302	31.7875	31.3635	30.3692	31.3005	31.46	Burkholderia cenocepacia (strain ATCC BAA-245 / DSM 16553 / LMG 16656 / NCTC 13227 / J2315 / CF5610)	Translation initiation factor IF-1	infA BCAL0255	BCAL0255	ribosome binding [GO:0043022];rRNA binding [GO:0019843];translation initiation factor activity [GO:0003743];cytoplasm [GO:0005737]		10	5	7	7	5	6	8	7	6	6	6	10
29.5836	29.882	29.4342	29.6677	29.8581	29.8395	29.9161	29.6368	29.6637	29.8668	30.1478	30.0828	30.3218	30.052	30.1101	29.9875	29.9464	29.6643	29.9853	29.6655	29.7311	29.8496	29.3347	29.7874	29.7669	29.5617	29.7587	29.8281	29.9	30.0689	30.0587	30.0425	Burkholderia cenocepacia (strain ATCC BAA-245 / DSM 16553 / LMG 16656 / NCTC 13227 / J2315 / CF5610)	Thiol:disulfide interchange protein DsbD (EC 1.8.1.8)	dsbD BCAL0263	BCAL0263	cell redox homeostasis [GO:0045454];cytochrome complex assembly [GO:0017004];integral component of membrane [GO:0016021];protein-disulfide reductase activity [GO:0047134];cell [GO:0005623]	+	25	18	22	19	23	23	20	21	20	21	25	29
31.3612	31.3002	31.2969	31.2147	30.9374	31.1533	31.0248	31.0865	31.3296	31.2531	31.6275	31.501	31.3915	31.1061	31.0478	30.95	31.3131	31.1151	31.2578	31.2045	30.7293	30.6541	30.7503	30.8291	31.3419	31.4686	31.3601	31.5701	30.9351	31.1307	30.8973	31.0752	Burkholderia cenocepacia (strain ATCC BAA-245 / DSM 16553 / LMG 16656 / NCTC 13227 / J2315 / CF5610)	Transcription elongation factor GreA (Transcript cleavage factor GreA)	greA BCAL1263	BCAL1263	regulation of DNA-templated transcription, elongation [GO:0032784];RNA polymerase binding [GO:0070063];transcription, DNA-templated [GO:0006351]";translation elongation factor activity [GO:0003746];"DNA binding [GO:0003677]	+	18	18	17	17	19	18	16	17	19	18	21	19
29.9667	29.6863	29.8721	29.8861	30.4504	30.6432	30.4926	30.5454	29.4555	29.9796	29.9329	30.1021	30.6386	30.4284	30.5681	30.6458	29.8341	29.8618	29.7051	29.8727	30.2936	30.4455	30.1276	30.4433	29.9762	29.7929	29.9998	29.9294	30.4436	30.5696	30.4715	30.458	Burkholderia cenocepacia (strain ATCC BAA-245 / DSM 16553 / LMG 16656 / NCTC 13227 / J2315 / CF5610)	Uncharacterized protein	BCAL1265	BCAL1265	RNA binding [GO:0003723]	+	12	9	8	7	12	13	15	12	9	12	10	7
31.0123	30.8213	31.1326	30.9591	31.164	31.1374	31.003	30.9869	30.9815	31.2651	31.1796	31.0776	31.1991	31.2119	31.3085	31.2345	30.6684	30.8732	30.7303	30.9096	30.545	30.3946	30.8456	30.4682	30.6425	30.9656	30.9431	30.6478	30.8833	30.8887	30.8697	30.9636	Burkholderia cenocepacia (strain ATCC BAA-245 / DSM 16553 / LMG 16656 / NCTC 13227 / J2315 / CF5610)	ATP-dependent zinc metalloprotease FtsH (EC 3.4.24.-)	ftsH BCAL1267	BCAL1267	ATP binding [GO:0005524];ATPase activity [GO:0016887];metalloendopeptidase activity [GO:0004222];plasma membrane [GO:0005886];protein catabolic process [GO:0030163];zinc ion binding [GO:0008270];integral component of membrane [GO:0016021]	+	56	57	60	53	60	62	60	61	59	57	59	50
27.6547	27.5201	28.1204	28.1549	28.2733	28.3425	28.1848	28.5084	28.3715	28.3553	28.2504	28.0462	28.2095	28.2835	28.2504	28.1729	27.8219	27.7405	27.8703	27.773	27.5963	28.1815	28.1685	27.9689	28.0188	28.2684	27.9089	28.2603	28.2002	28.1385	28.1922	28.2405	Burkholderia cenocepacia (strain ATCC BAA-245 / DSM 16553 / LMG 16656 / NCTC 13227 / J2315 / CF5610)	Dihydropteroate synthase (DHPS) (EC 2.5.1.15) (Dihydropteroate pyrophosphorylase)	folP BCAL1268	BCAL1268	folic acid biosynthetic process [GO:0046656];metal ion binding [GO:0046872];tetrahydrofolate biosynthetic process [GO:0046654];dihydropteroate synthase activity [GO:0004156]	+	3	4	7	6	13	10	7	9	9	9	9	8
28.699	29.5174	28.8174	28.8494	29.8389	28.7573	29.4342	29.3237	28.1758	27.8481	27.9547	27.9686	28.805	28.6679	28.6301	28.5182	29.6012	29.724	29.7044	29.7169	29.7416	29.5366	29.25	30.8403	28.4455	28.4652	28.4967	28.3407	29.0528	29.1708	29.0103	28.6654	Burkholderia cenocepacia (strain ATCC BAA-245 / DSM 16553 / LMG 16656 / NCTC 13227 / J2315 / CF5610)	Phosphate-binding protein PstS	pstS BCAL1270	BCAL1270	phosphate ion binding [GO:0042301];phosphate ion transmembrane transport [GO:0035435];ATP-binding cassette (ABC) transporter complex [GO:0043190]	+	12	13	16	9	22	12	21	19	4	7	8	6
25.5332	26.5954	25.3174	26.058	25.9532	25.1882	25.5786	25.0625	25.0092	27.321	26.4562	25.5676	26.0361	24.6997	25.6051	24.1204	26.0858	25.9932	25.7767	26.4603	24.8419	24.6567	24.7768	26.1946	25.3504	26.5827	27.0459	26.8274	25.4737	25.3937	25.3721	25.8424	Burkholderia cenocepacia (strain ATCC BAA-245 / DSM 16553 / LMG 16656 / NCTC 13227 / J2315 / CF5610)	Putative phosphate regulon two-component regulatory system, sensor kinase protein	BCAL1276	BCAL1276	ATP binding [GO:0005524];intracellular [GO:0005622];phosphorelay sensor kinase activity [GO:0000155];integral component of membrane [GO:0016021]		3	5	3	2	0	0	1	2	0	4	3	1
25.9124	26.4553	26.2854	25.9425	27.0629	26.8107	26.8033	26.9217	26.0195	26.1041	25.9143	25.1606	26.6226	26.7777	26.6402	26.3451	25.8587	26.5907	25.6181	25.8229	26.0741	26.5445	26.657	26.5258	25.4786	25.6072	24.9333	25.3781	26.3302	26.264	26.1871	26.4046	Burkholderia cenocepacia (strain ATCC BAA-245 / DSM 16553 / LMG 16656 / NCTC 13227 / J2315 / CF5610)	Polyphosphate kinase (EC 2.7.4.1) (ATP-polyphosphate phosphotransferase) (Polyphosphoric acid kinase)	ppk BCAL1277	BCAL1277	ATP binding [GO:0005524];metal ion binding [GO:0046872];polyphosphate biosynthetic process [GO:0006799];polyphosphate kinase activity [GO:0008976];polyphosphate kinase complex [GO:0009358]	+	0	3	0	0	8	3	4	6	1	2	1	3
28.4182	28.4693	28.2737	28.4389	28.5541	28.3969	28.4711	28.4685	28.3268	28.4191	28.3585	28.4884	28.8595	28.7108	28.6787	28.6963	28.3791	28.4833	28.3357	28.3509	28.2326	28.31	28.2156	28.2656	28.4786	28.5905	28.5015	28.5075	28.4216	28.397	28.4279	28.5497	Burkholderia cenocepacia (strain ATCC BAA-245 / DSM 16553 / LMG 16656 / NCTC 13227 / J2315 / CF5610)	Putative exopolyphosphatase	BCAL1278	BCAL1278	phosphorus metabolic process [GO:0006793];exopolyphosphatase activity [GO:0004309]	+	19	21	15	18	20	22	21	18	20	15	10	27
31.054	29.2725	30.5326	30.564	29.6524	30.0756	30.2829	30.0618	28.9211	29.8596	30.2592	30.4325	30.2293	29.6961	29.9075	30.3803	29.9988	29.4378	29.7138	29.4179	28.8291	30.2446	28.3365	30.1933	29.4578	28.0494	29.2599	29.3172	30.1327	30.2592	30.1847	30.0307	Burkholderia cenocepacia (strain ATCC BAA-245 / DSM 16553 / LMG 16656 / NCTC 13227 / J2315 / CF5610)	Putative hydrolase	BCAL1280	BCAL1280	cellular protein modification process [GO:0006464];phosphohistidine phosphatase activity [GO:0008969];cytoplasm [GO:0005737]		12	5	8	7	3	7	7	7	6	10	6	5
28.7904	28.2646	28.7103	28.9235	28.3858	28.3311	28.5043	28.6481	28.4961	29.0031	28.9708	29.0853	28.2407	28.7042	28.6143	28.5255	27.7716	28.382	28.3738	28.3545	27.9815	27.8478	27.972	27.7577	24.0959	28.6383	28.7744	25.0924	27.7914	28.105	28.1638	28.2662	Burkholderia cenocepacia (strain ATCC BAA-245 / DSM 16553 / LMG 16656 / NCTC 13227 / J2315 / CF5610)	Uncharacterized protein	BCAL1281	BCAL1281			6	4	6	8	4	4	3	6	4	7	5	6
27.8974	27.7278	27.8666	27.9373	28.1334	28.2853	28.1007	27.9549	27.3044	27.9744	27.8555	27.6121	28.4746	28.2385	28.1674	28.2157	28.0343	27.7404	28.0143	27.6956	27.8836	28.1622	27.6709	28.2765	27.5835	27.545	27.9367	27.7233	27.7436	27.8881	27.9593	28.0437	Burkholderia cenocepacia (strain ATCC BAA-245 / DSM 16553 / LMG 16656 / NCTC 13227 / J2315 / CF5610)	Family M23 peptidase	BCAL1288	BCAL1288		+	19	10	8	17	17	15	15	14	5	6	10	16
29.3174	29.6813	29.3114	29.4029	28.7235	28.3915	28.4904	28.4647	29.7183	29.2769	29.2122	29.322	28.7051	28.7114	28.6298	28.7079	29.481	29.6757	29.5593	29.582	29.1187	28.5807	29.0096	28.658	29.6211	30.0223	29.7555	29.7154	28.9318	29.0491	28.9446	28.923	Burkholderia cenocepacia (strain ATCC BAA-245 / DSM 16553 / LMG 16656 / NCTC 13227 / J2315 / CF5610)	Aldose 1-epimerase	BCAL1289	BCAL1289	carbohydrate metabolic process [GO:0005975];isomerase activity [GO:0016853];carbohydrate binding [GO:0030246]	+	13	14	16	13	10	11	14	9	17	9	11	11
25.3175	26.4559	25.8768	25.477	27.7288	27.6851	27.8994	27.7751	26.4598	25.7735	26.2678	26.9453	28.03	27.7354	27.7102	27.8249	26.5117	26.2085	24.4276	25.2196	27.5624	26.3935	26.585	26.422	25.7046	26.7624	25.47	25.3571	26.2613	26.3576	26.2901	25.713	Burkholderia cenocepacia (strain ATCC BAA-245 / DSM 16553 / LMG 16656 / NCTC 13227 / J2315 / CF5610)	Putative membrane protein	BCAL1291	BCAL1291	integral component of membrane [GO:0016021]	+	1	1	2	1	4	2	3	4	1	1	2	1
26.7959	28.0111	25.5939	25.3038	27.7632	28.0018	28.3628	27.9589	28.1959	25.532	27.2798	25.6112	28.3052	27.9989	27.8402	27.7159	25.8825	25.8971	24.9645	25.1876	27.2307	25.714	27.9552	25.2226	26.0939	27.843	25.3727	25.3345	24.7878	24.4273	23.8827	24.8227	Burkholderia cenocepacia (strain ATCC BAA-245 / DSM 16553 / LMG 16656 / NCTC 13227 / J2315 / CF5610)	Uncharacterized protein	BCAL1294	BCAL1294		+	1	4	0	1	5	8	6	2	5	2	4	0
25.7033	25.8167	25.9095	24.8937	25.4115	25.4302	26.4603	24.2953	25.1386	25.6968	25.9196	25.3664	26.223	26.6897	25.299	26.2056	25.8663	27.2185	25.8539	25.8087	26.3808	25.9767	25.1513	24.3611	25.8205	24.6402	24.8582	24.9947	26.1641	25.4864	24.899	25.0253	Burkholderia cenocepacia (strain ATCC BAA-245 / DSM 16553 / LMG 16656 / NCTC 13227 / J2315 / CF5610)	Uncharacterized protein	BCAL1295	BCAL1295			1	0	0	0	2	1	1	1	0	1	0	0
25.7648	26.2983	24.5933	25.9978	26.5777	26.9036	26.5274	26.4786	26.3327	25.9567	25.0441	26.0507	26.9575	26.4323	25.639	26.8646	25.0692	25.5138	25.7755	26.1545	26.8058	26.0304	26.5062	25.1632	25.9386	26.3372	25.394	25.4415	25.6506	25.9138	24.9345	25.7053	Burkholderia cenocepacia (strain ATCC BAA-245 / DSM 16553 / LMG 16656 / NCTC 13227 / J2315 / CF5610)	Uncharacterized protein	BCAL1296	BCAL1296			1	3	0	2	3	3	3	3	4	0	1	2
27.4696	28.5225	27.5153	27.7531	28.5713	28.813	28.631	28.773	28.5248	27.5703	27.8046	27.9406	29.147	28.7251	28.6752	28.6219	27.3317	27.4331	27.4741	27.7067	28.7839	27.5224	28.2938	27.1277	27.8645	28.5014	28.1188	28.136	27.4889	27.5141	27.4742	26.9183	Burkholderia cenocepacia (strain ATCC BAA-245 / DSM 16553 / LMG 16656 / NCTC 13227 / J2315 / CF5610)	Uncharacterized protein	BCAL1297	BCAL1297		+	4	8	4	4	8	8	8	9	11	6	7	3
26.5775	25.6185	25.4608	25.0664	27.0268	26.585	26.6987	26.3703	25.4413	25.5346	25.1495	26.2857	26.8454	24.6449	26.652	24.9283	25.4708	26.0458	24.4743	25.5326	26.2369	26.9027	25.48	25.6532	24.2005	25.8158	24.933	26.0573	25.566	24.8715	26.2416	25.0246	Burkholderia cenocepacia (strain ATCC BAA-245 / DSM 16553 / LMG 16656 / NCTC 13227 / J2315 / CF5610)	Uncharacterized protein	BCAL1298	BCAL1298			1	1	0	1	3	3	2	4	1	1	0	0
31.8044	32.151	31.7923	31.7413	31.8033	31.9919	31.9315	32.0302	32.0049	31.3794	31.3519	31.3329	32.0739	32.1029	32.0983	32.2068	31.8816	31.9641	31.8002	31.8871	32.2885	31.6086	32.0359	31.5725	31.5845	31.9353	31.583	31.5698	31.7679	31.745	31.6737	31.6507	Burkholderia cenocepacia (strain ATCC BAA-245 / DSM 16553 / LMG 16656 / NCTC 13227 / J2315 / CF5610)	Uncharacterized protein	BCAL1299	BCAL1299		+	25	29	22	24	22	23	25	21	22	24	20	17
29.61	29.6855	29.5262	29.7012	30.0629	30.1938	30.2149	30.3098	30.0584	29.4662	29.325	29.3867	30.133	29.9438	29.8319	29.805	29.5921	29.1109	29.3792	29.3609	29.8458	29.4267	30.4565	29.339	28.9719	29.7923	29.1227	29.5089	29.5995	29.4509	29.3889	29.7398	Burkholderia cenocepacia (strain ATCC BAA-245 / DSM 16553 / LMG 16656 / NCTC 13227 / J2315 / CF5610)	Uncharacterized protein	BCAL1300	BCAL1300		+	6	13	7	2	10	9	14	11	14	8	7	4
27.6581	27.2663	27.812	27.8547	26.4671	26.6737	26.0352	26.2937	26.6019	26.8724	26.5844	26.8513	25.8384	25.9247	25.8861	26.4063	28.2639	28.1203	28.2146	28.351	26.4467	26.3129	26.8261	26.6515	26.9087	26.4166	27.0482	26.9421	25.661	25.6941	25.9221	25.8155	Burkholderia cenocepacia (strain ATCC BAA-245 / DSM 16553 / LMG 16656 / NCTC 13227 / J2315 / CF5610)	Putative membrane protein	BCAL1301	BCAL1301	integral component of membrane [GO:0016021]	+	14	11	18	16	13	12	7	11	5	10	10	11
25.9728	25.668	27.0805	25.1986	26.2838	25.1674	25.0135	24.6997	26.142	25.5497	27.1268	26.05	24.8773	25.9342	24.5946	25.1734	26.0333	26.4698	26.2477	26.3118	25.2989	24.6104	25.1618	25.1663	25.8025	25.8721	25.8429	25.2076	25.0475	25.2416	25.6242	25.2508	Burkholderia cenocepacia (strain ATCC BAA-245 / DSM 16553 / LMG 16656 / NCTC 13227 / J2315 / CF5610)	Uncharacterized protein	BCAL1316	BCAL1316		+	0	1	0	0	3	0	0	1	0	0	0	0
25.1357	25.8141	25.0459	26.4557	24.972	24.6466	25.8414	26.358	24.6788	25.8317	24.0446	24.3066	24.4654	25.8147	24.6679	25.6041	26.3443	25.8464	26.4004	26.3386	26.5818	25.036	25.1417	26.1605	24.3281	25.0147	24.5407	25.0071	25.9924	25.8476	25.4289	25.8028	Burkholderia cenocepacia (strain ATCC BAA-245 / DSM 16553 / LMG 16656 / NCTC 13227 / J2315 / CF5610)	Putative phage integrase	BCAL1317	BCAL1317	DNA integration [GO:0015074];DNA recombination [GO:0006310];DNA binding [GO:0003677]	+	0	0	1	1	1	0	0	0	1	2	1	0
30.6414	30.7386	30.6512	30.8419	31.0708	30.9862	30.9158	30.9391	30.7397	31.0205	30.8664	30.9572	31.023	31.071	31.0216	30.9755	30.9287	31.0347	31.0762	31.0901	31.1381	31.2087	30.9883	31.192	31.1264	30.949	30.9565	30.6581	31.1112	31.2215	31.1474	30.9932	Burkholderia cenocepacia (strain ATCC BAA-245 / DSM 16553 / LMG 16656 / NCTC 13227 / J2315 / CF5610)	NADH-ubiquinone oxidoreductase I chain L (EC 1.6.5.3)	nuoL BCAL2333	BCAL2333	ATP synthesis coupled electron transport [GO:0042773];NADH dehydrogenase (ubiquinone) activity [GO:0008137];integral component of membrane [GO:0016021]	+	4	4	6	5	8	8	6	4	6	6	6	6
31.8738	31.7506	31.8761	31.8687	31.6189	31.7988	31.7695	31.7031	31.8048	31.8134	31.8884	31.9308	31.8155	31.7071	31.7951	31.7907	31.9504	31.8942	31.9972	31.9297	31.9135	31.8909	31.9127	31.9101	31.9363	31.8815	31.9323	31.9977	31.9331	31.9632	31.9567	31.9598	Burkholderia cenocepacia (strain ATCC BAA-245 / DSM 16553 / LMG 16656 / NCTC 13227 / J2315 / CF5610)	NADH-quinone oxidoreductase (EC 1.6.5.11)	BCAL2338	BCAL2338	4 iron, 4 sulfur cluster binding [GO:0051539];ATP synthesis coupled electron transport [GO:0042773]";electron carrier activity [GO:0009055];metal ion binding [GO:0046872];NADH dehydrogenase (ubiquinone) activity [GO:0008137];"membrane [GO:0016020]	+	111	84	94	95	84	94	93	93	90	90	95	96
31.9693	31.8439	31.9711	32.0465	31.7832	31.9138	31.8194	31.7457	31.8688	31.9321	32.0159	31.9546	31.9184	31.8117	31.86	31.8115	32.1041	32.0273	32.0426	32.0227	31.8549	31.9528	31.81	31.8847	31.9262	31.8832	31.9157	31.8292	31.914	31.9926	31.9723	31.8925	Burkholderia cenocepacia (strain ATCC BAA-245 / DSM 16553 / LMG 16656 / NCTC 13227 / J2315 / CF5610)	NADH-quinone oxidoreductase subunit F (EC 1.6.5.11)	nuoF BCAL2339	BCAL2339	FMN binding [GO:0010181];metal ion binding [GO:0046872];NAD binding [GO:0051287];NADH dehydrogenase (ubiquinone) activity [GO:0008137];quinone binding [GO:0048038]";"4 iron, 4 sulfur cluster binding [GO:0051539]	+	43	36	46	35	45	38	41	34	42	45	46	32
31.5797	31.8212	31.8621	31.9254	31.6308	31.783	31.6606	31.7966	31.7474	31.841	31.6688	31.9617	31.7209	31.6482	31.5928	31.7626	31.8192	31.8	31.8219	31.825	31.8965	31.7879	31.9212	31.7099	31.6363	31.8863	31.6343	31.8244	32.0986	31.8701	31.8909	31.7574	Burkholderia cenocepacia (strain ATCC BAA-245 / DSM 16553 / LMG 16656 / NCTC 13227 / J2315 / CF5610)	Putative NADH dehydrogenase I chain E	BCAL2340	BCAL2340	metal ion binding [GO:0046872];oxidoreductase activity [GO:0016491]";"2 iron, 2 sulfur cluster binding [GO:0051537]		16	15	18	17	17	18	18	19	13	15	13	19
26.1826	26.2277	25.4237	24.7295	24.7375	28.0522	24.4564	26.2162	26.2646	25.9515	25.7248	24.567	28.1765	27.957	27.8348	27.9476	25.7994	27.7691	28.051	25.1656	25.2585	25.3876	26.1713	25.7424	24.8176	24.7509	25.3203	25.2602	25.2481	27.4871	25.8385	25.1768	Burkholderia cenocepacia (strain ATCC BAA-245 / DSM 16553 / LMG 16656 / NCTC 13227 / J2315 / CF5610)	Protein-export membrane protein SecG	secG BCAL2345	BCAL2345	P-P-bond-hydrolysis-driven protein transmembrane transporter activity [GO:0015450];protein secretion [GO:0009306];integral component of membrane [GO:0016021]	+	5	3	3	5	5	4	3	5	6	1	6	6
31.3593	31.1178	31.2624	31.2811	30.4484	30.4779	30.3118	30.483	31.1295	31.1826	31.2202	31.0008	30.4924	30.3491	30.4175	30.4196	31.508	31.386	31.2972	31.4623	30.5627	30.4366	30.538	30.554	31.2784	31.3324	31.2508	31.2891	30.63	30.5574	30.5042	30.4862	Burkholderia cenocepacia (strain ATCC BAA-245 / DSM 16553 / LMG 16656 / NCTC 13227 / J2315 / CF5610)	Triosephosphate isomerase (TIM) (TPI) (EC 5.3.1.1) (Triose-phosphate isomerase)	tpiA BCAL2346	BCAL2346	gluconeogenesis [GO:0006094];glycolytic process [GO:0006096];pentose-phosphate shunt [GO:0006098];triose-phosphate isomerase activity [GO:0004807];cytoplasm [GO:0005737]	+	18	30	25	23	16	23	16	15	22	19	23	18
30.6866	30.5108	30.6062	30.6508	29.6625	29.6571	29.6879	29.608	30.176	30.3393	30.5189	30.4823	29.9887	29.7756	29.7599	29.8198	30.9217	30.9444	31.0359	30.8938	30.4611	30.2402	30.2634	30.3483	30.8319	30.7446	30.8434	30.8971	30.4316	30.5514	30.5878	30.459	Burkholderia cenocepacia (strain ATCC BAA-245 / DSM 16553 / LMG 16656 / NCTC 13227 / J2315 / CF5610)	Putative oxidoreductase	BCAL2347	BCAL2347	oxidoreductase activity [GO:0016491]	+	23	16	21	19	18	17	15	16	19	18	19	20
26.3759	25.6473	25.7494	25.9013	25.9378	25.9258	24.8744	25.1318	26.451	26.4214	25.7564	25.2004	26.2131	25.3891	24.369	25.0405	25.163	25.6897	26.4634	25.1442	26.8093	25.3553	25.9487	26.6112	26.1498	26.5991	26.7067	26.0586	25.8401	26.6086	25.1698	24.9748	Burkholderia cenocepacia (strain ATCC BAA-245 / DSM 16553 / LMG 16656 / NCTC 13227 / J2315 / CF5610)	Putative amino acid transporter exported protein	BCAL2350	BCAL2350			1	0	2	1	2	2	2	2	4	6	4	3
28.4797	29.3162	28.643	28.6455	29.4245	29.1345	29.3229	28.9767	28.883	28.8791	27.7849	27.5831	29.7032	29.4998	29.475	29.5476	28.8865	28.8773	28.9196	28.7952	29.6358	29.2012	29.6331	29.3036	28.5756	28.6447	28.7415	28.9393	29.6876	29.829	29.7598	29.8196	Burkholderia cenocepacia (strain ATCC BAA-245 / DSM 16553 / LMG 16656 / NCTC 13227 / J2315 / CF5610)	Putative lipoprotein	BCAL2351	BCAL2351		+	3	9	2	4	3	4	4	3	5	1	3	1
26.2664	30.6764	25.2388	26.1339	29.7351	28.8352	28.4561	28.4384	30.1365	27.2578	26.7755	25.5489	28.9137	29.8202	29.5175	28.8847	26.3181	25.0234	25.7543	25.6958	31.0522	27.4494	31.141	27.7052	26.9921	30.8195	27.6197	26.6077	28.6473	28.6562	28.6425	28.7871	Burkholderia cenocepacia (strain ATCC BAA-245 / DSM 16553 / LMG 16656 / NCTC 13227 / J2315 / CF5610)	Carbonic anhydrase (EC 4.2.1.1) (Carbonate dehydratase)	BCAL2352	BCAL2352	carbon utilization [GO:0015976];zinc ion binding [GO:0008270];carbonate dehydratase activity [GO:0004089]	+	0	16	0	0	14	5	2	5	11	0	0	0
25.5495	28.6143	25.6591	25.1711	27.0579	26.6174	25.983	25.7684	29.062	25.7042	23.8735	25.647	26.6655	27.2498	27.0619	26.9008	26.3957	27.0721	25.7103	26.6037	30.6072	25.7219	30.1597	25.3466	25.4346	29.7123	26.3564	25.2757	26.3808	26.2159	26.3243	26.5116	Burkholderia cenocepacia (strain ATCC BAA-245 / DSM 16553 / LMG 16656 / NCTC 13227 / J2315 / CF5610)	Putative sulfate transporter	BCAL2353	BCAL2353	secondary active sulfate transmembrane transporter activity [GO:0008271];integral component of membrane [GO:0016021]		0	4	0	0	4	3	2	5	6	2	1	0
30.1034	29.7944	29.9428	30.0919	29.5566	29.5838	29.677	29.5408	29.9923	29.9857	30.2141	30.0688	29.8751	29.6518	29.7674	29.7547	30.0941	29.8961	30.0295	29.9873	30.0719	29.7718	29.7838	29.6734	30.0186	29.8847	30.0332	30.1172	29.8475	29.9529	29.8397	29.8275	Burkholderia cenocepacia (strain ATCC BAA-245 / DSM 16553 / LMG 16656 / NCTC 13227 / J2315 / CF5610)	Acetolactate synthase isozyme III small subunit (EC 2.2.1.6)	ilvH BCAL2358	BCAL2358	branched-chain amino acid biosynthetic process [GO:0009082];acetolactate synthase activity [GO:0003984]	+	14	13	17	13	16	14	11	16	13	17	13	13
30.3661	29.8439	30.2494	30.2607	29.8531	29.9085	29.94	29.8545	30.0936	30.4865	30.5375	30.5592	30.0489	29.9362	30.0359	30.0444	30.3913	30.3065	30.3889	30.2629	30.2346	30.0407	30.0191	30.0087	30.4935	30.0737	30.4576	30.4102	30.022	30.0573	30.0457	29.9308	Burkholderia cenocepacia (strain ATCC BAA-245 / DSM 16553 / LMG 16656 / NCTC 13227 / J2315 / CF5610)	Acetolactate synthase (EC 2.2.1.6)	ilvI BCAL2359	BCAL2359	flavin adenine dinucleotide binding [GO:0050660];isoleucine biosynthetic process [GO:0009097];magnesium ion binding [GO:0000287];thiamine pyrophosphate binding [GO:0030976];valine biosynthetic process [GO:0009099];acetolactate synthase activity [GO:0003984]	+	34	33	36	30	37	35	30	27	25	37	46	38
27.3314	27.2823	27.11	27.3522	27.1215	27.5244	27.3997	27.5195	27.4604	27.3161	27.7577	27.5564	27.5829	27.1166	27.2006	27.4432	27.4106	27.2367	27.5641	27.186	27.1524	27.3486	26.8374	27.0378	27.5064	27.7419	27.6197	27.3515	27.2148	27.137	27.4066	27.251	Burkholderia cenocepacia (strain ATCC BAA-245 / DSM 16553 / LMG 16656 / NCTC 13227 / J2315 / CF5610)	Putative sigma factor	BCAL2360	BCAL2360	DNA-templated transcription, initiation [GO:0006352]";sigma factor activity [GO:0016987];transcription factor activity, sequence-specific DNA binding [GO:0003700];"DNA binding [GO:0003677]	+	4	2	3	2	4	4	4	3	4	4	5	3
25.9122	26.2436	25.9263	25.0788	26.3933	25.1315	25.9947	26.217	25.6995	25.0176	26.3126	25.5891	25.6726	25.5092	26.3168	26.454	25.3164	26.1862	24.8007	25.2918	26.6414	25.2719	25.852	26.1954	24.6836	26.2953	25.4305	24.779	26.4986	26.0827	25.8239	25.4711	Burkholderia cenocepacia (strain ATCC BAA-245 / DSM 16553 / LMG 16656 / NCTC 13227 / J2315 / CF5610)	Putative membrane protein	BCAL2361	BCAL2361	integral component of membrane [GO:0016021]		0	1	0	1	0	0	1	0	1	1	0	0
29.1986	29.5014	29.4498	29.2892	29.757	29.8427	29.7782	29.8691	29.3245	29.3401	29.2735	29.1571	29.8112	29.6872	29.7835	30.0185	29.1198	29.3034	29.1917	29.3519	29.7542	29.7809	29.8758	29.6272	29.0598	29.0881	29.0041	28.9804	29.6419	29.5837	29.6965	29.7202	Burkholderia cenocepacia (strain ATCC BAA-245 / DSM 16553 / LMG 16656 / NCTC 13227 / J2315 / CF5610)	TetR family regulatory protein	BCAL2367	BCAL2367	regulation of transcription, DNA-templated [GO:0006355];transcription, DNA-templated [GO:0006351]";"DNA binding [GO:0003677]	+	12	15	11	11	15	16	20	18	14	15	9	14
28.7447	28.9741	28.6117	28.8443	29.275	29.3476	29.3789	29.4242	28.8376	28.988	28.8007	28.7586	29.4831	29.3768	29.4276	29.2699	28.436	28.3939	28.2781	28.5897	29.3005	29.2287	29.5397	29.1177	28.4619	28.724	28.6431	28.4953	29.2165	29.2558	29.2961	29.1505	Burkholderia cenocepacia (strain ATCC BAA-245 / DSM 16553 / LMG 16656 / NCTC 13227 / J2315 / CF5610)	Cytokinin riboside 5'-monophosphate phosphoribohydrolase (EC 3.2.2.n1)	BCAL2368	BCAL2368	cytokinin biosynthetic process [GO:0009691];hydrolase activity [GO:0016787]	+	4	7	5	6	15	10	6	7	7	8	7	8
26.5091	27.1076	26.1544	26.8371	27.1295	27.3338	27.1886	27.2563	26.9812	26.6695	26.4528	26.5854	27.2202	27.2553	27.3076	27.2829	26.3029	26.3249	26.2758	26.3101	27.4642	27.1905	27.4198	26.9054	26.792	26.8466	26.7532	26.4971	27.2739	27.327	27.2629	27.2787	Burkholderia cenocepacia (strain ATCC BAA-245 / DSM 16553 / LMG 16656 / NCTC 13227 / J2315 / CF5610)	Putative dehydrogenase	BCAL2369	BCAL2369	oxidoreductase activity [GO:0016491]	+	3	6	6	4	7	6	11	6	7	9	6	5
26.8653	27.6634	25.0068	25.4161	25.3175	27.7248	25.5114	25.5361	25.0527	26.0036	25.3076	27.4102	25.5288	24.8682	25.5266	26.0921	25.4066	26.7091	25.8248	25.2681	27.7288	27.4892	27.9792	27.2893	25.2276	27.2752	25.4916	25.7411	27.0548	27.7698	27.7107	27.6042	Burkholderia cenocepacia (strain ATCC BAA-245 / DSM 16553 / LMG 16656 / NCTC 13227 / J2315 / CF5610)	Two-component regulatory system, response regulator protein KdpE	kdpE BCAL2379	BCAL2379	DNA binding [GO:0003677];phosphorelay signal transduction system [GO:0000160];regulation of transcription, DNA-templated [GO:0006355];transcription, DNA-templated [GO:0006351]";"intracellular [GO:0005622]	+	1	2	2	2	2	3	2	1	1	1	2	2
29.5557	29.3799	29.4697	29.3482	28.7385	28.6607	28.8929	28.6919	29.0826	29.3669	29.4526	29.318	29.1694	28.7991	29.2476	29.2834	29.3345	29.2352	29.2899	29.2002	28.7147	28.62	28.7663	28.6364	29.231	29.0957	29.1288	29.0554	29.1144	29.2092	29.1736	29.0937	Burkholderia cenocepacia (strain ATCC BAA-245 / DSM 16553 / LMG 16656 / NCTC 13227 / J2315 / CF5610)	Quinone oxidoreductase (EC 1.6.5.5)	qor BCAL2384	BCAL2384	zinc ion binding [GO:0008270];NADPH:quinone reductase activity [GO:0003960]	+	22	16	18	19	15	14	22	10	16	12	19	21
27.8568	27.9466	27.9213	27.9603	28.7203	28.6765	28.6967	28.6771	27.9879	28.102	28.0908	28.0995	29.1021	28.9698	28.8877	29.042	28.1237	28.1464	27.9092	28.05	28.8804	28.7299	28.8147	28.8052	28.4488	28.6204	28.4368	28.3644	29.1426	29.1022	29.1113	29.065	Burkholderia cenocepacia (strain ATCC BAA-245 / DSM 16553 / LMG 16656 / NCTC 13227 / J2315 / CF5610)	Putative dehydrogenase	BCAL2386	BCAL2386		+	10	21	13	7	29	22	26	25	11	8	13	14
29.5672	29.4631	29.6319	29.553	29.6756	29.7794	29.7224	29.7446	29.6269	29.6543	29.7966	29.8076	29.6283	29.4889	29.6098	29.528	29.6069	29.5557	29.497	29.467	29.6057	29.8212	29.6862	29.7377	29.6053	29.5476	29.66	29.6602	29.6282	29.6756	29.7747	29.6843	Burkholderia cenocepacia (strain ATCC BAA-245 / DSM 16553 / LMG 16656 / NCTC 13227 / J2315 / CF5610)	Phosphoribosylamine--glycine ligase (EC 6.3.4.13) (GARS) (Glycinamide ribonucleotide synthetase) (Phosphoribosylglycinamide synthetase)	purD BCAL2389	BCAL2389	'de novo' IMP biosynthetic process [GO:0006189];metal ion binding [GO:0046872];phosphoribosylamine-glycine ligase activity [GO:0004637];purine nucleobase biosynthetic process [GO:0009113];ATP binding [GO:0005524]	+	27	24	26	23	27	31	27	32	29	26	27	29
30.1707	30.3114	30.1374	30.1052	30.2736	30.751	30.5943	30.5633	30.272	30.0923	30.0164	30.0429	30.2462	30.1131	30.1229	30.2565	30.2113	30.3276	30.2426	30.1765	30.3661	30.4389	30.4107	30.4654	30.1997	30.0885	29.8788	30.2931	30.2741	30.3901	30.1899	29.9647	Burkholderia cenocepacia (strain ATCC BAA-245 / DSM 16553 / LMG 16656 / NCTC 13227 / J2315 / CF5610)	Ribosomal silencing factor RsfS	rsfS BCAL2392	BCAL2392	mature ribosome assembly [GO:0042256];negative regulation of ribosome biogenesis [GO:0090071];negative regulation of translation [GO:0017148];cytoplasm [GO:0005737]	+	5	5	8	9	9	8	6	10	8	7	10	7
24.0371	25.5178	26.6479	25.5413	26.8859	24.6409	24.6538	24.5896	26.4774	26.3569	25.7994	26.7898	24.8549	25.5375	26.4043	26.0711	26.7762	26.7383	27.0448	26.9632	25.3508	25.565	25.0519	25.3288	27.2884	27.0221	27.283	27.1931	25.6546	25.4465	24.6201	25.2988	Burkholderia cenocepacia (strain ATCC BAA-245 / DSM 16553 / LMG 16656 / NCTC 13227 / J2315 / CF5610)	Maf-like protein BCAL2394	BCAL2394	BCAL2394	nucleoside-triphosphate diphosphatase activity [GO:0047429];cytoplasm [GO:0005737]	+	1	3	2	4	2	0	2	2	2	0	4	2
28.7081	28.7848	28.6621	28.9569	28.5154	28.5286	28.5561	28.633	28.7967	28.7338	28.7056	28.6419	28.5371	28.5229	28.8715	28.658	29.0685	29.0787	28.9431	28.8832	28.7531	28.7809	28.8406	28.7338	28.866	29.0518	28.8131	28.9208	28.9392	28.7149	28.7518	28.8425	Burkholderia cenocepacia (strain ATCC BAA-245 / DSM 16553 / LMG 16656 / NCTC 13227 / J2315 / CF5610)	Ribonuclease G (EC 3.1.4.-)	cafA BCAL2395	BCAL2395	RNA binding [GO:0003723];RNA processing [GO:0006396];ribonuclease activity [GO:0004540]	+	8	10	7	9	9	8	9	13	11	10	6	7
29.8386	29.4793	30.0048	29.8574	29.9563	29.9181	30.0319	30.0036	29.5136	29.902	29.7528	29.666	29.9993	29.9954	29.9828	30.0056	29.8161	29.879	29.8557	29.8655	29.8377	30.1319	29.8388	30.1122	29.4392	29.2179	29.4786	29.5551	30.2394	30.0396	30.1392	30.0687	Burkholderia cenocepacia (strain ATCC BAA-245 / DSM 16553 / LMG 16656 / NCTC 13227 / J2315 / CF5610)	Uncharacterized protein	BCAL2396	BCAL2396		+	7	6	6	6	5	4	5	4	5	5	5	4
26.1087	26.2955	27.5434	27.3129	27.6656	27.5467	27.7688	27.5504	26.2649	26.7938	25.4426	27.3621	27.7009	27.5698	26.9579	27.8202	27.5784	26.9792	24.7025	27.371	27.4965	27.5257	27.4927	27.4293	25.5275	26.87	24.9171	27.3551	27.3093	27.5216	27.7195	27.5165	Burkholderia cenocepacia (strain ATCC BAA-245 / DSM 16553 / LMG 16656 / NCTC 13227 / J2315 / CF5610)	Thiamine-monophosphate kinase (TMP kinase) (Thiamine-phosphate kinase) (EC 2.7.4.16)	thiL BCAL3396	BCAL3396	magnesium ion binding [GO:0000287];thiamine biosynthetic process [GO:0009228];thiamine diphosphate biosynthetic process [GO:0009229];thiamine-phosphate kinase activity [GO:0009030];ATP binding [GO:0005524]		1	1	3	2	3	1	4	2	1	3	1	1
28.141	25.2018	27.3864	24.5876	28.6794	28.5262	28.3028	28.6573	26.4391	28.8402	27.4839	27.2544	28.3959	28.4917	28.4424	28.4414	27.0057	27.462	28.0961	27.0744	27.7048	27.7355	25.314	27.9223	26.4125	26.6362	25.2893	25.5617	28.3891	28.1528	28.2376	27.5124	Burkholderia cenocepacia (strain ATCC BAA-245 / DSM 16553 / LMG 16656 / NCTC 13227 / J2315 / CF5610)	Putative competence-damaged related protein	BCAL3398	BCAL3398		+	4	3	2	0	5	2	6	3	2	1	3	2
30.6045	30.4221	30.604	30.5997	30.8854	31.0461	31.025	30.9557	30.4635	30.4918	30.7012	30.6883	31.1464	30.984	31.1009	31.1041	30.6137	30.4731	30.3913	30.4768	30.8282	31.0019	30.8374	30.9829	30.4817	30.3423	30.5707	30.5392	31.109	31.1857	31.1018	31.0388	Burkholderia cenocepacia (strain ATCC BAA-245 / DSM 16553 / LMG 16656 / NCTC 13227 / J2315 / CF5610)	Orotidine 5'-phosphate decarboxylase (EC 4.1.1.23) (OMP decarboxylase) (OMPDCase) (OMPdecase)	pyrF BCAL3400	BCAL3400	'de novo' pyrimidine nucleobase biosynthetic process [GO:0006207];'de novo' UMP biosynthetic process [GO:0044205];orotidine-5'-phosphate decarboxylase activity [GO:0004590]	+	26	23	18	27	28	34	31	26	31	27	27	27
27.2399	27.0184	27.5417	27.3383	28.1872	28.1738	28.21	28.1229	27.2407	27.818	27.3524	27.5463	27.9103	28.0799	27.993	28.1125	27.2362	27.7729	27.1959	27.4468	27.8678	28.1542	27.9548	27.9381	27.5508	27.4374	27.4506	27.6919	27.9366	28.0297	27.7524	27.8287	Burkholderia cenocepacia (strain ATCC BAA-245 / DSM 16553 / LMG 16656 / NCTC 13227 / J2315 / CF5610)	Shikimate dehydrogenase (NADP(+)) (SDH) (EC 1.1.1.25)	aroE BCAL3413	BCAL3413	aromatic amino acid family biosynthetic process [GO:0009073];chorismate biosynthetic process [GO:0009423];shikimate 3-dehydrogenase (NADP+) activity [GO:0004764];shikimate metabolic process [GO:0019632];NADP binding [GO:0050661]	+	5	6	4	3	7	7	9	8	4	7	4	3
27.5279	26.8858	27.6013	27.4811	27.9883	27.8372	27.8823	27.9873	27.0151	27.6752	27.5174	27.4538	27.6442	27.624	27.826	27.6122	27.0254	27.4538	26.7178	27.6526	26.9191	27.6694	27.4534	27.7661	27.5514	26.9566	27.1086	26.8113	27.825	27.9427	27.6639	27.5334	Burkholderia cenocepacia (strain ATCC BAA-245 / DSM 16553 / LMG 16656 / NCTC 13227 / J2315 / CF5610)	Putative exoribonuclease II	BCAL3414	BCAL3414		+	11	8	8	3	17	8	13	13	7	12	6	6
27.5205	27.5983	27.6139	27.4733	27.5419	27.5209	27.6593	27.7082	27.9613	27.7517	27.2441	27.546	27.3165	27.4653	27.5491	27.8898	27.5286	26.1258	27.2008	27.4814	27.4445	27.7476	27.6635	27.6188	27.3264	27.8478	27.5679	27.507	27.5421	27.6455	27.6844	27.7535	Burkholderia cenocepacia (strain ATCC BAA-245 / DSM 16553 / LMG 16656 / NCTC 13227 / J2315 / CF5610)	Uncharacterized protein	BCAL3415	BCAL3415			3	2	3	0	2	2	2	5	1	3	1	1
29.1468	29.0841	29.2181	29.1563	29.2879	29.2956	29.2498	29.4171	29.1028	29.1274	29.1691	29.1485	29.2526	29.1973	29.2566	29.2279	29.1432	29.1753	29.1414	29.1601	29.2543	29.3813	29.4321	29.3958	29.1851	29.0016	29.2696	29.1564	29.3836	29.2853	29.2224	29.2591	Burkholderia cenocepacia (strain ATCC BAA-245 / DSM 16553 / LMG 16656 / NCTC 13227 / J2315 / CF5610)	UDP-N-acetylmuramate--L-alanyl-gamma-D-glutamyl-meso-2,6-diaminoheptandioate ligase (EC 6.3.2.45) (Murein peptide ligase) (UDP-N-acetylmuramate:L-alanyl-gamma-D-glutamyl-meso-diaminopimelate ligase)	mpl BCAL3416	BCAL3416	ATP binding [GO:0005524];cell cycle [GO:0007049];cell division [GO:0051301];cell wall organization [GO:0071555];peptidoglycan biosynthetic process [GO:0009252];peptidoglycan turnover [GO:0009254];regulation of cell shape [GO:0008360];acid-amino acid ligase activity [GO:0016881]	+	14	17	18	19	18	16	17	12	13	18	12	16
26.8903	24.9932	27.0707	26.8513	27.4111	27.1088	26.9005	27.3711	25.4523	27.0489	24.7738	27.1154	27.2552	27.095	27.2191	27.7483	27.2494	26.9609	27.1523	26.8072	26.3008	27.473	25.1774	27.016	26.5682	25.2033	25.6178	26.7392	27.4458	27.1671	27.2602	26.9049	Burkholderia cenocepacia (strain ATCC BAA-245 / DSM 16553 / LMG 16656 / NCTC 13227 / J2315 / CF5610)	Uncharacterized protein	BCAL3417	BCAL3417			2	1	2	0	2	5	2	3	1	4	1	3
27.5326	27.9585	27.4007	27.603	28.7739	28.0724	28.2451	28.0938	27.2851	27.1489	27.0366	27.2962	28.9559	28.9044	28.9873	28.9674	28.182	27.7839	27.882	27.7792	28.077	27.849	27.6896	28.3164	27.5118	27.6846	27.5352	27.4762	28.9677	29.1043	29.0078	28.6812	Burkholderia cenocepacia (strain ATCC BAA-245 / DSM 16553 / LMG 16656 / NCTC 13227 / J2315 / CF5610)	Putative thioredoxin protein	BCAL3418	BCAL3418	cell redox homeostasis [GO:0045454];oxidoreductase activity [GO:0016491];cell [GO:0005623]	+	3	1	2	2	3	5	7	4	1	2	1	4
30.1674	29.9863	30.1231	30.1064	29.3793	29.5286	29.4078	29.4217	29.8085	29.8852	30.0397	30.0318	29.2901	29.1378	29.2646	29.2036	30.0688	30.2413	30.1798	30.0434	29.4521	29.3322	29.6119	29.2266	29.9545	30.0991	29.7637	30.2182	29.2579	29.2753	29.2622	29.2911	Burkholderia cenocepacia (strain ATCC BAA-245 / DSM 16553 / LMG 16656 / NCTC 13227 / J2315 / CF5610)	3-dehydroquinate dehydratase (3-dehydroquinase) (EC 4.2.1.10) (Type II DHQase)	aroQ BCAL3419	BCAL3419	aromatic amino acid family biosynthetic process [GO:0009073];chorismate biosynthetic process [GO:0009423];3-dehydroquinate dehydratase activity [GO:0003855]	+	9	7	9	10	5	10	6	9	10	12	14	13
30.6704	30.5989	29.6564	30.2918	30.3489	30.0822	30.881	30.7375	30.91	30.2698	30.2538	30.0483	29.4784	29.4568	29.8184	29.8928	30.5895	29.721	30.3488	31.0383	29.0668	30.0443	30.5707	29.4102	30.5853	30.7834	29.9808	30	29.1953	28.688	28.7108	30.718	Burkholderia cenocepacia (strain ATCC BAA-245 / DSM 16553 / LMG 16656 / NCTC 13227 / J2315 / CF5610)	Biotin carboxyl carrier protein of acetyl-CoA carboxylase	accB BCAL3420	BCAL3420	acetyl-CoA carboxylase activity [GO:0003989];fatty acid biosynthetic process [GO:0006633];acetyl-CoA carboxylase complex [GO:0009317]		7	7	6	7	4	5	5	8	5	5	6	5
31.2489	30.9331	31.162	31.2214	30.5104	30.5191	30.6234	30.5052	30.8555	31.0833	31.0888	31.1	30.5074	30.5327	30.5262	30.4589	31.2683	31.1394	31.2347	31.1844	30.3804	30.5355	30.2958	30.6529	31.1131	30.871	31.0539	31.0902	30.4386	30.5027	30.3978	30.47	Burkholderia cenocepacia (strain ATCC BAA-245 / DSM 16553 / LMG 16656 / NCTC 13227 / J2315 / CF5610)	Biotin carboxylase (EC 6.3.4.14)	accC BCAL3421	BCAL3421	biotin carboxylase activity [GO:0004075];metal ion binding [GO:0046872];ATP binding [GO:0005524]	+	31	31	34	32	29	26	25	26	29	30	27	35
27.9636	28.1048	28.0651	28.264	28.6189	28.3734	28.4022	28.4408	26.9046	28.2021	28.3191	28.2046	28.4035	28.4849	28.3394	28.3041	28.6746	27.7599	28.2748	28.2532	28.6767	28.4979	28.6973	28.5726	28.4285	28.3495	28.544	28.2196	28.6347	28.8133	28.732	28.2904	Burkholderia cenocepacia (strain ATCC BAA-245 / DSM 16553 / LMG 16656 / NCTC 13227 / J2315 / CF5610)	Putative membrane protein	BCAL3423	BCAL3423	integral component of membrane [GO:0016021]	+	5	5	4	7	10	7	9	8	11	4	5	2
33.4337	33.572	33.429	33.5372	33.57	33.4344	33.4988	33.4468	33.4733	33.3513	33.3254	33.2903	33.4838	33.4765	33.5984	33.6284	33.6204	33.5556	33.5324	33.5478	34.0578	33.8397	34.0434	33.7892	33.6901	33.828	33.7311	33.7611	33.8016	33.9289	33.9479	33.786	Burkholderia cenocepacia (strain ATCC BAA-245 / DSM 16553 / LMG 16656 / NCTC 13227 / J2315 / CF5610)	Probable thiol peroxidase (EC 1.11.1.-)	tpx BCAL3424	BCAL3424	cell redox homeostasis [GO:0045454];thioredoxin peroxidase activity [GO:0008379];cell [GO:0005623]	+	50	63	57	56	52	51	54	49	44	48	53	48
30.1955	30.2489	30.2536	30.2049	30.2827	30.1064	30.1161	30.1377	30.2515	30.2941	30.1564	30.1852	30.1436	30.2116	30.151	30.2943	30.2552	30.2931	30.2323	30.2841	30.3939	30.3053	30.2978	30.308	30.1862	30.4181	30.3084	30.3837	30.3747	30.3909	30.4069	30.3428	Burkholderia cenocepacia (strain ATCC BAA-245 / DSM 16553 / LMG 16656 / NCTC 13227 / J2315 / CF5610)	Putative sugar kinase	BCAL3425	BCAL3425	kinase activity [GO:0016301]	+	17	20	22	17	23	16	25	23	21	25	22	22
32.743	32.3793	32.8422	32.8385	32.4043	32.5259	32.4726	32.4832	31.8081	32.4312	32.5209	32.5871	32.5052	32.473	32.4016	32.6096	32.8885	32.6759	32.7985	32.6927	31.9862	32.6607	31.9269	32.6723	32.5543	31.3917	32.3637	32.4108	32.7224	32.595	32.6268	32.523	Burkholderia cenocepacia (strain ATCC BAA-245 / DSM 16553 / LMG 16656 / NCTC 13227 / J2315 / CF5610)	Putative lipoprotein	BCAL3426	BCAL3426	outer membrane [GO:0019867]		19	18	19	33	20	22	29	31	21	25	23	22
35.6321	35.5233	35.3763	35.4398	34.4663	34.8056	34.9282	34.2407	35.4539	35.1052	35.3537	35.6488	31.7495	34.2967	31.2018	34.8465	35.8758	35.4203	35.7171	35.6334	35.7585	34.9362	34.8559	35.0007	33.1674	35.6622	35.9797	36.0509	34.4216	35.0597	35.1565	34.7407	Burkholderia cenocepacia (strain ATCC BAA-245 / DSM 16553 / LMG 16656 / NCTC 13227 / J2315 / CF5610)	Histone H1-like protein	hctB BCAL3427	BCAL3427	chromosome condensation [GO:0030261];DNA binding [GO:0003677];nucleosome assembly [GO:0006334];nucleosome [GO:0000786]	+	5	7	10	7	4	5	6	7	7	6	6	6
31.2311	30.7568	31.201	31.2388	30.792	30.5102	30.6519	30.536	30.2371	30.6527	30.6492	30.7527	30.9086	30.9665	30.8678	30.9456	30.6326	30.604	30.6467	30.6466	29.9091	30.1734	30.0543	30.213	30.0986	30.1008	30.2095	30.2489	30.6392	30.6165	30.7019	30.6175	Burkholderia cenocepacia (strain ATCC BAA-245 / DSM 16553 / LMG 16656 / NCTC 13227 / J2315 / CF5610)	Ribonucleoside-diphosphate reductase subunit beta (EC 1.17.4.1)	nrdB BCAL3428	BCAL3428	deoxyribonucleotide biosynthetic process [GO:0009263];DNA replication [GO:0006260]";metal ion binding [GO:0046872];ribonucleoside-diphosphate reductase activity, thioredoxin disulfide as acceptor [GO:0004748];"integral component of membrane [GO:0016021]	+	48	40	51	50	42	42	51	38	27	32	42	41
33.159	32.5535	33.1208	33.146	32.8277	32.4696	32.6074	32.5567	31.9014	32.4818	32.493	32.5511	32.8598	32.9581	32.9646	32.8698	32.6134	32.734	32.7346	32.7296	32.106	32.373	32.2856	32.4801	32.0756	31.7773	32.0719	32.0113	32.7964	32.829	32.8153	32.7697	Burkholderia cenocepacia (strain ATCC BAA-245 / DSM 16553 / LMG 16656 / NCTC 13227 / J2315 / CF5610)	Ribonucleoside-diphosphate reductase (EC 1.17.4.1)	BCAL3429	BCAL3429	DNA replication [GO:0006260]";ribonucleoside-diphosphate reductase activity, thioredoxin disulfide as acceptor [GO:0004748];"ATP binding [GO:0005524]	+	208	149	188	205	190	173	171	160	107	149	159	151
25.4143	26.5543	25.9574	24.4222	24.6698	25.8221	24.5413	25.2526	26.9006	26.5989	27.0008	25.6136	25.2605	26.2578	25.029	26.1086	25.5369	26.4917	26.2857	26.0058	26.5101	26.6541	26.09	25.2069	27.2054	27.1934	26.4256	27.2061	26.2628	26.5109	26.9716	25.299	Burkholderia cenocepacia (strain ATCC BAA-245 / DSM 16553 / LMG 16656 / NCTC 13227 / J2315 / CF5610)	Putative exported protein	BCAL3431	BCAL3431		+	1	1	0	1	1	0	1	1	2	2	2	1
30.0359	29.3575	29.952	29.9885	28.7799	29.0852	28.9529	29.052	28.7665	29.6133	29.6442	29.6746	29.0494	28.9135	29.0627	29.1282	29.8504	29.7387	29.7779	29.8065	28.4698	29.3504	28.6451	29.2422	29.2127	28.7703	29.3256	29.2566	29.1304	29.2784	29.2336	29.3902	Burkholderia cenocepacia (strain ATCC BAA-245 / DSM 16553 / LMG 16656 / NCTC 13227 / J2315 / CF5610)	Signal recognition particle protein (Fifty-four homolog)	ffh BCAL3433	BCAL3433	7S RNA binding [GO:0008312];GTP binding [GO:0005525];GTPase activity [GO:0003924];SRP-dependent cotranslational protein targeting to membrane [GO:0006614];signal recognition particle [GO:0048500]	+	19	18	23	28	15	17	17	21	19	26	18	20
29.2398	29.0073	29.2618	29.2966	29.3761	29.4567	29.5866	29.5713	29.2855	29.3812	29.2328	29.2725	29.5313	29.4402	29.4417	29.4411	28.825	28.7912	28.7703	28.7129	28.9724	29.363	29.0843	29.3891	28.9015	28.9549	28.7002	28.9896	29.3484	29.2686	29.1982	29.3523	Burkholderia cenocepacia (strain ATCC BAA-245 / DSM 16553 / LMG 16656 / NCTC 13227 / J2315 / CF5610)	Putative hypoxanthine phosphoribosyltransferase	BCAL3434	BCAL3434	nucleoside metabolic process [GO:0009116]";"transferase activity, transferring glycosyl groups [GO:0016757]	+	7	6	7	11	9	10	11	15	5	8	10	7
29.975	29.9283	29.933	30.0633	29.9781	29.9166	29.9918	29.9513	29.7529	29.7662	29.7323	29.7377	30.0378	29.9599	30.1191	30.0424	30.2937	30.3497	30.2291	30.2294	30.0166	30.0642	29.9141	30.1289	30.1528	29.9866	30.1926	29.9202	30.2401	30.2037	30.0575	29.9751	Burkholderia cenocepacia (strain ATCC BAA-245 / DSM 16553 / LMG 16656 / NCTC 13227 / J2315 / CF5610)	Putative lipoprotein	BCAL3438	BCAL3438		+	8	6	10	6	12	7	7	7	5	7	6	7
28.9468	28.9204	29.0187	28.7691	28.7288	28.7667	28.7355	28.8894	28.4564	28.7931	28.6571	28.4291	28.5308	28.7603	28.7561	28.6817	28.826	28.5998	28.7592	28.8398	28.6492	28.7196	28.9543	28.9322	28.388	28.7302	28.5854	28.4806	28.8833	28.8595	28.8638	29.0153	Burkholderia cenocepacia (strain ATCC BAA-245 / DSM 16553 / LMG 16656 / NCTC 13227 / J2315 / CF5610)	Octaprenyl-diphosphate synthase (EC 2.5.1.-)	ispB BCAL3443	BCAL3443	isoprenoid biosynthetic process [GO:0008299];transferase activity [GO:0016740]	+	12	13	17	10	17	15	13	22	18	19	16	10
24.0392	26.6362	26.3614	26.3158	27.0517	26.8531	27.066	27.0669	26.7785	26.7187	26.6371	24.7387	27.0125	27.1505	27.1802	27.1875	26.2661	25.4226	25.0205	25.8218	27.2372	27.1398	27.5367	26.99	26.4022	26.6146	25.8142	26.8576	27.1099	27.0228	27.2632	27.2072	Burkholderia cenocepacia (strain ATCC BAA-245 / DSM 16553 / LMG 16656 / NCTC 13227 / J2315 / CF5610)	Dephospho-CoA kinase (EC 2.7.1.24) (Dephosphocoenzyme A kinase)	coaE BCAL3448	BCAL3448	ATP binding [GO:0005524];coenzyme A biosynthetic process [GO:0015937];dephospho-CoA kinase activity [GO:0004140];cytoplasm [GO:0005737]	+	1	2	3	2	4	4	5	4	0	2	2	2
27.6789	27.34	25.0436	27.9857	26.2966	27.838	26.9817	27.4824	26.1909	27.4844	26.7699	23.5215	26.9288	25.3928	26.8631	27.1672	25.9681	25.5891	25.8802	25.7749	24.5695	26.4025	27.7499	27.3957	25.4368	27.7859	25.8614	25.7655	27.2328	26.0005	24.8763	25.5135	Burkholderia cenocepacia (strain ATCC BAA-245 / DSM 16553 / LMG 16656 / NCTC 13227 / J2315 / CF5610)	NUDIX hydrolase	BCAL3450	BCAL3450	hydrolase activity [GO:0016787]		2	3	3	4	0	3	6	4	3	3	5	1
30.4136	30.1308	30.3115	30.2463	30.2407	30.2516	30.2576	30.1379	30.2072	30.2268	30.3673	30.3137	30.3269	30.2211	30.361	30.1549	30.3035	30.1167	30.3701	30.2046	30.0668	30.1547	30.2514	30.2241	30.1406	30.2165	30.2097	30.2458	30.2552	30.2803	30.3763	30.3627	Burkholderia cenocepacia (strain ATCC BAA-245 / DSM 16553 / LMG 16656 / NCTC 13227 / J2315 / CF5610)	Uncharacterized protein	BCAL3451	BCAL3451			21	23	14	24	20	24	25	21	27	23	23	18
30.6066	30.4853	30.6204	30.5228	30.6375	30.675	30.6376	30.6441	30.6219	30.6825	30.6649	30.4987	30.6125	30.6409	30.6669	30.6757	30.5724	30.6534	30.5899	30.687	30.62	30.6898	30.6855	30.7126	30.7284	30.7682	30.7178	30.7046	30.8138	30.7403	30.6755	30.7761	Burkholderia cenocepacia (strain ATCC BAA-245 / DSM 16553 / LMG 16656 / NCTC 13227 / J2315 / CF5610)	Amino-acid acetyltransferase (EC 2.3.1.1) (N-acetylglutamate synthase) (AGSase)];Arginine biosynthesis bifunctional protein ArgJ beta chain] [Includes: Glutamate N-acetyltransferase (EC 2.3.1.35) (Ornithine acetyltransferase) (OATase) (Ornithine transacetylase);Arginine biosynthesis bifunctional protein ArgJ [Cleaved into: Arginine biosynthesis bifunctional protein ArgJ alpha chain	argJ BCAL3452	BCAL3452	acetyl-CoA:L-glutamate N-acetyltransferase activity [GO:0004042];arginine biosynthetic process [GO:0006526];glutamate N-acetyltransferase activity [GO:0004358];cytoplasm [GO:0005737]	+	37	33	30	31	38	34	41	39	35	38	34	29
30.3414	30.7283	30.3877	30.2861	29.6959	29.5387	29.6251	29.6472	30.6488	30.2364	30.2877	30.0594	29.723	29.6076	29.8003	29.7491	30.0689	30.2163	30.0851	30.1406	29.9272	29.631	30.0887	29.7044	30.1976	30.5186	30.1392	30.2164	29.8729	29.903	30.0127	29.9452	Burkholderia cenocepacia (strain ATCC BAA-245 / DSM 16553 / LMG 16656 / NCTC 13227 / J2315 / CF5610)	Putative thioredoxin reductase	BCAL3456	BCAL3456	cell redox homeostasis [GO:0045454];oxidoreductase activity [GO:0016491];cell [GO:0005623]	+	22	15	21	17	15	13	13	15	22	16	19	14
31.6013	31.942	31.7892	31.6501	31.6284	31.2297	30.9885	31.0234	31.5522	31.4189	31.0892	30.5219	31.4364	31.8296	31.7139	31.2526	29.9099	31.1985	30.8621	31.227	31.9717	30.7654	32.2977	30.9531	30.1611	31.8113	30.6328	30.2792	31.375	31.3578	31.2371	31.3999	Burkholderia cenocepacia (strain ATCC BAA-245 / DSM 16553 / LMG 16656 / NCTC 13227 / J2315 / CF5610)	Cell division protein FtsZ	ftsZ BCAL3457	BCAL3457	cell septum assembly [GO:0090529];cytoplasm [GO:0005737];FtsZ-dependent cytokinesis [GO:0043093];GTP binding [GO:0005525];GTPase activity [GO:0003924];protein polymerization [GO:0051258];cell division site [GO:0032153]		66	64	63	62	62	54	42	41	63	57	50	34
32.0767	31.5994	31.8791	31.9767	31.5285	31.6562	31.8201	31.6424	31.4018	31.6693	31.8236	31.9167	31.8358	31.5052	31.6091	31.8428	31.9504	31.6047	31.7429	31.586	31.3723	31.8635	31.026	31.7648	31.6087	31.4124	31.4694	31.629	31.7224	31.8208	31.8233	31.5931	Burkholderia cenocepacia (strain ATCC BAA-245 / DSM 16553 / LMG 16656 / NCTC 13227 / J2315 / CF5610)	Delta-aminolevulinic acid dehydratase (EC 4.2.1.24)	hemB BCAL0264	BCAL0264	porphobilinogen synthase activity [GO:0004655];porphyrin-containing compound biosynthetic process [GO:0006779];metal ion binding [GO:0046872]		54	49	45	51	41	56	51	46	42	49	52	57
26.3531	27.2387	26.4085	26.5722	24.6423	25.4032	24.0756	24.2055	25.1421	25.2118	25.7207	25.5597	24.9734	24.5457	24.7685	26.7132	26.5173	26.6551	26.6924	26.5314	25.7145	24.7064	25.3754	24.9736	25.2319	25.4471	24.9088	25.3447	24.7659	25.299	25.1864	26.248	Burkholderia cenocepacia (strain ATCC BAA-245 / DSM 16553 / LMG 16656 / NCTC 13227 / J2315 / CF5610)	Putative cytochrome c4	BCAL0266	BCAL0266	electron carrier activity [GO:0009055];heme binding [GO:0020037];iron ion binding [GO:0005506];periplasmic space [GO:0042597]	+	9	15	10	12	3	2	4	3	5	7	4	2
27.8432	28.3513	27.8804	27.9837	27.9662	28.1722	28.1994	28.0005	28.522	28.4135	28.4906	28.3951	28.1566	27.9663	28.1486	28.1584	28.4164	28.3737	28.4887	28.2557	28.5258	28.2378	28.4858	28.2792	28.8788	28.9499	29.0399	28.8969	28.2489	28.3444	28.2886	28.1447	Burkholderia cenocepacia (strain ATCC BAA-245 / DSM 16553 / LMG 16656 / NCTC 13227 / J2315 / CF5610)	Putative cytochrome c biogenesis protein	BCAL0267	BCAL0267	integral component of membrane [GO:0016021]	+	9	7	8	12	8	12	9	7	5	10	8	9
26.5191	25.3608	24.6831	26.9497	27.5083	27.3449	27.3883	25.6529	28.6408	27.7066	27.6467	27.9461	27.5605	27.4732	27.738	27.216	27.7247	27.6308	27.3496	27.746	28.4636	25.5858	28.2031	27.55	28.3499	29.0267	28.4108	28.4252	27.7229	27.911	27.8693	27.4682	Burkholderia cenocepacia (strain ATCC BAA-245 / DSM 16553 / LMG 16656 / NCTC 13227 / J2315 / CF5610)	Putative cytochrome c biogenesis protein	BCAL0268	BCAL0268	cytochrome complex assembly [GO:0017004];heme binding [GO:0020037];integral component of membrane [GO:0016021]	+	2	2	0	3	4	2	4	2	2	3	4	2
29.6252	29.8859	29.6481	29.7206	29.7761	30.2083	30.1887	30.1542	30.212	29.9217	30.036	30.0439	30.0199	29.6715	29.8319	29.982	29.4816	29.3879	29.6275	29.2405	30.4076	30.2239	29.7919	29.8098	30.1802	30.2778	30.0702	30.1246	29.7575	30.0178	29.9208	29.8436	Burkholderia cenocepacia (strain ATCC BAA-245 / DSM 16553 / LMG 16656 / NCTC 13227 / J2315 / CF5610)	Protein-methionine-sulfoxide reductase catalytic subunit MsrP (EC 1.8.5.-)	msrP BCAL0269	BCAL0269	metal ion binding [GO:0046872];molybdopterin cofactor binding [GO:0043546];nitrate assimilation [GO:0042128];oxidoreductase activity, acting on a sulfur group of donors, quinone or similar compound as acceptor [GO:0016672];periplasmic space [GO:0042597];protein repair [GO:0030091]";"integral component of membrane [GO:0016021]	+	13	23	17	17	14	18	20	20	18	19	15	12
28.1621	28.3259	28.3741	28.1883	28.6847	28.6669	28.7722	28.6091	28.2679	28.1588	28.25	28.1189	28.8322	28.6761	28.6297	28.8475	28.4063	28.3405	28.294	28.3181	28.6235	28.6543	28.4908	28.7417	28.1824	28.0578	28.0945	28.1349	28.6972	28.6599	28.5966	28.5101	Burkholderia cenocepacia (strain ATCC BAA-245 / DSM 16553 / LMG 16656 / NCTC 13227 / J2315 / CF5610)	Penicillin-binding protein 1A (EC 2.4.2.-)	mrcA BCAL0274	BCAL0274	penicillin binding [GO:0008658];transferase activity, transferring glycosyl groups [GO:0016757]";"integral component of membrane [GO:0016021]	+	12	13	13	10	20	22	23	21	7	11	8	15
27.7665	27.9739	27.642	27.7807	25.2505	24.7884	25.7841	24.4452	28.0545	27.9605	27.8053	27.6895	25.1597	25.4192	25.95	23.397	27.8075	27.9858	27.9114	28.0009	26.9357	25.9176	26.37	24.2394	28.019	28.4888	28.1895	27.8528	25.6817	25.4367	25.8911	27.0393	Burkholderia cenocepacia (strain ATCC BAA-245 / DSM 16553 / LMG 16656 / NCTC 13227 / J2315 / CF5610)	Shikimate kinase (SK) (EC 2.7.1.71)	aroK BCAL0279	BCAL0279	aromatic amino acid family biosynthetic process [GO:0009073];ATP binding [GO:0005524];chorismate biosynthetic process [GO:0009423];magnesium ion binding [GO:0000287];shikimate kinase activity [GO:0004765];cytoplasm [GO:0005737]	+	2	1	2	1	0	0	0	0	6	3	2	3
27.4774	28.0841	27.5545	27.5092	26.2604	26.0523	26.2651	26.303	27.7853	27.0543	26.9598	27.2509	26.3782	26.0234	26.7195	26.4356	27.7372	28.1521	28.2979	28.1994	27.1935	26.3061	27.2221	26.1671	28.0783	28.4426	28.1148	27.7522	27.1009	26.9402	26.5651	27.0435	Burkholderia cenocepacia (strain ATCC BAA-245 / DSM 16553 / LMG 16656 / NCTC 13227 / J2315 / CF5610)	Deoxyguanosinetriphosphate triphosphohydrolase-like protein	BCAL0281	BCAL0281	triphosphoric monoester hydrolase activity [GO:0016793]	+	5	15	5	6	3	2	5	2	12	4	8	8
28.7501	29.7669	28.7832	29.1569	25.5346	25.4507	25.2487	26.9459	28.6691	27.8627	28.0518	27.6731	26.4625	25.5336	25.7256	24.4094	29.2321	29.3875	29.2016	29.3313	27.8887	24.9169	27.5061	26.6391	28.5087	28.8307	28.5385	28.5034	25.2244	24.7746	25.9186	26.7969	Burkholderia cenocepacia (strain ATCC BAA-245 / DSM 16553 / LMG 16656 / NCTC 13227 / J2315 / CF5610)	Putative ABC transporter extracellular solute-binding protein	BCAL0282	BCAL0282	transporter activity [GO:0005215]	+	10	17	13	10	1	0	0	0	12	9	7	5
27.0204	28.0483	27.5365	27.5685	26.7401	26.5422	26.4445	26.5973	28.2118	27.0996	27.1332	27.0362	26.7874	25.9012	26.6509	26.5629	27.4526	27.5622	27.6759	27.6033	27.8621	26.6413	27.7147	26.4633	27.5842	28.0169	27.8242	27.7675	26.6673	26.8171	26.8602	26.6006	Burkholderia cenocepacia (strain ATCC BAA-245 / DSM 16553 / LMG 16656 / NCTC 13227 / J2315 / CF5610)	Glycerophosphoryl diester phosphodiesterase (EC 3.1.4.46)	ugpQ BCAL0286	BCAL0286	lipid metabolic process [GO:0006629];glycerophosphodiester phosphodiesterase activity [GO:0008889]	+	5	8	3	4	2	3	4	2	6	5	5	3
27.3068	28.4391	27.5913	27.5983	25.3162	25.3208	24.912	26.4774	26.187	26.358	26.1652	25.0745	25.2059	26.4516	24.6558	25.4453	27.3971	28.1699	27.6818	27.9258	25.0177	25.4179	26.467	26.3188	26.7102	26.6729	26.6392	26.4337	25.8637	25.5603	25.534	25.2807	Burkholderia cenocepacia (strain ATCC BAA-245 / DSM 16553 / LMG 16656 / NCTC 13227 / J2315 / CF5610)	Putative outer membrane protein	BCAL0287	BCAL0287	outer membrane [GO:0019867];integral component of membrane [GO:0016021]	+	4	4	4	4	0	0	0	0	4	1	2	0
32.4349	32.1911	32.3968	32.4477	31.6384	32.0484	32.2158	32.1986	31.7316	31.9773	32.0656	32.3555	32.2675	31.9479	32.0748	32.3286	32.4884	32.271	32.2933	32.1566	32.2736	32.3557	31.6921	32.1	32.2858	31.7466	31.9758	32.1314	32.211	32.285	32.2856	32.0528	Burkholderia cenocepacia (strain ATCC BAA-245 / DSM 16553 / LMG 16656 / NCTC 13227 / J2315 / CF5610)	Uncharacterized protein	BCAL0288	BCAL0288	transposase activity [GO:0004803];transposition, DNA-mediated [GO:0006313]";"DNA binding [GO:0003677]		33	37	35	33	22	27	32	34	26	33	26	28
30.1542	30.785	30.3945	30.2108	30.0936	30.0865	29.6813	29.7574	30.7359	29.8853	29.8285	29.8018	29.7253	29.9592	29.913	29.8097	30.3107	30.4896	30.4214	30.4954	30.7553	29.7675	30.6422	29.8335	30.144	30.4384	30.2291	30.101	30.0148	29.9826	30.0353	30.0803	Burkholderia cenocepacia (strain ATCC BAA-245 / DSM 16553 / LMG 16656 / NCTC 13227 / J2315 / CF5610)	Glutamate synthase large subunit (EC 1.4.7.1)	glt1 BCAL0289	BCAL0289	glutamate biosynthetic process [GO:0006537];glutamate synthase (ferredoxin) activity [GO:0016041]		56	82	56	50	55	59	43	42	79	35	45	41
29.8	30.2409	29.9098	29.7689	29.6066	29.5956	29.538	29.5092	30.3843	29.5957	29.5964	29.6217	29.3368	29.4581	29.5405	29.5861	29.9407	30.0485	30.0386	30.0055	30.336	29.5718	30.1747	29.6062	29.867	30.1696	29.8563	29.8254	29.7407	29.6767	29.7345	29.7371	Burkholderia cenocepacia (strain ATCC BAA-245 / DSM 16553 / LMG 16656 / NCTC 13227 / J2315 / CF5610)	Glutamate synthase small subunit (EC 1.4.1.13)	glt2 BCAL0290	BCAL0290	glutamate biosynthetic process [GO:0006537];iron-sulfur cluster binding [GO:0051536];glutamate synthase (NADPH) activity [GO:0004355]	+	25	33	21	27	27	27	23	23	34	20	25	25
25.65	25.6327	24.7855	25.8294	25.7767	25.7803	25.054	25.8316	29.0799	28.7611	28.3095	28.3608	24.8632	25.5216	27.1594	25.533	25.0109	25.3562	25.6063	25.6626	25.9168	25.6699	25.7671	25.4967	28.5474	29.2946	28.9145	29.0265	25.6135	25.207	25.6011	25.6044	Burkholderia cenocepacia (strain ATCC BAA-245 / DSM 16553 / LMG 16656 / NCTC 13227 / J2315 / CF5610)	Putative dehydrogenase/reductase	BCAL0295	BCAL0295		+	0	0	1	0	0	0	1	1	10	8	11	12
28.5227	28.9197	28.183	28.3729	29.0292	29.0232	29.0915	28.7428	31.4697	31.4038	31.4822	31.5681	29.2851	29.1949	29.0522	29.3405	28.784	28.7763	28.6585	28.5618	29.0537	29.1641	28.9381	29.0402	31.9294	32.0926	31.9644	31.9349	29.1311	29.102	29.3061	29.0227	Burkholderia cenocepacia (strain ATCC BAA-245 / DSM 16553 / LMG 16656 / NCTC 13227 / J2315 / CF5610)	ABC transporter ATP-binding membrane protein	BCAL0296	BCAL0296	ATP binding [GO:0005524];ATPase activity, coupled to transmembrane movement of substances [GO:0042626]";"integral component of membrane [GO:0016021]	+	6	15	10	9	14	17	20	17	42	38	46	47
27.2683	27.756	27.8087	27.7976	27.1128	26.676	26.7208	26.8341	27.6992	27.6176	27.7664	27.5213	26.2092	26.9692	25.1931	25.5316	27.652	27.544	27.5591	27.7686	27.1774	27.5182	25.0384	27.2415	27.7415	26.9683	27.6072	27.1832	27.0149	27.4588	26.9425	26.2812	Burkholderia cenocepacia (strain ATCC BAA-245 / DSM 16553 / LMG 16656 / NCTC 13227 / J2315 / CF5610)	Thiazole synthase (EC 2.8.1.10)	thiG BCAL0299	BCAL0299	sulfurtransferase activity [GO:0016783];thiamine biosynthetic process [GO:0009228];thiamine diphosphate biosynthetic process [GO:0009229];cytoplasm [GO:0005737]	+	5	4	8	6	5	4	5	2	5	4	8	9
29.0136	28.737	29.0888	28.9659	28.7052	28.4585	28.5348	28.5191	28.5508	28.8351	28.8121	28.8344	28.3973	28.2362	28.5629	28.5396	29.0919	29.2159	29.1297	29.2088	28.5891	28.7594	28.5	28.6889	29.0469	28.7962	29.065	28.8554	28.674	28.9255	28.6654	28.6848	Burkholderia cenocepacia (strain ATCC BAA-245 / DSM 16553 / LMG 16656 / NCTC 13227 / J2315 / CF5610)	ABC transporter ATP-binding protein	BCAL0301	BCAL0301	ATPase activity [GO:0016887];ATP binding [GO:0005524]	+	11	9	10	10	7	4	6	7	7	9	5	3
28.0979	28.2065	28.1613	28.3137	27.6773	27.9299	27.3477	27.8242	28.3286	28.3503	28.1369	28.0675	27.7746	27.4262	27.756	27.9834	28.3321	28.508	28.4023	28.6124	28.2042	27.798	27.8864	27.981	28.3606	28.4059	28.357	28.4701	27.9541	28.2223	28.0201	28.1042	Burkholderia cenocepacia (strain ATCC BAA-245 / DSM 16553 / LMG 16656 / NCTC 13227 / J2315 / CF5610)	Putative membrane protein	BCAL0302	BCAL0302	transport [GO:0006810];ATP-binding cassette (ABC) transporter complex [GO:0043190]	+	6	8	6	6	4	5	5	5	6	9	6	7
29.2821	29.1613	29.2608	29.2931	28.4285	28.7621	28.6717	28.6728	29.1166	29.0574	29.0344	28.974	28.856	28.7642	28.6668	28.8213	29.3468	29.3507	29.2538	29.463	28.7433	28.4274	28.7171	29.3656	29.3112	29.1912	29.3697	29.2496	28.8139	29.0153	28.8696	29.025	Burkholderia cenocepacia (strain ATCC BAA-245 / DSM 16553 / LMG 16656 / NCTC 13227 / J2315 / CF5610)	Putative membrane protein	BCAL0303	BCAL0303	phospholipid transport [GO:0015914];integral component of membrane [GO:0016021]	+	14	15	17	17	14	16	15	21	15	16	15	18
31.0813	31.0695	31.0099	31.1415	30.4433	30.4378	30.468	30.5086	30.6098	30.8378	30.7777	30.7856	30.3492	30.1915	30.1788	30.3047	31.1786	31.2022	31.199	31.2464	30.5431	30.7347	30.4775	30.789	30.9252	30.7339	30.9793	30.8709	30.412	30.4807	30.4489	30.4038	Burkholderia cenocepacia (strain ATCC BAA-245 / DSM 16553 / LMG 16656 / NCTC 13227 / J2315 / CF5610)	VacJ-like lipoprotein	BCAL0304	BCAL0304	membrane [GO:0016020]	+	15	14	12	13	9	10	10	10	13	12	9	12
31.9486	32.0929	31.9702	32.0746	32.648	32.5844	32.6143	32.4844	31.8233	31.8766	31.8649	31.9934	32.8404	32.7861	32.8201	32.92	32.445	32.4237	32.4836	32.4626	32.8085	32.486	32.4567	32.4867	32.4567	32.2426	32.2561	32.3614	32.9387	32.9604	32.8949	32.7016	Burkholderia cenocepacia (strain ATCC BAA-245 / DSM 16553 / LMG 16656 / NCTC 13227 / J2315 / CF5610)	Putative exported protein	BCAL0305	BCAL0305		+	33	31	29	27	36	42	49	40	30	22	33	31
27.7169	27.6482	27.7818	27.4419	27.616	27.7586	27.7132	27.5948	27.6169	27.623	27.7122	27.6531	27.7567	27.6268	27.6928	27.6988	28.1187	28.1756	27.8762	28.0423	27.6868	27.9425	27.8157	28.0371	27.9676	28.0279	28.0786	28.0523	28.1605	28.0827	28.078	28.0147	Burkholderia cenocepacia (strain ATCC BAA-245 / DSM 16553 / LMG 16656 / NCTC 13227 / J2315 / CF5610)	ABC transporter ATP-binding protein	BCAL0307	BCAL0307	ATPase activity [GO:0016887];ATP binding [GO:0005524]	+	4	9	7	10	7	9	7	9	11	6	7	7
30.4907	30.5762	30.4752	30.4695	30.2126	30.3461	30.2863	30.3223	30.6813	30.5264	30.6319	30.4922	30.2861	30.2482	30.2617	30.2811	30.6106	30.6432	30.6271	30.6666	30.4367	30.3976	30.5231	30.3698	30.642	30.7951	30.76	30.7548	30.3648	30.4454	30.3308	30.4655	Burkholderia cenocepacia (strain ATCC BAA-245 / DSM 16553 / LMG 16656 / NCTC 13227 / J2315 / CF5610)	Histidinol dehydrogenase (HDH) (EC 1.1.1.23)	hisD BCAL0312	BCAL0312	histidine biosynthetic process [GO:0000105];NAD binding [GO:0051287];zinc ion binding [GO:0008270];histidinol dehydrogenase activity [GO:0004399]	+	34	32	31	29	33	33	35	34	41	36	38	36
28.3736	28.6586	28.4631	28.416	27.9293	28.0396	27.8684	27.9091	28.6239	28.4582	28.2998	28.2769	28.0389	27.8934	27.9957	28.2491	28.5101	28.6411	28.4988	28.7478	28.0647	28.0948	28.3479	28.255	28.5086	28.7606	28.7432	28.6066	28.4796	28.2453	28.3393	28.2161	Burkholderia cenocepacia (strain ATCC BAA-245 / DSM 16553 / LMG 16656 / NCTC 13227 / J2315 / CF5610)	Histidinol-phosphate aminotransferase (EC 2.6.1.9) (Imidazole acetol-phosphate transaminase)	hisC BCAL0313	BCAL0313	histidine biosynthetic process [GO:0000105];L-phenylalanine:2-oxoglutarate aminotransferase activity [GO:0080130];pyridoxal phosphate binding [GO:0030170];histidinol-phosphate transaminase activity [GO:0004400]	+	14	13	13	13	11	14	11	10	19	10	15	13
29.0665	29.4585	29.5019	29.248	29.5765	29.5071	29.5272	29.5841	29.5249	29.3238	28.8925	29.1683	29.4636	29.6664	29.5245	29.6389	29.2179	29.4272	29.3527	29.2605	29.8125	29.6601	29.8193	29.4574	29.5043	29.9626	29.4518	29.5722	29.7741	29.8383	29.7661	29.7639	Burkholderia cenocepacia (strain ATCC BAA-245 / DSM 16553 / LMG 16656 / NCTC 13227 / J2315 / CF5610)	Imidazole glycerol phosphate synthase subunit HisH (EC 2.4.2.-) (IGP synthase glutamine amidotransferase subunit) (IGP synthase subunit HisH) (ImGP synthase subunit HisH) (IGPS subunit HisH)	hisH BCAL0316	BCAL0316	glutamine metabolic process [GO:0006541];histidine biosynthetic process [GO:0000105];imidazoleglycerol-phosphate synthase activity [GO:0000107];cytoplasm [GO:0005737]	+	7	8	7	6	12	12	14	10	9	9	7	6
30.198	30.3232	30.1261	30.194	30.4091	30.5549	30.4141	30.4449	30.5501	30.1999	30.3798	30.2758	30.5456	30.435	30.5179	30.3523	30.3387	30.2131	30.2644	30.3358	30.5088	30.3228	30.6921	30.0875	30.3715	30.8908	30.4702	30.6339	30.6523	30.5519	30.5529	30.6418	Burkholderia cenocepacia (strain ATCC BAA-245 / DSM 16553 / LMG 16656 / NCTC 13227 / J2315 / CF5610)	Uncharacterized protein	BCAL0322	BCAL0322	catalytic activity [GO:0003824]	+	8	8	11	10	15	18	11	16	12	11	11	11
25.1569	25.6045	25.4739	25.5119	26.5249	25.6008	26.3612	24.4793	29.2316	26.8973	27.3483	27.2396	26.626	26.7348	26.8397	27.1934	27.5967	25.137	26.9833	26.4747	27.537	26.8878	25.2533	27.7276	27.8917	29.4141	27.398	28.3874	27.3502	27.5236	27.2527	27.8542	Burkholderia cenocepacia (strain ATCC BAA-245 / DSM 16553 / LMG 16656 / NCTC 13227 / J2315 / CF5610)	Sec-independent protein translocase protein TatB	tatB BCAL0324	BCAL0324	protein secretion [GO:0009306];protein transmembrane transporter activity [GO:0008320];protein transport by the Tat complex [GO:0043953];TAT protein transport complex [GO:0033281];integral component of plasma membrane [GO:0005887]	+	1	1	1	2	2	1	1	1	3	2	3	2
28.1922	28.3702	28.1306	28.357	28.2463	28.2541	28.3695	28.3798	28.3069	28.1386	28.2923	28.21	28.5439	28.4252	28.4314	28.3493	28.2129	28.0519	28.2796	28.2951	28.4227	28.229	28.5068	28.0969	28.2325	28.5787	28.4017	28.3105	28.3796	28.2295	28.3102	28.3566	Burkholderia cenocepacia (strain ATCC BAA-245 / DSM 16553 / LMG 16656 / NCTC 13227 / J2315 / CF5610)	Periplasmic serine endoprotease DegP-like (EC 3.4.21.107)	BCAL0326	BCAL0326	periplasmic space [GO:0042597];serine-type endopeptidase activity [GO:0004252];integral component of membrane [GO:0016021]		9	12	8	7	10	9	13	9	9	9	9	10
29.5907	29.3332	29.5227	29.4534	29.541	29.5646	29.4889	29.556	29.1651	29.4133	29.3203	29.2948	29.5428	29.5927	29.5867	29.7191	29.6727	29.6894	29.6687	29.854	29.6706	29.6617	29.7327	29.6514	29.5839	29.5663	29.5952	29.5187	29.9483	29.8672	29.8938	29.7573	Burkholderia cenocepacia (strain ATCC BAA-245 / DSM 16553 / LMG 16656 / NCTC 13227 / J2315 / CF5610)	Uncharacterized protein	BCAL0327	BCAL0327		+	9	9	10	6	4	6	7	11	10	7	7	9
30.0028	30.9781	29.9361	30.0228	28.0609	27.1672	27.302	27.5438	29.8304	29.2126	29.3357	29.0401	27.7904	27.5552	27.8695	27.6881	29.949	30.1174	30.099	30.0708	28.96	27.545	28.8994	27.3769	29.0496	29.4243	29.1017	29.1936	27.8052	27.631	27.6642	27.8568	Burkholderia cenocepacia (strain ATCC BAA-245 / DSM 16553 / LMG 16656 / NCTC 13227 / J2315 / CF5610)	Ubiquinol-cytochrome c reductase iron-sulfur subunit (EC 1.10.2.2)	petA BCAL0328	BCAL0328	2 iron, 2 sulfur cluster binding [GO:0051537];ubiquinol-cytochrome-c reductase activity [GO:0008121]";"integral component of membrane [GO:0016021]	+	10	19	10	12	5	5	6	5	7	6	7	6
27.4052	27.7331	27.3989	27.3537	25.506	25.6274	25.2502	25.5408	27.3127	26.396	26.942	26.7654	25.3508	26.2565	25.8159	25.2904	27.577	27.5183	27.7581	27.5369	27.4877	26.45	27.4451	26.7169	27.2492	27.48	27.1588	27.1903	26.4801	26.7087	26.6018	26.7426	Burkholderia cenocepacia (strain ATCC BAA-245 / DSM 16553 / LMG 16656 / NCTC 13227 / J2315 / CF5610)	Putative aldehyde dehydrogenase (EC 1.2.99.3)	BCAL1331	BCAL1331	oxidoreductase activity [GO:0016491]	+	8	8	7	7	1	2	3	3	8	7	7	6
25.6616	26.5047	25.9598	26.0353	25.3573	25.2457	25.1024	25.5918	25.8746	25.55	25.6192	25.2974	23.9299	25.2696	25.263	25.3675	25.8857	25.5983	25.3183	25.7162	26.4736	25.4234	25.9058	25.2356	26.099	26.346	25.7258	25.9783	25.3776	25.2534	25.4389	25.7534	Burkholderia cenocepacia (strain ATCC BAA-245 / DSM 16553 / LMG 16656 / NCTC 13227 / J2315 / CF5610)	Putative dehydrogenase	BCAL1334	BCAL1334	oxidoreductase activity [GO:0016491]	+	4	4	3	1	2	2	2	1	1	3	2	1
27.4879	28.392	27.6036	27.2625	27.6099	27.7276	27.6573	27.9919	27.8671	26.8926	27.472	27.0645	27.8621	27.8397	27.7744	27.8902	27.5673	27.9797	27.7014	27.6653	28.4423	27.6297	28.4092	27.5844	27.1461	27.6137	27.4567	27.429	27.6275	27.9275	27.8468	28.0624	Burkholderia cenocepacia (strain ATCC BAA-245 / DSM 16553 / LMG 16656 / NCTC 13227 / J2315 / CF5610)	Uncharacterized protein	BCAL1360	BCAL1360			7	8	6	6	4	7	6	6	7	6	4	5
24.7993	25.9085	25.4007	26.005	28.0921	27.9855	27.6453	27.7912	25.1289	26.6179	24.882	25.7585	28.4419	28.2853	28.5696	28.0472	25.9607	25.7274	25.5103	27.5584	27.8738	24.6775	27.9488	27.6374	26.0738	25.5285	25.1805	25.6522	28.1515	28.1564	28.3888	28.1862	Burkholderia cenocepacia (strain ATCC BAA-245 / DSM 16553 / LMG 16656 / NCTC 13227 / J2315 / CF5610)	Putative lipoprotein	BCAL1365	BCAL1365		+	1	2	1	1	3	5	4	3	0	0	1	1
29.582	30.1501	29.5177	29.6919	28.9383	29.042	28.7509	29.0989	30.5909	30.3945	30.3904	30.0292	29.1532	29.0356	28.9574	28.3114	29.9726	30.192	30.1527	30.2064	29.3915	28.9098	29.7891	29.0016	30.6979	31.048	30.9371	31.0472	29.0736	29.275	29.2035	29.2148	Burkholderia cenocepacia (strain ATCC BAA-245 / DSM 16553 / LMG 16656 / NCTC 13227 / J2315 / CF5610)	Putative porin	BCAL1368	BCAL1368	ion transport [GO:0006811];porin activity [GO:0015288];pore complex [GO:0046930]	+	16	18	17	14	9	13	9	14	24	19	26	16
24.0478	26.8874	24.8247	25.495	24.4828	24.0904	26.1133	25.0214	27.0528	25.8865	25.6685	26.2689	25.8302	25.17	26.1101	25.431	26.5209	25.621	26.3176	24.6508	26.3213	25.4816	25.5611	25.0589	26.0505	26.8188	25.4153	26.3912	26.1939	24.9293	25.7406	26.0887	Burkholderia cenocepacia (strain ATCC BAA-245 / DSM 16553 / LMG 16656 / NCTC 13227 / J2315 / CF5610)	Glyoxalase/bleomycin resistance protein/dioxygenase superfamily protein	BCAL1374	BCAL1374	dioxygenase activity [GO:0051213]		0	3	0	0	0	0	0	0	3	0	2	0
30.1176	30.1895	29.8986	30.2821	29.4272	28.9439	29.0282	29.6568	25.4911	29.6212	29.4053	30.5002	29.9036	25.5637	29.3266	29.2759	30.7403	30.6731	31.619	31.324	29.5584	30.0161	29.002	29.4352	30.0738	26.0015	29.8836	30.2645	30.0249	29.8702	29.6746	31.0132	Burkholderia cenocepacia (strain ATCC BAA-245 / DSM 16553 / LMG 16656 / NCTC 13227 / J2315 / CF5610)	Cyclic di-GMP binding protein	bcsB BCAL1389	BCAL1389	UDP-glucose metabolic process [GO:0006011];integral component of membrane [GO:0016021]		22	1	10	16	7	6	3	7	0	5	8	3
26.3211	25.6175	26.2346	26.638	25.3268	23.8283	25.327	24.9885	26.2908	24.9208	25.4746	25.4397	25.1679	25.5119	23.4946	25.2641	26.9731	26.7264	26.8475	26.7621	25.0725	23.8708	24.8375	25.269	25.6584	25.3832	26.6702	23.7988	25.8257	26.1942	24.0181	25.7145	Burkholderia cenocepacia (strain ATCC BAA-245 / DSM 16553 / LMG 16656 / NCTC 13227 / J2315 / CF5610)	Glucanase (EC 3.2.1.-)	bcsZ BCAL1390	BCAL1390	polysaccharide catabolic process [GO:0000272]";"hydrolase activity, hydrolyzing O-glycosyl compounds [GO:0004553]	+	4	3	6	7	3	3	2	2	0	3	3	1
25.1315	26.6483	25.7245	26.233	24.5105	27.1936	25.7453	25.3309	25.0024	27.0983	24.3694	25.8652	25.7529	25.0573	26.35	25.0876	26.4945	26.6323	27.1731	26.4624	26.2112	25.358	25.8406	25.7907	25.9704	25.1877	25.7812	27.2222	24.6061	26.1187	25.0184	25.4812	Burkholderia cenocepacia (strain ATCC BAA-245 / DSM 16553 / LMG 16656 / NCTC 13227 / J2315 / CF5610)	Uncharacterized protein	BCAL1392	BCAL1392			1	0	3	2	0	0	1	0	0	0	0	0
25.695	27.0967	25.8166	27.7575	24.447	25.5069	25.4841	25.2686	25.2963	25.9034	24.785	25.6789	25.7069	25.0348	25.4386	24.7805	27.69	27.7361	25.9335	25.9027	26.56	24.8218	26.9464	24.8023	25.306	25.4265	25.2497	25.1627	25.274	25.9475	25.6429	24.5032	Burkholderia cenocepacia (strain ATCC BAA-245 / DSM 16553 / LMG 16656 / NCTC 13227 / J2315 / CF5610)	Putative membrane protein	BCAL1396	BCAL1396	integral component of membrane [GO:0016021]	+	0	2	1	1	0	0	0	0	0	0	0	0
24.4986	25.4559	25.9587	25.6043	27.567	25.9344	25.2124	26.6029	25.7271	26.1467	25.6652	25.4297	25.8846	27.2572	26.0732	27.2384	25.8256	25.7837	24.6474	26.2642	23.5117	26.2259	26.9291	26.3194	25.3661	26.0689	25.627	27.6778	26.4581	25.6749	24.9733	25.8787	Burkholderia cenocepacia (strain ATCC BAA-245 / DSM 16553 / LMG 16656 / NCTC 13227 / J2315 / CF5610)	Pirin-like protein	BCAL1398	BCAL1398			0	0	0	0	2	3	0	1	0	2	2	2
27.5572	27.9363	28.0117	27.8933	28.5629	27.5148	27.6655	27.6953	28.275	28.2587	28.3114	28.2256	27.8891	28.283	28.2644	27.4974	27.6501	27.7959	27.8893	28.2138	26.9527	27.3498	27.7939	27.2009	28.3201	28.7748	28.4051	28.4833	27.7244	27.6391	27.5093	27.6317	Burkholderia cenocepacia (strain ATCC BAA-245 / DSM 16553 / LMG 16656 / NCTC 13227 / J2315 / CF5610)	OsmC-like protein	BCAL1399	BCAL1399		+	7	7	7	6	10	8	8	7	6	8	2	5
26.1434	25.3213	24.4809	25.0166	28.9147	28.7644	28.8813	28.8633	26.4417	25.257	25.9066	26.1182	28.8916	29.2205	29.1146	28.8774	25.2935	26.8713	27.0717	25.0356	28.3402	28.5112	28.7143	29.0639	26.4715	25.8867	25.4835	25.946	29.1395	28.9832	28.8812	28.6596	Burkholderia cenocepacia (strain ATCC BAA-245 / DSM 16553 / LMG 16656 / NCTC 13227 / J2315 / CF5610)	LysR family regulatory protein	BCAL1403	BCAL1403	transcription factor activity, sequence-specific DNA binding [GO:0003700];transcription, DNA-templated [GO:0006351]";"DNA binding [GO:0003677]	+	0	0	0	0	9	6	10	3	0	0	0	0
25.7982	26.5694	25.4042	25.5668	26.5928	26.6223	26.7859	25.8877	25.0858	26.0265	25.4677	25.9997	27.2874	26.9446	27.1243	27.1707	24.6497	25.6799	25.3506	26.2291	26.8363	27.0931	26.2698	26.8764	25.5524	25.4917	27.0799	26.2259	27.2544	27.1521	27.3024	27.3697	Burkholderia cenocepacia (strain ATCC BAA-245 / DSM 16553 / LMG 16656 / NCTC 13227 / J2315 / CF5610)	Putative lipoprotein	BCAL2398	BCAL2398		+	0	0	0	0	3	4	2	3	0	0	2	0
30.1671	30.7269	29.9143	30.0481	26.5574	24.2729	25.4785	25.3673	29.5422	29.0449	29.3834	29.2987	25.8988	26.3774	24.79	24.3381	29.9322	29.7176	29.8097	29.5931	29.9948	25.8739	29.5062	25.6151	28.9839	28.9346	28.8626	28.7568	26.2684	24.2288	26.3016	25.3341	Burkholderia cenocepacia (strain ATCC BAA-245 / DSM 16553 / LMG 16656 / NCTC 13227 / J2315 / CF5610)	Putative exported protein	BCAL2401	BCAL2401		+	4	3	3	4	1	1	1	2	3	4	3	2
28.4121	27.7706	28.3228	28.0219	28.0122	28.1054	27.9218	27.9514	28.0817	28.1	28.354	28.3786	28.355	28.0308	28.2388	28.1053	28.2855	28.4452	28.0241	28.3548	28.3993	28.3092	28.1684	28.063	28.3274	28.4046	28.2998	28.2494	28.2754	28.2897	28.2459	28.4051	Burkholderia cenocepacia (strain ATCC BAA-245 / DSM 16553 / LMG 16656 / NCTC 13227 / J2315 / CF5610)	Putative LPS core biosynthesis protein	BCAL2403	BCAL2403	metabolic process [GO:0008152]";"transferase activity, transferring glycosyl groups [GO:0016757]		0	1	1	2	1	1	2	1	0	0	3	2
27.3637	27.2433	27.529	27.4342	27.8676	28.0237	27.9343	27.8338	27.2621	27.371	27.3217	27.2229	27.8977	27.7729	27.8789	27.7715	27.4387	27.2689	27.3017	27.3306	27.9854	27.9349	28.11	28.1396	27.2289	27.1916	27.4657	27.3112	28.04	27.954	27.9035	27.6834	Burkholderia cenocepacia (strain ATCC BAA-245 / DSM 16553 / LMG 16656 / NCTC 13227 / J2315 / CF5610)	Putative glycosyltransferase	BCAL2406	BCAL2406	metabolic process [GO:0008152]";"transferase activity, transferring glycosyl groups [GO:0016757]	+	4	1	2	4	7	5	6	4	0	5	6	3
27.6577	27.3255	27.3213	27.6109	28.2645	28.233	28.4237	28.2839	27.8192	27.8467	27.9732	28.0598	28.3721	28.3503	28.4752	28.5342	27.7428	27.6857	27.7023	27.7969	28.2278	28.3172	28.2576	28.3456	27.7735	27.7705	27.8068	27.6651	28.382	28.5011	28.5889	28.3374	Burkholderia cenocepacia (strain ATCC BAA-245 / DSM 16553 / LMG 16656 / NCTC 13227 / J2315 / CF5610)	Lipid A export ATP-binding/permease protein MsbA (EC 3.6.3.-)	msbA BCAL2408	BCAL2408	ATP binding [GO:0005524];lipid-transporting ATPase activity [GO:0034040];plasma membrane [GO:0005886];integral component of membrane [GO:0016021]	+	5	8	7	10	14	13	18	14	7	10	5	9
28.2537	27.7797	28.2742	28.1832	28.2119	28.1814	28.0645	28.0847	27.5909	28.1708	27.9694	28.0045	28.1982	28.2037	28.2955	28.114	28.0392	27.9498	27.7109	27.8979	27.6902	27.925	27.7506	27.9998	27.6427	27.3808	27.7484	27.6356	28.2034	28.1058	28.1579	28.184	Burkholderia cenocepacia (strain ATCC BAA-245 / DSM 16553 / LMG 16656 / NCTC 13227 / J2315 / CF5610)	DNA-directed DNA polymerase (EC 2.7.7.7)	dnaE BCAL2409	BCAL2409	3'-5' exonuclease activity [GO:0008408];DNA replication [GO:0006260];DNA-directed DNA polymerase activity [GO:0003887];nucleic acid binding [GO:0003676];cytoplasm [GO:0005737]	+	19	17	19	25	19	22	24	20	16	22	20	21
28.8776	28.622	28.8646	28.9388	28.7725	29.0242	28.781	28.8391	28.4167	28.929	28.8475	28.9194	28.9463	28.8561	28.9488	28.7851	28.8713	28.8237	28.8753	28.8147	28.4536	28.6813	28.5756	28.7225	28.6601	28.4192	28.8236	28.6481	28.787	28.8198	28.731	28.846	Burkholderia cenocepacia (strain ATCC BAA-245 / DSM 16553 / LMG 16656 / NCTC 13227 / J2315 / CF5610)	Putative ATP-dependent RNA helicase 2	rhlE2 BCAL2412	BCAL2412	helicase activity [GO:0004386];nucleic acid binding [GO:0003676];ATP binding [GO:0005524]		24	27	26	23	23	26	24	27	22	24	21	23
30.6198	30.7954	30.4931	30.5984	29.8488	29.9833	30.1194	29.7937	30.681	30.55	30.5714	30.5566	29.576	29.4539	29.1446	29.7553	30.8885	30.4871	30.4259	30.6859	30.6116	30.2889	30.4701	30.1942	30.6539	30.9603	30.7111	30.7932	29.7429	29.9254	29.6818	29.8456	Burkholderia cenocepacia (strain ATCC BAA-245 / DSM 16553 / LMG 16656 / NCTC 13227 / J2315 / CF5610)	Putative exported protein	BCAL2413	BCAL2413		+	7	11	7	8	5	5	8	6	9	6	7	8
29.4507	29.443	29.3945	29.4129	29.6516	29.6937	29.7569	29.765	29.5282	29.5812	29.5639	29.4651	29.8203	29.7236	29.7599	29.8148	29.3955	29.2847	29.3976	29.4187	29.7705	29.8204	29.7599	29.7816	29.5564	29.6234	29.4149	29.4946	29.7935	29.8017	29.7928	29.7415	Burkholderia cenocepacia (strain ATCC BAA-245 / DSM 16553 / LMG 16656 / NCTC 13227 / J2315 / CF5610)	Formate-dependent phosphoribosylglycinamide formyltransferase (5'-phosphoribosylglycinamide transformylase 2) (Formate-dependent GAR transformylase) (EC 2.1.2.-) (GAR transformylase 2) (GART 2) (Non-folate glycinamide ribonucleotide transformylase) (Phosphoribosylglycinamide formyltransferase 2)	purT BCAL2415	BCAL2415	coenzyme binding [GO:0050662];'de novo' IMP biosynthetic process [GO:0006189];magnesium ion binding [GO:0000287];phosphoribosylglycinamide formyltransferase 2 activity [GO:0043815];phosphoribosylglycinamide formyltransferase activity [GO:0004644];ATP binding [GO:0005524]	+	22	20	21	27	24	30	29	27	25	22	26	25
28.9908	29.4549	29.9066	29.6058	29.4939	29.4487	29.4871	29.3444	29.9018	29.3873	29.5429	29.5174	29.493	29.3508	29.4652	29.654	29.4595	29.5743	29.738	29.5521	29.7402	29.3797	29.6566	29.3967	29.8549	30.0371	29.7979	30.0422	29.503	29.4761	29.3053	29.5092	Burkholderia cenocepacia (strain ATCC BAA-245 / DSM 16553 / LMG 16656 / NCTC 13227 / J2315 / CF5610)	Putative lipoprotein	BCAL2416	BCAL2416		+	12	6	8	9	9	13	7	8	10	8	9	6
25.9745	26.5825	26.1586	26.1193	27.2849	27.1356	26.2841	26.7291	25.9939	26.9131	25.779	24.5919	27.1746	27.0444	26.8404	26.8942	25.9281	26.973	27.2437	26.0742	26.5319	26.8458	26.5959	27.0413	26.0588	27.2303	26.3706	26.8786	26.5687	26.9508	26.5421	26.8177	Burkholderia cenocepacia (strain ATCC BAA-245 / DSM 16553 / LMG 16656 / NCTC 13227 / J2315 / CF5610)	Putative DNA translocase	BCAL2417	BCAL2417	ATP binding [GO:0005524];DNA binding [GO:0003677];integral component of membrane [GO:0016021]		0	0	0	1	5	5	3	1	0	3	2	1
31.1799	31.5424	31.1842	31.1841	30.8432	30.8751	30.8432	30.8701	31.2935	31.0268	31.0996	31.1451	30.9716	30.8	30.8384	30.9744	31.3786	31.4257	31.4513	31.4036	31.5432	31.0464	31.2888	31.0481	31.5971	31.6179	31.5939	31.5529	30.9607	31.1138	31.0201	31.0213	Burkholderia cenocepacia (strain ATCC BAA-245 / DSM 16553 / LMG 16656 / NCTC 13227 / J2315 / CF5610)	Putative exported protein	BCAL2418	BCAL2418		+	38	39	30	37	35	35	37	34	34	35	38	38
29.6763	30.1722	29.7124	29.7532	29.7353	29.7264	29.4715	28.9004	30.6019	30.3926	30.3581	29.9813	29.16	29.2206	29.394	29.0667	29.2579	29.7497	29.6201	30.1237	29.8252	29.4082	30.0586	29.5419	30.0903	30.8019	30.3431	30.1176	29.3319	29.0157	29.2927	29.3349	Burkholderia cenocepacia (strain ATCC BAA-245 / DSM 16553 / LMG 16656 / NCTC 13227 / J2315 / CF5610)	Glycosyl hydrolases family protein	BCAL2419	BCAL2419	hydrolase activity [GO:0016787]	+	9	16	6	11	10	12	10	10	11	19	11	9
29.856	29.986	29.8082	29.9229	29.1183	29.164	29.1917	29.1061	29.9741	29.8736	29.9748	29.9449	29.2167	29.045	29.2047	29.117	30.2408	30.1902	30.2304	30.1483	29.8594	29.4892	29.7808	29.4992	30.2074	30.6105	30.3996	30.4546	29.6005	29.6265	29.6562	29.7549	Burkholderia cenocepacia (strain ATCC BAA-245 / DSM 16553 / LMG 16656 / NCTC 13227 / J2315 / CF5610)	Putative depolymerase/histone-like protein	BCAL2420	BCAL2420		+	26	28	29	29	18	18	20	18	28	32	29	28
25.9601	27.0628	25.7829	26.3809	24.3779	25.4891	25.941	24.5635	25.8112	26.2926	25.5325	25.9833	25.4496	26.2721	24.6947	24.8268	26.0972	26.6785	26.4244	26.0993	26.3534	25.5272	24.6251	24.4659	25.7843	25.3354	25.2921	25.7956	24.7266	25.8043	24.7985	25.1699	Burkholderia cenocepacia (strain ATCC BAA-245 / DSM 16553 / LMG 16656 / NCTC 13227 / J2315 / CF5610)	TetR family regulatory protein	BCAL2423	BCAL2423	regulation of transcription, DNA-templated [GO:0006355];transcription, DNA-templated [GO:0006351]";"DNA binding [GO:0003677]	+	3	4	1	5	1	0	1	1	1	4	3	4
25.4817	25.8781	26.422	26.9031	26.7107	27.0383	27.0154	23.9173	25.9586	26.9914	27.054	25.9898	26.4192	27.0021	25.8149	26.8381	26.2949	26.0249	26.8989	26.3469	27.0042	25.1386	27.0904	26.9456	26.6422	26.9274	23.794	25.2001	26.7687	27.1297	25.5007	27.4833	Burkholderia cenocepacia (strain ATCC BAA-245 / DSM 16553 / LMG 16656 / NCTC 13227 / J2315 / CF5610)	Putative electron transport-related protein	BCAL2424	BCAL2424	4 iron, 4 sulfur cluster binding [GO:0051539];electron carrier activity [GO:0009055];metal ion binding [GO:0046872];oxidation-reduction process [GO:0055114]";"membrane [GO:0016020]		2	1	1	4	1	4	3	2	3	1	2	1
26.9537	27.1054	26.769	27.24	26.9359	27.5277	27.4438	27.368	27.4543	27.4986	27.6757	27.4782	27.7113	27.4116	27.6556	27.7868	28.0083	27.5084	24.9576	27.944	27.8747	27.6489	28.2167	27.7807	27.8135	28.3004	27.941	28.0372	28.0181	27.9182	27.8879	28.1791	Burkholderia cenocepacia (strain ATCC BAA-245 / DSM 16553 / LMG 16656 / NCTC 13227 / J2315 / CF5610)	Uncharacterized protein	BCAL2427	BCAL2427			1	3	1	2	2	1	2	1	2	3	2	3
26.6668	27.3284	25.3346	26.3897	26.211	25.8312	26.6597	26.9455	26.8258	25.3658	26.006	25.9508	26.6608	26.2036	25.1203	27.2212	26.0012	24.9787	25.7237	26.9915	25.0311	25.4485	26.6382	25.1439	26.5887	26.7603	25.9869	24.7057	24.7206	26.9316	25.6964	26.7609	Burkholderia cenocepacia (strain ATCC BAA-245 / DSM 16553 / LMG 16656 / NCTC 13227 / J2315 / CF5610)	Putative cytochrome C-related protein	BCAL2428	BCAL2428	heme binding [GO:0020037];metal ion binding [GO:0046872];electron carrier activity [GO:0009055]		3	4	1	5	4	4	3	4	5	1	2	3
29.8277	30.0626	29.778	29.7814	29.7898	29.7038	29.6586	29.6596	30.1042	29.9902	29.8671	29.7338	29.4908	29.7661	29.7086	29.6003	29.7564	29.9772	29.9455	30.0074	30.1465	29.8469	30.3353	29.7263	29.9783	30.473	30.0269	30.0798	29.9308	29.9808	29.9553	29.868	Burkholderia cenocepacia (strain ATCC BAA-245 / DSM 16553 / LMG 16656 / NCTC 13227 / J2315 / CF5610)	Putative ATPases	BCAL2430	BCAL2430	ATPase activity [GO:0016887];ATP binding [GO:0005524]	+	20	15	16	11	16	14	13	14	17	14	13	10
24.6296	26.4777	26.6265	26.2544	26.4024	25.1865	25.2056	25.4809	26.1204	26.1368	26.4238	25.8315	25.3536	26.0242	26.184	24.7232	26.147	24.705	26.4151	26.0423	25.9454	24.8985	26.4552	26.477	25.7326	26.8106	25.716	26.3621	25.8848	25.5451	26.424	24.6469	Burkholderia cenocepacia (strain ATCC BAA-245 / DSM 16553 / LMG 16656 / NCTC 13227 / J2315 / CF5610)	Uncharacterized protein	BCAL2431	BCAL2431			0	0	1	2	3	0	1	1	0	2	2	3
27.6913	29.6182	27.5436	27.9805	28.6478	28.2966	28.3784	28.3708	28.8264	27.7496	26.9052	27.2872	29.1434	29.1536	29.0937	28.8236	27.6954	28.2225	27.9285	28.286	30.5841	28.7025	30.6588	28.1481	27.6223	29.0319	27.899	28.0662	29.8524	29.6913	29.8844	29.7928	Burkholderia cenocepacia (strain ATCC BAA-245 / DSM 16553 / LMG 16656 / NCTC 13227 / J2315 / CF5610)	Glyoxalase/bleomycin resistance protein/dioxygenase superfamily protein	BCAL2434	BCAL2434	dioxygenase activity [GO:0051213]	+	2	7	4	3	3	4	4	5	4	2	0	4
29.1045	28.7465	29.1732	29.112	29.102	29.1605	29.1568	29.2311	28.5444	29.0783	28.5384	28.97	28.5683	28.8128	28.7767	29.0124	28.6366	28.7686	28.5363	28.4985	29.2016	29.3968	29.0032	29.2927	28.2581	28.0131	28.1355	28.1788	29.0489	28.9953	28.9856	29.0137	Burkholderia cenocepacia (strain ATCC BAA-245 / DSM 16553 / LMG 16656 / NCTC 13227 / J2315 / CF5610)	Uncharacterized protein	BCAL2437	BCAL2437		+	14	10	12	9	10	17	11	16	11	15	5	11
27.1633	26.5626	27.0096	26.36	25.4591	25.4411	24.9295	26.1939	26.3983	26.3968	27.0338	26.5221	26.2336	26.0268	26.6337	25.8267	26.3745	26.9676	26.8295	26.8736	25.8917	26.6279	26.1536	26.2129	24.4442	25.6955	26.169	26.3353	26.1687	25.985	26.0082	26.3076	Burkholderia cenocepacia (strain ATCC BAA-245 / DSM 16553 / LMG 16656 / NCTC 13227 / J2315 / CF5610)	Probable chorismate pyruvate-lyase (CL) (CPL) (EC 4.1.3.40)	ubiC BCAL2441	BCAL2441	chorismate lyase activity [GO:0008813];pyruvate biosynthetic process [GO:0042866];ubiquinone biosynthetic process [GO:0006744];cytoplasm [GO:0005737]	+	6	9	5	5	2	1	5	5	7	5	4	7
33.464	33.4027	33.359	33.4401	33.4565	33.4885	33.5208	33.5109	33.0794	33.1287	33.2169	33.155	33.7316	33.7195	33.7547	33.6581	33.062	33.1217	33.1258	33.1029	33.2952	33.3513	33.6199	33.3813	32.7403	33.0115	32.8375	32.8211	33.4577	33.5334	33.4999	33.5692	Burkholderia cenocepacia (strain ATCC BAA-245 / DSM 16553 / LMG 16656 / NCTC 13227 / J2315 / CF5610)	Chaperone protein HtpG (Heat shock protein HtpG) (High temperature protein G)	htpG BCAL2442	BCAL2442	ATP binding [GO:0005524];protein folding [GO:0006457];response to stress [GO:0006950];unfolded protein binding [GO:0051082];cytoplasm [GO:0005737]	+	140	140	144	138	131	159	157	156	128	125	119	133
27.4626	28.1178	27.999	27.5153	27.7894	27.5426	27.2539	27.1229	28.1584	27.8132	27.4622	27.3259	28.0029	27.6772	27.6159	27.7848	26.5622	27.3462	27.1858	27.2676	27.9361	27.239	27.9966	27.1641	26.8365	27.8543	26.868	26.7594	27.4748	26.8626	27.6877	27.3414	Burkholderia cenocepacia (strain ATCC BAA-245 / DSM 16553 / LMG 16656 / NCTC 13227 / J2315 / CF5610)	GntR family regulatory protein	BCAL2443	BCAL2443	DNA binding [GO:0003677];pyridoxal phosphate binding [GO:0030170];transcription factor activity, sequence-specific DNA binding [GO:0003700];transcription, DNA-templated [GO:0006351]";"catalytic activity [GO:0003824]		10	9	5	13	12	9	10	9	7	12	12	9
28.8961	29.6136	28.962	28.9985	28.2164	27.7583	27.6237	27.8387	29.1773	29.1977	28.7739	28.9109	27.4691	27.8073	27.7097	27.2701	28.6504	29.036	28.8074	28.9378	28.3239	27.5818	28.4994	27.6568	28.6318	29.3195	28.9442	28.7112	27.603	27.7055	27.524	27.6847	Burkholderia cenocepacia (strain ATCC BAA-245 / DSM 16553 / LMG 16656 / NCTC 13227 / J2315 / CF5610)	Putative aminotransferase	BCAL2446	BCAL2446	biosynthetic process [GO:0009058];transaminase activity [GO:0008483];pyridoxal phosphate binding [GO:0030170]	+	13	15	10	7	7	9	8	6	9	11	6	9
30.9012	30.874	31.2195	31.0031	30.0538	29.9027	30.136	30.0276	30.7207	30.4887	30.7285	30.7967	29.8614	29.8989	30.016	30.0139	30.7335	30.8637	31.1891	30.933	30.1892	30.0382	30.2879	30.0043	30.756	30.7573	30.6839	30.9082	30.3067	30.2606	30.1718	30.1226	Burkholderia cenocepacia (strain ATCC BAA-245 / DSM 16553 / LMG 16656 / NCTC 13227 / J2315 / CF5610)	Endoribonuclease L-PSP family protein	BCAL2447	BCAL2447		+	17	17	16	15	15	11	10	15	16	22	18	11
27.6654	27.6842	27.9122	27.7771	27.2728	26.6823	26.9942	26.7425	27.478	27.9411	27.4119	27.223	26.7734	27.026	26.7472	26.5192	27.3862	27.8663	27.6594	27.6326	26.7664	26.9767	26.9683	26.8752	27.6759	27.7632	27.8162	27.496	26.635	26.6332	26.681	27.0117	Burkholderia cenocepacia (strain ATCC BAA-245 / DSM 16553 / LMG 16656 / NCTC 13227 / J2315 / CF5610)	Putative phenazine biosynthesis-like protein	BCAL2448	BCAL2448	biosynthetic process [GO:0009058];catalytic activity [GO:0003824]	+	11	7	7	7	4	5	1	5	4	7	11	7
25.0951	26.2458	26.6531	25.0191	26.3963	25.5748	23.3443	24.8723	26.2233	25.1071	24.813	24.9551	25.9067	26.0639	24.9945	24.6142	25.8095	26.0354	26.0612	26.5119	25.9174	27.0705	25.239	25.2727	26.3137	27.0412	26.9157	26.2196	24.5621	25.3616	26.3473	24.0831	Burkholderia cenocepacia (strain ATCC BAA-245 / DSM 16553 / LMG 16656 / NCTC 13227 / J2315 / CF5610)	Putative cyclic-di-GMP signaling protein	BCAL2449	BCAL2449	integral component of membrane [GO:0016021]		1	3	2	3	0	1	2	0	3	1	1	3
29.7688	29.6018	29.6187	29.8066	30.1697	30.0321	30.1424	30.1054	29.3627	29.7457	29.5271	29.5685	30.1103	30.2076	30.1898	30.0867	29.6333	29.7667	29.6155	29.7358	29.989	30.206	29.9269	30.1152	29.404	29.3352	29.3686	29.3262	30.1966	30.2004	30.0954	29.9861	Burkholderia cenocepacia (strain ATCC BAA-245 / DSM 16553 / LMG 16656 / NCTC 13227 / J2315 / CF5610)	DNA topoisomerase 4 subunit A (EC 5.99.1.3) (Topoisomerase IV subunit A)	parC BCAL2454	BCAL2454	ATP binding [GO:0005524];chromosome segregation [GO:0007059];DNA binding [GO:0003677];DNA topoisomerase type II (ATP-hydrolyzing) activity [GO:0003918];DNA topological change [GO:0006265];extrinsic component of plasma membrane [GO:0019897];chromosome [GO:0005694]	+	27	18	32	25	41	43	45	46	23	26	25	24
29.6877	29.6236	29.7068	29.8288	29.9759	29.9331	30.0063	29.9889	29.3024	29.5379	29.4625	29.4546	29.9906	30.0174	30.0052	30.0024	29.5467	29.6296	29.668	29.6282	29.8581	29.9729	29.8933	30.0507	29.2751	29.099	29.2326	29.1168	30.0629	30.09	29.9752	29.9336	Burkholderia cenocepacia (strain ATCC BAA-245 / DSM 16553 / LMG 16656 / NCTC 13227 / J2315 / CF5610)	DNA topoisomerase 4 subunit B (EC 5.99.1.3) (Topoisomerase IV subunit B)	parE BCAL2455	BCAL2455	ATP binding [GO:0005524];chromosome segregation [GO:0007059];DNA binding [GO:0003677];DNA topoisomerase type II (ATP-hydrolyzing) activity [GO:0003918];DNA topological change [GO:0006265];chromosome [GO:0005694]	+	34	30	39	37	38	44	41	38	27	27	27	28
28.3489	28.395	28.3506	28.5882	29.1186	29.0647	29.2199	29.1036	28.5031	28.4623	28.2878	28.4757	29.0893	29.2287	29.141	29.2124	28.5637	28.5658	28.5164	28.684	29.2079	29.2265	29.3649	29.1487	28.6371	28.8289	28.6151	28.5857	29.3821	29.4053	29.3843	29.3469	Burkholderia cenocepacia (strain ATCC BAA-245 / DSM 16553 / LMG 16656 / NCTC 13227 / J2315 / CF5610)	ABC transporter ATP-binding protein	BCAL2456	BCAL2456	ATPase activity [GO:0016887];DNA binding [GO:0003677];ATP binding [GO:0005524]	+	11	13	11	14	19	16	16	19	14	7	13	9
32.127	32.1084	31.2747	32.1581	32.3751	32.2375	32.5164	32.2643	32.605	31.6465	32.2013	32.0256	32.6236	31.898	32.2628	31.8722	32.3025	31.9993	31.9613	32.4882	32.6621	31.7594	32.6782	31.6353	31.9123	32.5955	31.7702	32.2883	32.3719	32.0953	32.1283	32.4445	Burkholderia cenocepacia (strain ATCC BAA-245 / DSM 16553 / LMG 16656 / NCTC 13227 / J2315 / CF5610)	Putative exported protein	BCAL2457	BCAL2457			9	11	6	9	11	9	12	13	12	9	10	7
26.7477	24.8877	26.2683	26.3953	25.1524	26.1352	25.7441	25.6039	25.2356	25.8216	25.3931	25.9966	26.116	25.5541	24.4215	25.2107	25.2319	25.5103	24.8662	25.8276	25.1007	25.2499	25.752	25.1746	25.734	25.7827	26.171	26.7096	26.3229	25.3016	26.4137	25.9222	Burkholderia cenocepacia (strain ATCC BAA-245 / DSM 16553 / LMG 16656 / NCTC 13227 / J2315 / CF5610)	Putative O-methyltransferase	BCAL2459	BCAL2459	O-methyltransferase activity [GO:0008171]		0	0	0	0	0	1	0	1	0	0	0	0
26.0601	25.0966	25.7646	25.1552	25.483	24.8391	25.2561	26.7794	25.839	25.7855	25.6017	26.3374	25.3735	25.8784	26.1792	26.3786	25.5933	25.1894	25.4783	24.987	26.0473	25.5532	25.9159	25.5861	25.0066	25.3066	25.6615	26.2974	26.6363	26.6623	26.5632	26.7118	Burkholderia cenocepacia (strain ATCC BAA-245 / DSM 16553 / LMG 16656 / NCTC 13227 / J2315 / CF5610)	Putative membrane protein	BCAL2461	BCAL2461	integral component of membrane [GO:0016021]	+	0	1	0	0	0	2	1	0	0	0	0	0
31.5993	31.7227	31.6108	31.6692	31.0517	30.891	30.9219	30.9705	31.5317	31.4143	31.534	31.3741	31.103	31.2044	31.2434	31.1776	31.5183	31.5272	31.504	31.5801	30.8063	30.8241	30.9535	30.763	31.3526	31.3648	31.3621	31.3705	31.1028	31.1643	31.2375	31.2307	Burkholderia cenocepacia (strain ATCC BAA-245 / DSM 16553 / LMG 16656 / NCTC 13227 / J2315 / CF5610)	Cell division protein FtsA	ftsA BCAL3458	BCAL3458	cytoplasmic side of plasma membrane [GO:0009898];FtsZ-dependent cytokinesis [GO:0043093];cell division site [GO:0032153]	+	43	44	46	47	36	46	36	42	46	41	40	40
29.5761	29.5327	29.6427	29.7769	29.0776	29.017	28.9859	29.1485	29.3388	29.5188	29.3428	29.3948	29.242	29.2367	29.2338	29.2976	29.3503	29.4962	29.3637	29.4402	28.6925	28.7916	28.7523	28.914	29.2941	29.2181	29.3042	29.3388	29.2844	29.2856	29.2078	29.1712	Burkholderia cenocepacia (strain ATCC BAA-245 / DSM 16553 / LMG 16656 / NCTC 13227 / J2315 / CF5610)	UDP-N-acetylmuramoylalanine--D-glutamate ligase (EC 6.3.2.9) (D-glutamic acid-adding enzyme) (UDP-N-acetylmuramoyl-L-alanyl-D-glutamate synthetase)	murD BCAL3464	BCAL3464	ATP binding [GO:0005524];cell cycle [GO:0007049];cell division [GO:0051301];cell wall organization [GO:0071555];peptidoglycan biosynthetic process [GO:0009252];regulation of cell shape [GO:0008360];UDP-N-acetylmuramoylalanine-D-glutamate ligase activity [GO:0008764];cytoplasm [GO:0005737]	+	15	13	18	15	18	22	18	23	15	17	13	17
29.5219	29.7893	29.6395	29.7089	29.0345	28.9661	28.9292	28.9385	29.5755	29.4439	29.4306	29.3561	29.3076	29.3697	29.2793	29.2225	29.3617	29.5081	29.4288	29.4645	28.8564	28.7574	28.9139	28.6757	29.3106	29.3783	29.3616	29.3759	29.3398	29.4641	29.3959	29.2798	Burkholderia cenocepacia (strain ATCC BAA-245 / DSM 16553 / LMG 16656 / NCTC 13227 / J2315 / CF5610)	UDP-N-acetylmuramoyl-tripeptide--D-alanyl-D-alanine ligase (EC 6.3.2.10) (D-alanyl-D-alanine-adding enzyme)	murF BCAL3466	BCAL3466	ATP binding [GO:0005524];cell cycle [GO:0007049];cell division [GO:0051301];cell wall organization [GO:0071555];peptidoglycan biosynthetic process [GO:0009252];regulation of cell shape [GO:0008360];UDP-N-acetylmuramoyl-tripeptide-D-alanyl-D-alanine ligase activity [GO:0047480];cytoplasm [GO:0005737]	+	28	23	30	29	25	27	24	27	25	28	24	29
29.5243	29.6398	29.5148	29.6839	28.9328	28.7795	28.812	28.9746	29.2623	29.3886	29.5137	29.2658	29.4867	29.2805	29.3598	29.2092	29.3951	29.475	29.4967	29.4116	28.8139	28.7158	28.8674	28.7764	29.3832	29.2353	29.286	29.3412	29.2564	29.3201	29.2706	29.2446	Burkholderia cenocepacia (strain ATCC BAA-245 / DSM 16553 / LMG 16656 / NCTC 13227 / J2315 / CF5610)	UDP-N-acetylmuramoyl-L-alanyl-D-glutamate--2,6-diaminopimelate ligase (EC 6.3.2.13) (Meso-A2pm-adding enzyme) (Meso-diaminopimelate-adding enzyme) (UDP-MurNAc-L-Ala-D-Glu:meso-diaminopimelate ligase) (UDP-MurNAc-tripeptide synthetase) (UDP-N-acetylmuramyl-tripeptide synthetase)	murE BCAL3467	BCAL3467	ATP binding [GO:0005524];cell cycle [GO:0007049];cell division [GO:0051301];cell wall organization [GO:0071555];magnesium ion binding [GO:0000287];peptidoglycan biosynthetic process [GO:0009252];regulation of cell shape [GO:0008360]";UDP-N-acetylmuramoylalanyl-D-glutamate-2,6-diaminopimelate ligase activity [GO:0008765];"cytoplasm [GO:0005737]	+	18	16	11	18	8	7	6	11	8	14	12	13
28.0636	27.7493	25.7431	25.3508	27.0681	27.6442	25.2524	25.5117	26.2838	27.8157	27.5972	26.2586	27.0897	25.5092	24.4083	25.5252	27.1234	26.0943	28.7907	28.7833	25.2967	26.166	24.5116	26.013	27.8338	25.5813	26.4169	25.5619	27.5286	26.1717	25.5006	25.6311	Burkholderia cenocepacia (strain ATCC BAA-245 / DSM 16553 / LMG 16656 / NCTC 13227 / J2315 / CF5610)	Putative outer membrane porin	BCAL3473	BCAL3473	ion transport [GO:0006811];porin activity [GO:0015288];pore complex [GO:0046930]		5	1	2	1	4	2	0	1	3	3	4	2
28.9351	29.782	29.0476	29.0781	27.8305	27.699	27.4293	27.6279	29.0404	28.499	28.3796	28.3618	27.7706	27.4916	27.8615	27.8265	28.958	29.153	29.0253	29.2089	28.5125	27.931	28.5322	27.9223	28.5874	28.8076	28.7662	28.6639	27.801	27.6435	27.8542	27.6965	Burkholderia cenocepacia (strain ATCC BAA-245 / DSM 16553 / LMG 16656 / NCTC 13227 / J2315 / CF5610)	Long-chain-fatty-acid--CoA ligase (EC 6.2.1.3)	fadD BCAL3474	BCAL3474	long-chain fatty acid-CoA ligase activity [GO:0004467];decanoate--CoA ligase activity [GO:0102391]	+	12	16	18	11	8	9	7	8	12	10	10	11
27.7186	27.8367	27.6398	27.4843	27.3555	27.4095	27.4186	27.3309	27.8011	27.8268	27.3875	27.7771	27.5304	27.1649	27.2823	27.1902	27.8313	27.6557	27.6829	27.5514	28.0888	27.8765	27.9191	27.7569	27.8149	28.1505	28.1512	28.1698	27.8051	27.6731	27.8364	27.7638	Burkholderia cenocepacia (strain ATCC BAA-245 / DSM 16553 / LMG 16656 / NCTC 13227 / J2315 / CF5610)	Putative molybdopterin-containing oxidoreductase	BCAL3475	BCAL3475	iron-sulfur cluster binding [GO:0051536];molybdenum ion binding [GO:0030151];oxidoreductase activity [GO:0016491];electron carrier activity [GO:0009055]	+	7	12	10	4	5	8	9	8	13	16	10	11
25.3799	26.2631	25.9904	26.2159	26.3257	25.6199	25.2094	25.3192	25.9865	25.8283	25.8507	26.3794	26.9272	26.9943	26.7755	26.9378	25.1768	24.6317	24.8319	25.1247	26.6261	26.8152	26.4007	26.4992	25.8066	25.6338	26.3314	25.286	27.3736	27.2773	27.4423	26.7959	Burkholderia cenocepacia (strain ATCC BAA-245 / DSM 16553 / LMG 16656 / NCTC 13227 / J2315 / CF5610)	Catalase-related peroxidase (EC 1.11.1.-)	BCAL3477	BCAL3477	catalase activity [GO:0004096];heme binding [GO:0020037];metal ion binding [GO:0046872];response to oxidative stress [GO:0006979];integral component of membrane [GO:0016021]	+	2	2	2	2	4	3	4	2	4	3	4	3
26.7504	25.8545	26.5548	25.755	25.6656	25.2681	25.3499	26.807	24.5596	24.7598	26.9262	26.1716	25.9442	26.1189	26.5348	24.3608	26.8166	26.7077	26.7084	26.7859	25.7629	25.6198	25.5916	25.7866	26.0403	25.9449	26.6569	26.2745	25.1132	26.5908	25.3919	25.0774	Burkholderia cenocepacia (strain ATCC BAA-245 / DSM 16553 / LMG 16656 / NCTC 13227 / J2315 / CF5610)	Type III restriction system endonuclease	BCAL3493	BCAL3493	DNA binding [GO:0003677];endonuclease activity [GO:0004519];ATP binding [GO:0005524]		1	2	5	1	0	0	0	0	1	0	2	3
28.0873	27.7095	28.1131	28.2276	26.5056	26.2123	26.0663	26.4105	27.1876	27.983	27.7097	27.9357	25.6208	26.2285	25.8357	25.5935	28.2307	28.2855	28.1796	28.1732	25.5763	25.8654	25.9004	26.5577	28.0257	27.5925	27.9473	27.7363	25.6659	25.9985	25.8076	25.712	Burkholderia cenocepacia (strain ATCC BAA-245 / DSM 16553 / LMG 16656 / NCTC 13227 / J2315 / CF5610)	Type III restriction-modification system methylase (EC 2.1.1.72)	BCAL3494	BCAL3494	N-methyltransferase activity [GO:0008170];site-specific DNA-methyltransferase (adenine-specific) activity [GO:0009007];DNA binding [GO:0003677]	+	19	13	14	18	6	3	5	8	9	9	8	22
25.8726	25.0431	24.9603	24.7188	25.2512	25.6904	24.6313	25.6305	24.7936	26.2718	25.1652	25.7374	25.1056	25.7944	25.1703	25.843	26.6035	26.6984	25.74	26.3264	24.5591	25.1099	26.6429	25.1789	25.464	25.8288	26.1453	25.6941	26.157	26.2864	25.3652	26.3898	Burkholderia cenocepacia (strain ATCC BAA-245 / DSM 16553 / LMG 16656 / NCTC 13227 / J2315 / CF5610)	Flagellar motor switch protein FliM	fliM BCAL3506	BCAL3506	bacterial-type flagellum-dependent cell motility [GO:0071973];motor activity [GO:0003774];bacterial-type flagellum basal body [GO:0009425]		0	0	0	0	0	0	1	0	0	0	0	0
24.8137	26.0007	25.4862	25.6228	25.0325	26.2216	24.4577	25.1935	25.8248	25.6607	26.0542	25.8216	24.9411	25.5049	25.4965	26.4606	27.3168	27.4921	27.2297	27.1341	24.7773	25.4318	25.7194	24.8259	25.6967	26.3384	25.9098	26.0689	27.0364	25.1156	26.8511	25.9695	Burkholderia cenocepacia (strain ATCC BAA-245 / DSM 16553 / LMG 16656 / NCTC 13227 / J2315 / CF5610)	Flagellar FliL protein	fliL BCAL3507	BCAL3507	bacterial-type flagellum-dependent cell motility [GO:0071973];chemotaxis [GO:0006935];integral component of membrane [GO:0016021];bacterial-type flagellum basal body [GO:0009425]	+	1	0	1	0	0	0	0	0	0	0	0	0
24.817	25.3253	26.4663	25.1445	26.4282	26.5445	25.9371	26.9468	25.6629	25.3103	25.1419	25.5298	26.2873	26.1484	26.4538	24.9998	26.3279	24.2866	25.9549	25.2734	26.3456	25.1908	26.5153	26.0713	24.6415	25.7651	25.6645	26.397	25.6183	26.1184	26.2558	26.4732	Burkholderia cenocepacia (strain ATCC BAA-245 / DSM 16553 / LMG 16656 / NCTC 13227 / J2315 / CF5610)	Type II secretion system protein N	gspN BCAL3515	BCAL3515	integral component of membrane [GO:0016021]		0	3	2	0	4	3	3	2	1	2	2	5
25.7431	26.0858	26.0333	25.0703	28.1527	26.502	27.7113	27.1138	27.1112	26.1443	25.7044	26.8988	27.8243	27.5633	27.2429	28.2625	26.1509	27.0018	25.9823	26.148	25.7302	28.0491	25.2022	28.1868	27.6811	26.6574	27.4895	27.6262	28.1777	28.1358	27.6715	27.1143	Burkholderia cenocepacia (strain ATCC BAA-245 / DSM 16553 / LMG 16656 / NCTC 13227 / J2315 / CF5610)	Type II secretion system protein M	gspM BCAL3516	BCAL3516	protein secretion [GO:0009306];integral component of membrane [GO:0016021]	+	1	0	1	0	4	1	3	3	0	2	0	4
25.6663	25.9487	25.3228	25.5682	26.399	26.9519	27.5371	27.12	25.3439	25.6878	27.1155	27.0787	27.8239	27.8153	27.6449	27.2473	26.0899	24.6427	25.6795	25.4327	24.6034	27.4256	25.6426	27.169	25.3806	25.7225	26.4357	26.9998	27.3211	27.4656	27.3736	27.0233	Burkholderia cenocepacia (strain ATCC BAA-245 / DSM 16553 / LMG 16656 / NCTC 13227 / J2315 / CF5610)	Type II secretion system protein K	gspK BCAL3519	BCAL3519	plasma membrane [GO:0005886];protein secretion [GO:0009306];integral component of membrane [GO:0016021]	+	1	0	0	0	4	3	9	4	1	1	4	1
26.2566	24.9867	25.0436	25.3476	25.2684	26.2269	25.3218	24.9595	25.6697	26.0105	25.3629	25.3081	25.5712	25.2218	25.2272	24.4337	26.8372	25.7022	25.0605	25.6412	25.5625	25.6574	25.3776	24.8103	25.1691	26.3244	25.614	25.5777	24.7195	26.3116	24.9657	24.8616	Burkholderia cenocepacia (strain ATCC BAA-245 / DSM 16553 / LMG 16656 / NCTC 13227 / J2315 / CF5610)	Type II secretion system protein J	gspJ BCAL3520	BCAL3520	integral component of membrane [GO:0016021]		0	0	0	0	0	0	3	0	0	0	0	0
28.8663	29.9208	28.365	28.9378	25.6319	24.4814	25.8595	25.6688	28.2014	27.8772	27.7992	28.1813	26.1795	25.3499	25.4603	26.2959	29.4184	29.5125	29.4242	29.3121	27.8948	25.3256	27.7683	24.9635	28.3315	28.2317	28.5535	27.8767	25.2562	27.063	26.5088	25.3395	Burkholderia cenocepacia (strain ATCC BAA-245 / DSM 16553 / LMG 16656 / NCTC 13227 / J2315 / CF5610)	Cytochrome b	petB BCAL0329	BCAL0329	electron carrier activity [GO:0009055];mitochondrial electron transport, ubiquinol to cytochrome c [GO:0006122]";ubiquinol-cytochrome-c reductase activity [GO:0008121];"respiratory chain complex III [GO:0045275]	+	4	6	3	1	0	0	1	2	3	4	1	4
32.6874	32.7359	32.6898	32.7189	32.2064	32.2507	32.2405	32.1994	32.5681	32.5938	32.5486	32.5165	32.1254	32.1919	32.1797	32.2372	32.6563	32.6604	32.6383	32.6602	32.2132	32.3143	32.2605	32.2393	32.4898	32.5804	32.4994	32.568	32.2362	32.214	32.2231	32.2196	Burkholderia cenocepacia (strain ATCC BAA-245 / DSM 16553 / LMG 16656 / NCTC 13227 / J2315 / CF5610)	Putative stringent starvation protein A	BCAL0331	BCAL0331	response to starvation [GO:0042594]	+	47	43	46	37	34	39	48	45	48	48	45	44
26.9208	25.5543	24.5255	24.9377	27.8112	26.4909	24.7948	25.9755	25.6589	24.9103	27.3586	25.8239	25.1019	27.5401	24.3208	25.2031	28.948	27.1962	25.218	26.4818	27.5078	27.5647	26.624	24.4531	25.5487	27.7006	27.0929	27.6762	25.7076	26.5203	27.2581	26.214	Burkholderia cenocepacia (strain ATCC BAA-245 / DSM 16553 / LMG 16656 / NCTC 13227 / J2315 / CF5610)	Putative stringent starvation protein B	BCAL0332	BCAL0332			2	0	0	0	2	1	1	2	0	2	1	1
29.1411	29.9165	29.257	29.2181	28.4993	28.5238	28.5119	28.6	29.2917	29.1216	29.2473	29.2159	28.4894	28.4032	28.5231	28.4049	29.2848	29.479	29.3946	29.4195	29.4302	28.8611	29.255	28.7557	29.3555	29.6385	29.3467	29.4059	28.8521	28.6333	28.8213	28.9021	Burkholderia cenocepacia (strain ATCC BAA-245 / DSM 16553 / LMG 16656 / NCTC 13227 / J2315 / CF5610)	Periplasmic solute-binding protein	BCAL0334	BCAL0334	ionotropic glutamate receptor activity [GO:0004970];membrane [GO:0016020]	+	10	13	12	12	8	6	10	9	10	10	8	5
28.7694	28.6684	28.3729	28.5869	28.6345	28.5115	28.4165	28.3458	28.1048	28.4255	28.2808	28.1521	28.4442	28.3311	28.0151	28.4958	28.6584	28.9879	29.1522	28.9768	28.4678	28.49	28.5528	27.7374	28.5005	28.7163	28.458	28.5018	27.7122	27.8894	28.0805	27.9791	Burkholderia cenocepacia (strain ATCC BAA-245 / DSM 16553 / LMG 16656 / NCTC 13227 / J2315 / CF5610)	Putative type VI secretion system protein TssL	BCAL0337	BCAL0337	integral component of membrane [GO:0016021]	+	5	8	5	5	2	4	4	2	6	5	3	2
29.2012	29.671	29.3103	29.2786	28.6691	28.6693	28.5922	28.6672	29.2047	29.1715	29.0396	29.0337	28.6042	28.626	28.6002	28.5495	29.4985	29.6127	29.5609	29.4952	28.9519	28.5306	28.9721	28.6148	29.2214	29.3171	29.2769	29.2604	28.4825	28.6639	28.5368	28.3956	Burkholderia cenocepacia (strain ATCC BAA-245 / DSM 16553 / LMG 16656 / NCTC 13227 / J2315 / CF5610)	Putative type VI secretion system protein TssK	BCAL0338	BCAL0338		+	20	20	17	13	14	14	17	14	16	17	15	16
28.3331	28.5731	28.0463	28.2856	27.3733	26.9407	27.2225	27.2197	28.2108	27.8407	27.7061	27.8486	27.0608	26.8006	26.9515	27.1302	28.4633	28.4908	28.5284	28.5346	27.8518	27.1401	27.1551	27.2627	28.0116	28.5566	28.0412	28.2517	27.0334	27.1711	27.005	26.9563	Burkholderia cenocepacia (strain ATCC BAA-245 / DSM 16553 / LMG 16656 / NCTC 13227 / J2315 / CF5610)	Putative type VI secretion system protein TssJ	BCAL0339	BCAL0339		+	5	8	4	6	4	4	5	5	2	3	3	3
30.2822	29.2538	30.1079	30.1613	28.5665	26.999	27.2865	27.1307	26.1266	28.3325	27.9776	28.7688	28.7902	28.1855	28.119	28.8152	32.1372	31.7893	32.0671	31.9844	25.964	27.6191	25.2162	29.4008	30.5085	26.5173	30.401	30.5952	29.4956	29.6375	29.3948	29.1638	Burkholderia cenocepacia (strain ATCC BAA-245 / DSM 16553 / LMG 16656 / NCTC 13227 / J2315 / CF5610)	Putative lipoprotein	BCAL0340	BCAL0340		+	9	6	10	8	5	2	4	2	1	6	5	8
31.2945	31.8587	31.2089	31.4221	30.1378	29.6918	29.7428	29.79	31.4152	31.276	31.3463	31.3981	29.9119	29.7603	29.9108	29.5964	31.5389	31.5191	31.4199	31.4678	30.2589	29.6415	30.064	29.7848	31.3466	31.4693	31.2962	31.3273	29.6677	29.5735	29.6679	29.1635	Burkholderia cenocepacia (strain ATCC BAA-245 / DSM 16553 / LMG 16656 / NCTC 13227 / J2315 / CF5610)	Putative type VI secretion system protein TssB	BCAL0341	BCAL0341		+	21	29	21	24	15	14	13	16	32	19	25	18
31.0919	31.5771	31.1442	31.1828	29.8957	29.5238	29.5908	29.5789	31.2239	31.0502	31.1587	31.1191	29.4251	29.4467	29.4725	29.2371	31.3522	31.2975	31.3559	31.2914	30.1118	29.3915	30.0178	29.5285	31.1347	31.4097	31.1091	31.0582	29.2217	29.2996	29.3546	29.229	Burkholderia cenocepacia (strain ATCC BAA-245 / DSM 16553 / LMG 16656 / NCTC 13227 / J2315 / CF5610)	Putative type VI secretion system protein TssC	BCAL0342	BCAL0342		+	50	53	45	47	32	33	25	34	41	47	49	48
33.1967	33.6259	32.9756	33.1714	32.1044	31.8551	31.8782	31.9312	33.0564	32.6516	33.1359	32.9316	31.7077	31.4168	31.6199	31.4922	33.3538	33.1462	33.3331	33.1068	31.7979	30.9823	31.6527	31.2758	32.5927	32.7899	32.4685	32.5914	30.7	30.8683	30.7821	30.7279	Burkholderia cenocepacia (strain ATCC BAA-245 / DSM 16553 / LMG 16656 / NCTC 13227 / J2315 / CF5610)	Putative type VI secretion system protein TssD	BCAL0343	BCAL0343		+	31	44	35	30	28	26	22	27	26	21	32	29
27.1389	27.4433	27.1567	27.3018	25.4884	24.7449	25.5464	24.6107	26.6972	27.0936	26.6713	26.6334	25.4297	25.617	26.3641	25.804	27.2468	27.4968	26.7575	27.4169	25.7761	24.5593	25.8235	24.6072	26.7094	27.4617	27.1005	27.2202	26.1359	25.4029	25.5178	25.3085	Burkholderia cenocepacia (strain ATCC BAA-245 / DSM 16553 / LMG 16656 / NCTC 13227 / J2315 / CF5610)	Putative type VI secretion system protein TssF	BCAL0345	BCAL0345		+	5	4	4	2	4	0	2	1	5	3	3	2
26.334	26.8585	26.4423	26.5076	24.9034	25.686	24.9944	25.8675	26.4389	26.2334	26.0466	25.9226	24.3584	25.2522	25.9636	24.4796	26.4241	26.26	24.9299	24.4079	24.7926	25.6677	24.6721	25.9517	25.8258	26.5492	26.4782	25.0774	25.7882	26.0962	25.3465	26.5891	Burkholderia cenocepacia (strain ATCC BAA-245 / DSM 16553 / LMG 16656 / NCTC 13227 / J2315 / CF5610)	Putative type VI secretion system protein TssG	BCAL0346	BCAL0346		+	2	3	3	4	3	1	0	1	3	3	2	2
30.7078	31.213	30.9249	30.8645	30.3166	30.2145	30.192	30.2725	31.3697	31.0592	31.0413	30.9991	29.9225	29.9124	29.8844	30.0298	30.8942	30.9714	30.9021	30.9711	30.1674	29.5971	30.1179	29.6512	31.0856	31.3083	31.0832	31.0518	29.2936	29.2929	29.3239	29.2199	Burkholderia cenocepacia (strain ATCC BAA-245 / DSM 16553 / LMG 16656 / NCTC 13227 / J2315 / CF5610)	Putative type VI secretion system protein TssH	clpB BCAL0347	BCAL0347	protein metabolic process [GO:0019538];ATP binding [GO:0005524]	+	32	29	29	23	22	20	24	20	35	33	25	30
28.3508	28.9387	28.4849	28.5338	27.5654	27.4245	27.4618	27.5946	29.0164	28.6239	28.7332	28.5361	27.2774	27.1892	27.2179	27.2737	28.6672	28.6037	28.6317	28.6184	27.4374	26.7902	27.5243	26.9473	28.5415	28.9461	28.5333	28.5551	26.4627	26.4764	26.2319	25.1166	Burkholderia cenocepacia (strain ATCC BAA-245 / DSM 16553 / LMG 16656 / NCTC 13227 / J2315 / CF5610)	Putative type VI secretion system protein TssA	BCAL0348	BCAL0348		+	16	17	14	12	10	5	1	9	16	11	18	13
30.9438	31.2697	31.1025	31.1309	31.0678	30.898	30.8173	30.8457	30.7621	30.6392	30.5468	30.5979	30.7123	30.7171	30.7883	30.6558	31.0809	31.0365	31.3958	31.1441	30.9223	30.6163	30.7611	30.7162	30.6883	30.6979	30.5894	30.5702	30.5059	30.4129	30.2638	30.2426	Burkholderia cenocepacia (strain ATCC BAA-245 / DSM 16553 / LMG 16656 / NCTC 13227 / J2315 / CF5610)	Putative outer membrane protein	BCAL0349	BCAL0349	integral component of membrane [GO:0016021];cell outer membrane [GO:0009279]	+	7	8	8	10	11	12	12	11	6	6	6	9
28.1996	28.2506	28.0347	28.2047	28.1399	27.2678	28.0263	27.8951	27.896	27.3691	28.0936	27.6155	27.8161	27.8674	27.817	27.7705	28.4829	27.7341	28.2681	28.2539	27.9858	27.2661	28.2484	27.3856	27.6825	27.6234	27.8613	27.6931	27.3911	27.4539	27.3308	27.6183	Burkholderia cenocepacia (strain ATCC BAA-245 / DSM 16553 / LMG 16656 / NCTC 13227 / J2315 / CF5610)	Uncharacterized protein	BCAL0350	BCAL0350		+	4	5	3	6	7	4	6	5	3	3	6	2
29.1342	29.4135	29.1699	29.2185	29.1008	28.9561	28.9579	28.9198	28.5306	28.74	28.6677	28.5819	28.7992	28.8097	28.763	28.7621	29.4626	29.3725	29.5313	29.4549	28.9803	28.68	29.0462	28.5948	28.5514	28.518	28.7386	28.6577	28.5579	28.4656	28.5264	28.4181	Burkholderia cenocepacia (strain ATCC BAA-245 / DSM 16553 / LMG 16656 / NCTC 13227 / J2315 / CF5610)	Putative type VI secretion system protein TssM	BCAL0351	BCAL0351	integral component of membrane [GO:0016021]	+	41	52	42	37	41	38	40	45	29	28	24	32
25.368	31.7149	25.2124	24.449	31.3121	30.8692	24.8801	23.857	24.9824	24.3589	25.3213	25.3758	31.0153	31.3445	25.902	31.4616	30.5918	25.4956	25.2233	25.1722	30.5462	24.9189	25.7372	25.7443	25.4504	24.6658	24.6162	25.5814	25.9078	25.2762	25.1571	25.9914	Burkholderia cenocepacia (strain ATCC BAA-245 / DSM 16553 / LMG 16656 / NCTC 13227 / J2315 / CF5610)	Putative membrane protein	BCAL0353	BCAL0353			1	5	3	0	3	2	2	2	1	2	1	0
25.6526	28.1317	28.3667	28.8017	29.9182	30.2223	30.2606	30.214	29.601	28.5784	29.0709	28.9013	30.8022	30.6511	30.4801	30.4514	28.8283	28.7485	28.8738	28.5705	29.3465	28.7226	28.5154	28.0804	29.2295	28.7909	29.1834	29.3323	28.4272	28.5952	28.6378	28.3432	Burkholderia cenocepacia (strain ATCC BAA-245 / DSM 16553 / LMG 16656 / NCTC 13227 / J2315 / CF5610)	Uncharacterized protein	BCAL0360	BCAL0360		+	7	8	9	9	14	15	11	14	7	6	9	12
25.1251	28.0976	25.6887	26.5686	26.6234	26.84	27.204	26.761	25.2651	26.0341	24.2621	26.0548	27.065	27.3082	26.9389	24.7731	27.5826	27.4047	27.623	27.2333	27.3266	26.8308	27.2456	26.6553	27.5768	26.5834	27.6878	27.2232	26.7016	27.3396	26.8144	27.0394	Burkholderia cenocepacia (strain ATCC BAA-245 / DSM 16553 / LMG 16656 / NCTC 13227 / J2315 / CF5610)	Putative methyltransferase	BCAL0361	BCAL0361	nucleic acid binding [GO:0003676];rRNA processing [GO:0006364];methyltransferase activity [GO:0008168]	+	1	0	2	3	4	2	3	2	1	2	2	3
25.8798	25.7087	25.3928	25.7711	25.563	25.9373	26.1851	26.0389	25.4298	25.2923	26.2163	25.5989	26.7911	25.9729	26.393	25.7592	25.7409	25.4208	25.7226	25.3124	26.4732	26.0207	26.2697	26.3859	25.6317	26.0632	26.0545	25.6571	25.9624	25.6873	26.4701	26.233	Burkholderia cenocepacia (strain ATCC BAA-245 / DSM 16553 / LMG 16656 / NCTC 13227 / J2315 / CF5610)	Uncharacterized protein	BCAL0362	BCAL0362		+	3	2	3	2	3	2	2	4	4	2	3	2
25.3839	26.1856	26.3468	26.2069	24.6683	25.0472	24.6468	25.6564	26.08	24.5706	24.6259	24.495	24.5616	24.7609	25.1155	24.5546	26.2996	24.9895	25.0646	26.0157	25.5803	25.5288	25.4594	25.7112	24.7287	25.3372	25.4877	26.7625	24.6416	25.5502	26.0344	25.5403	Burkholderia cenocepacia (strain ATCC BAA-245 / DSM 16553 / LMG 16656 / NCTC 13227 / J2315 / CF5610)	TetR family regulatory protein	BCAL0364	BCAL0364	regulation of transcription, DNA-templated [GO:0006355];transcription, DNA-templated [GO:0006351]";"DNA binding [GO:0003677]		1	0	1	0	2	0	0	2	0	1	1	0
31.8617	32.1908	31.6713	31.6673	30.8718	30.9231	31.0159	30.9941	32.0008	31.4245	31.6698	31.3721	31.0515	30.9214	31.0561	30.7728	31.938	31.9178	31.9781	31.8862	31.3364	30.9889	31.5186	30.9995	31.6006	32.2142	31.6225	31.7885	31.1967	31.168	31.0998	31.4104	Burkholderia cenocepacia (strain ATCC BAA-245 / DSM 16553 / LMG 16656 / NCTC 13227 / J2315 / CF5610)	Nitroreductase family protein	BCAL0366	BCAL0366	oxidoreductase activity [GO:0016491]	+	14	19	13	14	11	10	12	13	21	10	15	13
26.8851	26.4033	25.9906	27.2244	25.2755	24.9709	24.6311	26.0403	26.323	25.8513	25.6823	26.5553	25.7056	25.5118	25.4051	25.4581	26.6038	27.1122	27.1473	27.0915	26.4075	26.3706	26.209	26.3219	26.8469	26.9882	26.4916	26.5437	26.3044	26.6761	26.3323	25.2253	Burkholderia cenocepacia (strain ATCC BAA-245 / DSM 16553 / LMG 16656 / NCTC 13227 / J2315 / CF5610)	Putative chaperone protein	BCAL0367	BCAL0367		+	3	4	3	1	1	2	1	1	2	1	3	2
32.8393	32.762	32.6405	32.4574	32.3179	32.7886	32.8341	32.8392	33.835	33.4955	33.536	33.1155	32.2897	31.8791	32.4546	32.4466	32.4975	32.1513	32.1308	32.6913	32.0986	31.974	32.7887	32.2251	33.1436	33.8307	33.0663	33.3893	32.2138	31.9033	31.8256	32.7679	Burkholderia cenocepacia (strain ATCC BAA-245 / DSM 16553 / LMG 16656 / NCTC 13227 / J2315 / CF5610)	Cold shock-like protein CspD	cspD BCAL0368	BCAL0368	DNA binding [GO:0003677];regulation of transcription, DNA-templated [GO:0006355]";"cytoplasm [GO:0005737]	+	9	7	7	9	6	10	11	8	8	9	7	8
28.4227	28.3123	26.1163	28.7196	28.7646	28.4945	28.5728	28.5031	28.8482	29.1325	29.0381	29.0781	28.8204	28.7255	28.8142	28.7276	29.0279	28.8778	28.6317	28.867	28.7532	29.0942	28.7482	29.0448	29.0746	28.7249	29.2039	28.8584	28.947	29.1367	29.0782	28.7925	Burkholderia cenocepacia (strain ATCC BAA-245 / DSM 16553 / LMG 16656 / NCTC 13227 / J2315 / CF5610)	Putative amino acid permease	BCAL0369	BCAL0369	amino acid transmembrane transporter activity [GO:0015171];integral component of membrane [GO:0016021]	+	2	1	0	2	4	1	2	2	4	3	1	3
25.166	26.8146	26.802	26.6786	26.4357	26.8336	26.5654	26.8132	25.8663	27.0267	26.7377	25.6942	26.1718	26.5722	26.3409	26.4666	26.52	25.8863	27.0508	26.9869	26.8103	26.8636	25.229	26.4288	26.9034	25.2829	26.8571	26.9245	26.7053	26.6793	26.512	26.4275	Burkholderia cenocepacia (strain ATCC BAA-245 / DSM 16553 / LMG 16656 / NCTC 13227 / J2315 / CF5610)	Flavin prenyltransferase UbiX (EC 2.5.1.129)	ubiX BCAL0371	BCAL0371	cofactor biosynthetic process [GO:0051188];prenyltransferase activity [GO:0004659]		0	0	3	2	2	0	0	2	1	1	0	2
31.8859	31.8244	31.9648	31.8981	31.6229	31.5465	31.5683	31.5968	31.7276	31.8595	31.7092	31.7502	31.5631	31.5859	31.484	31.3172	31.6703	31.9004	31.507	31.8331	31.2339	31.6096	31.5597	31.4327	31.6379	31.7976	31.5832	31.9091	31.8206	31.7593	31.774	31.8477	Burkholderia cenocepacia (strain ATCC BAA-245 / DSM 16553 / LMG 16656 / NCTC 13227 / J2315 / CF5610)	Glutaredoxin	BCAL0372	BCAL0372	2 iron, 2 sulfur cluster binding [GO:0051537];cell redox homeostasis [GO:0045454]";electron carrier activity [GO:0009055];metal ion binding [GO:0046872];protein disulfide oxidoreductase activity [GO:0015035];"cell [GO:0005623]	+	15	19	18	16	13	10	13	20	17	19	16	18
29.6934	29.619	29.7559	29.7722	29.0152	29.0484	28.9535	29.0149	29.709	29.8841	29.8372	29.8017	28.8707	28.8108	28.8534	28.7627	29.7252	29.6591	29.6084	29.62	29.0272	29.0924	28.9018	29.0658	29.5568	28.9534	29.5281	29.5374	28.8566	28.8736	28.9723	28.8184	Burkholderia cenocepacia (strain ATCC BAA-245 / DSM 16553 / LMG 16656 / NCTC 13227 / J2315 / CF5610)	Metallo peptidase, subfamily M24B	BCAL0377	BCAL0377	metalloaminopeptidase activity [GO:0070006]	+	27	19	23	18	15	17	17	11	20	21	21	25
27.9645	27.6214	27.7484	27.6873	27.0332	27.279	27.0057	26.8866	28.552	27.509	27.9397	28.1145	26.5526	26.8736	27.0829	25.2873	27.8451	27.7802	27.9312	28.06	27.2313	26.8207	27.21	26.3187	27.8524	27.755	27.7738	27.7168	26.201	26.315	26.727	26.6081	Burkholderia cenocepacia (strain ATCC BAA-245 / DSM 16553 / LMG 16656 / NCTC 13227 / J2315 / CF5610)	Putative hydrolase	BCAL0379	BCAL0379	metabolic process [GO:0008152];hydrolase activity [GO:0016787]	+	4	3	3	2	3	1	4	3	4	4	4	5
31.1981	30.9886	31.1012	31.1116	30.9794	30.9566	31.1363	31.0302	30.745	30.9228	30.949	30.9388	31.2358	31.0651	31.1228	31.1198	31.1334	30.9134	31.0299	30.9475	31.113	31.1314	30.9556	31.2412	30.8428	30.7079	30.851	30.8162	31.3289	31.2923	31.3139	31.2269	Burkholderia cenocepacia (strain ATCC BAA-245 / DSM 16553 / LMG 16656 / NCTC 13227 / J2315 / CF5610)	ABC transporter ATP-binding subunit	BCAL0380	BCAL0380	ATPase activity [GO:0016887];ATP binding [GO:0005524]	+	63	48	56	48	42	40	60	67	49	38	45	48
25.2245	25.9203	25.4383	25.1324	26.6619	26.246	26.4831	26.2132	25.4988	26.0166	26.215	25.5345	26.3959	26.5697	26.1939	26.7051	26.8211	26.1347	25.4938	25.7662	25.5411	26.3901	26.2561	26.7045	24.7946	25.6867	24.7336	25.6866	26.4192	26.032	26.0342	26.3123	Burkholderia cenocepacia (strain ATCC BAA-245 / DSM 16553 / LMG 16656 / NCTC 13227 / J2315 / CF5610)	Putative exported metallo-beta-lactamase superfamily protein	BCAL0386	BCAL0386		+	0	0	0	0	3	1	3	4	0	0	3	0
30.6895	30.3112	30.6467	30.4936	30.8855	30.904	30.8218	30.8432	30.3829	30.7076	30.5791	30.626	30.8931	30.8569	30.887	30.8504	30.5096	30.4832	30.4173	30.5231	30.4611	30.7608	30.5954	30.8755	30.4925	30.403	30.5033	30.5007	30.8142	30.8514	30.8265	30.768	Burkholderia cenocepacia (strain ATCC BAA-245 / DSM 16553 / LMG 16656 / NCTC 13227 / J2315 / CF5610)	Ribosome-binding ATPase YchF	ychF BCAL0387	BCAL0387	ATPase activity [GO:0016887];GTP binding [GO:0005525];ribosomal large subunit binding [GO:0043023];ribosome binding [GO:0043022];ATP binding [GO:0005524]	+	28	22	26	25	24	29	22	30	26	27	23	26
30.7769	30.4736	30.7764	30.7168	31.1864	31.2186	31.1764	31.1344	30.0441	30.8788	30.9759	31.1	31.1883	31.0495	31.0746	31.2641	30.2194	30.0571	30.0918	30.0328	29.7926	30.8662	29.6236	30.7751	30.2783	29.3093	30.076	30.2191	30.9152	30.931	30.8862	30.6908	Burkholderia cenocepacia (strain ATCC BAA-245 / DSM 16553 / LMG 16656 / NCTC 13227 / J2315 / CF5610)	Putative monooxygenase	BCAL0388	BCAL0388	oxidoreductase activity, acting on paired donors, with incorporation or reduction of molecular oxygen, NAD(P)H as one donor, and incorporation of one atom of oxygen [GO:0016709];ubiquinone biosynthetic process [GO:0006744]";"FAD binding [GO:0071949]	+	22	22	20	23	28	21	26	30	16	26	24	27
31.5743	31.9454	31.5554	31.5213	31.9681	32.1246	31.9885	31.9612	32.0231	31.7451	31.6856	31.837	31.824	31.7917	31.8487	31.9234	31.6504	31.4277	31.4038	31.3832	32.0786	31.8458	31.8309	31.9064	31.7847	31.9536	31.7309	31.7238	31.7503	31.7562	31.7451	31.6342	Burkholderia cenocepacia (strain ATCC BAA-245 / DSM 16553 / LMG 16656 / NCTC 13227 / J2315 / CF5610)	Thiol:disulfide interchange protein	dsbC BCAL0389	BCAL0389	periplasmic space [GO:0042597]	+	27	35	25	22	30	33	34	28	32	28	27	26
30.6683	30.9219	30.6525	30.6841	30.7427	30.7486	30.8091	30.7212	30.7443	30.7131	30.7408	30.9186	30.7275	30.6861	30.7219	30.7418	30.6719	30.5918	30.6071	30.544	30.6866	30.7035	30.5323	30.705	30.7907	30.8338	30.7731	30.7792	30.5669	30.6994	30.6265	30.5868	Burkholderia cenocepacia (strain ATCC BAA-245 / DSM 16553 / LMG 16656 / NCTC 13227 / J2315 / CF5610)	Metallo peptidase, family M61	BCAL0390	BCAL0390		+	39	51	43	43	49	44	44	48	41	40	48	42
28.0471	28.5146	28.1578	28.1916	26.7797	26.1444	26.4747	26.2579	26.6782	25.9149	26.2938	26.8734	26.5251	26.5789	26.0796	26.348	28.4911	28.267	28.1273	28.571	26.5256	25.1761	26.6384	26.9859	27.1557	27.1855	27.0122	27.6202	26.5145	26.187	25.8792	25.6229	Burkholderia cenocepacia (strain ATCC BAA-245 / DSM 16553 / LMG 16656 / NCTC 13227 / J2315 / CF5610)	FMN-dependent NADH-azoreductase (EC 1.7.-.-) (Azo-dye reductase) (FMN-dependent NADH-azo compound oxidoreductase)	acpD azoR BCAL0391	BCAL0391	FMN binding [GO:0010181];FMN reductase activity [GO:0008752];hydrolase activity [GO:0016787];oxidoreductase activity, acting on NAD(P)H, NAD(P) as acceptor [GO:0016652];oxidoreductase activity, acting on other nitrogenous compounds as donors [GO:0016661]";"electron carrier activity [GO:0009055]	+	8	8	7	6	4	3	5	4	5	5	4	6
29.3691	29.394	29.2825	29.3743	30.0814	30.1923	30.14	30.1396	29.8214	29.7479	29.5748	29.7848	29.917	29.6874	29.7961	29.7625	29.1145	29.0959	28.9993	29.0416	30.0181	29.9843	29.8479	30.0599	29.757	29.9474	29.7798	29.7591	29.4533	29.6719	29.5291	29.5067	Burkholderia cenocepacia (strain ATCC BAA-245 / DSM 16553 / LMG 16656 / NCTC 13227 / J2315 / CF5610)	Uracil-DNA glycosylase (UDG) (EC 3.2.2.27)	ung BCAL0394	BCAL0394	base-excision repair [GO:0006284];uracil DNA N-glycosylase activity [GO:0004844];cytoplasm [GO:0005737]	+	12	12	7	6	14	14	9	9	14	7	8	8
31.4955	30.8821	31.2072	31.0997	31.7486	31.9883	31.8231	31.8678	30.34	31.0123	31.4424	31.7669	32.3232	32.0109	32.0219	32.1113	31.4733	31.197	31.2056	31.0266	31.1107	31.6546	30.6854	31.9416	30.9062	29.3327	30.7096	30.8697	31.7543	32.0714	31.871	31.7173	Burkholderia cenocepacia (strain ATCC BAA-245 / DSM 16553 / LMG 16656 / NCTC 13227 / J2315 / CF5610)	Putative exported protein	BCAL1411	BCAL1411		+	17	18	16	17	15	19	20	18	13	15	17	18
25.8801	25.1244	24.6474	25.3384	27.6671	28.1139	27.6529	27.8182	24.3245	25.6443	26.0071	26.0287	27.911	25.7507	27.5958	27.8256	25.6901	26.1675	24.9343	26.2489	24.9862	25.8936	25.0273	27.601	25.3889	26.3064	24.8117	23.8721	27.1757	27.4886	25.0386	26.9711	Burkholderia cenocepacia (strain ATCC BAA-245 / DSM 16553 / LMG 16656 / NCTC 13227 / J2315 / CF5610)	NUDIX hydrolase	BCAL1412	BCAL1412	hydrolase activity [GO:0016787]	+	0	0	0	0	0	1	1	2	0	0	0	1
30.917	30.7574	30.9525	30.9516	30.848	31.0579	30.989	31.0405	30.4328	30.7915	30.7223	30.7676	31.021	31.0246	31.019	30.898	30.6255	30.6515	30.6321	30.6358	30.5894	30.8742	30.8043	30.9004	30.4398	30.3662	30.4894	30.4282	30.782	30.8244	30.841	30.8358	Burkholderia cenocepacia (strain ATCC BAA-245 / DSM 16553 / LMG 16656 / NCTC 13227 / J2315 / CF5610)	Glutamine--tRNA ligase (EC 6.1.1.18) (Glutaminyl-tRNA synthetase) (GlnRS)	glnS BCAL1413	BCAL1413	ATP binding [GO:0005524];glutamine-tRNA ligase activity [GO:0004819];glutaminyl-tRNA aminoacylation [GO:0006425];glutamyl-tRNA aminoacylation [GO:0006424];cytoplasm [GO:0005737]	+	65	52	61	61	57	76	75	72	56	62	60	70
26.0658	26.8879	26.908	26.4572	26.821	26.7656	26.8025	26.922	26.5446	25.1231	26.1649	25.4618	25.2417	26.9037	27.215	27.0623	25.0263	26.4538	25.2707	26.1855	27.3106	27.0159	27.5538	26.9695	26.717	25.6369	25.1302	25.7638	27.6897	27.1539	26.6314	27.0545	Burkholderia cenocepacia (strain ATCC BAA-245 / DSM 16553 / LMG 16656 / NCTC 13227 / J2315 / CF5610)	Putative hydrolase	BCAL1414	BCAL1414	hydrolase activity [GO:0016787]	+	1	4	6	0	5	2	4	7	3	0	2	0
24.9487	27.1902	26.3248	25.5917	26.349	24.6818	26.2643	25.5286	26.6073	25.2343	25.0911	25.9816	25.6803	25.3315	25.8881	25.6844	25.7983	26.456	25.9119	25.9928	26.2473	24.0834	26.5382	24.9243	25.6015	26.4463	25.3332	26.8543	25.7054	26.059	24.4634	26.1174	Burkholderia cenocepacia (strain ATCC BAA-245 / DSM 16553 / LMG 16656 / NCTC 13227 / J2315 / CF5610)	Putative lipid metabolism-related protein	BCAL1415	BCAL1415	catalytic activity [GO:0003824]		1	7	2	3	2	1	3	0	5	2	0	0
31.6948	31.5119	31.6885	31.6943	31.8497	31.9658	31.9332	31.92	31.3972	31.5808	31.6693	31.7276	31.9362	31.9479	31.9617	31.9093	31.5259	31.5304	31.556	31.4852	31.5709	31.8035	31.635	31.7977	31.4469	31.3714	31.4877	31.4818	31.7662	31.7756	31.7826	31.7486	Burkholderia cenocepacia (strain ATCC BAA-245 / DSM 16553 / LMG 16656 / NCTC 13227 / J2315 / CF5610)	Alanine--tRNA ligase (EC 6.1.1.7) (Alanyl-tRNA synthetase) (AlaRS)	alaS BCAL1416	BCAL1416	alanine-tRNA ligase activity [GO:0004813];alanyl-tRNA aminoacylation [GO:0006419];ATP binding [GO:0005524];tRNA binding [GO:0000049];zinc ion binding [GO:0008270];cytoplasm [GO:0005737]	+	100	84	102	95	117	119	115	102	86	95	99	98
26.0735	24.9196	26.1828	26.2627	25.0661	26.4044	24.2482	24.9939	25.7839	26.274	24.8552	24.9634	24.8004	25.3546	25.2885	25.8163	25.3115	26.0352	24.5724	25.429	24.1114	25.7115	23.7033	26.7412	25.6376	25.2541	26.2106	24.7263	24.8349	25.1117	25.5662	25.4374	Burkholderia cenocepacia (strain ATCC BAA-245 / DSM 16553 / LMG 16656 / NCTC 13227 / J2315 / CF5610)	LysR family regulatory protein	BCAL1417	BCAL1417	transcription factor activity, sequence-specific DNA binding [GO:0003700];transcription, DNA-templated [GO:0006351]";"DNA binding [GO:0003677]		1	2	1	2	1	0	0	0	1	0	0	0
26.9443	27.2951	27.0701	26.9142	26.7959	26.4928	26.695	26.7022	27.0222	26.1195	26.8581	26.6929	26.7588	26.7488	26.7368	27.1235	26.7897	26.8374	26.8706	26.8826	26.584	26.6639	26.9509	26.7764	26.8049	26.6555	26.6293	26.7137	27.1412	26.9153	26.974	26.892	Burkholderia cenocepacia (strain ATCC BAA-245 / DSM 16553 / LMG 16656 / NCTC 13227 / J2315 / CF5610)	Putative glucose 1-dehydrogenase (EC 1.1.1.47)	BCAL1425	BCAL1425	glucose 1-dehydrogenase [NAD(P)] activity [GO:0047936]		9	3	5	7	5	6	8	7	6	2	3	4
29.2886	29.6456	29.1299	29.1209	27.8364	27.4284	27.468	27.4699	28.9233	28.5168	28.4298	28.4217	28.1901	28.0739	28.1706	27.8567	29.1657	29.192	29.1113	29.3156	28.9685	27.7673	28.9255	27.666	28.9201	29.3629	29.248	29.0671	28.3522	28.2856	28.2764	28.6335	Burkholderia cenocepacia (strain ATCC BAA-245 / DSM 16553 / LMG 16656 / NCTC 13227 / J2315 / CF5610)	Methylmalonic acid semialdehyde dehydrogenase	msdA BCAL1439	BCAL1439	methylmalonate-semialdehyde dehydrogenase (acylating) activity [GO:0004491]	+	20	25	18	16	10	5	7	7	15	9	16	6
28.785	29.1821	29.2186	28.8249	28.9593	28.887	28.9232	28.9585	28.922	28.9494	28.3831	28.57	28.3465	28.7426	28.6293	28.8148	28.8129	28.8297	28.7501	29.1996	28.811	28.9827	28.9776	28.7286	28.6492	29.1259	28.5409	28.7813	29.0054	28.6092	28.7023	28.892	Burkholderia cenocepacia (strain ATCC BAA-245 / DSM 16553 / LMG 16656 / NCTC 13227 / J2315 / CF5610)	SirA-like protein	BCAL1441	BCAL1441			5	4	5	4	5	6	5	4	4	3	2	4
30.0567	30.1665	30.1696	30.1703	30.6222	30.8729	30.835	30.8467	30.6108	30.3567	30.4061	30.31	30.8733	30.7678	30.6801	30.9505	30.1456	30.0787	30.0534	30.0735	30.678	30.7359	30.7668	30.626	30.383	30.5403	30.3964	30.4174	30.8028	30.7715	30.7598	30.7589	Burkholderia cenocepacia (strain ATCC BAA-245 / DSM 16553 / LMG 16656 / NCTC 13227 / J2315 / CF5610)	Two-component regulatory system, response regulator protein	BCAL1443	BCAL1443	DNA binding [GO:0003677];phosphorelay signal transduction system [GO:0000160];regulation of transcription, DNA-templated [GO:0006355];transcription, DNA-templated [GO:0006351]";"intracellular [GO:0005622]	+	23	27	14	18	24	19	21	25	26	18	21	19
29.289	29.2098	29.029	29.2633	29.7557	29.8983	29.7964	29.8879	29.5235	29.4728	29.3921	29.5424	29.9722	29.8685	29.9182	29.969	29.2655	29.3031	29.1086	29.2588	30.0769	30.0175	29.7994	29.9574	29.7801	29.6149	29.722	29.7529	30.0695	30.1863	30.1097	29.9679	Burkholderia cenocepacia (strain ATCC BAA-245 / DSM 16553 / LMG 16656 / NCTC 13227 / J2315 / CF5610)	Putative exported protein	BCAL1444	BCAL1444		+	24	26	19	23	32	33	30	31	24	22	21	28
26.3103	25.7115	25.2562	25.1529	25.2288	25.0435	25.7057	25.5693	24.7175	25.6361	25.6363	26.7165	25.7454	25.7903	25.6631	26.2718	25.527	26.2384	25.7826	26.0758	25.8989	26.258	25.0587	25.7436	25.8137	24.5453	24.8078	24.1622	26.2622	26.0567	24.9903	25.7369	Burkholderia cenocepacia (strain ATCC BAA-245 / DSM 16553 / LMG 16656 / NCTC 13227 / J2315 / CF5610)	Two-component regulatory system, sensor kinase protein	BCAL1445	BCAL1445	ATP binding [GO:0005524];intracellular [GO:0005622];phosphorelay sensor kinase activity [GO:0000155];integral component of membrane [GO:0016021]		1	1	0	1	6	6	7	5	1	2	4	2
29.4311	29.5264	29.159	29.3556	29.6149	29.837	29.7281	29.7329	29.7055	29.4467	29.7059	29.6111	30.3317	29.8054	30.0274	29.9761	29.7843	29.6258	29.6784	29.6001	30.3425	30.1238	30.1664	30.1803	30.0584	29.9243	30.0934	30.0956	30.2544	30.4737	30.401	30.2705	Burkholderia cenocepacia (strain ATCC BAA-245 / DSM 16553 / LMG 16656 / NCTC 13227 / J2315 / CF5610)	Putative lipoprotein	BCAL1446	BCAL1446		+	8	7	6	4	9	7	8	9	6	7	5	7
31.5285	31.7169	31.6109	31.5882	31.5106	31.359	31.4916	31.4862	31.5483	31.2982	31.5147	31.3592	31.6309	31.7556	31.774	31.8355	31.3052	31.3242	31.3618	31.3739	31.3661	31.1884	31.5851	31.2466	31.2805	31.3918	31.269	31.378	31.5526	31.6164	31.5243	31.7311	Burkholderia cenocepacia (strain ATCC BAA-245 / DSM 16553 / LMG 16656 / NCTC 13227 / J2315 / CF5610)	UTP--glucose-1-phosphate uridylyltransferase (EC 2.7.7.9) (UDP-glucose pyrophosphorylase)	galU BCAL1447	BCAL1447	biosynthetic process [GO:0009058];UDP-glucose metabolic process [GO:0006011];UTP:glucose-1-phosphate uridylyltransferase activity [GO:0003983]	+	28	26	33	33	31	34	38	29	38	30	29	29
31.257	31.092	31.348	31.3321	31.3242	31.3825	31.2857	31.3534	31.2335	31.4939	31.3647	31.3917	31.2096	31.2245	31.3015	31.2495	31.1271	31.2832	31.1585	31.2506	30.9224	31.1554	31.0687	31.1417	31.2563	31.0353	31.2548	31.2263	31.0457	31.0788	31.0196	30.9927	Burkholderia cenocepacia (strain ATCC BAA-245 / DSM 16553 / LMG 16656 / NCTC 13227 / J2315 / CF5610)	Valine--tRNA ligase (EC 6.1.1.9) (Valyl-tRNA synthetase) (ValRS)	valS BCAL1448	BCAL1448	aminoacyl-tRNA editing activity [GO:0002161];ATP binding [GO:0005524];valine-tRNA ligase activity [GO:0004832];valyl-tRNA aminoacylation [GO:0006438];cytoplasm [GO:0005737]	+	67	47	65	53	55	60	62	62	56	63	62	52
28.3777	28.1787	28.4591	28.4763	28.6478	28.6805	28.4967	28.5589	28.0589	28.3781	28.2685	28.3213	28.5546	28.699	28.6784	28.541	28.0896	28.2528	28.3037	28.3841	28.1782	28.4166	28.4865	28.5202	28.2236	28.0323	28.3377	28.2968	28.4804	28.3583	28.5427	28.4176	Burkholderia cenocepacia (strain ATCC BAA-245 / DSM 16553 / LMG 16656 / NCTC 13227 / J2315 / CF5610)	DNA helicase (EC 3.6.4.12)	BCAL1449	BCAL1449	ATP-dependent DNA helicase activity [GO:0004003];DNA binding [GO:0003677];ATP binding [GO:0005524]	+	17	10	15	18	27	26	30	33	17	17	20	19
27.7217	27.8786	27.7005	27.585	27.9621	28.0659	27.8525	27.9187	27.8004	27.9461	27.7018	27.7019	27.728	27.7468	27.7184	27.9044	27.5026	26.3749	26.6882	27.2815	27.2616	27.6376	27.7889	27.8067	27.1918	27.58	27.579	26.7837	27.4936	27.5692	27.7205	27.5964	Burkholderia cenocepacia (strain ATCC BAA-245 / DSM 16553 / LMG 16656 / NCTC 13227 / J2315 / CF5610)	5'-methylthioadenosine/S-adenosylhomocysteine nucleosidase (EC 3.2.2.9)	BCAL1450	BCAL1450	L-methionine salvage from methylthioadenosine [GO:0019509];methylthioadenosine nucleosidase activity [GO:0008930];nucleoside catabolic process [GO:0009164];adenosylhomocysteine nucleosidase activity [GO:0008782]	+	2	5	2	2	0	4	4	2	1	3	5	2
24.3219	25.8133	24.8626	24.7731	26.4771	25.3761	23.654	25.7973	25.4169	25.386	24.8233	26.153	25.1287	25.4096	25.9799	25.0318	29.8924	29.2722	29.784	29.8131	25.7541	25.5517	25.0722	25.5828	27.1812	25.2833	25.5959	25.1011	27.0276	25.5082	25.7963	24.8247	Burkholderia cenocepacia (strain ATCC BAA-245 / DSM 16553 / LMG 16656 / NCTC 13227 / J2315 / CF5610)	Putative methyl-accepting chemotaxis protein	BCAL1452	BCAL1452	signal transducer activity [GO:0004871];integral component of membrane [GO:0016021]	+	0	0	0	2	0	0	0	0	0	0	0	0
31.5795	26.0158	32.1189	32.3987	32.1007	32.0664	32.1092	31.9488	25.4937	32.555	32.5535	32.5268	32.6224	32.6552	32.5404	32.3195	33.3287	32.4263	32.9273	32.6766	33.0004	32.9364	32.603	32.9556	32.9419	31.839	33.0578	33.2323	33.2811	33.3354	33.5291	33.3512	Burkholderia cenocepacia (strain ATCC BAA-245 / DSM 16553 / LMG 16656 / NCTC 13227 / J2315 / CF5610)	Putative fusaric acid resistance transport protein	BCAL1453	BCAL1453	transmembrane transport [GO:0055085];transporter activity [GO:0005215];integral component of membrane [GO:0016021]		2	0	2	1	6	4	2	3	0	2	2	4
24.8401	25.2522	26.7286	25.559	26.5696	26.7868	27.0072	26.8615	25.3875	25.3517	25.1757	25.4767	27.1853	27.2363	27.1226	27.0957	27.4993	26.6644	27.0866	26.4514	26.7771	27.6416	26.8418	27.3459	27.3596	25.3617	26.8128	27.1822	28.0269	28.1412	27.929	27.7892	Burkholderia cenocepacia (strain ATCC BAA-245 / DSM 16553 / LMG 16656 / NCTC 13227 / J2315 / CF5610)	Putative fusaric acid resistance outer membrane efflux protein	BCAL1456	BCAL1456	lipid binding [GO:0008289];plasma membrane [GO:0005886];transporter activity [GO:0005215];integral component of membrane [GO:0016021]	+	2	1	3	4	5	12	8	10	1	6	2	6
27.6245	27.4201	27.755	27.8527	27.9039	27.9838	28.0178	27.8923	27.7785	28.2681	28.031	28.1208	27.7204	27.5992	27.8284	27.7898	28.0736	27.8814	27.9886	27.9424	27.8539	28.0268	28.0013	27.9659	28.2192	27.9975	28.0493	28.166	28.0423	27.923	27.7288	27.8396	Burkholderia cenocepacia (strain ATCC BAA-245 / DSM 16553 / LMG 16656 / NCTC 13227 / J2315 / CF5610)	LysR family regulatory protein	BCAL1457	BCAL1457	transcription factor activity, sequence-specific DNA binding [GO:0003700];transcription, DNA-templated [GO:0006351]";"DNA binding [GO:0003677]	+	5	4	3	3	12	8	7	9	5	5	5	5
26.1894	27.2476	26.1022	25.0707	29.8472	28.7763	28.3015	29.5578	26.0312	29.652	28.0762	25.5384	29.0616	28.7256	29.6257	25.3396	25.5742	25.9562	25.5462	27.2062	26.998	28.7074	28.6312	28.8759	28.8985	28.181	26.3333	25.8189	28.8735	29.138	28.6421	28.9671	Burkholderia cenocepacia (strain ATCC BAA-245 / DSM 16553 / LMG 16656 / NCTC 13227 / J2315 / CF5610)	Calcineurin-like phosphoesterase	BCAL1459	BCAL1459	hydrolase activity [GO:0016787]	+	1	7	1	1	3	3	5	4	3	3	4	1
28.0924	27.9147	28.0561	28.2277	28.3667	28.7052	28.7602	28.6787	28.0269	28.3302	28.4081	28.1944	28.6446	28.5782	28.5569	28.5658	28.1935	27.7401	27.7659	27.6587	28.4925	28.6612	28.7369	28.4295	27.8997	27.915	28.0886	28.3117	28.4998	28.565	28.6107	28.809	Burkholderia cenocepacia (strain ATCC BAA-245 / DSM 16553 / LMG 16656 / NCTC 13227 / J2315 / CF5610)	Putative FAD-binding reductase	BCAL1460	BCAL1460	oxidoreductase activity, acting on CH-OH group of donors [GO:0016614]";"flavin adenine dinucleotide binding [GO:0050660]	+	10	10	9	12	16	17	11	16	9	14	13	8
24.8388	25.7863	25.9248	25.7683	26.8813	25.5767	26.913	26.7971	24.4174	26.0518	24.4708	25.4699	27.4422	27.3933	27.2798	27.4346	25.7937	24.6956	25.0529	25.911	25.2568	25.0076	26.7645	26.1817	26.1275	26.2004	26.4477	24.4278	26.6501	25.7765	25.6663	25.803	Burkholderia cenocepacia (strain ATCC BAA-245 / DSM 16553 / LMG 16656 / NCTC 13227 / J2315 / CF5610)	Putative exported protein	BCAL2463	BCAL2463		+	0	0	0	0	2	1	2	1	0	0	0	0
30.2822	29.821	29.9579	29.9918	28.7932	28.5427	28.7836	28.6804	30.5244	30.1912	30.4292	30.3863	28.8162	28.605	28.7839	28.7687	30.0725	30.1572	30.0721	30.015	28.6561	28.6819	28.7522	28.8515	30.7209	30.794	30.5164	30.6135	28.5769	28.6939	28.7196	28.6991	Burkholderia cenocepacia (strain ATCC BAA-245 / DSM 16553 / LMG 16656 / NCTC 13227 / J2315 / CF5610)	Short chain dehydrogenase	BCAL2464	BCAL2464		+	18	17	20	15	9	10	9	9	23	16	21	19
30.6009	30.3291	30.4753	30.5503	31.6356	31.639	31.7342	31.715	30.6163	30.9568	30.8655	30.9899	31.8425	31.8355	31.8619	31.7851	30.5768	30.571	30.5384	30.5707	31.6757	31.6031	31.5928	31.687	31.0779	31.0457	31.0556	31.0449	31.6869	31.7405	31.5873	31.6307	Burkholderia cenocepacia (strain ATCC BAA-245 / DSM 16553 / LMG 16656 / NCTC 13227 / J2315 / CF5610)	Ecotin	eco BCAL2466	BCAL2466		+	8	9	7	7	15	11	11	13	11	8	8	11
30.0965	29.5378	28.7664	29.8141	31.1488	31.3406	31.4986	31.8253	28.0702	30.724	30.7117	30.4095	31.4382	30.6775	31.208	31.0728	29.5707	29.1127	28.8328	29.0877	30.4264	30.7536	30.3519	29.7966	29.3093	29.8831	29.2686	29.2763	30.4881	30.3417	30.4234	30.8821	Burkholderia cenocepacia (strain ATCC BAA-245 / DSM 16553 / LMG 16656 / NCTC 13227 / J2315 / CF5610)	Type II secretion system protein G	gspG BCAL3523	BCAL3523	protein secretion by the type II secretion system [GO:0015628];protein transporter activity [GO:0008565];type II protein secretion system complex [GO:0015627];integral component of membrane [GO:0016021]	+	11	4	3	6	22	16	25	24	12	15	13	12
25.6559	26.4226	25.5135	25.5687	27.5625	27.1779	26.8108	25.9906	27.3505	26.0188	26.3494	26.8151	25.0041	26.9112	25.7421	26.3405	26.6896	25.6088	26.544	26.626	26.9851	25.5179	27.3307	27.3743	25.1738	27.0493	27.303	25.1667	27.0402	26.8378	26.3008	24.9693	Burkholderia cenocepacia (strain ATCC BAA-245 / DSM 16553 / LMG 16656 / NCTC 13227 / J2315 / CF5610)	Putative type II secretion system protein	gspC BCAL3524	BCAL3524			0	1	0	0	3	2	2	3	1	1	1	3
25.3375	25.7633	24.339	24.7905	25.8431	31.059	25.4446	30.7784	25.4788	25.1197	25.7158	26.4444	31.0327	31.2813	30.9924	31.1884	25.2911	24.5451	25.3618	26.6913	30.2729	30.9316	30.755	30.5854	25.5286	25.8556	27.1807	24.6972	30.8904	24.2492	31.17	30.1097	Burkholderia cenocepacia (strain ATCC BAA-245 / DSM 16553 / LMG 16656 / NCTC 13227 / J2315 / CF5610)	Type II secretion system protein F	gspF BCAL3525	BCAL3525	protein secretion by the type II secretion system [GO:0015628];protein transporter activity [GO:0008565];type II protein secretion system complex [GO:0015627];integral component of membrane [GO:0016021]	+	0	0	0	0	1	3	0	1	0	0	1	1
25.6784	25.4336	24.6259	24.9196	26.2468	25.8475	26.0817	25.2658	25.7129	26.6832	26.6293	26.023	26.0632	26.1599	26.4492	26.1199	26.1372	25.4373	26.3292	26.0453	24.8776	25.3819	26.1324	24.6629	26.1691	26.5181	25.8561	26.3885	24.8285	25.7961	26.1339	25.8224	Burkholderia cenocepacia (strain ATCC BAA-245 / DSM 16553 / LMG 16656 / NCTC 13227 / J2315 / CF5610)	Type II secretion system protein E	gspE BCAL3526	BCAL3526	ATP binding [GO:0005524];protein secretion by the type II secretion system [GO:0015628];protein transporter activity [GO:0008565];type II protein secretion system complex [GO:0015627]	+	0	5	0	1	7	7	6	8	2	7	3	4
29.1726	29.286	29.0541	29.123	29.1682	29.2692	29.2767	29.2345	29.127	29.1876	29.1611	29.2415	29.4458	29.218	29.3599	29.4845	29.2908	29.1808	29.1905	29.1895	29.3596	29.3317	29.2347	29.3105	29.3378	29.1201	29.2799	29.2009	29.4065	29.4963	29.5173	29.3271	Burkholderia cenocepacia (strain ATCC BAA-245 / DSM 16553 / LMG 16656 / NCTC 13227 / J2315 / CF5610)	Putative cobalamin synthesis protein/P47K	BCAL3529	BCAL3529		+	20	20	18	18	19	22	19	23	20	20	21	20
36.1402	35.19	36.3056	35.9251	35.4996	36.0462	36.2383	35.9651	35.6768	35.5188	36.1176	35.9873	35.7385	35.7725	35.3814	36.0916	36.185	35.7471	36.0919	35.8674	36.2908	36.4284	36.248	36.3194	36.2203	35.9673	36.1741	36.5286	36.2069	36.1084	36.3947	36.307	Burkholderia cenocepacia (strain ATCC BAA-245 / DSM 16553 / LMG 16656 / NCTC 13227 / J2315 / CF5610)	DNA-binding protein HU-alpha	hupA BCAL3530	BCAL3530	chromosome condensation [GO:0030261];DNA binding [GO:0003677]		27	25	29	31	26	34	29	32	33	30	32	36
26.1664	26.3563	25.6185	26.0617	25.985	26.0381	25.3216	25.8151	26.9987	26.2869	25.8496	26.1403	25.9777	25.5358	26.0595	26.1618	26.448	26.3409	26.5088	26.2551	26.2863	26.5032	25.6421	25.657	25.8202	26.6211	26.4096	26.4177	25.5296	25.6622	26.281	25.7311	Burkholderia cenocepacia (strain ATCC BAA-245 / DSM 16553 / LMG 16656 / NCTC 13227 / J2315 / CF5610)	Putative adenylate cyclase	BCAL0395	BCAL0395			4	5	5	7	1	5	4	5	4	6	9	5
29.1999	29.4055	29.2205	29.1555	29.0295	28.8224	28.9858	28.9676	29.2919	29.2655	29.365	29.1774	29.0102	28.7187	29.0185	28.9351	29.2642	29.281	29.1129	29.2831	29.026	28.7638	28.8543	29.0146	29.4467	29.5599	29.4359	29.324	28.8737	28.8348	28.9243	28.8962	Burkholderia cenocepacia (strain ATCC BAA-245 / DSM 16553 / LMG 16656 / NCTC 13227 / J2315 / CF5610)	Indole-3-glycerol phosphate synthase (IGPS) (EC 4.1.1.48)	trpC BCAL0396	BCAL0396	tryptophan biosynthetic process [GO:0000162];indole-3-glycerol-phosphate synthase activity [GO:0004425]	+	14	13	15	13	12	14	16	15	20	22	14	12
30.4267	30.8094	30.4545	30.4827	30.1474	29.8483	30.018	30.0314	30.6569	30.5274	30.4865	30.5704	29.9322	29.9518	30.0861	29.7664	30.6109	30.4926	30.4166	30.4345	30.147	29.9309	30.0298	30.0349	30.6116	30.812	30.7716	30.645	29.7346	29.8045	29.797	29.7674	Burkholderia cenocepacia (strain ATCC BAA-245 / DSM 16553 / LMG 16656 / NCTC 13227 / J2315 / CF5610)	Anthranilate synthase component II (EC 4.1.3.27)	trpG BCAL0398	BCAL0398	metabolic process [GO:0008152];anthranilate synthase activity [GO:0004049]	+	9	11	9	10	6	7	8	8	12	11	10	7
29.87	29.9837	29.8238	29.8761	29.3515	29.2612	29.3972	29.4551	30.0405	29.9336	29.8569	29.815	29.4543	29.3419	29.3968	29.4003	29.919	29.877	29.9457	29.8926	29.4589	29.3668	29.2132	29.4934	30.0665	30.2034	30.0864	30.0006	29.1971	29.2627	29.3462	29.3731	Burkholderia cenocepacia (strain ATCC BAA-245 / DSM 16553 / LMG 16656 / NCTC 13227 / J2315 / CF5610)	Anthranilate synthase component 1 (EC 4.1.3.27)	trpE BCAL0399	BCAL0399	metal ion binding [GO:0046872];tryptophan biosynthetic process [GO:0000162];anthranilate synthase activity [GO:0004049]	+	32	36	33	31	30	28	30	26	33	33	24	32
27.9894	27.9636	28.1552	28.0071	28.0476	27.7313	27.385	27.5461	27.6621	28.3507	28.1866	28.3933	28.001	28.0732	27.9665	27.9555	27.74	27.6719	27.6899	27.7143	26.9525	27.5582	27.4796	27.7991	28.1533	28.1257	27.9091	28.0099	28.0122	28.2354	28.0592	27.4101	Burkholderia cenocepacia (strain ATCC BAA-245 / DSM 16553 / LMG 16656 / NCTC 13227 / J2315 / CF5610)	Putative phosphoglycolate phosphatase (EC 3.1.3.18)	BCAL0400	BCAL0400	carbohydrate metabolic process [GO:0005975];glycolate biosynthetic process [GO:0046295];phosphoglycolate phosphatase activity [GO:0008967];metal ion binding [GO:0046872]	+	4	3	7	3	4	3	3	3	3	3	2	4
30.4069	30.3372	30.2009	30.4536	30.5544	30.5027	30.6768	30.5536	30.7334	30.6515	30.6641	30.4245	30.6446	30.4249	30.6428	30.4424	30.3255	29.984	30.3354	30.3423	30.2659	30.2526	30.573	30.1295	30.3825	30.7233	30.1617	30.5314	30.7258	30.5674	30.4024	30.7312	Burkholderia cenocepacia (strain ATCC BAA-245 / DSM 16553 / LMG 16656 / NCTC 13227 / J2315 / CF5610)	Ribulose-phosphate 3-epimerase (EC 5.1.3.1)	BCAL0401	BCAL0401	carbohydrate metabolic process [GO:0005975];pentose-phosphate shunt [GO:0006098];ribulose-phosphate 3-epimerase activity [GO:0004750];metal ion binding [GO:0046872]	+	8	13	6	6	6	8	14	6	12	11	10	6
27.9844	28.696	27.8432	28.453	28.7003	28.4133	28.4146	28.4707	28.4995	28.4724	28.4707	28.1095	28.5921	28.3927	28.6758	28.2963	28.1638	28.1252	28.2267	28.2406	28.8308	28.6173	28.7045	28.4877	28.4821	28.6978	28.5613	28.3199	28.4147	28.3143	28.5128	28.3427	Burkholderia cenocepacia (strain ATCC BAA-245 / DSM 16553 / LMG 16656 / NCTC 13227 / J2315 / CF5610)	Protein ApaG	apaG BCAL0402	BCAL0402			1	3	3	2	4	6	7	3	4	2	4	1
24.7885	26.5255	26.4225	26.1181	25.8124	25.8293	24.9117	26.4025	26.0066	24.5521	25.1392	25.3799	27.2923	26.9909	27.0071	27.554	24.7202	25.5337	24.9272	25.7083	25.9443	23.9242	25.4291	25.2893	25.8785	26.3666	26.009	26.1413	27.6935	28.0133	27.9414	27.0325	Burkholderia cenocepacia (strain ATCC BAA-245 / DSM 16553 / LMG 16656 / NCTC 13227 / J2315 / CF5610)	Putative outer membrane-bound lytic murein transglycosylase (EC 3.2.1.-)	BCAL0403	BCAL0403	hydrolase activity, hydrolyzing O-glycosyl compounds [GO:0004553];peptidoglycan turnover [GO:0009254]";"outer membrane [GO:0019867]	+	0	2	0	0	3	0	0	0	0	0	0	1
29.5962	30.022	29.5664	29.5627	25.4872	24.4936	25.0623	25.0983	28.9704	28.1582	28.1711	28.1875	26.0872	25.4642	24.5561	25.3534	29.5176	29.9217	29.5895	29.7344	28.5387	24.5172	28.3513	25.2052	29.0601	29.5969	29.2942	29.0293	26.903	27.5687	27.3506	27.1744	Burkholderia cenocepacia (strain ATCC BAA-245 / DSM 16553 / LMG 16656 / NCTC 13227 / J2315 / CF5610)	Phenylacetate-coenzyme A ligase (EC 6.2.1.30) (Phenylacetyl-CoA ligase)	paaK BCAL0404	BCAL0404	phenylacetate catabolic process [GO:0010124];phenylacetate-CoA ligase activity [GO:0047475];ATP binding [GO:0005524]	+	12	12	9	6	0	1	0	0	4	4	4	5
26.6477	28.2698	25.5287	27.6704	24.9619	26.19	25.1857	24.7232	25.3824	26.1555	25.6009	25.1098	27.2424	25.7924	24.4716	26.4231	25.7511	25.9489	25.9257	25.6514	27.8369	24.4918	25.8146	26.3859	26.8109	27.9915	26.5788	25.2531	25.9183	27.0247	24.2909	24.9981	Burkholderia cenocepacia (strain ATCC BAA-245 / DSM 16553 / LMG 16656 / NCTC 13227 / J2315 / CF5610)	Phenylacetic acid degradation protein PaaI	paaI BCAL0405	BCAL0405	thiolester hydrolase activity [GO:0016790]		2	1	0	2	0	0	0	0	0	1	1	0
30.0784	30.7892	30.0045	30.156	26.2334	26.7741	25.1532	27.264	30.077	29.2674	29.3449	29.2081	27.3572	27.1341	27.042	26.9328	30.1395	30.2774	30.2734	30.3112	29.7872	27.0383	29.9683	24.5591	29.9216	30.814	30.1039	29.9223	28.9349	28.5994	28.8336	29.064	Burkholderia cenocepacia (strain ATCC BAA-245 / DSM 16553 / LMG 16656 / NCTC 13227 / J2315 / CF5610)	Probable enoyl-CoA hydratase PaaG (EC 4.2.1.17)	paaG BCAL0406	BCAL0406	phenylacetate catabolic process [GO:0010124];enoyl-CoA hydratase activity [GO:0004300]	+	19	23	19	18	3	1	1	2	16	8	13	12
31.2852	31.5889	31.2558	31.246	28.9389	28.9145	28.7069	29.0769	31.4498	30.9434	30.9276	30.8186	29.8074	29.6628	29.7571	29.8389	31.4605	31.5622	31.4755	31.5266	31.1471	29.1924	31.0664	28.4397	31.4646	32.1596	31.5278	31.3889	30.6562	30.6457	30.7273	30.7216	Burkholderia cenocepacia (strain ATCC BAA-245 / DSM 16553 / LMG 16656 / NCTC 13227 / J2315 / CF5610)	Beta-ketoadipyl CoA thiolase (EC 2.3.1.-)	pcaF BCAL0407	BCAL0407	3,4-dihydroxybenzoate catabolic process [GO:0019619]";"transferase activity, transferring acyl groups other than amino-acyl groups [GO:0016747]	+	60	69	63	55	19	21	18	21	57	47	52	41
33.3547	33.7449	33.298	33.3114	30.943	30.9929	30.8553	31.2055	33.4022	32.8109	32.9514	32.7956	31.8318	31.6226	31.7464	31.7696	33.4338	33.4553	33.5216	33.5088	33.1864	31.1109	33.2125	30.3412	33.3684	34.2306	33.5343	33.4807	32.6062	32.567	32.6293	32.7844	Burkholderia cenocepacia (strain ATCC BAA-245 / DSM 16553 / LMG 16656 / NCTC 13227 / J2315 / CF5610)	Putative phenylacetic acid degradation oxidoreductase	paaZ BCAL0408	BCAL0408	oxidoreductase activity [GO:0016491]	+	88	112	93	83	45	43	39	46	91	58	81	66
31.1446	31.4864	31.0443	31.1157	28.9604	28.978	28.8389	28.9703	30.8015	30.4328	30.2967	30.1466	29.4472	29.4533	29.4921	29.4985	31.2984	31.4015	31.2234	31.4491	30.8268	29.5165	30.8358	29.3361	30.9127	31.5897	31.1272	30.9698	30.5684	30.5641	30.5904	30.6424	Burkholderia cenocepacia (strain ATCC BAA-245 / DSM 16553 / LMG 16656 / NCTC 13227 / J2315 / CF5610)	Putative phenylacetic acid degradation enoyl-CoA hydratase PaaF (EC 4.2.1.17)	paaF BCAL0409	BCAL0409	metabolic process [GO:0008152];enoyl-CoA hydratase activity [GO:0004300]	+	41	46	40	37	11	6	11	9	32	22	22	24
28.1614	27.984	27.8951	28.2362	28.2523	28.5025	28.4679	28.3241	28.2002	27.9131	28.3176	28.2875	28.4185	28.2688	28.4473	28.2832	28.2143	27.6786	27.98	27.778	28.2105	28.63	28.0716	28.2873	27.7298	27.5069	27.6031	27.5759	28.5521	28.5454	28.5465	28.4945	Burkholderia cenocepacia (strain ATCC BAA-245 / DSM 16553 / LMG 16656 / NCTC 13227 / J2315 / CF5610)	Uncharacterized protein	BCAL0413	BCAL0413		+	20	14	17	16	13	13	12	12	14	9	10	10
31.7303	31.6872	31.7606	31.7573	32.0261	32.0329	32.0137	32.0035	31.8018	31.8403	31.7725	31.8159	31.95	31.995	32.0279	32.0354	31.7805	31.8619	31.8212	31.8221	31.8374	31.9349	31.8683	31.9052	31.7431	31.7524	31.8242	31.7716	31.8779	31.8911	31.8359	31.8767	Burkholderia cenocepacia (strain ATCC BAA-245 / DSM 16553 / LMG 16656 / NCTC 13227 / J2315 / CF5610)	DNA gyrase subunit B (EC 5.99.1.3)	gyrB BCAL0421	BCAL0421	ATP binding [GO:0005524];cytoplasm [GO:0005737];DNA binding [GO:0003677];DNA topoisomerase type II (ATP-hydrolyzing) activity [GO:0003918];DNA topological change [GO:0006265];DNA-dependent DNA replication [GO:0006261];metal ion binding [GO:0046872];chromosome [GO:0005694]	+	63	55	56	60	59	68	63	68	58	55	61	57
31.9644	32.0314	32.046	31.975	32.0936	32.0963	32.1434	32.0824	31.9439	31.9598	31.9561	31.8767	32.0672	32.0587	32.0149	32.1594	31.9913	32.1715	32.0428	32.1063	32.2055	32.1392	32.2584	32.0425	32.0598	32.0812	31.9979	32.0414	32.1254	32.1247	32.1297	32.1129	Burkholderia cenocepacia (strain ATCC BAA-245 / DSM 16553 / LMG 16656 / NCTC 13227 / J2315 / CF5610)	DNA polymerase III subunit beta (EC 2.7.7.7)	dnaN BCAL0422	BCAL0422	3'-5' exonuclease activity [GO:0008408];DNA binding [GO:0003677];DNA polymerase III complex [GO:0009360];DNA replication [GO:0006260];DNA-directed DNA polymerase activity [GO:0003887];cytoplasm [GO:0005737]	+	55	49	64	59	51	66	62	54	51	63	59	47
28.5429	28.4569	27.9995	28.6861	29.1011	28.8288	28.9568	28.6811	28.7878	29.0574	28.9414	28.9728	28.5534	28.3862	28.5957	29.0281	28.2937	28.5902	28.6821	28.5174	28.9783	29.0013	28.691	28.5839	29.0384	28.8076	28.6968	28.9484	28.4345	29.157	28.7167	28.5043	Burkholderia cenocepacia (strain ATCC BAA-245 / DSM 16553 / LMG 16656 / NCTC 13227 / J2315 / CF5610)	Uncharacterized protein	BCAL0427	BCAL0427	DNA binding [GO:0003677]	+	8	8	2	4	7	9	6	8	5	7	7	4
27.8973	27.7934	27.6474	27.7536	28.3345	28.3967	28.4572	28.3553	27.9222	27.9314	27.9309	27.894	28.5378	28.2731	28.4492	28.5499	27.6607	27.7639	27.6013	27.8854	28.4403	28.3467	28.4073	28.3409	28.1254	28.0295	28.0696	27.9058	28.4082	28.4277	28.2984	28.356	Burkholderia cenocepacia (strain ATCC BAA-245 / DSM 16553 / LMG 16656 / NCTC 13227 / J2315 / CF5610)	tRNA modification GTPase MnmE (EC 3.6.-.-)	mnmE trmE BCAL0428	BCAL0428	GTP binding [GO:0005525];GTPase activity [GO:0003924];metal ion binding [GO:0046872];tRNA modification [GO:0006400];cytoplasm [GO:0005737]	+	8	6	5	6	12	20	12	15	8	10	9	9
30.5073	29.5918	30.3418	30.4415	29.4157	30.04	29.9192	30.0052	30.0391	30.4397	30.4482	30.4534	29.2561	29.1687	29.1433	29.3025	30.0154	30.0162	29.973	29.9227	29.4427	30.2421	29.4285	30.0936	30.1552	29.8443	30.0665	30.1279	29.3346	29.4267	29.3039	29.3952	Burkholderia cenocepacia (strain ATCC BAA-245 / DSM 16553 / LMG 16656 / NCTC 13227 / J2315 / CF5610)	Spermidine N(1)-acetyltransferase (EC 2.3.1.57)	speG BCAL0433	BCAL0433	diamine N-acetyltransferase activity [GO:0004145]	+	14	10	12	11	7	14	11	11	10	11	9	10
26.7633	25.6666	26.1714	26.5197	26.7738	26.9079	27.0002	26.415	25.7411	26.6019	26.7205	25.209	27.2189	27.1115	26.9809	25.2976	25.5165	25.6744	26.3336	25.4598	26.6468	27.0921	26.8034	27.0747	25.8023	26.1069	25.709	25.719	27.1989	26.7302	26.8471	26.9025	Burkholderia cenocepacia (strain ATCC BAA-245 / DSM 16553 / LMG 16656 / NCTC 13227 / J2315 / CF5610)	Uncharacterized protein	BCAL0435	BCAL0435		+	1	2	1	2	4	2	2	2	2	1	1	0
26.9909	25.2317	26.0554	25.5551	26.7666	25.5623	27.3131	26.9931	25.8841	26.4708	25.5629	25.369	26.8163	25.3302	25.0293	26.8682	25.3898	25.3163	25.4167	26.2412	26.8441	26.3709	27.7044	25.3011	27.1221	28.1869	25.6744	26.2415	26.3965	25.2301	26.2201	27.5574	Burkholderia cenocepacia (strain ATCC BAA-245 / DSM 16553 / LMG 16656 / NCTC 13227 / J2315 / CF5610)	Glyoxalase/bleomycin resistance protein/dioxygenase superfamily protein	BCAL0436	BCAL0436	dioxygenase activity [GO:0051213]		1	1	0	1	1	3	5	4	1	0	0	0
27.8222	27.7393	27.5529	27.6454	24.5003	25.6043	25.3397	24.4793	25.2095	23.8317	24.4504	25.2345	25.2614	25.2157	23.7582	25.4138	26.7859	25.1367	26.6388	27.4087	26.7294	26.9411	25.7887	26.4682	25.3838	25.9151	24.594	24.326	26.022	25.9065	26.8163	25.589	Burkholderia cenocepacia (strain ATCC BAA-245 / DSM 16553 / LMG 16656 / NCTC 13227 / J2315 / CF5610)	Methylated-DNA--protein-cysteine methyltransferase (EC 2.1.1.63) (6-O-methylguanine-DNA methyltransferase) (MGMT) (O-6-methylguanine-DNA-alkyltransferase)	BCAL0437	BCAL0437	DNA dealkylation involved in DNA repair [GO:0006307];methylated-DNA-[protein]-cysteine S-methyltransferase activity [GO:0003908];sequence-specific DNA binding [GO:0043565];transcription factor activity, sequence-specific DNA binding [GO:0003700];transcription, DNA-templated [GO:0006351]";zinc ion binding [GO:0008270];"cytoplasm [GO:0005737]	+	2	3	5	5	1	2	2	2	0	2	0	0
27.8823	27.6654	27.7148	27.8863	27.777	27.785	27.8212	27.6388	27.5444	28.025	27.909	28.1579	27.9757	27.8043	27.9718	27.8001	27.9892	28.145	28.0868	28.1584	27.8328	28.0224	27.9281	27.9764	28.2381	28.2467	28.2137	28.1644	27.9324	28.0719	28.125	28.0241	Burkholderia cenocepacia (strain ATCC BAA-245 / DSM 16553 / LMG 16656 / NCTC 13227 / J2315 / CF5610)	Glutamate--cysteine ligase (EC 6.3.2.2) (Gamma-ECS) (GCS) (Gamma-glutamylcysteine synthetase)	gshA BCAL0439	BCAL0439	glutamate-cysteine ligase activity [GO:0004357];glutathione biosynthetic process [GO:0006750];ATP binding [GO:0005524]	+	5	7	8	9	10	10	6	5	12	5	10	12
25.7962	26.2006	26.2302	26.643	26.5979	26.4489	26.0194	25.8674	25.3269	24.741	25.6578	25.1153	26.8176	26.8519	26.7016	24.6583	26.3284	26.7377	24.6632	25.1477	26.4997	26.5443	25.9452	26.4422	26.4559	25.5193	26.4198	25.7718	26.3969	27.0044	26.3029	26.4105	Burkholderia cenocepacia (strain ATCC BAA-245 / DSM 16553 / LMG 16656 / NCTC 13227 / J2315 / CF5610)	GntR family regulatory protein	BCAL0444	BCAL0444	transcription factor activity, sequence-specific DNA binding [GO:0003700];transcription, DNA-templated [GO:0006351]";"DNA binding [GO:0003677]		1	0	0	1	5	4	1	8	1	2	2	2
27.4415	27.7022	27.455	27.729	27.1853	27.0089	26.9116	26.9653	27.6573	27.3181	27.4019	27.1576	26.5398	26.7399	26.814	26.8163	28.0777	27.8331	27.8805	27.9219	27.8768	26.7887	27.8938	27.2709	27.5953	27.8748	27.557	27.5163	27.2978	27.3606	27.5153	27.546	Burkholderia cenocepacia (strain ATCC BAA-245 / DSM 16553 / LMG 16656 / NCTC 13227 / J2315 / CF5610)	Thioesterase superfamily protein	BCAL0458	BCAL0458		+	6	7	2	4	2	1	3	2	3	4	1	3
25.6661	25.0465	25.2056	24.2299	26.3793	25.8061	24.6082	24.7185	25.2611	22.8368	23.4106	26.8466	22.0273	24.9608	25.2234	25.6632	25.7713	25.0144	26.3072	25.1799	25.2821	26.9495	25.7858	25.2021	25.9094	24.5806	25.4726	25.2116	25.6309	25.584	25.5072	25.219	Burkholderia cenocepacia (strain ATCC BAA-245 / DSM 16553 / LMG 16656 / NCTC 13227 / J2315 / CF5610)	Putative Trp repressor binding protein	BCAL1462	BCAL1462	NAD(P)H dehydrogenase (quinone) activity [GO:0003955];FMN binding [GO:0010181]		3	3	0	1	3	1	5	5	2	1	3	0
31.701	31.6513	31.5248	31.5947	29.8241	29.7438	29.5656	29.7736	31.2571	31.2834	31.188	31.1455	29.667	29.7068	29.7131	29.6158	31.5221	31.4948	31.5946	31.6047	30.1607	29.6414	30.2923	29.6525	30.9465	31.0984	31.1658	31.1063	29.7573	29.8946	29.8019	29.9168	Burkholderia cenocepacia (strain ATCC BAA-245 / DSM 16553 / LMG 16656 / NCTC 13227 / J2315 / CF5610)	Uncharacterized protein	BCAL1465	BCAL1465		+	30	29	34	28	17	14	14	12	21	26	21	22
26.7852	27.353	26.883	26.8465	26.2049	25.8508	25.7653	24.9926	27.1571	27.0311	26.7662	26.8747	24.2209	25.9821	25.6918	25.4153	27.1172	27.3651	27.1514	27.1104	24.4312	25.4015	25.979	25.7265	26.7323	26.9152	26.6984	26.6716	25.9062	25.3002	24.9818	25.7136	Burkholderia cenocepacia (strain ATCC BAA-245 / DSM 16553 / LMG 16656 / NCTC 13227 / J2315 / CF5610)	Major Facilitator Superfamily protein	BCAL1466	BCAL1466	metabolic process [GO:0008152];transferase activity, transferring acyl groups [GO:0016746];transmembrane transport [GO:0055085]";"integral component of membrane [GO:0016021]	+	3	6	5	5	1	1	1	2	4	7	3	5
30.4729	30.585	30.4465	30.4717	29.634	29.6521	29.6623	29.6968	29.9787	30.0312	29.9972	29.9315	29.6093	29.5727	29.6204	29.5831	30.3319	30.4869	30.4407	30.4881	30.1713	30.0603	30.1997	30.0744	29.9921	30.0804	30.1251	29.9519	29.9733	29.9754	29.9774	29.9544	Burkholderia cenocepacia (strain ATCC BAA-245 / DSM 16553 / LMG 16656 / NCTC 13227 / J2315 / CF5610)	Putative electron transport protein	BCAL1468	BCAL1468	oxidoreductase activity [GO:0016491]	+	42	32	42	36	33	37	33	24	31	31	31	26
30.2432	30.3735	30.2547	30.2121	30.3471	30.3763	30.3635	30.4358	30.4271	30.1735	30.1661	29.9528	30.3608	30.3812	30.4211	30.4332	30.2044	30.2552	30.3523	30.2788	30.4652	30.339	30.6709	30.291	30.1977	30.3458	30.0791	30.286	30.3924	30.4005	30.3953	30.484	Burkholderia cenocepacia (strain ATCC BAA-245 / DSM 16553 / LMG 16656 / NCTC 13227 / J2315 / CF5610)	Putative short chain dehydrogenase	BCAL1469	BCAL1469	oxidoreductase activity [GO:0016491]	+	10	21	15	15	19	17	16	25	20	19	16	10
27.4271	26.9552	27.4299	26.9821	28.8479	28.3851	27.9192	28.2176	26.7234	27.1291	27.4656	26.9004	28.0293	28.4159	28.4251	27.9086	26.8913	27.5536	27.0658	28.3377	26.9697	28.074	28.3024	28.4013	26.7418	27.4257	26.8796	26.8957	28.2623	28.112	28.0127	28.4702	Burkholderia cenocepacia (strain ATCC BAA-245 / DSM 16553 / LMG 16656 / NCTC 13227 / J2315 / CF5610)	Putative thioesterase	BCAL1470	BCAL1470		+	1	1	3	2	4	6	1	4	2	1	3	1
27.4124	27.2882	26.2139	27.584	26.938	27.2036	27.3678	27.2291	26.9339	27.3693	27.3168	27.3814	27.4723	27.2755	27.0846	27.7336	27.424	26.9348	27.4039	27.4989	27.8776	27.0824	27.5891	27.3308	27.5888	27.7319	27.5173	27.6262	27.6213	27.6365	27.7019	27.7226	Burkholderia cenocepacia (strain ATCC BAA-245 / DSM 16553 / LMG 16656 / NCTC 13227 / J2315 / CF5610)	LuxR superfamily regulatory protein	BCAL1471	BCAL1471	regulation of transcription, DNA-templated [GO:0006355];transcription, DNA-templated [GO:0006351]";"DNA binding [GO:0003677]		0	2	1	3	2	2	3	3	4	3	4	5
30.4568	31.6071	30.5705	30.3613	28.5731	28.8601	28.3846	28.5172	31.0706	29.7594	29.825	29.623	28.5178	28.3935	28.6903	28.8748	30.3919	30.6102	30.3328	30.574	30.364	29.5267	30.438	29.6256	30.1328	30.4838	30.2142	30.2234	29.9411	29.81	29.7789	30.0347	Burkholderia cenocepacia (strain ATCC BAA-245 / DSM 16553 / LMG 16656 / NCTC 13227 / J2315 / CF5610)	Succinyl-CoA:3-ketoacid-coenzyme A transferase subunit A (EC 2.8.3.5)	scoA BCAL1472	BCAL1472	metabolic process [GO:0008152];3-oxoacid CoA-transferase activity [GO:0008260]	+	25	36	29	20	14	14	10	13	33	17	26	16
30.5311	31.6671	30.5935	30.4956	28.6426	29.0175	28.8291	28.7404	31.3137	29.8824	30.15	29.6953	28.5552	28.4521	28.5205	28.6608	30.5269	30.812	30.4	30.56	30.2515	29.6513	30.2958	29.3803	30.0501	30.3273	30.0566	30.2993	29.8292	29.6833	29.7553	29.7199	Burkholderia cenocepacia (strain ATCC BAA-245 / DSM 16553 / LMG 16656 / NCTC 13227 / J2315 / CF5610)	Succinyl-CoA:3-ketoacid-coenzyme A transferase subunit B (EC 2.8.3.5)	scoB BCAL1473	BCAL1473	metabolic process [GO:0008152];3-oxoacid CoA-transferase activity [GO:0008260]	+	15	25	15	17	6	8	6	8	19	8	6	9
29.4589	29.1312	29.4992	29.6293	30.1085	30.2455	30.1699	30.3764	29.2677	30.2608	30.2628	30.1486	30.4868	30.371	30.3716	30.3991	28.4865	28.6259	28.6163	28.5556	28.292	29.8652	27.88	29.5502	29.1049	27.2566	29.0826	29.0959	29.8096	29.9544	29.8766	29.9538	Burkholderia cenocepacia (strain ATCC BAA-245 / DSM 16553 / LMG 16656 / NCTC 13227 / J2315 / CF5610)	Putative dehydrogenase	BCAL1474	BCAL1474		+	9	13	14	11	14	15	12	13	10	14	18	16
29.147	29.1186	29.3334	29.3199	28.8533	28.853	28.8356	28.9347	28.9223	28.9715	28.8658	28.5304	28.8917	28.9384	28.9094	29.0647	29.3446	29.4974	29.4062	29.6441	29.2213	29.089	29.1633	28.9851	29.1607	29.4412	29.2093	29.2692	29.4397	29.3134	29.3364	29.3351	Burkholderia cenocepacia (strain ATCC BAA-245 / DSM 16553 / LMG 16656 / NCTC 13227 / J2315 / CF5610)	Putative hydrolase	BCAL1478	BCAL1478	hydrolase activity [GO:0016787]	+	10	10	10	8	5	4	7	6	6	9	6	6
27.8847	27.8632	27.7486	27.6354	27.5716	28.5944	28.4847	28.2824	28.6803	28.09	27.9497	28.0367	27.7904	27.6727	28.0812	28.1996	27.8191	28.0264	28.0314	28.0499	27.388	27.8799	28.2163	27.6206	27.6364	28.0586	27.9921	27.8891	27.6913	28.0841	28.7994	28.0352	Burkholderia cenocepacia (strain ATCC BAA-245 / DSM 16553 / LMG 16656 / NCTC 13227 / J2315 / CF5610)	Endoribonuclease L-PSP family protein	BCAL1479	BCAL1479			7	4	6	4	4	10	7	8	6	8	5	4
26.6315	25.5818	26.6794	26.432	26.3347	26.624	26.417	26.6077	25.8678	26.4475	26.4773	26.5669	26.2285	26.0123	26.5371	26.6846	26.4464	26.6627	26.7763	26.3919	26.0683	26.5945	26.5795	26.5327	26.3602	26.1547	26.2806	25.9939	26.4822	26.4609	26.2593	26.7201	Burkholderia cenocepacia (strain ATCC BAA-245 / DSM 16553 / LMG 16656 / NCTC 13227 / J2315 / CF5610)	GTP pyrophosphokinase (EC 2.7.6.5)	relA BCAL1480	BCAL1480	guanosine tetraphosphate metabolic process [GO:0015969];kinase activity [GO:0016301];GTP diphosphokinase activity [GO:0008728]		4	2	6	3	6	8	7	7	5	6	3	5
30.8761	30.7722	30.9398	30.948	30.9322	30.851	30.8743	30.8487	30.6513	30.9445	30.8244	30.8235	30.8591	30.9021	30.9469	30.8387	30.8366	30.9541	30.8941	30.9297	30.6564	30.7866	30.7952	30.8246	30.8574	30.8527	30.8909	30.9205	30.7535	30.8222	30.803	30.7357	Burkholderia cenocepacia (strain ATCC BAA-245 / DSM 16553 / LMG 16656 / NCTC 13227 / J2315 / CF5610)	Phenylalanine--tRNA ligase beta subunit (EC 6.1.1.20) (Phenylalanyl-tRNA synthetase beta subunit) (PheRS)	pheT BCAL1486	BCAL1486	ATP binding [GO:0005524];magnesium ion binding [GO:0000287];phenylalanine-tRNA ligase activity [GO:0004826];phenylalanyl-tRNA aminoacylation [GO:0006432];tRNA binding [GO:0000049];cytoplasm [GO:0005737]	+	57	53	59	58	55	59	60	58	59	64	54	62
27.7248	27.7027	27.8848	27.7939	27.6728	27.7395	27.623	27.648	27.7488	28.2327	27.9986	28.0131	27.7331	27.7804	27.7494	27.8831	28.2416	28.1282	28.3516	28.2357	27.7565	27.5465	27.6399	27.6853	28.1206	28.1456	28.1362	28.154	27.8437	27.8494	27.7705	27.6708	Burkholderia cenocepacia (strain ATCC BAA-245 / DSM 16553 / LMG 16656 / NCTC 13227 / J2315 / CF5610)	Integration host factor subunit alpha (IHF-alpha)	ihfA himA BCAL1487	BCAL1487	DNA recombination [GO:0006310];regulation of transcription, DNA-templated [GO:0006355];regulation of translation [GO:0006417];transcription, DNA-templated [GO:0006351]";"DNA binding [GO:0003677]	+	5	7	6	5	5	5	5	5	6	7	7	3
27.4619	28.4538	27.5826	27.6591	27.6006	27.3358	27.2936	27.2259	27.8256	27.4501	27.1839	27.1435	27.3304	27.2914	27.3459	27.3686	27.7352	27.9799	27.6902	27.8604	27.989	27.4482	27.8625	26.9165	27.7021	28.228	27.8063	27.7776	27.4532	27.5398	27.6188	27.2371	Burkholderia cenocepacia (strain ATCC BAA-245 / DSM 16553 / LMG 16656 / NCTC 13227 / J2315 / CF5610)	MerR family regulatory protein	BCAL1488	BCAL1488	regulation of transcription, DNA-templated [GO:0006355]";"DNA binding [GO:0003677]		1	5	2	3	4	4	2	8	5	5	5	1
30.3477	30.3463	30.2598	30.3917	30.3361	30.2318	30.3276	30.1935	30.4889	30.3382	30.3762	30.3116	30.4051	30.3041	30.3454	30.3053	30.6859	30.486	30.6377	30.5202	30.307	30.2801	30.3221	30.3575	30.586	30.6612	30.6506	30.6421	30.2758	30.3581	30.2774	30.3519	Burkholderia cenocepacia (strain ATCC BAA-245 / DSM 16553 / LMG 16656 / NCTC 13227 / J2315 / CF5610)	Putative exported protein	BCAL1493	BCAL1493		+	40	38	41	36	38	36	42	41	42	40	41	39
29.2141	29.6548	28.9537	29.2807	28.7567	28.5283	28.7673	28.4439	29.4394	29.1871	29.3281	29.1983	29.1678	28.8866	28.9813	28.8572	29.4087	29.1534	29.2981	29.3811	29.2273	28.7138	28.9945	28.6133	29.2242	29.7541	29.304	29.0825	29.0695	29.1291	29.1454	29.1191	Burkholderia cenocepacia (strain ATCC BAA-245 / DSM 16553 / LMG 16656 / NCTC 13227 / J2315 / CF5610)	Putative monooxygenase	BCAL1494	BCAL1494	monooxygenase activity [GO:0004497]	+	6	8	3	5	2	4	2	3	7	4	4	4
29.9424	29.783	29.4904	29.7184	30.0081	30.461	30.4351	30.2009	29.9946	29.8572	29.741	29.7612	29.7869	29.1854	29.8809	29.8551	29.9763	29.3004	29.2812	30.0559	29.7531	29.2799	30.0859	29.2536	29.4247	30.1181	29.0791	29.8637	29.3366	29.2537	29.4202	29.0263	Burkholderia cenocepacia (strain ATCC BAA-245 / DSM 16553 / LMG 16656 / NCTC 13227 / J2315 / CF5610)	Uncharacterized protein	BCAL1495	BCAL1495		+	4	8	7	8	10	12	9	8	9	7	6	12
35.034	34.0271	33.3563	33.0749	32.3579	32.8761	33.6319	32.8656	32.9906	33.0762	35.2078	34.3615	34.7886	33.7016	34.1461	33.7795	34.311	34.0172	34.9405	33.9324	32.8127	32.9246	33.2545	34.1238	34.0594	33.7639	34.1295	35.1414	33.1692	34.9746	34.6443	34.8838	Burkholderia cenocepacia (strain ATCC BAA-245 / DSM 16553 / LMG 16656 / NCTC 13227 / J2315 / CF5610)	Putative exported protein	BCAL1496	BCAL1496			21	20	17	16	10	13	16	17	10	19	25	20
28.5263	24.9112	28.7845	28.4159	28.5856	28.4466	28.246	28.3853	25.0783	28.5715	28.5684	28.4292	28.334	28.1463	28.4507	28.5664	28.2492	27.3065	28.3819	28.5198	26.1993	28.2454	25.4978	25.8259	25.4874	25.5561	26.9577	28.1522	28.433	26.3892	27.9628	28.8792	Burkholderia cenocepacia (strain ATCC BAA-245 / DSM 16553 / LMG 16656 / NCTC 13227 / J2315 / CF5610)	Uncharacterized protein	BCAL1498	BCAL1498			3	2	5	4	5	3	2	1	0	2	4	3
26.0026	27.3539	25.5892	25.785	26.2008	25.5772	25.9046	25.7297	27.1735	26.165	26.0687	26.125	25.9533	26.1672	25.9222	26.2156	26.1375	25.5426	25.9284	26.1095	27.1695	26.2828	26.8661	26.3194	26.367	27.2405	26.4982	26.6303	26.6565	26.5439	26.3461	26.4681	Burkholderia cenocepacia (strain ATCC BAA-245 / DSM 16553 / LMG 16656 / NCTC 13227 / J2315 / CF5610)	Aminotransferase (EC 2.6.1.-)	BCAL1502	BCAL1502	biosynthetic process [GO:0009058];transaminase activity [GO:0008483];pyridoxal phosphate binding [GO:0030170]		3	6	6	2	6	6	5	6	7	5	6	2
28.358	28.1079	28.1374	28.2687	27.9438	28.0836	27.7423	27.9032	27.6804	27.9537	27.9686	28.0446	27.8649	27.4749	27.7483	27.5594	28.648	28.4672	28.5653	28.6076	27.9568	27.798	27.9178	27.7685	28.0595	28.081	28.1833	28.0698	27.5908	27.4466	27.6247	27.8141	Burkholderia cenocepacia (strain ATCC BAA-245 / DSM 16553 / LMG 16656 / NCTC 13227 / J2315 / CF5610)	Segregation and condensation protein B	BCAL1503	BCAL1503	cell division [GO:0051301];chromosome separation [GO:0051304];cytoplasm [GO:0005737]	+	9	7	11	10	9	9	10	9	7	7	8	7
30.4368	29.9223	30.428	30.4471	30.0675	30.0848	29.982	30.0044	29.4965	30.3261	30.1154	30.2933	30.023	29.9708	29.934	29.9283	30.447	30.4163	30.3495	30.3592	29.4168	29.7446	29.193	29.9402	29.8763	29.6153	29.8086	29.9361	29.6921	29.7645	29.796	29.5698	Burkholderia cenocepacia (strain ATCC BAA-245 / DSM 16553 / LMG 16656 / NCTC 13227 / J2315 / CF5610)	Pseudouridine synthase (EC 5.4.99.-)	BCAL1504	BCAL1504	pseudouridine synthesis [GO:0001522];RNA binding [GO:0003723];pseudouridine synthase activity [GO:0009982]	+	26	16	23	22	16	15	14	17	17	16	18	22
31.7295	31.6461	31.781	31.6709	31.5693	31.6367	31.6935	31.7057	31.6126	31.8235	31.7175	31.6793	31.633	31.581	31.6627	31.6913	31.7168	31.6819	31.7112	31.7245	31.6046	31.6249	31.5841	31.6654	31.6903	31.6406	31.6771	31.6637	31.7196	31.6476	31.6655	31.6059	Burkholderia cenocepacia (strain ATCC BAA-245 / DSM 16553 / LMG 16656 / NCTC 13227 / J2315 / CF5610)	Transcription termination/antitermination protein NusA	nusA BCAL1506	BCAL1506	DNA-templated transcription, termination [GO:0006353];nucleotide binding [GO:0000166];RNA binding [GO:0003723];transcription antitermination [GO:0031564]";transcription factor activity, sequence-specific DNA binding [GO:0003700];"cytoplasm [GO:0005737]		51	60	63	56	67	71	60	58	51	65	60	56
28.388	27.821	25.4698	28.1359	27.5576	28.0767	27.7353	27.945	26.9086	27.879	27.1553	26.5952	27.257	27.2896	27.4706	27.1679	25.301	26.3136	25.6509	26.7484	26.7343	27.2106	27.0981	27.2901	25.3997	27.2544	27.2736	27.2874	24.5518	26.1931	24.0019	27.1922	Burkholderia cenocepacia (strain ATCC BAA-245 / DSM 16553 / LMG 16656 / NCTC 13227 / J2315 / CF5610)	tRNA pseudouridine synthase B (EC 5.4.99.25) (tRNA pseudouridine(55) synthase) (Psi55 synthase) (tRNA pseudouridylate synthase) (tRNA-uridine isomerase)	truB BCAL1509	BCAL1509	pseudouridine synthase activity [GO:0009982];RNA binding [GO:0003723];tRNA pseudouridine synthesis [GO:0031119];lyase activity [GO:0016829]	+	2	2	1	1	0	2	2	3	4	1	3	2
24.7592	25.7589	25.6072	24.7478	25.1335	25.6633	25.3543	26.758	25.0952	25.6013	25.7128	25.5971	25.0881	24.1483	24.9934	24.6737	25.2918	25.169	24.8556	26.7617	25.9037	25.6175	26.6083	24.86	25.4241	25.3153	25.1989	26.1223	26.2131	26.292	26.6968	26.51	Burkholderia cenocepacia (strain ATCC BAA-245 / DSM 16553 / LMG 16656 / NCTC 13227 / J2315 / CF5610)	Putative multidrug resistance transport protein	emrA BCAL1511	BCAL1511	transmembrane transport [GO:0055085];transporter activity [GO:0005215];integral component of membrane [GO:0016021]	+	0	0	0	0	1	0	0	0	0	1	2	1
25.418	25.7103	26.1111	25.8666	25.0928	25.1998	23.8732	25.6537	25.6575	25.009	25.6019	26.4037	24.7633	26.1515	24.9594	24.9546	24.6901	25.8088	25.7086	25.2197	25.3084	25.5921	25.558	26.8285	25.4437	24.7706	26.3328	26.0315	27.0319	27.2256	26.9675	26.7762	Burkholderia cenocepacia (strain ATCC BAA-245 / DSM 16553 / LMG 16656 / NCTC 13227 / J2315 / CF5610)	Outer membrane efflux protein	BCAL1512	BCAL1512	lipid binding [GO:0008289];plasma membrane [GO:0005886];transporter activity [GO:0005215];integral component of membrane [GO:0016021]	+	1	0	0	0	0	1	1	0	0	0	0	1
24.7792	25.6853	25.2804	25.7058	23.913	26.6927	26.0468	25.3293	26.0551	25.3852	25.8645	24.6502	24.9299	25.6977	26.5481	27.0106	26.0891	25.202	26.9729	27.1791	26.8419	26.1863	25.6456	24.7918	27.4494	26.2119	27.3823	27.56	27.4409	27.6488	27.4237	25.1303	Burkholderia cenocepacia (strain ATCC BAA-245 / DSM 16553 / LMG 16656 / NCTC 13227 / J2315 / CF5610)	MarR family regulatory protein	BCAL1513	BCAL1513	transcription factor activity, sequence-specific DNA binding [GO:0003700];transcription, DNA-templated [GO:0006351]";"DNA binding [GO:0003677]		2	0	1	0	2	3	2	2	2	2	1	0
30.7607	30.5416	30.7449	30.6846	30.8916	31.064	30.9929	30.982	30.7271	30.8412	30.8781	30.8446	30.9478	30.9471	30.9399	31.0136	30.6033	30.6618	30.6207	30.6462	30.7216	30.8341	30.7463	30.875	30.7559	30.711	30.7337	30.7577	30.7698	30.8036	30.7769	30.7696	Burkholderia cenocepacia (strain ATCC BAA-245 / DSM 16553 / LMG 16656 / NCTC 13227 / J2315 / CF5610)	GTP-binding protein	typA BCAL1514	BCAL1514	GTPase activity [GO:0003924];GTP binding [GO:0005525]	+	59	55	60	57	58	73	71	76	52	56	64	53
32.4415	32.24	32.3808	32.4002	32.8438	32.9576	32.9924	32.8561	32.3579	32.5335	32.5924	32.6207	32.9386	32.8296	32.8524	32.9084	32.2917	32.1923	32.2331	32.1872	32.647	32.6467	32.5244	32.7806	32.2621	32.303	32.2315	32.3026	32.6577	32.7033	32.7078	32.6535	Burkholderia cenocepacia (strain ATCC BAA-245 / DSM 16553 / LMG 16656 / NCTC 13227 / J2315 / CF5610)	2-oxoglutarate dehydrogenase E1 component (EC 1.2.4.2)	sucA BCAL1515	BCAL1515	thiamine pyrophosphate binding [GO:0030976];tricarboxylic acid cycle [GO:0006099];oxoglutarate dehydrogenase (succinyl-transferring) activity [GO:0004591]	+	129	122	121	108	136	147	155	147	115	118	142	122
32.8701	32.6538	32.8105	32.7645	33.1928	33.3315	33.3841	33.3177	32.8171	32.9337	33.0204	32.9729	33.3021	33.121	33.138	33.2985	32.7021	32.5753	32.6544	32.5829	32.9075	33.0583	32.8119	33.1896	32.7285	32.5612	32.6647	32.6926	32.9792	33.0723	33.0177	32.8812	Burkholderia cenocepacia (strain ATCC BAA-245 / DSM 16553 / LMG 16656 / NCTC 13227 / J2315 / CF5610)	Dihydrolipoyllysine-residue succinyltransferase component of 2-oxoglutarate dehydrogenase complex (EC 2.3.1.61) (2-oxoglutarate dehydrogenase complex component E2)	sucB BCAL1516	BCAL1516	dihydrolipoyllysine-residue succinyltransferase activity [GO:0004149];L-lysine catabolic process to acetyl-CoA via saccharopine [GO:0033512];tricarboxylic acid cycle [GO:0006099];oxoglutarate dehydrogenase complex [GO:0045252]	+	80	75	77	91	89	93	106	104	87	71	97	80
32.5791	32.5155	32.5344	32.506	32.8943	32.9537	33.0358	32.9723	32.535	32.5339	32.6775	32.7473	33.0098	32.8454	32.9265	32.9905	32.4917	32.3749	32.4177	32.4126	32.8078	32.8042	32.755	32.9569	32.3848	32.4363	32.3655	32.4461	32.8091	32.8916	32.8688	32.8478	Burkholderia cenocepacia (strain ATCC BAA-245 / DSM 16553 / LMG 16656 / NCTC 13227 / J2315 / CF5610)	Dihydrolipoyl dehydrogenase (EC 1.8.1.4)	odhL BCAL1517	BCAL1517	cell redox homeostasis [GO:0045454];dihydrolipoyl dehydrogenase activity [GO:0004148];flavin adenine dinucleotide binding [GO:0050660];cell [GO:0005623]	+	64	57	59	63	75	75	85	92	67	66	72	71
28.6692	28.5771	29.0319	28.8566	29.3433	29.4339	29.3492	29.309	28.9393	29.1525	28.8548	28.9281	29.274	29.1522	29.247	29.1375	28.8013	28.9403	28.9585	28.7351	29.3557	29.3197	29.366	29.3716	28.9237	28.887	28.9435	28.9582	29.1051	29.388	29.0966	28.8452	Burkholderia cenocepacia (strain ATCC BAA-245 / DSM 16553 / LMG 16656 / NCTC 13227 / J2315 / CF5610)	AFG1-like ATPase	BCAL1518	BCAL1518	ATP binding [GO:0005524]	+	4	2	2	4	14	13	10	13	4	5	4	12
30.5769	30.5805	30.3694	30.1206	30.0267	30.8386	30.9041	30.8546	30.4181	30.2234	30.2232	29.9224	30.712	29.9433	30.5856	30.8217	30.1267	29.6632	29.6952	30.0775	29.8915	30.2932	30.2154	30.2118	29.4269	29.5069	29.5143	29.3584	30.4373	30.1704	30.3591	30.6836	Burkholderia cenocepacia (strain ATCC BAA-245 / DSM 16553 / LMG 16656 / NCTC 13227 / J2315 / CF5610)	Uncharacterized protein	BCAL2604	BCAL2604		+	11	8	7	10	8	10	15	10	8	11	9	10
29.6508	30.0035	29.6651	29.7717	29.8032	29.9387	29.929	30.0212	29.7127	29.5669	29.8227	29.6023	30.0181	29.8819	29.951	29.9419	29.8463	29.7995	29.8927	29.889	30.2112	29.8476	30.1587	29.6725	30.0832	30.4168	30.0616	30.254	29.8789	29.9857	29.9696	30.1814	Burkholderia cenocepacia (strain ATCC BAA-245 / DSM 16553 / LMG 16656 / NCTC 13227 / J2315 / CF5610)	Two-component regulatory system, response regulator protein	BCAL2606	BCAL2606	DNA binding [GO:0003677];phosphorelay signal transduction system [GO:0000160];regulation of transcription, DNA-templated [GO:0006355];transcription, DNA-templated [GO:0006351]";"intracellular [GO:0005622]	+	11	14	14	13	13	16	14	13	12	10	10	10
28.4485	28.6301	28.4196	28.7389	29.0664	29.2701	29.1922	29.1694	25.373	26.501	25.1155	26.4088	29.3928	29.046	29.0855	28.9478	28.8824	28.4394	29.0205	28.6421	29.3671	28.9467	29.4177	28.7434	28.053	26.3538	27.9888	28.2209	29.7524	29.7159	29.7968	30.0347	Burkholderia cenocepacia (strain ATCC BAA-245 / DSM 16553 / LMG 16656 / NCTC 13227 / J2315 / CF5610)	Putative exported protein	BCAL2607	BCAL2607		+	1	2	3	5	5	3	6	7	1	0	2	1
29.6597	29.1898	29.9678	29.8252	29.9408	30.2818	30.2228	30.2956	29.7943	30.1734	29.9776	29.9546	29.6167	29.4738	29.5883	29.7341	29.3695	29.5169	29.3816	29.4559	29.604	29.9504	29.4099	30.0987	29.5262	29.0742	29.7492	29.66	29.2607	29.2231	29.2609	29.2688	Burkholderia cenocepacia (strain ATCC BAA-245 / DSM 16553 / LMG 16656 / NCTC 13227 / J2315 / CF5610)	Periplasmic histidine-binding protein	hisJ BCAL2609	BCAL2609	transporter activity [GO:0005215];outer membrane-bounded periplasmic space [GO:0030288]	+	13	9	19	16	18	20	18	26	16	21	16	18
27.0526	27.2422	27.2308	27.318	26.4429	27.2179	26.6467	26.8465	27.0697	27.2859	27.3088	27.1351	26.5087	26.9275	26.5401	26.9799	27.7364	28.0265	27.7855	28.0316	26.1052	26.5509	25.2742	26.7119	27.254	26.7964	27.152	27.0097	26.4662	26.1211	26.4874	26.5925	Burkholderia cenocepacia (strain ATCC BAA-245 / DSM 16553 / LMG 16656 / NCTC 13227 / J2315 / CF5610)	Histidine transport system permease protein	hisQ BCAL2610	BCAL2610	amino acid transmembrane transport [GO:0003333];plasma membrane [GO:0005886];transporter activity [GO:0005215];integral component of membrane [GO:0016021]	+	2	4	2	5	5	3	1	1	2	2	4	2
26.7757	25.2207	25.8089	27.1213	24.7971	24.9172	24.9873	26.2089	26.0077	25.676	24.0388	26.2704	25.6128	26.2348	25.5926	24.6944	27.1086	27.7266	26.8042	27.4249	26.0166	24.4323	25.124	25.7754	26.0661	25.9674	26.4386	26.2138	26.1337	26.5023	24.1994	25.3403	Burkholderia cenocepacia (strain ATCC BAA-245 / DSM 16553 / LMG 16656 / NCTC 13227 / J2315 / CF5610)	Histidine transport system permease protein	hisM BCAL2611	BCAL2611	plasma membrane [GO:0005886];transporter activity [GO:0005215];integral component of membrane [GO:0016021]	+	0	1	1	1	1	1	0	0	0	1	0	0
29.1149	29.5926	29.3055	29.2223	29.6608	29.6821	29.6834	29.7492	29.5166	29.4673	29.2655	29.4944	29.7328	29.7804	29.7449	29.7088	29.0969	29.297	29.3392	28.9624	29.3785	29.2782	29.2787	29.4934	29.208	29.2404	29.3351	29.2889	29.4992	29.5933	29.5326	29.4211	Burkholderia cenocepacia (strain ATCC BAA-245 / DSM 16553 / LMG 16656 / NCTC 13227 / J2315 / CF5610)	D-isomer specific 2-hydroxyacid dehydrogenase	BCAL0460	BCAL0460	oxidoreductase activity, acting on the CH-OH group of donors, NAD or NADP as acceptor [GO:0016616]";"NAD binding [GO:0051287]	+	11	16	12	9	17	15	17	16	7	10	9	12
29.0081	28.9233	29.2434	29.1497	29.9225	30.1038	29.9654	30.0719	29.3334	29.5314	29.3819	29.3606	29.531	29.6906	29.5915	29.6356	28.7919	28.9648	28.8326	29.0009	28.9998	29.6091	29.2407	29.3446	29.1178	29.1166	29.1452	29.1427	29.1833	29.1282	29.1587	29.2185	Burkholderia cenocepacia (strain ATCC BAA-245 / DSM 16553 / LMG 16656 / NCTC 13227 / J2315 / CF5610)	LysR family regulatory protein	BCAL0461	BCAL0461	transcription factor activity, sequence-specific DNA binding [GO:0003700];transcription, DNA-templated [GO:0006351]";"DNA binding [GO:0003677]	+	15	8	11	9	20	19	20	16	10	14	14	11
30.6563	30.9715	30.7046	30.7105	30.887	30.8472	30.8801	30.7931	30.6804	30.5382	30.6256	30.6485	31.0377	30.9444	30.9574	30.9751	30.8895	30.9126	30.8879	30.8766	31.1484	30.9339	30.9653	30.9474	30.6998	30.8023	30.7155	30.6906	31.0396	31.1026	31.0942	31.0557	Burkholderia cenocepacia (strain ATCC BAA-245 / DSM 16553 / LMG 16656 / NCTC 13227 / J2315 / CF5610)	Putative DNA topoisomerase III (EC 5.99.1.2)	BCAL0462	BCAL0462	DNA topoisomerase type I activity [GO:0003917];DNA topological change [GO:0006265];DNA binding [GO:0003677]	+	74	68	81	81	98	93	102	97	78	67	72	74
29.0931	27.2408	28.5952	27.5515	28.9749	29.0171	29.4475	29.5232	27.3331	28.667	28.9248	28.2127	28.6472	28.3046	28.9248	28.964	27.6909	26.0499	26.6441	28.5918	26.136	28.3829	27.8228	27.886	27.6948	27.6189	27.0768	27.0707	27.7459	27.5812	26.7766	29.4829	Burkholderia cenocepacia (strain ATCC BAA-245 / DSM 16553 / LMG 16656 / NCTC 13227 / J2315 / CF5610)	Putative thioredoxin	BCAL0463	BCAL0463	cell redox homeostasis [GO:0045454];cell [GO:0005623]	+	2	3	4	3	3	3	4	5	2	3	3	2
29.8135	29.659	29.9483	29.8607	30.4266	30.6899	30.5147	30.7269	29.0464	29.6081	29.8817	29.6474	29.6336	29.8922	29.7559	29.9538	29.855	29.7271	29.9573	29.8226	30.6442	30.5077	30.8089	30.5164	29.4272	29.8878	29.6302	29.5374	29.5636	29.8804	29.7729	29.9902	Burkholderia cenocepacia (strain ATCC BAA-245 / DSM 16553 / LMG 16656 / NCTC 13227 / J2315 / CF5610)	Peptide deformylase (PDF) (EC 3.5.1.88) (Polypeptide deformylase)	def BCAL0465	BCAL0465	peptide deformylase activity [GO:0042586];translation [GO:0006412];metal ion binding [GO:0046872]	+	4	5	5	4	9	9	10	10	3	7	3	5
27.0277	27.2909	27.0915	27.3302	27.7911	27.8336	27.793	27.6202	27.143	27.3833	27.2415	27.2441	27.7566	27.7731	27.8146	27.853	27.223	27.0741	26.7484	27.3645	27.6655	27.7092	27.6715	27.6925	27.3879	27.2725	27.2613	27.3327	27.5624	27.6662	27.5837	27.7853	Burkholderia cenocepacia (strain ATCC BAA-245 / DSM 16553 / LMG 16656 / NCTC 13227 / J2315 / CF5610)	Ribosomal RNA small subunit methyltransferase B	rsmB BCAL0469	BCAL0469	regulation of transcription, DNA-templated [GO:0006355]";RNA binding [GO:0003723];rRNA methyltransferase activity [GO:0008649];"cytoplasm [GO:0005737]	+	4	9	5	5	10	12	12	12	5	7	7	7
30.1399	30.4972	30.2603	30.4336	30.2546	30.242	30.1175	30.1519	30.4772	30.2013	30.136	30.2345	30.115	29.8733	29.9667	30.0584	30.2826	30.3405	30.1288	30.327	30.4125	30.135	30.2614	30.0143	30.2041	30.5716	30.4332	30.1375	29.9683	29.8138	30.147	30.0423	Burkholderia cenocepacia (strain ATCC BAA-245 / DSM 16553 / LMG 16656 / NCTC 13227 / J2315 / CF5610)	Putative exported protein	BCAL0470	BCAL0470		+	12	12	10	14	10	13	10	12	9	7	9	10
28.1229	28.3338	28.0794	28.1452	28.1574	28.1474	28.4448	28.2092	27.7046	28.0453	27.9717	28.0326	27.9149	27.9724	27.9955	28.2355	28.2051	28.3896	28.0759	27.9317	28.1216	28.123	28.2635	28.2954	28.1395	28.5075	27.9708	27.8241	28.0284	27.6567	28.2294	28.3076	Burkholderia cenocepacia (strain ATCC BAA-245 / DSM 16553 / LMG 16656 / NCTC 13227 / J2315 / CF5610)	Two-component regulatory system, sensor kinase protein (EC 2.7.3.-)	BCAL0471	BCAL0471	ATP binding [GO:0005524];intracellular [GO:0005622];phosphorelay sensor kinase activity [GO:0000155];integral component of membrane [GO:0016021]		3	4	4	3	7	3	4	3	3	2	5	5
30.8288	31.0576	30.7213	30.6202	30.6833	30.8837	30.8261	30.8248	30.9587	30.4693	30.6611	30.4397	30.7413	30.47	30.6054	30.8268	30.7529	30.5829	30.7177	30.6865	30.9459	30.5806	30.9509	30.5	30.3323	31.0006	30.6256	30.626	30.7127	30.5623	30.7985	30.5945	Burkholderia cenocepacia (strain ATCC BAA-245 / DSM 16553 / LMG 16656 / NCTC 13227 / J2315 / CF5610)	Two-component regulatory system, response regulator protein	BCAL0472	BCAL0472	phosphorelay signal transduction system [GO:0000160];sequence-specific DNA binding [GO:0043565];intracellular [GO:0005622]		15	13	16	17	16	19	21	17	16	17	9	11
26.4631	26.2908	26.3384	26.7669	26.4184	27.033	26.576	27.0108	26.1759	26.5224	26.6956	26.846	26.887	26.8271	26.8812	26.9174	26.5395	26.7044	26.6617	25.9005	26.6106	26.7748	26.4727	26.4489	26.5865	26.7025	26.6881	26.4385	26.8413	26.8876	26.9215	26.6911	Burkholderia cenocepacia (strain ATCC BAA-245 / DSM 16553 / LMG 16656 / NCTC 13227 / J2315 / CF5610)	7-carboxy-7-deazaguanine synthase (CDG synthase) (EC 4.3.99.3) (Queuosine biosynthesis protein QueE)	queE BCAL0474	BCAL0474	carbon-nitrogen lyase activity [GO:0016840];magnesium ion binding [GO:0000287];queuosine biosynthetic process [GO:0008616]";S-adenosyl-L-methionine binding [GO:1904047];"4 iron, 4 sulfur cluster binding [GO:0051539]		2	3	4	1	4	4	3	1	3	3	4	3
25.9086	26.5531	27.1963	27.8316	27.4754	28.0934	24.3974	28.0045	27.499	27.1579	27.5977	27.2299	27.6472	24.9064	27.848	27.3137	27.5761	25.7833	25.439	27.125	27.8016	28.0993	26.2509	27.5371	27.5656	27.5661	25.2198	27.8717	26.5541	25.7722	24.5243	26.8452	Burkholderia cenocepacia (strain ATCC BAA-245 / DSM 16553 / LMG 16656 / NCTC 13227 / J2315 / CF5610)	Putative 6-pyruvoyl tetrahydropterin synthase	BCAL0475	BCAL0475			2	2	2	3	3	4	0	4	6	1	1	2
27.0627	26.9755	25.9532	24.4997	27.5372	27.5361	27.1399	27.0809	26.2363	26.8006	27.0556	26.6873	27.4653	27.4506	27.5249	27.3658	26.0117	26.8012	26.4825	26.0797	27.2672	27.1117	27.5141	27.6248	27.3415	25.5911	27.6715	27.3352	27.4549	27.7908	27.6013	27.3913	Burkholderia cenocepacia (strain ATCC BAA-245 / DSM 16553 / LMG 16656 / NCTC 13227 / J2315 / CF5610)	Penicillin-binding protein	mrdA BCAL0479	BCAL0479	penicillin binding [GO:0008658];integral component of membrane [GO:0016021]	+	2	0	0	0	4	8	5	7	1	1	2	1
25.7568	26.6875	25.2432	26.4891	27.934	28.0755	27.8444	28.092	27.5568	27.3182	26.6123	27.0577	27.7899	27.6562	27.3146	27.722	25.6718	25.8975	26.0856	25.6367	27.7794	27.7634	27.8561	27.5607	27.0403	27.1041	28.0795	26.3167	27.4093	27.1329	27.4208	27.0916	Burkholderia cenocepacia (strain ATCC BAA-245 / DSM 16553 / LMG 16656 / NCTC 13227 / J2315 / CF5610)	Putative rod shape-determining protein	BCAL0481	BCAL0481	regulation of cell shape [GO:0008360];integral component of membrane [GO:0016021]	+	2	3	1	2	7	13	5	9	6	5	4	4
31.058	31.0343	31.1808	31.1894	31.4553	31.46	31.4724	31.4829	31.3204	31.3574	31.1753	31.2453	31.3373	31.341	31.4363	31.4939	31.0451	31.0825	30.9783	31.1676	31.3293	31.3719	31.2912	31.318	31.2584	31.3652	31.2631	31.2896	31.4604	31.4561	31.4433	31.3758	Burkholderia cenocepacia (strain ATCC BAA-245 / DSM 16553 / LMG 16656 / NCTC 13227 / J2315 / CF5610)	Putative rod shape-determining protein	mreB BCAL0482	BCAL0482	cell morphogenesis [GO:0000902]	+	31	37	33	32	31	39	35	42	43	38	30	34
28.7715	29.0651	28.9878	28.9635	30.3855	30.3921	30.3455	30.3677	29.8283	29.8392	29.7503	29.8065	30.3164	30.3605	30.2135	30.4469	29.2594	29.4213	29.3521	29.2534	30.5358	30.381	30.5295	30.2134	29.9767	30.1939	30.003	30.0945	30.409	30.4861	30.5045	30.4962	Burkholderia cenocepacia (strain ATCC BAA-245 / DSM 16553 / LMG 16656 / NCTC 13227 / J2315 / CF5610)	Putative polyphosphate kinase	BCAL0486	BCAL0486	phosphotransferase activity, phosphate group as acceptor [GO:0016776];polyphosphate metabolic process [GO:0006797]";"kinase activity [GO:0016301]	+	7	9	9	5	22	23	22	15	13	12	16	10
30.2567	30.2806	30.0899	30.1465	30.8925	30.8506	31.0175	30.8626	30.9197	30.7258	30.7242	30.7095	30.9707	30.7512	30.8969	30.8867	30.2871	30.2374	30.2029	30.2879	31.2312	31.0189	31.286	30.9086	30.7772	31.0283	30.8049	30.8978	31.0321	31.0513	31.0535	30.9903	Burkholderia cenocepacia (strain ATCC BAA-245 / DSM 16553 / LMG 16656 / NCTC 13227 / J2315 / CF5610)	Endonuclease/exonuclease/phosphatase family protein (EC 4.2.99.18)	BCAL0487	BCAL0487	DNA repair [GO:0006281];exonuclease activity [GO:0004527];DNA-(apurinic or apyrimidinic site) lyase activity [GO:0003906]	+	18	19	16	13	23	22	28	25	26	21	21	18
25.2898	26.4124	25.383	22.9639	25.9241	26.8023	25.0049	24.9807	25.9942	24.929	25.8705	25.4698	26.5381	25.8444	25.1086	26.1469	26.0114	25.7225	25.2221	26.1148	25.4992	24.922	26.7116	25.6359	25.0338	24.1649	24.9788	24.978	26.8745	26.7001	26.8841	26.9361	Burkholderia cenocepacia (strain ATCC BAA-245 / DSM 16553 / LMG 16656 / NCTC 13227 / J2315 / CF5610)	Putative alcohol dehydrogenase (EC 1.1.1.2)	BCAL0488	BCAL0488	zinc ion binding [GO:0008270];alcohol dehydrogenase (NADP+) activity [GO:0008106]	+	0	1	2	4	4	3	1	4	1	2	2	2
26.6296	27.0817	26.856	26.8528	27.5124	27.6597	27.2141	27.4431	26.7831	26.754	27.0326	26.7947	27.1269	27.0608	27.3304	27.3182	26.8703	27.1075	25.434	26.8457	27.7358	27.5229	27.3723	27.5883	26.6824	26.315	26.8057	26.8466	27.2854	27.2135	27.27	26.878	Burkholderia cenocepacia (strain ATCC BAA-245 / DSM 16553 / LMG 16656 / NCTC 13227 / J2315 / CF5610)	Peptidase, family M48	BCAL0490	BCAL0490	metalloendopeptidase activity [GO:0004222]	+	3	2	2	3	8	5	3	4	1	5	3	4
25.4181	25.1614	25.189	26.5188	27.3146	27.048	26.8911	26.9051	25.9721	26.7118	25.4706	26.1437	27.0192	26.9771	26.8606	27.0276	26.1213	25.7989	25.7415	25.8475	27.0824	27.0944	27.0039	26.8619	26.0985	26.3851	26.2191	25.9654	26.7477	26.9608	27.0352	26.9275	Burkholderia cenocepacia (strain ATCC BAA-245 / DSM 16553 / LMG 16656 / NCTC 13227 / J2315 / CF5610)	Major Facilitator Superfamily protein	BCAL0491	BCAL0491	transmembrane transport [GO:0055085];integral component of membrane [GO:0016021]	+	1	2	1	0	3	5	3	4	2	2	0	4
25.5331	25.8792	26.1814	25.8445	26.0453	26.0848	25.6722	24.7673	24.6322	25.188	25.1297	25.8547	25.8765	24.3924	25.1811	26.3721	25.3006	26.9724	26.3488	26.292	25.2139	25.8642	24.4032	25.5992	26.0038	25.3567	26.4947	25.899	25.3952	26.3188	25.7222	25.3808	Burkholderia cenocepacia (strain ATCC BAA-245 / DSM 16553 / LMG 16656 / NCTC 13227 / J2315 / CF5610)	Methionine biosynthesis protein MetW	metW BCAL0492	BCAL0492			2	2	5	3	2	3	4	1	1	2	2	2
27.6874	26.249	26.8818	26.4305	26.1448	26.0156	24.5013	24.277	25.5161	27.7474	26.8155	25.9137	26.7704	26.7872	26.5234	24.2302	26.8369	26.627	26.7412	25.294	27.5099	27.0447	26.8092	24.7978	26.3755	25.7809	26.5719	24.7833	26.8042	27.0015	27.1676	27.3863	Burkholderia cenocepacia (strain ATCC BAA-245 / DSM 16553 / LMG 16656 / NCTC 13227 / J2315 / CF5610)	TetR family regulatory protein	BCAL0494	BCAL0494	regulation of transcription, DNA-templated [GO:0006355];transcription, DNA-templated [GO:0006351]";"DNA binding [GO:0003677]		3	1	5	1	2	3	2	1	0	4	3	1
25.0851	25.1539	25.8723	26.8429	25.2448	25.4091	25.8849	26.8951	24.8721	25.0522	24.959	25.8155	25.0944	24.8033	26.1313	25.8674	27.5632	27.1145	26.1059	27.1165	27.4307	25.9783	26.7236	25.1042	25.3365	26.489	25.3749	27.2898	26.0956	26.1901	25.2419	26.4731	Burkholderia cenocepacia (strain ATCC BAA-245 / DSM 16553 / LMG 16656 / NCTC 13227 / J2315 / CF5610)	Two-component regulatory system, sensor kinase protein (EC 2.7.3.-)	BCAL0497	BCAL0497	intracellular [GO:0005622];phosphorelay sensor kinase activity [GO:0000155];integral component of membrane [GO:0016021]		1	0	2	1	2	2	1	2	2	2	1	2
29.7318	29.3793	29.4829	29.4922	28.92	29.1073	28.875	29.0591	29.2742	29.3219	29.3304	29.3769	29.3592	29.0403	29.2806	29.0653	29.5919	29.5792	29.6108	29.4884	28.8999	29.167	28.8973	28.9403	29.1519	29.0283	29.3403	29.2352	29.1728	29.3961	29.2831	29.2082	Burkholderia cenocepacia (strain ATCC BAA-245 / DSM 16553 / LMG 16656 / NCTC 13227 / J2315 / CF5610)	Two-component regulatory system, response regulator protein	BCAL0499	BCAL0499	phosphorelay signal transduction system [GO:0000160];sequence-specific DNA binding [GO:0043565];intracellular [GO:0005622]	+	16	16	15	13	7	12	14	14	11	15	7	9
31.6256	31.4397	31.5173	31.6099	31.478	31.4393	31.4157	31.4515	31.3029	31.5685	31.4317	31.5317	31.3629	31.3849	31.4174	31.3262	31.5822	31.5802	31.4737	31.6047	31.2944	31.3131	31.2794	31.2982	31.5293	31.4521	31.4254	31.3555	31.2356	31.4288	31.2058	31.2287	Burkholderia cenocepacia (strain ATCC BAA-245 / DSM 16553 / LMG 16656 / NCTC 13227 / J2315 / CF5610)	RNA polymerase-binding transcription factor DksA	dksA BCAL0502	BCAL0502	regulation of gene expression [GO:0010468];zinc ion binding [GO:0008270];cytoplasm [GO:0005737]	+	20	23	22	24	15	20	25	20	21	22	19	19
31.7038	31.7406	31.84	31.75	31.1821	30.9207	31.026	31.0629	31.255	31.4994	31.4136	31.4784	31.2318	31.2204	31.3321	31.1739	31.5098	31.5418	31.545	31.5845	31.1581	31.0475	31.1778	31.1619	31.3581	31.3826	31.4378	31.4166	31.2631	31.3534	31.2993	31.254	Burkholderia cenocepacia (strain ATCC BAA-245 / DSM 16553 / LMG 16656 / NCTC 13227 / J2315 / CF5610)	Putative cobalamin synthesis protein	BCAL0503	BCAL0503		+	32	33	42	34	27	28	31	31	27	31	36	31
28.3776	27.8906	28.2096	28.4383	28.252	28.2388	28.258	28.6327	26.0896	28.1208	28.3847	28.3033	28.1408	28.2772	25.3423	28.0938	27.5076	28.0249	27.7141	28.3087	27.5935	28.401	27.8125	28.5928	27.0611	27.9107	27.8853	27.3861	27.8779	27.6569	27.6592	27.491	Burkholderia cenocepacia (strain ATCC BAA-245 / DSM 16553 / LMG 16656 / NCTC 13227 / J2315 / CF5610)	Uncharacterized protein	BCAL0504	BCAL0504	methyltransferase activity [GO:0008168];RNA binding [GO:0003723];rRNA processing [GO:0006364];cytoplasm [GO:0005737]		7	6	6	7	4	5	0	7	4	3	5	3
28.8977	29.1673	29.0779	29.0182	29.0262	29.0023	28.9478	29.0474	29.1051	29.0816	28.853	28.8631	28.9828	28.9382	29.1674	29.1039	28.973	29.0312	28.9744	29.1712	28.7111	28.6299	28.9979	28.8497	28.8395	29.1672	28.975	28.8888	28.8949	28.8171	28.9401	28.8106	Burkholderia cenocepacia (strain ATCC BAA-245 / DSM 16553 / LMG 16656 / NCTC 13227 / J2315 / CF5610)	Uncharacterized protein	BCAL0506	BCAL0506			11	15	12	12	6	12	11	8	13	15	17	11
28.6727	28.5752	28.844	28.8487	28.3717	28.9028	28.6626	28.7109	28.0773	28.6572	28.6086	28.2422	28.58	28.4835	28.555	28.4819	28.8234	28.5188	28.7569	28.6175	28.5687	28.6086	28.9079	28.4811	28.4342	28.7034	28.7397	28.8613	28.0542	28.5718	28.5405	28.532	Burkholderia cenocepacia (strain ATCC BAA-245 / DSM 16553 / LMG 16656 / NCTC 13227 / J2315 / CF5610)	Diaminopimelate epimerase (DAP epimerase) (EC 5.1.1.7) (PLP-independent amino acid racemase)	dapF BCAL0507	BCAL0507	diaminopimelate epimerase activity [GO:0008837];lysine biosynthetic process via diaminopimelate [GO:0009089];cytoplasm [GO:0005737]		7	11	11	11	8	7	7	7	10	9	11	6
26.1505	26.3661	26.3855	26.1844	27.2739	26.8141	26.4142	26.7724	26.4467	26.1551	25.9969	26.8799	26.5918	26.6881	26.9273	26.7546	26.6603	26.7711	26.8435	26.9207	26.6771	27.0056	26.5041	26.9416	27.1905	26.5739	26.8129	26.952	26.8106	26.9858	26.8423	26.5479	Burkholderia cenocepacia (strain ATCC BAA-245 / DSM 16553 / LMG 16656 / NCTC 13227 / J2315 / CF5610)	Putative lipid A biosynthesis acyltransferase (EC 2.3.1.-)	BCAL0508	BCAL0508	transferase activity, transferring acyl groups [GO:0016746]";"integral component of membrane [GO:0016021]	+	4	7	6	5	6	3	5	3	7	6	8	3
30.9178	30.9306	31.0127	31.0795	30.8048	30.8303	30.7726	30.8268	30.903	31.0021	30.8887	31.0889	30.7713	30.8516	30.8988	30.8317	30.9801	30.9713	30.9613	30.9422	30.632	30.9086	30.6442	30.7638	30.9806	30.5479	30.9527	30.8213	30.9492	30.9519	30.9648	30.8771	Burkholderia cenocepacia (strain ATCC BAA-245 / DSM 16553 / LMG 16656 / NCTC 13227 / J2315 / CF5610)	Putative deoxygenases	BCAL0511	BCAL0511		+	15	15	14	13	15	14	16	16	14	15	13	16
[truncated: 1,637 more rows]
[truncated: 67 more columns]

## Sheet: Non-imputed
241220_NS_10052_Duncan_ogcX_sample01 MaxLFQ Intensity (delta_ogcI_rha_ogcI_pCumate_ogcX_noninduced_B1)	241220_NS_10052_Duncan_ogcX_sample02 MaxLFQ Intensity (delta_ogcI_rha_ogcI_pCumate_ogcX_noninduced_B2)	241220_NS_10052_Duncan_ogcX_sample03 MaxLFQ Intensity (delta_ogcI_rha_ogcI_pCumate_ogcX_noninduced_B3)	241220_NS_10052_Duncan_ogcX_sample04 MaxLFQ Intensity (delta_ogcI_rha_ogcI_pCumate_ogcX_noninduced_B4)	241220_NS_10052_Duncan_ogcX_sample05 MaxLFQ Intensity (delta_ogcI_ogcX_rha_ogcI_pCumate_ogcX_noninduced_B1)	241220_NS_10052_Duncan_ogcX_sample06 MaxLFQ Intensity (delta_ogcI_ogcX_rha_ogcI_pCumate_ogcX_noninduced_B2)	241220_NS_10052_Duncan_ogcX_sample07 MaxLFQ Intensity (delta_ogcI_ogcX_rha_ogcI_pCumate_ogcX_noninduced_B3)	241220_NS_10052_Duncan_ogcX_sample08 MaxLFQ Intensity (delta_ogcI_ogcX_rha_ogcI_pCumate_ogcX_noninduced_B4)	241220_NS_10052_Duncan_ogcX_sample09 MaxLFQ Intensity (delta_ogcI_ogcA_rha_ogcI_pCumate_ogcX_noninduced_B1)	241220_NS_10052_Duncan_ogcX_sample10 MaxLFQ Intensity (delta_ogcI_ogcA_rha_ogcI_pCumate_ogcX_noninduced_B2	241220_NS_10052_Duncan_ogcX_sample11 MaxLFQ Intensity (delta_ogcI_ogcA_rha_ogcI_pCumate_ogcX_noninduced_B3)	241220_NS_10052_Duncan_ogcX_sample12 MaxLFQ Intensity (delta_ogcI_ogcA_rha_ogcI_pCumate_ogcX_noninduced_B4)	241220_NS_10052_Duncan_ogcX_sample13 MaxLFQ Intensity (delta_ogcI_ogcB_rha_ogcI_pCumate_ogcX_noninduced_B1)	241220_NS_10052_Duncan_ogcX_sample14 MaxLFQ Intensity (delta_ogcI_ogcB_rha_ogcI_pCumate_ogcX_noninduced_B2)	241220_NS_10052_Duncan_ogcX_sample15 MaxLFQ Intensity (delta_ogcI_ogcB_rha_ogcI_pCumate_ogcX_noninduced_B3)	241220_NS_10052_Duncan_ogcX_sample16 MaxLFQ Intensity (delta_ogcI_ogcB_rha_ogcI_pCumate_ogcX_noninduced_B4)	241220_NS_10052_Duncan_ogcX_sample17 MaxLFQ Intensity (delta_ogcI_rha_ogcI_pCumate_ogcX_induced_B1)	241220_NS_10052_Duncan_ogcX_sample18 MaxLFQ Intensity (delta_ogcI_rha_ogcI_pCumate_ogcX_induced_B2)	241220_NS_10052_Duncan_ogcX_sample19 MaxLFQ Intensity (delta_ogcI_rha_ogcI_pCumate_ogcX_induced_B3)	241220_NS_10052_Duncan_ogcX_sample20 MaxLFQ Intensity (delta_ogcI_rha_ogcI_pCumate_ogcX_induced_B4)	241220_NS_10052_Duncan_ogcX_sample21 MaxLFQ Intensity (delta_ogcI_ogcX_rha_ogcI_pCumate_ogcX_induced_B1)	241220_NS_10052_Duncan_ogcX_sample22 MaxLFQ Intensity (delta_ogcI_ogcX_rha_ogcI_pCumate_ogcX_induced_B2)	241220_NS_10052_Duncan_ogcX_sample23 MaxLFQ Intensity (delta_ogcI_ogcX_rha_ogcI_pCumate_ogcX_induced_B3)	241220_NS_10052_Duncan_ogcX_sample24 MaxLFQ Intensity (delta_ogcI_ogcX_rha_ogcI_pCumate_ogcX_induced_B4)	241220_NS_10052_Duncan_ogcX_sample25 MaxLFQ Intensity (delta_ogcI_ogcA_rha_ogcI_pCumate_ogcX_induced_B1)	241220_NS_10052_Duncan_ogcX_sample26 MaxLFQ Intensity (delta_ogcI_ogcA_rha_ogcI_pCumate_ogcX_induced_B2)	241220_NS_10052_Duncan_ogcX_sample27 MaxLFQ Intensity (delta_ogcI_ogcA_rha_ogcI_pCumate_ogcX_induced_B3)	241220_NS_10052_Duncan_ogcX_sample28 MaxLFQ Intensity (delta_ogcI_ogcA_rha_ogcI_pCumate_ogcX_induced_B4)	241220_NS_10052_Duncan_ogcX_sample29 MaxLFQ Intensity (delta_ogcI_ogcB_rha_ogcI_pCumate_ogcX_induced_B1)	241220_NS_10052_Duncan_ogcX_sample30 MaxLFQ Intensity (delta_ogcI_ogcB_rha_ogcI_pCumate_ogcX_induced_B2)	241220_NS_10052_Duncan_ogcX_sample31 MaxLFQ Intensity (delta_ogcI_ogcB_rha_ogcI_pCumate_ogcX_induced_B3)	241220_NS_10052_Duncan_ogcX_sample32 MaxLFQ Intensity (delta_ogcI_ogcB_rha_ogcI_pCumate_ogcX_induced_B4)	C: Organism	C: Protein names	C: Gene names	C: Gene_name_J2315_assignment	C: Gene ontology (GO)	C: ANOVA Significant	N: 241220_NS_10052_Duncan_ogcX_sample01 Spectral Count	N: 241220_NS_10052_Duncan_ogcX_sample02 Spectral Count	N: 241220_NS_10052_Duncan_ogcX_sample03 Spectral Count	N: 241220_NS_10052_Duncan_ogcX_sample04 Spectral Count	N: 241220_NS_10052_Duncan_ogcX_sample05 Spectral Count	N: 241220_NS_10052_Duncan_ogcX_sample06 Spectral Count	N: 241220_NS_10052_Duncan_ogcX_sample07 Spectral Count	N: 241220_NS_10052_Duncan_ogcX_sample08 Spectral Count	N: 241220_NS_10052_Duncan_ogcX_sample09 Spectral Count	N: 241220_NS_10052_Duncan_ogcX_sample10 Spectral Count	N: 241220_NS_10052_Duncan_ogcX_sample11 Spectral Count	N: 241220_NS_10052_Duncan_ogcX_sample12 Spectral Count
[truncated: 2,298 more rows]
[truncated: 67 more columns]
