# Supplementary material for: The late-stage steps of Burkholderia cenocepacia protein O-linked glycan biosynthesis are conditionally essential
Source: J Biol Chem. 2025 Apr 24;301(6):108515. doi: 10.1016/j.jbc.2025.108515 (PMC12152626; doi:10.1016/j.jbc.2025.108515)
Supplement: Table S16 [file mmc12.xlsx]

## Sheet: global.modsummary
Modification	Mass Shift	241220_NS_10052_Duncan_ogcX_sample01_PSMs (delta_ogcI_rha_ogcI_pCumate_ogcX_noninduced_B1)	241220_NS_10052_Duncan_ogcX_sample02_PSMs (delta_ogcI_rha_ogcI_pCumate_ogcX_noninduced_B2)	241220_NS_10052_Duncan_ogcX_sample03_PSMs (delta_ogcI_rha_ogcI_pCumate_ogcX_noninduced_B3)	241220_NS_10052_Duncan_ogcX_sample04_PSMs (delta_ogcI_rha_ogcI_pCumate_ogcX_noninduced_B4)	241220_NS_10052_Duncan_ogcX_sample05_PSMs (delta_ogcI_ogcX_rha_ogcI_pCumate_ogcX_noninduced_B1)	241220_NS_10052_Duncan_ogcX_sample06_PSMs (delta_ogcI_ogcX_rha_ogcI_pCumate_ogcX_noninduced_B2)	241220_NS_10052_Duncan_ogcX_sample07_PSMs (delta_ogcI_ogcX_rha_ogcI_pCumate_ogcX_noninduced_B3)	241220_NS_10052_Duncan_ogcX_sample08_PSMs (delta_ogcI_ogcX_rha_ogcI_pCumate_ogcX_noninduced_B4)	241220_NS_10052_Duncan_ogcX_sample09_PSMs (delta_ogcI_ogcA_rha_ogcI_pCumate_ogcX_noninduced_B1)	241220_NS_10052_Duncan_ogcX_sample10_PSMs (delta_ogcI_ogcA_rha_ogcI_pCumate_ogcX_noninduced_B2)	241220_NS_10052_Duncan_ogcX_sample11_PSMs (delta_ogcI_ogcA_rha_ogcI_pCumate_ogcX_noninduced_B3)	241220_NS_10052_Duncan_ogcX_sample12_PSMs (delta_ogcI_ogcA_rha_ogcI_pCumate_ogcX_noninduced_B4)	241220_NS_10052_Duncan_ogcX_sample13_PSMs (delta_ogcI_ogcB_rha_ogcI_pCumate_ogcX_noninduced_B1)	241220_NS_10052_Duncan_ogcX_sample14_PSMs (delta_ogcI_ogcB_rha_ogcI_pCumate_ogcX_noninduced_B2)	241220_NS_10052_Duncan_ogcX_sample15_PSMs (delta_ogcI_ogcB_rha_ogcI_pCumate_ogcX_noninduced_B3)	241220_NS_10052_Duncan_ogcX_sample16_PSMs (delta_ogcI_ogcB_rha_ogcI_pCumate_ogcX_noninduced_B4)	241220_NS_10052_Duncan_ogcX_sample17_PSMs (delta_ogcI_rha_ogcI_pCumate_ogcX_induced_B1)	241220_NS_10052_Duncan_ogcX_sample18_PSMs (delta_ogcI_rha_ogcI_pCumate_ogcX_induced_B2)	241220_NS_10052_Duncan_ogcX_sample19_PSMs (delta_ogcI_rha_ogcI_pCumate_ogcX_induced_B3)	241220_NS_10052_Duncan_ogcX_sample20_PSMs (delta_ogcI_rha_ogcI_pCumate_ogcX_induced_B4)	241220_NS_10052_Duncan_ogcX_sample21_PSMs (delta_ogcI_ogcX_rha_ogcI_pCumate_ogcX_induced_B1)	241220_NS_10052_Duncan_ogcX_sample22_PSMs (delta_ogcI_ogcX_rha_ogcI_pCumate_ogcX_induced_B2)	241220_NS_10052_Duncan_ogcX_sample23_PSMs (delta_ogcI_ogcX_rha_ogcI_pCumate_ogcX_induced_B3)	241220_NS_10052_Duncan_ogcX_sample24_PSMs (delta_ogcI_ogcX_rha_ogcI_pCumate_ogcX_induced_B4)	241220_NS_10052_Duncan_ogcX_sample25_PSMs (delta_ogcI_ogcA_rha_ogcI_pCumate_ogcX_induced_B1)	241220_NS_10052_Duncan_ogcX_sample26_PSMs (delta_ogcI_ogcA_rha_ogcI_pCumate_ogcX_induced_B2)	241220_NS_10052_Duncan_ogcX_sample27_PSMs (delta_ogcI_ogcA_rha_ogcI_pCumate_ogcX_induced_B3)	241220_NS_10052_Duncan_ogcX_sample28_PSMs (delta_ogcI_ogcA_rha_ogcI_pCumate_ogcX_induced_B4)	241220_NS_10052_Duncan_ogcX_sample29_PSMs (delta_ogcI_ogcB_rha_ogcI_pCumate_ogcX_induced_B1)	241220_NS_10052_Duncan_ogcX_sample30_PSMs (delta_ogcI_ogcB_rha_ogcI_pCumate_ogcX_induced_B2)	241220_NS_10052_Duncan_ogcX_sample31_PSMs (delta_ogcI_ogcB_rha_ogcI_pCumate_ogcX_induced_B3)	241220_NS_10052_Duncan_ogcX_sample32_PSMs (delta_ogcI_ogcB_rha_ogcI_pCumate_ogcX_induced_B4)	241220_NS_10052_Duncan_ogcX_sample01_percent_PSMs	241220_NS_10052_Duncan_ogcX_sample02_percent_PSMs	241220_NS_10052_Duncan_ogcX_sample03_percent_PSMs	241220_NS_10052_Duncan_ogcX_sample04_percent_PSMs	241220_NS_10052_Duncan_ogcX_sample05_percent_PSMs	241220_NS_10052_Duncan_ogcX_sample06_percent_PSMs	241220_NS_10052_Duncan_ogcX_sample07_percent_PSMs	241220_NS_10052_Duncan_ogcX_sample08_percent_PSMs	241220_NS_10052_Duncan_ogcX_sample09_percent_PSMs	241220_NS_10052_Duncan_ogcX_sample10_percent_PSMs	241220_NS_10052_Duncan_ogcX_sample11_percent_PSMs	241220_NS_10052_Duncan_ogcX_sample12_percent_PSMs	241220_NS_10052_Duncan_ogcX_sample13_percent_PSMs	241220_NS_10052_Duncan_ogcX_sample14_percent_PSMs	241220_NS_10052_Duncan_ogcX_sample15_percent_PSMs	241220_NS_10052_Duncan_ogcX_sample16_percent_PSMs
None	0	28224	28985	28098	27549	27594	27959	28103	28047	28590	27657	27734	26615	27567	27865	28082	27792	27485	27155	26796	27319	27919	27112	29056	27478	26455	28039	26940	26751	26817	26981	26920	28215	72.652	72.327	73.117	72.49	73.975	73.6	73.137	72.988	72.117	72.799	72.153	72.617	72.99	73.887	73.602	72.922
First isotopic peak	1.00235	2605	2803	2431	2327	2243	2317	2524	2421	3023	2666	2699	2349	2401	2314	2273	2426	2328	2150	2259	2257	2332	2177	2536	2379	2264	2706	2246	2410	2197	2140	2163	2396	6.706	6.994	6.326	6.123	6.013	6.099	6.569	6.3	7.626	7.017	7.022	6.41	6.357	6.136	5.957	6.365
Deamidation	0.984016	2592	2596	2538	2553	2354	2357	2432	2430	2387	2301	2551	2469	2418	2369	2348	2297	2637	2235	2374	2436	2428	2242	2446	2392	2199	2403	2190	2324	2219	2167	2239	2362	6.673	6.478	6.605	6.718	6.311	6.204	6.329	6.324	6.022	6.056	6.637	6.738	6.403	6.282	6.154	6.026
Second isotopic peak	2.0047	369	360	350	353	329	328	361	351	393	314	395	302	328	343	333	348	349	302	320	292	331	332	343	333	288	374	338	306	319	290	304	321	0.95	0.898	0.911	0.929	0.882	0.863	0.939	0.913	0.991	0.826	1.028	0.824	0.868	0.91	0.873	0.913
Hex1HexNAc2	568.212	5	1	6	6	4	14	9	13	0	0	1	0	0	0	0	0	66	44	41	38	42	45	45	41	0	1	0	0	0	0	0	0	0.013	0.002	0.016	0.016	0.011	0.037	0.023	0.034	0	0	0.003	0	0	0	0	0
HexNAc2	406.159	0	0	0	0	0	0	0	0	4	12	12	8	10	1	1	2	1	3	0	0	0	0	0	0	35	41	53	58	18	18	17	28	0	0	0	0	0	0	0	0	0.01	0.031	0.031	0.022	0.026	0.003	0.003	0.005
N-Acetylhexosamine	203.079	0	0	0	0	0	0	0	0	0	0	0	0	13	12	8	13	0	0	0	0	0	0	0	0	0	0	0	0	37	34	43	47	0	0	0	0	0	0	0	0	0	0	0	0	0.034	0.032	0.021	0.034
Unannotated mass-shift 1.9234	1.9234	2	2	2	1	0	2	4	0	1	0	2	2	3	0	0	0	0	0	1	1	1	0	2	3	0	0	0	1	0	0	0	1	0.005	0.005	0.005	0.003	0	0.005	0.011	0	0.003	0	0.005	0.005	0.008	0	0	0
Isotopic peak error	-1.00235	2	2	2	0	0	2	3	0	1	0	2	0	3	0	0	0	0	0	0	0	1	0	2	1	0	0	0	0	0	0	0	0	0.005	0.005	0.005	0	0	0.005	0.008	0	0.003	0	0.005	0	0.008	0	0	0
Unannotated mass-shift 570.1980	570.198	0	2	0	0	0	0	0	0	0	0	0	0	0	0	0	0	0	2	2	2	0	2	0	2	0	0	0	0	0	0	1	1	0	0.005	0	0	0	0	0	0	0	0	0	0	0	0	0	0
Unannotated mass-shift 408.1500	408.15	0	0	0	0	0	0	0	0	0	0	0	0	0	0	0	0	0	0	0	0	0	0	0	0	0	6	0	4	0	0	0	0	0	0	0	0	0	0	0	0	0	0	0	0	0	0	0	0
[truncated: 16 more columns]
