# Supplementary material for: The late-stage steps of Burkholderia cenocepacia protein O-linked glycan biosynthesis are conditionally essential
Source: J Biol Chem. 2025 Apr 24;301(6):108515. doi: 10.1016/j.jbc.2025.108515 (PMC12152626; doi:10.1016/j.jbc.2025.108515)
Supplement: Table S17 [file mmc13.xlsx]

## Sheet: Non_imputed
20221223_NSco_5587_LJ_Set2_ogcAB_expression_Sample1 MaxLFQ Intensity	20221223_NSco_5587_LJ_Set2_ogcAB_expression_Sample2 MaxLFQ Intensity	20221223_NSco_5587_LJ_Set2_ogcAB_expression_Sample3 MaxLFQ Intensity	20221223_NSco_5587_LJ_Set2_ogcAB_expression_Sample4 MaxLFQ Intensity	20221223_NSco_5587_LJ_Set2_ogcAB_expression_Sample5 MaxLFQ Intensity	20221223_NSco_5587_LJ_Set2_ogcAB_expression_Sample6 MaxLFQ Intensity	20221223_NSco_5587_LJ_Set2_ogcAB_expression_Sample7 MaxLFQ Intensity	20221223_NSco_5587_LJ_Set2_ogcAB_expression_Sample8 MaxLFQ Intensity	20221223_NSco_5587_LJ_Set2_ogcAB_expression_Sample9 MaxLFQ Intensity	20221223_NSco_5587_LJ_Set2_ogcAB_expression_Sample10 MaxLFQ Intensity	20221223_NSco_5587_LJ_Set2_ogcAB_expression_Sample11 MaxLFQ Intensity	20221223_NSco_5587_LJ_Set2_ogcAB_expression_Sample12 MaxLFQ Intensity	20221223_NSco_5587_LJ_Set2_ogcAB_expression_Sample13 MaxLFQ Intensity	20221223_NSco_5587_LJ_Set2_ogcAB_expression_Sample14 MaxLFQ Intensity	20221223_NSco_5587_LJ_Set2_ogcAB_expression_Sample15 MaxLFQ Intensity	20221223_NSco_5587_LJ_Set2_ogcAB_expression_Sample16 MaxLFQ Intensity	20221223_NSco_5587_LJ_Set2_ogcAB_expression_Sample17 MaxLFQ Intensity	20221223_NSco_5587_LJ_Set2_ogcAB_expression_Sample18 MaxLFQ Intensity	20221223_NSco_5587_LJ_Set2_ogcAB_expression_Sample19 MaxLFQ Intensity	20221223_NSco_5587_LJ_Set2_ogcAB_expression_Sample20 MaxLFQ Intensity	20221223_NSco_5587_LJ_Set2_ogcAB_expression_Sample21 MaxLFQ Intensity	20221223_NSco_5587_LJ_Set2_ogcAB_expression_Sample22 MaxLFQ Intensity	20221223_NSco_5587_LJ_Set2_ogcAB_expression_Sample23 MaxLFQ Intensity	20221223_NSco_5587_LJ_Set2_ogcAB_expression_Sample24 MaxLFQ Intensity	C: Organism	C: Gene_name_J2315_assignment	C: Gene ontology (GO)	C: Gene ontology (biological process)	C: Gene ontology (molecular function)	C: Gene ontology (cellular component)	C: Student's T-test Significant ogcAB_no_rha_ogcAB_rhaogcAB_ttest	C: Student's T-test significant	C: Student's T-test Significant ogcAB_Alt_no_rha_ogcAB_Alt_rhaogcAB_alt_ttest	C: Student's T-test significant_	C: Student's T-test Significant empty_no_rha_empty_rhaempty_ttest	C: Student's T-test significant__	N: 20221223_NSco_5587_LJ_Set2_ogcAB_expression_Sample1 Spectral Count	N: 20221223_NSco_5587_LJ_Set2_ogcAB_expression_Sample2 Spectral Count	N: 20221223_NSco_5587_LJ_Set2_ogcAB_expression_Sample3 Spectral Count	N: 20221223_NSco_5587_LJ_Set2_ogcAB_expression_Sample4 Spectral Count	N: 20221223_NSco_5587_LJ_Set2_ogcAB_expression_Sample5 Spectral Count	N: 20221223_NSco_5587_LJ_Set2_ogcAB_expression_Sample6 Spectral Count	N: 20221223_NSco_5587_LJ_Set2_ogcAB_expression_Sample7 Spectral Count	N: 20221223_NSco_5587_LJ_Set2_ogcAB_expression_Sample8 Spectral Count	N: 20221223_NSco_5587_LJ_Set2_ogcAB_expression_Sample9 Spectral Count	N: 20221223_NSco_5587_LJ_Set2_ogcAB_expression_Sample10 Spectral Count	N: 20221223_NSco_5587_LJ_Set2_ogcAB_expression_Sample11 Spectral Count	N: 20221223_NSco_5587_LJ_Set2_ogcAB_expression_Sample12 Spectral Count	N: 20221223_NSco_5587_LJ_Set2_ogcAB_expression_Sample13 Spectral Count	N: 20221223_NSco_5587_LJ_Set2_ogcAB_expression_Sample14 Spectral Count
28.1382	27.2962	27.2183	27.6096	NaN	NaN	28.2034	28.5239	28.3017	28.1749	27.6232	27.0854	27.8022	NaN	NaN	NaN	NaN	27.2928	28.3174	NaN	28.5192	NaN	28.2836	28.7546	Bos taurus												0	0	0	1	0	0	1	0	0	2	2	0	0	0
35.5596	35.4891	35.8003	35.3395	35.4615	36.2094	36.1249	36.2612	35.8893	35.5784	35.5279	35.2241	35.5575	35.5015	35.0405	35.5443	35.166	35.9511	35.2995	35.8098	35.2038	35.5227	35.2367	35.2031	Sus scrofa												257	317	360	262	272	377	381	323	310	316	305	287	308	335
27.4774	27.8865	27.6877	27.5072	27.7021	27.8188	27.7874	27.7769	27.8047	27.6268	27.5509	27.6035	27.2152	27.387	27.05	26.9181	27.4762	26.9714	27.1812	27.4605	27.0452	27.0311	27.7071	NaN	Bos taurus						+	ogcAB_no_rha_ogcAB_rha					5	6	9	4	6	6	7	6	9	7	13	7	5	6
27.4893	27.4669	27.2116	27.189	27.3024	27.4483	27.369	27.4251	27.3715	27.0512	27.4325	27.1387	NaN	25.4621	26.0934	25.9517	NaN	26.0818	NaN	25.6141	NaN	25.646	NaN	NaN	Bos taurus						+	ogcAB_no_rha_ogcAB_rha	+	ogcAB_Alt_no_rha_ogcAB_Alt_rha	+	empty_no_rha_empty_rha	3	3	4	5	7	3	3	2	1	5	8	6	0	3
27.8207	28.1763	27.8631	27.9267	27.9402	27.6616	27.722	28.0354	28.0926	27.9747	28.0417	27.9548	27.3373	27.6811	27.6724	27.6846	28.0771	27.6431	27.5566	27.3531	27.583	27.2973	27.4203	27.3134	Bos taurus								+	ogcAB_Alt_no_rha_ogcAB_Alt_rha			8	14	14	13	14	13	13	12	14	10	10	9	8	15
28.1422	28.0376	28.2034	28.146	28.4935	29.2933	28.0634	29.0538	28.4049	28.8152	29.795	26.96	27.3849	27.9301	27.4717	28.4008	29.4333	28.0513	28.1603	27.6969	28.8364	28.5765	28.32	27.6331	Homo sapiens												9	10	13	9	11	17	14	19	15	19	27	6	7	13
28.1471	28.6399	29.5153	28.7411	29.1061	30.193	29.0184	29.6027	28.6115	28.8667	30.2228	28.2741	28.2547	29.0297	28.6782	29.7612	31.0644	29.2947	28.8518	28.4437	29.6595	29.4515	28.8919	28.0574	Homo sapiens												2	5	5	3	6	9	5	4	3	2	7	2	2	8
28.5897	28.1715	28.5414	29.0422	28.7788	29.9473	29.2092	30.4923	29.3185	29.5314	30.7677	27.7631	27.4536	28.6164	27.9154	28.8595	28.7681	27.9807	28.9587	28.7525	29.6467	29.6681	29.2373	28.5455	Homo sapiens												15	9	14	19	21	19	23	24	19	22	36	11	7	10
26.5582	26.177	26.4752	25.846	26.0141	27.7815	26.9044	27.9965	NaN	26.6241	26.9723	NaN	26.2309	25.4295	25.4168	26.2022	28.1469	NaN	25.9826	26.4805	27.0747	26.3317	26.269	25.6567	Homo sapiens												3	7	4	3	4	12	4	6	2	5	5	0	3	2
29.6022	29.3289	29.6936	29.7226	29.1086	29.3921	29.52	29.4041	29.2913	29.1702	29.3389	29.3354	29.4857	29.179	29.5425	29.5457	28.8945	29.0217	29.0286	29.3436	29.0257	29.0991	29.0702	29.2785	Burkholderia cenocepacia (strain ATCC BAA-245 / DSM 16553 / LMG 16656 / NCTC 13227 / J2315 / CF5610)	BCAL0002	cellular modified amino acid biosynthetic process [GO:0042398];glutamate-cysteine ligase activity [GO:0004357];ATP binding [GO:0005524]	cellular modified amino acid biosynthetic process [GO:0042398]	glutamate-cysteine ligase activity [GO:0004357];ATP binding [GO:0005524]								13	15	12	14	10	11	13	10	11	14	17	8	12	10
34.3434	34.0233	34.528	34.364	34.2909	34.3983	34.3112	34.1017	33.9953	34.3454	34.5868	34.299	34.1812	34.5464	34.4778	34.1361	34.449	34.5789	34.4585	34.2818	34.6562	34.0193	34.4004	34.3826	Burkholderia cenocepacia (strain ATCC BAA-245 / DSM 16553 / LMG 16656 / NCTC 13227 / J2315 / CF5610)	BCAL0009	tetrahydrobiopterin biosynthetic process [GO:0006729];4-alpha-hydroxytetrahydrobiopterin dehydratase activity [GO:0008124]	tetrahydrobiopterin biosynthetic process [GO:0006729]	4-alpha-hydroxytetrahydrobiopterin dehydratase activity [GO:0008124]								47	48	46	49	61	46	51	39	54	46	54	61	52	58
28.8615	28.3899	28.0272	28.536	28.4248	28.1818	28.4652	28.801	28.3488	28.9018	28.181	28.7041	28.4756	27.5933	27.699	27.9392	NaN	28.3845	28.598	28.383	28.8951	28.5105	29.155	29.055	Burkholderia cenocepacia (strain ATCC BAA-245 / DSM 16553 / LMG 16656 / NCTC 13227 / J2315 / CF5610)	BCAL0024	flavin adenine dinucleotide binding [GO:0050660];oxidoreductase activity [GO:0016491];tRNA wobble uridine modification [GO:0002098];cytoplasm [GO:0005737]	tRNA wobble uridine modification [GO:0002098]	oxidoreductase activity [GO:0016491];flavin adenine dinucleotide binding [GO:0050660]	cytoplasm [GO:0005737]							12	6	4	3	5	6	5	6	4	10	5	3	6	4
32.1113	32.3619	32.3149	32.1504	32.71	32.5431	32.4187	33.1446	32.6164	33.0538	32.5072	32.5556	32.6673	32.5244	31.8022	31.9028	32.23	32.2537	32.8922	32.9442	32.952	32.5097	33.3595	33.5671	Burkholderia cenocepacia (strain ATCC BAA-245 / DSM 16553 / LMG 16656 / NCTC 13227 / J2315 / CF5610)	BCAL0223	regulation of translation [GO:0006417];rRNA binding [GO:0019843];structural constituent of ribosome [GO:0003735];translation [GO:0006412];tRNA binding [GO:0000049];large ribosomal subunit [GO:0015934]	translation [GO:0006412];regulation of translation [GO:0006417]	structural constituent of ribosome [GO:0003735];tRNA binding [GO:0000049];rRNA binding [GO:0019843]	large ribosomal subunit [GO:0015934]							22	19	27	32	41	28	17	28	19	37	33	38	26	29
31.9658	32.1793	32.2449	32.1022	31.9613	32.3139	32.4796	32.7456	32.2406	32.887	32.3737	32.399	32.2674	32.0153	31.7276	31.7309	31.7613	31.9568	32.7288	32.7099	32.726	32.0351	32.9865	32.9419	Burkholderia cenocepacia (strain ATCC BAA-245 / DSM 16553 / LMG 16656 / NCTC 13227 / J2315 / CF5610)	BCAL0224	ribosome biogenesis [GO:0042254];rRNA binding [GO:0019843];ribosome [GO:0005840]	ribosome biogenesis [GO:0042254]	rRNA binding [GO:0019843]	ribosome [GO:0005840]							11	16	17	12	7	12	18	8	11	20	13	15	16	16
34.2171	35.2152	34.7472	34.2229	34.3795	34.4966	34.6672	35.1461	34.4447	36.2415	35.4636	35.271	34.3622	34.2146	34.3023	34.2804	33.9819	36.3073	35.4185	34.5636	35.3996	34.5912	35.8347	35.0869	Burkholderia cenocepacia (strain ATCC BAA-245 / DSM 16553 / LMG 16656 / NCTC 13227 / J2315 / CF5610)	BCAL0225	structural constituent of ribosome [GO:0003735];translation [GO:0006412];ribosome [GO:0005840]	translation [GO:0006412]	structural constituent of ribosome [GO:0003735]	ribosome [GO:0005840]							28	39	21	23	26	19	20	38	24	50	58	33	25	28
33.7391	33.8105	34.0136	33.8416	33.7244	33.8011	33.7702	33.823	33.7406	34.0759	33.9125	33.8596	33.9014	33.8887	33.6731	33.7204	33.4597	33.766	34.0076	33.8824	33.9598	33.7267	34.1221	34.1673	Burkholderia cenocepacia (strain ATCC BAA-245 / DSM 16553 / LMG 16656 / NCTC 13227 / J2315 / CF5610)	BCAL0226	DNA-directed 5'-3' RNA polymerase activity [GO:0003899];ribonucleoside binding [GO:0032549];transcription, DNA-templated [GO:0006351]";"DNA binding [GO:0003677]	transcription, DNA-templated [GO:0006351]	DNA-directed 5'-3' RNA polymerase activity [GO:0003899];ribonucleoside binding [GO:0032549];DNA binding [GO:0003677]								170	171	173	191	186	169	179	187	163	199	184	184	185	147
32.0539	32.1118	32.2394	32.071	32.1403	32.2038	32.1017	32.1899	32.1139	32.2376	32.1735	32.195	32.2102	32.1652	31.9332	32.036	31.9746	32.0615	32.1324	31.9913	32.1207	32.0769	32.2117	32.222	Burkholderia cenocepacia (strain ATCC BAA-245 / DSM 16553 / LMG 16656 / NCTC 13227 / J2315 / CF5610)	BCAL0227	DNA-directed 5'-3' RNA polymerase activity [GO:0003899];transcription, DNA-templated [GO:0006351]";"DNA binding [GO:0003677]	transcription, DNA-templated [GO:0006351]	DNA-directed 5'-3' RNA polymerase activity [GO:0003899];DNA binding [GO:0003677]								188	195	194	195	191	194	196	180	184	191	206	190	181	186
32.0883	31.7229	31.9434	32.8818	32.5144	32.4058	31.6237	32.3027	31.8037	32.1152	32.0874	32.5179	31.4263	32.5635	31.6294	31.7607	30.1304	32.5681	32.2797	31.704	31.0992	31.8097	31.8612	31.7199	Burkholderia cenocepacia (strain ATCC BAA-245 / DSM 16553 / LMG 16656 / NCTC 13227 / J2315 / CF5610)	BCAL0229	rRNA binding [GO:0019843];structural constituent of ribosome [GO:0003735];translation [GO:0006412];tRNA binding [GO:0000049];small ribosomal subunit [GO:0015935]	translation [GO:0006412]	structural constituent of ribosome [GO:0003735];tRNA binding [GO:0000049];rRNA binding [GO:0019843]	small ribosomal subunit [GO:0015935]							47	35	65	54	61	61	38	28	44	53	54	49	46	46
33.7787	34.1675	34.2526	33.7896	33.9846	34.1081	33.9809	34.3255	33.5466	34.2851	33.7504	33.9788	34.5578	33.9115	34.1704	34.2995	34.1681	34.1296	34.449	33.71	34.6642	34.0463	34.6605	34.5258	Burkholderia cenocepacia (strain ATCC BAA-245 / DSM 16553 / LMG 16656 / NCTC 13227 / J2315 / CF5610)	BCAL0230	rRNA binding [GO:0019843];structural constituent of ribosome [GO:0003735];translation [GO:0006412];tRNA binding [GO:0000049];small ribosomal subunit [GO:0015935]	translation [GO:0006412]	structural constituent of ribosome [GO:0003735];tRNA binding [GO:0000049];rRNA binding [GO:0019843]	small ribosomal subunit [GO:0015935]							37	37	32	41	45	32	38	32	30	35	42	45	38	41
30.4313	28.7054	28.0573	31.7385	29.9026	29.6265	28.1711	28.0656	28.002	28.9109	30.139	30.7822	27.8732	31.6855	28.0083	27.5272	27.5585	28.3379	28.1717	28.3106	28.0688	27.5224	29.3187	28.4497	Burkholderia cenocepacia (strain ATCC BAA-245 / DSM 16553 / LMG 16656 / NCTC 13227 / J2315 / CF5610)	BCAL0233	RNA binding [GO:0003723];structural constituent of ribosome [GO:0003735];translation [GO:0006412];ribosome [GO:0005840]	translation [GO:0006412]	structural constituent of ribosome [GO:0003735];RNA binding [GO:0003723]	ribosome [GO:0005840]							6	7	6	12	10	13	6	8	8	8	9	9	6	12
32.947	31.7748	32.3978	32.9961	32.5173	32.0155	32.7538	32.6951	31.6434	32.4691	32.4165	32.4478	32.5009	32.7889	32.4861	32.447	30.4681	32.6103	33.0515	32.611	32.51	32.4017	32.8506	32.7589	Burkholderia cenocepacia (strain ATCC BAA-245 / DSM 16553 / LMG 16656 / NCTC 13227 / J2315 / CF5610)	BCAL0234	rRNA binding [GO:0019843];structural constituent of ribosome [GO:0003735];translation [GO:0006412];ribosome [GO:0005840]	translation [GO:0006412]	structural constituent of ribosome [GO:0003735];rRNA binding [GO:0019843]	ribosome [GO:0005840]							15	12	11	19	8	10	10	10	8	8	20	16	9	25
34.7808	35.0273	35.2137	35.017	35.1141	35.2327	35.2172	35.1263	35.2113	35.3115	35.0468	35.1132	35.2246	35.0586	35.1407	35.0565	35.1613	35.0703	35.1049	35.0629	35.0892	35.1128	35.1113	35.2585	Burkholderia cenocepacia (strain ATCC BAA-245 / DSM 16553 / LMG 16656 / NCTC 13227 / J2315 / CF5610)	BCAL0235	rRNA binding [GO:0019843];structural constituent of ribosome [GO:0003735];translation [GO:0006412];ribosome [GO:0005840]	translation [GO:0006412]	structural constituent of ribosome [GO:0003735];rRNA binding [GO:0019843]	ribosome [GO:0005840]							25	21	26	22	28	21	21	25	23	24	21	23	22	26
33.1331	32.915	33.6055	33.0987	33.2164	33.4055	33.3127	33.1476	33.1558	33.5751	33.3644	33.3705	32.9383	33.3526	32.9048	32.8239	32.639	32.6581	33.3978	33.2951	33.6065	33.1245	33.4973	33.6554	Burkholderia cenocepacia (strain ATCC BAA-245 / DSM 16553 / LMG 16656 / NCTC 13227 / J2315 / CF5610)	BCAL0236	rRNA binding [GO:0019843];structural constituent of ribosome [GO:0003735];translation [GO:0006412];ribosome [GO:0005840]	translation [GO:0006412]	structural constituent of ribosome [GO:0003735];rRNA binding [GO:0019843]	ribosome [GO:0005840]							15	19	17	16	14	21	14	11	18	22	16	19	16	19
33.7866	33.7719	33.773	33.5452	33.9648	34.0416	33.7424	34.1271	33.8453	34.0795	34.0872	34.0497	33.7037	33.5031	33.0477	33.4407	33.8071	33.7472	34.0693	34.0287	34.2377	33.7982	34.1186	34.3479	Burkholderia cenocepacia (strain ATCC BAA-245 / DSM 16553 / LMG 16656 / NCTC 13227 / J2315 / CF5610)	BCAL0237	rRNA binding [GO:0019843];structural constituent of ribosome [GO:0003735];transferase activity [GO:0016740];translation [GO:0006412];large ribosomal subunit [GO:0015934]	translation [GO:0006412]	structural constituent of ribosome [GO:0003735];transferase activity [GO:0016740];rRNA binding [GO:0019843]	large ribosomal subunit [GO:0015934]							63	51	68	49	55	53	46	48	46	51	76	55	52	48
33.6993	33.9678	34.1505	34.0343	33.9683	34.1347	33.9986	33.8071	33.8046	33.7149	34.1886	34.2088	34.0446	33.7519	34.2086	34.1231	33.7943	34.0708	33.4974	33.4617	33.8254	34.3107	33.7538	33.5186	Burkholderia cenocepacia (strain ATCC BAA-245 / DSM 16553 / LMG 16656 / NCTC 13227 / J2315 / CF5610)	BCAL0238	rRNA binding [GO:0019843];structural constituent of ribosome [GO:0003735];translation [GO:0006412];small ribosomal subunit [GO:0015935]	translation [GO:0006412]	structural constituent of ribosome [GO:0003735];rRNA binding [GO:0019843]	small ribosomal subunit [GO:0015935]							29	31	30	28	29	26	32	18	27	18	35	32	33	32
33.9412	33.5033	30.777	33.6636	33.6323	33.908	34.0322	34.2418	33.9891	34.1358	33.6135	33.8756	33.7743	32.9285	32.7156	32.9824	33.0577	33.0797	33.9387	34.3764	34.1421	29.6058	34.2034	32.6601	Burkholderia cenocepacia (strain ATCC BAA-245 / DSM 16553 / LMG 16656 / NCTC 13227 / J2315 / CF5610)	BCAL0239	rRNA binding [GO:0019843];structural constituent of ribosome [GO:0003735];translation [GO:0006412];large ribosomal subunit [GO:0015934]	translation [GO:0006412]	structural constituent of ribosome [GO:0003735];rRNA binding [GO:0019843]	large ribosomal subunit [GO:0015934]							24	13	8	12	14	15	12	22	14	15	11	5	17	7
33.0275	32.147	31.7405	32.6374	33.0192	32.2707	32.2761	32.3459	32.1127	32.6764	32.5421	32.4925	32.5449	32.1141	31.5463	31.8917	32.0653	32.189	32.4101	32.2346	32.9939	31.2243	32.9431	33.0012	Burkholderia cenocepacia (strain ATCC BAA-245 / DSM 16553 / LMG 16656 / NCTC 13227 / J2315 / CF5610)	BCAL0240	rRNA binding [GO:0019843];structural constituent of ribosome [GO:0003735];translation [GO:0006412];small ribosomal subunit [GO:0015935]	translation [GO:0006412]	structural constituent of ribosome [GO:0003735];rRNA binding [GO:0019843]	small ribosomal subunit [GO:0015935]							37	27	26	30	34	36	28	26	21	28	30	28	31	26
29.2616	28.97	29.8873	29.0709	29.8864	30.4939	30.5816	30.4492	30.3312	30.238	29.8264	29.4073	29.9639	27.8685	29.5615	29.7066	28.871	29.4566	29.4878	29.8562	30.4801	29.8481	29.4777	30.2702	Burkholderia cenocepacia (strain ATCC BAA-245 / DSM 16553 / LMG 16656 / NCTC 13227 / J2315 / CF5610)	BCAL0241	rRNA binding [GO:0019843];structural constituent of ribosome [GO:0003735];translation [GO:0006412];tRNA binding [GO:0000049];ribosome [GO:0005840]	translation [GO:0006412]	structural constituent of ribosome [GO:0003735];tRNA binding [GO:0000049];rRNA binding [GO:0019843]	ribosome [GO:0005840]							7	1	7	6	8	5	4	6	3	4	4	6	5	7
30.6051	28.9554	28.7106	31.1311	29.4625	29.9562	29.3029	29.2113	29.0357	30.0531	30.5537	30.3614	28.7234	29.8534	28.2494	27.7835	26.5049	27.7462	28.5243	29.1282	29.7826	28.5987	30.4952	29.5877	Burkholderia cenocepacia (strain ATCC BAA-245 / DSM 16553 / LMG 16656 / NCTC 13227 / J2315 / CF5610)	BCAL0242	structural constituent of ribosome [GO:0003735];translation [GO:0006412];ribosome [GO:0005840]	translation [GO:0006412]	structural constituent of ribosome [GO:0003735]	ribosome [GO:0005840]							19	20	16	24	16	12	15	13	12	23	25	27	15	29
34.5759	33.654	33.7347	33.4019	34.4574	34.8188	34.5205	34.3415	34.4346	34.1262	33.8075	34.0668	34.2793	33.0441	34.0266	33.9386	33.2647	33.6633	34.5188	34.3929	34.7075	34.2001	34.528	34.5406	Burkholderia cenocepacia (strain ATCC BAA-245 / DSM 16553 / LMG 16656 / NCTC 13227 / J2315 / CF5610)	BCAL0243	rRNA binding [GO:0019843];structural constituent of ribosome [GO:0003735];translation [GO:0006412];ribosome [GO:0005840]	translation [GO:0006412]	structural constituent of ribosome [GO:0003735];rRNA binding [GO:0019843]	ribosome [GO:0005840]							44	38	41	38	58	59	57	60	46	47	38	46	58	33
30.185	29.7636	30.3865	30.7302	30.3181	30.4031	30.7657	30.7921	30.3347	30.5928	30.6987	30.7671	30.0723	29.9304	29.9255	30.1951	29.5513	30.2145	30.3019	30.4122	31.0262	30.5599	30.7516	30.9755	Burkholderia cenocepacia (strain ATCC BAA-245 / DSM 16553 / LMG 16656 / NCTC 13227 / J2315 / CF5610)	BCAL0244	rRNA binding [GO:0019843];structural constituent of ribosome [GO:0003735];translation [GO:0006412];large ribosomal subunit [GO:0015934]	translation [GO:0006412]	structural constituent of ribosome [GO:0003735];rRNA binding [GO:0019843]	large ribosomal subunit [GO:0015934]							13	11	15	16	6	7	14	6	13	5	18	21	9	18
34.2905	35.0864	34.9798	34.4349	34.4406	34.0243	34.9532	33.8003	35.1283	35.0756	35.105	35.4202	34.7885	34.4498	35.0893	35.1142	34.969	35.2755	34.4368	34.0402	34.68	35.2827	34.6634	34.0643	Burkholderia cenocepacia (strain ATCC BAA-245 / DSM 16553 / LMG 16656 / NCTC 13227 / J2315 / CF5610)	BCAL0245	rRNA binding [GO:0019843];structural constituent of ribosome [GO:0003735];translation [GO:0006412];ribosome [GO:0005840]	translation [GO:0006412]	structural constituent of ribosome [GO:0003735];rRNA binding [GO:0019843]	ribosome [GO:0005840]							27	30	39	30	24	27	30	22	34	26	32	35	28	29
31.3993	31.7789	31.8685	31.5245	31.4774	31.6871	31.7187	31.8117	31.7182	32.0358	31.9548	31.9057	31.6616	31.9211	31.6234	31.628	31.3666	31.6731	32.1161	31.7915	31.8839	31.5969	32.0722	32.1293	Burkholderia cenocepacia (strain ATCC BAA-245 / DSM 16553 / LMG 16656 / NCTC 13227 / J2315 / CF5610)	BCAL0246	rRNA binding [GO:0019843];structural constituent of ribosome [GO:0003735];translation [GO:0006412];tRNA binding [GO:0000049];ribosome [GO:0005840]	translation [GO:0006412]	structural constituent of ribosome [GO:0003735];tRNA binding [GO:0000049];rRNA binding [GO:0019843]	ribosome [GO:0005840]							38	44	50	48	42	38	44	38	32	44	49	61	35	52
28.4106	28.6103	28.7369	28.5281	28.8761	28.2738	28.368	29.3073	27.4763	28.9635	28.8251	28.7429	28.4509	28.6679	28.0156	28.4422	27.9604	28.4584	28.78	28.5063	28.678	28.3813	29.3512	29.8847	Burkholderia cenocepacia (strain ATCC BAA-245 / DSM 16553 / LMG 16656 / NCTC 13227 / J2315 / CF5610)	BCAL0248	rRNA binding [GO:0019843];structural constituent of ribosome [GO:0003735];translation [GO:0006412];ribosome [GO:0005840]	translation [GO:0006412]	structural constituent of ribosome [GO:0003735];rRNA binding [GO:0019843]	ribosome [GO:0005840]							12	16	15	12	13	6	11	15	10	16	16	17	12	14
34.5117	34.4724	34.3804	34.4515	34.773	34.5738	34.4955	34.6393	34.5788	34.9383	34.8518	34.8989	34.4036	34.5243	34.2894	34.3516	34.3333	34.4982	34.7964	34.4391	34.9539	34.5824	34.9674	34.861	Burkholderia cenocepacia (strain ATCC BAA-245 / DSM 16553 / LMG 16656 / NCTC 13227 / J2315 / CF5610)	BCAL0249	rRNA binding [GO:0019843];structural constituent of ribosome [GO:0003735];translation [GO:0006412];ribosome [GO:0005840]	translation [GO:0006412]	structural constituent of ribosome [GO:0003735];rRNA binding [GO:0019843]	ribosome [GO:0005840]							69	64	54	66	67	65	55	58	51	57	71	75	52	67
32.2963	32.148	32.2424	32.271	32.6014	32.325	32.2704	32.4857	31.9719	31.9383	32.5693	32.775	32.2183	32.4558	32.0765	32.162	32.2873	32.1776	32.5271	32.7071	32.5615	32.3676	32.5838	33.0149	Burkholderia cenocepacia (strain ATCC BAA-245 / DSM 16553 / LMG 16656 / NCTC 13227 / J2315 / CF5610)	BCAL0250	rRNA binding [GO:0019843];structural constituent of ribosome [GO:0003735];translation [GO:0006412];ribosome [GO:0005840]	translation [GO:0006412]	structural constituent of ribosome [GO:0003735];rRNA binding [GO:0019843]	ribosome [GO:0005840]							8	9	11	14	4	6	6	2	7	1	10	8	7	12
34.9337	34.9028	34.5583	35.0554	35.0449	34.8909	34.8237	34.912	34.9124	35.3035	35.2424	35.1924	34.851	34.5663	34.6401	34.6543	34.8338	34.6863	34.9773	34.9741	35.4656	34.7282	35.3913	35.132	Burkholderia cenocepacia (strain ATCC BAA-245 / DSM 16553 / LMG 16656 / NCTC 13227 / J2315 / CF5610)	BCAL0251	rRNA binding [GO:0019843];structural constituent of ribosome [GO:0003735];translation [GO:0006412];small ribosomal subunit [GO:0015935]	translation [GO:0006412]	structural constituent of ribosome [GO:0003735];rRNA binding [GO:0019843]	small ribosomal subunit [GO:0015935]							56	45	49	68	57	49	53	46	40	49	51	59	52	56
33.1741	33.4385	33.4054	33.5397	33.3404	33.488	33.2967	33.5046	33.1072	33.5808	33.4802	33.5113	33.0405	33.4638	32.889	33.0401	32.7897	33.3583	33.4193	33.2296	33.2745	33.304	33.6534	33.326	Burkholderia cenocepacia (strain ATCC BAA-245 / DSM 16553 / LMG 16656 / NCTC 13227 / J2315 / CF5610)	BCAL0253	rRNA binding [GO:0019843];structural constituent of ribosome [GO:0003735];translation [GO:0006412];large ribosomal subunit [GO:0015934]	translation [GO:0006412]	structural constituent of ribosome [GO:0003735];rRNA binding [GO:0019843]	large ribosomal subunit [GO:0015934]							12	8	7	11	9	6	11	6	8	10	9	10	7	11
32.6265	32.2427	32.6856	32.6014	32.6185	32.8329	32.7346	32.529	32.7577	32.9756	32.7118	32.5449	32.8243	32.1059	32.3782	32.2945	31.8682	32.3166	32.6437	32.6949	32.6582	32.5291	32.9533	32.7951	Burkholderia cenocepacia (strain ATCC BAA-245 / DSM 16553 / LMG 16656 / NCTC 13227 / J2315 / CF5610)	BCAL0257	rRNA binding [GO:0019843];structural constituent of ribosome [GO:0003735];translation [GO:0006412];tRNA binding [GO:0000049];ribosome [GO:0005840]	translation [GO:0006412]	structural constituent of ribosome [GO:0003735];tRNA binding [GO:0000049];rRNA binding [GO:0019843]	ribosome [GO:0005840]							53	33	36	46	57	61	36	43	50	43	41	42	51	44
30.7585	30.1982	30.4522	30.225	30.6727	30.6791	30.884	30.8948	30.5001	30.9123	30.844	30.4957	31.1284	29.9831	30.4605	29.8625	30.2625	30.5247	30.9816	30.6612	31.2672	30.6796	30.7592	31.2945	Burkholderia cenocepacia (strain ATCC BAA-245 / DSM 16553 / LMG 16656 / NCTC 13227 / J2315 / CF5610)	BCAL0258	rRNA binding [GO:0019843];structural constituent of ribosome [GO:0003735];translation [GO:0006412];ribosome [GO:0005840]	translation [GO:0006412]	structural constituent of ribosome [GO:0003735];rRNA binding [GO:0019843]	ribosome [GO:0005840]							36	22	27	28	31	47	39	39	27	59	33	29	35	24
32.6069	32.333	32.5454	32.1089	32.9792	32.889	32.4405	33.0861	32.8146	33.0958	32.7582	32.8715	32.6262	32.8694	31.8541	32.3852	33.0986	32.4499	33.019	32.9098	33.2828	32.7464	32.9602	33.51	Burkholderia cenocepacia (strain ATCC BAA-245 / DSM 16553 / LMG 16656 / NCTC 13227 / J2315 / CF5610)	BCAL0259	rRNA binding [GO:0019843];structural constituent of ribosome [GO:0003735];translation [GO:0006412];small ribosomal subunit [GO:0015935]	translation [GO:0006412]	structural constituent of ribosome [GO:0003735];rRNA binding [GO:0019843]	small ribosomal subunit [GO:0015935]							25	20	26	25	34	15	19	28	25	24	42	34	26	22
34.2636	33.9241	34.1586	34.0156	34.2575	34.1662	34.1787	34.2371	34.1856	34.3828	34.0424	34.0441	34.3292	34.1585	33.9685	33.9209	33.9598	33.9649	34.2894	34.3748	34.3679	34.0728	34.3938	34.5414	Burkholderia cenocepacia (strain ATCC BAA-245 / DSM 16553 / LMG 16656 / NCTC 13227 / J2315 / CF5610)	BCAL0260	DNA-directed 5'-3' RNA polymerase activity [GO:0003899];protein dimerization activity [GO:0046983];transcription, DNA-templated [GO:0006351]";"DNA binding [GO:0003677]	transcription, DNA-templated [GO:0006351]	DNA-directed 5'-3' RNA polymerase activity [GO:0003899];protein dimerization activity [GO:0046983];DNA binding [GO:0003677]								46	41	54	56	42	43	57	51	48	60	57	51	51	50
31.6165	32.0073	32.013	31.5414	32.1604	32.2002	31.7185	31.9056	31.9686	31.9895	32.2681	31.7207	32.0984	31.7962	32.0009	32.0628	31.9366	31.9582	32.1815	31.8885	31.9917	32.0668	31.6723	32.0351	Burkholderia cenocepacia (strain ATCC BAA-245 / DSM 16553 / LMG 16656 / NCTC 13227 / J2315 / CF5610)	BCAL0261	structural constituent of ribosome [GO:0003735];translation [GO:0006412];ribosome [GO:0005840]	translation [GO:0006412]	structural constituent of ribosome [GO:0003735]	ribosome [GO:0005840]							18	14	13	10	17	16	16	12	17	14	21	15	18	15
29.8156	29.7013	29.9212	29.9705	29.9388	30.2528	30.068	30.0706	29.8947	29.7025	29.7231	29.8755	30.114	29.6121	30.2463	30.0677	30.2506	30.3664	29.1023	29.8137	30.304	30.2119	29.7622	30.0321	Burkholderia cenocepacia (strain ATCC BAA-245 / DSM 16553 / LMG 16656 / NCTC 13227 / J2315 / CF5610)	BCAL1266	methyltransferase activity [GO:0008168];RNA methylation [GO:0001510];rRNA processing [GO:0006364];cytoplasm [GO:0005737]	rRNA processing [GO:0006364];RNA methylation [GO:0001510]	methyltransferase activity [GO:0008168]	cytoplasm [GO:0005737]							16	20	16	16	21	20	19	20	24	22	19	17	20	16
31.9205	31.9247	32.2877	31.9459	31.8063	31.9725	31.9097	31.8677	31.7357	31.9735	31.9419	31.9777	31.988	32.0592	31.9278	32.0655	32.3218	32.2676	32.1835	32.2613	32.0547	32.3848	32.208	31.9974	Burkholderia cenocepacia (strain ATCC BAA-245 / DSM 16553 / LMG 16656 / NCTC 13227 / J2315 / CF5610)	BCAL1269	carbohydrate metabolic process [GO:0005975];phosphoglucosamine mutase activity [GO:0008966];magnesium ion binding [GO:0000287]	carbohydrate metabolic process [GO:0005975]	phosphoglucosamine mutase activity [GO:0008966];magnesium ion binding [GO:0000287]		+	ogcAB_no_rha_ogcAB_rha					23	26	21	18	24	21	19	18	19	21	26	23	27	29
28.7329	28.2118	28.05	28.2735	28.531	26.8028	27.9367	28.4113	NaN	28.8826	28.4485	28.5783	NaN	28.4739	27.97	28.1307	27.1632	28.1427	28.1341	28.2239	28.3728	27.8248	28.6639	28.489	Burkholderia cenocepacia (strain ATCC BAA-245 / DSM 16553 / LMG 16656 / NCTC 13227 / J2315 / CF5610)	BCAL2336	4 iron, 4 sulfur cluster binding [GO:0051539];metal ion binding [GO:0046872];oxidoreductase activity, acting on NAD(P)H [GO:0016651];quinone binding [GO:0048038]";"plasma membrane [GO:0005886]		metal ion binding [GO:0046872];oxidoreductase activity, acting on NAD(P)H [GO:0016651];quinone binding [GO:0048038]";"4 iron, 4 sulfur cluster binding [GO:0051539]	plasma membrane [GO:0005886]							2	5	1	3	3	8	7	3	1	2	5	7	0	6
24.8213	24.8102	25.3025	24.6791	24.9807	25.3143	24.9223	25.5364	25.2618	24.955	24.9048	24.8716	24.852	25.751	24.5661	24.994	25.3268	24.5265	24.821	24.748	25.3	24.7288	24.8473	25.7793	Burkholderia cenocepacia (strain ATCC BAA-245 / DSM 16553 / LMG 16656 / NCTC 13227 / J2315 / CF5610)	BCAL2337	oxidoreductase activity [GO:0016491];plasma membrane [GO:0005886];quinone binding [GO:0048038];integral component of membrane [GO:0016021]		quinone binding [GO:0048038];oxidoreductase activity [GO:0016491]	plasma membrane [GO:0005886];integral component of membrane [GO:0016021]							4	3	4	3	4	4	3	6	4	6	5	3	2	5
30.9036	30.7816	31.0842	30.7377	30.9608	30.9354	30.9802	30.8524	30.9199	30.9071	30.9109	30.9008	30.9704	30.9649	31.0282	30.9619	30.7026	30.5629	30.6972	30.5549	30.7623	30.6804	30.7461	30.8714	Burkholderia cenocepacia (strain ATCC BAA-245 / DSM 16553 / LMG 16656 / NCTC 13227 / J2315 / CF5610)	BCAL2341	NAD binding [GO:0051287];oxidoreductase activity, acting on NAD(P)H [GO:0016651];quinone binding [GO:0048038];transport [GO:0006810]";"plasma membrane [GO:0005886]	transport [GO:0006810]	oxidoreductase activity, acting on NAD(P)H [GO:0016651];quinone binding [GO:0048038]";"NAD binding [GO:0051287]	plasma membrane [GO:0005886]	+	ogcAB_no_rha_ogcAB_rha					43	46	53	54	56	62	51	50	48	57	50	63	52	74
29.3701	29.3263	29.4195	29.371	29.4824	29.2674	29.2169	29.3321	29.3106	29.7089	29.6377	29.5401	29.619	29.4566	29.5415	29.3783	29.4942	29.4631	29.2968	29.2297	29.3735	29.4176	29.2659	28.7345	Burkholderia cenocepacia (strain ATCC BAA-245 / DSM 16553 / LMG 16656 / NCTC 13227 / J2315 / CF5610)	BCAL2342	NADH dehydrogenase (ubiquinone) activity [GO:0008137];quinone binding [GO:0048038];transport [GO:0006810];plasma membrane [GO:0005886]	transport [GO:0006810]	quinone binding [GO:0048038];NADH dehydrogenase (ubiquinone) activity [GO:0008137]	plasma membrane [GO:0005886]							14	9	13	19	10	12	10	14	9	14	18	16	14	14
27.7627	27.397	27.5306	27.8305	27.808	27.5343	27.8737	27.9456	27.8234	28.3222	28.2095	28.1621	27.5864	27.3556	27.3328	27.5341	26.6699	27.5368	27.793	27.8966	28.3463	27.6393	28.495	27.8858	Burkholderia cenocepacia (strain ATCC BAA-245 / DSM 16553 / LMG 16656 / NCTC 13227 / J2315 / CF5610)	BCAL2343	4 iron, 4 sulfur cluster binding [GO:0051539];metal ion binding [GO:0046872];NADH dehydrogenase (ubiquinone) activity [GO:0008137];quinone binding [GO:0048038];transport [GO:0006810]";"plasma membrane [GO:0005886]	transport [GO:0006810]	metal ion binding [GO:0046872];NADH dehydrogenase (ubiquinone) activity [GO:0008137];quinone binding [GO:0048038]";"4 iron, 4 sulfur cluster binding [GO:0051539]	plasma membrane [GO:0005886]							5	4	5	5	5	7	6	11	6	8	9	7	6	2
30.839	31.28	31.461	31.2786	31.0094	31.146	31.0166	31.0476	30.9971	31.2536	31.4083	31.3099	31.2956	31.1768	30.9988	31.1842	31.216	31.4087	31.3445	31.1901	31.1373	31.2165	31.3194	31.1434	Burkholderia cenocepacia (strain ATCC BAA-245 / DSM 16553 / LMG 16656 / NCTC 13227 / J2315 / CF5610)	BCAL2348	3'-5'-exoribonuclease activity [GO:0000175];metal ion binding [GO:0046872];mRNA catabolic process [GO:0006402];polyribonucleotide nucleotidyltransferase activity [GO:0004654];RNA binding [GO:0003723];RNA processing [GO:0006396];cytoplasm [GO:0005737]	RNA processing [GO:0006396];mRNA catabolic process [GO:0006402]	metal ion binding [GO:0046872];polyribonucleotide nucleotidyltransferase activity [GO:0004654];RNA binding [GO:0003723];3'-5'-exoribonuclease activity [GO:0000175]	cytoplasm [GO:0005737]							55	59	50	50	49	48	46	48	54	57	56	57	59	52
32.3668	31.8361	32.0911	31.9514	32.3727	32.1781	32.035	32.1494	32.2237	32.1047	32.3609	32.2498	32.2109	31.8466	32.2862	32.1987	32.1405	31.9345	32.2826	31.9521	32.2986	31.9957	32.1842	32.3806	Burkholderia cenocepacia (strain ATCC BAA-245 / DSM 16553 / LMG 16656 / NCTC 13227 / J2315 / CF5610)	BCAL2349	rRNA binding [GO:0019843];structural constituent of ribosome [GO:0003735];translation [GO:0006412];ribosome [GO:0005840]	translation [GO:0006412]	structural constituent of ribosome [GO:0003735];rRNA binding [GO:0019843]	ribosome [GO:0005840]							10	9	7	7	4	4	6	7	8	5	7	7	4	5
30.9188	30.9547	30.9763	31.077	30.8338	30.793	30.8468	30.9213	30.6842	30.8907	31.0787	30.9614	30.9345	30.9687	31.1243	30.9341	30.7312	31.0176	30.9031	31.0284	30.785	30.8562	30.8806	30.8159	Burkholderia cenocepacia (strain ATCC BAA-245 / DSM 16553 / LMG 16656 / NCTC 13227 / J2315 / CF5610)	BCAL2354	leucine biosynthetic process [GO:0009098];2-isopropylmalate synthase activity [GO:0003852]	leucine biosynthetic process [GO:0009098]	2-isopropylmalate synthase activity [GO:0003852]								25	29	24	33	23	26	32	21	22	21	31	25	25	26
27.9846	27.6873	28.4624	27.9468	28.1761	28.3085	28.2769	28.2673	27.958	27.9583	27.8644	27.8328	28.2752	28.0171	28.1864	27.6763	NaN	26.1202	28.321	28.3131	28.5634	28.1479	28.0632	28.4838	Burkholderia cenocepacia (strain ATCC BAA-245 / DSM 16553 / LMG 16656 / NCTC 13227 / J2315 / CF5610)	BCAL2356	phosphatidylethanolamine biosynthetic process [GO:0006646];phosphatidylserine decarboxylase activity [GO:0004609];plasma membrane [GO:0005886]	phosphatidylethanolamine biosynthetic process [GO:0006646]	phosphatidylserine decarboxylase activity [GO:0004609]	plasma membrane [GO:0005886]							2	2	1	3	2	2	4	5	1	1	2	3	4	2
34.3	34.2983	34.2524	34.1008	33.9303	34.2016	34.1684	34.2411	34.2556	34.2949	33.9418	33.9191	34.15	34.3648	33.9756	33.7723	33.6768	34.0484	34.0626	34.3984	34.2454	33.9995	34.1078	34.4064	Burkholderia cenocepacia (strain ATCC BAA-245 / DSM 16553 / LMG 16656 / NCTC 13227 / J2315 / CF5610)	BCAL2357	isoleucine biosynthetic process [GO:0009097];metal ion binding [GO:0046872];NADP binding [GO:0050661];valine biosynthetic process [GO:0009099];ketol-acid reductoisomerase activity [GO:0004455]	valine biosynthetic process [GO:0009099];isoleucine biosynthetic process [GO:0009097]	metal ion binding [GO:0046872];NADP binding [GO:0050661];ketol-acid reductoisomerase activity [GO:0004455]								59	47	40	43	46	37	35	42	40	42	40	39	38	36
27.0887	27.255	25.6697	26.9753	27.0311	26.5864	26.7427	NaN	27.1907	NaN	27.211	27.0365	26.4819	26.953	26.822	26.9922	NaN	26.7948	26.6318	26.3321	26.8148	26.8656	26.5992	26.9336	Burkholderia cenocepacia (strain ATCC BAA-245 / DSM 16553 / LMG 16656 / NCTC 13227 / J2315 / CF5610)	BCAL2385	methylglyoxal biosynthetic process [GO:0019242];methylglyoxal synthase activity [GO:0008929]	methylglyoxal biosynthetic process [GO:0019242]	methylglyoxal synthase activity [GO:0008929]								3	2	5	3	1	3	5	0	3	0	5	3	3	5
31.1049	31.5164	31.9194	31.3543	31.3064	31.9095	31.5433	31.6671	31.5254	31.7807	31.3433	31.6525	31.4148	31.5904	31.165	31.2694	31.504	31.3275	31.4541	31.6181	31.3831	31.2896	31.6121	31.6628	Burkholderia cenocepacia (strain ATCC BAA-245 / DSM 16553 / LMG 16656 / NCTC 13227 / J2315 / CF5610)	BCAL2387	UMP salvage [GO:0044206];uracil phosphoribosyltransferase activity [GO:0004845];uracil salvage [GO:0006223];GTP binding [GO:0005525]	uracil salvage [GO:0006223];UMP salvage [GO:0044206]	uracil phosphoribosyltransferase activity [GO:0004845];GTP binding [GO:0005525]								17	17	15	16	12	11	14	12	13	14	16	14	19	15
NaN	30.2905	29.9754	26.3227	NaN	NaN	NaN	NaN	27.7892	NaN	29.952	25.068	30.5933	NaN	NaN	29.8594	30.1165	NaN	NaN	NaN	NaN	29.8965	NaN	NaN	Burkholderia cenocepacia (strain ATCC BAA-245 / DSM 16553 / LMG 16656 / NCTC 13227 / J2315 / CF5610)	BCAL2388	DNA binding [GO:0003677];regulation of transcription, DNA-templated [GO:0006355];transcription, DNA-templated [GO:0006351]";"cytoplasm [GO:0005737]	transcription, DNA-templated [GO:0006351]";"regulation of transcription, DNA-templated [GO:0006355]	DNA binding [GO:0003677]	cytoplasm [GO:0005737]							0	4	2	1	3	1	0	2	2	3	5	3	2	2
28.3325	28.4147	28.6041	28.3478	28.4143	28.6189	28.6246	28.456	28.5494	28.3261	28.4139	28.4716	28.7013	28.5143	28.6646	28.7582	28.6829	28.5507	28.4738	28.51	28.3204	28.5265	28.4808	28.0345	Burkholderia cenocepacia (strain ATCC BAA-245 / DSM 16553 / LMG 16656 / NCTC 13227 / J2315 / CF5610)	BCAL2390	coproporphyrinogen oxidase activity [GO:0004109];metal ion binding [GO:0046872];protein homodimerization activity [GO:0042803];protoporphyrinogen IX biosynthetic process [GO:0006782];cytoplasm [GO:0005737]	protoporphyrinogen IX biosynthetic process [GO:0006782]	metal ion binding [GO:0046872];protein homodimerization activity [GO:0042803];coproporphyrinogen oxidase activity [GO:0004109]	cytoplasm [GO:0005737]							10	13	11	11	11	9	12	11	12	12	10	11	10	11
27.9996	28.1008	28.9201	28.2013	28.0947	28.6145	28.9131	28.2991	28.308	28.54	28.1601	28.296	28.3718	28.4561	27.7861	28.0294	28.3345	28.0501	28.3054	28.694	28.1387	28.1327	28.7542	28.354	Burkholderia cenocepacia (strain ATCC BAA-245 / DSM 16553 / LMG 16656 / NCTC 13227 / J2315 / CF5610)	BCAL3422	protein methyltransferase activity [GO:0008276];cytoplasm [GO:0005737]		protein methyltransferase activity [GO:0008276]	cytoplasm [GO:0005737]							11	10	14	12	11	7	8	12	9	12	13	10	12	9
32.689	32.5177	32.7672	32.5755	32.3738	32.4509	32.3649	32.288	32.5149	32.5104	32.2806	32.3071	32.5632	32.5586	32.232	32.7307	32.736	32.4898	32.5024	32.602	32.144	32.3933	32.1781	32.3636	Burkholderia cenocepacia (strain ATCC BAA-245 / DSM 16553 / LMG 16656 / NCTC 13227 / J2315 / CF5610)	BCAL3436	aminoacyl-tRNA editing activity [GO:0002161];ATP binding [GO:0005524];proline-tRNA ligase activity [GO:0004827];prolyl-tRNA aminoacylation [GO:0006433];cytoplasm [GO:0005737]	prolyl-tRNA aminoacylation [GO:0006433]	ATP binding [GO:0005524];proline-tRNA ligase activity [GO:0004827];aminoacyl-tRNA editing activity [GO:0002161]	cytoplasm [GO:0005737]							36	34	35	37	30	32	40	38	28	28	34	25	36	37
28.5775	28.8594	29.0471	28.6421	28.42	28.4981	28.6969	28.7646	28.4844	28.3966	28.6278	28.6625	28.7373	28.4262	28.7304	28.7406	28.8229	28.7287	28.7993	28.5561	28.8263	28.8268	28.7662	28.6711	Burkholderia cenocepacia (strain ATCC BAA-245 / DSM 16553 / LMG 16656 / NCTC 13227 / J2315 / CF5610)	BCAL3439	ATP binding [GO:0005524];glutamate 5-kinase activity [GO:0004349];L-proline biosynthetic process [GO:0055129];RNA binding [GO:0003723];cytoplasm [GO:0005737]	L-proline biosynthetic process [GO:0055129]	glutamate 5-kinase activity [GO:0004349];RNA binding [GO:0003723];ATP binding [GO:0005524]	cytoplasm [GO:0005737]							10	8	9	6	5	9	9	7	11	9	6	6	6	6
27.9013	27.8045	27.8451	27.7868	27.7844	27.9163	28.109	28.0135	27.7627	27.7896	27.7979	27.9461	27.7761	27.6169	27.7286	27.7562	27.5798	27.7468	27.6974	27.6978	27.9236	27.7885	27.9449	27.8767	Burkholderia cenocepacia (strain ATCC BAA-245 / DSM 16553 / LMG 16656 / NCTC 13227 / J2315 / CF5610)	BCAL3440	GTP binding [GO:0005525];GTPase activity [GO:0003924];magnesium ion binding [GO:0000287];cytoplasm [GO:0005737]		GTP binding [GO:0005525];magnesium ion binding [GO:0000287];GTPase activity [GO:0003924]	cytoplasm [GO:0005737]							14	19	19	18	14	17	19	14	19	16	18	18	19	15
32.2066	30.6785	30.2253	32.6791	31.876	31.7238	32.6828	31.7257	30.988	31.8763	30.1527	32.146	28.9468	31.9454	30.5432	31.0321	29.3071	31.7569	32.0419	30.3431	31.7395	30.5232	32.0359	30.6928	Burkholderia cenocepacia (strain ATCC BAA-245 / DSM 16553 / LMG 16656 / NCTC 13227 / J2315 / CF5610)	BCAL3441	structural constituent of ribosome [GO:0003735];translation [GO:0006412];ribosome [GO:0005840]	translation [GO:0006412]	structural constituent of ribosome [GO:0003735]	ribosome [GO:0005840]							47	32	20	34	43	39	33	19	31	25	22	33	25	36
32.059	32.6686	30.5976	32.5205	32.4845	31.4394	32.791	33.1779	32.8057	33.2175	32.9059	33.0122	31.9854	32.6547	31.881	31.9151	32.1794	32.0023	33.2552	33.1801	32.9196	32.6257	33.361	33.7372	Burkholderia cenocepacia (strain ATCC BAA-245 / DSM 16553 / LMG 16656 / NCTC 13227 / J2315 / CF5610)	BCAL3442	rRNA binding [GO:0019843];structural constituent of ribosome [GO:0003735];translation [GO:0006412];ribosome [GO:0005840]	translation [GO:0006412]	structural constituent of ribosome [GO:0003735];rRNA binding [GO:0019843]	ribosome [GO:0005840]							5	4	3	4	5	3	8	3	6	7	7	8	6	4
24.9011	25.3344	25.3481	24.2687	25.1969	NaN	NaN	25.6011	NaN	NaN	NaN	NaN	NaN	25.2582	25.0899	NaN	NaN	25.4981	25.7284	25.935	NaN	24.7293	25.6646	NaN	Burkholderia cenocepacia (strain ATCC BAA-245 / DSM 16553 / LMG 16656 / NCTC 13227 / J2315 / CF5610)	BCAL3449	cell cycle [GO:0007049];cell division [GO:0051301];cytoplasm [GO:0005737]	cell division [GO:0051301];cell cycle [GO:0007049]		cytoplasm [GO:0005737]							1	2	3	3	3	0	0	3	1	1	1	1	1	6
31.6063	31.4771	31.5716	31.4694	31.7259	31.6118	31.5168	31.5963	31.5795	31.6004	31.6818	31.6574	31.5277	31.7068	31.6057	31.5765	31.7421	31.7924	31.6591	31.4815	31.7758	31.6895	31.7103	31.7586	Burkholderia cenocepacia (strain ATCC BAA-245 / DSM 16553 / LMG 16656 / NCTC 13227 / J2315 / CF5610)	BCAL3453	ATP binding [GO:0005524];metal ion binding [GO:0046872];plasma membrane [GO:0005886];protein import [GO:0017038];protein targeting [GO:0006605];cytoplasm [GO:0005737]	protein targeting [GO:0006605];protein import [GO:0017038]	metal ion binding [GO:0046872];ATP binding [GO:0005524]	plasma membrane [GO:0005886];cytoplasm [GO:0005737]							32	36	37	35	32	35	33	33	31	30	38	33	40	37
NaN	NaN	NaN	27.0634	NaN	26.7803	26.5905	26.7952	26.111	26.7836	NaN	26.4308	NaN	NaN	26.9512	NaN	26.114	27.1239	26.9455	NaN	26.8623	NaN	26.8326	26.1482	Burkholderia cenocepacia (strain ATCC BAA-245 / DSM 16553 / LMG 16656 / NCTC 13227 / J2315 / CF5610)	BCAL3455	lipid A biosynthetic process [GO:0009245];UDP-3-O-[3-hydroxymyristoyl] N-acetylglucosamine deacetylase activity [GO:0008759];UDP-3-O-acyl-N-acetylglucosamine deacetylase activity [GO:0103117];metal ion binding [GO:0046872]	lipid A biosynthetic process [GO:0009245]	UDP-3-O-[3-hydroxymyristoyl] N-acetylglucosamine deacetylase activity [GO:0008759];UDP-3-O-acyl-N-acetylglucosamine deacetylase activity [GO:0103117];metal ion binding [GO:0046872]								1	2	2	3	2	3	3	3	4	3	2	4	2	2
29.9623	29.6318	29.69	29.5845	29.8389	29.8839	30.2861	30.4936	30.1795	30.1525	29.5749	29.7753	29.987	29.2517	28.4965	29.2005	29.1922	29.1441	29.9882	30.122	30.544	29.5517	30.2379	30.9035	Burkholderia cenocepacia (strain ATCC BAA-245 / DSM 16553 / LMG 16656 / NCTC 13227 / J2315 / CF5610)	BCAL0265	cell cycle [GO:0007049];cell division [GO:0051301];metal ion binding [GO:0046872];GTP binding [GO:0005525]	cell division [GO:0051301];cell cycle [GO:0007049]	metal ion binding [GO:0046872];GTP binding [GO:0005525]								4	5	4	4	6	4	4	9	2	4	5	8	5	4
NaN	28.1181	27.8092	27.7141	NaN	27.7927	26.974	28.1655	27.9591	28.2577	27.8728	27.9553	NaN	28.3856	26.7262	27.6336	26.6406	27.7254	28.4521	NaN	28.4158	27.7948	28.3897	28.8677	Burkholderia cenocepacia (strain ATCC BAA-245 / DSM 16553 / LMG 16656 / NCTC 13227 / J2315 / CF5610)	BCAL0273	iron-sulfur cluster assembly [GO:0016226];ferric iron binding [GO:0008199]	iron-sulfur cluster assembly [GO:0016226]	ferric iron binding [GO:0008199]								2	4	2	1	2	1	2	0	2	2	3	1	1	3
27.6233	NaN	26.6012	26.8893	27.1582	27.2278	27.379	27.3706	27.1388	27.1101	26.6718	26.1709	27.4328	25.7527	26.1962	26.3943	26.2296	26.7666	27.1752	27.4866	27.8937	26.778	27.2425	27.9803	Burkholderia cenocepacia (strain ATCC BAA-245 / DSM 16553 / LMG 16656 / NCTC 13227 / J2315 / CF5610)	BCAL0280	3-dehydroquinate synthase activity [GO:0003856];aromatic amino acid family biosynthetic process [GO:0009073];chorismate biosynthetic process [GO:0009423];cytoplasm [GO:0005737]	chorismate biosynthetic process [GO:0009423];aromatic amino acid family biosynthetic process [GO:0009073]	3-dehydroquinate synthase activity [GO:0003856]	cytoplasm [GO:0005737]							6	1	3	4	4	4	3	7	6	3	3	4	4	3
30.0378	30.014	30.157	30.4135	29.8742	30.313	29.9999	30.2318	29.8218	29.9981	30.1497	29.993	29.9981	30.0225	30.0159	29.9262	30.1141	30.6454	30.3189	30.0921	30.3528	30.4555	30.253	30.1525	Burkholderia cenocepacia (strain ATCC BAA-245 / DSM 16553 / LMG 16656 / NCTC 13227 / J2315 / CF5610)	BCAL0314	histidine biosynthetic process [GO:0000105];imidazoleglycerol-phosphate dehydratase activity [GO:0004424];cytoplasm [GO:0005737]	histidine biosynthetic process [GO:0000105]	imidazoleglycerol-phosphate dehydratase activity [GO:0004424]	cytoplasm [GO:0005737]							21	21	21	30	20	20	17	20	22	20	20	22	21	20
30.91	31.1291	30.9596	30.9291	30.6505	30.9974	30.7666	30.8494	30.8814	30.918	31.1093	31.0144	30.812	30.7463	30.8817	31.0687	31.2977	31.2702	31.1444	31.1717	31.0964	31.0448	31.102	31.4555	Burkholderia cenocepacia (strain ATCC BAA-245 / DSM 16553 / LMG 16656 / NCTC 13227 / J2315 / CF5610)	BCAL0317	1-(5-phosphoribosyl)-5-[(5-phosphoribosylamino)methylideneamino]imidazole-4-carboxamide isomerase activity [GO:0003949];histidine biosynthetic process [GO:0000105];cytoplasm [GO:0005737]	histidine biosynthetic process [GO:0000105]	1-(5-phosphoribosyl)-5-[(5-phosphoribosylamino)methylideneamino]imidazole-4-carboxamide isomerase activity [GO:0003949]	cytoplasm [GO:0005737]	+	ogcAB_no_rha_ogcAB_rha					23	23	19	20	19	22	19	26	23	28	26	18	21	22
25.0391	26.206	27.093	26.0635	25.9549	26.548	26.3786	25.8982	26.2783	26.4972	26.0714	26.2799	26.3608	26.4338	25.6584	26.1163	26.2255	26.1536	26.2693	25.9758	26.4479	26.3331	26.705	27.2458	Burkholderia cenocepacia (strain ATCC BAA-245 / DSM 16553 / LMG 16656 / NCTC 13227 / J2315 / CF5610)	BCAL0318	histidine biosynthetic process [GO:0000105];imidazoleglycerol-phosphate synthase activity [GO:0000107];lyase activity [GO:0016829];cytoplasm [GO:0005737]	histidine biosynthetic process [GO:0000105]	lyase activity [GO:0016829];imidazoleglycerol-phosphate synthase activity [GO:0000107]	cytoplasm [GO:0005737]							3	6	7	3	5	7	5	3	4	6	5	3	4	5
29.2407	29.1343	29.277	29.4565	29.3264	28.8821	28.8552	29.2887	29.074	29.2027	29.4989	29.4769	29.0624	29.1571	29.5251	29.1189	29.4481	29.8179	29.4899	29.0891	29.663	29.616	29.5966	29.6465	Burkholderia cenocepacia (strain ATCC BAA-245 / DSM 16553 / LMG 16656 / NCTC 13227 / J2315 / CF5610)	BCAL0319	histidine biosynthetic process [GO:0000105];metal ion binding [GO:0046872];phosphoribosyl-AMP cyclohydrolase activity [GO:0004635];cytoplasm [GO:0005737]	histidine biosynthetic process [GO:0000105]	phosphoribosyl-AMP cyclohydrolase activity [GO:0004635];metal ion binding [GO:0046872]	cytoplasm [GO:0005737]							2	2	4	5	2	2	3	4	1	3	3	6	2	3
26.1304	26.2947	26.0001	26.2252	26.5296	25.852	25.9685	26.3188	26.411	26.0911	26.4194	26.3637	26.1962	26.4158	26.0025	26.135	26.6469	26.0361	26.7331	26.3883	26.7871	26.6558	26.8472	26.354	Burkholderia cenocepacia (strain ATCC BAA-245 / DSM 16553 / LMG 16656 / NCTC 13227 / J2315 / CF5610)	BCAL0320	ATP binding [GO:0005524];histidine biosynthetic process [GO:0000105];phosphoribosyl-ATP diphosphatase activity [GO:0004636];cytoplasm [GO:0005737]	histidine biosynthetic process [GO:0000105]	phosphoribosyl-ATP diphosphatase activity [GO:0004636];ATP binding [GO:0005524]	cytoplasm [GO:0005737]							5	6	4	9	5	7	4	5	4	6	3	5	3	4
30.3496	29.9512	30.2464	30.0545	30.5507	30.5637	30.4854	30.5399	30.2661	30.5506	30.6698	30.3866	30.1814	30.1397	30.3351	30.3615	29.6999	29.9801	30.1837	29.8027	30.4426	30.1825	30.1985	30.3531	Burkholderia cenocepacia (strain ATCC BAA-245 / DSM 16553 / LMG 16656 / NCTC 13227 / J2315 / CF5610)	BCAL2410					+	ogcAB_no_rha_ogcAB_rha					11	7	8	8	16	8	7	9	9	13	15	12	8	6
27.6216	26.0895	26.9671	27.0562	27.2996	27.5429	27.426	27.6447	27.45	27.2353	26.9768	26.9071	27.2367	26.5723	26.946	26.946	NaN	27.0019	26.7283	26.933	26.9983	26.8623	27.0728	25.3836	Burkholderia cenocepacia (strain ATCC BAA-245 / DSM 16553 / LMG 16656 / NCTC 13227 / J2315 / CF5610)	BCAL2411	aminoacyl-tRNA ligase activity [GO:0004812];ATP binding [GO:0005524];metal ion binding [GO:0046872];tRNA aminoacylation [GO:0043039];tRNA modification [GO:0006400];cytoplasm [GO:0005737]	tRNA modification [GO:0006400];tRNA aminoacylation [GO:0043039]	ATP binding [GO:0005524];metal ion binding [GO:0046872];aminoacyl-tRNA ligase activity [GO:0004812]	cytoplasm [GO:0005737]							3	5	5	5	0	2	5	7	3	2	1	5	1	2
31.6808	31.778	31.6728	31.5423	31.5028	31.4475	31.4107	31.735	31.5592	31.6909	31.3816	31.5307	31.6579	31.9818	30.8605	31.3814	31.8122	31.288	31.8294	31.7288	31.8234	31.3083	31.7328	31.9588	Burkholderia cenocepacia (strain ATCC BAA-245 / DSM 16553 / LMG 16656 / NCTC 13227 / J2315 / CF5610)	BCAL2433	carbohydrate metabolic process [GO:0005975];pentose-phosphate shunt [GO:0006098];sedoheptulose-7-phosphate:D-glyceraldehyde-3-phosphate glyceronetransferase activity [GO:0004801];cytoplasm [GO:0005737]	pentose-phosphate shunt [GO:0006098];carbohydrate metabolic process [GO:0005975]	sedoheptulose-7-phosphate:D-glyceraldehyde-3-phosphate glyceronetransferase activity [GO:0004801]	cytoplasm [GO:0005737]							24	29	21	29	29	26	24	26	24	23	29	25	31	24
32.289	32.5028	32.2709	32.1654	32.1985	32.457	32.3255	32.4749	32.4195	32.4113	32.1122	32.3167	32.3872	32.4705	31.9786	32.1134	32.5457	32.3579	32.5984	32.8257	32.674	32.2951	32.7429	32.9595	Burkholderia cenocepacia (strain ATCC BAA-245 / DSM 16553 / LMG 16656 / NCTC 13227 / J2315 / CF5610)	BCAL3460	ATP binding [GO:0005524];cell wall organization [GO:0071555];D-alanine-D-alanine ligase activity [GO:0008716];metal ion binding [GO:0046872];peptidoglycan biosynthetic process [GO:0009252];regulation of cell shape [GO:0008360];cytoplasm [GO:0005737]	peptidoglycan biosynthetic process [GO:0009252];regulation of cell shape [GO:0008360];cell wall organization [GO:0071555]	D-alanine-D-alanine ligase activity [GO:0008716];metal ion binding [GO:0046872];ATP binding [GO:0005524]	cytoplasm [GO:0005737]							25	23	20	29	23	20	21	31	23	28	17	20	23	20
30.1656	29.7926	29.4671	29.7395	29.8601	29.4041	29.3567	30.0214	29.9172	29.6851	29.7075	29.8136	29.9332	29.6572	29.7561	29.4825	29.8725	29.9528	30.0721	30.1091	30.3337	29.8961	29.9725	30.5181	Burkholderia cenocepacia (strain ATCC BAA-245 / DSM 16553 / LMG 16656 / NCTC 13227 / J2315 / CF5610)	BCAL3461	ATP binding [GO:0005524];cell cycle [GO:0007049];cell division [GO:0051301];cell wall organization [GO:0071555];peptidoglycan biosynthetic process [GO:0009252];regulation of cell shape [GO:0008360];UDP-N-acetylmuramate-L-alanine ligase activity [GO:0008763];cytoplasm [GO:0005737]	cell division [GO:0051301];cell wall organization [GO:0071555];peptidoglycan biosynthetic process [GO:0009252];regulation of cell shape [GO:0008360];cell cycle [GO:0007049]	UDP-N-acetylmuramate-L-alanine ligase activity [GO:0008763];ATP binding [GO:0005524]	cytoplasm [GO:0005737]							5	6	10	9	5	3	6	8	3	11	13	13	6	12
28.865	28.4875	28.6524	28.6414	28.4783	28.3065	28.4128	28.4784	28.2212	27.9824	28.1972	28.2595	28.5365	28.7157	28.9155	28.8494	28.7635	28.6911	28.3442	28.6956	28.5103	28.6959	28.2463	28.5725	Burkholderia cenocepacia (strain ATCC BAA-245 / DSM 16553 / LMG 16656 / NCTC 13227 / J2315 / CF5610)	BCAL3462	carbohydrate metabolic process [GO:0005975];cell cycle [GO:0007049];cell division [GO:0051301];cell wall organization [GO:0071555];lipid glycosylation [GO:0030259];peptidoglycan biosynthetic process [GO:0009252];regulation of cell shape [GO:0008360]";UDP-N-acetyl-D-glucosamine:N-acetylmuramoyl-L-alanyl-D-glutamyl-meso-2,6-diaminopimelyl-D-alanyl-D-alanine-diphosphoundecaprenol 4-beta-N-acetylgluc…	cell cycle [GO:0007049];cell division [GO:0051301];cell wall organization [GO:0071555];lipid glycosylation [GO:0030259];peptidoglycan biosynthetic process [GO:0009252];regulation of cell shape [GO:0008360];carbohydrate metabolic process [GO:0005975]	undecaprenyldiphospho-muramoylpentapeptide beta-N-acetylglucosaminyltransferase activity [GO:0050511]";"UDP-N-acetyl-D-glucosamine:N-acetylmuramoyl-L-alanyl-D-glutamyl-meso-2,6-diaminopimelyl-D-alanyl-D-alanine-diphosphoundecaprenol 4-beta-N-acetylglucosaminlytransferase activity [GO:0051991]	plasma membrane [GO:0005886]							7	8	8	6	12	9	8	9	8	8	11	8	10	7
28.8589	28.8543	28.6926	29.1543	28.7893	28.7788	28.8659	29.0398	28.7383	28.6021	28.7583	28.783	28.805	28.751	28.9603	29.0701	29.2374	28.8477	28.9104	29.0813	28.8433	29.1954	29.2241	28.857	Burkholderia cenocepacia (strain ATCC BAA-245 / DSM 16553 / LMG 16656 / NCTC 13227 / J2315 / CF5610)	BCAL3470	methyltransferase activity [GO:0008168];rRNA processing [GO:0006364];cytoplasm [GO:0005737]	rRNA processing [GO:0006364]	methyltransferase activity [GO:0008168]	cytoplasm [GO:0005737]							4	6	4	7	5	3	4	4	3	6	8	8	3	5
30.4707	30.4785	30.4352	30.3755	30.43	30.3544	30.5242	30.7169	30.45	30.4932	30.4108	30.1773	30.3075	30.2565	30.2406	30.2301	29.1587	30.3863	30.3275	30.5328	30.4519	30.2951	30.4247	30.2235	Burkholderia cenocepacia (strain ATCC BAA-245 / DSM 16553 / LMG 16656 / NCTC 13227 / J2315 / CF5610)	BCAL3472	metal ion binding [GO:0046872];monooxygenase activity [GO:0004497];ubiquinone biosynthetic process [GO:0006744];plasma membrane [GO:0005886]	ubiquinone biosynthetic process [GO:0006744]	monooxygenase activity [GO:0004497];metal ion binding [GO:0046872]	plasma membrane [GO:0005886]					+	empty_no_rha_empty_rha	17	20	19	18	17	19	22	20	23	23	20	16	22	10
27.2005	27.7777	27.5714	27.3263	27.2154	27.3069	27.1806	27.3994	27.1878	27.5011	27.5741	27.5789	27.6427	27.4333	27.3174	27.297	27.7148	28.1743	27.6948	27.7475	27.6998	27.7682	28.0221	27.7076	Burkholderia cenocepacia (strain ATCC BAA-245 / DSM 16553 / LMG 16656 / NCTC 13227 / J2315 / CF5610)	BCAL0375	NADP binding [GO:0050661];protoporphyrinogen IX biosynthetic process [GO:0006782];glutamyl-tRNA reductase activity [GO:0008883]	protoporphyrinogen IX biosynthetic process [GO:0006782]	NADP binding [GO:0050661];glutamyl-tRNA reductase activity [GO:0008883]		+	ogcAB_no_rha_ogcAB_rha					6	5	6	7	8	6	5	7	5	9	9	11	8	6
29.2722	29.0865	29.3687	29.2716	29.0572	29.0028	28.958	28.9821	28.7157	28.8902	29.1764	29.0778	29.0149	28.9821	29.227	29.3551	28.6738	29.0844	28.7719	29.1122	28.766	29.0228	28.8198	28.6445	Burkholderia cenocepacia (strain ATCC BAA-245 / DSM 16553 / LMG 16656 / NCTC 13227 / J2315 / CF5610)	BCAL0397	metal ion binding [GO:0046872];tryptophan biosynthetic process [GO:0000162];anthranilate phosphoribosyltransferase activity [GO:0004048]	tryptophan biosynthetic process [GO:0000162]	metal ion binding [GO:0046872];anthranilate phosphoribosyltransferase activity [GO:0004048]								10	16	17	13	12	13	15	7	14	13	16	14	16	17
30.4875	30.2645	30.3307	30.39	30.4092	30.1309	30.3468	30.2029	30.1265	30.295	30.3844	30.5448	30.2247	30.326	30.4183	30.4021	30.2353	30.4615	30.3621	30.0986	30.4772	30.4961	30.4442	30.425	Burkholderia cenocepacia (strain ATCC BAA-245 / DSM 16553 / LMG 16656 / NCTC 13227 / J2315 / CF5610)	BCAL0423	ATP binding [GO:0005524];DNA replication initiation [GO:0006270];DNA replication origin binding [GO:0003688];regulation of DNA replication [GO:0006275];cytoplasm [GO:0005737]	regulation of DNA replication [GO:0006275];DNA replication initiation [GO:0006270]	DNA replication origin binding [GO:0003688];ATP binding [GO:0005524]	cytoplasm [GO:0005737]							14	14	15	16	15	16	13	10	11	18	19	15	19	15
30.3895	30.2051	30.3954	30.3055	30.2001	30.5022	30.2473	30.1142	30.3227	30.2049	30.1485	30.1619	30.0803	30.5375	30.094	30.3151	30.5475	30.4178	30.18	30.1777	30.0483	30.3828	30.1355	29.4302	Burkholderia cenocepacia (strain ATCC BAA-245 / DSM 16553 / LMG 16656 / NCTC 13227 / J2315 / CF5610)	BCAL0426	plasma membrane [GO:0005886];protein insertion into membrane [GO:0051205];protein transport [GO:0015031];integral component of membrane [GO:0016021]	protein transport [GO:0015031];protein insertion into membrane [GO:0051205]		plasma membrane [GO:0005886];integral component of membrane [GO:0016021]							19	23	21	21	18	21	22	25	20	19	22	25	18	23
29.6002	29.3537	29.5142	29.4424	29.4069	29.6277	29.6894	29.797	29.5394	29.7052	29.3583	29.3684	29.2304	29.4412	29.38	29.3143	29.6075	29.7439	29.4133	29.6289	29.6004	29.4334	29.6594	29.241	Burkholderia cenocepacia (strain ATCC BAA-245 / DSM 16553 / LMG 16656 / NCTC 13227 / J2315 / CF5610)	BCAL1467	aromatic amino acid family biosynthetic process [GO:0009073];chorismate biosynthetic process [GO:0009423];chorismate synthase activity [GO:0004107]	chorismate biosynthetic process [GO:0009423];aromatic amino acid family biosynthetic process [GO:0009073]	chorismate synthase activity [GO:0004107]								12	11	8	14	12	13	10	10	11	10	12	14	7	11
31.4532	31.3312	31.3938	31.4234	31.4508	31.275	31.407	31.406	31.2991	31.5043	31.5636	31.4427	31.3329	31.2903	31.466	31.3646	31.0702	31.3259	31.4682	31.2892	31.5686	31.5145	31.5951	31.5762	Burkholderia cenocepacia (strain ATCC BAA-245 / DSM 16553 / LMG 16656 / NCTC 13227 / J2315 / CF5610)	BCAL1481	ATP binding [GO:0005524];metal ion binding [GO:0046872];threonine-tRNA ligase activity [GO:0004829];threonyl-tRNA aminoacylation [GO:0006435];cytoplasm [GO:0005737]	threonyl-tRNA aminoacylation [GO:0006435]	metal ion binding [GO:0046872];threonine-tRNA ligase activity [GO:0004829];ATP binding [GO:0005524]	cytoplasm [GO:0005737]							32	27	28	30	23	36	29	35	33	32	33	22	29	30
30.8214	29.2932	30.4129	30.5236	30.8675	30.882	30.6127	31.09	30.9691	30.6145	30.663	30.5396	30.916	29.7877	30.2605	30.3251	29.8043	30.5284	30.3877	30.4125	31.2695	30.4887	30.3528	31.8223	Burkholderia cenocepacia (strain ATCC BAA-245 / DSM 16553 / LMG 16656 / NCTC 13227 / J2315 / CF5610)	BCAL1483	structural constituent of ribosome [GO:0003735];translation [GO:0006412];ribosome [GO:0005840]	translation [GO:0006412]	structural constituent of ribosome [GO:0003735]	ribosome [GO:0005840]							7	3	4	3	4	5	4	4	5	4	3	3	4	5
29.8639	29.3931	29.6661	30.6514	29.5804	29.8427	29.4585	29.1467	29.1078	29.4555	30.0602	30.0311	29.2309	29.6204	29.5966	29.3259	28.9844	28.9024	28.5303	28.6265	28.6592	29.0817	29.0287	28.5875	Burkholderia cenocepacia (strain ATCC BAA-245 / DSM 16553 / LMG 16656 / NCTC 13227 / J2315 / CF5610)	BCAL1484	rRNA binding [GO:0019843];structural constituent of ribosome [GO:0003735];translation [GO:0006412];ribosome [GO:0005840]	translation [GO:0006412]	structural constituent of ribosome [GO:0003735];rRNA binding [GO:0019843]	ribosome [GO:0005840]	+	ogcAB_no_rha_ogcAB_rha					4	10	5	8	9	4	5	4	7	5	6	10	3	8
31.5479	30.8404	30.4842	30.4731	31.1127	31.7458	31.4599	31.3873	31.1704	31.4625	30.8645	30.5429	30.8392	30.6376	30.5529	30.5205	29.7042	31.132	31.1345	31.1737	31.3847	30.8582	31.3409	30.9477	Burkholderia cenocepacia (strain ATCC BAA-245 / DSM 16553 / LMG 16656 / NCTC 13227 / J2315 / CF5610)	BCAL1485	ATP binding [GO:0005524];metal ion binding [GO:0046872];phenylalanine-tRNA ligase activity [GO:0004826];phenylalanyl-tRNA aminoacylation [GO:0006432];tRNA binding [GO:0000049];cytoplasm [GO:0005737]	phenylalanyl-tRNA aminoacylation [GO:0006432]	metal ion binding [GO:0046872];phenylalanine-tRNA ligase activity [GO:0004826];tRNA binding [GO:0000049];ATP binding [GO:0005524]	cytoplasm [GO:0005737]							26	19	13	15	18	26	26	23	23	26	16	19	28	13
26.5614	26.3152	26.5024	26.454	26.4761	26.8256	26.6378	26.6426	26.5459	26.8959	26.6314	26.6127	26.4316	26.4956	26.2195	26.3712	26.548	26.2668	26.1694	26.706	26.8367	26.6693	26.5891	27.7531	Burkholderia cenocepacia (strain ATCC BAA-245 / DSM 16553 / LMG 16656 / NCTC 13227 / J2315 / CF5610)	BCAL1505	ribosomal small subunit biogenesis [GO:0042274];cytoplasm [GO:0005737]	ribosomal small subunit biogenesis [GO:0042274]		cytoplasm [GO:0005737]							2	6	3	5	4	4	3	2	2	2	2	5	5	2
33.47	33.484	33.5096	33.4135	33.5409	33.5333	33.4232	33.5472	33.5545	33.7326	33.6365	33.6256	33.5011	33.5546	33.1395	33.3366	33.3374	33.433	33.8246	33.5935	33.761	33.4863	33.8195	33.8648	Burkholderia cenocepacia (strain ATCC BAA-245 / DSM 16553 / LMG 16656 / NCTC 13227 / J2315 / CF5610)	BCAL1507	GTP binding [GO:0005525];GTPase activity [GO:0003924];translation initiation factor activity [GO:0003743];cytoplasm [GO:0005737]		GTP binding [GO:0005525];translation initiation factor activity [GO:0003743];GTPase activity [GO:0003924]	cytoplasm [GO:0005737]							86	71	78	72	83	71	78	92	73	85	76	95	82	74
29.7587	29.7275	29.7386	29.7281	29.6157	29.8004	29.7634	29.447	29.4716	29.6163	29.8863	29.786	29.6594	29.7116	29.7863	29.6906	29.6822	29.7684	29.4235	29.5257	29.4388	29.738	29.5715	28.6518	Burkholderia cenocepacia (strain ATCC BAA-245 / DSM 16553 / LMG 16656 / NCTC 13227 / J2315 / CF5610)	BCAL1508	rRNA processing [GO:0006364];cytoplasm [GO:0005737]	rRNA processing [GO:0006364]		cytoplasm [GO:0005737]							9	14	13	11	12	11	11	12	10	13	11	10	9	13
28.1709	28.3872	28.3879	28.1338	28.0143	28.3802	28.3185	28.1815	28.2892	28.3227	28.1894	28.1801	28.1645	28.4773	28.0443	28.0625	28.6428	28.4967	28.6617	28.6138	28.5348	28.5115	28.7734	28.7484	Burkholderia cenocepacia (strain ATCC BAA-245 / DSM 16553 / LMG 16656 / NCTC 13227 / J2315 / CF5610)	BCAL0466	methionyl-tRNA formyltransferase activity [GO:0004479]		methionyl-tRNA formyltransferase activity [GO:0004479]		+	ogcAB_no_rha_ogcAB_rha	+	ogcAB_Alt_no_rha_ogcAB_Alt_rha			10	7	9	9	11	7	9	11	7	10	11	9	10	8
28.1574	28.0421	27.9868	28.1064	28.289	27.6582	27.6012	28.3166	28.1266	28.2021	27.9868	28.1597	27.9061	28.4425	27.8957	27.9322	28.7705	28.3548	28.7219	28.6218	28.9599	28.4439	28.9102	29.1949	Burkholderia cenocepacia (strain ATCC BAA-245 / DSM 16553 / LMG 16656 / NCTC 13227 / J2315 / CF5610)	BCAL0468	metal ion binding [GO:0046872];metalloendopeptidase activity [GO:0004222];plasma membrane [GO:0005886];integral component of membrane [GO:0016021]		metalloendopeptidase activity [GO:0004222];metal ion binding [GO:0046872]	plasma membrane [GO:0005886];integral component of membrane [GO:0016021]			+	ogcAB_Alt_no_rha_ogcAB_Alt_rha			5	5	4	8	5	4	0	2	5	1	3	9	4	5
27.8181	27.6254	27.3549	27.6569	27.7416	27.3099	27.61	27.7807	27.2798	27.3189	27.4679	27.6249	27.3972	27.5138	27.7638	27.5137	27.5173	27.7243	27.5985	27.4539	27.688	27.412	27.5448	27.5873	Burkholderia cenocepacia (strain ATCC BAA-245 / DSM 16553 / LMG 16656 / NCTC 13227 / J2315 / CF5610)	BCAL0473	ligase activity [GO:0016874];metal ion binding [GO:0046872];queuosine biosynthetic process [GO:0008616];ATP binding [GO:0005524]	queuosine biosynthetic process [GO:0008616]	ligase activity [GO:0016874];metal ion binding [GO:0046872];ATP binding [GO:0005524]								6	8	2	3	8	3	5	7	6	8	4	6	5	3
29.5059	29.6948	29.8209	29.3659	29.8691	29.7378	29.6115	29.7875	29.5281	29.9162	29.5359	29.6695	29.756	29.6891	29.5341	29.6883	30.0148	29.5389	29.9061	29.9203	29.7855	29.5525	29.9051	30.175	Burkholderia cenocepacia (strain ATCC BAA-245 / DSM 16553 / LMG 16656 / NCTC 13227 / J2315 / CF5610)	BCAL0484	amidase activity [GO:0004040];ATP binding [GO:0005524];glutaminyl-tRNA synthase (glutamine-hydrolyzing) activity [GO:0050567];translation [GO:0006412];glutamyl-tRNA(Gln) amidotransferase complex [GO:0030956]	translation [GO:0006412]	ATP binding [GO:0005524];glutaminyl-tRNA synthase (glutamine-hydrolyzing) activity [GO:0050567];amidase activity [GO:0004040]	glutamyl-tRNA(Gln) amidotransferase complex [GO:0030956]							16	6	12	15	14	12	8	14	13	14	7	7	19	15
27.9558	28.0495	28.389	27.7512	27.8166	28.1155	27.8434	27.8994	27.941	28.1834	27.6476	27.8546	27.9851	28.1159	27.7269	27.7434	28.0485	27.7336	28.053	27.9544	27.8373	27.6145	27.9232	28.2755	Burkholderia cenocepacia (strain ATCC BAA-245 / DSM 16553 / LMG 16656 / NCTC 13227 / J2315 / CF5610)	BCAL0485	carbon-nitrogen ligase activity, with glutamine as amido-N-donor [GO:0016884];translation [GO:0006412]";"ATP binding [GO:0005524]	translation [GO:0006412]	carbon-nitrogen ligase activity, with glutamine as amido-N-donor [GO:0016884]";"ATP binding [GO:0005524]								9	10	7	9	12	16	13	14	13	12	14	3	8	8
29.1144	28.9332	29.1751	29.0427	29.2796	29.3051	29.2998	29.2566	29.2122	29.2199	29.2637	28.9905	29.0395	28.9357	28.993	28.9731	29.1284	28.9597	28.8316	28.9496	28.9869	28.9573	28.9584	29.1989	Burkholderia cenocepacia (strain ATCC BAA-245 / DSM 16553 / LMG 16656 / NCTC 13227 / J2315 / CF5610)	BCAL0493	homoserine O-acetyltransferase activity [GO:0004414];homoserine O-succinyltransferase activity [GO:0008899];methionine biosynthetic process [GO:0009086];cytoplasm [GO:0005737]	methionine biosynthetic process [GO:0009086]	homoserine O-succinyltransferase activity [GO:0008899];homoserine O-acetyltransferase activity [GO:0004414]	cytoplasm [GO:0005737]	+	ogcAB_no_rha_ogcAB_rha					10	8	9	16	11	14	10	10	10	10	8	10	14	9
31.6188	31.7548	31.829	31.7104	31.7312	31.6245	31.6276	32.0022	31.6134	31.5065	31.7581	31.8367	31.5596	31.5354	31.7268	31.6136	31.5587	31.7533	31.5516	31.6748	31.4612	31.7196	31.6122	31.3623	Burkholderia cenocepacia (strain ATCC BAA-245 / DSM 16553 / LMG 16656 / NCTC 13227 / J2315 / CF5610)	BCAL0496	acetylglutamate kinase activity [GO:0003991];arginine biosynthetic process [GO:0006526];ATP binding [GO:0005524];cytoplasm [GO:0005737]	arginine biosynthetic process [GO:0006526]	ATP binding [GO:0005524];acetylglutamate kinase activity [GO:0003991]	cytoplasm [GO:0005737]							34	31	36	36	34	32	32	33	32	30	31	42	27	38
30.2378	30.1098	30.0877	30.1297	29.8965	29.8483	29.7436	30.0117	29.762	30.0899	30.0233	29.956	30.2577	30.2592	29.9245	30.0956	30.794	30.703	31.1057	31.0209	31.0167	30.7028	31.2125	31.5008	Burkholderia cenocepacia (strain ATCC BAA-245 / DSM 16553 / LMG 16656 / NCTC 13227 / J2315 / CF5610)	BCAL0500	ATP binding [GO:0005524];ATPase activity [GO:0016887];peptidase activity, acting on L-amino acid peptides [GO:0070011]";"HslUV protease complex [GO:0009376]		ATP binding [GO:0005524];peptidase activity, acting on L-amino acid peptides [GO:0070011]";"ATPase activity [GO:0016887]	HslUV protease complex [GO:0009376]	+	ogcAB_no_rha_ogcAB_rha	+	ogcAB_Alt_no_rha_ogcAB_Alt_rha			74	49	59	64	61	58	64	65	65	61	54	57	80	67
28.7669	28.8602	29.0684	28.9461	28.3952	28.6718	28.7321	28.5124	28.7224	28.4914	28.9184	28.7459	29.1728	28.6445	28.9136	29.0635	28.9452	29.377	29.2801	29.4312	29.3927	29.7186	29.5327	29.4859	Burkholderia cenocepacia (strain ATCC BAA-245 / DSM 16553 / LMG 16656 / NCTC 13227 / J2315 / CF5610)	BCAL0501	metal ion binding [GO:0046872];proteasome core complex [GO:0005839];proteolysis involved in cellular protein catabolic process [GO:0051603];threonine-type endopeptidase activity [GO:0004298];HslUV protease complex [GO:0009376]	proteolysis involved in cellular protein catabolic process [GO:0051603]	threonine-type endopeptidase activity [GO:0004298];metal ion binding [GO:0046872]	proteasome core complex [GO:0005839];HslUV protease complex [GO:0009376]	+	ogcAB_no_rha_ogcAB_rha	+	ogcAB_Alt_no_rha_ogcAB_Alt_rha			10	23	15	24	10	11	21	18	15	12	16	21	18	19
32.0827	32.2723	32.3292	32.2675	32.2628	32.3397	32.33	32.2627	32.3172	32.4226	32.4035	32.4035	32.2084	32.2237	31.9556	32.1271	32.042	32.006	32.2474	32.1594	32.2214	32.1089	32.1462	32.2962	Burkholderia cenocepacia (strain ATCC BAA-245 / DSM 16553 / LMG 16656 / NCTC 13227 / J2315 / CF5610)	BCAL0509	ATP binding [GO:0005524];metal ion binding [GO:0046872];methionine adenosyltransferase activity [GO:0004478];one-carbon metabolic process [GO:0006730];S-adenosylmethionine biosynthetic process [GO:0006556];cytoplasm [GO:0005737]	S-adenosylmethionine biosynthetic process [GO:0006556];one-carbon metabolic process [GO:0006730]	metal ion binding [GO:0046872];methionine adenosyltransferase activity [GO:0004478];ATP binding [GO:0005524]	cytoplasm [GO:0005737]			+	ogcAB_Alt_no_rha_ogcAB_Alt_rha			63	65	55	65	65	65	67	50	57	59	67	63	67	59
28.0411	28.3876	28.5974	28.0143	28.5715	28.5632	28.312	28.9921	28.5301	28.8472	28.1928	28.4652	28.6414	28.6844	28.3399	28.389	28.7294	28.1954	28.8107	28.82	28.8189	28.1602	28.7534	29.123	Burkholderia cenocepacia (strain ATCC BAA-245 / DSM 16553 / LMG 16656 / NCTC 13227 / J2315 / CF5610)	BCAL1556	pentose-phosphate shunt, non-oxidative branch [GO:0009052]";"ribose-5-phosphate isomerase activity [GO:0004751]	pentose-phosphate shunt, non-oxidative branch [GO:0009052]	ribose-5-phosphate isomerase activity [GO:0004751]								9	10	6	9	10	4	8	9	6	10	11	10	10	7
29.9329	29.6545	29.8385	29.7752	29.9468	29.6758	29.8001	29.5056	29.5274	29.6532	29.8754	29.8696	29.7646	29.7759	30.0014	29.8994	29.891	30.0717	29.9113	29.7708	29.6073	29.9451	29.7387	29.7363	Burkholderia cenocepacia (strain ATCC BAA-245 / DSM 16553 / LMG 16656 / NCTC 13227 / J2315 / CF5610)	BCAL2630	peptidyl-pyrromethane cofactor linkage [GO:0018160];protoporphyrinogen IX biosynthetic process [GO:0006782];hydroxymethylbilane synthase activity [GO:0004418]	protoporphyrinogen IX biosynthetic process [GO:0006782];peptidyl-pyrromethane cofactor linkage [GO:0018160]	hydroxymethylbilane synthase activity [GO:0004418]								15	10	11	13	8	6	9	6	6	10	11	11	11	12
28.6814	29.323	29.6857	29.3703	28.9828	29.4365	29.3236	29.3236	29.1805	29.4402	29.1261	29.2028	29.2684	29.2992	29.4017	29.2776	29.2421	29.1486	29.4684	29.2416	29.1663	29.1687	29.3969	29.2022	Burkholderia cenocepacia (strain ATCC BAA-245 / DSM 16553 / LMG 16656 / NCTC 13227 / J2315 / CF5610)	BCAL2638	arginine biosynthetic process via ornithine [GO:0042450];argininosuccinate lyase activity [GO:0004056];cytoplasm [GO:0005737]	arginine biosynthetic process via ornithine [GO:0042450]	argininosuccinate lyase activity [GO:0004056]	cytoplasm [GO:0005737]							14	26	21	21	18	20	13	17	12	19	29	16	24	17
25.7641	NaN	NaN	26.1663	26.2927	26.29	NaN	26.7473	26.5608	26.833	NaN	26.3327	NaN	26.3783	NaN	NaN	26.7196	NaN	NaN	NaN	26.7919	NaN	26.9522	27.3414	Burkholderia cenocepacia (strain ATCC BAA-245 / DSM 16553 / LMG 16656 / NCTC 13227 / J2315 / CF5610)	BCAL2642	dUMP biosynthetic process [GO:0006226];dUTP biosynthetic process [GO:0006229];dCTP deaminase activity [GO:0008829]	dUTP biosynthetic process [GO:0006229];dUMP biosynthetic process [GO:0006226]	dCTP deaminase activity [GO:0008829]								1	1	1	2	1	1	2	3	2	2	1	2	1	4
30.2574	30.3806	30.5934	30.3535	30.2941	30.2129	30.1608	30.1598	30.2424	30.3702	30.5135	30.4394	30.4544	30.45	30.5691	30.6464	30.7167	30.7985	30.4238	30.519	30.3519	30.7036	30.3619	30.2597	Burkholderia cenocepacia (strain ATCC BAA-245 / DSM 16553 / LMG 16656 / NCTC 13227 / J2315 / CF5610)	BCAL2646	ATP binding [GO:0005524];metal ion binding [GO:0046872];methionine-tRNA ligase activity [GO:0004825];methionyl-tRNA aminoacylation [GO:0006431];tRNA binding [GO:0000049];cytoplasm [GO:0005737]	methionyl-tRNA aminoacylation [GO:0006431]	metal ion binding [GO:0046872];methionine-tRNA ligase activity [GO:0004825];tRNA binding [GO:0000049];ATP binding [GO:0005524]	cytoplasm [GO:0005737]	+	ogcAB_no_rha_ogcAB_rha					26	36	37	40	27	25	32	27	26	31	34	38	24	33
28.7482	28.4961	28.6158	28.7145	28.8095	28.8403	28.7302	28.6983	28.7912	28.6776	28.6557	28.464	29.2067	28.5167	29.0372	29.2006	28.1301	29.0556	28.8385	28.8211	28.8465	29.0599	29.0281	28.5068	Burkholderia cenocepacia (strain ATCC BAA-245 / DSM 16553 / LMG 16656 / NCTC 13227 / J2315 / CF5610)	BCAL2651	ATP binding [GO:0005524];pantoate-beta-alanine ligase activity [GO:0004592];pantothenate biosynthetic process [GO:0015940];cytoplasm [GO:0005737]	pantothenate biosynthetic process [GO:0015940]	pantoate-beta-alanine ligase activity [GO:0004592];ATP binding [GO:0005524]	cytoplasm [GO:0005737]							10	8	10	11	9	8	6	16	11	11	7	6	11	8
26.565	25.9118	25.8865	25.6092	25.3118	25.7348	NaN	25.9597	23.1296	25.6707	25.1318	25.0313	25.9264	26.0427	25.9734	26.0096	24.1233	25.8028	25.3505	25.6884	NaN	25.5078	25.9208	NaN	Burkholderia cenocepacia (strain ATCC BAA-245 / DSM 16553 / LMG 16656 / NCTC 13227 / J2315 / CF5610)	BCAL2670	lipoprotein biosynthetic process [GO:0042158];plasma membrane [GO:0005886];protein lipoylation [GO:0009249]";transferase activity, transferring glycosyl groups [GO:0016757];"integral component of membrane [GO:0016021]	protein lipoylation [GO:0009249];lipoprotein biosynthetic process [GO:0042158]	transferase activity, transferring glycosyl groups [GO:0016757]	plasma membrane [GO:0005886];integral component of membrane [GO:0016021]							5	8	10	6	3	6	3	3	2	1	4	5	3	7
28.649	28.7772	28.8876	28.7079	28.6783	28.7795	28.3174	28.7895	28.7815	28.8172	28.4622	28.6044	28.7643	28.8804	28.5953	28.7987	28.7113	28.664	28.6086	28.7081	28.3908	28.5161	28.5934	27.9956	Burkholderia cenocepacia (strain ATCC BAA-245 / DSM 16553 / LMG 16656 / NCTC 13227 / J2315 / CF5610)	BCAL2676	aminopeptidase activity [GO:0004177];manganese ion binding [GO:0030145];metalloexopeptidase activity [GO:0008235];cytoplasm [GO:0005737]		manganese ion binding [GO:0030145];metalloexopeptidase activity [GO:0008235];aminopeptidase activity [GO:0004177]	cytoplasm [GO:0005737]							9	16	16	14	11	13	17	14	17	15	14	15	12	15
NaN	28.3493	28.8777	28.0071	27.6704	NaN	NaN	NaN	NaN	29.35	28.8592	28.773	NaN	27.8084	29.1066	26.9519	27.5214	28.2575	28.9185	28.6972	29.2939	28.0215	29.097	29.0862	Burkholderia cenocepacia (strain ATCC BAA-245 / DSM 16553 / LMG 16656 / NCTC 13227 / J2315 / CF5610)	BCAL0558	ATP:3'-cytidine-cytidine-tRNA adenylyltransferase activity [GO:0052929];CTP:3'-cytidine-tRNA cytidylyltransferase activity [GO:0052928];CTP:tRNA cytidylyltransferase activity [GO:0052927];hydrolase activity [GO:0016787];metal ion binding [GO:0046872];RNA binding [GO:0003723];RNA repair [GO:0042245];tRNA 3'-terminal CCA addition [GO:0001680];ATP binding [GO:0005524]	tRNA 3'-terminal CCA addition [GO:0001680];RNA repair [GO:0042245]	ATP binding [GO:0005524];CTP:3'-cytidine-tRNA cytidylyltransferase activity [GO:0052928];CTP:tRNA cytidylyltransferase activity [GO:0052927];hydrolase activity [GO:0016787];metal ion binding [GO:0046872];RNA binding [GO:0003723];ATP:3'-cytidine-cytidine-tRNA adenylyltransferase activity [GO:0052929]								5	10	3	3	6	4	4	4	2	5	6	4	3	3
NaN	NaN	NaN	NaN	NaN	NaN	NaN	NaN	NaN	26.3086	25.6799	25.8426	NaN	NaN	NaN	24.3764	NaN	25.4797	NaN	NaN	NaN	25.2149	NaN	NaN	Burkholderia cenocepacia (strain ATCC BAA-245 / DSM 16553 / LMG 16656 / NCTC 13227 / J2315 / CF5610)	BCAL0570	bacterial-type flagellum-dependent cell motility [GO:0071973]";cell outer membrane [GO:0009279];motor activity [GO:0003774];"bacterial-type flagellum basal body, distal rod, L ring [GO:0009427]	bacterial-type flagellum-dependent cell motility [GO:0071973]	motor activity [GO:0003774]	cell outer membrane [GO:0009279]";"bacterial-type flagellum basal body, distal rod, L ring [GO:0009427]							0	0	0	0	0	0	0	0	0	1	0	4	0	2
29.3887	29.0103	29.4951	29.1518	29.4527	29.5829	29.6573	29.8323	29.4464	29.7185	29.2303	29.0265	29.676	29.3149	28.9663	29.009	29.4463	28.8004	29.5301	29.8325	30.0593	29.3436	29.7964	30.0823	Burkholderia cenocepacia (strain ATCC BAA-245 / DSM 16553 / LMG 16656 / NCTC 13227 / J2315 / CF5610)	BCAL1611	'de novo' pyrimidine nucleobase biosynthetic process [GO:0006207];'de novo' UMP biosynthetic process [GO:0044205];dihydroorotate dehydrogenase activity [GO:0004152];plasma membrane [GO:0005886];cytoplasm [GO:0005737]	'de novo' UMP biosynthetic process [GO:0044205];'de novo' pyrimidine nucleobase biosynthetic process [GO:0006207]	dihydroorotate dehydrogenase activity [GO:0004152]	plasma membrane [GO:0005886];cytoplasm [GO:0005737]							9	14	12	12	7	7	9	6	10	12	15	12	10	10
28.9142	28.7987	28.4178	28.5159	28.9123	28.5865	28.5538	28.9453	28.3311	28.5251	28.3767	28.057	29.5347	28.2235	28.8134	28.2863	28.5126	28.6489	28.6169	28.7003	29.5676	28.6304	28.5142	27.7553	Burkholderia cenocepacia (strain ATCC BAA-245 / DSM 16553 / LMG 16656 / NCTC 13227 / J2315 / CF5610)	BCAL1615											5	2	4	4	3	5	4	7	3	3	2	6	7	5
28.2402	27.7833	28.0544	28.1673	27.9656	27.9325	28.1462	28.5293	28.0484	28.2211	27.9807	28.1154	28.0637	27.6396	28.0148	27.7653	27.0975	27.8123	28.0867	28.2541	28.1381	27.9881	28.0349	28.3801	Burkholderia cenocepacia (strain ATCC BAA-245 / DSM 16553 / LMG 16656 / NCTC 13227 / J2315 / CF5610)	BCAL1651	DNA repair [GO:0006281];DNA replication [GO:0006260];negative regulation of transcription, DNA-templated [GO:0045892];serine-type endopeptidase activity [GO:0004252];SOS response [GO:0009432];transcription, DNA-templated [GO:0006351]";"DNA binding [GO:0003677]	DNA replication [GO:0006260];negative regulation of transcription, DNA-templated [GO:0045892];SOS response [GO:0009432];transcription, DNA-templated [GO:0006351]";"DNA repair [GO:0006281]	serine-type endopeptidase activity [GO:0004252];DNA binding [GO:0003677]								5	5	6	3	3	6	3	5	5	6	5	8	4	3
30.333	29.781	29.5657	30.376	30.0743	30.0215	30.0745	30.6796	30.2487	30.1636	29.695	31.0794	30.5096	30.1806	30.0516	29.3353	30.3015	29.636	30.6854	30.8188	31.5224	30.2869	30.9977	31.4109	Burkholderia cenocepacia (strain ATCC BAA-245 / DSM 16553 / LMG 16656 / NCTC 13227 / J2315 / CF5610)	BCAL2714	structural constituent of ribosome [GO:0003735];translation [GO:0006412];ribosome [GO:0005840]	translation [GO:0006412]	structural constituent of ribosome [GO:0003735]	ribosome [GO:0005840]							21	16	17	26	18	22	23	20	15	20	18	25	21	22
31.9509	31.8438	31.817	32.1573	31.9361	31.6957	31.6304	31.6519	31.6727	31.9871	32.3679	32.3896	31.4422	32.0346	31.6856	31.7867	31.6069	31.931	31.8162	31.6095	31.7873	31.8885	32.0372	32.0504	Burkholderia cenocepacia (strain ATCC BAA-245 / DSM 16553 / LMG 16656 / NCTC 13227 / J2315 / CF5610)	BCAL2715	structural constituent of ribosome [GO:0003735];translation [GO:0006412];ribosome [GO:0005840]	translation [GO:0006412]	structural constituent of ribosome [GO:0003735]	ribosome [GO:0005840]							17	12	12	15	15	11	12	11	10	15	16	15	13	19
30.7997	30.7059	30.8112	30.7901	30.7317	30.6791	30.7291	30.7336	30.6435	30.7407	30.7956	30.6673	30.8022	30.666	30.8193	30.6847	30.4986	30.716	30.7694	30.8183	30.6796	30.7055	30.7368	30.9026	Burkholderia cenocepacia (strain ATCC BAA-245 / DSM 16553 / LMG 16656 / NCTC 13227 / J2315 / CF5610)	BCAL2724	aminoacyl-tRNA editing activity [GO:0002161];ATP binding [GO:0005524];isoleucine-tRNA ligase activity [GO:0004822];isoleucyl-tRNA aminoacylation [GO:0006428];metal ion binding [GO:0046872];tRNA binding [GO:0000049];cytoplasm [GO:0005737]	isoleucyl-tRNA aminoacylation [GO:0006428]	ATP binding [GO:0005524];isoleucine-tRNA ligase activity [GO:0004822];metal ion binding [GO:0046872];tRNA binding [GO:0000049];aminoacyl-tRNA editing activity [GO:0002161]	cytoplasm [GO:0005737]							42	46	48	50	47	48	41	50	43	57	51	56	49	41
30.2385	29.1317	29.9793	29.6695	29.7535	30.3281	30.2664	30.1615	30.1403	30.2101	29.8571	29.3436	29.8856	29.292	29.5515	28.8311	28.7597	29.3846	30.1781	30.2533	30.3737	30.038	30.2894	30.3322	Burkholderia cenocepacia (strain ATCC BAA-245 / DSM 16553 / LMG 16656 / NCTC 13227 / J2315 / CF5610)	BCAL0612	cell morphogenesis [GO:0000902];cell wall organization [GO:0071555];glucosamine-1-phosphate N-acetyltransferase activity [GO:0019134];lipid A biosynthetic process [GO:0009245];lipopolysaccharide biosynthetic process [GO:0009103];magnesium ion binding [GO:0000287];peptidoglycan biosynthetic process [GO:0009252];regulation of cell shape [GO:0008360];UDP-N-acetylglucosamine biosynthetic process [GO:…	cell wall organization [GO:0071555];lipid A biosynthetic process [GO:0009245];lipopolysaccharide biosynthetic process [GO:0009103];peptidoglycan biosynthetic process [GO:0009252];regulation of cell shape [GO:0008360];UDP-N-acetylglucosamine biosynthetic process [GO:0006048];cell morphogenesis [GO:0000902]	magnesium ion binding [GO:0000287];UDP-N-acetylglucosamine diphosphorylase activity [GO:0003977];glucosamine-1-phosphate N-acetyltransferase activity [GO:0019134]	cytoplasm [GO:0005737]							5	7	6	7	6	5	5	6	7	7	5	9	5	5
26.7843	26.9851	27.5402	27.1386	27.0673	27.6086	27.453	27.5881	27.393	27.5222	27.1178	27.3599	27.0923	26.7922	26.8659	26.4943	26.8388	26.09	26.502	26.5986	26.8566	26.7076	26.9851	27.8582	Burkholderia cenocepacia (strain ATCC BAA-245 / DSM 16553 / LMG 16656 / NCTC 13227 / J2315 / CF5610)	BCAL2759	lipid A biosynthetic process [GO:0009245];tetraacyldisaccharide 4'-kinase activity [GO:0009029];ATP binding [GO:0005524]	lipid A biosynthetic process [GO:0009245]	tetraacyldisaccharide 4'-kinase activity [GO:0009029];ATP binding [GO:0005524]		+	ogcAB_no_rha_ogcAB_rha					7	7	6	6	6	10	10	11	9	9	6	7	7	7
25.7035	25.7404	25.7555	25.817	25.4976	25.9858	25.9769	25.9628	25.9884	25.9772	26.2224	25.8777	26.0485	25.3699	25.8297	25.8327	24.9016	NaN	25.7691	25.4617	25.401	25.9022	26.0677	26.2078	Burkholderia cenocepacia (strain ATCC BAA-245 / DSM 16553 / LMG 16656 / NCTC 13227 / J2315 / CF5610)	BCAL2760											4	4	5	4	6	6	6	7	5	5	7	5	7	6
28.5348	28.9074	28.8875	28.8646	28.755	28.9911	28.7535	28.8862	28.9515	28.7072	28.9444	29.0135	28.9498	29.0995	29.0861	29.0287	29.0745	28.7972	28.7785	28.526	28.7668	29.0244	28.6273	28.7494	Burkholderia cenocepacia (strain ATCC BAA-245 / DSM 16553 / LMG 16656 / NCTC 13227 / J2315 / CF5610)	BCAL2761	3-deoxy-manno-octulosonate cytidylyltransferase activity [GO:0008690];CMP-keto-3-deoxy-D-manno-octulosonic acid biosynthetic process [GO:0033468];lipopolysaccharide biosynthetic process [GO:0009103];cytoplasm [GO:0005737]	lipopolysaccharide biosynthetic process [GO:0009103];CMP-keto-3-deoxy-D-manno-octulosonic acid biosynthetic process [GO:0033468]	3-deoxy-manno-octulosonate cytidylyltransferase activity [GO:0008690]	cytoplasm [GO:0005737]							10	11	10	12	9	13	8	14	8	12	9	14	9	16
30.8241	30.6884	30.8785	30.6366	30.3873	30.6145	30.6988	30.8433	30.6204	30.864	30.4451	30.6801	30.5403	30.4472	30.5737	30.3335	30.6769	30.4933	30.6464	30.735	30.6441	30.5958	30.6639	30.7134	Burkholderia cenocepacia (strain ATCC BAA-245 / DSM 16553 / LMG 16656 / NCTC 13227 / J2315 / CF5610)	BCAL2762	adenylate kinase activity [GO:0004017];AMP salvage [GO:0044209];ATP binding [GO:0005524];cytoplasm [GO:0005737]	AMP salvage [GO:0044209]	ATP binding [GO:0005524];adenylate kinase activity [GO:0004017]	cytoplasm [GO:0005737]							15	15	18	26	16	14	19	23	18	21	23	16	25	24
23.8305	24.8721	NaN	NaN	24.3879	NaN	24.424	NaN	24.3794	24.2727	NaN	NaN	NaN	NaN	NaN	NaN	23.8975	24.1794	NaN	NaN	24.4058	24.2719	24.7684	24.1821	Burkholderia cenocepacia (strain ATCC BAA-245 / DSM 16553 / LMG 16656 / NCTC 13227 / J2315 / CF5610)	BCAL2765	rRNA binding [GO:0019843];structural constituent of ribosome [GO:0003735];translation [GO:0006412];ribosome [GO:0005840]	translation [GO:0006412]	structural constituent of ribosome [GO:0003735];rRNA binding [GO:0019843]	ribosome [GO:0005840]							1	3	0	1	3	2	3	1	2	2	1	1	1	0
30.0338	29.5364	29.6266	29.5276	29.8529	29.7709	29.3766	29.4907	29.6169	29.6938	29.4397	29.3167	29.7615	29.8241	29.6054	29.3857	29.3972	30.034	29.9346	29.9015	29.9687	29.6449	29.6528	29.5696	Burkholderia cenocepacia (strain ATCC BAA-245 / DSM 16553 / LMG 16656 / NCTC 13227 / J2315 / CF5610)	BCAL2767	amino acid binding [GO:0016597];arginine catabolic process to ornithine [GO:0019547];ornithine carbamoyltransferase activity [GO:0004585];cytoplasm [GO:0005737]	arginine catabolic process to ornithine [GO:0019547]	ornithine carbamoyltransferase activity [GO:0004585];amino acid binding [GO:0016597]	cytoplasm [GO:0005737]							34	33	34	31	34	30	34	30	28	36	36	32	34	42
24.7908	NaN	NaN	24.7075	NaN	NaN	24.4405	NaN	23.8966	NaN	24.177	24.5915	24.4773	23.7544	NaN	NaN	24.1672	NaN	NaN	24.1023	NaN	NaN	NaN	NaN	Burkholderia cenocepacia (strain ATCC BAA-245 / DSM 16553 / LMG 16656 / NCTC 13227 / J2315 / CF5610)	BCAL2769											7	1	0	5	2	1	3	0	5	0	1	1	3	2
31.2249	31.314	31.4268	31.5684	31.3224	31.489	31.4544	31.9216	31.4546	31.6586	31.2165	31.1866	30.8984	31.236	30.7436	31.0499	31.4455	31.2472	31.1557	31.2682	31.0876	31.1753	31.4077	32.0002	Burkholderia cenocepacia (strain ATCC BAA-245 / DSM 16553 / LMG 16656 / NCTC 13227 / J2315 / CF5610)	BCAL2782	pyridoxamine-phosphate oxidase activity [GO:0004733];pyridoxine biosynthetic process [GO:0008615];FMN binding [GO:0010181]	pyridoxine biosynthetic process [GO:0008615]	pyridoxamine-phosphate oxidase activity [GO:0004733];FMN binding [GO:0010181]								19	22	15	16	20	22	18	24	18	22	19	18	22	17
30.18	30.0154	29.8212	29.8979	30.1097	29.9639	30.1222	30.2468	30.42	30.1802	29.8922	30.1994	29.9365	29.8338	29.7763	29.8461	29.6174	29.5659	29.5666	29.7966	29.8798	29.4638	29.8252	29.8024	Burkholderia cenocepacia (strain ATCC BAA-245 / DSM 16553 / LMG 16656 / NCTC 13227 / J2315 / CF5610)	BCAL2790	anthranilate metabolic process [GO:0043420];formamidase activity [GO:0004328];tryptophan catabolic process to kynurenine [GO:0019441];arylformamidase activity [GO:0004061]	tryptophan catabolic process to kynurenine [GO:0019441];anthranilate metabolic process [GO:0043420]	formamidase activity [GO:0004328];arylformamidase activity [GO:0004061]		+	ogcAB_no_rha_ogcAB_rha					9	8	9	7	13	13	9	8	10	12	10	7	15	7
28.9465	28.7172	28.5902	28.6612	28.7728	28.9854	28.8822	29.1015	28.6404	28.6334	28.3223	28.3042	28.8566	28.4652	28.7788	28.9053	28.2708	28.6096	28.0073	28.6306	28.1585	28.1758	28.4043	27.8793	Burkholderia cenocepacia (strain ATCC BAA-245 / DSM 16553 / LMG 16656 / NCTC 13227 / J2315 / CF5610)	BCAL2792	metal ion binding [GO:0046872];protein homotetramerization [GO:0051289];tryptophan 2,3-dioxygenase activity [GO:0004833];tryptophan catabolic process to kynurenine [GO:0019441]";"heme binding [GO:0020037]	tryptophan catabolic process to kynurenine [GO:0019441];protein homotetramerization [GO:0051289]	metal ion binding [GO:0046872];tryptophan 2,3-dioxygenase activity [GO:0004833]";"heme binding [GO:0020037]								29	15	14	12	25	16	26	28	19	23	16	18	23	11
NaN	25.8163	26.5467	26.2645	26.7993	NaN	27.0115	26.4035	NaN	26.8728	26.9537	26.9312	26.3535	26.4433	26.3545	26.3801	NaN	26.8254	26.9663	26.5992	26.9062	27.01	26.8532	26.7707	Burkholderia cenocepacia (strain ATCC BAA-245 / DSM 16553 / LMG 16656 / NCTC 13227 / J2315 / CF5610)	BCAL0666	biotin biosynthetic process [GO:0009102];pyridoxal phosphate binding [GO:0030170];8-amino-7-oxononanoate synthase activity [GO:0008710]	biotin biosynthetic process [GO:0009102]	pyridoxal phosphate binding [GO:0030170];8-amino-7-oxononanoate synthase activity [GO:0008710]								0	3	3	2	0	0	2	2	0	1	3	3	0	3
30.8274	31.14	31.0957	30.8963	31.0498	31.0835	31.0839	31.1691	31.136	31.0411	31.0776	31.1844	30.9887	31.0549	30.9577	30.8761	30.8802	31.1018	31.0362	30.9813	30.9869	30.8839	30.9942	30.8348	Burkholderia cenocepacia (strain ATCC BAA-245 / DSM 16553 / LMG 16656 / NCTC 13227 / J2315 / CF5610)	BCAL0679	arginine-tRNA ligase activity [GO:0004814];arginyl-tRNA aminoacylation [GO:0006420];ATP binding [GO:0005524];cytoplasm [GO:0005737]	arginyl-tRNA aminoacylation [GO:0006420]	ATP binding [GO:0005524];arginine-tRNA ligase activity [GO:0004814]	cytoplasm [GO:0005737]							29	36	33	30	37	35	39	33	38	36	35	41	37	45
26.1098	25.5383	NaN	NaN	25.5587	25.4235	25.4469	25.6776	25.4971	24.7477	25.5376	NaN	25.2219	NaN	NaN	NaN	25.6349	NaN	25.2517	25.1351	25.257	NaN	25.1228	25.3292	Burkholderia cenocepacia (strain ATCC BAA-245 / DSM 16553 / LMG 16656 / NCTC 13227 / J2315 / CF5610)	BCAL0693	ATP binding [GO:0005524];coenzyme A biosynthetic process [GO:0015937];pantothenate kinase activity [GO:0004594];cytoplasm [GO:0005737]	coenzyme A biosynthetic process [GO:0015937]	pantothenate kinase activity [GO:0004594];ATP binding [GO:0005524]	cytoplasm [GO:0005737]							6	3	2	1	3	3	4	2	4	3	3	1	4	2
31.5393	31.0499	31.0768	31.2734	31.3498	31.0125	31.1554	31.4189	31.0913	31.2561	31.2348	31.1012	31.2598	31.2449	31.3245	31.3722	31.4953	31.4878	31.3193	30.7133	31.3609	31.4221	31.4731	31.5106	Burkholderia cenocepacia (strain ATCC BAA-245 / DSM 16553 / LMG 16656 / NCTC 13227 / J2315 / CF5610)	BCAL0739	gluconeogenesis [GO:0006094];glycolytic process [GO:0006096];phosphoglycerate mutase activity [GO:0004619]	glycolytic process [GO:0006096];gluconeogenesis [GO:0006094]	phosphoglycerate mutase activity [GO:0004619]				+	ogcAB_Alt_no_rha_ogcAB_Alt_rha			13	22	12	26	23	17	21	17	11	16	18	16	12	16
NaN	28.3108	NaN	NaN	23.9367	NaN	NaN	NaN	NaN	NaN	28.6911	29.7846	29.2177	28.827	NaN	NaN	29.1032	28.4591	NaN	26.7157	NaN	28.5622	NaN	28.7257	Burkholderia cenocepacia (strain ATCC BAA-245 / DSM 16553 / LMG 16656 / NCTC 13227 / J2315 / CF5610)	BCAL0742	protein tetramerization [GO:0051262];protein transport [GO:0015031];unfolded protein binding [GO:0051082];cytoplasm [GO:0005737]	protein transport [GO:0015031];protein tetramerization [GO:0051262]	unfolded protein binding [GO:0051082]	cytoplasm [GO:0005737]							4	7	4	5	7	2	2	4	4	4	6	5	2	6
26.2239	26.0996	26.9056	26.3945	26.4224	26.7111	26.4647	26.7071	26.6396	26.6324	26.3143	25.9817	26.4948	26.3171	26.3665	26.3835	26.6143	26.6982	26.572	26.8342	26.6089	26.5751	26.4409	26.793	Burkholderia cenocepacia (strain ATCC BAA-245 / DSM 16553 / LMG 16656 / NCTC 13227 / J2315 / CF5610)	BCAL0743	carbohydrate metabolic process [GO:0005975];glycerol-3-phosphate catabolic process [GO:0046168];glycerol-3-phosphate dehydrogenase [NAD(P)+] activity [GO:0047952];glycerol-3-phosphate dehydrogenase [NAD+] activity [GO:0004367];glycerol-3-phosphate dehydrogenase [NADP+] activity [GO:0036439];glycerophospholipid metabolic process [GO:0006650];NAD binding [GO:0051287];phospholipid biosynthetic proce…	glycerol-3-phosphate catabolic process [GO:0046168];glycerophospholipid metabolic process [GO:0006650];phospholipid biosynthetic process [GO:0008654];carbohydrate metabolic process [GO:0005975]	glycerol-3-phosphate dehydrogenase [NAD+] activity [GO:0004367];glycerol-3-phosphate dehydrogenase [NADP+] activity [GO:0036439];NAD binding [GO:0051287];glycerol-3-phosphate dehydrogenase [NAD(P)+] activity [GO:0047952]	glycerol-3-phosphate dehydrogenase complex [GO:0009331]							4	10	9	7	5	5	8	5	6	6	9	8	11	9
30.4186	30.4928	30.5702	30.4584	30.3332	30.5137	30.3401	30.4418	30.3436	30.4901	30.4757	30.5122	30.3413	30.4329	30.4921	30.4918	30.4292	30.4876	30.349	30.4003	30.361	30.5155	30.5117	29.8311	Burkholderia cenocepacia (strain ATCC BAA-245 / DSM 16553 / LMG 16656 / NCTC 13227 / J2315 / CF5610)	BCAL1856	4 iron, 4 sulfur cluster binding [GO:0051539];metal ion binding [GO:0046872];peptidyl-L-beta-methylthioaspartic acid biosynthetic process from peptidyl-aspartic acid [GO:0018339];transferase activity [GO:0016740];tRNA modification [GO:0006400]";"cytoplasm [GO:0005737]	tRNA modification [GO:0006400];peptidyl-L-beta-methylthioaspartic acid biosynthetic process from peptidyl-aspartic acid [GO:0018339]	metal ion binding [GO:0046872];transferase activity [GO:0016740]";"4 iron, 4 sulfur cluster binding [GO:0051539]	cytoplasm [GO:0005737]							15	11	14	16	16	15	13	15	14	13	11	15	15	12
31.3531	31.1448	31.1776	30.9948	31.2288	30.6724	31.0536	31.5356	31.2524	31.3194	30.9285	31.1113	31.2282	31.2055	31.1394	30.9252	31.3662	31.0249	31.364	31.5064	31.4031	31.0198	31.3278	31.6308	Burkholderia cenocepacia (strain ATCC BAA-245 / DSM 16553 / LMG 16656 / NCTC 13227 / J2315 / CF5610)	BCAL1874	histidine biosynthetic process [GO:0000105];cytoplasm [GO:0005737]	histidine biosynthetic process [GO:0000105]		cytoplasm [GO:0005737]							14	20	20	12	19	17	17	17	16	21	13	13	21	13
29.285	29.2563	29.3774	29.1309	29.4178	29.3426	29.2313	29.5339	29.3076	29.4439	29.1904	29.444	29.5355	29.4409	29.4822	29.3197	29.624	29.3181	29.1705	29.2349	29.5859	29.3362	29.123	29.0407	Burkholderia cenocepacia (strain ATCC BAA-245 / DSM 16553 / LMG 16656 / NCTC 13227 / J2315 / CF5610)	BCAL2917											7	12	9	13	6	8	8	7	8	8	10	9	7	7
29.1211	29.5358	29.6941	28.9009	29.8339	29.3511	29.4101	30.0077	29.7248	30.0774	29.6434	29.9271	29.3952	29.8965	29.1361	29.2535	29.9677	29.2844	30.0389	29.0529	30.0978	29.6342	30.0948	29.8669	Burkholderia cenocepacia (strain ATCC BAA-245 / DSM 16553 / LMG 16656 / NCTC 13227 / J2315 / CF5610)	BCAL2925	structural constituent of ribosome [GO:0003735];translation [GO:0006412];ribosome [GO:0005840]	translation [GO:0006412]	structural constituent of ribosome [GO:0003735]	ribosome [GO:0005840]							9	9	9	8	5	6	4	10	7	7	9	8	8	8
26.7892	26.2366	26.2461	25.9729	26.5315	27.0308	26.777	27.1248	26.7435	26.8848	26.4136	26.3872	26.9935	26.0768	26.5237	26.1409	26.1341	26.4516	26.8707	27.0677	27.0539	26.6356	26.3401	27.0652	Burkholderia cenocepacia (strain ATCC BAA-245 / DSM 16553 / LMG 16656 / NCTC 13227 / J2315 / CF5610)	BCAL2926	tRNA (guanine(37)-N(1))-methyltransferase activity [GO:0052906];cytoplasm [GO:0005737]		tRNA (guanine(37)-N(1))-methyltransferase activity [GO:0052906]	cytoplasm [GO:0005737]							9	7	3	6	8	10	10	8	9	10	7	8	10	11
31.8036	31.5568	32.0084	31.5159	32.0451	32.2021	32.0805	32.7969	32.3077	32.5244	31.733	31.7802	32.2511	31.6326	31.1428	31.3729	31.5748	30.9681	32.4049	32.5209	32.9719	31.4752	32.801	33.0477	Burkholderia cenocepacia (strain ATCC BAA-245 / DSM 16553 / LMG 16656 / NCTC 13227 / J2315 / CF5610)	BCAL2928	structural constituent of ribosome [GO:0003735];translation [GO:0006412];ribosome [GO:0005840]	translation [GO:0006412]	structural constituent of ribosome [GO:0003735]	ribosome [GO:0005840]							4	1	3	5	6	5	5	6	4	4	7	7	3	5
30.2683	30.1621	29.7989	30.0142	30.195	30.1413	30.3088	30.2907	30.1802	30.0361	30.1468	30.3576	29.8246	29.682	29.9263	30.0677	29.9074	30.0882	29.8344	30.277	29.9798	29.8394	30.3442	30.479	Burkholderia cenocepacia (strain ATCC BAA-245 / DSM 16553 / LMG 16656 / NCTC 13227 / J2315 / CF5610)	BCAL2933	D-alanine catabolic process [GO:0055130];D-amino-acid dehydrogenase activity [GO:0008718]	D-alanine catabolic process [GO:0055130]	D-amino-acid dehydrogenase activity [GO:0008718]								33	26	22	24	27	35	29	33	29	25	26	33	29	25
29.0147	29.7048	29.9442	29.4346	29.1753	29.7291	29.6693	29.6685	29.4892	29.5256	29.4707	29.4055	29.5258	29.4631	29.5273	29.4773	29.126	29.2384	29.4234	29.508	29.3285	29.5277	29.3988	29.562	Burkholderia cenocepacia (strain ATCC BAA-245 / DSM 16553 / LMG 16656 / NCTC 13227 / J2315 / CF5610)	BCAL0795	ATP binding [GO:0005524];coenzyme A biosynthetic process [GO:0015937];pantetheine-phosphate adenylyltransferase activity [GO:0004595];cytoplasm [GO:0005737]	coenzyme A biosynthetic process [GO:0015937]	pantetheine-phosphate adenylyltransferase activity [GO:0004595];ATP binding [GO:0005524]	cytoplasm [GO:0005737]							6	9	10	9	8	9	6	11	9	11	7	7	6	11
28.5697	29.096	29.0326	29.1784	28.4473	29.0803	29.3559	28.6312	28.8173	28.7309	29.5205	29.3193	29.0578	29.1161	29.3999	29.5787	28.8396	29.0993	28.3072	29.0395	28.8678	29.2279	28.6483	28.947	Burkholderia cenocepacia (strain ATCC BAA-245 / DSM 16553 / LMG 16656 / NCTC 13227 / J2315 / CF5610)	BCAL0798	aminoacyl-tRNA hydrolase activity [GO:0004045];cytoplasm [GO:0005737]		aminoacyl-tRNA hydrolase activity [GO:0004045]	cytoplasm [GO:0005737]							12	8	7	6	11	6	9	5	13	5	8	5	6	4
30.0522	30.2429	30.2906	30.1166	29.9046	29.9479	30.1744	30.0522	29.8395	29.9892	29.9631	29.9473	30.2607	29.9648	30.4361	30.2762	29.9035	30.18	29.9791	30.0524	30.0501	30.255	30.0729	29.8387	Burkholderia cenocepacia (strain ATCC BAA-245 / DSM 16553 / LMG 16656 / NCTC 13227 / J2315 / CF5610)	BCAL0802	ATP binding [GO:0005524];isopentenyl diphosphate biosynthetic process, methylerythritol 4-phosphate pathway [GO:0019288];terpenoid biosynthetic process [GO:0016114]";"4-(cytidine 5'-diphospho)-2-C-methyl-D-erythritol kinase activity [GO:0050515]	terpenoid biosynthetic process [GO:0016114]";"isopentenyl diphosphate biosynthetic process, methylerythritol 4-phosphate pathway [GO:0019288]	ATP binding [GO:0005524];4-(cytidine 5'-diphospho)-2-C-methyl-D-erythritol kinase activity [GO:0050515]								13	17	16	16	15	18	19	15	12	17	16	15	16	17
25.8352	26.1912	26.3567	26.3061	25.7267	25.9172	26.0679	26.302	25.6508	25.9284	25.915	26.1786	26.0769	26.3595	NaN	26.2282	26.1966	26.3944	25.5501	26.2236	25.5649	26.2223	25.862	NaN	Burkholderia cenocepacia (strain ATCC BAA-245 / DSM 16553 / LMG 16656 / NCTC 13227 / J2315 / CF5610)	BCAL0805	base-excision repair [GO:0006284];DNA-(apurinic or apyrimidinic site) lyase activity [GO:0003906];nucleotide-excision repair [GO:0006289];oxidized purine nucleobase lesion DNA N-glycosylase activity [GO:0008534];zinc ion binding [GO:0008270];damaged DNA binding [GO:0003684]	nucleotide-excision repair [GO:0006289];base-excision repair [GO:0006284]	DNA-(apurinic or apyrimidinic site) lyase activity [GO:0003906];oxidized purine nucleobase lesion DNA N-glycosylase activity [GO:0008534];zinc ion binding [GO:0008270];damaged DNA binding [GO:0003684]								3	2	3	4	3	2	3	3	3	3	0	1	2	3
30.5537	29.9114	29.8336	29.8786	29.8046	30.1438	30.0178	30.3769	30.0514	29.6825	29.5845	29.8194	30.0022	29.6569	29.6171	29.6898	30.0829	29.7921	29.7531	30.199	30.2875	29.75	29.7686	30.34	Burkholderia cenocepacia (strain ATCC BAA-245 / DSM 16553 / LMG 16656 / NCTC 13227 / J2315 / CF5610)	BCAL0808	GTP binding [GO:0005525];ATP binding [GO:0005524]		GTP binding [GO:0005525];ATP binding [GO:0005524]								11	7	6	11	10	10	11	8	7	10	6	7	11	10
29.6306	29.9512	29.8934	30.0519	29.8431	29.8785	29.7487	29.9362	29.8411	29.682	29.6064	29.7108	29.3826	29.6996	29.4143	29.716	29.9958	30.1086	29.5855	29.8763	29.6696	29.8163	29.7123	29.9991	Burkholderia cenocepacia (strain ATCC BAA-245 / DSM 16553 / LMG 16656 / NCTC 13227 / J2315 / CF5610)	BCAL0809	ATP binding [GO:0005524];metal ion binding [GO:0046872];phosphorelay sensor kinase activity [GO:0000155];protein serine/threonine kinase activity [GO:0004674];regulation of carbohydrate metabolic process [GO:0006109];intracellular [GO:0005622]	regulation of carbohydrate metabolic process [GO:0006109]	metal ion binding [GO:0046872];phosphorelay sensor kinase activity [GO:0000155];protein serine/threonine kinase activity [GO:0004674];ATP binding [GO:0005524]	intracellular [GO:0005622]							11	16	13	19	11	12	12	11	11	12	17	17	13	12
34.8365	34.2728	34.5385	34.4311	34.5349	34.5646	34.2056	34.339	34.1954	33.7995	34.0153	34.1849	34.5959	34.4691	34.4924	34.308	35.0636	34.3746	34.4743	34.1888	34.4049	34.4752	33.7003	34.5249	Burkholderia cenocepacia (strain ATCC BAA-245 / DSM 16553 / LMG 16656 / NCTC 13227 / J2315 / CF5610)	BCAL1879	regulation of transcription, DNA-templated [GO:0006355]";"RNA binding [GO:0003723]	regulation of transcription, DNA-templated [GO:0006355]	RNA binding [GO:0003723]								41	56	47	53	56	41	46	53	49	49	45	43	49	49
29.887	29.6697	29.8264	29.7162	29.8158	29.7144	29.8007	29.8057	29.6702	29.8651	29.8614	29.8494	29.7382	29.4187	29.8975	29.7855	29.8145	29.8823	29.9696	29.9432	30.0674	29.9181	30.1103	29.9923	Burkholderia cenocepacia (strain ATCC BAA-245 / DSM 16553 / LMG 16656 / NCTC 13227 / J2315 / CF5610)	BCAL1880	ribosome biogenesis [GO:0042254];GTP binding [GO:0005525]	ribosome biogenesis [GO:0042254]	GTP binding [GO:0005525]								11	13	20	12	22	21	18	18	17	26	13	14	20	15
31.0257	31.3043	31.3102	31.1802	31.1662	31.0759	31.1193	31.3051	31.1695	31.329	31.2301	31.2027	31.1821	31.2156	31.0152	31.061	31.3188	31.0973	31.4431	31.2952	31.3702	31.0827	31.3611	31.3738	Burkholderia cenocepacia (strain ATCC BAA-245 / DSM 16553 / LMG 16656 / NCTC 13227 / J2315 / CF5610)	BCAL1883	ATP binding [GO:0005524];histidine-tRNA ligase activity [GO:0004821];histidyl-tRNA aminoacylation [GO:0006427];cytoplasm [GO:0005737]	histidyl-tRNA aminoacylation [GO:0006427]	histidine-tRNA ligase activity [GO:0004821];ATP binding [GO:0005524]	cytoplasm [GO:0005737]							31	34	33	39	37	32	31	33	27	26	27	32	27	39
30.7096	30.6427	30.7364	30.4929	30.6039	30.7056	30.8095	30.6744	30.5989	30.7355	30.5582	30.3706	30.8713	30.5316	30.4641	30.4965	30.4024	30.5541	30.6995	30.6715	30.6253	30.633	30.7719	30.8949	Burkholderia cenocepacia (strain ATCC BAA-245 / DSM 16553 / LMG 16656 / NCTC 13227 / J2315 / CF5610)	BCAL1884	4-hydroxy-3-methylbut-2-en-1-yl diphosphate synthase activity [GO:0046429];iron ion binding [GO:0005506];isopentenyl diphosphate biosynthetic process, methylerythritol 4-phosphate pathway [GO:0019288];terpenoid biosynthetic process [GO:0016114]";"4 iron, 4 sulfur cluster binding [GO:0051539]	terpenoid biosynthetic process [GO:0016114]";"isopentenyl diphosphate biosynthetic process, methylerythritol 4-phosphate pathway [GO:0019288]	4 iron, 4 sulfur cluster binding [GO:0051539];iron ion binding [GO:0005506]";"4-hydroxy-3-methylbut-2-en-1-yl diphosphate synthase activity [GO:0046429]								29	37	41	38	31	26	30	31	27	24	38	32	31	33
27.2601	27.0893	26.9532	26.8656	26.8972	27.1106	27.0555	27.1239	26.925	27.2588	27.2928	27.191	27.3161	27.0379	26.8214	26.9518	26.7921	27.32	27.0132	27.1042	27.248	27.0622	27.2857	26.6739	Burkholderia cenocepacia (strain ATCC BAA-245 / DSM 16553 / LMG 16656 / NCTC 13227 / J2315 / CF5610)	BCAL1886	4 iron, 4 sulfur cluster binding [GO:0051539];metal ion binding [GO:0046872];rRNA (adenine-C2-)-methyltransferase activity [GO:0070040];rRNA base methylation [GO:0070475];tRNA methylation [GO:0030488]";"cytoplasm [GO:0005737]	tRNA methylation [GO:0030488];rRNA base methylation [GO:0070475]	metal ion binding [GO:0046872];rRNA (adenine-C2-)-methyltransferase activity [GO:0070040]";"4 iron, 4 sulfur cluster binding [GO:0051539]	cytoplasm [GO:0005737]							6	4	4	4	6	7	6	2	4	8	6	4	6	5
34.1003	34.6941	35.3406	34.7479	34.5032	35.4573	35.4204	34.8948	34.8753	35.0484	34.453	34.5622	34.1436	35.0024	34.411	34.1407	34.2311	34.5158	34.7984	34.9311	33.8454	34.4818	34.9846	34.8931	Burkholderia cenocepacia (strain ATCC BAA-245 / DSM 16553 / LMG 16656 / NCTC 13227 / J2315 / CF5610)	BCAL1887	ATP binding [GO:0005524];CTP biosynthetic process [GO:0006241];GTP biosynthetic process [GO:0006183];metal ion binding [GO:0046872];nucleoside diphosphate kinase activity [GO:0004550];UTP biosynthetic process [GO:0006228];cytoplasm [GO:0005737]	GTP biosynthetic process [GO:0006183];UTP biosynthetic process [GO:0006228];CTP biosynthetic process [GO:0006241]	metal ion binding [GO:0046872];nucleoside diphosphate kinase activity [GO:0004550];ATP binding [GO:0005524]	cytoplasm [GO:0005737]							12	16	13	12	8	15	13	16	12	8	10	6	7	14
28.5114	28.2559	28.3182	28.5057	28.5243	28.3318	28.1542	28.1168	28.126	28.254	28.5073	28.3504	28.4596	28.5344	28.7248	28.6555	28.4898	28.5816	28.2457	28.0992	28.0482	28.4851	28.106	27.8168	Burkholderia cenocepacia (strain ATCC BAA-245 / DSM 16553 / LMG 16656 / NCTC 13227 / J2315 / CF5610)	BCAL1897	DNA recombination [GO:0006310];DNA repair [GO:0006281];metal ion binding [GO:0046872];DNA binding [GO:0003677]	DNA repair [GO:0006281];DNA recombination [GO:0006310]	metal ion binding [GO:0046872];DNA binding [GO:0003677]								4	3	4	2	3	5	5	3	3	3	4	4	3	4
21.7719	22.2223	23.9544	23.0706	22.3772	24.782	24.5134	23.1648	23.2253	23.5893	21.84	22.4694	23.407	23.6117	23.0713	22.8029	22.8488	NaN	22.9832	23.2194	22.5798	22.6627	23.2856	NaN	Burkholderia cenocepacia (strain ATCC BAA-245 / DSM 16553 / LMG 16656 / NCTC 13227 / J2315 / CF5610)	BCAL1898	DNA binding [GO:0003677];nucleoid [GO:0009295];cytoplasm [GO:0005737]		DNA binding [GO:0003677]	nucleoid [GO:0009295];cytoplasm [GO:0005737]							2	2	6	3	4	7	3	8	7	6	1	4	5	3
32.4929	32.4827	32.6817	32.3061	32.7271	31.4084	31.4026	32.4714	32.0715	32.8353	32.3877	32.7856	31.7859	32.6229	32.3891	32.4347	31.9929	31.16	32.6448	32.762	32.2478	32.5505	32.7221	32.7942	Burkholderia cenocepacia (strain ATCC BAA-245 / DSM 16553 / LMG 16656 / NCTC 13227 / J2315 / CF5610)	BCAL1905	structural constituent of ribosome [GO:0003735];translation [GO:0006412];ribosome [GO:0005840]	translation [GO:0006412]	structural constituent of ribosome [GO:0003735]	ribosome [GO:0005840]							8	13	11	12	10	18	15	12	8	9	16	20	14	14
29.3023	29.2824	29.7037	29.2897	29.2803	29.6753	29.5144	29.6607	29.4305	29.8108	29.3126	29.438	29.7534	29.491	29.276	29.2924	29.072	29.1604	29.4839	29.85	29.4917	29.1366	29.5124	29.8769	Burkholderia cenocepacia (strain ATCC BAA-245 / DSM 16553 / LMG 16656 / NCTC 13227 / J2315 / CF5610)	BCAL2944	ADP-L-glycero-beta-D-manno-heptose biosynthetic process [GO:0097171];carbohydrate metabolic process [GO:0005975];NADP binding [GO:0050661];ADP-glyceromanno-heptose 6-epimerase activity [GO:0008712]	carbohydrate metabolic process [GO:0005975];ADP-L-glycero-beta-D-manno-heptose biosynthetic process [GO:0097171]	NADP binding [GO:0050661];ADP-glyceromanno-heptose 6-epimerase activity [GO:0008712]								25	18	16	21	16	18	16	19	20	14	14	18	21	21
28.4901	28.8419	28.5134	28.314	28.6489	28.4895	28.6842	28.9228	28.6837	29.1635	28.6342	28.841	28.278	28.3537	NaN	27.8366	NaN	28.5761	29.2936	28.9506	NaN	28.7077	29.3006	29.3282	Burkholderia cenocepacia (strain ATCC BAA-245 / DSM 16553 / LMG 16656 / NCTC 13227 / J2315 / CF5610)	BCAL2949	DNA binding [GO:0003677];DNA recombination [GO:0006310];regulation of transcription, DNA-templated [GO:0006355];regulation of translation [GO:0006417];transcription, DNA-templated [GO:0006351]";"chromosome [GO:0005694]	regulation of transcription, DNA-templated [GO:0006355];regulation of translation [GO:0006417];transcription, DNA-templated [GO:0006351]";"DNA recombination [GO:0006310]	DNA binding [GO:0003677]	chromosome [GO:0005694]							4	3	7	3	4	3	2	2	3	3	6	6	3	4
28.7381	27.9145	28.5322	28.6704	28.6523	28.6368	28.6323	28.7397	28.4103	28.5934	28.4996	28.553	28.4994	28.1954	28.5514	28.4014	28.3213	28.5375	28.5982	28.9025	28.6502	28.5039	28.6157	28.6469	Burkholderia cenocepacia (strain ATCC BAA-245 / DSM 16553 / LMG 16656 / NCTC 13227 / J2315 / CF5610)	BCAL2951	ATP binding [GO:0005524];cytidylate kinase activity [GO:0004127];cytoplasm [GO:0005737]		cytidylate kinase activity [GO:0004127];ATP binding [GO:0005524]	cytoplasm [GO:0005737]							7	9	13	8	7	10	11	11	10	6	7	8	9	12
28.0516	28.0305	28.1543	28.1829	28.1249	28.0594	28.2816	28.2844	27.9502	28.4845	28.2759	28.1728	28.0023	27.9497	27.6327	27.8081	27.6515	28.2307	28.0997	28.1673	28.4077	27.8277	28.5917	27.9268	Burkholderia cenocepacia (strain ATCC BAA-245 / DSM 16553 / LMG 16656 / NCTC 13227 / J2315 / CF5610)	BCAL2952	3-phosphoshikimate 1-carboxyvinyltransferase activity [GO:0003866];aromatic amino acid family biosynthetic process [GO:0009073];chorismate biosynthetic process [GO:0009423];cytoplasm [GO:0005737]	chorismate biosynthetic process [GO:0009423];aromatic amino acid family biosynthetic process [GO:0009073]	3-phosphoshikimate 1-carboxyvinyltransferase activity [GO:0003866]	cytoplasm [GO:0005737]							13	16	15	14	12	14	15	16	13	18	17	13	12	12
27.8808	28.1763	27.9244	27.7967	28.0403	27.7693	27.9404	27.8941	27.7842	28.1001	28.141	28.0101	27.793	28.0757	28.0901	27.8906	27.7486	28.1344	27.852	27.9056	28.1677	27.8973	28.1454	28.2874	Burkholderia cenocepacia (strain ATCC BAA-245 / DSM 16553 / LMG 16656 / NCTC 13227 / J2315 / CF5610)	BCAL2955	L-serine biosynthetic process [GO:0006564];O-phospho-L-serine:2-oxoglutarate aminotransferase activity [GO:0004648];pyridoxine biosynthetic process [GO:0008615];cytoplasm [GO:0005737]	pyridoxine biosynthetic process [GO:0008615];L-serine biosynthetic process [GO:0006564]	O-phospho-L-serine:2-oxoglutarate aminotransferase activity [GO:0004648]	cytoplasm [GO:0005737]							16	19	17	16	15	9	18	11	12	15	17	20	12	13
28.0206	28.0793	28.4422	27.4545	27.6735	28.7339	28.4194	26.6648	27.6512	28.1701	27.8512	27.8464	28.3068	28.1267	28.1556	28.0772	27.6411	28.6318	28.0605	28.2239	NaN	27.3029	28.7073	NaN	Burkholderia cenocepacia (strain ATCC BAA-245 / DSM 16553 / LMG 16656 / NCTC 13227 / J2315 / CF5610)	BCAL2959	3-demethylubiquinone-9 3-O-methyltransferase activity [GO:0008689];ubiquinone biosynthetic process [GO:0006744]";"2-polyprenyl-6-methoxy-1,4-benzoquinone methyltransferase activity [GO:0008425]	ubiquinone biosynthetic process [GO:0006744]	3-demethylubiquinone-9 3-O-methyltransferase activity [GO:0008689]";"2-polyprenyl-6-methoxy-1,4-benzoquinone methyltransferase activity [GO:0008425]								6	6	5	5	5	7	2	4	3	3	4	7	3	11
27.9164	27.5757	27.4196	27.6447	27.7202	27.4449	27.4301	27.6747	27.5164	27.6026	27.9241	27.7791	27.2839	27.4336	27.696	27.6369	27.3858	27.6701	27.6095	27.4822	27.5631	27.4228	27.6461	27.5342	Burkholderia cenocepacia (strain ATCC BAA-245 / DSM 16553 / LMG 16656 / NCTC 13227 / J2315 / CF5610)	BCAL2994	fructose 1,6-bisphosphate 1-phosphatase activity [GO:0042132];gluconeogenesis [GO:0006094]";metal ion binding [GO:0046872];"cytoplasm [GO:0005737]	gluconeogenesis [GO:0006094]	metal ion binding [GO:0046872]";"fructose 1,6-bisphosphate 1-phosphatase activity [GO:0042132]	cytoplasm [GO:0005737]							19	18	18	21	16	20	19	13	18	16	22	18	16	14
NaN	26.9007	27.1077	27.1589	27.7806	NaN	27.2439	28.0654	27.2452	28.7044	28.97	28.5403	26.7449	28.4521	27.6788	26.7112	28.0719	28.1299	27.456	27.4391	28.2543	27.2389	27.3979	27.7227	Burkholderia cenocepacia (strain ATCC BAA-245 / DSM 16553 / LMG 16656 / NCTC 13227 / J2315 / CF5610)	BCAL0868	oxidoreductase activity, acting on other nitrogenous compounds as donors, with NAD or NADP as acceptor [GO:0046857];preQ1 synthase activity [GO:0033739];queuosine biosynthetic process [GO:0008616]";"cytoplasm [GO:0005737]	queuosine biosynthetic process [GO:0008616]	preQ1 synthase activity [GO:0033739]";"oxidoreductase activity, acting on other nitrogenous compounds as donors, with NAD or NADP as acceptor [GO:0046857]	cytoplasm [GO:0005737]							4	5	4	4	4	3	8	5	6	7	4	6	2	5
29.8751	30.1378	30.0378	30.1461	30.1547	29.8923	30.1162	30.2203	30.0308	30.2249	29.8997	30.3355	30.1155	30.2396	30.0218	30.1227	29.9413	30.2907	30.0064	30.3563	30.0192	29.8232	30.1898	29.4728	Burkholderia cenocepacia (strain ATCC BAA-245 / DSM 16553 / LMG 16656 / NCTC 13227 / J2315 / CF5610)	BCAL0873	menaquinone biosynthetic process [GO:0009234];ubiquinone biosynthetic process [GO:0006744]";"2-octaprenyl-6-methoxy-1,4-benzoquinone methylase activity [GO:0102005]	ubiquinone biosynthetic process [GO:0006744];menaquinone biosynthetic process [GO:0009234]	2-octaprenyl-6-methoxy-1,4-benzoquinone methylase activity [GO:0102005]								12	11	8	16	14	13	14	11	16	12	11	14	18	14
31.8042	31.4989	31.6008	31.7862	31.7801	31.4853	31.6536	31.6871	31.5854	31.8145	31.8573	31.8065	31.4816	31.5953	31.2022	31.204	31.339	31.7245	31.8288	31.902	31.7666	31.5366	32.0896	31.7498	Burkholderia cenocepacia (strain ATCC BAA-245 / DSM 16553 / LMG 16656 / NCTC 13227 / J2315 / CF5610)	BCAL0880	aspartate-tRNA(Asn) ligase activity [GO:0050560];ATP binding [GO:0005524];nucleic acid binding [GO:0003676];tRNA aminoacylation for protein translation [GO:0006418];cytoplasm [GO:0005737]	tRNA aminoacylation for protein translation [GO:0006418]	ATP binding [GO:0005524];nucleic acid binding [GO:0003676];aspartate-tRNA(Asn) ligase activity [GO:0050560]	cytoplasm [GO:0005737]							51	49	55	62	53	49	48	43	46	59	63	55	37	41
28.2902	27.7946	27.7869	27.8354	27.8913	28.1256	28.185	28.0637	27.9318	28.1619	27.9767	27.9527	27.9176	27.6795	27.7326	27.5883	27.5725	27.903	28.1137	28.0746	28.2343	27.8148	28.1415	28.4292	Burkholderia cenocepacia (strain ATCC BAA-245 / DSM 16553 / LMG 16656 / NCTC 13227 / J2315 / CF5610)	BCAL0897	16S rRNA (adenine(1518)-N(6)/adenine(1519)-N(6))-dimethyltransferase activity [GO:0052908];RNA binding [GO:0003723];rRNA (adenine-N6,N6-)-dimethyltransferase activity [GO:0000179]";"cytoplasm [GO:0005737]		RNA binding [GO:0003723];rRNA (adenine-N6,N6-)-dimethyltransferase activity [GO:0000179]";"16S rRNA (adenine(1518)-N(6)/adenine(1519)-N(6))-dimethyltransferase activity [GO:0052908]	cytoplasm [GO:0005737]							5	4	4	5	4	5	4	5	4	6	4	5	6	3
28.8726	28.7286	28.6201	28.7008	29.0196	28.7499	28.8067	28.8193	28.851	28.7723	29.0732	28.7168	28.7582	28.586	29.0295	28.8668	28.6115	28.9398	28.7656	28.7021	28.9407	28.8691	28.8781	28.9395	Burkholderia cenocepacia (strain ATCC BAA-245 / DSM 16553 / LMG 16656 / NCTC 13227 / J2315 / CF5610)	BCAL0911	4 iron, 4 sulfur cluster binding [GO:0051539];metal ion binding [GO:0046872];transferase activity [GO:0016740];tRNA modification [GO:0006400]";"cytoplasm [GO:0005737]	tRNA modification [GO:0006400]	metal ion binding [GO:0046872];transferase activity [GO:0016740]";"4 iron, 4 sulfur cluster binding [GO:0051539]	cytoplasm [GO:0005737]							15	12	11	14	13	16	12	13	11	15	13	12	12	12
28.3	28.2877	29.2692	29.9759	29.0246	29.0158	29.1473	27.332	27.5181	29.1081	29.3198	28.7441	26.9139	29.021	26.2756	28.7871	27.6009	29.2247	28.0239	28.4701	27.7326	27.8326	27.9604	27.3193	Burkholderia cenocepacia (strain ATCC BAA-245 / DSM 16553 / LMG 16656 / NCTC 13227 / J2315 / CF5610)	BCAL1942	rRNA binding [GO:0019843];structural constituent of ribosome [GO:0003735];translation [GO:0006412];ribosome [GO:0005840]	translation [GO:0006412]	structural constituent of ribosome [GO:0003735];rRNA binding [GO:0019843]	ribosome [GO:0005840]							48	48	71	75	54	63	60	67	42	66	54	59	48	61
31.5159	31.497	31.2901	31.6863	31.6246	31.3407	31.1394	31.3321	31.2808	31.4536	31.7414	31.9082	31.2735	31.3442	31.1556	31.2136	31.2344	31.4026	31.5753	31.3105	31.4618	31.225	31.7215	31.5645	Burkholderia cenocepacia (strain ATCC BAA-245 / DSM 16553 / LMG 16656 / NCTC 13227 / J2315 / CF5610)	BCAL1943	rRNA binding [GO:0019843];structural constituent of ribosome [GO:0003735];translation [GO:0006412];ribosome [GO:0005840]	translation [GO:0006412]	structural constituent of ribosome [GO:0003735];rRNA binding [GO:0019843]	ribosome [GO:0005840]							49	44	34	50	49	39	39	32	40	34	44	45	44	44
33.9436	33.0635	32.5597	32.6763	33.5361	33.7819	33.3572	33.9651	33.4028	33.6872	32.766	33.2827	32.9686	33.0167	32.1955	32.3685	32.6451	33.1279	33.7816	33.7216	33.6379	32.5175	34.3532	33.0314	Burkholderia cenocepacia (strain ATCC BAA-245 / DSM 16553 / LMG 16656 / NCTC 13227 / J2315 / CF5610)	BCAL1945	rRNA binding [GO:0019843];structural constituent of ribosome [GO:0003735];translation [GO:0006412];ribosome [GO:0005840]	translation [GO:0006412]	structural constituent of ribosome [GO:0003735];rRNA binding [GO:0019843]	ribosome [GO:0005840]							37	28	26	38	44	38	46	43	35	43	32	28	32	31
28.3783	28.2945	28.3525	28.4679	28.4058	28.3836	28.3617	28.1652	27.627	28.4386	28.1738	27.1842	28.2988	26.9164	28.6091	28.5001	27.7088	28.6534	28.4147	28.4547	28.1892	NaN	28.3962	28.1954	Burkholderia cenocepacia (strain ATCC BAA-245 / DSM 16553 / LMG 16656 / NCTC 13227 / J2315 / CF5610)	BCAL1964	dTDP biosynthetic process [GO:0006233];thymidylate kinase activity [GO:0004798];ATP binding [GO:0005524]	dTDP biosynthetic process [GO:0006233]	thymidylate kinase activity [GO:0004798];ATP binding [GO:0005524]								6	4	3	6	3	5	6	2	4	6	3	2	2	4
27.5159	27.0081	27.405	27.0827	27.2407	27.258	27.2015	26.9956	27.065	27.32	27.2568	27.2574	27.4238	27.6532	27.5973	27.3654	27.2926	27.2706	27.4679	27.263	27.3995	27.3055	27.2607	27.311	Burkholderia cenocepacia (strain ATCC BAA-245 / DSM 16553 / LMG 16656 / NCTC 13227 / J2315 / CF5610)	BCAL1981											13	7	12	7	10	11	6	12	10	8	9	8	14	7
29.9016	29.8231	29.9912	30.0186	29.4903	29.6189	29.6188	29.5026	29.5944	29.5362	29.6557	29.6047	29.9201	29.9975	29.7433	29.5484	29.7171	29.9983	29.728	29.9526	29.8398	29.9889	29.8169	29.7658	Burkholderia cenocepacia (strain ATCC BAA-245 / DSM 16553 / LMG 16656 / NCTC 13227 / J2315 / CF5610)	BCAL1982	peptide-methionine (R)-S-oxide reductase activity [GO:0033743];protein repair [GO:0030091];response to oxidative stress [GO:0006979];metal ion binding [GO:0046872]	response to oxidative stress [GO:0006979];protein repair [GO:0030091]	peptide-methionine (R)-S-oxide reductase activity [GO:0033743];metal ion binding [GO:0046872]				+	ogcAB_Alt_no_rha_ogcAB_Alt_rha			29	32	31	36	21	30	25	27	27	19	33	21	24	29
32.021	31.6643	31.8427	31.7947	31.7236	31.5517	31.5714	31.7188	31.4822	31.673	31.5175	31.5666	31.8169	31.6245	31.7626	31.7244	31.4556	31.7095	31.7292	31.5314	31.6047	31.5971	31.5503	31.4771	Burkholderia cenocepacia (strain ATCC BAA-245 / DSM 16553 / LMG 16656 / NCTC 13227 / J2315 / CF5610)	BCAL1990	gluconeogenesis [GO:0006094];glucose-6-phosphate isomerase activity [GO:0004347];glycolytic process [GO:0006096];cytoplasm [GO:0005737]	glycolytic process [GO:0006096];gluconeogenesis [GO:0006094]	glucose-6-phosphate isomerase activity [GO:0004347]	cytoplasm [GO:0005737]							35	24	36	26	26	28	27	26	22	26	29	28	34	33
28.0927	28.3537	28.3887	28.0852	28.2423	28.3171	28.3242	28.5062	28.2218	28.7543	28.2145	28.1978	28.5368	28.6057	28.2456	28.3402	28.3816	28.018	28.6686	28.5834	28.5735	28.1957	28.7283	28.6088	Burkholderia cenocepacia (strain ATCC BAA-245 / DSM 16553 / LMG 16656 / NCTC 13227 / J2315 / CF5610)	BCAL1995	protein dimerization activity [GO:0046983];protein folding [GO:0006457];unfolded protein binding [GO:0051082];zinc ion binding [GO:0008270];ATP binding [GO:0005524]	protein folding [GO:0006457]	protein dimerization activity [GO:0046983];unfolded protein binding [GO:0051082];zinc ion binding [GO:0008270];ATP binding [GO:0005524]								12	7	11	9	14	8	14	9	9	11	11	11	12	10
31.5	31.918	31.4713	31.384	31.7746	31.5449	31.5277	31.9134	31.7756	32.1175	31.9083	32.028	31.6327	31.9403	31.2904	31.5425	31.8046	31.5763	32.0965	32.0274	32.0751	31.674	32.1914	32.0884	Burkholderia cenocepacia (strain ATCC BAA-245 / DSM 16553 / LMG 16656 / NCTC 13227 / J2315 / CF5610)	BCAL1997	cell cycle [GO:0007049];cell division [GO:0051301];peptidyl-prolyl cis-trans isomerase activity [GO:0003755];protein folding [GO:0006457];protein transport [GO:0015031];cytoplasm [GO:0005737]	cell division [GO:0051301];protein folding [GO:0006457];protein transport [GO:0015031];cell cycle [GO:0007049]	peptidyl-prolyl cis-trans isomerase activity [GO:0003755]	cytoplasm [GO:0005737]							38	36	37	45	41	36	32	36	30	37	38	43	35	50
26.8268	26.8633	26.7447	26.7672	26.7457	26.5018	26.6714	26.4619	26.5033	26.4101	26.9753	26.7035	26.7738	27.0077	27.2061	27.1381	27.0769	27.1241	26.7147	26.4159	26.7003	26.7442	26.6334	26.6386	Burkholderia cenocepacia (strain ATCC BAA-245 / DSM 16553 / LMG 16656 / NCTC 13227 / J2315 / CF5610)	BCAL3014	tRNA nucleotidyltransferase activity [GO:0009022];tRNA processing [GO:0008033];tRNA binding [GO:0000049]	tRNA processing [GO:0008033]	tRNA nucleotidyltransferase activity [GO:0009022];tRNA binding [GO:0000049]								6	4	5	3	4	5	5	6	5	4	5	5	5	6
30.7656	30.4543	NaN	NaN	30.4945	30.6484	30.7817	30.6119	29.4345	30.5501	30.6499	NaN	30.7354	30.107	NaN	NaN	30.413	NaN	30.5922	NaN	30.7408	NaN	30.4399	30.7715	Burkholderia cenocepacia (strain ATCC BAA-245 / DSM 16553 / LMG 16656 / NCTC 13227 / J2315 / CF5610)	BCAL3025	cell division [GO:0051301];regulation of barrier septum assembly [GO:0032955];cell cycle [GO:0007049]	cell division [GO:0051301];regulation of barrier septum assembly [GO:0032955];cell cycle [GO:0007049]									2	5	4	2	5	2	2	3	2	4	2	2	1	4
28.6629	28.6325	28.9507	28.3854	28.4938	28.847	29.2709	29.5257	28.7297	29.4903	27.7677	28.8728	28.8208	27.1357	27.1514	27.5468	27.9186	28.7515	28.9498	29.2169	29.0358	28.0595	29.399	28.8739	Burkholderia cenocepacia (strain ATCC BAA-245 / DSM 16553 / LMG 16656 / NCTC 13227 / J2315 / CF5610)	BCAL3027	cell division [GO:0051301];cell morphogenesis [GO:0000902];regulation of cell septum assembly [GO:1901891];cell cycle [GO:0007049]	cell division [GO:0051301];cell morphogenesis [GO:0000902];regulation of cell septum assembly [GO:1901891];cell cycle [GO:0007049]									13	7	9	10	14	9	13	10	4	11	8	11	12	4
30.9107	30.9471	30.8653	30.8486	30.8927	30.8283	30.874	31.0767	30.8976	30.8195	30.7884	30.9873	31.0405	30.8693	30.8435	30.6993	30.6652	30.9348	30.9236	31.0562	31.0244	30.8054	31.0665	31.0857	Burkholderia cenocepacia (strain ATCC BAA-245 / DSM 16553 / LMG 16656 / NCTC 13227 / J2315 / CF5610)	BCAL3030	ATP binding [GO:0005524];selenocysteinyl-tRNA(Sec) biosynthetic process [GO:0097056];serine-tRNA ligase activity [GO:0004828];seryl-tRNA aminoacylation [GO:0006434];cytoplasm [GO:0005737]	seryl-tRNA aminoacylation [GO:0006434];selenocysteinyl-tRNA(Sec) biosynthetic process [GO:0097056]	serine-tRNA ligase activity [GO:0004828];ATP binding [GO:0005524]	cytoplasm [GO:0005737]							39	54	51	51	33	51	52	50	53	52	48	54	50	61
30.7353	30.8525	30.828	30.6453	30.9602	31.0145	30.9181	31.34	31.1292	31.2329	31.0617	31.1637	30.8099	30.9078	30.7222	30.6987	30.7575	30.572	30.6362	30.5685	30.7623	30.3947	30.7939	30.9784	Burkholderia cenocepacia (strain ATCC BAA-245 / DSM 16553 / LMG 16656 / NCTC 13227 / J2315 / CF5610)	BCAL3049	glutamate-1-semialdehyde 2,1-aminomutase activity [GO:0042286];protoporphyrinogen IX biosynthetic process [GO:0006782]";pyridoxal phosphate binding [GO:0030170];transaminase activity [GO:0008483];"cytoplasm [GO:0005737]	protoporphyrinogen IX biosynthetic process [GO:0006782]	pyridoxal phosphate binding [GO:0030170];transaminase activity [GO:0008483]";"glutamate-1-semialdehyde 2,1-aminomutase activity [GO:0042286]	cytoplasm [GO:0005737]	+	ogcAB_no_rha_ogcAB_rha					17	27	21	24	25	19	23	15	22	20	24	28	25	30
25.1995	27.9495	27.6702	26.6796	NaN	24.5914	27.6217	28.1943	27.731	26.7718	25.5477	25.872	27.6605	28.405	27.4239	NaN	26.9359	26.367	27.5838	28.7281	NaN	NaN	27.5885	27.8984	Burkholderia cenocepacia (strain ATCC BAA-245 / DSM 16553 / LMG 16656 / NCTC 13227 / J2315 / CF5610)	BCAL3054	6,7-dimethyl-8-ribityllumazine synthase activity [GO:0000906];riboflavin biosynthetic process [GO:0009231]";transferase activity [GO:0016740];"riboflavin synthase complex [GO:0009349]	riboflavin biosynthetic process [GO:0009231]	transferase activity [GO:0016740]";"6,7-dimethyl-8-ribityllumazine synthase activity [GO:0000906]	riboflavin synthase complex [GO:0009349]							4	6	8	6	8	4	2	9	6	9	7	8	5	9
32.3232	31.9321	32.1874	32.2147	32.2673	32.2523	31.8506	32.0848	32.1747	31.9162	31.9619	31.9012	32.1582	32.1465	32.1262	32.2297	32.109	31.957	31.8135	31.8152	31.5132	31.9401	31.5138	30.9044	Burkholderia cenocepacia (strain ATCC BAA-245 / DSM 16553 / LMG 16656 / NCTC 13227 / J2315 / CF5610)	BCAL3055	DNA-templated transcription, termination [GO:0006353];regulation of transcription, DNA-templated [GO:0006355]";"RNA binding [GO:0003723]	regulation of transcription, DNA-templated [GO:0006355]";"DNA-templated transcription, termination [GO:0006353]	RNA binding [GO:0003723]								37	34	43	41	41	48	33	38	44	36	32	29	35	37
31.9141	32.4536	32.7578	32.232	32.4459	32.8101	32.3828	32.7371	32.5054	32.6797	32.2135	32.544	32.3696	32.7327	32.3629	32.3655	32.8145	32.6015	32.4642	32.7282	32.5963	32.3919	32.3855	32.7572	Burkholderia cenocepacia (strain ATCC BAA-245 / DSM 16553 / LMG 16656 / NCTC 13227 / J2315 / CF5610)	BCAL0953	ATP binding [GO:0005524];DNA recombination [GO:0006310];DNA repair [GO:0006281];DNA-dependent ATPase activity [GO:0008094];single-stranded DNA binding [GO:0003697];SOS response [GO:0009432];cytoplasm [GO:0005737]	DNA repair [GO:0006281];SOS response [GO:0009432];DNA recombination [GO:0006310]	DNA-dependent ATPase activity [GO:0008094];single-stranded DNA binding [GO:0003697];ATP binding [GO:0005524]	cytoplasm [GO:0005737]							18	12	9	8	14	10	10	12	7	9	9	9	9	8
33.3707	33.9906	33.964	33.7388	33.5524	33.719	33.7701	33.6553	33.7099	33.8175	33.9131	34.084	33.6797	33.749	33.753	33.8165	33.2911	33.7498	33.6983	33.9674	33.4797	33.7082	33.6942	33.6116	Burkholderia cenocepacia (strain ATCC BAA-245 / DSM 16553 / LMG 16656 / NCTC 13227 / J2315 / CF5610)	BCAL0956	metal ion binding [GO:0046872];succinate-CoA ligase (ADP-forming) activity [GO:0004775];tricarboxylic acid cycle [GO:0006099];ATP binding [GO:0005524]	tricarboxylic acid cycle [GO:0006099]	metal ion binding [GO:0046872];succinate-CoA ligase (ADP-forming) activity [GO:0004775];ATP binding [GO:0005524]								29	33	34	32	29	26	31	41	35	46	51	38	38	40
25.1967	25.6643	25.545	25.7446	25.546	25.3608	25.4328	26.1865	25.8576	25.6207	26.2035	26.2774	25.5782	24.7779	25.9881	26.2028	25.3809	25.7326	25.3925	NaN	25.4375	24.9164	25.2632	24.8527	Burkholderia cenocepacia (strain ATCC BAA-245 / DSM 16553 / LMG 16656 / NCTC 13227 / J2315 / CF5610)	BCAL0962	Mo-molybdopterin cofactor biosynthetic process [GO:0006777];cyclic pyranopterin monophosphate synthase activity [GO:0061799]	Mo-molybdopterin cofactor biosynthetic process [GO:0006777]	cyclic pyranopterin monophosphate synthase activity [GO:0061799]				+	ogcAB_Alt_no_rha_ogcAB_Alt_rha			2	2	4	2	2	3	2	3	2	2	4	3	2	3
27.8553	28.045	28.0159	28.1987	28.1778	28.1307	28.0704	27.6757	27.8893	27.8183	27.8078	27.6136	27.8291	28.1597	27.5003	27.5918	28.3714	28.1364	27.8787	28.1104	28.2153	28.0732	27.8614	27.6687	Burkholderia cenocepacia (strain ATCC BAA-245 / DSM 16553 / LMG 16656 / NCTC 13227 / J2315 / CF5610)	BCAL2015	isopentenyl diphosphate biosynthetic process, methylerythritol 4-phosphate pathway [GO:0019288];metal ion binding [GO:0046872];terpenoid biosynthetic process [GO:0016114]";"2-C-methyl-D-erythritol 2,4-cyclodiphosphate synthase activity [GO:0008685]	terpenoid biosynthetic process [GO:0016114]";"isopentenyl diphosphate biosynthetic process, methylerythritol 4-phosphate pathway [GO:0019288]	metal ion binding [GO:0046872]";"2-C-methyl-D-erythritol 2,4-cyclodiphosphate synthase activity [GO:0008685]								8	12	9	6	7	9	13	7	10	10	5	7	10	9
30.6192	30.2738	30.5469	30.4864	30.4202	30.3604	30.5418	30.5859	30.3881	30.3848	30.361	30.3134	30.5058	30.5402	30.38	30.5272	30.6914	30.5107	30.4437	30.5236	30.4704	30.7027	30.384	30.6008	Burkholderia cenocepacia (strain ATCC BAA-245 / DSM 16553 / LMG 16656 / NCTC 13227 / J2315 / CF5610)	BCAL2016	isopentenyl diphosphate biosynthetic process, methylerythritol 4-phosphate pathway [GO:0019288]";"2-C-methyl-D-erythritol 4-phosphate cytidylyltransferase activity [GO:0050518]	isopentenyl diphosphate biosynthetic process, methylerythritol 4-phosphate pathway [GO:0019288]	2-C-methyl-D-erythritol 4-phosphate cytidylyltransferase activity [GO:0050518]								9	7	6	8	10	7	10	8	9	11	8	6	11	6
27.8649	27.5245	28.4057	28.1674	27.8781	28.7099	27.831	27.8369	27.621	27.7793	27.2251	27.557	27.2271	28.2891	27.4925	26.9338	27.9909	26.6851	27.369	27.3382	27.5046	26.9743	27.3617	27.8488	Burkholderia cenocepacia (strain ATCC BAA-245 / DSM 16553 / LMG 16656 / NCTC 13227 / J2315 / CF5610)	BCAL2024	ion channel activity [GO:0005216];plasma membrane [GO:0005886];integral component of membrane [GO:0016021]		ion channel activity [GO:0005216]	plasma membrane [GO:0005886];integral component of membrane [GO:0016021]							3	8	7	5	1	4	3	7	3	7	3	4	3	3
31.7949	31.7369	31.9329	31.8432	31.7816	31.641	31.8408	31.6783	31.5961	31.7185	31.9529	31.9099	31.775	31.8401	32.0049	31.8506	31.7685	31.8623	31.7028	31.6895	31.6734	31.8664	31.6867	31.503	Burkholderia cenocepacia (strain ATCC BAA-245 / DSM 16553 / LMG 16656 / NCTC 13227 / J2315 / CF5610)	BCAL2061	glutamine metabolic process [GO:0006541];GMP biosynthetic process [GO:0006177];GMP synthase (glutamine-hydrolyzing) activity [GO:0003922];pyrophosphatase activity [GO:0016462];ATP binding [GO:0005524]	GMP biosynthetic process [GO:0006177];glutamine metabolic process [GO:0006541]	GMP synthase (glutamine-hydrolyzing) activity [GO:0003922];pyrophosphatase activity [GO:0016462];ATP binding [GO:0005524]								38	46	54	50	57	50	58	45	47	53	62	56	46	63
29.0176	29.5653	30.2366	29.5328	29.3164	29.881	29.8149	29.3873	29.2127	29.8169	29.5884	29.4011	29.6369	29.8659	29.8194	29.7255	29.6161	29.9352	29.6764	29.7565	29.4796	29.6354	29.868	29.4745	Burkholderia cenocepacia (strain ATCC BAA-245 / DSM 16553 / LMG 16656 / NCTC 13227 / J2315 / CF5610)	BCAL2075	protein serine/threonine kinase activity [GO:0004674];ATP binding [GO:0005524]		protein serine/threonine kinase activity [GO:0004674];ATP binding [GO:0005524]								6	7	8	3	2	2	3	9	4	4	4	5	7	11
22.7543	27.0891	NaN	NaN	NaN	NaN	NaN	NaN	NaN	NaN	NaN	NaN	27.0604	26.6113	NaN	26.7747	NaN	24.9981	27.6784	26.7479	27.8099	NaN	28.0862	NaN	Burkholderia cenocepacia (strain ATCC BAA-245 / DSM 16553 / LMG 16656 / NCTC 13227 / J2315 / CF5610)	BCAL2077	metal ion binding [GO:0046872];RNA binding [GO:0003723];RNA-DNA hybrid ribonuclease activity [GO:0004523];cytoplasm [GO:0005737]		RNA binding [GO:0003723];RNA-DNA hybrid ribonuclease activity [GO:0004523];metal ion binding [GO:0046872]	cytoplasm [GO:0005737]							2	3	2	2	2	1	1	2	3	3	2	1	3	2
28.6332	28.8939	29.032	28.8813	28.5747	28.7738	28.865	28.7118	28.7003	28.6589	28.6554	28.6775	29.0833	28.8283	29.0449	29.0247	28.7183	28.9636	28.711	28.9521	28.6301	28.8556	28.7314	28.8576	Burkholderia cenocepacia (strain ATCC BAA-245 / DSM 16553 / LMG 16656 / NCTC 13227 / J2315 / CF5610)	BCAL2078	lipid A biosynthetic process [GO:0009245];lipid-A-disaccharide synthase activity [GO:0008915]	lipid A biosynthetic process [GO:0009245]	lipid-A-disaccharide synthase activity [GO:0008915]								25	24	22	23	17	20	25	24	22	22	18	19	26	28
31.8947	31.7075	31.7196	31.8806	31.725	31.6644	31.8215	31.8577	31.5434	31.5346	31.5848	31.7082	31.8382	31.5672	31.8162	31.7236	31.414	31.8441	31.6084	31.5946	31.8273	31.7373	31.6183	31.7969	Burkholderia cenocepacia (strain ATCC BAA-245 / DSM 16553 / LMG 16656 / NCTC 13227 / J2315 / CF5610)	BCAL2079	acyl-[acyl-carrier-protein]-UDP-N-acetylglucosamine O-acyltransferase activity [GO:0008780];lipid A biosynthetic process [GO:0009245];cytoplasm [GO:0005737]	lipid A biosynthetic process [GO:0009245]	acyl-[acyl-carrier-protein]-UDP-N-acetylglucosamine O-acyltransferase activity [GO:0008780]	cytoplasm [GO:0005737]							56	52	50	51	61	43	42	39	46	43	55	52	49	48
31.5422	31.9296	31.7838	31.7751	31.6281	31.7311	31.5708	31.6827	31.5616	31.7575	31.6556	31.7811	31.7378	31.8685	31.7837	31.7184	31.9873	31.7642	31.9049	31.7841	31.8253	31.7295	31.7981	31.9616	Burkholderia cenocepacia (strain ATCC BAA-245 / DSM 16553 / LMG 16656 / NCTC 13227 / J2315 / CF5610)	BCAL2081	lipid A biosynthetic process [GO:0009245];N-acyltransferase activity [GO:0016410]	lipid A biosynthetic process [GO:0009245]	N-acyltransferase activity [GO:0016410]								15	21	14	13	13	10	15	14	7	14	13	15	13	21
31.0656	30.9529	31.2145	30.9453	31.0837	31.1839	31.1656	31.2261	31.1673	31.0306	31.0765	31.1357	31.2347	31.2247	31.2321	31.2414	31.1591	31.1294	31.0898	30.9655	31.2525	31.276	31.1428	31.2148	Burkholderia cenocepacia (strain ATCC BAA-245 / DSM 16553 / LMG 16656 / NCTC 13227 / J2315 / CF5610)	BCAL2085	isopentenyl diphosphate biosynthetic process, methylerythritol 4-phosphate pathway [GO:0019288]";metal ion binding [GO:0046872];NADPH binding [GO:0070402];"1-deoxy-D-xylulose-5-phosphate reductoisomerase activity [GO:0030604]	isopentenyl diphosphate biosynthetic process, methylerythritol 4-phosphate pathway [GO:0019288]	metal ion binding [GO:0046872];NADPH binding [GO:0070402];1-deoxy-D-xylulose-5-phosphate reductoisomerase activity [GO:0030604]								31	23	27	24	24	25	30	27	21	28	28	21	30	30
31.6176	31.3352	31.173	31.5856	31.1705	31.5162	31.0601	31.1464	31.2188	31.4827	31.2248	31.6466	30.9689	31.4962	31.0051	30.9006	31.0639	31.4397	31.3771	31.468	31.238	30.9816	31.804	31.4806	Burkholderia cenocepacia (strain ATCC BAA-245 / DSM 16553 / LMG 16656 / NCTC 13227 / J2315 / CF5610)	BCAL2088	translation [GO:0006412];cytoplasm [GO:0005737]	translation [GO:0006412]		cytoplasm [GO:0005737]							27	26	23	30	27	24	17	11	23	18	29	34	16	32
32.2599	32.1955	31.8836	32.0443	32.3383	31.9987	32.0064	32.3776	32.0434	32.5545	32.1012	32.3936	32.0301	32.1662	31.8563	31.8304	31.9324	32.1256	32.4813	32.2524	32.5147	32.1371	32.6015	32.281	Burkholderia cenocepacia (strain ATCC BAA-245 / DSM 16553 / LMG 16656 / NCTC 13227 / J2315 / CF5610)	BCAL2090	translation elongation factor activity [GO:0003746];cytoplasm [GO:0005737]		translation elongation factor activity [GO:0003746]	cytoplasm [GO:0005737]							37	34	43	45	28	28	31	33	32	33	61	45	30	44
32.6978	32.5083	32.9158	32.7009	33.103	32.9935	32.8374	32.3324	32.9261	32.7427	32.8555	32.8898	32.9189	32.3468	32.709	32.6206	32.0467	32.6783	32.4658	32.6085	32.6328	32.9115	32.5325	32.7177	Burkholderia cenocepacia (strain ATCC BAA-245 / DSM 16553 / LMG 16656 / NCTC 13227 / J2315 / CF5610)	BCAL2091	structural constituent of ribosome [GO:0003735];translation [GO:0006412];small ribosomal subunit [GO:0015935]	translation [GO:0006412]	structural constituent of ribosome [GO:0003735]	small ribosomal subunit [GO:0015935]							47	58	65	68	58	54	53	43	58	53	75	83	54	49
29.1296	29.0019	29.1069	28.992	29.0691	29.1099	29.1447	29.2628	29.12	29.3216	29.1086	29.1891	29.3045	29.0216	29.1841	29.0086	28.8911	28.7293	29.2792	29.1998	29.2145	29.0536	29.2421	29.303	Burkholderia cenocepacia (strain ATCC BAA-245 / DSM 16553 / LMG 16656 / NCTC 13227 / J2315 / CF5610)	BCAL2096	DNA ligase (NAD+) activity [GO:0003911];DNA repair [GO:0006281];DNA replication [GO:0006260];metal ion binding [GO:0046872];DNA binding [GO:0003677]	DNA replication [GO:0006260];DNA repair [GO:0006281]	DNA ligase (NAD+) activity [GO:0003911];metal ion binding [GO:0046872];DNA binding [GO:0003677]								10	20	15	13	12	13	18	10	9	12	16	16	13	14
28.1285	28.8823	28.5805	28.7387	28.1528	28.2095	28.2145	28.3222	28.3514	28.7684	29.0868	28.9739	28.2628	28.664	27.6827	27.9227	27.3407	28.2764	28.3587	28.3031	28.5506	28.1585	28.8339	28.8162	Burkholderia cenocepacia (strain ATCC BAA-245 / DSM 16553 / LMG 16656 / NCTC 13227 / J2315 / CF5610)	BCAL2101	2,3,4,5-tetrahydropyridine-2,6-dicarboxylate N-succinyltransferase activity [GO:0008666];diaminopimelate biosynthetic process [GO:0019877];lysine biosynthetic process via diaminopimelate [GO:0009089]";"cytoplasm [GO:0005737]	lysine biosynthetic process via diaminopimelate [GO:0009089];diaminopimelate biosynthetic process [GO:0019877]	2,3,4,5-tetrahydropyridine-2,6-dicarboxylate N-succinyltransferase activity [GO:0008666]	cytoplasm [GO:0005737]							19	12	8	19	8	8	10	8	13	8	13	15	10	14
28.5293	28.5264	28.1771	28.3637	28.4432	28.2304	28.4343	28.3655	28.4978	28.5891	28.6867	28.5737	28.3126	28.4029	28.4244	28.3109	28.3471	28.3879	28.0885	28.14	28.4393	28.1987	28.1922	29.038	Burkholderia cenocepacia (strain ATCC BAA-245 / DSM 16553 / LMG 16656 / NCTC 13227 / J2315 / CF5610)	BCAL2103	diaminopimelate biosynthetic process [GO:0019877];lysine biosynthetic process via diaminopimelate [GO:0009089];metallopeptidase activity [GO:0008237];succinyl-diaminopimelate desuccinylase activity [GO:0009014];metal ion binding [GO:0046872]	lysine biosynthetic process via diaminopimelate [GO:0009089];diaminopimelate biosynthetic process [GO:0019877]	metallopeptidase activity [GO:0008237];succinyl-diaminopimelate desuccinylase activity [GO:0009014];metal ion binding [GO:0046872]								9	9	9	10	11	10	10	9	10	9	11	9	10	10
31.0222	30.7788	31.1454	30.9973	31.0244	31.1955	31.2755	31.1424	30.977	31.2089	31.0324	30.9251	31.143	30.8143	30.8504	30.7765	30.6647	30.7793	31.0306	31.1123	31.0111	30.8641	31.0159	31.0548	Burkholderia cenocepacia (strain ATCC BAA-245 / DSM 16553 / LMG 16656 / NCTC 13227 / J2315 / CF5610)	BCAL2126	ATP binding [GO:0005524];glutamate-tRNA ligase activity [GO:0004818];glutamyl-tRNA aminoacylation [GO:0006424];tRNA binding [GO:0000049];zinc ion binding [GO:0008270];cytoplasm [GO:0005737]	glutamyl-tRNA aminoacylation [GO:0006424]	glutamate-tRNA ligase activity [GO:0004818];tRNA binding [GO:0000049];zinc ion binding [GO:0008270];ATP binding [GO:0005524]	cytoplasm [GO:0005737]							43	43	46	44	44	45	58	50	45	52	44	41	46	49
30.0208	29.6092	29.7833	29.8076	29.7703	29.634	29.6929	29.4142	29.5411	29.5044	29.7804	29.6711	29.6578	29.6335	29.8404	29.7041	29.8798	30.161	29.9619	29.7004	29.9822	30.0084	29.8679	29.8151	Burkholderia cenocepacia (strain ATCC BAA-245 / DSM 16553 / LMG 16656 / NCTC 13227 / J2315 / CF5610)	BCAL3139	aspartate carbamoyltransferase activity [GO:0004070];cellular amino acid metabolic process [GO:0006520];'de novo' pyrimidine nucleobase biosynthetic process [GO:0006207];'de novo' UMP biosynthetic process [GO:0044205];amino acid binding [GO:0016597]	cellular amino acid metabolic process [GO:0006520];'de novo' UMP biosynthetic process [GO:0044205];'de novo' pyrimidine nucleobase biosynthetic process [GO:0006207]	aspartate carbamoyltransferase activity [GO:0004070];amino acid binding [GO:0016597]								16	17	19	16	16	21	17	20	20	14	19	18	17	16
29.2577	29.1384	28.6457	29.0095	29.1514	28.8824	28.7797	29.5107	28.9233	28.8335	29.0336	29.1705	29.0282	29.0138	28.9548	28.8125	28.6999	29.2518	29.0947	28.9669	29.1599	28.7021	28.8168	28.451	Burkholderia cenocepacia (strain ATCC BAA-245 / DSM 16553 / LMG 16656 / NCTC 13227 / J2315 / CF5610)	BCAL3141	nuclease activity [GO:0004518];nucleic acid binding [GO:0003676];rRNA processing [GO:0006364];cytoplasm [GO:0005737]	rRNA processing [GO:0006364]	nucleic acid binding [GO:0003676];nuclease activity [GO:0004518]	cytoplasm [GO:0005737]							6	5	6	5	2	4	5	3	10	5	6	8	5	5
31.0625	31.8656	32.1425	31.4968	31.2098	31.8688	31.8789	32.0055	31.8221	31.9341	31.4797	31.6599	31.7736	31.8557	31.4102	31.3328	31.8777	31.5692	31.7245	31.8334	31.2636	31.4946	31.9658	31.2624	Burkholderia cenocepacia (strain ATCC BAA-245 / DSM 16553 / LMG 16656 / NCTC 13227 / J2315 / CF5610)	BCAL3142											6	12	15	7	7	9	13	8	12	5	13	13	16	13
30.0639	30.0778	30.0373	29.8313	29.6355	29.8938	29.7871	29.8048	29.9118	29.9425	29.7058	29.6173	29.9798	29.5659	29.3857	29.4787	29.6987	29.8521	30.1658	30.1038	30.4565	29.8178	30.4096	30.4433	Burkholderia cenocepacia (strain ATCC BAA-245 / DSM 16553 / LMG 16656 / NCTC 13227 / J2315 / CF5610)	BCAL1062	arginine catabolic process to succinate [GO:0019545];succinylglutamate-semialdehyde dehydrogenase activity [GO:0043824]	arginine catabolic process to succinate [GO:0019545]	succinylglutamate-semialdehyde dehydrogenase activity [GO:0043824]								28	27	26	23	21	22	30	30	26	24	25	28	31	24
30.8698	30.9817	30.8272	30.8067	30.4145	30.342	30.476	30.3556	30.2164	30.2798	30.4552	30.4353	30.7382	30.7336	30.8016	30.8914	30.8533	30.9453	30.7816	30.7177	30.7993	30.6668	30.8138	30.7531	Burkholderia cenocepacia (strain ATCC BAA-245 / DSM 16553 / LMG 16656 / NCTC 13227 / J2315 / CF5610)	BCAL1063	arginine catabolic process to succinate [GO:0019545];N-succinylarginine dihydrolase activity [GO:0009015]	arginine catabolic process to succinate [GO:0019545]	N-succinylarginine dihydrolase activity [GO:0009015]		+	ogcAB_no_rha_ogcAB_rha	+	ogcAB_Alt_no_rha_ogcAB_Alt_rha			17	22	19	18	17	14	18	11	20	21	17	18	17	20
29.3336	29.0878	29.3562	29.1997	29.4333	29.2337	29.1888	29.2772	29.1549	29.7322	29.6092	29.3248	29.5189	29.5899	29.1504	29.1685	28.9623	29.1767	29.6805	29.1107	29.87	29.4368	29.9762	29.9459	Burkholderia cenocepacia (strain ATCC BAA-245 / DSM 16553 / LMG 16656 / NCTC 13227 / J2315 / CF5610)	BCAL1104	lyase activity [GO:0016829];metal ion binding [GO:0046872];thiamine biosynthetic process [GO:0009228];thiamine diphosphate biosynthetic process [GO:0009229]";"4 iron, 4 sulfur cluster binding [GO:0051539]	thiamine diphosphate biosynthetic process [GO:0009229];thiamine biosynthetic process [GO:0009228]	lyase activity [GO:0016829];metal ion binding [GO:0046872]";"4 iron, 4 sulfur cluster binding [GO:0051539]								19	15	22	19	20	19	21	19	14	19	19	17	21	26
28.6135	27.9751	28.2621	28.0331	28.2165	28.7155	28.2316	28.5123	28.284	28.1845	27.9727	28.0641	28.1631	28.1946	28.0424	28.1142	28.514	27.9166	28.1411	28.0498	28.4204	28.361	28.131	27.7096	Burkholderia cenocepacia (strain ATCC BAA-245 / DSM 16553 / LMG 16656 / NCTC 13227 / J2315 / CF5610)	BCAL2148	acetyl-CoA carboxylase activity [GO:0003989];ATP binding [GO:0005524];fatty acid biosynthetic process [GO:0006633];malonyl-CoA biosynthetic process [GO:2001295];acetyl-CoA carboxylase complex [GO:0009317]	malonyl-CoA biosynthetic process [GO:2001295];fatty acid biosynthetic process [GO:0006633]	ATP binding [GO:0005524];acetyl-CoA carboxylase activity [GO:0003989]	acetyl-CoA carboxylase complex [GO:0009317]							7	6	9	6	7	5	6	9	5	9	6	6	5	6
29.7709	29.2801	29.4586	29.483	29.6628	29.6933	29.847	29.9048	29.7708	29.6354	29.4392	29.3139	29.9291	29.0659	29.5352	29.4173	28.9588	29.3482	29.758	29.5717	29.9168	29.3571	29.6859	29.8163	Burkholderia cenocepacia (strain ATCC BAA-245 / DSM 16553 / LMG 16656 / NCTC 13227 / J2315 / CF5610)	BCAL2150	ATP binding [GO:0005524];cysteine-tRNA ligase activity [GO:0004817];cysteinyl-tRNA aminoacylation [GO:0006423];metal ion binding [GO:0046872];cytoplasm [GO:0005737]	cysteinyl-tRNA aminoacylation [GO:0006423]	cysteine-tRNA ligase activity [GO:0004817];metal ion binding [GO:0046872];ATP binding [GO:0005524]	cytoplasm [GO:0005737]							5	4	5	5	4	6	4	8	7	5	6	7	7	8
28.9246	29.2556	29.5046	29.1438	29.2408	29.3072	29.3481	29.2621	29.2528	29.5689	29.4058	29.3816	29.3653	29.6053	29.1937	29.2343	29.396	29.3736	29.5848	29.683	29.4705	29.3813	29.7821	29.6562	Burkholderia cenocepacia (strain ATCC BAA-245 / DSM 16553 / LMG 16656 / NCTC 13227 / J2315 / CF5610)	BCAL2160	mismatch repair [GO:0006298];mismatched DNA binding [GO:0030983];ATP binding [GO:0005524]	mismatch repair [GO:0006298]	mismatched DNA binding [GO:0030983];ATP binding [GO:0005524]								17	24	24	20	22	17	21	19	19	17	25	25	21	18
30.2169	30.1142	30.2429	29.9993	29.8993	29.8659	29.5469	29.5506	29.5824	29.572	29.3091	29.2935	30.0335	30.1531	29.9713	29.741	29.9857	29.6559	29.6644	29.7417	30.0296	30.0154	29.561	29.717	Burkholderia cenocepacia (strain ATCC BAA-245 / DSM 16553 / LMG 16656 / NCTC 13227 / J2315 / CF5610)	BCAL2179	extracellular region [GO:0005576];glycolytic process [GO:0006096];magnesium ion binding [GO:0000287];phosphopyruvate hydratase activity [GO:0004634];phosphopyruvate hydratase complex [GO:0000015];cell surface [GO:0009986]	glycolytic process [GO:0006096]	phosphopyruvate hydratase activity [GO:0004634];magnesium ion binding [GO:0000287]	extracellular region [GO:0005576];phosphopyruvate hydratase complex [GO:0000015];cell surface [GO:0009986]							23	27	31	24	21	27	24	23	20	22	19	19	32	29
30.4389	30.6385	30.568	30.4912	30.4685	30.5132	30.6748	30.8954	30.6597	30.88	30.3599	30.5415	30.4015	30.5493	30.4895	30.2662	30.2313	30.2887	30.4829	30.5471	30.502	30.3212	30.8198	29.9525	Burkholderia cenocepacia (strain ATCC BAA-245 / DSM 16553 / LMG 16656 / NCTC 13227 / J2315 / CF5610)	BCAL2180	3-deoxy-8-phosphooctulonate synthase activity [GO:0008676];lipopolysaccharide biosynthetic process [GO:0009103];cytoplasm [GO:0005737]	lipopolysaccharide biosynthetic process [GO:0009103]	3-deoxy-8-phosphooctulonate synthase activity [GO:0008676]	cytoplasm [GO:0005737]							8	15	15	11	12	11	11	7	10	11	9	12	13	16
33.0148	33.1164	33.1561	32.831	32.9487	33.0391	33.0021	32.9856	32.9453	33.0031	32.9062	32.9084	33.1395	32.9752	32.8718	32.8946	32.7154	32.9769	32.991	32.9566	32.9939	32.9029	32.9784	33.0263	Burkholderia cenocepacia (strain ATCC BAA-245 / DSM 16553 / LMG 16656 / NCTC 13227 / J2315 / CF5610)	BCAL2181	CTP synthase activity [GO:0003883];'de novo' CTP biosynthetic process [GO:0044210];glutamine metabolic process [GO:0006541];metal ion binding [GO:0046872];ATP binding [GO:0005524]	glutamine metabolic process [GO:0006541];'de novo' CTP biosynthetic process [GO:0044210]	CTP synthase activity [GO:0003883];metal ion binding [GO:0046872];ATP binding [GO:0005524]								29	29	31	28	24	26	26	26	30	23	23	24	26	31
27.4224	27.1041	27.3588	27.2194	27.3204	27.4736	27.5675	27.2473	27.2432	27.5741	27.4968	27.3762	27.2923	27.018	27.3283	27.228	26.9547	26.9676	27.4219	27.4976	27.4339	27.2902	27.7102	27.6125	Burkholderia cenocepacia (strain ATCC BAA-245 / DSM 16553 / LMG 16656 / NCTC 13227 / J2315 / CF5610)	BCAL2189	translation release factor activity, codon specific [GO:0016149]";"cytoplasm [GO:0005737]		translation release factor activity, codon specific [GO:0016149]	cytoplasm [GO:0005737]							16	13	21	14	19	20	18	17	21	16	15	16	21	15
30.1363	30.1987	30.3732	30.0917	30.2655	30.325	30.3467	30.0955	30.1808	30.2956	30.2975	30.3902	30.2345	30.3262	30.3647	30.4456	30.1627	30.3685	30.3167	30.3094	30.3787	30.3986	30.1512	30.4575	Burkholderia cenocepacia (strain ATCC BAA-245 / DSM 16553 / LMG 16656 / NCTC 13227 / J2315 / CF5610)	BCAL2190	ATP binding [GO:0005524];lysine-tRNA ligase activity [GO:0004824];lysyl-tRNA aminoacylation [GO:0006430];metal ion binding [GO:0046872];nucleic acid binding [GO:0003676];cytoplasm [GO:0005737]	lysyl-tRNA aminoacylation [GO:0006430]	lysine-tRNA ligase activity [GO:0004824];metal ion binding [GO:0046872];nucleic acid binding [GO:0003676];ATP binding [GO:0005524]	cytoplasm [GO:0005737]							40	33	47	43	37	44	46	36	40	38	42	41	41	37
30.3518	29.9286	30.153	29.7539	29.9604	30.6105	30.4482	30.8446	30.3279	30.465	29.8798	29.2749	30.2849	29.4785	29.7649	29.5442	29.0574	29.7701	30.086	30.2957	30.5434	29.9846	30.1389	30.806	Burkholderia cenocepacia (strain ATCC BAA-245 / DSM 16553 / LMG 16656 / NCTC 13227 / J2315 / CF5610)	BCAL3203	protein import [GO:0017038];periplasmic space [GO:0042597]	protein import [GO:0017038]		periplasmic space [GO:0042597]							17	19	15	11	16	15	15	20	17	21	15	7	13	11
27.8733	27.84	NaN	NaN	27.9155	27.8393	NaN	27.6588	27.6926	27.9059	28.1131	28.1108	28.069	NaN	NaN	28.0775	28.2328	28.4186	28.0435	27.885	27.4607	28.2204	NaN	28.2125	Burkholderia cenocepacia (strain ATCC BAA-245 / DSM 16553 / LMG 16656 / NCTC 13227 / J2315 / CF5610)	BCAL3257	tRNA dimethylallyltransferase activity [GO:0052381];tRNA processing [GO:0008033];ATP binding [GO:0005524]	tRNA processing [GO:0008033]	tRNA dimethylallyltransferase activity [GO:0052381];ATP binding [GO:0005524]								3	3	2	2	4	5	2	3	4	6	3	2	4	3
32.514	32.6199	32.4463	32.5218	32.406	32.4321	32.3966	32.3061	32.4543	32.4067	32.6649	32.5233	32.4005	32.4142	32.4844	32.4397	32.4541	32.7063	32.3415	32.325	32.5493	32.4842	32.4286	32.5357	Burkholderia cenocepacia (strain ATCC BAA-245 / DSM 16553 / LMG 16656 / NCTC 13227 / J2315 / CF5610)	BCAL3261	ATP binding [GO:0005524];'de novo' IMP biosynthetic process [GO:0006189];phosphoribosylformylglycinamidine cyclo-ligase activity [GO:0004641];cytoplasm [GO:0005737]	'de novo' IMP biosynthetic process [GO:0006189]	phosphoribosylformylglycinamidine cyclo-ligase activity [GO:0004641];ATP binding [GO:0005524]	cytoplasm [GO:0005737]							23	24	31	34	22	27	27	22	26	21	35	31	24	23
29.3178	29.0676	29.1476	29.3417	29.3531	29.4959	29.5099	29.4565	29.3753	29.5653	29.4084	29.2803	29.4347	28.9734	29.0193	28.9714	28.8561	29.3289	29.5864	29.7335	29.6271	29.2601	29.7314	29.8075	Burkholderia cenocepacia (strain ATCC BAA-245 / DSM 16553 / LMG 16656 / NCTC 13227 / J2315 / CF5610)	BCAL2194	ATPase activity [GO:0016887];iron-sulfur cluster assembly [GO:0016226];protein folding [GO:0006457];unfolded protein binding [GO:0051082];ATP binding [GO:0005524]	protein folding [GO:0006457];iron-sulfur cluster assembly [GO:0016226]	ATP binding [GO:0005524];unfolded protein binding [GO:0051082];ATPase activity [GO:0016887]								14	12	18	21	12	15	12	11	12	16	16	14	18	13
27.0322	27.4664	27.6233	27.183	26.9994	27.3837	27.5161	28.0119	27.2259	27.6038	27.5576	27.4297	27.303	27.2166	27.1951	27.3474	27.1122	27.5928	27.587	27.5036	27.5226	27.5078	28.0488	27.6759	Burkholderia cenocepacia (strain ATCC BAA-245 / DSM 16553 / LMG 16656 / NCTC 13227 / J2315 / CF5610)	BCAL2195	chaperone binding [GO:0051087];protein maturation by iron-sulfur cluster transfer [GO:0097428];protein oligomerization [GO:0051259];ATPase activator activity [GO:0001671]	protein oligomerization [GO:0051259];protein maturation by iron-sulfur cluster transfer [GO:0097428]	chaperone binding [GO:0051087];ATPase activator activity [GO:0001671]								3	5	3	4	2	3	5	3	3	5	5	5	1	5
32.9376	32.7354	32.7418	32.9921	33.0871	32.6303	32.8673	32.8539	32.7306	32.8207	32.7716	32.6772	32.752	32.7253	33.0449	32.9738	32.7126	32.9846	32.7319	32.5674	32.6443	32.8874	32.5537	32.3831	Burkholderia cenocepacia (strain ATCC BAA-245 / DSM 16553 / LMG 16656 / NCTC 13227 / J2315 / CF5610)	BCAL2212	histidine biosynthetic process [GO:0000105];methionine biosynthetic process [GO:0009086];methylenetetrahydrofolate dehydrogenase (NADP+) activity [GO:0004488];purine nucleotide biosynthetic process [GO:0006164];tetrahydrofolate interconversion [GO:0035999];methenyltetrahydrofolate cyclohydrolase activity [GO:0004477]	methionine biosynthetic process [GO:0009086];purine nucleotide biosynthetic process [GO:0006164];tetrahydrofolate interconversion [GO:0035999];histidine biosynthetic process [GO:0000105]	methylenetetrahydrofolate dehydrogenase (NADP+) activity [GO:0004488];methenyltetrahydrofolate cyclohydrolase activity [GO:0004477]								24	25	18	17	28	20	21	28	21	26	25	27	18	20
28.5048	27.9921	27.9851	28.0339	28.479	28.5076	28.7565	28.6665	28.3275	28.3157	27.7489	28.4648	28.3214	27.7439	27.8385	28.1784	27.9795	28.1693	28.0615	28.4714	28.4169	28.1427	27.9566	27.9913	Burkholderia cenocepacia (strain ATCC BAA-245 / DSM 16553 / LMG 16656 / NCTC 13227 / J2315 / CF5610)	BCAL2242	histidine catabolic process to glutamate and formamide [GO:0019556];histidine catabolic process to glutamate and formate [GO:0019557];imidazolonepropionase activity [GO:0050480];metal ion binding [GO:0046872];cytoplasm [GO:0005737]	histidine catabolic process to glutamate and formate [GO:0019557];histidine catabolic process to glutamate and formamide [GO:0019556]	metal ion binding [GO:0046872];imidazolonepropionase activity [GO:0050480]	cytoplasm [GO:0005737]							12	8	8	8	8	7	10	11	9	10	10	8	8	9
32.8254	32.579	32.6462	32.7622	32.9183	32.9826	33.0958	32.9044	32.7793	32.646	32.6742	32.9409	32.7804	32.481	32.8689	32.7689	32.6952	33.0177	32.733	33.0601	32.7542	32.9741	33.0144	32.2963	Burkholderia cenocepacia (strain ATCC BAA-245 / DSM 16553 / LMG 16656 / NCTC 13227 / J2315 / CF5610)	BCAL2246	histidine ammonia-lyase activity [GO:0004397];histidine catabolic process to glutamate and formamide [GO:0019556];histidine catabolic process to glutamate and formate [GO:0019557];cytoplasm [GO:0005737]	histidine catabolic process to glutamate and formate [GO:0019557];histidine catabolic process to glutamate and formamide [GO:0019556]	histidine ammonia-lyase activity [GO:0004397]	cytoplasm [GO:0005737]							41	36	51	44	51	40	49	38	42	44	41	54	44	47
31.3964	31.1427	31.4263	31.1151	31.06	31.2895	31.2102	31.2616	31.1709	31.3291	31.0456	30.8874	31.6134	31.7449	31.0987	31.3697	31.7019	31.4718	31.6004	31.5368	31.9616	31.602	31.6195	31.9635	Burkholderia cenocepacia (strain ATCC BAA-245 / DSM 16553 / LMG 16656 / NCTC 13227 / J2315 / CF5610)	BCAL3269	ATP binding [GO:0005524];DNA replication [GO:0006260];heat shock protein binding [GO:0031072];metal ion binding [GO:0046872];protein folding [GO:0006457];response to heat [GO:0009408];unfolded protein binding [GO:0051082];cytoplasm [GO:0005737]	protein folding [GO:0006457];response to heat [GO:0009408];DNA replication [GO:0006260]	heat shock protein binding [GO:0031072];metal ion binding [GO:0046872];unfolded protein binding [GO:0051082];ATP binding [GO:0005524]	cytoplasm [GO:0005737]	+	ogcAB_no_rha_ogcAB_rha	+	ogcAB_Alt_no_rha_ogcAB_Alt_rha			38	35	34	36	35	34	35	41	39	35	42	30	46	37
33.0346	33.1256	33.0105	33.0201	32.947	32.7068	32.9361	33.0205	32.7593	33.2857	33.4182	32.9889	33.022	32.9419	32.872	32.8978	33.0895	33.6543	33.819	33.4697	33.7749	33.4349	33.7776	33.8256	Burkholderia cenocepacia (strain ATCC BAA-245 / DSM 16553 / LMG 16656 / NCTC 13227 / J2315 / CF5610)	BCAL3270	protein folding [GO:0006457];unfolded protein binding [GO:0051082];ATP binding [GO:0005524]	protein folding [GO:0006457]	unfolded protein binding [GO:0051082];ATP binding [GO:0005524]								152	159	131	151	149	127	146	142	135	177	150	134	150	152
31.8218	31.8756	31.9849	31.8644	31.7455	31.6521	31.7003	32.0266	31.8418	32.0056	32.0638	31.8291	31.925	32.3118	31.715	32.0964	32.4335	32.3249	32.6327	32.9096	32.7316	32.5671	32.3947	32.8023	Burkholderia cenocepacia (strain ATCC BAA-245 / DSM 16553 / LMG 16656 / NCTC 13227 / J2315 / CF5610)	BCAL3272	adenyl-nucleotide exchange factor activity [GO:0000774];chaperone binding [GO:0051087];protein folding [GO:0006457];protein homodimerization activity [GO:0042803];cytoplasm [GO:0005737]	protein folding [GO:0006457]	chaperone binding [GO:0051087];protein homodimerization activity [GO:0042803];adenyl-nucleotide exchange factor activity [GO:0000774]	cytoplasm [GO:0005737]	+	ogcAB_no_rha_ogcAB_rha	+	ogcAB_Alt_no_rha_ogcAB_Alt_rha			20	18	24	18	26	18	21	21	22	22	21	21	22	18
28.1404	27.7397	28.4114	27.9416	28.1223	28.4053	28.4182	28.2722	28.2061	28.3238	27.9572	27.8014	28.2915	27.5612	28.0146	27.8192	NaN	27.7792	28.0545	28.3421	28.3729	28.0355	28.2497	28.5953	Burkholderia cenocepacia (strain ATCC BAA-245 / DSM 16553 / LMG 16656 / NCTC 13227 / J2315 / CF5610)	BCAL3275	regulation of transcription, DNA-templated [GO:0006355];transcription, DNA-templated [GO:0006351]";"DNA binding [GO:0003677]	transcription, DNA-templated [GO:0006351]";"regulation of transcription, DNA-templated [GO:0006355]	DNA binding [GO:0003677]								2	1	2	3	1	0	4	2	2	4	4	1	2	3
28.5169	28.1262	28.2658	28.2689	28.2394	28.2963	28.6481	28.5857	28.3545	28.2809	28.0606	27.6523	28.2523	26.6758	27.8632	27.6161	27.5572	27.8597	28.34	28.4412	28.4849	27.9775	28.473	28.0866	Burkholderia cenocepacia (strain ATCC BAA-245 / DSM 16553 / LMG 16656 / NCTC 13227 / J2315 / CF5610)	BCAL3276	ATP binding [GO:0005524];NAD metabolic process [GO:0019674];NAD+ kinase activity [GO:0003951];NADP biosynthetic process [GO:0006741];cytoplasm [GO:0005737]	NADP biosynthetic process [GO:0006741];NAD metabolic process [GO:0019674]	NAD+ kinase activity [GO:0003951];ATP binding [GO:0005524]	cytoplasm [GO:0005737]							9	7	3	3	6	8	8	9	5	7	5	7	9	3
34.2063	34.344	34.2466	34.344	33.944	34.0184	34.029	34.2979	33.9611	33.9071	33.7675	33.8013	34.4153	34.3554	34.2614	34.2854	33.966	33.7689	33.7935	33.9398	33.5805	33.5354	33.5907	33.6294	Burkholderia cenocepacia (strain ATCC BAA-245 / DSM 16553 / LMG 16656 / NCTC 13227 / J2315 / CF5610)	BCAL3299	heme binding [GO:0020037];hydrogen peroxide catabolic process [GO:0042744];metal ion binding [GO:0046872];response to oxidative stress [GO:0006979];catalase activity [GO:0004096]	response to oxidative stress [GO:0006979];hydrogen peroxide catabolic process [GO:0042744]	heme binding [GO:0020037];metal ion binding [GO:0046872];catalase activity [GO:0004096]				+	ogcAB_Alt_no_rha_ogcAB_Alt_rha			52	65	58	70	51	48	53	48	46	46	50	57	59	59
30.0799	30.2185	30.2024	30.0063	30.1463	30.4977	30.3801	30.4142	30.3794	30.5389	30.1432	30.3369	30.2872	30.0818	29.8807	29.9696	30.1197	29.9769	30.4752	30.5629	30.5653	30.1337	30.5962	30.8093	Burkholderia cenocepacia (strain ATCC BAA-245 / DSM 16553 / LMG 16656 / NCTC 13227 / J2315 / CF5610)	BCAL3303	isomerase activity [GO:0016853];queuosine biosynthetic process [GO:0008616];transferase activity [GO:0016740];cytoplasm [GO:0005737]	queuosine biosynthetic process [GO:0008616]	transferase activity [GO:0016740];isomerase activity [GO:0016853]	cytoplasm [GO:0005737]							10	10	12	15	14	15	14	13	14	13	14	12	12	12
28.8924	28.8362	28.9629	28.844	29.0608	29.0443	28.8654	28.6607	28.7993	28.89	29.0516	28.8652	28.9076	29.0101	29.1548	29.1512	29.0519	29.0725	28.8124	28.4066	28.9615	29.1941	28.7072	28.4447	Burkholderia cenocepacia (strain ATCC BAA-245 / DSM 16553 / LMG 16656 / NCTC 13227 / J2315 / CF5610)	BCAL3329	ATP binding [GO:0005524];sulfurtransferase activity [GO:0016783];tRNA binding [GO:0000049];tRNA processing [GO:0008033];cytoplasm [GO:0005737]	tRNA processing [GO:0008033]	sulfurtransferase activity [GO:0016783];tRNA binding [GO:0000049];ATP binding [GO:0005524]	cytoplasm [GO:0005737]							4	3	7	2	4	5	3	3	6	4	7	4	7	4
31.1465	31.5186	31.6753	31.3696	31.65	31.7976	31.707	31.5269	31.5792	31.7159	31.5427	31.5816	31.311	31.7233	31.1071	31.4813	31.6062	31.655	31.4123	31.6816	31.305	31.545	31.4423	31.2298	Burkholderia cenocepacia (strain ATCC BAA-245 / DSM 16553 / LMG 16656 / NCTC 13227 / J2315 / CF5610)	BCAL3336	'de novo' IMP biosynthetic process [GO:0006189];phosphoribosylaminoimidazolecarboxamide formyltransferase activity [GO:0004643];IMP cyclohydrolase activity [GO:0003937]	'de novo' IMP biosynthetic process [GO:0006189]	phosphoribosylaminoimidazolecarboxamide formyltransferase activity [GO:0004643];IMP cyclohydrolase activity [GO:0003937]								46	53	56	56	50	60	58	52	51	47	64	56	44	57
NaN	NaN	25.8422	25.3359	25.5124	NaN	NaN	NaN	NaN	25.5574	25.5939	25.1299	25.7633	25.7225	25.2226	25.6517	NaN	25.5184	25.7236	NaN	NaN	25.6905	NaN	NaN	Burkholderia cenocepacia (strain ATCC BAA-245 / DSM 16553 / LMG 16656 / NCTC 13227 / J2315 / CF5610)	BCAL3338	ATP binding [GO:0005524];DNA binding [GO:0003677];DNA recombination [GO:0006310];DNA repair [GO:0006281];four-way junction helicase activity [GO:0009378];SOS response [GO:0009432];Holliday junction helicase complex [GO:0009379]	DNA repair [GO:0006281];SOS response [GO:0009432];DNA recombination [GO:0006310]	DNA binding [GO:0003677];four-way junction helicase activity [GO:0009378];ATP binding [GO:0005524]	Holliday junction helicase complex [GO:0009379]							0	3	4	4	2	1	2	2	2	2	2	5	3	5
26.8793	26.917	27.1687	27.2281	26.8852	27.1532	27.2048	26.901	26.8695	26.9918	27.122	27.057	26.9683	27.1116	26.9248	27.2271	27.2247	26.9502	26.9388	27.0197	27.2245	27.0508	27.3345	27.0605	Burkholderia cenocepacia (strain ATCC BAA-245 / DSM 16553 / LMG 16656 / NCTC 13227 / J2315 / CF5610)	BCAL3339	DNA binding [GO:0003677];DNA recombination [GO:0006310];DNA repair [GO:0006281];four-way junction helicase activity [GO:0009378];SOS response [GO:0009432];ATP binding [GO:0005524]	DNA repair [GO:0006281];SOS response [GO:0009432];DNA recombination [GO:0006310]	DNA binding [GO:0003677];four-way junction helicase activity [GO:0009378];ATP binding [GO:0005524]								8	8	7	6	6	8	8	3	5	4	12	11	6	9
30.0522	30.3252	30.5276	30.1882	29.8182	30.1425	30.217	30.3223	30.1213	29.979	29.7226	30.2613	30.203	30.2792	30.2932	30.246	30.2854	30.1857	29.8866	30.1119	29.8502	30.2002	30.016	30.1367	Burkholderia cenocepacia (strain ATCC BAA-245 / DSM 16553 / LMG 16656 / NCTC 13227 / J2315 / CF5610)	BCAL3345	1,6-anhydro-N-acetyl-beta-muramic acid catabolic process [GO:0097175];amino sugar metabolic process [GO:0006040];carbohydrate metabolic process [GO:0005975];kinase activity [GO:0016301];peptidoglycan turnover [GO:0009254]";phosphotransferase activity, alcohol group as acceptor [GO:0016773];"ATP binding [GO:0005524]	amino sugar metabolic process [GO:0006040];carbohydrate metabolic process [GO:0005975];peptidoglycan turnover [GO:0009254]";"1,6-anhydro-N-acetyl-beta-muramic acid catabolic process [GO:0097175]	kinase activity [GO:0016301];phosphotransferase activity, alcohol group as acceptor [GO:0016773]";"ATP binding [GO:0005524]								7	9	11	11	12	7	10	7	10	11	10	12	8	7
34.4612	34.4335	34.8169	34.7328	34.671	34.8797	34.8557	34.7752	34.8278	35.0205	34.8182	34.9165	34.9039	34.6487	34.363	34.5162	34.5098	34.6236	34.6687	34.6091	34.7997	34.6389	34.9148	35.0173	Burkholderia cenocepacia (strain ATCC BAA-245 / DSM 16553 / LMG 16656 / NCTC 13227 / J2315 / CF5610)	BCAL3347	structural constituent of ribosome [GO:0003735];translation [GO:0006412];ribosome [GO:0005840]	translation [GO:0006412]	structural constituent of ribosome [GO:0003735]	ribosome [GO:0005840]							36	34	24	38	32	35	31	28	34	39	43	42	30	36
35.2943	35.3445	35.2537	35.4275	35.4619	35.5614	35.3896	35.1706	35.3069	35.4054	35.3197	35.4375	35.2503	35.1718	35.1047	35.4448	35.5089	35.5963	35.5277	35.1524	35.242	35.5034	35.2238	34.6489	Burkholderia cenocepacia (strain ATCC BAA-245 / DSM 16553 / LMG 16656 / NCTC 13227 / J2315 / CF5610)	BCAL3348	structural constituent of ribosome [GO:0003735];translation [GO:0006412];ribosome [GO:0005840]	translation [GO:0006412]	structural constituent of ribosome [GO:0003735]	ribosome [GO:0005840]							87	79	65	67	107	69	70	57	81	62	79	67	86	77
31.1541	31.5331	31.5692	31.3212	31.3351	31.468	31.4567	31.641	31.5571	31.5602	31.4812	31.4124	31.3925	31.3254	31.1144	31.2473	31.2229	31.367	31.4157	31.4131	31.6224	31.3772	31.5203	31.6976	Burkholderia cenocepacia (strain ATCC BAA-245 / DSM 16553 / LMG 16656 / NCTC 13227 / J2315 / CF5610)	BCAL3373	aminoacyl-tRNA editing activity [GO:0002161];ATP binding [GO:0005524];leucine-tRNA ligase activity [GO:0004823];leucyl-tRNA aminoacylation [GO:0006429];cytoplasm [GO:0005737]	leucyl-tRNA aminoacylation [GO:0006429]	ATP binding [GO:0005524];leucine-tRNA ligase activity [GO:0004823];aminoacyl-tRNA editing activity [GO:0002161]	cytoplasm [GO:0005737]							40	65	56	48	53	48	58	53	50	54	59	46	49	48
28.8864	28.2728	27.9693	28.2404	28.3384	28.346	27.8648	28.1739	27.7858	27.9799	28.1407	28.1081	27.974	27.9778	28.3254	27.9076	28.8676	28.2945	28.4176	28.2602	29.0357	28.6067	28.6368	28.7415	Burkholderia cenocepacia (strain ATCC BAA-245 / DSM 16553 / LMG 16656 / NCTC 13227 / J2315 / CF5610)	BCAL3376	4-hydroxy-tetrahydrodipicolinate reductase [GO:0008839];diaminopimelate biosynthetic process [GO:0019877];lysine biosynthetic process via diaminopimelate [GO:0009089];cytoplasm [GO:0005737]	lysine biosynthetic process via diaminopimelate [GO:0009089];diaminopimelate biosynthetic process [GO:0019877]	4-hydroxy-tetrahydrodipicolinate reductase [GO:0008839]	cytoplasm [GO:0005737]			+	ogcAB_Alt_no_rha_ogcAB_Alt_rha			9	7	12	10	8	11	8	7	8	5	5	5	10	3
30.2403	29.3955	30.201	30.1608	30.3435	29.8829	30.2563	30.347	30.3312	30.5203	30.3352	30.2329	30.2749	30.2822	30.0064	29.8462	30.1798	29.9711	30.5143	30.7077	30.512	30.2548	30.6045	30.6763	Burkholderia cenocepacia (strain ATCC BAA-245 / DSM 16553 / LMG 16656 / NCTC 13227 / J2315 / CF5610)	BCAL0032	ATP synthesis coupled proton transport [GO:0015986]";hydrogen ion transmembrane transporter activity [GO:0015078];plasma membrane [GO:0005886];proton-transporting ATP synthase complex, coupling factor F(o) [GO:0045263];"integral component of membrane [GO:0016021]	ATP synthesis coupled proton transport [GO:0015986]	hydrogen ion transmembrane transporter activity [GO:0015078]	plasma membrane [GO:0005886];proton-transporting ATP synthase complex, coupling factor F(o) [GO:0045263]";"integral component of membrane [GO:0016021]							17	18	25	19	23	23	22	21	20	26	22	23	23	21
30.1095	30.2387	30.1217	30.2848	30.2195	30.4153	30.3803	30.2988	30.3046	30.4108	30.3852	30.3237	30.2138	30.3441	30.0592	30.2137	30.0956	30.3147	30.2774	30.539	30.6437	30.2485	30.3006	30.6065	Burkholderia cenocepacia (strain ATCC BAA-245 / DSM 16553 / LMG 16656 / NCTC 13227 / J2315 / CF5610)	BCAL0033	ATP synthesis coupled proton transport [GO:0015986]";proton-transporting ATP synthase activity, rotational mechanism [GO:0046933];proton-transporting ATP synthase complex, catalytic core F(1) [GO:0045261];"plasma membrane [GO:0005886]	ATP synthesis coupled proton transport [GO:0015986]	proton-transporting ATP synthase activity, rotational mechanism [GO:0046933]	proton-transporting ATP synthase complex, catalytic core F(1) [GO:0045261]";"plasma membrane [GO:0005886]							15	12	13	14	11	11	15	13	11	16	15	18	12	8
32.0707	32.3453	32.2525	32.2578	32.257	32.111	32.0658	32.2433	32.1382	32.4486	32.2803	32.4763	32.1995	32.3954	32.0658	31.9987	32.1519	32.364	32.4703	32.4416	32.3936	32.2488	32.5653	32.5039	Burkholderia cenocepacia (strain ATCC BAA-245 / DSM 16553 / LMG 16656 / NCTC 13227 / J2315 / CF5610)	BCAL0034	ATP binding [GO:0005524];ATP synthesis coupled proton transport [GO:0015986]";proton-transporting ATP synthase activity, rotational mechanism [GO:0046933];proton-transporting ATP synthase complex, catalytic core F(1) [GO:0045261];"plasma membrane [GO:0005886]	ATP synthesis coupled proton transport [GO:0015986]	proton-transporting ATP synthase activity, rotational mechanism [GO:0046933]";"ATP binding [GO:0005524]	proton-transporting ATP synthase complex, catalytic core F(1) [GO:0045261]";"plasma membrane [GO:0005886]							45	55	90	81	54	82	47	55	50	64	78	68	47	88
29.8049	29.9462	29.8467	29.8509	29.7586	29.7127	29.6763	29.5485	29.5469	29.9005	30.117	30.0015	29.964	29.7967	30.1381	30.2242	30.0106	30.4708	30.2145	30.0578	30.0649	30.2259	30.1179	30.0618	Burkholderia cenocepacia (strain ATCC BAA-245 / DSM 16553 / LMG 16656 / NCTC 13227 / J2315 / CF5610)	BCAL0035	ATP synthesis coupled proton transport [GO:0015986]";proton-transporting ATP synthase activity, rotational mechanism [GO:0046933];proton-transporting ATP synthase complex, catalytic core F(1) [GO:0045261];"plasma membrane [GO:0005886]	ATP synthesis coupled proton transport [GO:0015986]	proton-transporting ATP synthase activity, rotational mechanism [GO:0046933]	proton-transporting ATP synthase complex, catalytic core F(1) [GO:0045261]";"plasma membrane [GO:0005886]	+	ogcAB_no_rha_ogcAB_rha					10	12	12	14	11	13	14	10	8	6	12	17	9	15
34.5108	34.708	34.8538	34.5459	34.7332	34.9024	34.5186	34.7371	34.696	34.9484	34.5944	34.7287	34.8845	34.8602	34.4717	34.7215	34.8189	34.6586	34.8282	34.825	34.7657	34.7384	34.7495	34.936	Burkholderia cenocepacia (strain ATCC BAA-245 / DSM 16553 / LMG 16656 / NCTC 13227 / J2315 / CF5610)	BCAL0036	ATP binding [GO:0005524];ATP synthesis coupled proton transport [GO:0015986]";proton-transporting ATP synthase activity, rotational mechanism [GO:0046933];proton-transporting ATP synthase complex, catalytic core F(1) [GO:0045261];"plasma membrane [GO:0005886]	ATP synthesis coupled proton transport [GO:0015986]	proton-transporting ATP synthase activity, rotational mechanism [GO:0046933]";"ATP binding [GO:0005524]	proton-transporting ATP synthase complex, catalytic core F(1) [GO:0045261]";"plasma membrane [GO:0005886]							96	93	109	96	117	97	108	107	101	104	118	112	113	108
32.2559	32.4803	32.2659	32.1649	31.9922	32.4396	32.3739	32.6284	32.5492	32.4279	32.2371	32.4361	32.5303	32.3525	31.8664	32.2995	32.6333	32.4422	32.6443	32.2497	32.3154	32.4672	32.2578	32.344	Burkholderia cenocepacia (strain ATCC BAA-245 / DSM 16553 / LMG 16656 / NCTC 13227 / J2315 / CF5610)	BCAL0037	ATP synthesis coupled proton transport [GO:0015986]";proton-transporting ATP synthase activity, rotational mechanism [GO:0046933];proton-transporting ATP synthase complex, catalytic core F(1) [GO:0045261];"plasma membrane [GO:0005886]	ATP synthesis coupled proton transport [GO:0015986]	proton-transporting ATP synthase activity, rotational mechanism [GO:0046933]	proton-transporting ATP synthase complex, catalytic core F(1) [GO:0045261]";"plasma membrane [GO:0005886]							5	12	9	12	9	8	9	5	6	11	9	14	9	11
30.6914	30.4875	30.3857	30.2143	30.8563	30.8713	30.8525	31.3971	30.9067	30.9865	30.4195	30.5987	30.8016	29.8854	29.8825	29.8715	30.1299	29.8359	30.7317	31.0066	30.8874	30.252	30.9686	30.8436	Burkholderia cenocepacia (strain ATCC BAA-245 / DSM 16553 / LMG 16656 / NCTC 13227 / J2315 / CF5610)	BCAL0040	protoporphyrinogen IX biosynthetic process [GO:0006782];uroporphyrinogen decarboxylase activity [GO:0004853];cytoplasm [GO:0005737]	protoporphyrinogen IX biosynthetic process [GO:0006782]	uroporphyrinogen decarboxylase activity [GO:0004853]	cytoplasm [GO:0005737]							6	3	2	6	6	2	5	9	2	6	4	7	6	4
31.618	31.1089	31.4608	31.3346	31.7715	31.6635	31.6616	31.7078	31.6884	31.7353	31.613	31.6525	31.4271	31.0525	31.1189	31.1287	31.1525	31.3206	31.1797	31.1748	31.3671	31.3601	31.2834	31.1302	Burkholderia cenocepacia (strain ATCC BAA-245 / DSM 16553 / LMG 16656 / NCTC 13227 / J2315 / CF5610)	BCAL0073	glycine catabolic process [GO:0006546];glycine dehydrogenase (decarboxylating) activity [GO:0004375]	glycine catabolic process [GO:0006546]	glycine dehydrogenase (decarboxylating) activity [GO:0004375]		+	ogcAB_no_rha_ogcAB_rha	+	ogcAB_Alt_no_rha_ogcAB_Alt_rha			83	69	74	72	85	79	80	89	78	85	84	91	85	51
32.4534	32.5986	33.7603	32.5083	33.2195	32.7628	32.409	32.1263	34.5928	32.7912	34.3909	34.0615	32.5836	33.8134	31.5375	32.8007	32.8504	33.4197	33.117	32.5704	32.2465	32.889	32.2275	33.1865	Burkholderia cenocepacia (strain ATCC BAA-245 / DSM 16553 / LMG 16656 / NCTC 13227 / J2315 / CF5610)	BCAL0074	glycine decarboxylation via glycine cleavage system [GO:0019464];glycine cleavage complex [GO:0005960]	glycine decarboxylation via glycine cleavage system [GO:0019464]		glycine cleavage complex [GO:0005960]							2	8	8	5	5	5	6	5	7	5	5	8	5	9
31.7131	32.3928	32.5754	32.0732	32.4348	32.8954	32.6048	32.3201	32.993	32.3248	32.7253	32.7627	32.0623	32.0154	32.0812	32.1901	31.6888	32.164	31.8376	32.2076	31.6521	32.462	32.1802	32.3952	Burkholderia cenocepacia (strain ATCC BAA-245 / DSM 16553 / LMG 16656 / NCTC 13227 / J2315 / CF5610)	BCAL0075	glycine catabolic process [GO:0006546];transaminase activity [GO:0008483];aminomethyltransferase activity [GO:0004047]	glycine catabolic process [GO:0006546]	transaminase activity [GO:0008483];aminomethyltransferase activity [GO:0004047]								22	29	32	17	32	28	33	31	25	28	24	24	22	19
35.5026	35.428	35.2389	35.4749	35.2269	35.1524	35.2267	35.5275	35.0847	35.5956	35.1724	35.24	35.4606	35.3761	35.4297	35.5219	35.0338	35.4317	35.7274	35.5193	35.5124	35.2867	35.6385	35.6978	Burkholderia cenocepacia (strain ATCC BAA-245 / DSM 16553 / LMG 16656 / NCTC 13227 / J2315 / CF5610)	BCAM0965	carbohydrate metabolic process [GO:0005975];malate metabolic process [GO:0006108];tricarboxylic acid cycle [GO:0006099];L-malate dehydrogenase activity [GO:0030060]	malate metabolic process [GO:0006108];tricarboxylic acid cycle [GO:0006099];carbohydrate metabolic process [GO:0005975]	L-malate dehydrogenase activity [GO:0030060]								196	169	178	201	167	172	169	185	158	172	182	172	183	178
28.4318	28.4216	28.6182	28.2601	28.5762	28.5626	28.5504	28.4025	28.5002	28.6612	28.4942	28.5835	28.7744	28.2841	28.5669	28.5322	28.5944	28.5378	28.7546	28.5716	28.8752	28.7213	28.652	28.7337	Burkholderia cenocepacia (strain ATCC BAA-245 / DSM 16553 / LMG 16656 / NCTC 13227 / J2315 / CF5610)												6	7	10	7	5	8	4	4	5	8	7	8	6	6
30.1944	30.4084	30.5025	30.3991	30.5664	30.5562	30.3858	30.2182	30.3467	30.3835	30.7447	30.5482	30.1916	30.0254	30.2629	30.2892	29.7023	30.1385	29.7169	29.6987	29.5631	30.0544	29.5668	29.204	Burkholderia cenocepacia (strain ATCC BAA-245 / DSM 16553 / LMG 16656 / NCTC 13227 / J2315 / CF5610)	BCAM0011	L-threonine 3-dehydrogenase activity [GO:0008743];L-threonine catabolic process to glycine [GO:0019518];zinc ion binding [GO:0008270];cytoplasm [GO:0005737]	L-threonine catabolic process to glycine [GO:0019518]	zinc ion binding [GO:0008270];L-threonine 3-dehydrogenase activity [GO:0008743]	cytoplasm [GO:0005737]	+	ogcAB_no_rha_ogcAB_rha	+	ogcAB_Alt_no_rha_ogcAB_Alt_rha			12	16	16	16	14	19	14	13	10	11	16	16	14	12
31.8892	31.797	31.9968	31.8391	31.5908	31.5747	31.6156	31.4568	31.7268	31.3752	31.619	31.7934	31.5578	31.5893	31.6979	31.7076	31.4005	31.377	31.019	31.3056	31.1286	31.2445	31.2683	31.1702	Burkholderia cenocepacia (strain ATCC BAA-245 / DSM 16553 / LMG 16656 / NCTC 13227 / J2315 / CF5610)	BCAM0023	acetoacetate decarboxylase activity [GO:0047602]		acetoacetate decarboxylase activity [GO:0047602]				+	ogcAB_Alt_no_rha_ogcAB_Alt_rha			36	41	43	45	32	30	35	32	31	34	29	40	33	30
28.5413	29.0486	28.904	28.6963	29.0535	29.251	29.0955	29.3109	29.2757	29.4493	29.1611	29.368	28.7164	29.1205	28.0125	28.4394	28.7318	28.5473	28.9713	28.8453	28.9328	28.5863	29.0825	29.4854	Burkholderia cenocepacia (strain ATCC BAA-245 / DSM 16553 / LMG 16656 / NCTC 13227 / J2315 / CF5610)	BCAM2342	glycine betaine biosynthetic process from choline [GO:0019285];metal ion binding [GO:0046872];betaine-aldehyde dehydrogenase activity [GO:0008802]	glycine betaine biosynthetic process from choline [GO:0019285]	metal ion binding [GO:0046872];betaine-aldehyde dehydrogenase activity [GO:0008802]								7	11	7	15	11	14	12	9	7	12	12	13	10	13
28.5468	28.4315	28.6399	28.2285	28.6457	28.6499	28.9591	28.9675	28.8334	28.7623	28.5407	28.6262	28.5301	28.3971	28.4018	28.5499	28.3911	28.4355	28.4305	28.1958	28.4536	28.489	28.5691	28.2365	Burkholderia cenocepacia (strain ATCC BAA-245 / DSM 16553 / LMG 16656 / NCTC 13227 / J2315 / CF5610)	BCAM2343	choline dehydrogenase activity [GO:0008812];flavin adenine dinucleotide binding [GO:0050660];glycine betaine biosynthetic process from choline [GO:0019285];betaine-aldehyde dehydrogenase activity [GO:0008802]	glycine betaine biosynthetic process from choline [GO:0019285]	choline dehydrogenase activity [GO:0008812];flavin adenine dinucleotide binding [GO:0050660];betaine-aldehyde dehydrogenase activity [GO:0008802]		+	ogcAB_no_rha_ogcAB_rha					18	17	9	18	15	21	14	25	16	28	18	18	21	12
31.597	31.4787	31.623	31.6494	31.4544	31.709	31.5732	31.5544	31.5827	31.4976	31.5716	31.4713	31.6582	31.5977	31.3782	31.6186	31.7735	31.7972	31.6277	31.6725	32.0223	31.9142	31.7734	31.9898	Burkholderia cenocepacia (strain ATCC BAA-245 / DSM 16553 / LMG 16656 / NCTC 13227 / J2315 / CF5610)	BCAM2476	metal ion binding [GO:0046872];NAD biosynthetic process [GO:0009435];NAD+ synthase (glutamine-hydrolyzing) activity [GO:0003952];NAD+ synthase activity [GO:0008795];ATP binding [GO:0005524]	NAD biosynthetic process [GO:0009435]	metal ion binding [GO:0046872];NAD+ synthase (glutamine-hydrolyzing) activity [GO:0003952];NAD+ synthase activity [GO:0008795];ATP binding [GO:0005524]				+	ogcAB_Alt_no_rha_ogcAB_Alt_rha			10	14	10	7	6	7	5	8	9	8	13	9	7	10
28.4261	NaN	NaN	28.0547	27.817	27.511	27.6801	27.9642	27.3887	27.5126	27.5786	27.7866	27.865	27.8702	NaN	NaN	28.1559	27.792	27.22	27.7793	28.274	27.3386	27.6833	28.497	Burkholderia cenocepacia (strain ATCC BAA-245 / DSM 16553 / LMG 16656 / NCTC 13227 / J2315 / CF5610)	BCAM0385	amine catabolic process [GO:0009310];pyridoxal phosphate binding [GO:0030170];1-aminocyclopropane-1-carboxylate deaminase activity [GO:0008660]	amine catabolic process [GO:0009310]	pyridoxal phosphate binding [GO:0030170];1-aminocyclopropane-1-carboxylate deaminase activity [GO:0008660]								3	2	2	3	5	2	3	3	2	5	3	3	1	4
29.9962	29.6395	29.6709	29.3787	29.727	29.9698	29.7686	30.1451	29.9343	29.7012	29.4951	29.4863	29.7491	29.4157	29.4405	29.5662	29.4531	29.7044	29.3294	29.7302	30.1576	29.7242	29.3937	29.5791	Burkholderia cenocepacia (strain ATCC BAA-245 / DSM 16553 / LMG 16656 / NCTC 13227 / J2315 / CF5610)	BCAM2558	selenide, water dikinase activity [GO:0004756];selenocysteine biosynthetic process [GO:0016260]";"ATP binding [GO:0005524]	selenocysteine biosynthetic process [GO:0016260]	selenide, water dikinase activity [GO:0004756]";"ATP binding [GO:0005524]								18	17	10	15	13	16	13	19	15	13	12	14	15	12
27.4477	26.0469	25.6845	25.5032	25.8991	27.1511	26.5024	26.6596	25.0784	27.2083	26.8877	26.6207	26.2631	26.3279	26.2411	26.0771	NaN	27.9663	27.2116	26.8618	27.5123	26.5262	27.6275	26.4067	Burkholderia cenocepacia (strain ATCC BAA-245 / DSM 16553 / LMG 16656 / NCTC 13227 / J2315 / CF5610)	BCAM1558	DNA recombination [GO:0006310];nucleoid [GO:0009295];cytoplasm [GO:0005737]	DNA recombination [GO:0006310]		nucleoid [GO:0009295];cytoplasm [GO:0005737]							4	6	3	3	4	5	5	3	2	6	4	4	5	7
31.6145	31.8048	31.6066	31.5763	31.7259	31.6411	31.6103	31.6337	31.7145	31.8204	31.8629	31.8896	31.6044	31.7734	31.24	31.5792	31.5869	31.6005	31.6728	31.4659	31.6668	31.5118	31.7839	31.668	Burkholderia cenocepacia (strain ATCC BAA-245 / DSM 16553 / LMG 16656 / NCTC 13227 / J2315 / CF5610)	BCAM2650	fatty acid biosynthetic process [GO:0006633];enoyl-[acyl-carrier-protein] reductase (NADH) activity [GO:0004318]	fatty acid biosynthetic process [GO:0006633]	enoyl-[acyl-carrier-protein] reductase (NADH) activity [GO:0004318]								20	22	20	18	24	20	20	11	16	16	20	23	23	21
NaN	26.6836	27.2946	27.6065	27.0039	NaN	24.7153	27.845	27.6911	27.5822	27.3458	26.7749	27.0596	26.8511	26.7505	26.5737	26.4603	26.9369	26.9413	27.5753	27.4301	26.8008	27.6088	28.0528	Burkholderia cenocepacia (strain ATCC BAA-245 / DSM 16553 / LMG 16656 / NCTC 13227 / J2315 / CF5610)	BCAM1727	pyrimidine-nucleoside phosphorylase activity [GO:0016154];thymidine phosphorylase activity [GO:0009032];uridine phosphorylase activity [GO:0004850];guanosine phosphorylase activity [GO:0047975]		pyrimidine-nucleoside phosphorylase activity [GO:0016154];thymidine phosphorylase activity [GO:0009032];uridine phosphorylase activity [GO:0004850];guanosine phosphorylase activity [GO:0047975]								2	5	2	3	2	2	3	5	3	2	3	4	2	3
NaN	27.4869	28.3904	27.5865	27.3617	28.2848	28.0531	27.8037	27.8119	27.9268	27.4949	28.1592	26.9824	27.5539	27.353	27.0416	27.1685	27.2643	27.6761	27.0539	NaN	27.2857	27.278	NaN	Burkholderia cenocepacia (strain ATCC BAA-245 / DSM 16553 / LMG 16656 / NCTC 13227 / J2315 / CF5610)	BCAM2767											2	3	4	4	4	3	3	5	4	5	2	2	2	4
32.1569	32.1097	32.1928	32.2588	31.7709	32.1239	31.9276	31.9265	31.9229	31.8992	32.1305	32.0723	32.1839	32.1887	31.6122	32.2298	31.9471	31.9359	32.015	32.1539	32.2053	32.0548	32.1837	32.2658	Burkholderia cenocepacia (strain ATCC BAA-245 / DSM 16553 / LMG 16656 / NCTC 13227 / J2315 / CF5610)	BCAM0746	arginine biosynthetic process [GO:0006526];argininosuccinate synthase activity [GO:0004055];ATP binding [GO:0005524];protein homodimerization activity [GO:0042803];cytoplasm [GO:0005737]	arginine biosynthetic process [GO:0006526]	ATP binding [GO:0005524];protein homodimerization activity [GO:0042803];argininosuccinate synthase activity [GO:0004055]	cytoplasm [GO:0005737]							118	111	114	101	90	92	92	83	97	97	79	87	111	103
30.0448	29.9526	30.0462	29.898	30.074	29.9269	29.9976	29.9544	29.9149	29.9466	30.129	30.1029	30.0464	30.0352	30.2172	30.0523	30.1481	30.1679	29.9399	29.8274	30.0633	30.086	29.9974	29.7581	Burkholderia cenocepacia (strain ATCC BAA-245 / DSM 16553 / LMG 16656 / NCTC 13227 / J2315 / CF5610)	BCAM0899	homoserine kinase activity [GO:0004413];threonine biosynthetic process [GO:0009088];ATP binding [GO:0005524]	threonine biosynthetic process [GO:0009088]	homoserine kinase activity [GO:0004413];ATP binding [GO:0005524]								22	23	22	17	21	22	21	24	23	21	24	22	16	23
31.5043	31.5827	31.7681	31.489	31.6165	31.7468	31.7152	31.7113	31.5965	31.7886	31.6888	31.6403	31.7662	31.8129	31.483	31.6799	31.9472	31.7851	31.7884	31.8863	32.0099	31.9334	31.9941	32.1608	Burkholderia cenocepacia (strain ATCC BAA-245 / DSM 16553 / LMG 16656 / NCTC 13227 / J2315 / CF5610)	BCAM0911	1-deoxy-D-xylulose 5-phosphate biosynthetic process [GO:0052865];metal ion binding [GO:0046872];terpenoid biosynthetic process [GO:0016114];thiamine biosynthetic process [GO:0009228];1-deoxy-D-xylulose-5-phosphate synthase activity [GO:0008661]	terpenoid biosynthetic process [GO:0016114];thiamine biosynthetic process [GO:0009228];1-deoxy-D-xylulose 5-phosphate biosynthetic process [GO:0052865]	metal ion binding [GO:0046872];1-deoxy-D-xylulose-5-phosphate synthase activity [GO:0008661]				+	ogcAB_Alt_no_rha_ogcAB_Alt_rha			27	26	23	22	22	27	31	26	27	22	29	24	28	26
26.977	26.6317	26.6618	26.6685	26.858	26.8583	26.8198	26.817	26.679	26.7017	26.4487	26.7279	26.6944	26.9422	25.9636	26.6799	26.8013	26.9458	26.8309	26.943	26.8436	24.6279	27.0297	26.7991	Burkholderia cenocepacia (strain ATCC BAA-245 / DSM 16553 / LMG 16656 / NCTC 13227 / J2315 / CF5610)	BCAM0913	metal ion binding [GO:0046872];metalloendopeptidase activity [GO:0004222];N(6)-L-threonylcarbamoyladenine synthase [GO:0061711];tRNA threonylcarbamoyladenosine modification [GO:0002949];cytoplasm [GO:0005737]	tRNA threonylcarbamoyladenosine modification [GO:0002949]	metalloendopeptidase activity [GO:0004222];N(6)-L-threonylcarbamoyladenine synthase [GO:0061711];metal ion binding [GO:0046872]	cytoplasm [GO:0005737]							4	5	6	7	7	4	6	5	4	6	6	3	6	7
25.681	25.5238	NaN	NaN	25.624	25.3793	25.5639	25.7129	24.6987	25.6656	NaN	NaN	25.6849	24.8474	NaN	NaN	23.6208	25.7542	22.9647	NaN	NaN	NaN	26.0495	24.7892	Burkholderia cenocepacia (strain ATCC BAA-245 / DSM 16553 / LMG 16656 / NCTC 13227 / J2315 / CF5610)	BCAS0729	pyrimidine nucleobase metabolic process [GO:0006206];pyrimidine nucleoside metabolic process [GO:0006213];pyrimidine-nucleoside phosphorylase activity [GO:0016154];thymidine phosphorylase activity [GO:0009032];phosphorylase activity [GO:0004645]	pyrimidine nucleoside metabolic process [GO:0006213];pyrimidine nucleobase metabolic process [GO:0006206]	pyrimidine-nucleoside phosphorylase activity [GO:0016154];thymidine phosphorylase activity [GO:0009032];phosphorylase activity [GO:0004645]								7	6	2	2	6	4	5	4	5	6	1	2	4	3
NaN	NaN	27.5878	28.4487	NaN	NaN	NaN	NaN	NaN	NaN	28.3457	27.9641	NaN	28.1956	28.9079	28.3533	NaN	29.0308	NaN	NaN	NaN	28.2561	NaN	NaN	Burkholderia cenocepacia (strain ATCC BAA-245 / DSM 16553 / LMG 16656 / NCTC 13227 / J2315 / CF5610)	BCAS0090	NAD(P)H dehydrogenase (quinone) activity [GO:0003955];FMN binding [GO:0010181]		NAD(P)H dehydrogenase (quinone) activity [GO:0003955];FMN binding [GO:0010181]								2	0	1	3	2	0	2	0	0	1	1	1	0	2
28.297	28.3807	28.0765	28.305	28.1776	27.7059	28.0304	28.1657	27.8665	28.2706	28.5703	28.4738	28.0263	27.9144	28.337	28.1223	27.4971	28.5014	28.183	27.9955	28.3333	28.0626	28.4375	28.1672	Burkholderia cenocepacia (strain ATCC BAA-245 / DSM 16553 / LMG 16656 / NCTC 13227 / J2315 / CF5610)	BCAS0001	DNA replication initiation [GO:0006270];DNA-directed DNA polymerase activity [GO:0003887];extrachromosomal circular DNA [GO:0005727]	DNA replication initiation [GO:0006270]	DNA-directed DNA polymerase activity [GO:0003887]	extrachromosomal circular DNA [GO:0005727]							4	5	5	8	6	6	6	5	5	2	6	8	5	8
27.1998	26.6941	NaN	NaN	27.2427	27.1875	27.2332	27.8291	27.4486	27.542	27.1815	27.4348	26.9811	26.8536	26.7552	NaN	26.7596	26.7005	27.5882	27.7931	27.8525	26.9284	27.8194	28.3736	Burkholderia cenocepacia (strain ATCC BAA-245 / DSM 16553 / LMG 16656 / NCTC 13227 / J2315 / CF5610)	pBCA001											6	4	2	2	3	2	4	6	4	4	2	2	5	2
31.0717	30.5872	30.487	30.6797	30.7937	30.7676	30.9403	31.0483	30.7865	30.9422	30.8585	30.3876	30.5935	29.5801	30.1495	30.0217	29.5821	30.5702	30.6413	30.4979	31.0403	30.6646	31.0006	30.9167	Burkholderia cenocepacia (strain ATCC BAA-245 / DSM 16553 / LMG 16656 / NCTC 13227 / J2315 / CF5610)	BCAL0003	transcription factor activity, sequence-specific DNA binding [GO:0003700];transcription, DNA-templated [GO:0006351]";"DNA binding [GO:0003677]	transcription, DNA-templated [GO:0006351]	transcription factor activity, sequence-specific DNA binding [GO:0003700]";"DNA binding [GO:0003677]								18	17	18	15	17	16	19	19	21	20	11	11	17	12
29.5918	28.2233	28.8213	28.7651	29.2369	29.2961	29.3016	29.6188	29.1169	29.2611	28.5439	28.7959	29.2183	27.3043	28.2844	28.4128	27.5745	28.6454	29.1395	29.225	29.2865	28.8826	29.0373	29.0775	Burkholderia cenocepacia (strain ATCC BAA-245 / DSM 16553 / LMG 16656 / NCTC 13227 / J2315 / CF5610)	BCAL0004											8	8	2	6	6	7	6	9	9	6	6	5	9	5
27.934	27.8146	27.8889	27.6606	27.6001	27.732	27.7532	28.1128	27.5393	27.5618	27.6399	27.7537	28.1045	27.896	28.0649	28.0545	28.1661	28.0637	27.862	28.0348	27.9184	27.9742	27.9478	27.4594	Burkholderia cenocepacia (strain ATCC BAA-245 / DSM 16553 / LMG 16656 / NCTC 13227 / J2315 / CF5610)	BCAL0005	oxidoreductase activity [GO:0016491];FMN binding [GO:0010181]		oxidoreductase activity [GO:0016491];FMN binding [GO:0010181]								5	7	7	7	6	7	9	8	6	8	6	6	6	6
27.745	28.0327	27.2616	27.3913	27.4754	27.9608	27.918	26.5532	27.4164	27.4918	27.8803	27.8092	27.1251	27.3697	27.8713	28.0957	27.4238	28.5705	27.7511	27.6622	27.8499	27.751	27.9833	27.5469	Burkholderia cenocepacia (strain ATCC BAA-245 / DSM 16553 / LMG 16656 / NCTC 13227 / J2315 / CF5610)	BCAL0006											8	6	6	7	5	9	10	7	3	8	8	4	5	3
32.656	32.3525	32.7016	32.6395	32.6764	32.7924	32.6741	32.5159	32.505	32.6965	32.7081	32.6834	32.7712	32.6161	32.4886	32.5961	32.1586	32.3368	32.6298	32.44	32.6217	32.6369	32.4942	32.6552	Burkholderia cenocepacia (strain ATCC BAA-245 / DSM 16553 / LMG 16656 / NCTC 13227 / J2315 / CF5610)	BCAL0008	DNA binding [GO:0003677];phosphorelay signal transduction system [GO:0000160];regulation of transcription, DNA-templated [GO:0006355];transcription, DNA-templated [GO:0006351]";"intracellular [GO:0005622]	regulation of transcription, DNA-templated [GO:0006355];transcription, DNA-templated [GO:0006351]";"phosphorelay signal transduction system [GO:0000160]	DNA binding [GO:0003677]	intracellular [GO:0005622]							25	27	37	30	32	29	29	29	28	36	32	26	30	27
26.6216	26.7361	28.005	27.1766	26.7039	27.0529	26.4082	26.3719	26.6985	27.2187	27.7704	26.9332	28.1579	28.5488	27.0738	27.5139	28.3364	28.1385	29.1857	28.3514	29.0001	28.9061	28.7907	29.3975	Burkholderia cenocepacia (strain ATCC BAA-245 / DSM 16553 / LMG 16656 / NCTC 13227 / J2315 / CF5610)	BCAL0010	L-phenylalanine catabolic process [GO:0006559];phenylalanine 4-monooxygenase activity [GO:0004505];iron ion binding [GO:0005506]	L-phenylalanine catabolic process [GO:0006559]	phenylalanine 4-monooxygenase activity [GO:0004505];iron ion binding [GO:0005506]		+	ogcAB_no_rha_ogcAB_rha	+	ogcAB_Alt_no_rha_ogcAB_Alt_rha			1	3	7	3	3	7	1	3	5	4	3	3	5	6
28.7054	28.7768	29.1436	29.1413	29.0226	29.323	29.1701	29.0401	28.3717	29.1276	28.5231	28.2471	28.7884	29.2002	28.7858	28.9915	28.0027	28.94	29.1553	29.5875	28.5899	29.189	29.2997	29.0787	Burkholderia cenocepacia (strain ATCC BAA-245 / DSM 16553 / LMG 16656 / NCTC 13227 / J2315 / CF5610)	BCAL0011	sequence-specific DNA binding [GO:0043565];transcription factor activity, sequence-specific DNA binding [GO:0003700];transcription, DNA-templated [GO:0006351]";"intracellular [GO:0005622]	transcription, DNA-templated [GO:0006351]	transcription factor activity, sequence-specific DNA binding [GO:0003700]";"sequence-specific DNA binding [GO:0043565]	intracellular [GO:0005622]							15	7	6	13	13	9	6	11	10	8	11	8	8	12
31.3733	31.8187	31.6615	31.6691	31.5351	31.5617	31.4608	31.5694	31.7527	31.3758	31.4299	31.7409	31.5515	31.3409	31.6185	31.5887	31.1093	31.0197	30.8663	30.8721	30.991	30.9988	31.0178	31.1274	Burkholderia cenocepacia (strain ATCC BAA-245 / DSM 16553 / LMG 16656 / NCTC 13227 / J2315 / CF5610)	BCAL0012					+	ogcAB_no_rha_ogcAB_rha	+	ogcAB_Alt_no_rha_ogcAB_Alt_rha			17	13	14	12	13	10	13	12	16	12	13	13	11	11
25.5699	25.6529	25.5314	25.1729	24.8349	24.7086	25.302	24.8079	24.6238	24.5484	24.4795	24.3358	24.7435	NaN	NaN	24.3133	24.5795	24.4721	24.981	23.6447	25.3655	25.295	25.1708	25.1575	Burkholderia cenocepacia (strain ATCC BAA-245 / DSM 16553 / LMG 16656 / NCTC 13227 / J2315 / CF5610)	BCAL0014	oxidoreductase activity, acting on CH-OH group of donors [GO:0016614]";"flavin adenine dinucleotide binding [GO:0050660]		oxidoreductase activity, acting on CH-OH group of donors [GO:0016614]";"flavin adenine dinucleotide binding [GO:0050660]				+	ogcAB_Alt_no_rha_ogcAB_Alt_rha			5	6	8	8	4	4	4	7	5	5	4	6	6	1
27.6059	27.4585	27.7197	27.4525	27.6411	27.465	27.394	27.7303	27.7037	27.6798	27.5126	27.5791	27.4707	27.4957	27.3414	27.5774	27.6439	27.5251	27.5123	27.6356	27.7039	27.6834	27.5375	28.1788	Burkholderia cenocepacia (strain ATCC BAA-245 / DSM 16553 / LMG 16656 / NCTC 13227 / J2315 / CF5610)	BCAL0027	DNA binding [GO:0003677]		DNA binding [GO:0003677]								8	9	9	10	8	5	7	12	8	5	11	7	10	10
NaN	NaN	30.3066	30.6021	NaN	NaN	31.3236	NaN	NaN	NaN	30.807	30.8486	NaN	NaN	NaN	NaN	29.9131	NaN	27.2391	NaN	27.8187	30.4942	31.184	29.2398	Burkholderia cenocepacia (strain ATCC BAA-245 / DSM 16553 / LMG 16656 / NCTC 13227 / J2315 / CF5610)	BCAL0029	integral component of membrane [GO:0016021]			integral component of membrane [GO:0016021]							2	2	3	1	4	1	6	2	3	2	4	1	1	0
27.4429	26.6009	27.4079	27.6431	27.4452	27.5775	27.4129	27.4018	27.2516	27.4389	27.2551	27.256	27.2046	26.8072	27.3257	27.5329	26.5956	27.4399	26.42	26.7687	27.4205	27.8391	26.6709	26.1576	Burkholderia cenocepacia (strain ATCC BAA-245 / DSM 16553 / LMG 16656 / NCTC 13227 / J2315 / CF5610)	BCAL0030	ATP synthesis coupled proton transport [GO:0015986]";plasma membrane [GO:0005886];proton-transporting ATP synthase activity, rotational mechanism [GO:0046933];proton-transporting ATP synthase complex, coupling factor F(o) [GO:0045263];"integral component of membrane [GO:0016021]	ATP synthesis coupled proton transport [GO:0015986]	proton-transporting ATP synthase activity, rotational mechanism [GO:0046933]	plasma membrane [GO:0005886];proton-transporting ATP synthase complex, coupling factor F(o) [GO:0045263]";"integral component of membrane [GO:0016021]							4	5	4	2	3	4	3	4	2	3	5	3	5	5
32.6688	32.5901	32.9137	32.7445	32.4892	32.3824	32.679	32.4916	32.5153	32.5382	32.4705	32.4601	32.6412	32.7786	32.8155	32.9307	32.7987	32.9615	32.5023	32.4603	32.1485	32.608	32.6568	32.1717	Burkholderia cenocepacia (strain ATCC BAA-245 / DSM 16553 / LMG 16656 / NCTC 13227 / J2315 / CF5610)	BCAL0204	'de novo' UMP biosynthetic process [GO:0044205];orotate phosphoribosyltransferase activity [GO:0004588];magnesium ion binding [GO:0000287]	'de novo' UMP biosynthetic process [GO:0044205]	orotate phosphoribosyltransferase activity [GO:0004588];magnesium ion binding [GO:0000287]								20	23	28	25	23	20	22	23	24	17	29	21	17	23
31.0665	30.7588	31.0709	30.8675	30.7802	30.8916	30.7888	30.8797	30.8521	31.0821	30.8013	30.7089	30.7444	30.5823	30.3862	30.2874	30.2756	30.4292	30.6712	30.681	30.9459	30.4195	30.8323	31.0292	Burkholderia cenocepacia (strain ATCC BAA-245 / DSM 16553 / LMG 16656 / NCTC 13227 / J2315 / CF5610)	BCAL0205	malate dehydrogenase (decarboxylating) (NADP+) activity [GO:0004473];malate metabolic process [GO:0006108]";metal ion binding [GO:0046872];NAD binding [GO:0051287];oxaloacetate decarboxylase activity [GO:0008948];transferase activity, transferring acyl groups [GO:0016746];"malate dehydrogenase (decarboxylating) (NAD+) activity [GO:0004471]	malate metabolic process [GO:0006108]	malate dehydrogenase (decarboxylating) (NADP+) activity [GO:0004473];metal ion binding [GO:0046872];NAD binding [GO:0051287];oxaloacetate decarboxylase activity [GO:0008948];transferase activity, transferring acyl groups [GO:0016746]";"malate dehydrogenase (decarboxylating) (NAD+) activity [GO:0004471]								52	66	62	65	52	69	56	55	60	61	51	52	45	57
26.707	26.7757	26.6581	26.4426	26.2013	26.4804	26.4526	26.508	26.0206	26.3069	25.971	26.4026	26.5191	26.0049	26.2648	26.5264	26.4246	26.8724	26.9263	26.2947	26.9973	26.6588	26.9338	26.8585	Burkholderia cenocepacia (strain ATCC BAA-245 / DSM 16553 / LMG 16656 / NCTC 13227 / J2315 / CF5610)	BCAL0206	thiamine pyrophosphate binding [GO:0030976]";"oxidoreductase activity, acting on the aldehyde or oxo group of donors [GO:0016903]		thiamine pyrophosphate binding [GO:0030976]";"oxidoreductase activity, acting on the aldehyde or oxo group of donors [GO:0016903]				+	ogcAB_Alt_no_rha_ogcAB_Alt_rha			10	8	10	7	8	8	7	9	6	5	3	12	9	4
28.2176	28.5154	26.9684	NaN	28.7233	26.4948	27.6374	NaN	28.3313	28.1546	26.2689	NaN	27.8938	26.5909	29.1987	28.793	28.3271	28.0305	NaN	NaN	28.6245	28.8393	29.1285	NaN	Burkholderia cenocepacia (strain ATCC BAA-245 / DSM 16553 / LMG 16656 / NCTC 13227 / J2315 / CF5610)	BCAL0208	sequence-specific DNA binding [GO:0043565];transcription factor activity, sequence-specific DNA binding [GO:0003700];transcription, DNA-templated [GO:0006351]";"intracellular [GO:0005622]	transcription, DNA-templated [GO:0006351]	transcription factor activity, sequence-specific DNA binding [GO:0003700]";"sequence-specific DNA binding [GO:0043565]	intracellular [GO:0005622]							4	4	4	1	5	4	1	2	4	4	4	1	3	4
26.5052	25.3128	25.0303	25.5353	26.3823	25.5356	26.2578	26.8786	26.1369	26.4801	25.2656	24.8033	26.6881	22.7474	24.0526	NaN	NaN	24.8525	25.9919	26.4797	27.1831	NaN	26.5947	26.9979	Burkholderia cenocepacia (strain ATCC BAA-245 / DSM 16553 / LMG 16656 / NCTC 13227 / J2315 / CF5610)	BCAL0209	N-acetyltransferase activity [GO:0008080]		N-acetyltransferase activity [GO:0008080]								6	1	1	2	4	3	2	4	3	4	3	3	5	1
29.7045	29.8096	29.8602	29.8657	29.9578	29.9263	29.6686	29.7924	29.7855	29.4704	29.7129	29.7515	29.6583	29.7714	30.0076	29.9666	29.7886	29.6181	29.0765	28.957	29.3281	29.5112	29.1552	29.0889	Burkholderia cenocepacia (strain ATCC BAA-245 / DSM 16553 / LMG 16656 / NCTC 13227 / J2315 / CF5610)	BCAL0210	regulation of transcription, DNA-templated [GO:0006355];transcription, DNA-templated [GO:0006351]";"DNA binding [GO:0003677]	transcription, DNA-templated [GO:0006351]";"regulation of transcription, DNA-templated [GO:0006355]	DNA binding [GO:0003677]								8	8	14	12	7	10	9	10	9	9	6	12	9	10
28.1498	28.447	28.6768	28.4288	28.4188	28.736	28.6185	28.9447	28.852	28.7475	28.4409	28.9821	28.33	28.5109	28.2048	28.4473	27.9117	28.0533	27.9132	28.5397	27.8909	28.0929	28.5604	28.0975	Burkholderia cenocepacia (strain ATCC BAA-245 / DSM 16553 / LMG 16656 / NCTC 13227 / J2315 / CF5610)	BCAL0211											6	11	15	10	9	9	13	10	9	10	9	8	10	11
31.219	31.1668	30.8707	30.9639	29.5554	29.7133	30.0042	29.7696	30.0398	29.687	29.7069	29.2363	30.4703	30.4176	30.5991	30.5153	29.6998	30.5242	30.0596	30.5515	30.6792	30.4919	30.4635	30.6636	Burkholderia cenocepacia (strain ATCC BAA-245 / DSM 16553 / LMG 16656 / NCTC 13227 / J2315 / CF5610)	BCAL0212	electron carrier activity [GO:0009055];metal ion binding [GO:0046872];oxidoreductase activity [GO:0016491];phenylacetate catabolic process [GO:0010124];transport [GO:0006810]";"2 iron, 2 sulfur cluster binding [GO:0051537]	transport [GO:0006810];phenylacetate catabolic process [GO:0010124]	electron carrier activity [GO:0009055];metal ion binding [GO:0046872];oxidoreductase activity [GO:0016491]";"2 iron, 2 sulfur cluster binding [GO:0051537]				+	ogcAB_Alt_no_rha_ogcAB_Alt_rha	+	empty_no_rha_empty_rha	71	67	73	72	35	38	38	34	39	35	38	38	57	61
31.4941	31.167	30.9088	30.9788	29.8522	30.2096	29.8952	29.9517	30.0792	29.8684	29.731	29.3686	30.8831	30.6754	30.8229	30.7408	29.9643	30.872	30.6573	30.7817	30.8937	30.9266	30.4588	30.4087	Burkholderia cenocepacia (strain ATCC BAA-245 / DSM 16553 / LMG 16656 / NCTC 13227 / J2315 / CF5610)	BCAL0214	phenylacetate catabolic process [GO:0010124]	phenylacetate catabolic process [GO:0010124]					+	ogcAB_Alt_no_rha_ogcAB_Alt_rha			11	7	6	6	5	6	4	4	4	4	4	7	5	7
30.8147	30.8613	30.7789	30.4944	28.989	29.8492	29.7181	29.5729	29.8556	29.6607	28.8538	28.6988	30.6278	29.9914	30.6778	30.7133	29.6334	30.471	30.0758	30.1576	30.2305	30.4294	29.5998	28.8194	Burkholderia cenocepacia (strain ATCC BAA-245 / DSM 16553 / LMG 16656 / NCTC 13227 / J2315 / CF5610)	BCAL0215											11	18	11	15	6	8	4	2	5	2	4	6	10	11
31.6299	31.2834	31.084	30.9639	29.7482	30.7274	30.3336	30.1461	29.9743	30.0691	29.5454	29.1351	30.6707	30.6195	30.7321	30.93	29.5182	31.0281	30.6152	30.9667	30.6418	30.9052	30.8735	30.6846	Burkholderia cenocepacia (strain ATCC BAA-245 / DSM 16553 / LMG 16656 / NCTC 13227 / J2315 / CF5610)	BCAL0216	phenylacetate catabolic process [GO:0010124]";"phenylacetyl-CoA 1,2-epoxidase activity [GO:0097266]	phenylacetate catabolic process [GO:0010124]	phenylacetyl-CoA 1,2-epoxidase activity [GO:0097266]				+	ogcAB_Alt_no_rha_ogcAB_Alt_rha			50	55	38	39	18	24	30	25	20	21	16	16	36	35
29.4103	29.9038	29.8903	29.593	29.6754	29.9099	29.8103	29.8317	29.9306	29.9531	29.7369	29.8015	29.5643	29.7295	29.1772	29.5668	29.8191	29.5168	30.0951	30.122	29.9734	29.7362	30.0091	30.5783	Burkholderia cenocepacia (strain ATCC BAA-245 / DSM 16553 / LMG 16656 / NCTC 13227 / J2315 / CF5610)	BCAL0217	hydrolase activity [GO:0016787]		hydrolase activity [GO:0016787]								9	10	10	7	10	9	3	5	8	11	7	6	9	11
36.7332	36.9755	36.9893	36.8408	36.8483	37.0865	36.8702	36.9617	36.9717	37.0458	36.9757	37.0321	36.8067	36.928	36.5613	36.6875	36.2807	36.6996	36.7813	36.886	37.0009	36.7022	36.8792	36.9198	Burkholderia cenocepacia (strain ATCC BAA-245 / DSM 16553 / LMG 16656 / NCTC 13227 / J2315 / CF5610)	BCAL0232	GTP binding [GO:0005525];GTPase activity [GO:0003924];translation elongation factor activity [GO:0003746];cytoplasm [GO:0005737]		GTP binding [GO:0005525];translation elongation factor activity [GO:0003746];GTPase activity [GO:0003924]	cytoplasm [GO:0005737]							356	309	313	349	319	317	300	308	295	302	349	339	317	364
29.3816	28.3434	28.7204	28.5933	29.3168	29.36	29.4529	29.5137	29.1206	29.2366	28.6878	28.6548	28.9638	28.9549	28.5935	28.7144	28.3048	28.7147	28.8262	29.3364	29.5763	28.8571	29.2341	30.2172	Burkholderia cenocepacia (strain ATCC BAA-245 / DSM 16553 / LMG 16656 / NCTC 13227 / J2315 / CF5610)	BCAL0221	DNA-templated transcription, termination [GO:0006353];regulation of DNA-templated transcription, elongation [GO:0032784];transcription antitermination [GO:0031564]";"DNA-templated transcription, elongation [GO:0006354]	DNA-templated transcription, termination [GO:0006353];regulation of DNA-templated transcription, elongation [GO:0032784];transcription antitermination [GO:0031564]";"DNA-templated transcription, elongation [GO:0006354]									17	16	20	18	19	19	25	16	25	19	18	18	17	13
29.0795	28.6176	29.1266	28.8948	29.1362	29.0814	28.8649	28.8511	28.7972	29.1013	29.2966	28.9282	29.3301	28.9614	29.1535	29.2014	28.9802	28.9838	29.2149	28.889	29.263	29.4811	29.1581	28.8749	Burkholderia cenocepacia (strain ATCC BAA-245 / DSM 16553 / LMG 16656 / NCTC 13227 / J2315 / CF5610)	BCAL0228	ATP binding [GO:0005524];ATP-dependent 3'-5' DNA helicase activity [GO:0043140];DNA recombination [GO:0006310];DNA repair [GO:0006281];DNA replication [GO:0006260];nucleic acid binding [GO:0003676];SOS response [GO:0009432];intracellular [GO:0005622]	DNA repair [GO:0006281];DNA replication [GO:0006260];SOS response [GO:0009432];DNA recombination [GO:0006310]	ATP-dependent 3'-5' DNA helicase activity [GO:0043140];nucleic acid binding [GO:0003676];ATP binding [GO:0005524]	intracellular [GO:0005622]							4	6	4	5	5	6	5	5	4	3	4	4	6	8
34.3533	34.4521	34.6364	34.2973	34.4696	34.5632	34.2886	34.6638	34.5325	34.6381	34.4736	34.5814	34.5705	34.4891	34.2375	34.3804	34.2875	34.4252	34.5716	34.6135	34.6697	34.4451	34.5584	34.6846	Burkholderia cenocepacia (strain ATCC BAA-245 / DSM 16553 / LMG 16656 / NCTC 13227 / J2315 / CF5610)	BCAL0231	GTP binding [GO:0005525];GTPase activity [GO:0003924];translation elongation factor activity [GO:0003746];cytoplasm [GO:0005737]		GTP binding [GO:0005525];translation elongation factor activity [GO:0003746];GTPase activity [GO:0003924]	cytoplasm [GO:0005737]							206	233	278	240	220	228	245	204	230	226	246	247	238	265
27.3464	27.5659	NaN	NaN	28.0674	27.8568	27.8508	27.4872	27.8181	27.5704	27.8424	NaN	27.2272	28.1586	27.8108	27.9501	NaN	NaN	NaN	26.6954	28.1534	27.7453	26.6243	27.8374	Burkholderia cenocepacia (strain ATCC BAA-245 / DSM 16553 / LMG 16656 / NCTC 13227 / J2315 / CF5610)	BCAL0254	intracellular [GO:0005622];intracellular protein transmembrane transport [GO:0065002];plasma membrane [GO:0005886];protein targeting [GO:0006605];protein transport by the Sec complex [GO:0043952];integral component of membrane [GO:0016021]	protein targeting [GO:0006605];protein transport by the Sec complex [GO:0043952];intracellular protein transmembrane transport [GO:0065002]		intracellular [GO:0005622];plasma membrane [GO:0005886];integral component of membrane [GO:0016021]	+	ogcAB_no_rha_ogcAB_rha					3	2	2	2	4	2	2	3	3	2	2	2	4	3
31.9035	31.4594	31.9294	32.0453	32.2556	32.3861	32.0662	31.5195	32.2758	32.7094	32.1966	32.3076	32.1818	32.3288	31.7062	32.0128	31.9007	32.3232	32.6067	32.5066	32.8204	31.937	32.5355	32.9598	Burkholderia cenocepacia (strain ATCC BAA-245 / DSM 16553 / LMG 16656 / NCTC 13227 / J2315 / CF5610)	BCAL0255	ribosome binding [GO:0043022];rRNA binding [GO:0019843];translation initiation factor activity [GO:0003743];cytoplasm [GO:0005737]		rRNA binding [GO:0019843];translation initiation factor activity [GO:0003743];ribosome binding [GO:0043022]	cytoplasm [GO:0005737]							15	17	14	14	15	10	16	12	15	14	21	21	14	15
31.5366	31.6625	31.6061	31.6268	31.463	31.5478	31.4163	31.4351	31.5018	31.3984	31.4751	31.5108	31.5233	31.6743	31.8943	31.5915	31.9473	31.5815	31.4847	31.6279	31.6311	31.7025	31.5687	31.5155	Burkholderia cenocepacia (strain ATCC BAA-245 / DSM 16553 / LMG 16656 / NCTC 13227 / J2315 / CF5610)	BCAL0263	cell redox homeostasis [GO:0045454];cytochrome complex assembly [GO:0017004];integral component of membrane [GO:0016021];protein-disulfide reductase activity [GO:0047134];cell [GO:0005623]	cytochrome complex assembly [GO:0017004];cell redox homeostasis [GO:0045454]	protein-disulfide reductase activity [GO:0047134]	integral component of membrane [GO:0016021];cell [GO:0005623]							5	6	6	5	6	10	4	4	6	8	6	5	5	7
30.9346	31.3746	31.6923	31.3006	31.2739	31.8202	31.1426	31.5839	31.4771	31.6174	31.1761	31.3167	31.2371	31.6923	30.7154	31.1545	31.4426	31.171	31.6773	31.856	29.3484	31.3169	31.8457	32.2696	Burkholderia cenocepacia (strain ATCC BAA-245 / DSM 16553 / LMG 16656 / NCTC 13227 / J2315 / CF5610)	BCAL1263	regulation of DNA-templated transcription, elongation [GO:0032784];RNA polymerase binding [GO:0070063];transcription, DNA-templated [GO:0006351]";translation elongation factor activity [GO:0003746];"DNA binding [GO:0003677]	transcription, DNA-templated [GO:0006351]";"regulation of DNA-templated transcription, elongation [GO:0032784]	RNA polymerase binding [GO:0070063];translation elongation factor activity [GO:0003746];DNA binding [GO:0003677]								7	7	4	3	7	7	8	5	8	6	5	6	4	5
28.5153	28.5853	28.6641	28.582	28.7074	28.5973	28.5376	28.7254	28.8532	28.6915	28.6131	28.7452	28.5527	28.3862	28.4099	28.6015	28.6098	28.4372	28.2671	28.6165	28.77	28.6608	28.6614	28.74	Burkholderia cenocepacia (strain ATCC BAA-245 / DSM 16553 / LMG 16656 / NCTC 13227 / J2315 / CF5610)	BCAL1265	RNA binding [GO:0003723]		RNA binding [GO:0003723]								10	6	5	8	5	5	6	10	4	6	4	8	3	4
30.769	30.7776	30.7888	30.6134	30.6331	30.6701	30.5953	30.8025	30.5958	30.959	30.671	30.6566	30.7141	30.8989	30.3008	30.5481	30.0924	30.1946	30.7728	30.6004	30.6	30.2463	30.7262	30.6899	Burkholderia cenocepacia (strain ATCC BAA-245 / DSM 16553 / LMG 16656 / NCTC 13227 / J2315 / CF5610)	BCAL1267	ATP binding [GO:0005524];ATPase activity [GO:0016887];metalloendopeptidase activity [GO:0004222];plasma membrane [GO:0005886];protein catabolic process [GO:0030163];zinc ion binding [GO:0008270];integral component of membrane [GO:0016021]	protein catabolic process [GO:0030163]	ATP binding [GO:0005524];metalloendopeptidase activity [GO:0004222];zinc ion binding [GO:0008270];ATPase activity [GO:0016887]	plasma membrane [GO:0005886];integral component of membrane [GO:0016021]							41	49	44	47	38	39	33	38	42	41	49	44	38	38
29.2872	28.3614	29.6044	29.301	29.4629	30.2505	30.5691	30.6637	30.041	30.2973	29.6555	29.3126	30.4574	29.2578	29.3744	28.6685	29.2917	29.4583	29.8268	30.1941	30.3255	29.8994	29.6715	30.702	Burkholderia cenocepacia (strain ATCC BAA-245 / DSM 16553 / LMG 16656 / NCTC 13227 / J2315 / CF5610)	BCAL1268	folic acid biosynthetic process [GO:0046656];metal ion binding [GO:0046872];tetrahydrofolate biosynthetic process [GO:0046654];dihydropteroate synthase activity [GO:0004156]	tetrahydrofolate biosynthetic process [GO:0046654];folic acid biosynthetic process [GO:0046656]	metal ion binding [GO:0046872];dihydropteroate synthase activity [GO:0004156]								7	5	3	2	5	4	1	4	6	7	6	3	3	3
27.9797	28.7329	27.9725	28.0216	28.4216	NaN	28.3616	29.0752	28.7364	28.5396	28.2925	28.5245	28.1307	28.1739	28.1057	28.1037	28.334	27.8412	28.2857	28.1602	27.1635	27.2474	27.4343	26.4371	Burkholderia cenocepacia (strain ATCC BAA-245 / DSM 16553 / LMG 16656 / NCTC 13227 / J2315 / CF5610)	BCAL1270	phosphate ion binding [GO:0042301];phosphate ion transmembrane transport [GO:0035435];ATP-binding cassette (ABC) transporter complex [GO:0043190]	phosphate ion transmembrane transport [GO:0035435]	phosphate ion binding [GO:0042301]	ATP-binding cassette (ABC) transporter complex [GO:0043190]			+	ogcAB_Alt_no_rha_ogcAB_Alt_rha			5	7	2	5	3	2	3	3	3	3	3	14	2	3
24.1195	24.3363	24.4144	23.6312	23.8299	23.9917	24.4021	24.8895	24.0275	24.3509	24.0257	23.4932	24.607	24.1171	24.3878	24.4255	NaN	23.8976	24.3445	24.4127	24.3079	NaN	24.4712	24.459	Burkholderia cenocepacia (strain ATCC BAA-245 / DSM 16553 / LMG 16656 / NCTC 13227 / J2315 / CF5610)	BCAL1274	cellular phosphate ion homeostasis [GO:0030643];negative regulation of phosphate metabolic process [GO:0045936];phosphate ion transport [GO:0006817];cytoplasm [GO:0005737]	negative regulation of phosphate metabolic process [GO:0045936];phosphate ion transport [GO:0006817];cellular phosphate ion homeostasis [GO:0030643]		cytoplasm [GO:0005737]							10	2	3	6	2	5	5	9	3	6	3	4	7	5
27.3053	26.9267	26.7333	27.0434	26.9828	26.5543	26.7746	26.8797	26.8706	26.4404	26.6345	26.8045	26.9838	27.3535	27.4843	27.3937	26.6079	26.7337	26.4847	26.1948	27.0008	26.7124	26.6055	26.6353	Burkholderia cenocepacia (strain ATCC BAA-245 / DSM 16553 / LMG 16656 / NCTC 13227 / J2315 / CF5610)	BCAL1276	ATP binding [GO:0005524];intracellular [GO:0005622];phosphorelay sensor kinase activity [GO:0000155];integral component of membrane [GO:0016021]		phosphorelay sensor kinase activity [GO:0000155];ATP binding [GO:0005524]	intracellular [GO:0005622];integral component of membrane [GO:0016021]							8	6	9	8	6	5	6	5	6	8	5	11	8	9
26.5079	26.098	26.4649	26.5185	26.4284	26.5177	26.4901	26.3316	26.2851	26.4097	26.2464	26.1286	26.3441	26.6409	26.6398	26.5196	26.63	26.7739	26.3727	26.8197	26.361	26.6014	26.6227	26.6403	Burkholderia cenocepacia (strain ATCC BAA-245 / DSM 16553 / LMG 16656 / NCTC 13227 / J2315 / CF5610)	BCAL1277	ATP binding [GO:0005524];metal ion binding [GO:0046872];polyphosphate biosynthetic process [GO:0006799];polyphosphate kinase activity [GO:0008976];polyphosphate kinase complex [GO:0009358]	polyphosphate biosynthetic process [GO:0006799]	metal ion binding [GO:0046872];polyphosphate kinase activity [GO:0008976];ATP binding [GO:0005524]	polyphosphate kinase complex [GO:0009358]							12	5	9	8	8	10	5	11	7	10	5	8	5	8
27.9935	27.6355	27.6738	27.6992	27.8206	27.6689	27.6209	27.8025	27.748	27.6723	27.7221	27.6085	27.9241	27.7739	28.0449	28.055	27.8848	28.0822	27.9132	27.6546	27.9037	27.9898	27.948	27.9564	Burkholderia cenocepacia (strain ATCC BAA-245 / DSM 16553 / LMG 16656 / NCTC 13227 / J2315 / CF5610)	BCAL1278	phosphorus metabolic process [GO:0006793];exopolyphosphatase activity [GO:0004309]	phosphorus metabolic process [GO:0006793]	exopolyphosphatase activity [GO:0004309]				+	ogcAB_Alt_no_rha_ogcAB_Alt_rha			8	6	8	9	7	9	11	7	10	5	7	4	14	5
29.0704	28.4822	NaN	28.2521	29.0587	28.5731	28.547	28.002	28.615	28.7947	27.9827	26.3272	29.1116	28.0105	27.7362	26.1816	29.0546	28.6518	28.7163	27.8434	28.5699	28.3198	28.7235	28.3267	Burkholderia cenocepacia (strain ATCC BAA-245 / DSM 16553 / LMG 16656 / NCTC 13227 / J2315 / CF5610)	BCAL1286											4	7	1	1	4	5	4	5	5	4	3	2	4	2
26.6933	26.5223	26.8179	27.086	26.4609	26.5631	26.5858	26.5702	26.3357	26.277	27.0128	27.0168	26.634	26.4844	27.2413	26.7604	NaN	26.9087	26.4962	26.3763	26.6201	26.9586	26.2237	NaN	Burkholderia cenocepacia (strain ATCC BAA-245 / DSM 16553 / LMG 16656 / NCTC 13227 / J2315 / CF5610)	BCAL1287	metabolic process [GO:0008152];catalytic activity [GO:0003824]	metabolic process [GO:0008152]	catalytic activity [GO:0003824]								5	8	1	5	5	4	3	5	4	4	3	4	4	3
NaN	29.0368	28.9828	29.1954	29.3811	NaN	NaN	28.8504	28.8221	28.9506	29.5406	29.3837	28.9325	28.9022	29.2809	29.2771	29.3526	29.7296	29.4275	29.2382	29.443	29.5435	29.5039	29.1492	Burkholderia cenocepacia (strain ATCC BAA-245 / DSM 16553 / LMG 16656 / NCTC 13227 / J2315 / CF5610)	BCAL1288											1	2	1	2	3	2	2	1	4	1	3	4	1	2
29.8515	29.7339	29.9166	29.9766	29.514	29.4057	29.6662	29.6834	29.5796	29.4095	29.5051	29.6325	29.8521	29.7278	29.8988	30.0981	29.6816	30.2704	29.8116	30.0837	29.6145	29.8591	29.9352	29.1363	Burkholderia cenocepacia (strain ATCC BAA-245 / DSM 16553 / LMG 16656 / NCTC 13227 / J2315 / CF5610)	BCAL1289	carbohydrate metabolic process [GO:0005975];isomerase activity [GO:0016853];carbohydrate binding [GO:0030246]	carbohydrate metabolic process [GO:0005975]	isomerase activity [GO:0016853];carbohydrate binding [GO:0030246]								7	9	11	12	5	10	8	12	9	7	10	7	7	9
26.8405	26.5392	26.0919	26.5494	26.6425	26.3602	26.3113	26.7141	26.5987	26.0822	26.0604	26.4095	26.7659	26.7593	27.1638	27.02	26.1106	26.1299	25.8797	26.2132	26.4664	26.2413	25.996	26.6239	Burkholderia cenocepacia (strain ATCC BAA-245 / DSM 16553 / LMG 16656 / NCTC 13227 / J2315 / CF5610)	BCAL1294											4	5	2	5	4	4	3	4	4	3	5	2	7	4
NaN	27.2508	26.6904	26.4334	25.8994	26.4485	25.9756	NaN	NaN	26.8393	26.619	27.5795	NaN	27.3723	26.7701	26.7553	NaN	26.1539	26.8017	NaN	NaN	27.0745	27.1697	28.0607	Burkholderia cenocepacia (strain ATCC BAA-245 / DSM 16553 / LMG 16656 / NCTC 13227 / J2315 / CF5610)	BCAL1296											0	4	3	3	1	2	1	1	2	2	2	0	0	3
25.5159	25.037	24.8555	25.3745	25.0778	25.2093	25.3279	25.3616	25.6566	25.0509	24.7577	25.2595	25.6032	24.8281	NaN	25.0166	25.6413	25.4898	25.4192	25.8236	25.417	25.3135	25.5825	25.0135	Burkholderia cenocepacia (strain ATCC BAA-245 / DSM 16553 / LMG 16656 / NCTC 13227 / J2315 / CF5610)	BCAL1297											8	2	3	3	8	6	5	4	12	5	3	4	8	5
26.2795	26.2416	25.3989	NaN	25.2245	24.111	25.8669	25.9667	25.9382	NaN	NaN	NaN	26.139	26.2689	26.5755	26.3189	24.2398	26.0032	25.5694	NaN	25.889	25.9403	26.1999	NaN	Burkholderia cenocepacia (strain ATCC BAA-245 / DSM 16553 / LMG 16656 / NCTC 13227 / J2315 / CF5610)	BCAL1298											3	3	4	2	4	1	3	3	5	2	2	3	3	3
NaN	30.5907	30.4169	30.868	31.1647	30.5041	28.7045	NaN	28.8494	29.6952	31.0446	30.7402	31.2654	31.2588	31.6295	31.0099	31.3493	31.4011	30.2229	31.2094	30.0599	31.0557	31.1156	30.6578	Burkholderia cenocepacia (strain ATCC BAA-245 / DSM 16553 / LMG 16656 / NCTC 13227 / J2315 / CF5610)	BCAL1299											2	5	8	7	8	5	4	0	4	3	6	6	6	6
29.3818	29.6165	29.6904	29.5695	29.355	29.5826	29.5019	31.2426	29.9357	29.5007	29.5587	30.005	29.8481	30.5408	30.1522	29.2294	31.1462	30.3926	30.0363	30.312	29.9414	30.3195	30.6063	30.396	Burkholderia cenocepacia (strain ATCC BAA-245 / DSM 16553 / LMG 16656 / NCTC 13227 / J2315 / CF5610)	BCAL1300											10	11	10	9	15	15	14	11	13	13	15	13	16	21
25.1711	24.6918	24.874	24.6229	25.2129	25.3133	25.3635	25.2269	25.1308	25.1095	24.9741	25.1627	25.1397	25.4881	25.257	25.5661	25.803	25.2317	25.3049	25.1714	25.266	25.2942	25.1547	25.7819	Burkholderia cenocepacia (strain ATCC BAA-245 / DSM 16553 / LMG 16656 / NCTC 13227 / J2315 / CF5610)	BCAL1301	integral component of membrane [GO:0016021]			integral component of membrane [GO:0016021]							4	3	5	5	5	3	6	5	4	7	4	6	3	9
25.5032	25.4903	25.0255	25.3859	25.8676	25.7385	25.3551	25.1563	25.6459	25.39	25.7687	25.5078	25.6059	25.8063	25.786	25.2956	25.7234	26.3212	25.8655	25.9735	25.5098	25.678	26.0971	26.0378	Burkholderia cenocepacia (strain ATCC BAA-245 / DSM 16553 / LMG 16656 / NCTC 13227 / J2315 / CF5610)	BCAL1305											4	3	5	1	4	3	3	5	4	3	5	2	5	6
26.5282	NaN	27.1783	NaN	NaN	NaN	NaN	NaN	NaN	26.9493	27.4412	27.032	27.8611	27.9098	27.6979	27.8811	27.4487	27.6655	NaN	27.5703	27.861	27.9394	27.6341	28.0348	Burkholderia cenocepacia (strain ATCC BAA-245 / DSM 16553 / LMG 16656 / NCTC 13227 / J2315 / CF5610)	BCAL1315	protein kinase activity [GO:0004672];ATP binding [GO:0005524]		protein kinase activity [GO:0004672];ATP binding [GO:0005524]								2	2	2	1	2	1	1	2	1	1	3	0	4	2
NaN	NaN	25.7842	25.5622	NaN	NaN	NaN	NaN	NaN	NaN	26.2378	25.7822	NaN	26.6698	26.2113	26.8837	25.761	26.0822	NaN	NaN	NaN	26.3215	NaN	26.8035	Burkholderia cenocepacia (strain ATCC BAA-245 / DSM 16553 / LMG 16656 / NCTC 13227 / J2315 / CF5610)	BCAL1316											1	1	1	1	1	2	1	1	1	1	2	1	4	4
27.7428	27.2712	27.5737	27.2874	27.5681	27.4133	27.7924	27.6959	27.2943	27.677	27.4513	27.7379	27.6452	NaN	NaN	28.1601	27.56	28.0361	27.7209	27.9863	27.8543	27.6196	27.4283	NaN	Burkholderia cenocepacia (strain ATCC BAA-245 / DSM 16553 / LMG 16656 / NCTC 13227 / J2315 / CF5610)	BCAL1317	DNA integration [GO:0015074];DNA recombination [GO:0006310];DNA binding [GO:0003677]	DNA recombination [GO:0006310];DNA integration [GO:0015074]	DNA binding [GO:0003677]								2	2	2	2	3	4	4	3	2	4	3	2	4	2
25.8098	25.9326	26.2024	26.18	26.1938	26.0695	26.0661	26.1839	26.2444	26.1479	26.2511	26.3677	26.1028	26.4049	25.8762	25.9801	25.4842	25.3357	25.6502	25.5943	25.7953	25.8273	25.998	26.6859	Burkholderia cenocepacia (strain ATCC BAA-245 / DSM 16553 / LMG 16656 / NCTC 13227 / J2315 / CF5610)	BCAL1330	electron carrier activity [GO:0009055];metal ion binding [GO:0046872];oxidoreductase activity [GO:0016491]";"2 iron, 2 sulfur cluster binding [GO:0051537]		electron carrier activity [GO:0009055];metal ion binding [GO:0046872];oxidoreductase activity [GO:0016491]";"2 iron, 2 sulfur cluster binding [GO:0051537]		+	ogcAB_no_rha_ogcAB_rha					7	9	9	13	5	4	5	11	7	4	8	10	4	10
26.7728	25.4169	25.8789	26.5908	26.7727	26.1578	25.9066	26.1645	25.5695	26.2432	26.2024	NaN	25.2266	26.4766	26.3854	26.2148	NaN	26.2704	26.4807	NaN	25.6072	25.6745	26.6339	NaN	Burkholderia cenocepacia (strain ATCC BAA-245 / DSM 16553 / LMG 16656 / NCTC 13227 / J2315 / CF5610)	BCAL2335	NADH dehydrogenase (ubiquinone) activity [GO:0008137];integral component of membrane [GO:0016021]		NADH dehydrogenase (ubiquinone) activity [GO:0008137]	integral component of membrane [GO:0016021]							5	4	6	3	7	8	4	8	5	7	7	3	5	4
32.6531	32.8637	33.0624	32.7816	32.8019	33.0252	32.9411	32.881	32.929	32.9189	32.8532	32.89	32.8577	32.909	32.8413	32.8135	32.8833	32.9156	32.8379	32.8726	32.8465	32.94	32.8206	32.8934	Burkholderia cenocepacia (strain ATCC BAA-245 / DSM 16553 / LMG 16656 / NCTC 13227 / J2315 / CF5610)	BCAL2338	4 iron, 4 sulfur cluster binding [GO:0051539];ATP synthesis coupled electron transport [GO:0042773]";electron carrier activity [GO:0009055];metal ion binding [GO:0046872];NADH dehydrogenase (ubiquinone) activity [GO:0008137];"membrane [GO:0016020]	ATP synthesis coupled electron transport [GO:0042773]	electron carrier activity [GO:0009055];metal ion binding [GO:0046872];NADH dehydrogenase (ubiquinone) activity [GO:0008137]";"4 iron, 4 sulfur cluster binding [GO:0051539]	membrane [GO:0016020]							99	122	108	105	114	113	114	106	120	109	122	113	117	102
32.7277	32.5341	32.7073	32.4591	32.817	32.9175	32.7918	32.9206	32.7111	32.8108	32.6768	32.6555	32.7331	32.6339	32.4332	32.6794	32.715	32.5026	32.4514	32.562	32.7254	32.6035	32.4625	32.3903	Burkholderia cenocepacia (strain ATCC BAA-245 / DSM 16553 / LMG 16656 / NCTC 13227 / J2315 / CF5610)	BCAL2339	FMN binding [GO:0010181];metal ion binding [GO:0046872];NAD binding [GO:0051287];NADH dehydrogenase (ubiquinone) activity [GO:0008137];quinone binding [GO:0048038]";"4 iron, 4 sulfur cluster binding [GO:0051539]		FMN binding [GO:0010181];metal ion binding [GO:0046872];NAD binding [GO:0051287];NADH dehydrogenase (ubiquinone) activity [GO:0008137];quinone binding [GO:0048038]";"4 iron, 4 sulfur cluster binding [GO:0051539]		+	ogcAB_no_rha_ogcAB_rha					40	27	34	41	39	32	30	32	39	38	35	35	35	34
32.3529	32.7373	32.9058	32.8174	32.5622	32.7435	33.0051	33.0075	32.9088	32.926	33.102	33.1344	32.2615	32.692	32.2118	32.566	31.988	32.3866	32.6379	32.7701	32.6373	32.8893	32.9249	33.2719	Burkholderia cenocepacia (strain ATCC BAA-245 / DSM 16553 / LMG 16656 / NCTC 13227 / J2315 / CF5610)	BCAL2340	metal ion binding [GO:0046872];oxidoreductase activity [GO:0016491]";"2 iron, 2 sulfur cluster binding [GO:0051537]		metal ion binding [GO:0046872];oxidoreductase activity [GO:0016491]";"2 iron, 2 sulfur cluster binding [GO:0051537]								14	19	18	13	20	16	13	14	17	22	20	22	14	16
30.8685	30.9506	30.6814	30.8165	30.8513	30.9025	30.9105	30.943	30.9375	31	31.0362	31.0856	30.9405	31.0331	30.0111	30.8998	30.9593	31.0302	30.7859	31.1007	31.1797	30.7273	31.0847	31.1564	Burkholderia cenocepacia (strain ATCC BAA-245 / DSM 16553 / LMG 16656 / NCTC 13227 / J2315 / CF5610)	BCAL2346	gluconeogenesis [GO:0006094];glycolytic process [GO:0006096];pentose-phosphate shunt [GO:0006098];triose-phosphate isomerase activity [GO:0004807];cytoplasm [GO:0005737]	glycolytic process [GO:0006096];pentose-phosphate shunt [GO:0006098];gluconeogenesis [GO:0006094]	triose-phosphate isomerase activity [GO:0004807]	cytoplasm [GO:0005737]							13	16	13	14	15	13	15	14	15	15	12	14	15	14
27.6045	28.0118	28.0825	27.6594	27.3027	28.1959	28.4003	28.1409	27.8045	27.9873	27.8576	28.1915	28.1618	27.8105	28.4703	27.685	27.6423	28.4756	27.7936	28.3486	28.1952	27.7251	28.4132	28.2624	Burkholderia cenocepacia (strain ATCC BAA-245 / DSM 16553 / LMG 16656 / NCTC 13227 / J2315 / CF5610)	BCAL2347	oxidoreductase activity [GO:0016491]		oxidoreductase activity [GO:0016491]								12	11	9	10	8	8	9	14	14	12	15	13	12	9
28.3957	27.7193	27.6998	27.8119	28.1068	28.3313	27.9547	27.8359	28.1948	28.0878	27.7988	27.9096	28.0579	28.077	27.4163	28.0059	27.6434	26.6353	27.8889	28.0471	27.8245	27.725	27.8914	28.7494	Burkholderia cenocepacia (strain ATCC BAA-245 / DSM 16553 / LMG 16656 / NCTC 13227 / J2315 / CF5610)	BCAL2350											6	5	4	3	7	2	4	3	4	3	1	1	5	4
27.4028	27.1977	27.5426	27.5686	25.6937	25.7277	25.4901	25.4352	25.6754	25.8253	25.9447	25.8587	27.4348	27.0519	27.2857	27.28	25.7266	25.9928	26.2898	25.7553	26.5524	26.4564	26.2857	26.4968	Burkholderia cenocepacia (strain ATCC BAA-245 / DSM 16553 / LMG 16656 / NCTC 13227 / J2315 / CF5610)	BCAL2352	carbon utilization [GO:0015976];zinc ion binding [GO:0008270];carbonate dehydratase activity [GO:0004089]	carbon utilization [GO:0015976]	zinc ion binding [GO:0008270];carbonate dehydratase activity [GO:0004089]				+	ogcAB_Alt_no_rha_ogcAB_Alt_rha			5	11	10	7	2	1	0	3	1	5	2	2	4	6
NaN	26.7641	26.6503	26.5317	NaN	NaN	26.2196	NaN	NaN	NaN	25.5483	NaN	26.7097	NaN	NaN	NaN	NaN	26.7309	NaN	NaN	NaN	NaN	NaN	NaN	Burkholderia cenocepacia (strain ATCC BAA-245 / DSM 16553 / LMG 16656 / NCTC 13227 / J2315 / CF5610)	BCAL2353	secondary active sulfate transmembrane transporter activity [GO:0008271];integral component of membrane [GO:0016021]		secondary active sulfate transmembrane transporter activity [GO:0008271]	integral component of membrane [GO:0016021]							0	1	0	1	0	0	2	1	0	0	1	0	1	0
27.3811	27.2603	27.5621	27.2597	27.6573	27.4773	27.4153	27.9308	27.5878	27.4085	26.9928	27.4118	27.6183	27.5892	27.2828	27.1739	27.8625	27.2779	27.3162	27.6539	27.8478	27.5101	27.3281	27.9707	Burkholderia cenocepacia (strain ATCC BAA-245 / DSM 16553 / LMG 16656 / NCTC 13227 / J2315 / CF5610)	BCAL2358	branched-chain amino acid biosynthetic process [GO:0009082];acetolactate synthase activity [GO:0003984]	branched-chain amino acid biosynthetic process [GO:0009082]	acetolactate synthase activity [GO:0003984]								1	5	3	2	4	3	2	0	2	2	4	5	2	2
30.0368	30.0157	29.8514	30.062	29.901	29.6925	29.6496	29.3977	29.6009	29.6227	30.0779	29.9598	29.8164	29.7645	29.9943	30.1795	29.9793	30.213	29.4998	29.5765	30.0806	30.1809	29.989	29.7031	Burkholderia cenocepacia (strain ATCC BAA-245 / DSM 16553 / LMG 16656 / NCTC 13227 / J2315 / CF5610)	BCAL2359	flavin adenine dinucleotide binding [GO:0050660];isoleucine biosynthetic process [GO:0009097];magnesium ion binding [GO:0000287];thiamine pyrophosphate binding [GO:0030976];valine biosynthetic process [GO:0009099];acetolactate synthase activity [GO:0003984]	valine biosynthetic process [GO:0009099];isoleucine biosynthetic process [GO:0009097]	flavin adenine dinucleotide binding [GO:0050660];magnesium ion binding [GO:0000287];thiamine pyrophosphate binding [GO:0030976];acetolactate synthase activity [GO:0003984]								14	15	15	20	13	15	12	7	12	16	18	18	14	19
NaN	27.1311	26.333	26.5085	26.7756	26.8267	26.3668	26.6368	26.8997	26.9388	26.7354	NaN	26.3679	NaN	26.7043	NaN	27.5053	26.6977	NaN	26.0843	27.1609	26.6215	26.7594	26.9284	Burkholderia cenocepacia (strain ATCC BAA-245 / DSM 16553 / LMG 16656 / NCTC 13227 / J2315 / CF5610)	BCAL2360	DNA-templated transcription, initiation [GO:0006352]";sigma factor activity [GO:0016987];transcription factor activity, sequence-specific DNA binding [GO:0003700];"DNA binding [GO:0003677]	DNA-templated transcription, initiation [GO:0006352]	sigma factor activity [GO:0016987];transcription factor activity, sequence-specific DNA binding [GO:0003700]";"DNA binding [GO:0003677]								2	2	4	4	4	5	4	6	4	2	3	5	2	2
27.1645	26.5462	27.225	26.7913	27.0827	27.4577	26.9081	27.1878	26.9618	26.9106	26.3338	26.6111	26.8948	27.2587	26.9834	26.9649	27.3414	27.0343	26.451	26.8922	26.1061	26.7285	25.9931	25.8615	Burkholderia cenocepacia (strain ATCC BAA-245 / DSM 16553 / LMG 16656 / NCTC 13227 / J2315 / CF5610)	BCAL2367	regulation of transcription, DNA-templated [GO:0006355];transcription, DNA-templated [GO:0006351]";"DNA binding [GO:0003677]	transcription, DNA-templated [GO:0006351]";"regulation of transcription, DNA-templated [GO:0006355]	DNA binding [GO:0003677]								5	5	6	6	7	11	7	11	7	8	4	3	6	4
28.6629	28.4413	28.7116	28.6222	28.4758	28.6886	28.7165	28.5405	28.4236	28.3275	28.355	28.5757	28.5738	28.5858	28.9373	28.9394	28.459	28.3547	28.1808	28.4125	27.8669	28.5442	28.1417	28.0553	Burkholderia cenocepacia (strain ATCC BAA-245 / DSM 16553 / LMG 16656 / NCTC 13227 / J2315 / CF5610)	BCAL2368	cytokinin biosynthetic process [GO:0009691];hydrolase activity [GO:0016787]	cytokinin biosynthetic process [GO:0009691]	hydrolase activity [GO:0016787]								13	21	18	12	17	21	19	17	15	23	22	13	16	16
25.8492	NaN	NaN	NaN	25.1632	24.9691	23.9453	25.4221	24.1375	24.7592	NaN	NaN	25.7195	NaN	NaN	NaN	NaN	NaN	NaN	25.3807	25.9369	NaN	24.8707	26.262	Burkholderia cenocepacia (strain ATCC BAA-245 / DSM 16553 / LMG 16656 / NCTC 13227 / J2315 / CF5610)	BCAL2369	oxidoreductase activity [GO:0016491]		oxidoreductase activity [GO:0016491]								3	1	2	0	2	3	5	4	2	3	0	0	3	2
25.5774	25.4705	25.7183	25.5198	25.3861	25.4214	25.4757	25.2815	25.3691	25.4986	25.5561	25.6953	25.7742	25.8235	25.9977	26.1332	25.7282	25.4851	25.4109	NaN	25.47	25.5149	25.4653	25.5628	Burkholderia cenocepacia (strain ATCC BAA-245 / DSM 16553 / LMG 16656 / NCTC 13227 / J2315 / CF5610)	BCAL2372	alanyl-tRNA aminoacylation [GO:0006419];ATP binding [GO:0005524];nucleic acid binding [GO:0003676];alanine-tRNA ligase activity [GO:0004813]	alanyl-tRNA aminoacylation [GO:0006419]	ATP binding [GO:0005524];nucleic acid binding [GO:0003676];alanine-tRNA ligase activity [GO:0004813]								6	2	1	2	3	4	2	2	3	2	3	3	6	2
26.2834	26.0924	26.417	25.9394	25.9929	25.9396	25.6378	26.1383	26.0471	25.9171	25.7274	25.3442	26.2976	26.8769	26.7967	26.5763	26.4904	26.7819	26.2957	25.8876	26.2126	26.696	25.3128	NaN	Burkholderia cenocepacia (strain ATCC BAA-245 / DSM 16553 / LMG 16656 / NCTC 13227 / J2315 / CF5610)	BCAL2373	oxygen transport [GO:0015671];oxygen binding [GO:0019825]	oxygen transport [GO:0015671]	oxygen binding [GO:0019825]								2	2	4	4	3	5	4	5	3	4	4	5	3	5
NaN	25.851	NaN	26.1495	25.8398	25.5589	25.9971	26.2037	26.0594	25.7084	25.9199	NaN	NaN	NaN	26.029	NaN	NaN	25.3847	NaN	NaN	NaN	25.2377	NaN	NaN	Burkholderia cenocepacia (strain ATCC BAA-245 / DSM 16553 / LMG 16656 / NCTC 13227 / J2315 / CF5610)	BCAL2374	integral component of membrane [GO:0016021]			integral component of membrane [GO:0016021]							2	3	1	1	1	3	3	5	4	4	1	2	2	1
27.8749	27.6401	27.6595	27.7589	27.341	27.5269	27.5951	27.5746	27.3977	27.4059	27.6832	27.5225	27.5144	27.3087	27.7446	27.6581	27.5039	27.6502	27.3676	27.2135	27.3362	27.5518	27.2667	27.074	Burkholderia cenocepacia (strain ATCC BAA-245 / DSM 16553 / LMG 16656 / NCTC 13227 / J2315 / CF5610)	BCAL2379	DNA binding [GO:0003677];phosphorelay signal transduction system [GO:0000160];regulation of transcription, DNA-templated [GO:0006355];transcription, DNA-templated [GO:0006351]";"intracellular [GO:0005622]	regulation of transcription, DNA-templated [GO:0006355];transcription, DNA-templated [GO:0006351]";"phosphorelay signal transduction system [GO:0000160]	DNA binding [GO:0003677]	intracellular [GO:0005622]							3	6	4	7	5	5	5	7	6	4	4	5	7	8
25.8944	25.1771	25.3851	25.6445	25.3328	24.8724	25.5313	NaN	25.0937	NaN	25.0104	25.4054	25.3664	25.5256	25.9577	25.7088	NaN	NaN	NaN	NaN	NaN	24.4965	NaN	NaN	Burkholderia cenocepacia (strain ATCC BAA-245 / DSM 16553 / LMG 16656 / NCTC 13227 / J2315 / CF5610)	BCAL2380	intracellular [GO:0005622];phosphorelay sensor kinase activity [GO:0000155];integral component of membrane [GO:0016021]		phosphorelay sensor kinase activity [GO:0000155]	intracellular [GO:0005622];integral component of membrane [GO:0016021]							1	1	3	2	1	2	3	1	1	0	2	2	2	5
24.0747	25.0259	24.9271	24.8891	24.8874	24.7631	24.759	25.274	24.9637	25.1531	24.7952	25.074	25.0425	24.6547	25.3847	25.0584	24.42	24.3757	24.2252	24.2567	24.4207	24.1403	24.8378	24.3127	Burkholderia cenocepacia (strain ATCC BAA-245 / DSM 16553 / LMG 16656 / NCTC 13227 / J2315 / CF5610)	BCAL2384	zinc ion binding [GO:0008270];NADPH:quinone reductase activity [GO:0003960]		zinc ion binding [GO:0008270];NADPH:quinone reductase activity [GO:0003960]		+	ogcAB_no_rha_ogcAB_rha					2	6	6	6	5	3	7	5	4	8	6	12	6	4
29.3706	21.1726	NaN	26.4383	27.0534	29.9911	NaN	29.1774	NaN	NaN	22.4927	26.7719	29.4963	NaN	NaN	NaN	25.6321	25.6259	22.114	NaN	25.0323	NaN	NaN	NaN	Burkholderia cenocepacia (strain ATCC BAA-245 / DSM 16553 / LMG 16656 / NCTC 13227 / J2315 / CF5610)	BCAL2386											8	1	1	2	1	2	1	3	4	1	1	3	3	1
31.7775	31.5402	31.6707	31.6574	31.6968	31.8483	31.8718	31.7757	31.7717	32.0064	31.7693	31.5747	31.628	31.7136	31.3492	31.4679	31.8105	31.7367	31.9497	32.0661	31.9325	31.6511	31.9081	32.3685	Burkholderia cenocepacia (strain ATCC BAA-245 / DSM 16553 / LMG 16656 / NCTC 13227 / J2315 / CF5610)	BCAL2389	'de novo' IMP biosynthetic process [GO:0006189];metal ion binding [GO:0046872];phosphoribosylamine-glycine ligase activity [GO:0004637];purine nucleobase biosynthetic process [GO:0009113];ATP binding [GO:0005524]	purine nucleobase biosynthetic process [GO:0009113];'de novo' IMP biosynthetic process [GO:0006189]	metal ion binding [GO:0046872];phosphoribosylamine-glycine ligase activity [GO:0004637];ATP binding [GO:0005524]								22	19	19	14	27	21	21	19	21	28	18	16	22	19
28.8264	28.7148	28.6496	28.7388	28.6834	28.6425	28.643	28.3399	28.6965	28.6564	28.6526	28.6565	28.7284	28.8647	28.879	28.8897	28.9251	28.8999	28.7797	28.5451	28.7543	28.7262	28.4995	28.575	Burkholderia cenocepacia (strain ATCC BAA-245 / DSM 16553 / LMG 16656 / NCTC 13227 / J2315 / CF5610)	BCAL2392	mature ribosome assembly [GO:0042256];negative regulation of ribosome biogenesis [GO:0090071];negative regulation of translation [GO:0017148];cytoplasm [GO:0005737]	negative regulation of ribosome biogenesis [GO:0090071];negative regulation of translation [GO:0017148];mature ribosome assembly [GO:0042256]		cytoplasm [GO:0005737]							11	5	6	3	8	8	8	7	9	10	5	7	8	4
25.6393	25.5643	25.7993	25.6568	25.6743	25.615	25.9757	26.0289	25.4866	25.4765	25.299	25.6216	25.6761	25.4976	25.7797	NaN	26.0937	26.1281	25.7315	25.7402	25.4648	25.7124	26.0946	25.8999	Burkholderia cenocepacia (strain ATCC BAA-245 / DSM 16553 / LMG 16656 / NCTC 13227 / J2315 / CF5610)	BCAL2394	nucleoside-triphosphate diphosphatase activity [GO:0047429];cytoplasm [GO:0005737]		nucleoside-triphosphate diphosphatase activity [GO:0047429]	cytoplasm [GO:0005737]							3	5	3	4	3	4	2	2	3	3	3	3	5	5
28.839	28.9737	29.0762	28.8955	28.7891	28.7625	28.7819	28.6569	28.698	28.9392	28.9037	28.9646	28.6792	29.0438	28.7018	28.8711	29.1596	29.1147	29.2834	29.2469	29.0455	29.0029	29.1111	29.2591	Burkholderia cenocepacia (strain ATCC BAA-245 / DSM 16553 / LMG 16656 / NCTC 13227 / J2315 / CF5610)	BCAL2395	RNA binding [GO:0003723];RNA processing [GO:0006396];ribonuclease activity [GO:0004540]	RNA processing [GO:0006396]	RNA binding [GO:0003723];ribonuclease activity [GO:0004540]		+	ogcAB_no_rha_ogcAB_rha					7	13	9	12	10	9	10	10	7	13	12	14	11	16
32.2599	31.5168	32.1127	32.0762	32.0676	31.9888	32.0181	32.0844	31.9309	32.0179	32.0437	31.951	32.1149	31.7712	32.2541	32.2039	31.6718	32.2446	31.903	31.8243	31.9669	32.0919	31.6178	31.2255	Burkholderia cenocepacia (strain ATCC BAA-245 / DSM 16553 / LMG 16656 / NCTC 13227 / J2315 / CF5610)	BCAL2396											24	17	22	17	29	20	18	14	12	15	17	18	20	16
27.7177	27.7601	27.3927	27.631	27.855	27.0196	NaN	28.2096	28.0138	27.9955	27.9923	28.2015	27.4526	27.9041	27.2882	27.7835	28.1014	NaN	28.0682	NaN	28.2997	27.8408	28.2041	28.2572	Burkholderia cenocepacia (strain ATCC BAA-245 / DSM 16553 / LMG 16656 / NCTC 13227 / J2315 / CF5610)	BCAL3396	magnesium ion binding [GO:0000287];thiamine biosynthetic process [GO:0009228];thiamine diphosphate biosynthetic process [GO:0009229];thiamine-phosphate kinase activity [GO:0009030];ATP binding [GO:0005524]	thiamine diphosphate biosynthetic process [GO:0009229];thiamine biosynthetic process [GO:0009228]	magnesium ion binding [GO:0000287];thiamine-phosphate kinase activity [GO:0009030];ATP binding [GO:0005524]								3	3	2	3	3	3	2	3	3	3	3	3	3	2
30.2617	30.4369	30.063	30.0569	30.3753	30.3163	30.0129	30.2709	29.9064	30.4109	30.5668	30.3517	30.0926	30.3054	30.1267	30.2743	30.3877	30.6371	30.4381	30.383	30.3908	30.276	30.6331	29.4601	Burkholderia cenocepacia (strain ATCC BAA-245 / DSM 16553 / LMG 16656 / NCTC 13227 / J2315 / CF5610)	BCAL3400	'de novo' pyrimidine nucleobase biosynthetic process [GO:0006207];'de novo' UMP biosynthetic process [GO:0044205];orotidine-5'-phosphate decarboxylase activity [GO:0004590]	'de novo' UMP biosynthetic process [GO:0044205];'de novo' pyrimidine nucleobase biosynthetic process [GO:0006207]	orotidine-5'-phosphate decarboxylase activity [GO:0004590]								16	11	10	8	11	11	10	16	13	12	15	11	10	16
NaN	NaN	26.9083	26.3487	NaN	NaN	26.7488	NaN	NaN	NaN	26.1541	NaN	NaN	26.0992	26.3606	26.1222	26.2581	25.8509	26.8111	27.3311	NaN	26.0544	NaN	NaN	Burkholderia cenocepacia (strain ATCC BAA-245 / DSM 16553 / LMG 16656 / NCTC 13227 / J2315 / CF5610)	BCAL3413	aromatic amino acid family biosynthetic process [GO:0009073];chorismate biosynthetic process [GO:0009423];shikimate 3-dehydrogenase (NADP+) activity [GO:0004764];shikimate metabolic process [GO:0019632];NADP binding [GO:0050661]	chorismate biosynthetic process [GO:0009423];shikimate metabolic process [GO:0019632];aromatic amino acid family biosynthetic process [GO:0009073]	shikimate 3-dehydrogenase (NADP+) activity [GO:0004764];NADP binding [GO:0050661]								0	0	4	2	2	2	2	0	0	0	2	0	2	1
28.6285	28.492	28.9416	28.9602	29.2653	29.3465	29.4934	29.5557	29.0888	29.5584	29.1486	29.0442	29.0164	28.6395	28.7628	28.6259	28.6865	29.2692	29.7548	29.5007	29.4364	29.2375	29.7078	28.9478	Burkholderia cenocepacia (strain ATCC BAA-245 / DSM 16553 / LMG 16656 / NCTC 13227 / J2315 / CF5610)	BCAL3414											27	17	17	19	23	19	16	15	17	14	15	16	22	18
28.933	29.0932	29.3376	29.1095	28.7435	26.6148	29.3937	29.0821	29.1339	29.1135	29.0334	29.3005	29.078	29.0355	28.9659	29.1415	29.1516	29.1473	29.0907	29.2344	29.0505	29.3223	29.3102	29.3747	Burkholderia cenocepacia (strain ATCC BAA-245 / DSM 16553 / LMG 16656 / NCTC 13227 / J2315 / CF5610)	BCAL3415											4	2	4	7	6	4	3	5	6	5	5	10	4	7
30.5938	30.283	30.2926	30.1552	30.4448	30.4065	30.4559	30.3307	30.2462	30.2985	30.4651	30.2593	30.2166	30.4319	30.3938	30.3929	30.4205	30.7541	30.367	30.2786	30.4635	30.4272	30.5325	30.4257	Burkholderia cenocepacia (strain ATCC BAA-245 / DSM 16553 / LMG 16656 / NCTC 13227 / J2315 / CF5610)	BCAL3416	ATP binding [GO:0005524];cell cycle [GO:0007049];cell division [GO:0051301];cell wall organization [GO:0071555];peptidoglycan biosynthetic process [GO:0009252];peptidoglycan turnover [GO:0009254];regulation of cell shape [GO:0008360];acid-amino acid ligase activity [GO:0016881]	cell division [GO:0051301];cell wall organization [GO:0071555];peptidoglycan biosynthetic process [GO:0009252];peptidoglycan turnover [GO:0009254];regulation of cell shape [GO:0008360];cell cycle [GO:0007049]	ATP binding [GO:0005524];acid-amino acid ligase activity [GO:0016881]								15	14	15	21	21	18	19	23	18	19	20	20	17	16
NaN	25.4485	NaN	25.4918	NaN	NaN	NaN	25.8971	25.7097	25.7373	25.5129	25.5576	NaN	25.7341	NaN	NaN	26.114	24.8862	NaN	25.1475	NaN	25.3948	25.1494	NaN	Burkholderia cenocepacia (strain ATCC BAA-245 / DSM 16553 / LMG 16656 / NCTC 13227 / J2315 / CF5610)	BCAL3418	cell redox homeostasis [GO:0045454];oxidoreductase activity [GO:0016491];cell [GO:0005623]	cell redox homeostasis [GO:0045454]	oxidoreductase activity [GO:0016491]	cell [GO:0005623]							0	1	0	3	0	0	0	2	4	2	1	2	1	2
30.2354	30.3467	30.388	30.3667	30.1816	30.2925	30.15	30.2565	30.3114	30.3139	30.519	30.4665	30.1146	30.1241	30.0738	30.2854	30.2862	30.3887	30.3283	30.2932	30.3402	30.3662	30.2338	30.4067	Burkholderia cenocepacia (strain ATCC BAA-245 / DSM 16553 / LMG 16656 / NCTC 13227 / J2315 / CF5610)	BCAL3421	biotin carboxylase activity [GO:0004075];metal ion binding [GO:0046872];ATP binding [GO:0005524]		biotin carboxylase activity [GO:0004075];metal ion binding [GO:0046872];ATP binding [GO:0005524]								48	66	60	52	48	57	54	52	52	52	56	58	42	58
29.1212	28.8834	29.1925	29.0168	28.955	29.3249	29.1105	29.0013	28.7318	29.0411	29.0269	28.8877	29.0821	29.0598	29.1792	29.0393	28.9792	28.816	29.1164	29.3185	29.1898	29.1631	29.1315	29.194	Burkholderia cenocepacia (strain ATCC BAA-245 / DSM 16553 / LMG 16656 / NCTC 13227 / J2315 / CF5610)	BCAL3423	integral component of membrane [GO:0016021]			integral component of membrane [GO:0016021]							20	14	13	12	14	15	22	9	18	12	13	10	12	14
30.336	30.4823	30.5448	30.6518	30.4079	30.3734	30.3525	30.4704	30.5343	30.717	30.4786	30.5366	30.3999	30.2526	30.0454	29.5585	30.4996	30.2896	30.2412	30.3899	29.5771	29.4218	29.6282	29.6126	Burkholderia cenocepacia (strain ATCC BAA-245 / DSM 16553 / LMG 16656 / NCTC 13227 / J2315 / CF5610)	BCAL3424	cell redox homeostasis [GO:0045454];thioredoxin peroxidase activity [GO:0008379];cell [GO:0005623]	cell redox homeostasis [GO:0045454]	thioredoxin peroxidase activity [GO:0008379]	cell [GO:0005623]			+	ogcAB_Alt_no_rha_ogcAB_Alt_rha			42	43	36	52	42	33	33	28	37	35	39	45	34	43
30.5027	30.3252	30.5758	30.3213	30.4029	30.4912	30.4352	30.7158	30.3164	30.2731	30.0902	30.2861	30.5319	30.5294	30.5078	30.4525	30.4711	30.3657	30.3069	30.4572	30.2854	30.3494	30.2374	30.54	Burkholderia cenocepacia (strain ATCC BAA-245 / DSM 16553 / LMG 16656 / NCTC 13227 / J2315 / CF5610)	BCAL3425	kinase activity [GO:0016301]		kinase activity [GO:0016301]								25	30	29	30	23	26	24	28	26	20	34	27	26	26
31.9861	31.8569	31.4153	31.8668	33.0158	32.0414	30.5663	33.1539	32.3874	31.7109	31.9924	32.3772	32.1403	31.4977	30.3915	31.1031	32.5301	31.5877	32.8069	33.2071	33.2031	31.3966	33.1958	32.4567	Burkholderia cenocepacia (strain ATCC BAA-245 / DSM 16553 / LMG 16656 / NCTC 13227 / J2315 / CF5610)	BCAL3427	chromosome condensation [GO:0030261];DNA binding [GO:0003677];nucleosome assembly [GO:0006334];nucleosome [GO:0000786]	nucleosome assembly [GO:0006334];chromosome condensation [GO:0030261]	DNA binding [GO:0003677]	nucleosome [GO:0000786]							8	11	8	12	8	4	8	11	8	4	12	12	5	5
32.2887	31.9818	32.0643	32.2041	32.1224	32.1565	32.1757	32.2958	31.8283	32.7381	32.5069	32.0228	32.1471	31.8289	31.4386	31.6921	31.542	31.4915	31.9864	32.1102	32.1885	31.4535	32.1577	32.0443	Burkholderia cenocepacia (strain ATCC BAA-245 / DSM 16553 / LMG 16656 / NCTC 13227 / J2315 / CF5610)	BCAL3428	deoxyribonucleotide biosynthetic process [GO:0009263];DNA replication [GO:0006260]";metal ion binding [GO:0046872];ribonucleoside-diphosphate reductase activity, thioredoxin disulfide as acceptor [GO:0004748];"integral component of membrane [GO:0016021]	DNA replication [GO:0006260];deoxyribonucleotide biosynthetic process [GO:0009263]	ribonucleoside-diphosphate reductase activity, thioredoxin disulfide as acceptor [GO:0004748]";"metal ion binding [GO:0046872]	integral component of membrane [GO:0016021]							30	30	37	41	32	41	43	38	39	41	43	35	35	31
32.4187	32.2336	32.4143	32.2102	32.163	32.3562	32.1419	32.2609	32.1256	32.4162	32.1325	31.9817	32.176	32.0957	31.7828	31.9082	31.4062	31.8435	31.9839	31.8484	31.6748	31.5488	31.7701	31.7495	Burkholderia cenocepacia (strain ATCC BAA-245 / DSM 16553 / LMG 16656 / NCTC 13227 / J2315 / CF5610)	BCAL3429	DNA replication [GO:0006260]";ribonucleoside-diphosphate reductase activity, thioredoxin disulfide as acceptor [GO:0004748];"ATP binding [GO:0005524]	DNA replication [GO:0006260]	ribonucleoside-diphosphate reductase activity, thioredoxin disulfide as acceptor [GO:0004748]";"ATP binding [GO:0005524]				+	ogcAB_Alt_no_rha_ogcAB_Alt_rha			116	106	103	118	104	120	103	98	97	124	119	102	90	106
28.3283	28.3949	28.2439	28.3393	28.2848	28.1691	28.2444	28.1731	28.1321	27.9171	28.2379	28.1835	28.0967	28.3135	28.3888	28.3345	28.5359	28.5501	28.0909	27.8943	28.2257	28.2281	28.0132	28.045	Burkholderia cenocepacia (strain ATCC BAA-245 / DSM 16553 / LMG 16656 / NCTC 13227 / J2315 / CF5610)	BCAL3430	peptidoglycan catabolic process [GO:0009253];N-acetylmuramoyl-L-alanine amidase activity [GO:0008745]	peptidoglycan catabolic process [GO:0009253]	N-acetylmuramoyl-L-alanine amidase activity [GO:0008745]								5	3	3	4	6	5	3	5	4	4	5	5	3	5
25.8369	26.032	26.4931	25.6876	25.8924	26.5656	26.0827	26.0707	26.3315	25.9658	25.5096	26.1069	26.5614	26.4675	26.2031	26.3324	26.6757	25.6477	25.9565	26.573	26.3714	26.1503	25.9248	26.5202	Burkholderia cenocepacia (strain ATCC BAA-245 / DSM 16553 / LMG 16656 / NCTC 13227 / J2315 / CF5610)	BCAL3433	7S RNA binding [GO:0008312];GTP binding [GO:0005525];GTPase activity [GO:0003924];SRP-dependent cotranslational protein targeting to membrane [GO:0006614];signal recognition particle [GO:0048500]	SRP-dependent cotranslational protein targeting to membrane [GO:0006614]	GTP binding [GO:0005525];GTPase activity [GO:0003924];7S RNA binding [GO:0008312]	signal recognition particle [GO:0048500]							3	2	8	9	2	8	6	5	7	9	4	7	6	8
32.285	32.2404	32.4428	32.0863	32.1822	32.2515	32.274	32.1863	32.2374	32.2956	32.1878	32.244	32.3614	32.3739	32.3869	32.3175	32.4575	32.4796	32.3688	32.3154	32.3688	32.3205	32.3773	32.2927	Burkholderia cenocepacia (strain ATCC BAA-245 / DSM 16553 / LMG 16656 / NCTC 13227 / J2315 / CF5610)	BCAL3434	nucleoside metabolic process [GO:0009116]";"transferase activity, transferring glycosyl groups [GO:0016757]	nucleoside metabolic process [GO:0009116]	transferase activity, transferring glycosyl groups [GO:0016757]		+	ogcAB_no_rha_ogcAB_rha					17	15	24	18	16	15	16	16	11	18	16	20	15	10
27.0661	27.0888	27.22	27.0966	26.8102	27.0411	26.6966	27.5008	27.2123	27.364	27.1095	27.6382	26.983	27.1596	26.5135	27.0807	27.1916	27.3707	27.3812	26.2189	27.6583	26.8805	27.5639	25.6489	Burkholderia cenocepacia (strain ATCC BAA-245 / DSM 16553 / LMG 16656 / NCTC 13227 / J2315 / CF5610)	BCAL3438											7	7	6	8	5	4	5	6	9	7	7	5	4	8
28.8897	28.4986	28.626	28.4616	28.8793	29.3172	28.6053	29.1436	29.167	29.1535	28.7778	28.9744	28.6783	28.9349	28.3153	28.0274	28.4042	27.0795	29.0135	29.0941	29.3505	29.0292	28.7183	29.6647	Burkholderia cenocepacia (strain ATCC BAA-245 / DSM 16553 / LMG 16656 / NCTC 13227 / J2315 / CF5610)	BCAL3443	isoprenoid biosynthetic process [GO:0008299];transferase activity [GO:0016740]	isoprenoid biosynthetic process [GO:0008299]	transferase activity [GO:0016740]								13	10	12	9	12	13	16	19	15	13	12	10	12	9
26.6892	26.4278	26.5784	NaN	26.5163	26.5906	26.8746	26.4178	26.5205	26.1504	25.4892	NaN	26.1816	NaN	26.285	26.6588	NaN	26.839	26.4152	26.7347	26.2535	26.8508	26.6722	NaN	Burkholderia cenocepacia (strain ATCC BAA-245 / DSM 16553 / LMG 16656 / NCTC 13227 / J2315 / CF5610)	BCAL3444	flavin adenine dinucleotide binding [GO:0050660];oxidoreductase activity, acting on CH-OH group of donors [GO:0016614]";"integral component of membrane [GO:0016021]		oxidoreductase activity, acting on CH-OH group of donors [GO:0016614]";"flavin adenine dinucleotide binding [GO:0050660]	integral component of membrane [GO:0016021]							4	4	2	3	4	3	2	2	4	6	2	2	4	2
27.1268	27.0996	26.9367	27.1478	27.2271	26.9703	26.8808	26.9742	26.8507	26.9342	27.077	26.8398	26.92	26.9802	27.1895	27.1149	26.8032	27.0603	26.9202	27.1436	26.9578	26.9274	26.7677	26.7998	Burkholderia cenocepacia (strain ATCC BAA-245 / DSM 16553 / LMG 16656 / NCTC 13227 / J2315 / CF5610)	BCAL3448	ATP binding [GO:0005524];coenzyme A biosynthetic process [GO:0015937];dephospho-CoA kinase activity [GO:0004140];cytoplasm [GO:0005737]	coenzyme A biosynthetic process [GO:0015937]	dephospho-CoA kinase activity [GO:0004140];ATP binding [GO:0005524]	cytoplasm [GO:0005737]							5	4	7	3	4	3	3	2	1	1	5	6	3	3
29.0853	28.8506	28.5455	28.5115	28.1838	28.3819	28.7698	28.8055	28.0566	28.8497	29.1763	28.5151	28.5716	28.7589	28.5607	28.5824	27.3501	29.1781	28.9346	28.6028	29.0882	28.2533	28.8792	28.9141	Burkholderia cenocepacia (strain ATCC BAA-245 / DSM 16553 / LMG 16656 / NCTC 13227 / J2315 / CF5610)	BCAL3450	hydrolase activity [GO:0016787]		hydrolase activity [GO:0016787]								13	10	8	12	10	12	9	10	6	8	16	7	10	11
31.2526	31.3665	31.3675	31.2036	31.3212	31.3357	31.239	31.3582	31.2751	31.2122	31.237	31.2226	31.3664	31.2263	31.4125	31.351	31.3383	31.4607	31.2321	31.3568	31.2141	31.3029	31.1234	31.285	Burkholderia cenocepacia (strain ATCC BAA-245 / DSM 16553 / LMG 16656 / NCTC 13227 / J2315 / CF5610)	BCAL3451											16	18	12	14	12	15	15	17	15	13	14	16	20	13
27.2587	28.1639	28.7265	27.8322	27.7145	28.3452	28.2245	28.3278	28.2639	28.2374	27.901	28.0546	28.0923	28.1005	27.8649	27.9051	28.112	27.6079	27.9947	28.1455	28.0232	28.1292	28.1321	28.2909	Burkholderia cenocepacia (strain ATCC BAA-245 / DSM 16553 / LMG 16656 / NCTC 13227 / J2315 / CF5610)	BCAL3452	acetyl-CoA:L-glutamate N-acetyltransferase activity [GO:0004042];arginine biosynthetic process [GO:0006526];glutamate N-acetyltransferase activity [GO:0004358];cytoplasm [GO:0005737]	arginine biosynthetic process [GO:0006526]	glutamate N-acetyltransferase activity [GO:0004358];acetyl-CoA:L-glutamate N-acetyltransferase activity [GO:0004042]	cytoplasm [GO:0005737]							3	4	3	5	3	2	2	3	6	4	4	8	3	4
28.3905	27.9755	28.0045	28.1396	28.286	27.8875	27.8744	28.1508	27.5857	27.8962	27.3632	27.5169	27.9996	27.7794	28.3568	27.7973	27.3364	28.1376	27.9879	28.1113	NaN	28.0207	27.8963	27.3954	Burkholderia cenocepacia (strain ATCC BAA-245 / DSM 16553 / LMG 16656 / NCTC 13227 / J2315 / CF5610)	BCAL3456	cell redox homeostasis [GO:0045454];oxidoreductase activity [GO:0016491];cell [GO:0005623]	cell redox homeostasis [GO:0045454]	oxidoreductase activity [GO:0016491]	cell [GO:0005623]							6	5	5	7	3	5	4	3	3	5	2	4	8	4
32.0056	31.1067	31.3739	31.2988	31.4047	31.1153	31.1831	31.1716	30.6761	31.6319	31.0713	30.7791	32.0678	31.2548	31.1198	31.0588	30.4999	31.2319	32.0733	31.9699	32.2351	31.442	31.9101	31.8409	Burkholderia cenocepacia (strain ATCC BAA-245 / DSM 16553 / LMG 16656 / NCTC 13227 / J2315 / CF5610)	BCAL3457	cell septum assembly [GO:0090529];cytoplasm [GO:0005737];FtsZ-dependent cytokinesis [GO:0043093];GTP binding [GO:0005525];GTPase activity [GO:0003924];protein polymerization [GO:0051258];cell division site [GO:0032153]	FtsZ-dependent cytokinesis [GO:0043093];protein polymerization [GO:0051258];cell septum assembly [GO:0090529]	GTP binding [GO:0005525];GTPase activity [GO:0003924]	cytoplasm [GO:0005737];cell division site [GO:0032153]							36	24	36	26	32	24	28	20	24	36	25	16	40	45
30.3089	31.0544	31.337	30.7532	30.7866	30.7295	30.504	31.0957	30.728	30.8873	30.757	31.0314	30.5328	30.5566	30.5783	30.4311	30.7691	30.6519	30.7413	31.0009	30.7055	30.266	30.8884	30.769	Burkholderia cenocepacia (strain ATCC BAA-245 / DSM 16553 / LMG 16656 / NCTC 13227 / J2315 / CF5610)	BCAL0264	porphobilinogen synthase activity [GO:0004655];porphyrin-containing compound biosynthetic process [GO:0006779];metal ion binding [GO:0046872]	porphyrin-containing compound biosynthetic process [GO:0006779]	porphobilinogen synthase activity [GO:0004655];metal ion binding [GO:0046872]								26	29	21	37	17	15	17	17	17	20	26	35	16	29
27.763	27.758	27.8184	27.9253	27.7788	27.9264	27.9505	27.9186	27.8716	27.8664	28.0419	27.8533	27.793	28.0058	27.6349	27.7518	27.5831	27.5938	27.6219	27.7474	28.1075	27.8545	28.1033	28.3755	Burkholderia cenocepacia (strain ATCC BAA-245 / DSM 16553 / LMG 16656 / NCTC 13227 / J2315 / CF5610)	BCAL0267	integral component of membrane [GO:0016021]			integral component of membrane [GO:0016021]	+	ogcAB_no_rha_ogcAB_rha					8	5	5	5	9	8	10	3	6	6	8	12	7	9
26.7804	26.9894	27.038	26.8993	27.0293	26.8671	26.9317	26.763	26.8528	26.9972	26.9953	27.223	26.9075	26.9662	26.8916	27.0693	26.7157	26.9467	27.0607	26.7074	27.0131	26.9595	26.4437	27.4109	Burkholderia cenocepacia (strain ATCC BAA-245 / DSM 16553 / LMG 16656 / NCTC 13227 / J2315 / CF5610)	BCAL0274	penicillin binding [GO:0008658];transferase activity, transferring glycosyl groups [GO:0016757]";"integral component of membrane [GO:0016021]		transferase activity, transferring glycosyl groups [GO:0016757]";"penicillin binding [GO:0008658]	integral component of membrane [GO:0016021]							2	3	4	3	3	2	5	2	3	3	5	4	6	4
NaN	NaN	25.9759	25.9355	NaN	26.348	26.3819	26.3797	26.2605	26.4406	26.3445	25.7755	NaN	NaN	25.9607	25.565	NaN	NaN	25.3068	25.3552	26.7635	25.8716	26.293	26.7025	Burkholderia cenocepacia (strain ATCC BAA-245 / DSM 16553 / LMG 16656 / NCTC 13227 / J2315 / CF5610)	BCAL0279	aromatic amino acid family biosynthetic process [GO:0009073];ATP binding [GO:0005524];chorismate biosynthetic process [GO:0009423];magnesium ion binding [GO:0000287];shikimate kinase activity [GO:0004765];cytoplasm [GO:0005737]	chorismate biosynthetic process [GO:0009423];aromatic amino acid family biosynthetic process [GO:0009073]	magnesium ion binding [GO:0000287];shikimate kinase activity [GO:0004765];ATP binding [GO:0005524]	cytoplasm [GO:0005737]							2	2	2	2	2	1	4	3	1	2	3	1	1	2
29.2716	29.3224	29.726	29.0548	28.4999	29.1431	28.7796	29.1088	28.9137	29.1089	28.7837	29.2879	29.1512	29.4228	29.4084	29.138	29.6938	29.4024	29.4984	29.3542	29.8072	29.169	29.4614	30.0803	Burkholderia cenocepacia (strain ATCC BAA-245 / DSM 16553 / LMG 16656 / NCTC 13227 / J2315 / CF5610)	BCAL0281	triphosphoric monoester hydrolase activity [GO:0016793]		triphosphoric monoester hydrolase activity [GO:0016793]								11	12	7	7	7	7	8	8	6	9	8	12	12	8
NaN	27.5294	NaN	24.4055	23.3565	27.788	NaN	27.5471	NaN	22.9708	NaN	27.305	NaN	26.833	NaN	NaN	NaN	NaN	26.7169	NaN	NaN	NaN	27.0753	NaN	Burkholderia cenocepacia (strain ATCC BAA-245 / DSM 16553 / LMG 16656 / NCTC 13227 / J2315 / CF5610)	BCAL0282	transporter activity [GO:0005215]		transporter activity [GO:0005215]								4	4	1	3	4	5	4	3	5	2	5	2	5	5
28.624	NaN	27.4361	27.0705	28.0127	27.9293	27.717	28.4709	27.7301	NaN	26.4139	27.0144	27.8877	26.5831	27.0408	26.1388	24.8353	26.3676	27.4865	27.2951	27.9966	27.0475	27.3508	NaN	Burkholderia cenocepacia (strain ATCC BAA-245 / DSM 16553 / LMG 16656 / NCTC 13227 / J2315 / CF5610)	BCAL0285	ATP binding [GO:0005524];carbohydrate transport [GO:0008643];glycerol-3-phosphate-transporting ATPase activity [GO:0015430];glycerophosphodiester transmembrane transport [GO:0001407];ATP-binding cassette (ABC) transporter complex [GO:0043190]	glycerophosphodiester transmembrane transport [GO:0001407];carbohydrate transport [GO:0008643]	glycerol-3-phosphate-transporting ATPase activity [GO:0015430];ATP binding [GO:0005524]	ATP-binding cassette (ABC) transporter complex [GO:0043190]							4	3	4	5	4	7	6	4	4	3	4	6	3	3
32.2156	32.3406	31.8446	32.2217	31.7021	31.3482	31.4391	31.9589	31.744	31.4619	31.4308	31.9139	31.6567	31.6615	31.8419	31.6272	32.1642	32.0273	31.4932	32.0633	31.6305	31.5499	31.8474	31.5602	Burkholderia cenocepacia (strain ATCC BAA-245 / DSM 16553 / LMG 16656 / NCTC 13227 / J2315 / CF5610)	BCAL0288	transposase activity [GO:0004803];transposition, DNA-mediated [GO:0006313]";"DNA binding [GO:0003677]	transposition, DNA-mediated [GO:0006313]	transposase activity [GO:0004803];DNA binding [GO:0003677]								16	15	15	13	8	9	15	12	13	10	12	11	19	15
30.1212	29.7964	30.1163	30.0601	29.8932	29.8442	29.9026	29.7576	29.8456	29.8247	29.9666	29.9413	29.9537	30.0591	30.1433	30.1472	30.2157	30.2881	30.1444	30.1178	30.1083	30.2243	29.9831	30.0155	Burkholderia cenocepacia (strain ATCC BAA-245 / DSM 16553 / LMG 16656 / NCTC 13227 / J2315 / CF5610)	BCAL0289	glutamate biosynthetic process [GO:0006537];glutamate synthase (ferredoxin) activity [GO:0016041]	glutamate biosynthetic process [GO:0006537]	glutamate synthase (ferredoxin) activity [GO:0016041]		+	ogcAB_no_rha_ogcAB_rha					56	49	55	54	40	45	50	48	50	44	53	47	57	52
30.7583	30.3817	30.6593	30.7021	30.5037	30.4768	30.5622	30.4812	30.3919	30.4023	30.5872	30.6972	30.4902	30.6724	30.7909	30.7425	30.6811	31.0144	30.7397	30.7268	30.5429	30.7167	30.7008	30.6395	Burkholderia cenocepacia (strain ATCC BAA-245 / DSM 16553 / LMG 16656 / NCTC 13227 / J2315 / CF5610)	BCAL0290	glutamate biosynthetic process [GO:0006537];iron-sulfur cluster binding [GO:0051536];glutamate synthase (NADPH) activity [GO:0004355]	glutamate biosynthetic process [GO:0006537]	iron-sulfur cluster binding [GO:0051536];glutamate synthase (NADPH) activity [GO:0004355]								14	9	17	21	16	15	18	18	17	16	16	17	15	20
27.0089	NaN	26.608	26.4135	27.1725	25.8891	26.1563	26.7094	25.8732	26.765	26.9747	25.9465	26.3602	26.1937	26.3659	26.6797	NaN	26.8628	27.0476	26.3842	27.2955	26.6419	26.92	27.3003	Burkholderia cenocepacia (strain ATCC BAA-245 / DSM 16553 / LMG 16656 / NCTC 13227 / J2315 / CF5610)	BCAL0292	2'-5'-RNA ligase activity [GO:0008664]";"2',3'-cyclic-nucleotide 3'-phosphodiesterase activity [GO:0004113]		2'-5'-RNA ligase activity [GO:0008664]";"2',3'-cyclic-nucleotide 3'-phosphodiesterase activity [GO:0004113]								4	0	3	0	2	1	3	3	3	4	2	3	4	1
25.4667	NaN	NaN	24.4839	24.0935	24.5347	24.4449	25.3743	NaN	24.7874	NaN	NaN	25.4652	24.7053	NaN	NaN	NaN	NaN	25.2415	25.5147	NaN	NaN	25.1674	25.4636	Burkholderia cenocepacia (strain ATCC BAA-245 / DSM 16553 / LMG 16656 / NCTC 13227 / J2315 / CF5610)	BCAL0295											2	1	2	2	6	2	1	6	0	3	0	0	2	1
30.0797	29.9651	30.0773	30.0919	29.988	29.9496	29.9729	29.9107	29.9455	29.7093	30.0876	30.1181	30.0107	30.1688	30.2779	30.2469	30.0433	29.9314	29.6761	29.5733	29.9549	30.0689	29.6174	29.723	Burkholderia cenocepacia (strain ATCC BAA-245 / DSM 16553 / LMG 16656 / NCTC 13227 / J2315 / CF5610)	BCAL0296	ATP binding [GO:0005524];ATPase activity, coupled to transmembrane movement of substances [GO:0042626]";"integral component of membrane [GO:0016021]		ATP binding [GO:0005524]";"ATPase activity, coupled to transmembrane movement of substances [GO:0042626]	integral component of membrane [GO:0016021]							7	10	8	8	6	9	8	9	5	7	7	8	8	8
26.8934	25.9924	26.4598	25.8475	26.0788	27.2881	26.8048	27.4865	26.0466	26.6652	26.7004	26.0374	26.4053	25.6037	26.1868	25.8637	25.8196	27.0077	26.8851	26.9509	26.9334	26.0154	26.5938	25.5103	Burkholderia cenocepacia (strain ATCC BAA-245 / DSM 16553 / LMG 16656 / NCTC 13227 / J2315 / CF5610)	BCAL0297	D-amino acid metabolic process [GO:0046416];FAD binding [GO:0071949];D-amino-acid oxidase activity [GO:0003884]	D-amino acid metabolic process [GO:0046416]	FAD binding [GO:0071949];D-amino-acid oxidase activity [GO:0003884]								8	7	3	6	5	6	6	9	7	4	3	4	6	5
28.18	28.3728	28.182	28.2448	28.121	27.984	28.0618	28.2276	27.8558	28.3185	28.4557	28.5381	27.8142	28.081	27.7247	27.8721	NaN	28.2109	28.1474	NaN	28.0798	27.675	28.2975	NaN	Burkholderia cenocepacia (strain ATCC BAA-245 / DSM 16553 / LMG 16656 / NCTC 13227 / J2315 / CF5610)	BCAL0299	sulfurtransferase activity [GO:0016783];thiamine biosynthetic process [GO:0009228];thiamine diphosphate biosynthetic process [GO:0009229];cytoplasm [GO:0005737]	thiamine diphosphate biosynthetic process [GO:0009229];thiamine biosynthetic process [GO:0009228]	sulfurtransferase activity [GO:0016783]	cytoplasm [GO:0005737]							5	4	4	4	4	5	2	7	7	7	4	5	4	3
27.0024	27.3687	27.4011	NaN	27.4086	27.2546	NaN	27.3293	27.2851	27.4776	27.1768	27.5159	27.2086	27.507	NaN	NaN	27.4197	NaN	27.344	NaN	27.5162	NaN	27.3027	27.5313	Burkholderia cenocepacia (strain ATCC BAA-245 / DSM 16553 / LMG 16656 / NCTC 13227 / J2315 / CF5610)	BCAL0301	ATPase activity [GO:0016887];ATP binding [GO:0005524]		ATP binding [GO:0005524];ATPase activity [GO:0016887]								2	1	5	1	4	2	1	2	3	3	3	2	2	1
NaN	NaN	26.9224	25.3586	NaN	NaN	NaN	NaN	NaN	NaN	24.0823	24.7187	NaN	25.7531	26.472	26.446	NaN	25.2457	NaN	25.4335	NaN	25.4	NaN	NaN	Burkholderia cenocepacia (strain ATCC BAA-245 / DSM 16553 / LMG 16656 / NCTC 13227 / J2315 / CF5610)	BCAL0302	transport [GO:0006810];ATP-binding cassette (ABC) transporter complex [GO:0043190]	transport [GO:0006810]		ATP-binding cassette (ABC) transporter complex [GO:0043190]							1	2	2	1	1	0	1	1	2	1	1	2	1	0
29.5723	29.7078	30.137	29.9566	29.9504	30.347	30.0804	30.0756	30.1007	30.3786	29.7907	29.9619	29.844	30.2772	29.1843	29.4153	30.2348	29.8568	30.3916	30.3564	30.3944	30.1019	30.619	30.8318	Burkholderia cenocepacia (strain ATCC BAA-245 / DSM 16553 / LMG 16656 / NCTC 13227 / J2315 / CF5610)	BCAL0304	membrane [GO:0016020]			membrane [GO:0016020]							5	5	8	9	11	7	9	8	8	8	10	9	8	8
29.3094	29.2232	30.0342	29.6208	29.5817	29.8085	29.6957	30.011	30.0338	30.3362	29.8655	30.0152	29.592	29.5888	29.4866	29.5001	29.8181	29.5662	30.2068	29.9787	29.9113	29.572	30.0428	31.0725	Burkholderia cenocepacia (strain ATCC BAA-245 / DSM 16553 / LMG 16656 / NCTC 13227 / J2315 / CF5610)	BCAL0305											14	9	7	8	12	8	15	17	15	9	12	14	11	9
28.395	27.5902	27.9627	27.7167	27.9337	28.0756	28.0887	27.8015	27.8116	28.1282	27.7478	27.7054	28.0783	27.6646	27.8513	27.8353	27.4729	27.7385	28.0173	27.898	28.1533	27.9315	28.0587	28.3922	Burkholderia cenocepacia (strain ATCC BAA-245 / DSM 16553 / LMG 16656 / NCTC 13227 / J2315 / CF5610)	BCAL0307	ATPase activity [GO:0016887];ATP binding [GO:0005524]		ATP binding [GO:0005524];ATPase activity [GO:0016887]								3	5	4	4	3	5	5	5	5	4	9	5	2	5
29.3619	28.8394	29.4415	28.7982	29.4255	29.077	NaN	28.6161	29.3391	29.3649	NaN	29.1147	NaN	28.7596	29.3664	29.2357	29.1892	28.9152	NaN	NaN	NaN	29.148	28.3119	NaN	Burkholderia cenocepacia (strain ATCC BAA-245 / DSM 16553 / LMG 16656 / NCTC 13227 / J2315 / CF5610)	BCAL0309											3	3	4	4	9	6	1	4	4	2	2	2	2	7
30.4891	30.6747	30.5686	30.5888	30.5871	30.5869	30.5784	30.6518	30.6407	30.796	30.5964	30.7792	30.2485	30.5873	30.2159	29.9694	30.3469	30.1781	30.7159	30.6261	30.7419	30.4143	30.8925	31.0624	Burkholderia cenocepacia (strain ATCC BAA-245 / DSM 16553 / LMG 16656 / NCTC 13227 / J2315 / CF5610)	BCAL0312	histidine biosynthetic process [GO:0000105];NAD binding [GO:0051287];zinc ion binding [GO:0008270];histidinol dehydrogenase activity [GO:0004399]	histidine biosynthetic process [GO:0000105]	NAD binding [GO:0051287];zinc ion binding [GO:0008270];histidinol dehydrogenase activity [GO:0004399]								7	12	8	7	13	10	6	10	11	10	15	10	5	16
25.2875	26.1449	26.7904	25.5894	25.6572	26.4671	26.5444	25.8969	26.1067	26.1709	25.6328	25.7263	26.4363	26.1912	26.4085	26.3017	26.4839	26.0153	25.9821	26.308	25.9341	25.9416	25.7342	25.3464	Burkholderia cenocepacia (strain ATCC BAA-245 / DSM 16553 / LMG 16656 / NCTC 13227 / J2315 / CF5610)	BCAL0313	histidine biosynthetic process [GO:0000105];L-phenylalanine:2-oxoglutarate aminotransferase activity [GO:0080130];pyridoxal phosphate binding [GO:0030170];histidinol-phosphate transaminase activity [GO:0004400]	histidine biosynthetic process [GO:0000105]	L-phenylalanine:2-oxoglutarate aminotransferase activity [GO:0080130];pyridoxal phosphate binding [GO:0030170];histidinol-phosphate transaminase activity [GO:0004400]								2	2	4	2	3	5	7	4	3	4	2	1	2	5
28.2502	27.4081	26.8589	27.1031	28.3186	25.3799	26.1747	28.2098	26.0763	25.9205	27.2396	26.246	25.9363	27.7502	27.2021	27.6268	27.4774	27.5163	26.3411	28.4263	26.7617	26.854	25.9873	27.0516	Burkholderia cenocepacia (strain ATCC BAA-245 / DSM 16553 / LMG 16656 / NCTC 13227 / J2315 / CF5610)	BCAL0316	glutamine metabolic process [GO:0006541];histidine biosynthetic process [GO:0000105];imidazoleglycerol-phosphate synthase activity [GO:0000107];cytoplasm [GO:0005737]	histidine biosynthetic process [GO:0000105];glutamine metabolic process [GO:0006541]	imidazoleglycerol-phosphate synthase activity [GO:0000107]	cytoplasm [GO:0005737]							3	5	8	2	6	8	6	4	7	5	2	8	11	7
31.6457	31.0476	31.2081	31.0611	31.3674	31.1299	31.3287	31.0715	31.0588	31.182	31.1648	31.0348	31.3524	30.9591	31.1999	30.9399	30.7326	31.3939	31.3193	31.3618	31.4503	31.0591	31.166	31.573	Burkholderia cenocepacia (strain ATCC BAA-245 / DSM 16553 / LMG 16656 / NCTC 13227 / J2315 / CF5610)	BCAL0322	catalytic activity [GO:0003824]		catalytic activity [GO:0003824]								8	8	7	6	9	8	9	9	11	8	11	7	7	7
24.8317	24.97	25.0105	25.0228	24.6336	25.0906	25.2329	25.3552	25.0785	25.3044	25.0001	24.7282	24.6079	24.697	24.6433	24.5622	24.9379	25.2826	25.4045	25.3518	25.4238	24.9096	25.4654	25.9961	Burkholderia cenocepacia (strain ATCC BAA-245 / DSM 16553 / LMG 16656 / NCTC 13227 / J2315 / CF5610)	BCAL0326	periplasmic space [GO:0042597];serine-type endopeptidase activity [GO:0004252];integral component of membrane [GO:0016021]		serine-type endopeptidase activity [GO:0004252]	periplasmic space [GO:0042597];integral component of membrane [GO:0016021]					+	empty_no_rha_empty_rha	7	7	7	7	10	11	7	9	10	12	5	5	6	5
31.1572	31.0491	31.0748	31.1024	31.0039	30.9635	30.9462	31.2147	30.7087	30.8825	30.8925	30.8629	30.9388	30.9289	30.9391	31.1321	31.0291	31.2199	31.0123	31.2397	30.8688	31.0721	31.1357	30.2689	Burkholderia cenocepacia (strain ATCC BAA-245 / DSM 16553 / LMG 16656 / NCTC 13227 / J2315 / CF5610)	BCAL0327											37	46	35	40	41	38	37	39	43	36	43	42	44	48
28.9003	30.1215	29.3991	29.0104	NaN	29.279	28.4847	29.1548	29.5965	29.2623	28.7086	29.3971	28.8919	29.4663	NaN	27.805	30.0162	28.2496	28.5337	28.6944	28.7689	28.469	28.6223	29.6155	Burkholderia cenocepacia (strain ATCC BAA-245 / DSM 16553 / LMG 16656 / NCTC 13227 / J2315 / CF5610)	BCAL0328	2 iron, 2 sulfur cluster binding [GO:0051537];ubiquinol-cytochrome-c reductase activity [GO:0008121]";"integral component of membrane [GO:0016021]		ubiquinol-cytochrome-c reductase activity [GO:0008121]";"2 iron, 2 sulfur cluster binding [GO:0051537]	integral component of membrane [GO:0016021]							4	7	5	6	0	3	3	7	5	4	2	6	0	4
28.6783	29.0512	29.1025	29.0087	28.696	28.0915	28.7844	28.9625	28.9787	28.7075	28.7451	28.8388	29.0849	28.9392	29.1471	29.0236	28.4063	28.4319	28.3627	28.3329	28.5007	28.3124	28.2984	28.7716	Burkholderia cenocepacia (strain ATCC BAA-245 / DSM 16553 / LMG 16656 / NCTC 13227 / J2315 / CF5610)	BCAL1331	oxidoreductase activity [GO:0016491]		oxidoreductase activity [GO:0016491]								2	13	11	8	6	5	5	10	7	12	9	9	10	14
26.1361	25.9778	26.1333	26.4032	26.1395	26.2089	26.0659	26.0926	25.9934	25.85	26.146	26.5083	26.158	26.2192	26.26	26.2335	25.9752	26.2601	26.0191	26.1032	25.9392	26.2566	26.1035	25.5968	Burkholderia cenocepacia (strain ATCC BAA-245 / DSM 16553 / LMG 16656 / NCTC 13227 / J2315 / CF5610)	BCAL1333	flavin adenine dinucleotide binding [GO:0050660];acyl-CoA dehydrogenase activity [GO:0003995]		flavin adenine dinucleotide binding [GO:0050660];acyl-CoA dehydrogenase activity [GO:0003995]								4	3	4	4	5	3	2	4	3	3	5	6	4	4
NaN	NaN	25.6375	25.6868	NaN	NaN	NaN	24.8973	NaN	23.8572	25.5067	25.4521	24.7692	25.7724	25.3671	25.8619	25.7201	NaN	25.2752	NaN	NaN	25.4188	NaN	24.2009	Burkholderia cenocepacia (strain ATCC BAA-245 / DSM 16553 / LMG 16656 / NCTC 13227 / J2315 / CF5610)	BCAL1343	transcription factor activity, sequence-specific DNA binding [GO:0003700];transcription, DNA-templated [GO:0006351]";"DNA binding [GO:0003677]	transcription, DNA-templated [GO:0006351]	transcription factor activity, sequence-specific DNA binding [GO:0003700]";"DNA binding [GO:0003677]								2	2	3	3	2	2	2	2	1	3	2	2	3	2
NaN	24.6272	25.0199	25.0421	NaN	NaN	NaN	25.0748	NaN	NaN	25.0943	NaN	24.441	NaN	NaN	NaN	NaN	NaN	24.9239	NaN	24.8153	24.9126	24.9867	24.4833	Burkholderia cenocepacia (strain ATCC BAA-245 / DSM 16553 / LMG 16656 / NCTC 13227 / J2315 / CF5610)	BCAL1350	DNA binding [GO:0003677];phosphorelay signal transduction system [GO:0000160];regulation of transcription, DNA-templated [GO:0006355];transcription, DNA-templated [GO:0006351]";"intracellular [GO:0005622]	regulation of transcription, DNA-templated [GO:0006355];transcription, DNA-templated [GO:0006351]";"phosphorelay signal transduction system [GO:0000160]	DNA binding [GO:0003677]	intracellular [GO:0005622]							1	2	2	2	2	0	0	3	0	0	2	2	3	2
26.456	26.0303	26.1773	26.1528	26.5938	26.8047	26.7917	26.5532	26.6153	26.4381	26.6357	26.5188	26.5713	26.4194	26.8006	26.9338	26.0891	26.0023	26.2701	26.2772	26.7484	26.7136	26.6432	26.9295	Burkholderia cenocepacia (strain ATCC BAA-245 / DSM 16553 / LMG 16656 / NCTC 13227 / J2315 / CF5610)	BCAL1353	integral component of membrane [GO:0016021]			integral component of membrane [GO:0016021]	+	ogcAB_no_rha_ogcAB_rha					2	6	8	6	6	6	4	6	9	3	8	4	7	7
NaN	NaN	27.4236	27.3979	NaN	NaN	NaN	NaN	NaN	27.5257	27.8729	NaN	NaN	NaN	27.8139	NaN	NaN	NaN	NaN	26.9732	27.9908	27.9005	27.6326	28.0246	Burkholderia cenocepacia (strain ATCC BAA-245 / DSM 16553 / LMG 16656 / NCTC 13227 / J2315 / CF5610)	BCAL1354											0	2	0	0	0	0	0	0	2	2	1	0	2	2
NaN	NaN	28.8609	27.1506	NaN	NaN	NaN	NaN	NaN	25.4961	28.4821	27.3307	NaN	26.0914	NaN	25.3826	NaN	24.7091	NaN	NaN	23.4508	NaN	25.8951	29.7867	Burkholderia cenocepacia (strain ATCC BAA-245 / DSM 16553 / LMG 16656 / NCTC 13227 / J2315 / CF5610)	BCAL1355											0	0	0	2	1	1	0	1	2	4	7	4	2	3
NaN	NaN	NaN	NaN	26.6165	NaN	NaN	NaN	NaN	26.5757	26.5838	26.6779	NaN	26.9134	NaN	NaN	NaN	NaN	NaN	26.7735	27.2138	26.6305	27.0624	NaN	Burkholderia cenocepacia (strain ATCC BAA-245 / DSM 16553 / LMG 16656 / NCTC 13227 / J2315 / CF5610)	BCAL1358											2	2	1	1	2	2	1	1	3	4	2	1	2	2
26.9928	26.8462	26.7393	27.1804	26.9971	26.5322	26.8909	26.7928	26.7883	26.8888	27.2315	27.1173	27.3014	27.3349	27.7216	27.7203	26.7754	26.8917	26.9729	26.4526	27.0991	27.2858	27.1539	27.3685	Burkholderia cenocepacia (strain ATCC BAA-245 / DSM 16553 / LMG 16656 / NCTC 13227 / J2315 / CF5610)	BCAL1359											4	7	9	5	6	3	6	4	3	2	5	5	4	8
27.941	27.936	28.0952	27.8794	27.9943	28.2251	28.0993	27.8744	28.1938	27.8017	27.6863	27.885	28.4267	28.252	28.2598	28.4487	28.4833	28.1376	28.1863	28.1982	28.2465	28.468	27.9444	28.5814	Burkholderia cenocepacia (strain ATCC BAA-245 / DSM 16553 / LMG 16656 / NCTC 13227 / J2315 / CF5610)	BCAL1360											9	12	9	9	8	10	9	8	8	6	7	11	12	15
24.0741	23.7377	23.9145	24.1423	24.277	23.588	23.9277	24.1306	24.151	23.983	24.3357	24.405	24.9776	25.1071	25.2606	25.305	24.6586	25.0197	24.7259	24.1801	25.0884	25.1154	24.6026	23.8563	Burkholderia cenocepacia (strain ATCC BAA-245 / DSM 16553 / LMG 16656 / NCTC 13227 / J2315 / CF5610)	BCAL1362									+	empty_no_rha_empty_rha	3	2	3	2	2	3	2	3	3	3	3	2	4	2
28.5679	28.1401	28.3943	28.3354	28.6722	28.3575	28.5092	28.6591	28.7815	28.479	28.8165	28.6031	29.0772	28.7063	28.5903	28.973	28.7983	28.6148	28.8556	28.5948	28.9612	28.7668	28.97	29.1239	Burkholderia cenocepacia (strain ATCC BAA-245 / DSM 16553 / LMG 16656 / NCTC 13227 / J2315 / CF5610)	BCAL1365											6	12	6	5	9	5	7	10	6	12	8	7	12	8
NaN	NaN	NaN	NaN	25.9493	NaN	NaN	NaN	NaN	NaN	NaN	NaN	26.3995	NaN	NaN	NaN	NaN	26.2992	26.5702	26.4109	26.542	26.8289	26.6262	26.6708	Burkholderia cenocepacia (strain ATCC BAA-245 / DSM 16553 / LMG 16656 / NCTC 13227 / J2315 / CF5610)	BCAL1366	hydrolase activity [GO:0016787]		hydrolase activity [GO:0016787]				+	ogcAB_Alt_no_rha_ogcAB_Alt_rha			1	1	1	1	1	3	1	1	2	2	1	3	3	1
29.2535	28.8799	29.4558	29.3073	27.6749	29.2068	29.3092	29.1433	28.5224	28.987	28.7043	28.7826	28.4403	27.5437	28.3715	28.2154	27.0466	28.7258	29.1735	28.9505	29.1441	29.4216	29.5864	29.7056	Burkholderia cenocepacia (strain ATCC BAA-245 / DSM 16553 / LMG 16656 / NCTC 13227 / J2315 / CF5610)	BCAL1368	ion transport [GO:0006811];porin activity [GO:0015288];pore complex [GO:0046930]	ion transport [GO:0006811]	porin activity [GO:0015288]	pore complex [GO:0046930]			+	ogcAB_Alt_no_rha_ogcAB_Alt_rha			8	6	10	7	6	8	10	6	11	10	3	5	6	3
26.0236	26.7176	26.6104	26.7357	26.4924	26.3072	25.8377	26.3749	26.0569	26.3313	NaN	26.5936	26.4942	26.3009	26.6906	26.8673	NaN	NaN	NaN	26.3236	25.9256	26.4254	26.1889	NaN	Burkholderia cenocepacia (strain ATCC BAA-245 / DSM 16553 / LMG 16656 / NCTC 13227 / J2315 / CF5610)	BCAL1374	dioxygenase activity [GO:0051213]		dioxygenase activity [GO:0051213]								3	5	3	3	4	3	1	4	3	3	1	2	4	3
27.0611	NaN	NaN	27.6183	NaN	27.1166	26.9447	27.55	NaN	26.3022	NaN	29.0909	26.8906	NaN	NaN	NaN	NaN	NaN	26.552	NaN	27.1002	NaN	24.5322	NaN	Burkholderia cenocepacia (strain ATCC BAA-245 / DSM 16553 / LMG 16656 / NCTC 13227 / J2315 / CF5610)	BCAL1375	FMN binding [GO:0010181]		FMN binding [GO:0010181]								5	2	2	4	2	4	3	4	1	3	2	4	5	0
26.9846	26.1189	26.6376	26.4837	26.7107	27.2096	27.0159	26.9084	26.5728	26.7612	26.4555	26.4088	26.3441	26.1258	26.1398	26.3115	26.4487	26.5948	26.3098	26.6586	26.3484	26.5485	26.575	26.5522	Burkholderia cenocepacia (strain ATCC BAA-245 / DSM 16553 / LMG 16656 / NCTC 13227 / J2315 / CF5610)	BCAL1384	metabolic process [GO:0008152]";"transferase activity, transferring acyl groups [GO:0016746]	metabolic process [GO:0008152]	transferase activity, transferring acyl groups [GO:0016746]								3	4	4	5	5	3	5	4	5	5	4	3	5	3
24.2013	24.2662	NaN	24.1575	24.2392	NaN	24.0681	24.2021	NaN	NaN	24.06	24.1855	NaN	24.0759	24.2033	24.513	NaN	NaN	NaN	23.9582	NaN	23.9238	NaN	NaN	Burkholderia cenocepacia (strain ATCC BAA-245 / DSM 16553 / LMG 16656 / NCTC 13227 / J2315 / CF5610)	BCAL1386	hydrolase activity [GO:0016787]		hydrolase activity [GO:0016787]								2	3	2	2	3	0	2	3	0	2	3	2	2	2
26.9641	26.7835	26.5601	25.98	26.6375	26.5348	26.6008	26.7327	26.5013	26.5915	26.5182	26.7969	26.3026	26.2621	25.9255	26.0888	26.8435	26.2287	26.8185	26.1406	26.6856	26.4449	26.553	25.787	Burkholderia cenocepacia (strain ATCC BAA-245 / DSM 16553 / LMG 16656 / NCTC 13227 / J2315 / CF5610)	BCAL1389	UDP-glucose metabolic process [GO:0006011];integral component of membrane [GO:0016021]	UDP-glucose metabolic process [GO:0006011]		integral component of membrane [GO:0016021]							10	9	7	11	10	13	15	16	9	5	9	9	7	7
NaN	25.7773	25.6844	25.3537	26.0401	25.5323	25.763	25.3639	25.7962	NaN	25.6308	25.7811	24.9509	25.0083	24.8898	25.2494	25.628	24.799	NaN	25.247	24.8266	25.3627	25.2444	NaN	Burkholderia cenocepacia (strain ATCC BAA-245 / DSM 16553 / LMG 16656 / NCTC 13227 / J2315 / CF5610)	BCAL1390	polysaccharide catabolic process [GO:0000272]";"hydrolase activity, hydrolyzing O-glycosyl compounds [GO:0004553]	polysaccharide catabolic process [GO:0000272]	hydrolase activity, hydrolyzing O-glycosyl compounds [GO:0004553]								2	4	4	3	6	4	5	5	5	4	4	1	5	0
25.7963	25.812	NaN	NaN	NaN	26.6668	26.6364	26.7783	26.6075	26.4466	26.5626	26.7542	NaN	NaN	25.7749	NaN	NaN	26.6946	26.3851	26.5721	26.4288	26.4368	26.5789	26.2806	Burkholderia cenocepacia (strain ATCC BAA-245 / DSM 16553 / LMG 16656 / NCTC 13227 / J2315 / CF5610)	BCAL1391	cellulose biosynthetic process [GO:0030244];UDP-glucose metabolic process [GO:0006011];outer membrane [GO:0019867]	UDP-glucose metabolic process [GO:0006011];cellulose biosynthetic process [GO:0030244]		outer membrane [GO:0019867]							2	3	2	2	3	2	4	2	1	3	2	1	1	1
24.8189	24.3837	NaN	NaN	24.0592	25.4549	24.85	NaN	NaN	24.7847	25.0925	NaN	23.4305	23.8839	NaN	NaN	NaN	NaN	NaN	NaN	24.3006	NaN	24.386	NaN	Burkholderia cenocepacia (strain ATCC BAA-245 / DSM 16553 / LMG 16656 / NCTC 13227 / J2315 / CF5610)	BCAL1392											3	1	0	0	3	2	1	1	2	2	1	1	1	3
26.7993	26.1016	26.1428	26.2536	26.9848	27.0047	26.6719	26.7499	26.9495	26.7211	26.5874	26.5913	26.0598	26.1676	26.2812	26.0045	25.3471	NaN	NaN	NaN	NaN	NaN	NaN	NaN	Burkholderia cenocepacia (strain ATCC BAA-245 / DSM 16553 / LMG 16656 / NCTC 13227 / J2315 / CF5610)	BCAL1395	cellulose biosynthetic process [GO:0030244];cellulose synthase (UDP-forming) activity [GO:0016760];cyclic-di-GMP binding [GO:0035438];UDP-glucose metabolic process [GO:0006011];integral component of membrane [GO:0016021]	UDP-glucose metabolic process [GO:0006011];cellulose biosynthetic process [GO:0030244]	cyclic-di-GMP binding [GO:0035438];cellulose synthase (UDP-forming) activity [GO:0016760]	integral component of membrane [GO:0016021]	+	ogcAB_no_rha_ogcAB_rha	+	ogcAB_Alt_no_rha_ogcAB_Alt_rha			4	2	2	3	3	4	3	4	3	3	3	3	2	2
27.4903	27.2857	27.7024	27.2117	27.3185	27.1906	27.1012	27.643	26.989	27.5127	27.0572	27.2076	26.9673	27.2333	26.753	27.1428	26.6518	27.4437	26.7703	25.254	26.6238	26.8535	27.3168	NaN	Burkholderia cenocepacia (strain ATCC BAA-245 / DSM 16553 / LMG 16656 / NCTC 13227 / J2315 / CF5610)	BCAL1398											9	10	5	6	8	11	3	6	11	9	6	3	5	4
27.7523	27.944	27.9141	28.2466	27.6536	27.5678	27.8568	27.4969	27.1407	27.4752	28.1022	28.0488	28.0074	28.2113	28.483	28.1995	28.0655	28.0024	27.5762	27.6582	27.3179	27.7238	27.541	27.5702	Burkholderia cenocepacia (strain ATCC BAA-245 / DSM 16553 / LMG 16656 / NCTC 13227 / J2315 / CF5610)	BCAL1399											3	2	5	5	1	1	3	0	2	4	3	4	1	3
25.1028	25.158	25.0462	25.0371	25.1727	25.0458	25.1403	25.1235	25.0626	24.9062	25.2677	25.3172	24.8577	25.2664	24.9309	24.9513	25.6315	25.1664	24.8387	24.6461	24.921	24.7937	24.7504	25.0089	Burkholderia cenocepacia (strain ATCC BAA-245 / DSM 16553 / LMG 16656 / NCTC 13227 / J2315 / CF5610)	BCAL2398											6	6	4	4	4	5	4	5	6	5	4	6	3	5
27.3864	27.2995	27.1586	26.9056	27.3641	27.3644	27.3733	27.1827	27.1589	27.2754	27.1122	27.0915	27.3531	26.2517	26.7745	27.2942	27.068	27.3988	27.1426	26.7679	26.8642	27.2775	27.1976	27.1834	Burkholderia cenocepacia (strain ATCC BAA-245 / DSM 16553 / LMG 16656 / NCTC 13227 / J2315 / CF5610)	BCAL2402											4	4	6	3	5	4	6	4	5	6	4	2	5	3
30.4481	29.305	28.4143	NaN	29.4252	29.3438	29.1289	30.0063	28.0301	28.9545	29.435	29.0063	29.4666	28.872	29.2763	29.7837	27.9021	NaN	29.1761	29.3545	29.1363	29.1861	29.3394	27.825	Burkholderia cenocepacia (strain ATCC BAA-245 / DSM 16553 / LMG 16656 / NCTC 13227 / J2315 / CF5610)	BCAL2403	metabolic process [GO:0008152]";"transferase activity, transferring glycosyl groups [GO:0016757]	metabolic process [GO:0008152]	transferase activity, transferring glycosyl groups [GO:0016757]								5	5	4	2	3	10	3	7	2	3	3	5	6	4
27.3235	25.7951	26.1724	26.2897	26.3309	27.446	27.6536	27.8071	27.2973	27.0554	26.3578	25.5784	27.5791	NaN	25.1359	NaN	NaN	NaN	26.5841	27.2959	28.4154	26.3689	26.9383	28.0424	Burkholderia cenocepacia (strain ATCC BAA-245 / DSM 16553 / LMG 16656 / NCTC 13227 / J2315 / CF5610)	BCAL2406	metabolic process [GO:0008152]";"transferase activity, transferring glycosyl groups [GO:0016757]	metabolic process [GO:0008152]	transferase activity, transferring glycosyl groups [GO:0016757]								3	1	0	3	5	7	6	8	4	5	3	5	9	2
26.1842	27.3928	27.5124	27.342	26.9715	27.2633	27.3459	27.4681	27.2136	27.1015	27.376	27.3653	27.4146	26.7913	27.4794	27.5433	27.5813	27.6557	27.3654	27.3203	27.2623	27.382	27.3526	26.3888	Burkholderia cenocepacia (strain ATCC BAA-245 / DSM 16553 / LMG 16656 / NCTC 13227 / J2315 / CF5610)	BCAL2407	transferase activity [GO:0016740]		transferase activity [GO:0016740]								6	5	1	3	5	6	4	4	3	3	3	3	6	5
28.2875	27.5343	28.0845	28.2259	28.2014	28.1829	28.791	28.2698	28.4342	28.2066	28.0627	28.0185	28.1214	27.5094	28.162	27.9724	27.3826	27.7946	27.614	27.9923	28.4885	27.9254	27.8505	NaN	Burkholderia cenocepacia (strain ATCC BAA-245 / DSM 16553 / LMG 16656 / NCTC 13227 / J2315 / CF5610)	BCAL2408	ATP binding [GO:0005524];lipid-transporting ATPase activity [GO:0034040];plasma membrane [GO:0005886];integral component of membrane [GO:0016021]		lipid-transporting ATPase activity [GO:0034040];ATP binding [GO:0005524]	plasma membrane [GO:0005886];integral component of membrane [GO:0016021]							4	4	3	3	2	4	4	4	8	3	3	6	5	7
28.6672	28.5387	28.7793	28.7425	28.5858	28.4282	28.5347	28.2359	28.3619	28.4182	28.7791	28.7019	28.4514	28.6365	28.707	28.599	28.4114	28.6653	28.513	28.6737	28.587	28.6402	28.5484	28.6541	Burkholderia cenocepacia (strain ATCC BAA-245 / DSM 16553 / LMG 16656 / NCTC 13227 / J2315 / CF5610)	BCAL2409	3'-5' exonuclease activity [GO:0008408];DNA replication [GO:0006260];DNA-directed DNA polymerase activity [GO:0003887];nucleic acid binding [GO:0003676];cytoplasm [GO:0005737]	DNA replication [GO:0006260]	DNA-directed DNA polymerase activity [GO:0003887];nucleic acid binding [GO:0003676];3'-5' exonuclease activity [GO:0008408]	cytoplasm [GO:0005737]							16	18	29	20	15	16	22	18	16	17	21	18	23	17
30.5441	30.4598	30.7317	30.376	30.6869	30.9715	30.8028	30.5889	30.7187	30.8463	30.6901	30.4806	30.6816	30.4135	30.3073	30.3852	30.108	30.3845	30.5422	30.3945	30.842	30.6451	30.7315	30.8612	Burkholderia cenocepacia (strain ATCC BAA-245 / DSM 16553 / LMG 16656 / NCTC 13227 / J2315 / CF5610)	BCAL2412	helicase activity [GO:0004386];nucleic acid binding [GO:0003676];ATP binding [GO:0005524]		helicase activity [GO:0004386];nucleic acid binding [GO:0003676];ATP binding [GO:0005524]								17	19	12	16	18	19	17	14	16	17	22	16	17	16
29.6121	29.7477	29.7174	29.6721	29.6444	29.5884	29.6597	29.6149	29.5343	29.6862	29.728	29.6925	29.4718	29.8112	29.3353	29.4905	29.5955	29.7292	29.8429	29.8788	29.756	29.6049	29.9075	29.8901	Burkholderia cenocepacia (strain ATCC BAA-245 / DSM 16553 / LMG 16656 / NCTC 13227 / J2315 / CF5610)	BCAL2415	coenzyme binding [GO:0050662];'de novo' IMP biosynthetic process [GO:0006189];magnesium ion binding [GO:0000287];phosphoribosylglycinamide formyltransferase 2 activity [GO:0043815];phosphoribosylglycinamide formyltransferase activity [GO:0004644];ATP binding [GO:0005524]	'de novo' IMP biosynthetic process [GO:0006189]	coenzyme binding [GO:0050662];magnesium ion binding [GO:0000287];phosphoribosylglycinamide formyltransferase 2 activity [GO:0043815];phosphoribosylglycinamide formyltransferase activity [GO:0004644];ATP binding [GO:0005524]								10	12	14	15	9	11	11	12	13	15	14	13	10	19
28.0589	28.7608	27.9479	28.2709	28.0119	27.9151	28.0493	28.2863	28.1639	28.4946	28.4001	28.1576	27.9812	27.0067	26.8562	27.6981	28.3094	28.4211	28.0723	28.2989	28.655	27.9284	28.6628	28.5603	Burkholderia cenocepacia (strain ATCC BAA-245 / DSM 16553 / LMG 16656 / NCTC 13227 / J2315 / CF5610)	BCAL2416											5	5	8	9	4	8	7	10	4	4	7	10	3	8
28.4554	27.7761	28.3916	28.0913	28.3078	28.5354	28.4546	28.4887	28.4021	28.7546	28.5334	28.0208	28.5932	28.3207	27.7787	27.9813	27.28	27.8532	28.6919	28.261	29.1415	28.5024	28.8425	29.2888	Burkholderia cenocepacia (strain ATCC BAA-245 / DSM 16553 / LMG 16656 / NCTC 13227 / J2315 / CF5610)	BCAL2417	ATP binding [GO:0005524];DNA binding [GO:0003677];integral component of membrane [GO:0016021]		DNA binding [GO:0003677];ATP binding [GO:0005524]	integral component of membrane [GO:0016021]							8	4	6	4	8	3	10	7	5	6	7	6	9	7
30.7167	30.6054	30.4756	30.6913	30.3498	30.3448	30.3229	30.3713	30.3634	30.3013	30.3429	30.578	30.5173	30.4382	30.7426	30.6256	30.7128	30.7959	30.487	30.6113	30.3929	30.4637	30.3468	30.1933	Burkholderia cenocepacia (strain ATCC BAA-245 / DSM 16553 / LMG 16656 / NCTC 13227 / J2315 / CF5610)	BCAL2418					+	ogcAB_no_rha_ogcAB_rha					21	22	21	18	18	17	19	26	21	29	21	19	24	18
28.1453	28.0244	27.9799	27.8387	27.4589	27.732	27.8103	28.0565	27.6675	27.9715	27.6448	27.6431	27.5763	27.7154	27.4201	27.4707	27.5609	28.0165	27.9656	28.0474	28.0333	27.7703	28.0039	28.0574	Burkholderia cenocepacia (strain ATCC BAA-245 / DSM 16553 / LMG 16656 / NCTC 13227 / J2315 / CF5610)	BCAL2419	hydrolase activity [GO:0016787]		hydrolase activity [GO:0016787]								11	8	11	10	5	9	7	5	6	8	8	8	9	11
32.107	31.536	31.7628	31.8122	32.0097	31.9428	32.0854	32.1444	31.9321	31.9434	31.6593	31.6733	32.2426	31.5684	31.9478	31.9137	31.1284	31.5068	31.5748	31.8528	32.0806	31.7052	31.9542	31.8714	Burkholderia cenocepacia (strain ATCC BAA-245 / DSM 16553 / LMG 16656 / NCTC 13227 / J2315 / CF5610)	BCAL2420											42	36	42	41	48	44	43	41	40	41	32	37	49	44
24.6399	24.2864	24.0961	24.2737	24.3389	24.3576	24.5809	24.4005	24.6317	23.9705	24.1628	24.4114	24.1151	24.0683	24.1779	24.1429	23.6347	NaN	23.2238	23.2091	24.0535	23.9252	23.7068	23.7479	Burkholderia cenocepacia (strain ATCC BAA-245 / DSM 16553 / LMG 16656 / NCTC 13227 / J2315 / CF5610)	BCAL2423	regulation of transcription, DNA-templated [GO:0006355];transcription, DNA-templated [GO:0006351]";"DNA binding [GO:0003677]	transcription, DNA-templated [GO:0006351]";"regulation of transcription, DNA-templated [GO:0006355]	DNA binding [GO:0003677]		+	ogcAB_no_rha_ogcAB_rha					3	3	2	2	3	2	1	3	1	3	3	4	3	3
24.5835	NaN	22.98	NaN	NaN	NaN	NaN	NaN	NaN	25.156	NaN	NaN	NaN	NaN	NaN	NaN	23.4267	NaN	24.8092	24.9858	26.1964	NaN	25.4401	NaN	Burkholderia cenocepacia (strain ATCC BAA-245 / DSM 16553 / LMG 16656 / NCTC 13227 / J2315 / CF5610)	BCAL2424	4 iron, 4 sulfur cluster binding [GO:0051539];electron carrier activity [GO:0009055];metal ion binding [GO:0046872];oxidation-reduction process [GO:0055114]";"membrane [GO:0016020]	oxidation-reduction process [GO:0055114]	electron carrier activity [GO:0009055];metal ion binding [GO:0046872]";"4 iron, 4 sulfur cluster binding [GO:0051539]	membrane [GO:0016020]							2	0	3	1	4	3	4	4	1	4	4	3	1	4
27.7972	28.2147	28.1295	28.0638	NaN	28.6163	28.0831	28.4788	28.3007	NaN	28.0488	NaN	NaN	28.1479	25.4349	28.1173	28.5228	28.2037	28.424	28.6565	28.7019	28.2221	28.4988	NaN	Burkholderia cenocepacia (strain ATCC BAA-245 / DSM 16553 / LMG 16656 / NCTC 13227 / J2315 / CF5610)	BCAL2425	base-excision repair [GO:0006284]";DNA binding [GO:0003677];DNA N-glycosylase activity [GO:0019104];DNA-(apurinic or apyrimidinic site) lyase activity [GO:0003906];metal ion binding [GO:0046872];"4 iron, 4 sulfur cluster binding [GO:0051539]	base-excision repair [GO:0006284]	DNA binding [GO:0003677];DNA N-glycosylase activity [GO:0019104];DNA-(apurinic or apyrimidinic site) lyase activity [GO:0003906];metal ion binding [GO:0046872]";"4 iron, 4 sulfur cluster binding [GO:0051539]								2	2	3	2	2	4	5	2	5	2	2	2	2	2
NaN	28.015	NaN	27.97	NaN	NaN	NaN	NaN	NaN	NaN	27.7956	28.0119	NaN	28.1902	28.0969	NaN	NaN	28.1768	28.1654	28.5164	NaN	28.5763	28.1251	28.4282	Burkholderia cenocepacia (strain ATCC BAA-245 / DSM 16553 / LMG 16656 / NCTC 13227 / J2315 / CF5610)	BCAL2427											0	1	2	2	3	2	2	1	2	2	2	4	3	2
29.5058	29.1728	29.1455	29.3329	29.1331	29.0207	29.2385	29.0237	29.0021	28.7542	29.0847	28.9838	29.0578	29.0916	29.3116	29.191	28.9613	29.3215	28.949	28.7732	28.8505	29.175	28.7948	28.7052	Burkholderia cenocepacia (strain ATCC BAA-245 / DSM 16553 / LMG 16656 / NCTC 13227 / J2315 / CF5610)	BCAL2430	ATPase activity [GO:0016887];ATP binding [GO:0005524]		ATP binding [GO:0005524];ATPase activity [GO:0016887]								8	5	4	8	7	8	7	8	8	8	6	6	5	4
27.9947	27.6848	27.7828	27.942	27.6178	27.9029	27.6676	27.6692	27.5303	27.6435	27.747	27.6046	27.7796	27.3351	27.9755	27.8129	28.2335	27.8661	27.6948	28.1448	27.687	27.728	28.1471	27.5633	Burkholderia cenocepacia (strain ATCC BAA-245 / DSM 16553 / LMG 16656 / NCTC 13227 / J2315 / CF5610)	BCAL2431											9	8	3	6	10	7	5	3	7	6	4	5	9	7
31.067	28.732	28.2729	26.8713	30.3004	29.1869	28.9593	31.0412	28.4485	30.4528	28.4119	28.1782	30.871	25.6409	26.8961	27.5407	26.7398	26.3546	30.5966	30.8067	31.3445	29.3204	30.7887	31.7395	Burkholderia cenocepacia (strain ATCC BAA-245 / DSM 16553 / LMG 16656 / NCTC 13227 / J2315 / CF5610)	BCAL2437											14	3	7	3	9	6	7	14	4	11	4	4	13	5
28.7997	27.5227	27.8949	27.5186	28.061	28.7582	28.3103	27.4579	28.4751	28.5518	27.8671	NaN	28.4212	NaN	26.4038	NaN	27.4721	27.302	NaN	28.0745	28.9674	25.7842	27.9528	28.2355	Burkholderia cenocepacia (strain ATCC BAA-245 / DSM 16553 / LMG 16656 / NCTC 13227 / J2315 / CF5610)	BCAL2441	chorismate lyase activity [GO:0008813];pyruvate biosynthetic process [GO:0042866];ubiquinone biosynthetic process [GO:0006744];cytoplasm [GO:0005737]	ubiquinone biosynthetic process [GO:0006744];pyruvate biosynthetic process [GO:0042866]	chorismate lyase activity [GO:0008813]	cytoplasm [GO:0005737]							7	7	7	5	6	6	7	6	8	5	8	2	9	1
34.2469	33.8467	34.2629	34.125	34.0606	34.0778	34.0706	34.1248	34.0786	34.1574	34.0535	34.0078	34.1699	34.3296	34.1041	34.2045	34.1821	34.2738	34.5059	34.5458	34.5706	34.502	34.3293	34.6314	Burkholderia cenocepacia (strain ATCC BAA-245 / DSM 16553 / LMG 16656 / NCTC 13227 / J2315 / CF5610)	BCAL2442	ATP binding [GO:0005524];protein folding [GO:0006457];response to stress [GO:0006950];unfolded protein binding [GO:0051082];cytoplasm [GO:0005737]	response to stress [GO:0006950];protein folding [GO:0006457]	unfolded protein binding [GO:0051082];ATP binding [GO:0005524]	cytoplasm [GO:0005737]			+	ogcAB_Alt_no_rha_ogcAB_Alt_rha			94	96	114	102	102	103	101	97	88	113	103	105	104	134
27.2218	25.8125	NaN	27.6807	NaN	NaN	27.5428	27.9773	26.2758	NaN	27.6767	NaN	26.8778	NaN	NaN	NaN	NaN	NaN	NaN	NaN	NaN	NaN	NaN	NaN	Burkholderia cenocepacia (strain ATCC BAA-245 / DSM 16553 / LMG 16656 / NCTC 13227 / J2315 / CF5610)	BCAL2443	DNA binding [GO:0003677];pyridoxal phosphate binding [GO:0030170];transcription factor activity, sequence-specific DNA binding [GO:0003700];transcription, DNA-templated [GO:0006351]";"catalytic activity [GO:0003824]	transcription, DNA-templated [GO:0006351]	DNA binding [GO:0003677];pyridoxal phosphate binding [GO:0030170];transcription factor activity, sequence-specific DNA binding [GO:0003700]";"catalytic activity [GO:0003824]								1	3	0	2	0	2	1	4	2	0	2	0	4	3
30.436	30.4702	30.2578	30.4144	30.2238	31.0085	30.3312	30.5359	30.5546	30.6365	30.3769	30.3458	30.863	30.6112	30.463	30.3529	29.7631	30.2314	30.6428	30.395	30.9973	30.8312	30.8232	30.5783	Burkholderia cenocepacia (strain ATCC BAA-245 / DSM 16553 / LMG 16656 / NCTC 13227 / J2315 / CF5610)	BCAL2446	biosynthetic process [GO:0009058];transaminase activity [GO:0008483];pyridoxal phosphate binding [GO:0030170]	biosynthetic process [GO:0009058]	transaminase activity [GO:0008483];pyridoxal phosphate binding [GO:0030170]								6	7	11	6	8	5	8	7	10	9	8	11	6	10
30.1843	31.2219	30.0565	30.9387	30.6356	NaN	30.6116	30.7509	30.4378	30.5397	30.4951	30.318	30.5006	31.1073	29.5276	30.5525	31.3604	30.6277	31.2928	30.9675	31.1543	30.8957	30.803	30.0562	Burkholderia cenocepacia (strain ATCC BAA-245 / DSM 16553 / LMG 16656 / NCTC 13227 / J2315 / CF5610)	BCAL2447											4	2	4	4	2	2	2	1	2	4	2	4	2	2
NaN	NaN	27.2612	26.9415	NaN	26.8682	26.9789	26.4699	NaN	26.5504	NaN	26.7419	NaN	26.9687	27.0502	27.1927	NaN	26.8031	NaN	26.5668	NaN	26.7168	26.286	NaN	Burkholderia cenocepacia (strain ATCC BAA-245 / DSM 16553 / LMG 16656 / NCTC 13227 / J2315 / CF5610)	BCAL2448	biosynthetic process [GO:0009058];catalytic activity [GO:0003824]	biosynthetic process [GO:0009058]	catalytic activity [GO:0003824]								2	4	3	3	2	3	3	5	4	4	3	2	4	4
24.487	NaN	24.8971	24.4949	NaN	24.9772	24.2828	NaN	NaN	NaN	NaN	23.9486	NaN	24.7934	24.4807	24.8654	NaN	NaN	NaN	NaN	NaN	NaN	23.0803	NaN	Burkholderia cenocepacia (strain ATCC BAA-245 / DSM 16553 / LMG 16656 / NCTC 13227 / J2315 / CF5610)	BCAL2449	integral component of membrane [GO:0016021]			integral component of membrane [GO:0016021]							3	2	3	2	2	3	4	1	2	2	1	1	1	3
26.2385	25.8644	26.4512	NaN	26.1202	26.5054	NaN	26.2188	NaN	26.2432	NaN	NaN	25.9214	NaN	26.2585	NaN	NaN	26.1075	25.8079	NaN	NaN	26.3654	NaN	NaN	Burkholderia cenocepacia (strain ATCC BAA-245 / DSM 16553 / LMG 16656 / NCTC 13227 / J2315 / CF5610)	BCAL2452	transcription factor activity, sequence-specific DNA binding [GO:0003700];transcription, DNA-templated [GO:0006351]";"DNA binding [GO:0003677]	transcription, DNA-templated [GO:0006351]	transcription factor activity, sequence-specific DNA binding [GO:0003700]";"DNA binding [GO:0003677]								3	3	3	2	2	3	1	2	0	2	0	0	2	2
28.3557	28.7876	28.8045	28.7309	28.4663	28.7664	28.4209	28.559	28.5219	28.8748	28.8204	28.9899	28.6007	28.9955	28.5095	28.6481	28.7931	28.6647	28.8332	28.7932	28.7001	28.6525	28.8115	28.9692	Burkholderia cenocepacia (strain ATCC BAA-245 / DSM 16553 / LMG 16656 / NCTC 13227 / J2315 / CF5610)	BCAL2454	ATP binding [GO:0005524];chromosome segregation [GO:0007059];DNA binding [GO:0003677];DNA topoisomerase type II (ATP-hydrolyzing) activity [GO:0003918];DNA topological change [GO:0006265];extrinsic component of plasma membrane [GO:0019897];chromosome [GO:0005694]	DNA topological change [GO:0006265];chromosome segregation [GO:0007059]	DNA binding [GO:0003677];DNA topoisomerase type II (ATP-hydrolyzing) activity [GO:0003918];ATP binding [GO:0005524]	extrinsic component of plasma membrane [GO:0019897];chromosome [GO:0005694]							17	20	20	18	20	22	17	21	17	20	17	17	18	25
30.0993	30.491	30.4731	30.2856	30.274	30.591	30.4097	30.4145	30.3772	30.3518	30.34	30.5476	30.5037	30.6489	30.2912	30.4414	30.3416	30.2823	30.4714	30.5259	30.3468	30.4648	30.5161	30.2915	Burkholderia cenocepacia (strain ATCC BAA-245 / DSM 16553 / LMG 16656 / NCTC 13227 / J2315 / CF5610)	BCAL2455	ATP binding [GO:0005524];chromosome segregation [GO:0007059];DNA binding [GO:0003677];DNA topoisomerase type II (ATP-hydrolyzing) activity [GO:0003918];DNA topological change [GO:0006265];chromosome [GO:0005694]	DNA topological change [GO:0006265];chromosome segregation [GO:0007059]	DNA binding [GO:0003677];DNA topoisomerase type II (ATP-hydrolyzing) activity [GO:0003918];ATP binding [GO:0005524]	chromosome [GO:0005694]							24	29	25	27	32	26	26	28	26	27	30	32	34	35
26.2588	26.4258	26.9981	26.5035	26.3446	26.8029	26.6178	26.1364	26.1649	26.6184	26.2857	26.4322	26.6282	26.8126	26.6179	26.7298	26.4583	26.7055	26.6683	26.641	26.4428	26.65	26.7393	26.8405	Burkholderia cenocepacia (strain ATCC BAA-245 / DSM 16553 / LMG 16656 / NCTC 13227 / J2315 / CF5610)	BCAL2456	ATPase activity [GO:0016887];DNA binding [GO:0003677];ATP binding [GO:0005524]		ATP binding [GO:0005524];DNA binding [GO:0003677];ATPase activity [GO:0016887]								10	12	12	11	10	13	15	9	14	13	16	14	14	11
31.5339	30.6669	31.2261	31.4078	31.1569	31.7696	31.8061	31.4283	31.3825	31.2363	30.9811	31.4497	31.1068	30.4738	31.2596	31.5603	30.9625	31.3347	31.0866	31.4005	30.834	30.9729	29.9541	30.5433	Burkholderia cenocepacia (strain ATCC BAA-245 / DSM 16553 / LMG 16656 / NCTC 13227 / J2315 / CF5610)	BCAL2457											34	32	33	39	28	40	34	39	34	31	34	41	34	27
29.7338	29.1204	29.3245	29.4556	29.4204	29.6058	29.5511	29.5496	29.2381	29.6057	29.0543	29.1007	29.3188	29.2601	29.0049	29.0482	29.3203	29.6233	29.8254	29.7594	29.535	29.2171	29.8559	29.4164	Burkholderia cenocepacia (strain ATCC BAA-245 / DSM 16553 / LMG 16656 / NCTC 13227 / J2315 / CF5610)	BCAL3458	cytoplasmic side of plasma membrane [GO:0009898];FtsZ-dependent cytokinesis [GO:0043093];cell division site [GO:0032153]	FtsZ-dependent cytokinesis [GO:0043093]		cytoplasmic side of plasma membrane [GO:0009898];cell division site [GO:0032153]							39	29	27	26	28	28	35	24	34	23	22	30	28	22
28.3568	28.3348	27.6309	28.1773	28.2253	28.125	28.0214	28.2526	28.2743	28.2882	28.3221	28.232	27.7614	27.7545	27.6349	27.8812	28.3727	28.8214	28.506	28.3416	28.4526	28.3236	28.574	28.2683	Burkholderia cenocepacia (strain ATCC BAA-245 / DSM 16553 / LMG 16656 / NCTC 13227 / J2315 / CF5610)	BCAL3464	ATP binding [GO:0005524];cell cycle [GO:0007049];cell division [GO:0051301];cell wall organization [GO:0071555];peptidoglycan biosynthetic process [GO:0009252];regulation of cell shape [GO:0008360];UDP-N-acetylmuramoylalanine-D-glutamate ligase activity [GO:0008764];cytoplasm [GO:0005737]	cell division [GO:0051301];cell wall organization [GO:0071555];peptidoglycan biosynthetic process [GO:0009252];regulation of cell shape [GO:0008360];cell cycle [GO:0007049]	UDP-N-acetylmuramoylalanine-D-glutamate ligase activity [GO:0008764];ATP binding [GO:0005524]	cytoplasm [GO:0005737]							14	25	14	10	19	15	16	18	18	22	19	19	17	20
29.643	29.5321	29.5503	29.6281	29.4064	29.4531	29.3834	29.3989	29.3615	29.3757	29.3927	29.5593	29.4316	29.6614	29.5367	29.6507	29.6383	29.7955	29.5807	29.8168	29.7136	29.7007	29.6935	29.9296	Burkholderia cenocepacia (strain ATCC BAA-245 / DSM 16553 / LMG 16656 / NCTC 13227 / J2315 / CF5610)	BCAL3466	ATP binding [GO:0005524];cell cycle [GO:0007049];cell division [GO:0051301];cell wall organization [GO:0071555];peptidoglycan biosynthetic process [GO:0009252];regulation of cell shape [GO:0008360];UDP-N-acetylmuramoyl-tripeptide-D-alanyl-D-alanine ligase activity [GO:0047480];cytoplasm [GO:0005737]	cell division [GO:0051301];cell wall organization [GO:0071555];peptidoglycan biosynthetic process [GO:0009252];regulation of cell shape [GO:0008360];cell cycle [GO:0007049]	UDP-N-acetylmuramoyl-tripeptide-D-alanyl-D-alanine ligase activity [GO:0047480];ATP binding [GO:0005524]	cytoplasm [GO:0005737]	+	ogcAB_no_rha_ogcAB_rha	+	ogcAB_Alt_no_rha_ogcAB_Alt_rha			18	22	25	28	18	23	15	20	18	16	17	13	15	21
29.0524	28.8715	28.7775	29.1226	28.6501	28.9175	28.9996	29.0256	29.0261	28.7321	28.909	28.508	28.6396	28.8223	28.4333	28.8199	28.8318	28.9865	29.0265	29.3656	29.3827	29.1676	29.3407	29.3142	Burkholderia cenocepacia (strain ATCC BAA-245 / DSM 16553 / LMG 16656 / NCTC 13227 / J2315 / CF5610)	BCAL3467	ATP binding [GO:0005524];cell cycle [GO:0007049];cell division [GO:0051301];cell wall organization [GO:0071555];magnesium ion binding [GO:0000287];peptidoglycan biosynthetic process [GO:0009252];regulation of cell shape [GO:0008360]";UDP-N-acetylmuramoylalanyl-D-glutamate-2,6-diaminopimelate ligase activity [GO:0008765];"cytoplasm [GO:0005737]	cell division [GO:0051301];cell wall organization [GO:0071555];peptidoglycan biosynthetic process [GO:0009252];regulation of cell shape [GO:0008360];cell cycle [GO:0007049]	magnesium ion binding [GO:0000287];UDP-N-acetylmuramoylalanyl-D-glutamate-2,6-diaminopimelate ligase activity [GO:0008765]";"ATP binding [GO:0005524]	cytoplasm [GO:0005737]			+	ogcAB_Alt_no_rha_ogcAB_Alt_rha			12	12	12	20	7	10	12	13	14	16	15	17	9	14
28.4482	28.4562	28.5655	28.4664	28.1549	28.8458	28.6493	28.6795	28.5591	28.4959	28.1338	28.2184	28.2868	28.3101	27.9358	27.9767	28.2589	28.3511	28.3999	28.6028	28.3521	28.3406	28.6806	28.5761	Burkholderia cenocepacia (strain ATCC BAA-245 / DSM 16553 / LMG 16656 / NCTC 13227 / J2315 / CF5610)	BCAL3474	long-chain fatty acid-CoA ligase activity [GO:0004467];decanoate--CoA ligase activity [GO:0102391]		long-chain fatty acid-CoA ligase activity [GO:0004467];decanoate--CoA ligase activity [GO:0102391]								20	19	18	15	11	9	21	20	14	12	13	10	12	14
26.957	27.193	27.1715	27.0037	26.8131	26.9236	26.9804	27.019	27.0073	26.8977	27.0063	27.1972	26.8592	27.0504	27.0826	27.3007	27.079	27.1983	27.0384	27.1841	27.019	27.1248	26.9498	27.3456	Burkholderia cenocepacia (strain ATCC BAA-245 / DSM 16553 / LMG 16656 / NCTC 13227 / J2315 / CF5610)	BCAL3475	iron-sulfur cluster binding [GO:0051536];molybdenum ion binding [GO:0030151];oxidoreductase activity [GO:0016491];electron carrier activity [GO:0009055]		iron-sulfur cluster binding [GO:0051536];molybdenum ion binding [GO:0030151];oxidoreductase activity [GO:0016491];electron carrier activity [GO:0009055]								15	12	13	11	16	13	17	11	17	14	9	11	11	12
NaN	NaN	NaN	26.3275	NaN	NaN	NaN	25.0291	NaN	NaN	NaN	25.8903	NaN	25.6234	26.2863	25.6858	NaN	25.4603	NaN	25.5099	NaN	NaN	25.659	25.0702	Burkholderia cenocepacia (strain ATCC BAA-245 / DSM 16553 / LMG 16656 / NCTC 13227 / J2315 / CF5610)	BCAL3489											2	1	1	1	1	1	1	2	1	1	2	2	1	1
29.3669	29.2108	29.2431	29.2629	29.2537	29.1681	29.2308	29.0069	29.107	29.0909	29.3486	29.2856	29.3361	29.3061	29.5266	29.4656	29.3877	29.306	29.233	29.1573	29.2886	29.4509	29.2485	29.3235	Burkholderia cenocepacia (strain ATCC BAA-245 / DSM 16553 / LMG 16656 / NCTC 13227 / J2315 / CF5610)	BCAL3493	DNA binding [GO:0003677];endonuclease activity [GO:0004519];ATP binding [GO:0005524]		DNA binding [GO:0003677];endonuclease activity [GO:0004519];ATP binding [GO:0005524]								13	11	14	17	14	12	11	11	10	12	17	14	13	15
29.2047	29.0602	29.1899	29.1246	29.1088	29.0632	29.1111	29.0618	28.9398	28.922	29.0348	28.959	29.2218	29.0697	29.3183	29.3462	29.3313	29.3746	29.0372	29.0136	29.1316	29.3834	29.0813	29.2632	Burkholderia cenocepacia (strain ATCC BAA-245 / DSM 16553 / LMG 16656 / NCTC 13227 / J2315 / CF5610)	BCAL3494	N-methyltransferase activity [GO:0008170];site-specific DNA-methyltransferase (adenine-specific) activity [GO:0009007];DNA binding [GO:0003677]		N-methyltransferase activity [GO:0008170];site-specific DNA-methyltransferase (adenine-specific) activity [GO:0009007];DNA binding [GO:0003677]								17	16	17	12	17	19	20	17	21	14	18	23	20	14
NaN	NaN	NaN	NaN	NaN	26.4304	26.4384	NaN	26.7324	NaN	26.8957	26.7793	NaN	NaN	NaN	NaN	NaN	NaN	NaN	NaN	NaN	NaN	NaN	NaN	Burkholderia cenocepacia (strain ATCC BAA-245 / DSM 16553 / LMG 16656 / NCTC 13227 / J2315 / CF5610)	BCAL3503	bacterial-type flagellum organization [GO:0044781];integral component of membrane [GO:0016021];plasma membrane [GO:0005886];protein secretion [GO:0009306];bacterial-type flagellum basal body [GO:0009425]	protein secretion [GO:0009306];bacterial-type flagellum organization [GO:0044781]		integral component of membrane [GO:0016021];plasma membrane [GO:0005886];bacterial-type flagellum basal body [GO:0009425]							2	2	2	1	1	3	3	2	3	2	4	3	1	3
NaN	NaN	NaN	24.4662	NaN	26.3097	25.9077	25.7907	25.7826	25.8823	25.4022	25.6278	24.7964	NaN	NaN	NaN	NaN	NaN	25.6552	25.3532	25.5514	25.2996	25.2207	NaN	Burkholderia cenocepacia (strain ATCC BAA-245 / DSM 16553 / LMG 16656 / NCTC 13227 / J2315 / CF5610)	BCAL3506	bacterial-type flagellum-dependent cell motility [GO:0071973];motor activity [GO:0003774];bacterial-type flagellum basal body [GO:0009425]	bacterial-type flagellum-dependent cell motility [GO:0071973]	motor activity [GO:0003774]	bacterial-type flagellum basal body [GO:0009425]							1	1	2	2	1	2	2	2	2	1	3	2	3	2
26.7512	26.6982	27.0757	26.8199	27.9304	28.0645	27.9451	28.4478	27.8506	27.8774	27.8699	27.7856	27.0292	NaN	26.4651	26.5072	27.6463	27.474	27.952	27.4565	27.762	27.7119	27.9	27.5822	Burkholderia cenocepacia (strain ATCC BAA-245 / DSM 16553 / LMG 16656 / NCTC 13227 / J2315 / CF5610)	BCAL3507	bacterial-type flagellum-dependent cell motility [GO:0071973];chemotaxis [GO:0006935];integral component of membrane [GO:0016021];bacterial-type flagellum basal body [GO:0009425]	chemotaxis [GO:0006935];bacterial-type flagellum-dependent cell motility [GO:0071973]		integral component of membrane [GO:0016021];bacterial-type flagellum basal body [GO:0009425]							4	7	4	7	12	10	9	10	10	7	10	12	10	2
NaN	NaN	26.2647	NaN	NaN	NaN	NaN	NaN	NaN	NaN	NaN	NaN	26.1004	26.5874	NaN	26.3529	NaN	NaN	NaN	NaN	NaN	NaN	NaN	NaN	Burkholderia cenocepacia (strain ATCC BAA-245 / DSM 16553 / LMG 16656 / NCTC 13227 / J2315 / CF5610)	BCAL3516	protein secretion [GO:0009306];integral component of membrane [GO:0016021]	protein secretion [GO:0009306]		integral component of membrane [GO:0016021]							0	1	4	1	2	2	1	2	0	1	2	2	1	2
28.0033	27.1554	NaN	NaN	27.4003	27.4954	27.1331	NaN	26.927	26.8004	NaN	NaN	26.9321	NaN	27.077	NaN	NaN	26.4483	26.0246	NaN	NaN	NaN	26.4445	NaN	Burkholderia cenocepacia (strain ATCC BAA-245 / DSM 16553 / LMG 16656 / NCTC 13227 / J2315 / CF5610)	BCAL0329	electron carrier activity [GO:0009055];mitochondrial electron transport, ubiquinol to cytochrome c [GO:0006122]";ubiquinol-cytochrome-c reductase activity [GO:0008121];"respiratory chain complex III [GO:0045275]	mitochondrial electron transport, ubiquinol to cytochrome c [GO:0006122]	ubiquinol-cytochrome-c reductase activity [GO:0008121];electron carrier activity [GO:0009055]	respiratory chain complex III [GO:0045275]							3	5	1	2	3	2	3	2	3	4	2	2	2	1
24.4122	24.4484	NaN	24.3693	24.0291	24.1078	24.3585	24.4872	24.4652	24.0696	NaN	24.461	23.5097	23.9834	NaN	23.7805	NaN	NaN	23.7324	NaN	NaN	NaN	NaN	24.4976	Burkholderia cenocepacia (strain ATCC BAA-245 / DSM 16553 / LMG 16656 / NCTC 13227 / J2315 / CF5610)	BCAL0330	electron carrier activity [GO:0009055];heme binding [GO:0020037];metal ion binding [GO:0046872];integral component of membrane [GO:0016021]		heme binding [GO:0020037];metal ion binding [GO:0046872];electron carrier activity [GO:0009055]	integral component of membrane [GO:0016021]							2	4	2	2	4	2	4	2	3	2	1	3	0	2
33.0366	33.2636	33.7959	33.2068	33.0722	33.3657	33.3383	33.236	33.0294	33.2054	33.1961	33.2903	33.252	33.3047	33.2994	32.9943	33.1255	33.1624	33.4188	33.3626	33.1218	33.2085	33.3075	33.1428	Burkholderia cenocepacia (strain ATCC BAA-245 / DSM 16553 / LMG 16656 / NCTC 13227 / J2315 / CF5610)	BCAL0331	response to starvation [GO:0042594]	response to starvation [GO:0042594]									27	29	32	43	23	28	25	18	22	32	37	34	21	39
NaN	NaN	25.9242	25.1856	NaN	NaN	NaN	25.5086	NaN	NaN	25.0494	25.6256	25.4589	25.5594	25.217	25.6178	25.6278	24.3919	NaN	NaN	NaN	24.8145	NaN	NaN	Burkholderia cenocepacia (strain ATCC BAA-245 / DSM 16553 / LMG 16656 / NCTC 13227 / J2315 / CF5610)	BCAL0334	ionotropic glutamate receptor activity [GO:0004970];membrane [GO:0016020]		ionotropic glutamate receptor activity [GO:0004970]	membrane [GO:0016020]							0	3	2	2	2	2	2	3	2	2	2	2	1	2
29.6025	29.4606	29.8825	29.8383	NaN	29.6854	29.9663	NaN	29.4747	29.6313	29.7065	30.352	29.5538	29.6548	29.7902	29.7887	28.5217	29.6802	29.5343	29.4688	29.3884	29.774	29.7503	29.3715	Burkholderia cenocepacia (strain ATCC BAA-245 / DSM 16553 / LMG 16656 / NCTC 13227 / J2315 / CF5610)	BCAL0337	integral component of membrane [GO:0016021]			integral component of membrane [GO:0016021]							4	5	3	3	2	3	3	2	3	3	5	5	3	3
27.6115	28.0185	28.83	28.5436	27.999	28.3052	28.5311	28.4623	27.9899	25.7225	26.221	25.8637	28.4108	28.6454	28.5299	28.7256	27.5189	28.3749	28.2227	28.5511	26.4646	26.2266	26.457	26.1323	Burkholderia cenocepacia (strain ATCC BAA-245 / DSM 16553 / LMG 16656 / NCTC 13227 / J2315 / CF5610)	BCAL0338											4	11	10	11	6	7	7	13	7	3	5	6	6	11
29.7298	30.1583	29.9999	29.9027	30.8195	30.3734	30.2145	30.9069	30.7969	30.7576	30.7472	30.6937	30.1341	30.2256	29.321	29.6525	29.8118	29.8057	30.8444	30.3635	30.88	29.9905	31.0617	30.8401	Burkholderia cenocepacia (strain ATCC BAA-245 / DSM 16553 / LMG 16656 / NCTC 13227 / J2315 / CF5610)	BCAL0340											6	9	13	14	8	12	15	11	11	14	12	9	10	14
30.1401	30.0561	29.7014	30.1748	30.0748	30.0768	30.2343	30.5978	30.3038	30.4981	30.5746	30.4766	29.8599	29.9127	29.8745	29.9497	29.8966	29.7912	29.946	29.987	30.3253	29.9425	30.5384	30.3064	Burkholderia cenocepacia (strain ATCC BAA-245 / DSM 16553 / LMG 16656 / NCTC 13227 / J2315 / CF5610)	BCAL0341											17	17	14	18	16	14	17	15	19	16	18	19	13	7
32.1692	32.2329	32.3038	32.274	32.4144	32.5966	32.4756	32.5871	32.7884	32.5752	32.2524	32.4917	32.105	32.0373	31.5594	31.9932	31.4949	32.0049	32.0304	32.1448	32.2158	32.147	32.3582	32.2589	Burkholderia cenocepacia (strain ATCC BAA-245 / DSM 16553 / LMG 16656 / NCTC 13227 / J2315 / CF5610)	BCAL0342					+	ogcAB_no_rha_ogcAB_rha					39	39	45	44	37	51	43	47	51	46	42	51	44	50
33.4508	33.37	33.437	33.5815	33.728	33.7678	33.5947	33.7306	33.798	33.4545	33.5006	33.8632	33.4561	33.1896	33.8371	33.7367	33.134	33.3156	32.8439	32.9562	33.2458	33.6672	33.1053	33.1979	Burkholderia cenocepacia (strain ATCC BAA-245 / DSM 16553 / LMG 16656 / NCTC 13227 / J2315 / CF5610)	BCAL0343					+	ogcAB_no_rha_ogcAB_rha					64	62	58	61	71	65	55	55	64	59	69	70	59	58
NaN	NaN	26.8077	26.6291	25.8449	NaN	NaN	27.0984	NaN	NaN	NaN	NaN	NaN	26.9767	27.342	27.2973	26.511	NaN	NaN	26.3404	NaN	NaN	NaN	NaN	Burkholderia cenocepacia (strain ATCC BAA-245 / DSM 16553 / LMG 16656 / NCTC 13227 / J2315 / CF5610)	BCAL0345											1	1	0	2	2	0	0	2	3	0	0	1	0	0
26.5639	25.8832	26.1749	25.9243	26.2539	26.5658	NaN	26.7492	26.7686	NaN	NaN	NaN	26.3344	25.8895	25.8714	25.8281	25.3854	25.711	26.1241	26.5918	NaN	NaN	NaN	NaN	Burkholderia cenocepacia (strain ATCC BAA-245 / DSM 16553 / LMG 16656 / NCTC 13227 / J2315 / CF5610)	BCAL0346											2	2	6	3	5	4	2	3	1	1	0	0	3	2
29.7467	29.8585	29.6819	29.8071	29.8844	29.8622	29.8775	29.8799	29.9615	29.8338	29.999	30.0288	29.7089	29.7476	29.8877	29.9144	29.6867	29.9325	29.6688	29.6587	29.9189	29.9439	29.9122	29.7075	Burkholderia cenocepacia (strain ATCC BAA-245 / DSM 16553 / LMG 16656 / NCTC 13227 / J2315 / CF5610)	BCAL0347	protein metabolic process [GO:0019538];ATP binding [GO:0005524]	protein metabolic process [GO:0019538]	ATP binding [GO:0005524]								29	27	22	25	31	30	32	30	29	30	29	30	26	19
30.2932	29.9896	30.1198	30.0223	30.4054	30.3862	30.3808	30.772	30.6759	30.492	30.106	30.2909	30.4803	29.9774	30.0351	30.1517	29.8881	29.7242	30.4924	30.5085	30.6171	30.2296	30.4597	30.7837	Burkholderia cenocepacia (strain ATCC BAA-245 / DSM 16553 / LMG 16656 / NCTC 13227 / J2315 / CF5610)	BCAL0348											10	6	6	7	15	7	14	12	10	12	8	6	13	9
27.7639	27.3428	27.4082	27.6835	27.7456	27.4984	27.7641	27.7365	27.4726	27.9556	27.8904	27.7902	27.373	27.2874	27.5793	27.3632	26.8479	28.028	27.8327	27.6421	28.0199	27.7095	28.1864	27.848	Burkholderia cenocepacia (strain ATCC BAA-245 / DSM 16553 / LMG 16656 / NCTC 13227 / J2315 / CF5610)	BCAL0350											7	11	6	8	6	8	7	10	9	7	8	10	9	5
28.9276	28.9038	28.913	29.0633	29.0519	28.9057	29.0345	29.0147	29.0072	29.0504	29.0733	29.1087	28.7164	28.8465	28.8845	28.8619	28.8323	29.0151	28.8737	28.8006	29.0136	28.9919	29.0527	28.9651	Burkholderia cenocepacia (strain ATCC BAA-245 / DSM 16553 / LMG 16656 / NCTC 13227 / J2315 / CF5610)	BCAL0351	integral component of membrane [GO:0016021]			integral component of membrane [GO:0016021]							41	30	27	30	29	30	26	33	30	28	32	24	28	34
26.9301	26.6192	27.0113	26.8716	26.9532	26.7474	26.8328	26.5405	26.7507	26.7693	26.7853	26.9757	26.5973	26.756	27.0069	26.9267	25.7753	26.132	26.4447	26.1163	26.6226	26.825	26.1749	26.187	Burkholderia cenocepacia (strain ATCC BAA-245 / DSM 16553 / LMG 16656 / NCTC 13227 / J2315 / CF5610)	BCAL0352	integral component of membrane [GO:0016021]			integral component of membrane [GO:0016021]	+	ogcAB_no_rha_ogcAB_rha					3	5	6	5	4	4	7	3	1	6	6	6	3	4
28.0983	26.7868	27.5431	27.6056	28.022	27.9195	28.2342	28.1608	28.3058	28.3941	28.309	28.0472	27.6334	26.4361	26.6911	NaN	26.3681	27.4701	28.0901	27.9512	28.4274	27.6754	28.5937	28.3918	Burkholderia cenocepacia (strain ATCC BAA-245 / DSM 16553 / LMG 16656 / NCTC 13227 / J2315 / CF5610)	BCAL0353											8	5	5	6	9	7	6	8	9	14	10	3	5	1
NaN	NaN	26.4287	NaN	26.0461	NaN	25.9372	NaN	25.7091	NaN	NaN	NaN	NaN	NaN	26.3311	NaN	26.6381	26.6481	25.9053	25.8454	NaN	26.0242	25.3704	NaN	Burkholderia cenocepacia (strain ATCC BAA-245 / DSM 16553 / LMG 16656 / NCTC 13227 / J2315 / CF5610)	BCAL0356	oxidoreductase activity [GO:0016491]		oxidoreductase activity [GO:0016491]								1	2	0	2	1	0	0	0	0	2	1	2	0	1
27.6999	27.5841	27.9514	27.7652	27.7354	27.1651	27.6895	27.6938	27.6555	27.5461	27.5704	26.9841	NaN	27.3846	27.8944	27.5876	27.387	27.5721	27.8352	28.0502	27.5039	27.5944	27.7352	27.5826	Burkholderia cenocepacia (strain ATCC BAA-245 / DSM 16553 / LMG 16656 / NCTC 13227 / J2315 / CF5610)	BCAL0361	nucleic acid binding [GO:0003676];rRNA processing [GO:0006364];methyltransferase activity [GO:0008168]	rRNA processing [GO:0006364]	nucleic acid binding [GO:0003676];methyltransferase activity [GO:0008168]								7	3	5	6	5	3	4	6	3	5	5	3	1	7
NaN	27.7988	27.9188	27.882	NaN	27.709	27.5915	27.7715	27.3782	27.7711	27.8213	26.1974	25.5262	27.7112	27.7803	26.411	NaN	28.2084	27.7813	27.7452	27.0335	27.8924	27.3583	25.5188	Burkholderia cenocepacia (strain ATCC BAA-245 / DSM 16553 / LMG 16656 / NCTC 13227 / J2315 / CF5610)	BCAL0362											2	2	2	1	2	1	1	1	4	2	2	3	6	4
26.3653	26.3272	NaN	26.3524	26.1573	26.2838	26.1182	26.1195	NaN	26.107	26.3433	26.7133	26.1083	26.4956	26.0248	26.1591	26.6335	26.2357	26.1991	26.494	26.3659	26.1533	25.89	27.0781	Burkholderia cenocepacia (strain ATCC BAA-245 / DSM 16553 / LMG 16656 / NCTC 13227 / J2315 / CF5610)	BCAL0364	regulation of transcription, DNA-templated [GO:0006355];transcription, DNA-templated [GO:0006351]";"DNA binding [GO:0003677]	transcription, DNA-templated [GO:0006351]";"regulation of transcription, DNA-templated [GO:0006355]	DNA binding [GO:0003677]								4	2	2	0	2	1	3	4	2	1	2	2	4	2
31.749	32.4157	32.6051	32.3452	31.6405	32.2364	32.4321	32.1684	32.2511	32.5115	32.3174	32.4614	32.104	32.1501	31.9641	32.1998	31.4039	32.6972	32.334	32.4072	32.0344	32.0496	32.797	32.0612	Burkholderia cenocepacia (strain ATCC BAA-245 / DSM 16553 / LMG 16656 / NCTC 13227 / J2315 / CF5610)	BCAL0366	oxidoreductase activity [GO:0016491]		oxidoreductase activity [GO:0016491]								23	36	28	29	28	29	34	26	30	28	28	35	30	29
28.0652	27.6415	27.9714	27.9441	28.0899	27.9634	27.9601	27.9837	27.8856	27.8428	27.9791	27.9083	28.1044	27.8393	28.0804	28.1035	27.8652	27.9641	27.7365	28.0596	28.079	27.9363	27.797	27.9077	Burkholderia cenocepacia (strain ATCC BAA-245 / DSM 16553 / LMG 16656 / NCTC 13227 / J2315 / CF5610)	BCAL0367											6	8	7	5	6	3	6	5	4	6	8	6	7	4
35.7817	35.8269	36.1305	36.0958	35.5096	35.8711	35.9626	36.199	35.7839	35.8499	36.1416	35.982	35.9097	35.9791	36.0396	35.8484	35.9201	35.961	36.0973	36.0371	35.8951	36.0561	36.1864	35.8249	Burkholderia cenocepacia (strain ATCC BAA-245 / DSM 16553 / LMG 16656 / NCTC 13227 / J2315 / CF5610)	BCAL0368	DNA binding [GO:0003677];regulation of transcription, DNA-templated [GO:0006355]";"cytoplasm [GO:0005737]	regulation of transcription, DNA-templated [GO:0006355]	DNA binding [GO:0003677]	cytoplasm [GO:0005737]							53	46	52	54	48	45	48	48	49	54	55	56	45	52
NaN	27.4467	27.4867	27.2782	NaN	27.5826	27.0425	NaN	NaN	NaN	26.8672	26.8193	27.35	27.3222	27.4407	27.7309	27.8302	27.271	NaN	NaN	NaN	27.3987	NaN	NaN	Burkholderia cenocepacia (strain ATCC BAA-245 / DSM 16553 / LMG 16656 / NCTC 13227 / J2315 / CF5610)	BCAL0370	cellular aromatic compound metabolic process [GO:0006725]";ferrous iron binding [GO:0008198];oxidoreductase activity, acting on single donors with incorporation of molecular oxygen [GO:0016701];zinc ion binding [GO:0008270];"dioxygenase activity [GO:0051213]	cellular aromatic compound metabolic process [GO:0006725]	ferrous iron binding [GO:0008198];oxidoreductase activity, acting on single donors with incorporation of molecular oxygen [GO:0016701];zinc ion binding [GO:0008270]";"dioxygenase activity [GO:0051213]								3	2	0	3	2	0	1	0	0	0	1	0	2	0
27.9006	28.3106	28.3686	28.0794	28.2178	28.5291	28.2824	28.6046	28.4194	28.6134	28.2812	28.4032	28.3642	28.5561	27.7801	28.0248	28.0785	27.8194	28.3265	28.3229	28.2101	27.8705	28.3961	28.7842	Burkholderia cenocepacia (strain ATCC BAA-245 / DSM 16553 / LMG 16656 / NCTC 13227 / J2315 / CF5610)	BCAL0377	metalloaminopeptidase activity [GO:0070006]		metalloaminopeptidase activity [GO:0070006]								16	20	20	18	15	21	18	18	20	21	22	23	17	22
NaN	26.9547	NaN	NaN	27.5042	27.2069	NaN	27.298	NaN	27.6876	NaN	NaN	NaN	NaN	NaN	NaN	NaN	NaN	NaN	NaN	NaN	NaN	NaN	27.1026	Burkholderia cenocepacia (strain ATCC BAA-245 / DSM 16553 / LMG 16656 / NCTC 13227 / J2315 / CF5610)	BCAL0378	metabolic process [GO:0008152];hydrolase activity [GO:0016787]	metabolic process [GO:0008152]	hydrolase activity [GO:0016787]								1	3	2	1	3	2	2	2	2	4	2	2	2	2
30.0435	29.5919	29.7243	29.715	29.6865	29.747	29.8221	29.8995	29.4177	29.7867	29.9246	29.7801	29.6453	29.7497	30.0338	29.9273	29.1869	29.8357	29.2487	29.409	29.4109	29.7387	29.4731	29.4284	Burkholderia cenocepacia (strain ATCC BAA-245 / DSM 16553 / LMG 16656 / NCTC 13227 / J2315 / CF5610)	BCAL0379	metabolic process [GO:0008152];hydrolase activity [GO:0016787]	metabolic process [GO:0008152]	hydrolase activity [GO:0016787]								7	11	10	11	7	11	9	10	6	7	9	14	9	14
30.0399	30.3883	30.5075	30.4784	30.2331	30.446	30.4502	30.4762	30.4817	30.7882	30.3308	30.453	30.2604	30.3841	29.9926	30.0712	30.0349	30.0754	30.4227	30.373	30.2356	29.8209	30.5175	30.4821	Burkholderia cenocepacia (strain ATCC BAA-245 / DSM 16553 / LMG 16656 / NCTC 13227 / J2315 / CF5610)	BCAL0380	ATPase activity [GO:0016887];ATP binding [GO:0005524]		ATP binding [GO:0005524];ATPase activity [GO:0016887]								35	26	25	27	25	31	30	33	28	32	31	32	25	34
29.7813	30.0472	30.0866	29.8983	29.9547	29.9851	29.9345	29.9052	29.9806	30.0678	30.0392	29.9981	29.9677	30.1883	29.8132	29.7592	30.1293	29.9035	30.0876	29.9613	30.0128	29.9189	30.0772	30.0854	Burkholderia cenocepacia (strain ATCC BAA-245 / DSM 16553 / LMG 16656 / NCTC 13227 / J2315 / CF5610)	BCAL0387	ATPase activity [GO:0016887];GTP binding [GO:0005525];ribosomal large subunit binding [GO:0043023];ribosome binding [GO:0043022];ATP binding [GO:0005524]		ATP binding [GO:0005524];GTP binding [GO:0005525];ribosomal large subunit binding [GO:0043023];ribosome binding [GO:0043022];ATPase activity [GO:0016887]								11	16	14	16	15	8	13	13	13	14	14	20	9	11
31.8685	31.8911	31.9927	32.0019	32.223	32.0362	31.9392	32.4633	32.4797	32.5431	32.4825	32.6114	31.6037	31.7822	31.435	31.7597	31.5479	31.6463	32.0159	32.0116	32.3221	31.8653	32.4205	32.4071	Burkholderia cenocepacia (strain ATCC BAA-245 / DSM 16553 / LMG 16656 / NCTC 13227 / J2315 / CF5610)	BCAL0388	oxidoreductase activity, acting on paired donors, with incorporation or reduction of molecular oxygen, NAD(P)H as one donor, and incorporation of one atom of oxygen [GO:0016709];ubiquinone biosynthetic process [GO:0006744]";"FAD binding [GO:0071949]	ubiquinone biosynthetic process [GO:0006744]	oxidoreductase activity, acting on paired donors, with incorporation or reduction of molecular oxygen, NAD(P)H as one donor, and incorporation of one atom of oxygen [GO:0016709]";"FAD binding [GO:0071949]								14	18	21	18	20	23	21	24	24	17	15	23	16	17
25.046	24.946	25.0172	25.93	24.5692	24.565	24.5894	24.8374	24.7269	25.1601	25.6863	25.6608	24.9611	25.1258	24.5196	25.2791	25.6911	24.8711	24.7658	24.1397	24.7438	24.563	25.5645	23.9499	Burkholderia cenocepacia (strain ATCC BAA-245 / DSM 16553 / LMG 16656 / NCTC 13227 / J2315 / CF5610)	BCAL0389	periplasmic space [GO:0042597]			periplasmic space [GO:0042597]							3	6	3	6	2	2	3	3	3	7	6	5	6	6
30.3808	30.4666	30.469	30.4722	30.3062	30.21	30.2656	30.2971	30.2793	30.2287	30.3049	30.3544	30.291	30.4446	30.3292	30.456	30.36	30.3319	29.9834	30.102	30.2147	30.2299	30.3307	29.997	Burkholderia cenocepacia (strain ATCC BAA-245 / DSM 16553 / LMG 16656 / NCTC 13227 / J2315 / CF5610)	BCAL0390											27	29	24	25	26	22	24	26	26	25	24	20	25	23
28.7797	29.109	28.8367	28.9422	29.0565	28.8605	28.9801	28.8109	28.97	29.2091	29.3904	29.3025	29.06	29.1311	28.9054	29.0192	28.8678	28.9566	29.0416	28.7409	28.9763	28.8761	28.8389	28.6556	Burkholderia cenocepacia (strain ATCC BAA-245 / DSM 16553 / LMG 16656 / NCTC 13227 / J2315 / CF5610)	BCAL0391	FMN binding [GO:0010181];FMN reductase activity [GO:0008752];hydrolase activity [GO:0016787];oxidoreductase activity, acting on NAD(P)H, NAD(P) as acceptor [GO:0016652];oxidoreductase activity, acting on other nitrogenous compounds as donors [GO:0016661]";"electron carrier activity [GO:0009055]		FMN binding [GO:0010181];FMN reductase activity [GO:0008752];hydrolase activity [GO:0016787];oxidoreductase activity, acting on NAD(P)H, NAD(P) as acceptor [GO:0016652];oxidoreductase activity, acting on other nitrogenous compounds as donors [GO:0016661]";"electron carrier activity [GO:0009055]								11	12	10	12	8	7	7	10	8	9	15	13	11	9
30.2994	29.8839	30.2438	30.2787	29.9452	29.9302	30.0341	29.839	29.8251	29.7161	29.9285	29.8494	30.0132	30.0415	30.1389	30.2822	30.1322	30.3428	30.0037	29.9705	30.1434	30.3309	30.0298	30.0811	Burkholderia cenocepacia (strain ATCC BAA-245 / DSM 16553 / LMG 16656 / NCTC 13227 / J2315 / CF5610)	BCAL0394	base-excision repair [GO:0006284];uracil DNA N-glycosylase activity [GO:0004844];cytoplasm [GO:0005737]	base-excision repair [GO:0006284]	uracil DNA N-glycosylase activity [GO:0004844]	cytoplasm [GO:0005737]			+	ogcAB_Alt_no_rha_ogcAB_Alt_rha			10	11	17	13	10	12	11	16	10	10	15	10	12	10
30.4697	30.7585	30.2626	30.315	30.8262	30.5738	30.599	30.7364	31.0046	30.7265	30.8523	30.7698	30.3066	30.7991	30.2605	30.4388	30.3315	30.4945	30.5099	30.6816	30.4529	30.2353	30.5142	30.5309	Burkholderia cenocepacia (strain ATCC BAA-245 / DSM 16553 / LMG 16656 / NCTC 13227 / J2315 / CF5610)	BCAL1411							+	ogcAB_Alt_no_rha_ogcAB_Alt_rha			5	4	13	11	5	7	8	5	4	6	9	19	7	18
NaN	NaN	NaN	25.7006	24.8616	NaN	24.6767	25.5894	NaN	NaN	24.2	NaN	24.3744	NaN	24.5044	NaN	NaN	24.5446	NaN	25.541	NaN	24.4189	24.3426	24.5896	Burkholderia cenocepacia (strain ATCC BAA-245 / DSM 16553 / LMG 16656 / NCTC 13227 / J2315 / CF5610)	BCAL1412	hydrolase activity [GO:0016787]		hydrolase activity [GO:0016787]								1	0	1	1	2	1	3	3	0	1	2	0	2	1
32.2996	32.1446	32.1169	32.1744	32.3936	32.2366	32.2856	32.1212	32.1716	32.1615	32.2222	32.314	32.2906	32.2131	32.2731	32.1766	32.2611	32.2378	32.2387	32.1812	32.2363	32.2014	32.2869	32.0729	Burkholderia cenocepacia (strain ATCC BAA-245 / DSM 16553 / LMG 16656 / NCTC 13227 / J2315 / CF5610)	BCAL1413	ATP binding [GO:0005524];glutamine-tRNA ligase activity [GO:0004819];glutaminyl-tRNA aminoacylation [GO:0006425];glutamyl-tRNA aminoacylation [GO:0006424];cytoplasm [GO:0005737]	glutamyl-tRNA aminoacylation [GO:0006424];glutaminyl-tRNA aminoacylation [GO:0006425]	glutamine-tRNA ligase activity [GO:0004819];ATP binding [GO:0005524]	cytoplasm [GO:0005737]							40	47	42	52	46	37	41	42	40	43	55	41	39	48
24.4107	NaN	25.7206	24.9402	NaN	NaN	NaN	24.8494	24.9977	NaN	23.8175	NaN	NaN	NaN	NaN	NaN	NaN	NaN	NaN	NaN	24.4075	NaN	24.4326	NaN	Burkholderia cenocepacia (strain ATCC BAA-245 / DSM 16553 / LMG 16656 / NCTC 13227 / J2315 / CF5610)	BCAL1415	catalytic activity [GO:0003824]		catalytic activity [GO:0003824]								2	2	2	2	2	2	1	5	3	3	3	2	2	3
33.547	33.2527	33.432	33.2797	33.5308	33.4726	33.3857	33.3444	33.4609	33.4862	33.3589	33.2708	33.5617	33.5023	33.4189	33.3018	33.3275	33.4432	33.4804	33.4657	33.4396	33.4448	33.2696	33.5522	Burkholderia cenocepacia (strain ATCC BAA-245 / DSM 16553 / LMG 16656 / NCTC 13227 / J2315 / CF5610)	BCAL1416	alanine-tRNA ligase activity [GO:0004813];alanyl-tRNA aminoacylation [GO:0006419];ATP binding [GO:0005524];tRNA binding [GO:0000049];zinc ion binding [GO:0008270];cytoplasm [GO:0005737]	alanyl-tRNA aminoacylation [GO:0006419]	ATP binding [GO:0005524];tRNA binding [GO:0000049];zinc ion binding [GO:0008270];alanine-tRNA ligase activity [GO:0004813]	cytoplasm [GO:0005737]							73	77	83	78	74	84	87	76	79	70	74	87	86	88
NaN	25.8048	27.9054	25.7561	26.1512	28.1396	27.0297	25.9101	26.8641	26.6835	NaN	25.0582	25.9139	27.7542	NaN	NaN	NaN	NaN	NaN	26.7688	NaN	NaN	NaN	NaN	Burkholderia cenocepacia (strain ATCC BAA-245 / DSM 16553 / LMG 16656 / NCTC 13227 / J2315 / CF5610)	BCAL1420	integral component of membrane [GO:0016021]			integral component of membrane [GO:0016021]							0	3	4	4	4	10	2	5	4	4	1	1	2	5
24.6479	25.1564	25.6531	24.9055	24.3961	25.4717	25.0527	24.6314	25.0606	NaN	24.4788	24.8372	25.3993	25.3195	24.9368	24.8201	24.9617	24.3243	24.8779	24.7794	24.4959	24.2186	24.6168	24.6421	Burkholderia cenocepacia (strain ATCC BAA-245 / DSM 16553 / LMG 16656 / NCTC 13227 / J2315 / CF5610)	BCAL1425	glucose 1-dehydrogenase [NAD(P)] activity [GO:0047936]		glucose 1-dehydrogenase [NAD(P)] activity [GO:0047936]								4	3	4	4	4	4	4	4	4	1	3	4	4	3
28.3299	28.8275	28.7088	28.4856	28.0632	28.061	28.2652	28.4118	28.0056	28.1244	27.9879	28.4224	28.1476	28.3035	28.4746	28.3896	28.4099	28.3663	28.3431	28.6033	28.0395	28.1215	28.3918	28.6776	Burkholderia cenocepacia (strain ATCC BAA-245 / DSM 16553 / LMG 16656 / NCTC 13227 / J2315 / CF5610)	BCAL1439	methylmalonate-semialdehyde dehydrogenase (acylating) activity [GO:0004491]		methylmalonate-semialdehyde dehydrogenase (acylating) activity [GO:0004491]								9	14	11	11	8	7	8	6	8	10	7	10	8	9
26.2009	26.1747	25.9682	25.8641	26.0287	25.9291	26.0043	25.3124	25.8376	25.7362	25.8808	25.6662	26.17	26.1481	26.2017	25.905	26.3603	26.3158	25.8897	25.8799	26.1088	25.7984	25.9817	25.9972	Burkholderia cenocepacia (strain ATCC BAA-245 / DSM 16553 / LMG 16656 / NCTC 13227 / J2315 / CF5610)	BCAL1440	transcription factor activity, sequence-specific DNA binding [GO:0003700];transcription, DNA-templated [GO:0006351]";"DNA binding [GO:0003677]	transcription, DNA-templated [GO:0006351]	transcription factor activity, sequence-specific DNA binding [GO:0003700]";"DNA binding [GO:0003677]								5	7	7	5	3	4	5	3	7	3	6	3	7	4
30.9695	30.3308	30.8886	30.8654	30.6584	31.0226	31.0954	31.6479	30.9051	31.0522	30.8454	30.6347	30.5615	30.478	30.7083	30.3766	30.6594	30.6705	30.0938	31.0188	30.5903	30.6798	30.2757	29.2451	Burkholderia cenocepacia (strain ATCC BAA-245 / DSM 16553 / LMG 16656 / NCTC 13227 / J2315 / CF5610)	BCAL1443	DNA binding [GO:0003677];phosphorelay signal transduction system [GO:0000160];regulation of transcription, DNA-templated [GO:0006355];transcription, DNA-templated [GO:0006351]";"intracellular [GO:0005622]	regulation of transcription, DNA-templated [GO:0006355];transcription, DNA-templated [GO:0006351]";"phosphorelay signal transduction system [GO:0000160]	DNA binding [GO:0003677]	intracellular [GO:0005622]							12	15	19	11	9	15	16	12	11	8	9	10	9	7
30.6603	30.5476	30.2165	30.7749	30.5177	29.9953	29.531	30.2728	29.2977	30.3435	30.6085	30.7172	30.2675	30.234	30.3902	30.3787	29.5159	30.5803	30.2738	30.1807	30.4584	30.1326	30.3203	30.0078	Burkholderia cenocepacia (strain ATCC BAA-245 / DSM 16553 / LMG 16656 / NCTC 13227 / J2315 / CF5610)	BCAL1444											6	10	8	6	6	5	11	8	7	4	6	8	9	6
28.4829	27.2737	27.3855	27.8919	27.9222	28.0591	28.214	28.3998	28.1635	28.1579	27.8659	27.4361	27.9804	26.6965	27.5583	27.2415	26.2002	26.9829	27.9038	27.85	27.8724	27.5636	27.6753	28.1854	Burkholderia cenocepacia (strain ATCC BAA-245 / DSM 16553 / LMG 16656 / NCTC 13227 / J2315 / CF5610)	BCAL1446											7	5	5	6	6	6	6	5	5	8	3	3	6	4
30.277	29.9574	30.3638	30.0388	30.0772	30.262	30.2407	30.0248	30.1064	30.1917	30.1234	30.1084	30.2317	29.7838	30.0526	30.0397	29.506	29.9141	30.1029	30.248	30.1667	29.903	30.126	30.395	Burkholderia cenocepacia (strain ATCC BAA-245 / DSM 16553 / LMG 16656 / NCTC 13227 / J2315 / CF5610)	BCAL1447	biosynthetic process [GO:0009058];UDP-glucose metabolic process [GO:0006011];UTP:glucose-1-phosphate uridylyltransferase activity [GO:0003983]	UDP-glucose metabolic process [GO:0006011];biosynthetic process [GO:0009058]	UTP:glucose-1-phosphate uridylyltransferase activity [GO:0003983]								14	19	18	13	19	16	17	12	17	14	21	16	17	15
31.2529	31.1048	31.1013	31.1048	31.1824	31.1581	31.2156	31.4346	31.086	31.4424	31.278	31.3142	31.2401	31.1812	31.0308	30.9874	30.829	31.3426	31.4497	31.5154	31.5029	31.1489	31.532	31.291	Burkholderia cenocepacia (strain ATCC BAA-245 / DSM 16553 / LMG 16656 / NCTC 13227 / J2315 / CF5610)	BCAL1448	aminoacyl-tRNA editing activity [GO:0002161];ATP binding [GO:0005524];valine-tRNA ligase activity [GO:0004832];valyl-tRNA aminoacylation [GO:0006438];cytoplasm [GO:0005737]	valyl-tRNA aminoacylation [GO:0006438]	ATP binding [GO:0005524];valine-tRNA ligase activity [GO:0004832];aminoacyl-tRNA editing activity [GO:0002161]	cytoplasm [GO:0005737]							44	64	58	55	55	53	54	60	59	57	64	53	55	55
29.8403	29.4286	29.7385	29.758	30.0114	29.8251	29.7025	29.775	29.6799	29.8603	29.9163	29.8704	29.9114	29.9076	29.6539	29.8747	30.2202	29.9598	30.2346	29.958	30.243	29.9409	30.2448	30.2724	Burkholderia cenocepacia (strain ATCC BAA-245 / DSM 16553 / LMG 16656 / NCTC 13227 / J2315 / CF5610)	BCAL1449	ATP-dependent DNA helicase activity [GO:0004003];DNA binding [GO:0003677];ATP binding [GO:0005524]		ATP-dependent DNA helicase activity [GO:0004003];DNA binding [GO:0003677];ATP binding [GO:0005524]								20	14	11	20	13	19	13	13	14	14	12	14	18	13
26.395	26.5888	27.3965	26.8318	26.5669	27.2305	27.4703	26.9195	26.8854	26.8758	26.7657	27.1783	27.0087	27.0114	26.944	26.7349	26.3693	26.8787	27.2851	27.4457	26.5337	26.6386	27.003	26.4925	Burkholderia cenocepacia (strain ATCC BAA-245 / DSM 16553 / LMG 16656 / NCTC 13227 / J2315 / CF5610)	BCAL1450	L-methionine salvage from methylthioadenosine [GO:0019509];methylthioadenosine nucleosidase activity [GO:0008930];nucleoside catabolic process [GO:0009164];adenosylhomocysteine nucleosidase activity [GO:0008782]	nucleoside catabolic process [GO:0009164];L-methionine salvage from methylthioadenosine [GO:0019509]	methylthioadenosine nucleosidase activity [GO:0008930];adenosylhomocysteine nucleosidase activity [GO:0008782]								5	3	7	9	4	7	8	4	6	9	2	6	5	9
26.3607	NaN	25.4467	NaN	26.2858	NaN	26.6503	27.2568	NaN	26.6162	26.1558	25.8923	25.8187	NaN	NaN	NaN	24.2252	25.7664	26.4372	26.8294	26.6247	25.918	26.6451	27.0945	Burkholderia cenocepacia (strain ATCC BAA-245 / DSM 16553 / LMG 16656 / NCTC 13227 / J2315 / CF5610)	BCAL1452	signal transducer activity [GO:0004871];integral component of membrane [GO:0016021]		signal transducer activity [GO:0004871]	integral component of membrane [GO:0016021]							4	0	3	3	5	4	7	2	2	5	4	5	2	1
NaN	NaN	NaN	NaN	NaN	25.4046	NaN	NaN	25.4598	25.5997	23.4943	NaN	NaN	NaN	NaN	NaN	NaN	NaN	NaN	26.0275	27.7838	23.175	NaN	NaN	Burkholderia cenocepacia (strain ATCC BAA-245 / DSM 16553 / LMG 16656 / NCTC 13227 / J2315 / CF5610)	BCAL1456	lipid binding [GO:0008289];plasma membrane [GO:0005886];transporter activity [GO:0005215];integral component of membrane [GO:0016021]		transporter activity [GO:0005215];lipid binding [GO:0008289]	plasma membrane [GO:0005886];integral component of membrane [GO:0016021]							2	0	0	0	2	1	2	0	2	4	1	0	2	0
26.9756	26.4319	26.72	26.484	26.4496	26.956	26.8716	26.5233	26.3124	26.2867	26.2512	26.3606	26.4196	26.7441	26.1304	26.8485	27.0349	26.5234	26.7286	26.9784	26.6609	26.797	26.7366	27.1089	Burkholderia cenocepacia (strain ATCC BAA-245 / DSM 16553 / LMG 16656 / NCTC 13227 / J2315 / CF5610)	BCAL1457	transcription factor activity, sequence-specific DNA binding [GO:0003700];transcription, DNA-templated [GO:0006351]";"DNA binding [GO:0003677]	transcription, DNA-templated [GO:0006351]	transcription factor activity, sequence-specific DNA binding [GO:0003700]";"DNA binding [GO:0003677]				+	ogcAB_Alt_no_rha_ogcAB_Alt_rha			10	4	5	2	7	7	5	7	6	5	3	2	6	7
28.3351	28.0447	28.1414	28.0213	28.1972	28.1702	28.1569	28.1878	28.3038	27.8996	27.9902	28.0869	28.1056	27.9962	28.2285	28.1695	28.2427	28.057	27.6106	27.8215	27.9261	27.9818	27.6259	27.8774	Burkholderia cenocepacia (strain ATCC BAA-245 / DSM 16553 / LMG 16656 / NCTC 13227 / J2315 / CF5610)	BCAL1459	hydrolase activity [GO:0016787]		hydrolase activity [GO:0016787]								6	9	12	5	6	7	11	8	10	9	7	6	12	6
30.1078	29.7624	30.0563	30.1346	30.0302	29.9965	29.8792	30.0718	29.8174	29.7076	29.7967	29.5972	29.9758	29.8978	29.8641	30.0219	30.1409	30.0173	29.7709	29.9292	29.8635	29.9539	29.9112	30.0514	Burkholderia cenocepacia (strain ATCC BAA-245 / DSM 16553 / LMG 16656 / NCTC 13227 / J2315 / CF5610)	BCAL1460	oxidoreductase activity, acting on CH-OH group of donors [GO:0016614]";"flavin adenine dinucleotide binding [GO:0050660]		oxidoreductase activity, acting on CH-OH group of donors [GO:0016614]";"flavin adenine dinucleotide binding [GO:0050660]								14	17	14	13	16	16	19	11	15	17	14	14	13	14
24.7319	NaN	NaN	NaN	25.4686	24.6101	NaN	25.9735	NaN	26.2709	NaN	NaN	25.2653	NaN	NaN	NaN	NaN	NaN	25.7874	NaN	25.6598	NaN	25.5856	NaN	Burkholderia cenocepacia (strain ATCC BAA-245 / DSM 16553 / LMG 16656 / NCTC 13227 / J2315 / CF5610)	BCAL2463											2	0	1	2	4	2	2	1	0	1	1	1	4	1
28.4997	28.6763	28.9274	28.7723	28.1312	29.0518	29.2397	28.5989	28.7078	28.8861	28.7571	29.3063	29.1732	28.5666	28.8202	29.0045	29.2562	28.8079	28.6317	28.962	28.6351	28.6477	28.774	28.7591	Burkholderia cenocepacia (strain ATCC BAA-245 / DSM 16553 / LMG 16656 / NCTC 13227 / J2315 / CF5610)	BCAL2464											9	11	9	9	5	5	8	13	9	8	11	12	9	9
28.0073	28.2952	28.552	27.5883	28.0327	28.751	28.1976	29.1637	27.7647	29.2284	27.3223	27.6959	28.6427	27.9034	27.6279	28.4091	28.583	27.6299	29.4371	29.4772	29.0171	28.2577	29.2569	30.735	Burkholderia cenocepacia (strain ATCC BAA-245 / DSM 16553 / LMG 16656 / NCTC 13227 / J2315 / CF5610)	BCAL2466											8	7	6	6	4	7	11	10	8	9	5	5	11	7
28.1637	27.6387	27.9069	28.1601	NaN	26.7923	NaN	NaN	27.3812	NaN	27.0154	27.0213	27.5023	NaN	27.703	27.2382	NaN	NaN	26.788	NaN	NaN	NaN	26.8737	NaN	Burkholderia cenocepacia (strain ATCC BAA-245 / DSM 16553 / LMG 16656 / NCTC 13227 / J2315 / CF5610)	BCAL2473											2	2	3	4	0	0	0	2	4	0	1	2	0	3
29.928	29.8667	30.1703	30.0659	30.0893	30.1849	30.3598	30.1977	30.2524	30.2283	30.142	30.3012	29.8477	30.1907	29.8218	29.7999	30.3429	29.6916	29.6727	29.9744	30.1467	29.641	29.843	29.6957	Burkholderia cenocepacia (strain ATCC BAA-245 / DSM 16553 / LMG 16656 / NCTC 13227 / J2315 / CF5610)	BCAL3523	protein secretion by the type II secretion system [GO:0015628];protein transporter activity [GO:0008565];type II protein secretion system complex [GO:0015627];integral component of membrane [GO:0016021]	protein secretion by the type II secretion system [GO:0015628]	protein transporter activity [GO:0008565]	type II protein secretion system complex [GO:0015627];integral component of membrane [GO:0016021]							19	10	16	12	20	20	22	18	13	22	16	18	17	10
22.6745	24.4618	NaN	NaN	NaN	25.5228	24.9501	25.1907	25.0008	25.5012	NaN	NaN	25.1642	NaN	NaN	NaN	23.6736	NaN	25.4136	NaN	NaN	NaN	25.4533	NaN	Burkholderia cenocepacia (strain ATCC BAA-245 / DSM 16553 / LMG 16656 / NCTC 13227 / J2315 / CF5610)	BCAL3526	ATP binding [GO:0005524];protein secretion by the type II secretion system [GO:0015628];protein transporter activity [GO:0008565];type II protein secretion system complex [GO:0015627]	protein secretion by the type II secretion system [GO:0015628]	protein transporter activity [GO:0008565];ATP binding [GO:0005524]	type II protein secretion system complex [GO:0015627]							2	4	0	0	3	3	4	1	3	3	0	0	2	0
NaN	23.943	NaN	23.7397	NaN	24.1044	NaN	NaN	24.2689	24.8916	24.875	23.5291	NaN	NaN	23.8438	NaN	NaN	24.8028	NaN	NaN	NaN	24.2793	NaN	23.3632	Burkholderia cenocepacia (strain ATCC BAA-245 / DSM 16553 / LMG 16656 / NCTC 13227 / J2315 / CF5610)	BCAL3527	protein secretion by the type II secretion system [GO:0015628];protein transporter activity [GO:0008565];type II protein secretion system complex [GO:0015627];cell outer membrane [GO:0009279]	protein secretion by the type II secretion system [GO:0015628]	protein transporter activity [GO:0008565]	type II protein secretion system complex [GO:0015627];cell outer membrane [GO:0009279]							0	2	1	2	1	0	0	0	1	2	2	3	1	1
29.2873	29.152	29.3713	29.3673	29.4953	29.3211	29.2236	29.3206	29.1994	29.1377	29.1344	29.2552	29.2182	29.2699	29.3955	29.415	29.4667	29.5754	29.2109	29.5045	29.1447	29.4462	29.1526	29.1546	Burkholderia cenocepacia (strain ATCC BAA-245 / DSM 16553 / LMG 16656 / NCTC 13227 / J2315 / CF5610)	BCAL3529											7	7	9	9	13	10	10	10	12	8	12	14	10	11
32.615	32.8391	32.7804	33.1619	32.5845	32.7398	32.4294	32.7405	32.65	33.2241	33.3286	33.2912	32.052	33.0473	32.0955	32.1222	32.0564	32.6514	32.7208	32.6829	32.6824	32.1449	33.2286	33.0672	Burkholderia cenocepacia (strain ATCC BAA-245 / DSM 16553 / LMG 16656 / NCTC 13227 / J2315 / CF5610)	BCAL3530	chromosome condensation [GO:0030261];DNA binding [GO:0003677]	chromosome condensation [GO:0030261]	DNA binding [GO:0003677]								30	29	18	38	25	30	17	21	23	33	36	40	17	29
25.5295	25.5185	25.8229	25.5686	25.4359	25.1987	25.6121	25.2831	24.9537	25.3903	25.7629	25.7266	25.5715	25.4076	25.8302	25.9153	25.1556	25.8741	25.1006	NaN	25.3219	26.0129	24.8973	NaN	Burkholderia cenocepacia (strain ATCC BAA-245 / DSM 16553 / LMG 16656 / NCTC 13227 / J2315 / CF5610)	BCAL3531	flavin adenine dinucleotide binding [GO:0050660];integral component of membrane [GO:0016021];oxidoreductase activity, acting on the CH-NH group of donors [GO:0016645];tRNA (5-methylaminomethyl-2-thiouridylate)-methyltransferase activity [GO:0004808];tRNA wobble base modification [GO:0002097]";"cytoplasm [GO:0005737]	tRNA wobble base modification [GO:0002097]	oxidoreductase activity, acting on the CH-NH group of donors [GO:0016645];tRNA (5-methylaminomethyl-2-thiouridylate)-methyltransferase activity [GO:0004808]";"flavin adenine dinucleotide binding [GO:0050660]	integral component of membrane [GO:0016021];cytoplasm [GO:0005737]							3	2	3	3	1	3	3	5	4	1	3	3	2	2
29.5112	29.5052	29.615	29.5388	29.3713	29.2001	29.1535	29.347	29.2873	29.228	29.3564	29.5628	29.3279	29.6716	29.7152	29.3904	29.6212	29.4662	29.1753	29.1732	29.3547	29.3869	29.0536	29.1672	Burkholderia cenocepacia (strain ATCC BAA-245 / DSM 16553 / LMG 16656 / NCTC 13227 / J2315 / CF5610)	BCAL0396	tryptophan biosynthetic process [GO:0000162];indole-3-glycerol-phosphate synthase activity [GO:0004425]	tryptophan biosynthetic process [GO:0000162]	indole-3-glycerol-phosphate synthase activity [GO:0004425]								7	8	13	11	11	6	10	10	3	7	8	12	9	14
29.226	29.2232	28.3933	NaN	28.7233	28.8132	29.028	29.2362	29.1382	28.7674	28.2749	NaN	29.1169	27.7902	NaN	28.7948	29.0905	28.0616	28.5254	28.7348	29.054	28.4497	28.6232	29.4163	Burkholderia cenocepacia (strain ATCC BAA-245 / DSM 16553 / LMG 16656 / NCTC 13227 / J2315 / CF5610)	BCAL0398	metabolic process [GO:0008152];anthranilate synthase activity [GO:0004049]	metabolic process [GO:0008152]	anthranilate synthase activity [GO:0004049]								7	2	3	2	2	4	6	5	2	4	2	3	6	5
26.7031	26.2169	27.6346	27.0774	26.7094	27.1534	26.6449	27.3116	27.0117	26.9214	26.4737	26.9678	26.3946	27.0508	26.2547	26.222	25.7683	26.5973	27.0499	27.2245	26.275	25.9444	26.3204	26.2362	Burkholderia cenocepacia (strain ATCC BAA-245 / DSM 16553 / LMG 16656 / NCTC 13227 / J2315 / CF5610)	BCAL0399	metal ion binding [GO:0046872];tryptophan biosynthetic process [GO:0000162];anthranilate synthase activity [GO:0004049]	tryptophan biosynthetic process [GO:0000162]	metal ion binding [GO:0046872];anthranilate synthase activity [GO:0004049]				+	ogcAB_Alt_no_rha_ogcAB_Alt_rha			2	4	7	4	7	4	7	2	1	4	4	9	7	4
27.1743	26.5285	26.777	26.7339	26.6239	27.0573	26.992	26.8456	26.9228	26.4918	26.715	26.5623	27.3979	25.9214	26.141	26.1996	25.7601	26.245	26.6209	26.8901	27.2424	26.5216	26.8066	27.3802	Burkholderia cenocepacia (strain ATCC BAA-245 / DSM 16553 / LMG 16656 / NCTC 13227 / J2315 / CF5610)	BCAL0400	carbohydrate metabolic process [GO:0005975];glycolate biosynthetic process [GO:0046295];phosphoglycolate phosphatase activity [GO:0008967];metal ion binding [GO:0046872]	glycolate biosynthetic process [GO:0046295];carbohydrate metabolic process [GO:0005975]	phosphoglycolate phosphatase activity [GO:0008967];metal ion binding [GO:0046872]								7	6	6	6	10	9	5	9	6	10	8	5	10	7
32.8623	32.6237	33.1005	32.852	32.6472	33.1772	32.8033	32.7036	32.7893	32.5918	32.3797	32.7097	33.144	33.1525	32.9355	32.7228	33.0877	32.4741	32.5394	33.0268	32.6077	33.102	31.7776	32.7189	Burkholderia cenocepacia (strain ATCC BAA-245 / DSM 16553 / LMG 16656 / NCTC 13227 / J2315 / CF5610)	BCAL0401	carbohydrate metabolic process [GO:0005975];pentose-phosphate shunt [GO:0006098];ribulose-phosphate 3-epimerase activity [GO:0004750];metal ion binding [GO:0046872]	pentose-phosphate shunt [GO:0006098];carbohydrate metabolic process [GO:0005975]	ribulose-phosphate 3-epimerase activity [GO:0004750];metal ion binding [GO:0046872]								24	21	28	25	25	25	22	24	25	18	22	23	28	22
29.9262	29.7536	29.8082	29.837	29.8356	29.7264	29.6837	29.6415	29.6025	29.5268	29.645	29.6564	29.9097	29.9582	30.0726	30.0755	29.9781	29.7383	29.7432	29.6275	29.9556	29.9324	29.5636	29.9068	Burkholderia cenocepacia (strain ATCC BAA-245 / DSM 16553 / LMG 16656 / NCTC 13227 / J2315 / CF5610)	BCAL0402											7	8	9	6	4	6	8	4	5	4	8	6	4	6
NaN	27.0575	NaN	NaN	28.3378	29.004	NaN	NaN	NaN	28.5464	28.4794	28.1443	27.7332	NaN	NaN	NaN	NaN	NaN	28.3391	NaN	27.3563	NaN	NaN	NaN	Burkholderia cenocepacia (strain ATCC BAA-245 / DSM 16553 / LMG 16656 / NCTC 13227 / J2315 / CF5610)	BCAL0403	hydrolase activity, hydrolyzing O-glycosyl compounds [GO:0004553];peptidoglycan turnover [GO:0009254]";"outer membrane [GO:0019867]	peptidoglycan turnover [GO:0009254]	hydrolase activity, hydrolyzing O-glycosyl compounds [GO:0004553]	outer membrane [GO:0019867]							0	7	2	2	4	2	2	0	3	3	2	1	6	2
27.4839	27.9703	27.8655	27.6067	26.6571	27.6392	27.1842	27.0066	27.1515	27.095	26.6512	26.6177	27.6498	27.5076	26.6918	27.2006	26.9635	27.3724	27.3513	27.5599	27.2418	27.1227	27.3392	27.6863	Burkholderia cenocepacia (strain ATCC BAA-245 / DSM 16553 / LMG 16656 / NCTC 13227 / J2315 / CF5610)	BCAL0406	phenylacetate catabolic process [GO:0010124];enoyl-CoA hydratase activity [GO:0004300]	phenylacetate catabolic process [GO:0010124]	enoyl-CoA hydratase activity [GO:0004300]								7	8	7	8	4	7	6	5	7	9	5	3	6	8
28.8999	29.0982	28.9826	28.871	28.4491	28.2442	28.402	28.9508	28.5611	28.7336	28.4732	28.2978	28.9637	29.0154	28.5174	28.8214	28.733	28.5703	29.0372	29.125	28.9475	28.66	29.0682	29.5625	Burkholderia cenocepacia (strain ATCC BAA-245 / DSM 16553 / LMG 16656 / NCTC 13227 / J2315 / CF5610)	BCAL0407	3,4-dihydroxybenzoate catabolic process [GO:0019619]";"transferase activity, transferring acyl groups other than amino-acyl groups [GO:0016747]	3,4-dihydroxybenzoate catabolic process [GO:0019619]	transferase activity, transferring acyl groups other than amino-acyl groups [GO:0016747]								31	26	26	25	26	21	25	18	22	25	24	19	24	26
33.1618	33.6414	33.5772	33.6492	32.6305	32.8884	32.9206	32.9534	32.7692	32.9576	32.7984	32.4476	33.3093	33.6201	33.3738	33.3706	33.326	33.2635	33.2672	33.4306	33.2883	33.1333	33.5107	33.7129	Burkholderia cenocepacia (strain ATCC BAA-245 / DSM 16553 / LMG 16656 / NCTC 13227 / J2315 / CF5610)	BCAL0408	oxidoreductase activity [GO:0016491]		oxidoreductase activity [GO:0016491]		+	ogcAB_no_rha_ogcAB_rha	+	ogcAB_Alt_no_rha_ogcAB_Alt_rha			57	81	87	78	61	63	68	57	54	70	64	43	57	69
30.1477	30.7746	30.7341	30.3548	30.1509	30.1947	30.1715	30.7147	29.9837	30.4607	30.0041	29.9208	30.549	30.5673	30.2209	30.3123	30.3551	30.334	31.2632	30.7819	31.0567	30.6825	30.7289	31.907	Burkholderia cenocepacia (strain ATCC BAA-245 / DSM 16553 / LMG 16656 / NCTC 13227 / J2315 / CF5610)	BCAL0409	metabolic process [GO:0008152];enoyl-CoA hydratase activity [GO:0004300]	metabolic process [GO:0008152]	enoyl-CoA hydratase activity [GO:0004300]								11	16	13	11	8	6	7	6	10	6	10	6	13	9
29.9522	29.7513	29.5434	29.6764	29.8033	29.8681	29.9524	29.8537	29.8899	29.5892	29.6339	29.6514	29.4345	28.5371	29.1749	29.2297	28.895	29.1243	29.0644	29.2896	29.3305	29.2386	29.2733	29.5304	Burkholderia cenocepacia (strain ATCC BAA-245 / DSM 16553 / LMG 16656 / NCTC 13227 / J2315 / CF5610)	BCAL0413					+	ogcAB_no_rha_ogcAB_rha					11	8	7	5	9	8	10	3	9	9	7	3	7	7
30.4521	30.4093	30.4074	30.4606	30.4317	30.3064	30.4387	30.3244	30.2721	30.5533	30.6356	30.5526	30.5178	30.5224	30.5608	30.5564	30.5009	30.7001	30.6302	30.4352	30.6778	30.6164	30.703	30.5921	Burkholderia cenocepacia (strain ATCC BAA-245 / DSM 16553 / LMG 16656 / NCTC 13227 / J2315 / CF5610)	BCAL0421	ATP binding [GO:0005524];cytoplasm [GO:0005737];DNA binding [GO:0003677];DNA topoisomerase type II (ATP-hydrolyzing) activity [GO:0003918];DNA topological change [GO:0006265];DNA-dependent DNA replication [GO:0006261];metal ion binding [GO:0046872];chromosome [GO:0005694]	DNA topological change [GO:0006265];DNA-dependent DNA replication [GO:0006261]	DNA binding [GO:0003677];DNA topoisomerase type II (ATP-hydrolyzing) activity [GO:0003918];metal ion binding [GO:0046872];ATP binding [GO:0005524]	cytoplasm [GO:0005737];chromosome [GO:0005694]					+	empty_no_rha_empty_rha	51	39	35	45	48	47	41	39	41	43	47	54	44	45
30.0593	30.298	30.3728	30.164	30.1235	30.0923	30.2792	30.4593	30.4161	30.5809	30.5288	30.2752	30.069	30.3286	29.9062	30.0977	30.1092	30.442	30.616	30.6731	30.635	30.339	30.7192	30.9297	Burkholderia cenocepacia (strain ATCC BAA-245 / DSM 16553 / LMG 16656 / NCTC 13227 / J2315 / CF5610)	BCAL0422	3'-5' exonuclease activity [GO:0008408];DNA binding [GO:0003677];DNA polymerase III complex [GO:0009360];DNA replication [GO:0006260];DNA-directed DNA polymerase activity [GO:0003887];cytoplasm [GO:0005737]	DNA replication [GO:0006260]	DNA binding [GO:0003677];DNA-directed DNA polymerase activity [GO:0003887];3'-5' exonuclease activity [GO:0008408]	DNA polymerase III complex [GO:0009360];cytoplasm [GO:0005737]							15	24	27	29	20	26	22	20	27	25	33	31	22	27
30.4964	30.7878	31.37	30.7944	30.5845	31.1292	31.114	NaN	30.6174	30.8635	30.185	30.4885	30.9486	30.6912	30.6976	30.6947	30.885	30.9494	30.9873	31.2502	30.8474	30.8095	30.881	29.9559	Burkholderia cenocepacia (strain ATCC BAA-245 / DSM 16553 / LMG 16656 / NCTC 13227 / J2315 / CF5610)	BCAL0427	DNA binding [GO:0003677]		DNA binding [GO:0003677]								3	3	5	5	3	4	5	2	4	4	5	3	3	3
29.9695	29.7896	29.5301	29.588	29.6432	29.7	29.7388	29.3974	29.598	29.5112	28.9128	29.742	29.7976	29.3984	29.7063	29.5855	29.6693	29.9972	29.7202	29.5234	29.8007	29.6131	29.7676	29.4672	Burkholderia cenocepacia (strain ATCC BAA-245 / DSM 16553 / LMG 16656 / NCTC 13227 / J2315 / CF5610)	BCAL0428	GTP binding [GO:0005525];GTPase activity [GO:0003924];metal ion binding [GO:0046872];tRNA modification [GO:0006400];cytoplasm [GO:0005737]	tRNA modification [GO:0006400]	GTP binding [GO:0005525];metal ion binding [GO:0046872];GTPase activity [GO:0003924]	cytoplasm [GO:0005737]							7	5	2	3	6	4	5	9	6	5	4	6	4	2
30.2012	29.9724	29.9614	29.9533	29.8835	29.9877	30.0564	29.5049	29.8974	29.8755	29.6738	29.3452	29.776	29.8442	29.7117	29.4366	30.1072	29.8261	29.6502	29.7715	29.7703	29.516	29.4681	29.5673	Burkholderia cenocepacia (strain ATCC BAA-245 / DSM 16553 / LMG 16656 / NCTC 13227 / J2315 / CF5610)	BCAL0433	diamine N-acetyltransferase activity [GO:0004145]		diamine N-acetyltransferase activity [GO:0004145]								12	11	7	12	8	11	9	9	10	11	10	9	5	15
28.1451	28.1617	27.9065	28.0956	27.9676	27.5286	27.8432	27.8829	27.7474	27.5179	27.98	27.96	27.7469	28.0957	28.328	28.262	27.8604	28.0061	27.466	27.3362	27.704	27.9412	27.5172	27.6578	Burkholderia cenocepacia (strain ATCC BAA-245 / DSM 16553 / LMG 16656 / NCTC 13227 / J2315 / CF5610)	BCAL0436	dioxygenase activity [GO:0051213]		dioxygenase activity [GO:0051213]								4	4	4	4	3	4	2	4	3	3	2	5	2	4
24.9358	24.333	NaN	25.0096	25.915	24.7748	24.455	NaN	24.8765	NaN	24.7377	24.8136	24.7462	NaN	25.1873	NaN	NaN	NaN	24.4687	NaN	24.5988	24.9131	NaN	25.0297	Burkholderia cenocepacia (strain ATCC BAA-245 / DSM 16553 / LMG 16656 / NCTC 13227 / J2315 / CF5610)	BCAL0437	DNA dealkylation involved in DNA repair [GO:0006307];methylated-DNA-[protein]-cysteine S-methyltransferase activity [GO:0003908];sequence-specific DNA binding [GO:0043565];transcription factor activity, sequence-specific DNA binding [GO:0003700];transcription, DNA-templated [GO:0006351]";zinc ion binding [GO:0008270];"cytoplasm [GO:0005737]	transcription, DNA-templated [GO:0006351]";"DNA dealkylation involved in DNA repair [GO:0006307]	sequence-specific DNA binding [GO:0043565];transcription factor activity, sequence-specific DNA binding [GO:0003700];zinc ion binding [GO:0008270]";"methylated-DNA-[protein]-cysteine S-methyltransferase activity [GO:0003908]	cytoplasm [GO:0005737]							4	4	1	4	3	3	1	0	2	1	4	5	2	2
27.6978	27.5844	27.3379	27.3383	27.6272	27.4829	27.521	27.4121	27.4367	27.3371	27.479	27.4641	27.4039	27.5055	27.8283	27.6432	27.4077	27.5259	27.2849	26.9771	27.3488	27.3198	27.2053	27.3874	Burkholderia cenocepacia (strain ATCC BAA-245 / DSM 16553 / LMG 16656 / NCTC 13227 / J2315 / CF5610)	BCAL0439	glutamate-cysteine ligase activity [GO:0004357];glutathione biosynthetic process [GO:0006750];ATP binding [GO:0005524]	glutathione biosynthetic process [GO:0006750]	glutamate-cysteine ligase activity [GO:0004357];ATP binding [GO:0005524]								15	19	16	10	16	10	13	16	14	12	18	13	13	11
26.5785	NaN	23.5601	NaN	NaN	NaN	23.2634	NaN	NaN	NaN	24.7812	24.3303	24.5945	24.3228	24.0825	25.0281	25.0288	24.5298	NaN	23.4731	NaN	23.6579	NaN	NaN	Burkholderia cenocepacia (strain ATCC BAA-245 / DSM 16553 / LMG 16656 / NCTC 13227 / J2315 / CF5610)	BCAL0450	metabolic process [GO:0008152];phosphonoacetate hydrolase activity [GO:0047400]	metabolic process [GO:0008152]	phosphonoacetate hydrolase activity [GO:0047400]								5	1	2	0	0	0	2	1	0	0	1	2	3	1
NaN	24.9237	25.0552	24.8443	25.2123	25.5498	25.3974	25.2944	25.527	25.482	25.4618	25.6801	25.0284	25.1176	25.0984	25.2674	25.3765	25.2521	25.2692	24.962	25.0973	24.9628	24.7534	25.0528	Burkholderia cenocepacia (strain ATCC BAA-245 / DSM 16553 / LMG 16656 / NCTC 13227 / J2315 / CF5610)	BCAL0452	ionotropic glutamate receptor activity [GO:0004970];membrane [GO:0016020]		ionotropic glutamate receptor activity [GO:0004970]	membrane [GO:0016020]			+	ogcAB_Alt_no_rha_ogcAB_Alt_rha			2	1	2	1	1	2	3	2	4	2	2	1	1	2
27.7113	27.0007	27.405	27.3747	27.5565	27.8929	27.4506	27.3463	27.4245	27.1457	26.9974	27.0737	27.4096	27.5681	27.5169	27.4654	27.9079	26.3505	26.9672	27.1637	27.1645	27.4216	26.7958	26.1008	Burkholderia cenocepacia (strain ATCC BAA-245 / DSM 16553 / LMG 16656 / NCTC 13227 / J2315 / CF5610)	BCAL1463	integral component of plasma membrane [GO:0005887]			integral component of plasma membrane [GO:0005887]							6	4	3	5	6	5	3	7	5	5	3	6	6	4
29.4899	29.7716	29.5512	29.5678	29.2946	29.3461	29.5135	29.6823	29.4447	29.7415	29.7434	29.8011	29.2166	29.4261	29.0122	29.2294	28.9451	29.3496	29.7161	29.2576	29.7114	29.3226	30.1179	30.1988	Burkholderia cenocepacia (strain ATCC BAA-245 / DSM 16553 / LMG 16656 / NCTC 13227 / J2315 / CF5610)	BCAL1465											16	16	19	11	13	13	13	15	11	9	12	16	14	17
30.0764	29.3538	NaN	29.919	29.9907	NaN	29.7444	NaN	29.3754	NaN	NaN	NaN	NaN	29.6674	30.3299	30.0813	NaN	29.4232	28.0154	NaN	NaN	NaN	NaN	28.4021	Burkholderia cenocepacia (strain ATCC BAA-245 / DSM 16553 / LMG 16656 / NCTC 13227 / J2315 / CF5610)	BCAL1466	metabolic process [GO:0008152];transferase activity, transferring acyl groups [GO:0016746];transmembrane transport [GO:0055085]";"integral component of membrane [GO:0016021]	transmembrane transport [GO:0055085];metabolic process [GO:0008152]	transferase activity, transferring acyl groups [GO:0016746]	integral component of membrane [GO:0016021]							4	5	3	4	3	3	4	4	4	2	3	3	2	7
32.3081	32.1619	32.3441	32.2973	32.1836	32.2976	32.2188	32.1582	32.1611	32.2712	32.2554	32.3905	32.2537	32.2606	32.2604	32.2572	32.0101	32.2814	32.061	32.1789	32.1461	32.161	32.1207	32.1253	Burkholderia cenocepacia (strain ATCC BAA-245 / DSM 16553 / LMG 16656 / NCTC 13227 / J2315 / CF5610)	BCAL1468	oxidoreductase activity [GO:0016491]		oxidoreductase activity [GO:0016491]								29	31	31	30	31	33	38	37	31	34	32	33	44	34
29.1935	29.2816	29.4638	28.7639	29.1943	29.1849	29.6257	29.2287	28.3567	29.5915	29.7981	29.1401	29.082	29.6842	29.3082	29.5223	28.7411	29.6894	29.7004	29.0909	29.4558	29.1821	29.4864	28.7345	Burkholderia cenocepacia (strain ATCC BAA-245 / DSM 16553 / LMG 16656 / NCTC 13227 / J2315 / CF5610)	BCAL1470											10	9	7	5	7	10	9	7	5	11	10	7	6	10
26.5854	26.706	26.4653	26.7358	26.4378	NaN	NaN	26.4738	26.2433	NaN	26.2533	26.2591	26.305	26.5515	27.0649	26.6818	NaN	NaN	26.332	NaN	26.3678	26.2007	NaN	NaN	Burkholderia cenocepacia (strain ATCC BAA-245 / DSM 16553 / LMG 16656 / NCTC 13227 / J2315 / CF5610)	BCAL1473	metabolic process [GO:0008152];3-oxoacid CoA-transferase activity [GO:0008260]	metabolic process [GO:0008152]	3-oxoacid CoA-transferase activity [GO:0008260]								4	3	4	6	4	1	1	4	4	3	2	4	3	3
25.7903	NaN	25.5319	25.3651	25.7754	25.134	NaN	NaN	NaN	NaN	NaN	25.4531	25.0958	25.6607	NaN	25.0787	NaN	25.4106	NaN	NaN	NaN	NaN	NaN	NaN	Burkholderia cenocepacia (strain ATCC BAA-245 / DSM 16553 / LMG 16656 / NCTC 13227 / J2315 / CF5610)	BCAL1474											4	2	2	0	2	2	2	2	1	1	2	4	0	2
31.5803	31.6179	31.5849	31.5903	31.6119	31.541	31.5558	31.6096	31.5133	31.5425	31.4382	31.5999	31.6464	31.5903	31.6613	31.7124	31.6737	31.7395	31.6669	31.7089	31.5722	31.6744	31.637	31.7627	Burkholderia cenocepacia (strain ATCC BAA-245 / DSM 16553 / LMG 16656 / NCTC 13227 / J2315 / CF5610)	BCAL1478	hydrolase activity [GO:0016787]		hydrolase activity [GO:0016787]		+	ogcAB_no_rha_ogcAB_rha					13	17	18	16	16	10	13	12	15	13	15	13	16	20
27.0722	26.954	27.1225	26.6621	27.2635	26.7956	26.6086	26.6269	26.5157	26.7708	27.1691	26.9014	26.9599	27.0539	27.1825	27.1166	27.0177	27.3574	27.1762	26.7748	27.1519	27.1406	27.0477	26.6181	Burkholderia cenocepacia (strain ATCC BAA-245 / DSM 16553 / LMG 16656 / NCTC 13227 / J2315 / CF5610)	BCAL1480	guanosine tetraphosphate metabolic process [GO:0015969];kinase activity [GO:0016301];GTP diphosphokinase activity [GO:0008728]	guanosine tetraphosphate metabolic process [GO:0015969]	kinase activity [GO:0016301];GTP diphosphokinase activity [GO:0008728]								7	9	6	5	4	7	3	4	5	4	5	4	4	4
31.2076	31.4892	31.4919	31.0719	31.3779	31.374	31.369	31.3182	31.5234	31.5243	31.3898	31.4475	31.3667	31.3749	30.9809	31.2929	31.2767	31.3272	31.434	31.2593	31.4915	31.2885	31.3326	31.5272	Burkholderia cenocepacia (strain ATCC BAA-245 / DSM 16553 / LMG 16656 / NCTC 13227 / J2315 / CF5610)	BCAL1486	ATP binding [GO:0005524];magnesium ion binding [GO:0000287];phenylalanine-tRNA ligase activity [GO:0004826];phenylalanyl-tRNA aminoacylation [GO:0006432];tRNA binding [GO:0000049];cytoplasm [GO:0005737]	phenylalanyl-tRNA aminoacylation [GO:0006432]	magnesium ion binding [GO:0000287];phenylalanine-tRNA ligase activity [GO:0004826];tRNA binding [GO:0000049];ATP binding [GO:0005524]	cytoplasm [GO:0005737]							33	46	43	36	37	42	32	32	34	33	41	40	29	43
NaN	NaN	NaN	27.8745	NaN	27.1542	NaN	NaN	NaN	27.9613	NaN	28.4174	27.8169	NaN	NaN	27.2311	28.0581	27.2625	NaN	27.9627	NaN	27.7294	28.3878	27.8428	Burkholderia cenocepacia (strain ATCC BAA-245 / DSM 16553 / LMG 16656 / NCTC 13227 / J2315 / CF5610)	BCAL1487	DNA recombination [GO:0006310];regulation of transcription, DNA-templated [GO:0006355];regulation of translation [GO:0006417];transcription, DNA-templated [GO:0006351]";"DNA binding [GO:0003677]	regulation of transcription, DNA-templated [GO:0006355];regulation of translation [GO:0006417];transcription, DNA-templated [GO:0006351]";"DNA recombination [GO:0006310]	DNA binding [GO:0003677]								0	3	2	4	2	0	2	2	0	1	3	3	1	2
27.8247	28.2376	NaN	28.5314	27.8964	27.8275	27.6786	27.9915	27.8408	28.0029	28.0184	28.1601	27.9007	NaN	28.0776	27.92	27.17	28.1186	27.7668	27.696	27.9627	NaN	27.849	28.0781	Burkholderia cenocepacia (strain ATCC BAA-245 / DSM 16553 / LMG 16656 / NCTC 13227 / J2315 / CF5610)	BCAL1488	regulation of transcription, DNA-templated [GO:0006355]";"DNA binding [GO:0003677]	regulation of transcription, DNA-templated [GO:0006355]	DNA binding [GO:0003677]								3	4	1	4	3	0	3	4	1	2	4	4	2	1
25.0786	25.0966	24.9859	25.1155	24.6302	24.7623	24.8591	24.6677	24.8747	24.3027	24.0373	24.416	24.2382	24.1994	24.5808	24.6789	24.401	24.3517	23.1576	24.3478	23.0892	23.9224	24.0015	NaN	Burkholderia cenocepacia (strain ATCC BAA-245 / DSM 16553 / LMG 16656 / NCTC 13227 / J2315 / CF5610)	BCAL1492											2	3	3	3	2	4	4	3	3	3	1	3	2	3
31.0778	30.5386	31.2122	31.0475	30.6635	31.078	31.1543	30.5189	30.9505	30.8852	30.2999	30.5159	30.9588	30.8337	30.8624	31.0186	30.5534	30.8007	30.6208	30.869	30.9628	30.7829	30.7599	30.8427	Burkholderia cenocepacia (strain ATCC BAA-245 / DSM 16553 / LMG 16656 / NCTC 13227 / J2315 / CF5610)	BCAL1493											27	32	36	38	34	25	32	31	28	25	43	37	37	32
26.6336	28.0433	27.6196	27.5721	27.1965	NaN	NaN	NaN	27.6066	27.7063	28.0158	27.5826	NaN	27.2975	27.2533	NaN	27.1811	27.2843	27.3772	26.9935	NaN	27.2204	27.7478	NaN	Burkholderia cenocepacia (strain ATCC BAA-245 / DSM 16553 / LMG 16656 / NCTC 13227 / J2315 / CF5610)	BCAL1494	monooxygenase activity [GO:0004497]		monooxygenase activity [GO:0004497]								2	3	3	2	3	2	2	1	3	2	2	2	2	1
36.1088	34.4101	33.5377	33.7581	36.0761	36.5379	36.751	36.4171	33.4625	36.0921	33.5241	33.2897	35.9469	31.8951	33.9538	32.877	33.537	34.4518	35.7709	34.7368	36.4046	33.4865	35.4945	34.6187	Burkholderia cenocepacia (strain ATCC BAA-245 / DSM 16553 / LMG 16656 / NCTC 13227 / J2315 / CF5610)	BCAL1496											72	46	56	46	68	83	64	98	49	84	45	38	91	32
NaN	27.7218	28.1629	27.86	27.2724	27.6896	27.7446	28.5216	28.3718	NaN	27.2584	27.4921	27.2402	NaN	NaN	26.6767	NaN	NaN	26.72	27.9193	27.1813	26.8587	27.108	27.2095	Burkholderia cenocepacia (strain ATCC BAA-245 / DSM 16553 / LMG 16656 / NCTC 13227 / J2315 / CF5610)	BCAL1498											1	4	2	3	5	2	4	3	4	2	8	4	3	2
28.8021	28.3949	28.1249	28.0762	28.9495	28.6896	28.9033	29.038	28.7494	28.8551	28.5221	28.5897	28.7087	28.3633	27.8196	27.8857	27.7724	28.0305	29.2692	29.0795	29.1698	28.7351	29.1035	29.5837	Burkholderia cenocepacia (strain ATCC BAA-245 / DSM 16553 / LMG 16656 / NCTC 13227 / J2315 / CF5610)	BCAL1503	cell division [GO:0051301];chromosome separation [GO:0051304];cytoplasm [GO:0005737]	chromosome separation [GO:0051304];cell division [GO:0051301]		cytoplasm [GO:0005737]							4	8	6	7	10	5	7	5	8	4	8	9	8	8
28.3676	28.7375	28.931	28.3877	28.7525	28.7131	28.8944	28.639	28.7541	28.7726	28.6021	28.638	28.7781	28.155	28.8849	28.9196	28.8646	28.8847	28.8698	28.6805	28.8091	28.729	28.6396	28.8657	Burkholderia cenocepacia (strain ATCC BAA-245 / DSM 16553 / LMG 16656 / NCTC 13227 / J2315 / CF5610)	BCAL1504	pseudouridine synthesis [GO:0001522];RNA binding [GO:0003723];pseudouridine synthase activity [GO:0009982]	pseudouridine synthesis [GO:0001522]	RNA binding [GO:0003723];pseudouridine synthase activity [GO:0009982]								27	19	17	22	23	23	23	23	24	21	20	21	24	15
30.8956	31.1584	31.1853	30.9247	30.9173	31.0073	31.151	31.3607	31.2673	31.284	31.2864	31.2862	31.1665	31.0299	31.0806	31.032	30.8531	31.3324	31.1777	31.1784	31.2769	30.9646	31.6019	31.3283	Burkholderia cenocepacia (strain ATCC BAA-245 / DSM 16553 / LMG 16656 / NCTC 13227 / J2315 / CF5610)	BCAL1506	DNA-templated transcription, termination [GO:0006353];nucleotide binding [GO:0000166];RNA binding [GO:0003723];transcription antitermination [GO:0031564]";transcription factor activity, sequence-specific DNA binding [GO:0003700];"cytoplasm [GO:0005737]	transcription antitermination [GO:0031564]";"DNA-templated transcription, termination [GO:0006353]	RNA binding [GO:0003723];transcription factor activity, sequence-specific DNA binding [GO:0003700]";"nucleotide binding [GO:0000166]	cytoplasm [GO:0005737]							31	32	27	25	32	28	28	23	34	26	34	29	30	25
26.9305	27.8605	28.3291	27.127	27.595	27.9435	27.9219	27.9481	27.76	28.1104	27.7154	27.9356	28.2686	27.9738	28.0947	27.9266	28.0714	28.0532	28.1585	27.894	28.0618	27.926	28.2746	28.1599	Burkholderia cenocepacia (strain ATCC BAA-245 / DSM 16553 / LMG 16656 / NCTC 13227 / J2315 / CF5610)	BCAL1509	pseudouridine synthase activity [GO:0009982];RNA binding [GO:0003723];tRNA pseudouridine synthesis [GO:0031119];lyase activity [GO:0016829]	tRNA pseudouridine synthesis [GO:0031119]	pseudouridine synthase activity [GO:0009982];RNA binding [GO:0003723];lyase activity [GO:0016829]								8	8	12	8	4	9	10	8	6	10	4	8	8	8
27.6118	27.5918	27.6666	27.5871	NaN	NaN	NaN	NaN	NaN	NaN	28.3366	28.2205	NaN	27.4475	27.6106	27.6525	28.7442	28.2188	NaN	NaN	NaN	27.8361	NaN	NaN	Burkholderia cenocepacia (strain ATCC BAA-245 / DSM 16553 / LMG 16656 / NCTC 13227 / J2315 / CF5610)	BCAL1512	lipid binding [GO:0008289];plasma membrane [GO:0005886];transporter activity [GO:0005215];integral component of membrane [GO:0016021]		transporter activity [GO:0005215];lipid binding [GO:0008289]	plasma membrane [GO:0005886];integral component of membrane [GO:0016021]							1	1	1	2	1	1	1	1	1	2	2	1	1	1
31.532	31.3882	31.6914	31.4442	31.5583	31.6487	31.6406	31.4672	31.4525	31.5243	31.4402	31.2851	31.6202	31.3442	31.5714	31.6194	31.1812	31.5153	31.3969	31.313	31.5234	31.7107	31.3678	31.3989	Burkholderia cenocepacia (strain ATCC BAA-245 / DSM 16553 / LMG 16656 / NCTC 13227 / J2315 / CF5610)	BCAL1514	GTPase activity [GO:0003924];GTP binding [GO:0005525]		GTP binding [GO:0005525];GTPase activity [GO:0003924]								57	60	59	59	63	70	57	56	55	58	57	57	57	52
33.2091	33.031	33.2397	33.1285	33.1758	33.2248	33.3379	33.337	33.2419	33.3219	33.362	33.3061	33.1836	33.1011	33.0944	33.1535	33.062	33.2961	33.182	33.1128	33.249	33.1995	33.235	33.2337	Burkholderia cenocepacia (strain ATCC BAA-245 / DSM 16553 / LMG 16656 / NCTC 13227 / J2315 / CF5610)	BCAL1515	thiamine pyrophosphate binding [GO:0030976];tricarboxylic acid cycle [GO:0006099];oxoglutarate dehydrogenase (succinyl-transferring) activity [GO:0004591]	tricarboxylic acid cycle [GO:0006099]	thiamine pyrophosphate binding [GO:0030976];oxoglutarate dehydrogenase (succinyl-transferring) activity [GO:0004591]								181	157	166	149	165	178	171	198	173	181	153	161	206	145
31.7884	31.7665	31.6957	32.3398	31.9846	31.9763	32.1682	32.136	32.3665	32.1908	32.4917	32.4508	32.1589	31.9416	31.1793	31.4954	31.5879	31.6027	31.7375	31.8422	32.071	31.4992	32.0606	32.3266	Burkholderia cenocepacia (strain ATCC BAA-245 / DSM 16553 / LMG 16656 / NCTC 13227 / J2315 / CF5610)	BCAL1516	dihydrolipoyllysine-residue succinyltransferase activity [GO:0004149];L-lysine catabolic process to acetyl-CoA via saccharopine [GO:0033512];tricarboxylic acid cycle [GO:0006099];oxoglutarate dehydrogenase complex [GO:0045252]	tricarboxylic acid cycle [GO:0006099];L-lysine catabolic process to acetyl-CoA via saccharopine [GO:0033512]	dihydrolipoyllysine-residue succinyltransferase activity [GO:0004149]	oxoglutarate dehydrogenase complex [GO:0045252]	+	ogcAB_no_rha_ogcAB_rha					71	91	109	92	89	105	112	102	104	95	85	102	110	93
32.7897	32.8092	32.8627	32.9102	33.0572	33.0082	32.8364	33.0003	32.977	33.1738	33.2278	33.1904	32.8977	32.9542	32.8687	32.7855	32.7875	32.9716	32.8862	32.8764	32.9008	32.8253	32.9069	32.7612	Burkholderia cenocepacia (strain ATCC BAA-245 / DSM 16553 / LMG 16656 / NCTC 13227 / J2315 / CF5610)	BCAL1517	cell redox homeostasis [GO:0045454];dihydrolipoyl dehydrogenase activity [GO:0004148];flavin adenine dinucleotide binding [GO:0050660];cell [GO:0005623]	cell redox homeostasis [GO:0045454]	flavin adenine dinucleotide binding [GO:0050660];dihydrolipoyl dehydrogenase activity [GO:0004148]	cell [GO:0005623]			+	ogcAB_Alt_no_rha_ogcAB_Alt_rha			57	71	70	66	74	76	49	71	57	76	83	66	74	73
26.7534	27.1275	27.2969	26.9155	27.0533	27.302	27.2189	27.3074	27.2255	27.2274	26.8375	26.8483	27.2539	27.3569	27.3531	27.3197	27.2644	27.2355	27.0395	26.8995	26.3686	27.1552	26.7929	26.3898	Burkholderia cenocepacia (strain ATCC BAA-245 / DSM 16553 / LMG 16656 / NCTC 13227 / J2315 / CF5610)	BCAL1518	ATP binding [GO:0005524]		ATP binding [GO:0005524]								5	8	6	6	9	7	9	6	5	4	5	9	7	10
NaN	NaN	NaN	NaN	NaN	NaN	NaN	26.105	26.2747	NaN	25.5499	25.3995	NaN	NaN	NaN	NaN	NaN	NaN	NaN	24.9638	NaN	NaN	NaN	NaN	Burkholderia cenocepacia (strain ATCC BAA-245 / DSM 16553 / LMG 16656 / NCTC 13227 / J2315 / CF5610)	BCAL1522											2	1	1	1	1	1	2	3	3	0	3	3	2	0
23.5441	NaN	22.3567	23.405	23.4488	22.882	NaN	23.1214	NaN	23.2542	23.2703	23.5467	23.3713	23.9339	23.683	23.0262	23.9409	23.385	23.6215	23.1535	23.5571	23.604	23.4686	22.503	Burkholderia cenocepacia (strain ATCC BAA-245 / DSM 16553 / LMG 16656 / NCTC 13227 / J2315 / CF5610)	BCAL2605	ATP binding [GO:0005524];intracellular [GO:0005622];phosphorelay sensor kinase activity [GO:0000155];integral component of membrane [GO:0016021]		phosphorelay sensor kinase activity [GO:0000155];ATP binding [GO:0005524]	intracellular [GO:0005622];integral component of membrane [GO:0016021]							4	2	2	3	4	3	0	4	0	4	1	6	2	4
28.6538	28.6269	28.7823	28.7489	28.5036	28.5864	28.5209	28.3972	28.2462	28.4162	28.5195	28.4271	28.41	28.716	28.3377	28.4702	28.4079	28.8516	28.4713	28.7252	28.3536	28.5809	28.5665	28.1972	Burkholderia cenocepacia (strain ATCC BAA-245 / DSM 16553 / LMG 16656 / NCTC 13227 / J2315 / CF5610)	BCAL2606	DNA binding [GO:0003677];phosphorelay signal transduction system [GO:0000160];regulation of transcription, DNA-templated [GO:0006355];transcription, DNA-templated [GO:0006351]";"intracellular [GO:0005622]	regulation of transcription, DNA-templated [GO:0006355];transcription, DNA-templated [GO:0006351]";"phosphorelay signal transduction system [GO:0000160]	DNA binding [GO:0003677]	intracellular [GO:0005622]							22	28	22	22	19	25	20	17	25	19	26	22	22	23
30.5602	30.6904	30.7318	30.5796	30.3663	30.0563	29.9762	29.8518	28.4839	29.7798	29.6485	29.4941	30.608	30.4373	30.6179	30.9031	29.9906	30.9633	30.5191	30.7632	30.1593	30.6145	30.0838	29.2222	Burkholderia cenocepacia (strain ATCC BAA-245 / DSM 16553 / LMG 16656 / NCTC 13227 / J2315 / CF5610)	BCAL2607											5	9	7	8	4	6	7	5	3	7	6	6	8	6
27.5755	28.4003	28.5576	27.9984	28.0685	28.4996	28.4716	28.3528	28.4107	28.7339	28.3036	28.517	28.1457	28.1547	28.0369	28.1779	28.6499	28.2259	28.4962	28.5826	28.2628	28.0444	28.6335	28.4972	Burkholderia cenocepacia (strain ATCC BAA-245 / DSM 16553 / LMG 16656 / NCTC 13227 / J2315 / CF5610)	BCAL2609	transporter activity [GO:0005215];outer membrane-bounded periplasmic space [GO:0030288]		transporter activity [GO:0005215]	outer membrane-bounded periplasmic space [GO:0030288]							8	7	9	5	3	7	8	7	6	9	9	8	3	4
29.1567	28.9905	28.9285	29.076	28.828	28.7172	28.6026	28.5228	28.6404	28.5254	28.7733	28.58	28.9645	28.8576	29.0508	28.969	29.1258	29.056	28.656	28.5594	28.5801	28.7443	28.6812	28.5753	Burkholderia cenocepacia (strain ATCC BAA-245 / DSM 16553 / LMG 16656 / NCTC 13227 / J2315 / CF5610)	BCAL0460	oxidoreductase activity, acting on the CH-OH group of donors, NAD or NADP as acceptor [GO:0016616]";"NAD binding [GO:0051287]		oxidoreductase activity, acting on the CH-OH group of donors, NAD or NADP as acceptor [GO:0016616]";"NAD binding [GO:0051287]								6	6	7	10	5	5	8	5	5	8	8	8	6	8
31.0453	30.9082	31.3988	31.0746	30.9672	30.987	31.1605	31.2235	30.8389	31.0426	30.9651	31.0487	31.2161	31.0103	30.8149	30.676	29.943	31.4685	31.1888	31.465	31.3737	31.6575	31.3304	30.8735	Burkholderia cenocepacia (strain ATCC BAA-245 / DSM 16553 / LMG 16656 / NCTC 13227 / J2315 / CF5610)	BCAL0461	transcription factor activity, sequence-specific DNA binding [GO:0003700];transcription, DNA-templated [GO:0006351]";"DNA binding [GO:0003677]	transcription, DNA-templated [GO:0006351]	transcription factor activity, sequence-specific DNA binding [GO:0003700]";"DNA binding [GO:0003677]								24	25	24	27	22	25	25	21	19	21	19	20	24	23
30.983	31.0544	30.9545	30.8519	30.9618	31.0128	30.9581	31.0835	31.0109	31.0257	31.001	30.9258	31.0078	30.886	30.857	30.9218	31.1545	30.8138	31.0061	31.0133	31.1657	30.9447	30.9015	31.0351	Burkholderia cenocepacia (strain ATCC BAA-245 / DSM 16553 / LMG 16656 / NCTC 13227 / J2315 / CF5610)	BCAL0462	DNA topoisomerase type I activity [GO:0003917];DNA topological change [GO:0006265];DNA binding [GO:0003677]	DNA topological change [GO:0006265]	DNA topoisomerase type I activity [GO:0003917];DNA binding [GO:0003677]								43	37	32	49	39	41	43	39	24	33	44	42	38	32
28.0565	28.0866	28.0264	28.0576	28.08	27.9267	28.0681	27.9451	27.8223	27.9225	27.9504	28.0141	27.5599	27.6427	27.726	27.6434	27.3697	27.7652	27.5251	27.821	27.4968	27.6027	27.8129	27.2982	Burkholderia cenocepacia (strain ATCC BAA-245 / DSM 16553 / LMG 16656 / NCTC 13227 / J2315 / CF5610)	BCAL0463	cell redox homeostasis [GO:0045454];cell [GO:0005623]	cell redox homeostasis [GO:0045454]		cell [GO:0005623]					+	empty_no_rha_empty_rha	4	4	10	5	5	4	6	3	7	2	5	6	3	4
28.8803	28.7209	28.867	28.7978	28.8716	29.1243	29.0296	28.7365	28.8432	28.8493	28.9025	28.8434	28.9907	28.9085	29.0792	29.115	28.9619	29.1534	29.1126	29.149	29.0822	29.2764	28.96	29.0759	Burkholderia cenocepacia (strain ATCC BAA-245 / DSM 16553 / LMG 16656 / NCTC 13227 / J2315 / CF5610)	BCAL0465	peptide deformylase activity [GO:0042586];translation [GO:0006412];metal ion binding [GO:0046872]	translation [GO:0006412]	peptide deformylase activity [GO:0042586];metal ion binding [GO:0046872]								10	13	16	14	8	16	17	9	12	16	12	14	20	10
NaN	29.3458	27.8902	28.8346	NaN	27.7928	28.4648	28.8219	NaN	29.4533	28.5204	27.7166	28.9537	NaN	29.1759	28.418	NaN	NaN	NaN	27.601	NaN	28.6213	NaN	28.741	Burkholderia cenocepacia (strain ATCC BAA-245 / DSM 16553 / LMG 16656 / NCTC 13227 / J2315 / CF5610)	BCAL0471	ATP binding [GO:0005524];intracellular [GO:0005622];phosphorelay sensor kinase activity [GO:0000155];integral component of membrane [GO:0016021]		phosphorelay sensor kinase activity [GO:0000155];ATP binding [GO:0005524]	intracellular [GO:0005622];integral component of membrane [GO:0016021]							3	3	4	5	4	4	4	3	4	3	4	4	3	4
27.5785	27.8063	27.7852	27.8411	27.658	27.6335	27.0171	27.9429	27.7586	27.3776	27.6545	27.7692	27.5712	27.6617	28.0763	27.7641	28.0886	27.9396	27.7252	27.3807	28.0737	27.8343	27.9971	27.8225	Burkholderia cenocepacia (strain ATCC BAA-245 / DSM 16553 / LMG 16656 / NCTC 13227 / J2315 / CF5610)	BCAL0472	phosphorelay signal transduction system [GO:0000160];sequence-specific DNA binding [GO:0043565];intracellular [GO:0005622]	phosphorelay signal transduction system [GO:0000160]	sequence-specific DNA binding [GO:0043565]	intracellular [GO:0005622]							4	5	5	3	4	4	2	4	3	3	4	4	5	8
28.134	28.2458	28.1393	28.2113	28.2807	28.0726	28.1849	28.0145	27.7689	27.8222	28.1904	28.185	28.0173	27.903	28.3728	28.4	28.4061	28.6099	28.356	30.1802	28.268	28.4536	28.4237	28.4259	Burkholderia cenocepacia (strain ATCC BAA-245 / DSM 16553 / LMG 16656 / NCTC 13227 / J2315 / CF5610)	BCAL0475											5	5	5	4	6	3	5	5	5	5	5	5	6	3
24.1914	24.3305	NaN	24.1377	NaN	NaN	NaN	23.6995	24.4029	NaN	23.252	23.7987	NaN	23.5975	23.985	23.62	NaN	NaN	NaN	NaN	NaN	NaN	NaN	NaN	Burkholderia cenocepacia (strain ATCC BAA-245 / DSM 16553 / LMG 16656 / NCTC 13227 / J2315 / CF5610)	BCAL0476	metal ion binding [GO:0046872];lyase activity [GO:0016829]		metal ion binding [GO:0046872];lyase activity [GO:0016829]								1	3	2	3	0	0	0	1	3	2	1	3	1	4
27.5028	26.9258	27.4882	27.2325	NaN	NaN	NaN	NaN	27.1484	27.2394	27.0837	NaN	27.3732	NaN	27.0287	26.5898	26.401	26.5943	26.7622	26.8082	27.0223	27.1301	27.1108	26.9183	Burkholderia cenocepacia (strain ATCC BAA-245 / DSM 16553 / LMG 16656 / NCTC 13227 / J2315 / CF5610)	BCAL0479	penicillin binding [GO:0008658];integral component of membrane [GO:0016021]		penicillin binding [GO:0008658]	integral component of membrane [GO:0016021]	+	ogcAB_no_rha_ogcAB_rha					0	2	2	2	0	1	0	1	1	3	2	0	0	2
NaN	27.3766	27.8083	27.3284	NaN	27.599	27.2982	NaN	NaN	NaN	NaN	26.5304	27.0128	27.1632	26.6078	NaN	NaN	NaN	NaN	26.6495	NaN	NaN	NaN	27.226	Burkholderia cenocepacia (strain ATCC BAA-245 / DSM 16553 / LMG 16656 / NCTC 13227 / J2315 / CF5610)	BCAL0481	regulation of cell shape [GO:0008360];integral component of membrane [GO:0016021]	regulation of cell shape [GO:0008360]		integral component of membrane [GO:0016021]							0	3	4	2	2	4	4	2	2	1	3	2	3	3
29.5725	29.9875	29.864	29.9137	29.9993	29.7767	29.6779	30.5079	30.0126	30.4551	30.1891	30.1749	29.8201	30.0874	29.5544	29.8448	30.0411	29.9817	30.4079	30.373	30.5198	29.943	30.559	30.8736	Burkholderia cenocepacia (strain ATCC BAA-245 / DSM 16553 / LMG 16656 / NCTC 13227 / J2315 / CF5610)	BCAL0482	cell morphogenesis [GO:0000902]	cell morphogenesis [GO:0000902]									12	20	19	19	10	12	17	15	12	11	18	18	10	16
29.7002	29.6192	29.671	29.693	29.6298	29.5487	29.6273	29.5462	29.5422	29.4225	29.6432	29.6934	29.6113	29.5572	29.7835	29.8438	29.5663	29.6511	29.4213	29.3943	29.3593	29.518	29.3244	29.3159	Burkholderia cenocepacia (strain ATCC BAA-245 / DSM 16553 / LMG 16656 / NCTC 13227 / J2315 / CF5610)	BCAL0486	phosphotransferase activity, phosphate group as acceptor [GO:0016776];polyphosphate metabolic process [GO:0006797]";"kinase activity [GO:0016301]	polyphosphate metabolic process [GO:0006797]	phosphotransferase activity, phosphate group as acceptor [GO:0016776]";"kinase activity [GO:0016301]								9	8	7	10	9	9	8	9	9	8	9	9	7	10
29.9439	29.8008	29.8356	29.7382	29.8028	29.8316	29.9041	29.766	29.7778	29.8863	29.766	29.851	29.9257	29.3618	29.6698	29.706	29.3454	29.7217	29.7137	29.8615	29.7656	29.6039	29.7055	29.85	Burkholderia cenocepacia (strain ATCC BAA-245 / DSM 16553 / LMG 16656 / NCTC 13227 / J2315 / CF5610)	BCAL0487	DNA repair [GO:0006281];exonuclease activity [GO:0004527];DNA-(apurinic or apyrimidinic site) lyase activity [GO:0003906]	DNA repair [GO:0006281]	exonuclease activity [GO:0004527];DNA-(apurinic or apyrimidinic site) lyase activity [GO:0003906]								29	16	20	22	26	21	30	20	16	22	26	23	23	16
28.1152	28.2034	28.3663	28.0975	28.0203	27.9176	27.8689	27.6884	27.8442	27.8168	28.1042	28.0504	28.017	27.9516	28.3586	28.2845	27.6481	28.1985	27.7463	27.889	27.3095	27.7924	27.6038	27.1285	Burkholderia cenocepacia (strain ATCC BAA-245 / DSM 16553 / LMG 16656 / NCTC 13227 / J2315 / CF5610)	BCAL0488	zinc ion binding [GO:0008270];alcohol dehydrogenase (NADP+) activity [GO:0008106]		zinc ion binding [GO:0008270];alcohol dehydrogenase (NADP+) activity [GO:0008106]								15	13	14	13	11	9	9	14	12	13	8	11	15	9
27.3396	27.4959	27.9913	27.4884	27.2536	27.2357	27.0886	27.264	27.2293	27.4292	27.3468	27.7201	27.4339	27.2734	27.1024	27.3191	27.5266	27.7235	27.4216	27.5019	27.4327	27.8208	27.7429	27.6795	Burkholderia cenocepacia (strain ATCC BAA-245 / DSM 16553 / LMG 16656 / NCTC 13227 / J2315 / CF5610)	BCAL0490	metalloendopeptidase activity [GO:0004222]		metalloendopeptidase activity [GO:0004222]		+	ogcAB_no_rha_ogcAB_rha					4	2	3	2	3	2	3	3	2	1	3	2	3	3
NaN	NaN	22.9174	23.7525	NaN	NaN	23.6245	NaN	NaN	NaN	NaN	NaN	23.3568	NaN	23.3462	23.9458	NaN	22.2757	NaN	NaN	NaN	22.9373	22.8068	NaN	Burkholderia cenocepacia (strain ATCC BAA-245 / DSM 16553 / LMG 16656 / NCTC 13227 / J2315 / CF5610)	BCAL0491	transmembrane transport [GO:0055085];integral component of membrane [GO:0016021]	transmembrane transport [GO:0055085]		integral component of membrane [GO:0016021]							0	1	4	2	1	1	2	0	2	1	1	1	1	1
27.1251	NaN	26.4579	26.5654	27.2061	26.3524	26.7467	27.0739	26.2947	26.7264	26.5264	26.1934	26.4232	NaN	26.1872	26.2588	NaN	24.9845	25.7376	26.1208	25.955	26.0372	25.8652	NaN	Burkholderia cenocepacia (strain ATCC BAA-245 / DSM 16553 / LMG 16656 / NCTC 13227 / J2315 / CF5610)	BCAL0492											4	2	5	4	3	3	3	1	1	4	4	4	3	2
24.7325	23.5748	24.0642	24.5912	23.9774	24.5001	24.8242	24.8187	24.5536	23.5764	23.8948	24.1813	23.7409	NaN	23.8585	NaN	NaN	23.3265	NaN	23.773	24.0143	24.157	23.9389	24.128	Burkholderia cenocepacia (strain ATCC BAA-245 / DSM 16553 / LMG 16656 / NCTC 13227 / J2315 / CF5610)	BCAL0494	regulation of transcription, DNA-templated [GO:0006355];transcription, DNA-templated [GO:0006351]";"DNA binding [GO:0003677]	transcription, DNA-templated [GO:0006351]";"regulation of transcription, DNA-templated [GO:0006355]	DNA binding [GO:0003677]								4	2	3	4	3	4	3	5	5	3	2	2	5	0
29.4816	30.4438	30.0746	30.4488	30.3657	30.2161	30.3843	30.3172	30.4431	30.4864	30.3496	30.4874	30.3566	30.435	30.7086	29.909	29.6217	29.1293	29.645	30.5561	29.9535	30.203	30.3169	29.342	Burkholderia cenocepacia (strain ATCC BAA-245 / DSM 16553 / LMG 16656 / NCTC 13227 / J2315 / CF5610)	BCAL0499	phosphorelay signal transduction system [GO:0000160];sequence-specific DNA binding [GO:0043565];intracellular [GO:0005622]	phosphorelay signal transduction system [GO:0000160]	sequence-specific DNA binding [GO:0043565]	intracellular [GO:0005622]							4	6	6	5	6	3	3	6	6	6	8	8	6	8
29.6676	29.7853	29.9084	29.9444	29.8579	29.8501	29.9677	30.1186	29.5945	30.1482	29.7272	30.0884	29.4601	29.7984	29.4105	29.4614	29.7389	29.8951	30.0421	30.0926	29.7439	29.6665	30.0527	30.2527	Burkholderia cenocepacia (strain ATCC BAA-245 / DSM 16553 / LMG 16656 / NCTC 13227 / J2315 / CF5610)	BCAL0502	regulation of gene expression [GO:0010468];zinc ion binding [GO:0008270];cytoplasm [GO:0005737]	regulation of gene expression [GO:0010468]	zinc ion binding [GO:0008270]	cytoplasm [GO:0005737]							5	8	5	4	12	4	5	8	2	10	2	4	8	6
31.6598	31.3886	31.1591	30.9992	31.3031	31.2883	31.3096	30.9718	31.2734	31.1203	31.0998	31.1193	31.8608	30.7276	31.5657	31.39	31.2671	31.6305	31.9701	31.7557	31.7802	32.0009	31.6392	31.9056	Burkholderia cenocepacia (strain ATCC BAA-245 / DSM 16553 / LMG 16656 / NCTC 13227 / J2315 / CF5610)	BCAL0503							+	ogcAB_Alt_no_rha_ogcAB_Alt_rha			33	28	25	31	29	30	35	27	27	25	22	18	33	28
26.0455	26.8591	25.5447	25.9247	25.996	25.6484	25.5327	25.9651	26.3579	25.5738	25.0219	25.5549	26.5064	25.9382	26.5496	25.6915	26.3961	25.0097	25.8221	24.6089	NaN	26.1243	26.1185	25.5972	Burkholderia cenocepacia (strain ATCC BAA-245 / DSM 16553 / LMG 16656 / NCTC 13227 / J2315 / CF5610)	BCAL0504	methyltransferase activity [GO:0008168];RNA binding [GO:0003723];rRNA processing [GO:0006364];cytoplasm [GO:0005737]	rRNA processing [GO:0006364]	RNA binding [GO:0003723];methyltransferase activity [GO:0008168]	cytoplasm [GO:0005737]							2	1	5	6	1	3	1	2	1	1	3	3	1	3
NaN	26.1275	26.7741	NaN	NaN	NaN	26.9988	NaN	NaN	27.1968	NaN	NaN	26.5853	NaN	26.0113	26.7754	26.8219	NaN	26.5301	27.1755	NaN	NaN	27.1604	27.7942	Burkholderia cenocepacia (strain ATCC BAA-245 / DSM 16553 / LMG 16656 / NCTC 13227 / J2315 / CF5610)	BCAL0506											0	1	5	0	1	2	1	2	2	2	1	2	3	0
29.3738	29.2587	29.2661	29.0988	29.3543	NaN	29.4475	29.3534	29.2987	29.2018	29.108	29.1258	29.1247	29.3732	29.2031	29.3723	29.3895	29.1956	29.068	29.3302	29.3075	29.3886	29.2495	29.4442	Burkholderia cenocepacia (strain ATCC BAA-245 / DSM 16553 / LMG 16656 / NCTC 13227 / J2315 / CF5610)	BCAL0508	transferase activity, transferring acyl groups [GO:0016746]";"integral component of membrane [GO:0016021]		transferase activity, transferring acyl groups [GO:0016746]	integral component of membrane [GO:0016021]							8	6	5	5	6	1	4	5	8	3	5	5	5	5
31.8251	30.756	30.7531	31.0325	31.4254	31.2386	31.311	31.558	30.4224	31.2269	30.1552	30.3057	31.1774	30.1656	30.6806	30.4871	29.2833	31.1311	31.1841	31.5687	31.2422	31.051	31.5154	30.3189	Burkholderia cenocepacia (strain ATCC BAA-245 / DSM 16553 / LMG 16656 / NCTC 13227 / J2315 / CF5610)	BCAL0511											16	8	9	14	13	5	10	12	9	9	6	6	12	10
31.225	30.2645	30.4502	30.7012	30.6276	30.4556	30.6156	31.2098	30.5392	30.611	30.3914	29.9844	31.0193	29.9444	30.6353	30.5716	30.0971	30.8072	30.9278	31.0485	31.2221	30.5078	30.8245	31.1218	Burkholderia cenocepacia (strain ATCC BAA-245 / DSM 16553 / LMG 16656 / NCTC 13227 / J2315 / CF5610)	BCAL0513											32	17	25	23	20	24	23	22	23	22	16	21	30	18
NaN	29.6472	30.1372	29.9471	NaN	NaN	29.897	29.9371	NaN	29.8899	30.0689	29.7567	28.7857	NaN	30.0761	30.027	NaN	30.4673	30.1497	29.8612	NaN	30.38	NaN	29.3886	Burkholderia cenocepacia (strain ATCC BAA-245 / DSM 16553 / LMG 16656 / NCTC 13227 / J2315 / CF5610)	BCAL0516											3	2	3	4	2	3	2	3	2	5	4	5	2	2
28.0342	27.9432	28.7015	27.7996	28.2064	27.9871	27.7359	28.3237	27.6007	28.4072	27.1262	28.2566	28.0421	28.4249	28.0469	28.374	28.962	28.4849	28.296	28.4142	28.3392	27.8512	28.2017	NaN	Burkholderia cenocepacia (strain ATCC BAA-245 / DSM 16553 / LMG 16656 / NCTC 13227 / J2315 / CF5610)	BCAL0517	ATP binding [GO:0005524];magnesium ion binding [GO:0000287];protein serine/threonine kinase activity [GO:0004674];response to stress [GO:0006950];cytoplasm [GO:0005737]	response to stress [GO:0006950]	magnesium ion binding [GO:0000287];protein serine/threonine kinase activity [GO:0004674];ATP binding [GO:0005524]	cytoplasm [GO:0005737]							5	8	5	9	6	8	3	6	5	5	6	7	6	10
25.8335	26.3569	27.2777	25.6882	27.5518	27.6659	27.5286	27.7921	27.0977	27.7062	27.4799	27.6559	26.4845	26.684	26.1948	NaN	26.5468	27.1197	27.6612	27.5268	NaN	27.0994	27.3614	27.6665	Burkholderia cenocepacia (strain ATCC BAA-245 / DSM 16553 / LMG 16656 / NCTC 13227 / J2315 / CF5610)	BCAL0522	ATP binding [GO:0005524];ATPase activity [GO:0016887];bacterial-type flagellum assembly [GO:0044780];bacterial-type flagellum-dependent cell motility [GO:0071973];biosynthetic process [GO:0009058];protein secretion by the type III secretion system [GO:0030254];type III protein secretion system complex [GO:0030257];cytoplasm [GO:0005737]	bacterial-type flagellum-dependent cell motility [GO:0071973];biosynthetic process [GO:0009058];protein secretion by the type III secretion system [GO:0030254];bacterial-type flagellum assembly [GO:0044780]	ATP binding [GO:0005524];ATPase activity [GO:0016887]	type III protein secretion system complex [GO:0030257];cytoplasm [GO:0005737]							3	2	4	1	1	1	3	3	3	4	4	2	2	1
NaN	NaN	27.4457	NaN	28.588	28.317	28.3962	27.9378	28.17	28.4196	28.3946	28.4342	NaN	NaN	NaN	NaN	NaN	27.2845	27.9859	27.7216	27.6198	28.4903	28.2469	28.2356	Burkholderia cenocepacia (strain ATCC BAA-245 / DSM 16553 / LMG 16656 / NCTC 13227 / J2315 / CF5610)	BCAL0523	bacterial-type flagellum-dependent cell motility [GO:0071973];motor activity [GO:0003774];bacterial-type flagellum [GO:0009288]	bacterial-type flagellum-dependent cell motility [GO:0071973]	motor activity [GO:0003774]	bacterial-type flagellum [GO:0009288]							0	1	1	2	9	5	7	5	7	6	4	11	0	2
26.5011	27.0686	27.4622	NaN	27.2584	28.6189	28.056	27.8245	28.2806	28.4587	NaN	27.9246	26.5214	27.3731	NaN	NaN	27.6215	NaN	28.0162	27.3632	28.0762	27.2608	28.1915	28.5521	Burkholderia cenocepacia (strain ATCC BAA-245 / DSM 16553 / LMG 16656 / NCTC 13227 / J2315 / CF5610)	BCAL0525	bacterial-type flagellum-dependent cell motility [GO:0071973]";integral component of membrane [GO:0016021];motor activity [GO:0003774];"bacterial-type flagellum basal body, MS ring [GO:0009431]	bacterial-type flagellum-dependent cell motility [GO:0071973]	motor activity [GO:0003774]	integral component of membrane [GO:0016021]";"bacterial-type flagellum basal body, MS ring [GO:0009431]							1	3	3	2	5	5	3	3	3	6	2	5	4	3
26.6626	26.3836	26.5384	26.676	27.3663	27.1002	27.3009	27.2222	27.0019	27.2592	27.5054	27.2571	26.2952	26.7201	25.8512	26.3365	26.5984	27.3078	27.2798	26.8692	27.1014	27.2207	27.0868	27.0299	Burkholderia cenocepacia (strain ATCC BAA-245 / DSM 16553 / LMG 16656 / NCTC 13227 / J2315 / CF5610)	BCAL0527	bacterial-type flagellum assembly [GO:0044780];cytosol [GO:0005829]	bacterial-type flagellum assembly [GO:0044780]		cytosol [GO:0005829]							2	3	5	3	5	5	4	4	3	3	4	7	3	5
29.1735	28.7961	28.4273	28.3496	29.4915	29.7138	29.7984	30.2512	29.6803	29.7845	28.6846	29.3353	28.8001	28.5757	28.0946	28.432	28.7261	28.484	29.6092	29.8669	29.7964	28.8323	29.7451	30.5519	Burkholderia cenocepacia (strain ATCC BAA-245 / DSM 16553 / LMG 16656 / NCTC 13227 / J2315 / CF5610)	BCAL1527											9	5	6	6	13	14	11	17	15	15	7	13	13	4
29.8109	29.0402	29.299	29.8622	29.7678	29.7228	29.438	NaN	28.1248	29.271	29.3974	29.5844	29.0128	29.7403	29.313	29.1732	28.7127	28.8876	NaN	NaN	28.6194	28.8155	NaN	NaN	Burkholderia cenocepacia (strain ATCC BAA-245 / DSM 16553 / LMG 16656 / NCTC 13227 / J2315 / CF5610)	BCAL1528	protein secretion [GO:0009306]	protein secretion [GO:0009306]									8	4	8	7	7	9	7	6	8	7	7	6	7	9
28.7801	28.714	28.7999	28.7297	28.8205	28.8606	28.7693	29.073	28.9307	28.9914	28.9239	28.7848	28.6822	28.723	28.8024	28.7033	29.0739	29.2685	29.2274	29.1938	29.2584	29.0297	29.2931	29.243	Burkholderia cenocepacia (strain ATCC BAA-245 / DSM 16553 / LMG 16656 / NCTC 13227 / J2315 / CF5610)	BCAL1529							+	ogcAB_Alt_no_rha_ogcAB_Alt_rha			4	6	8	8	10	9	9	9	9	5	11	7	9	10
31.9362	31.7567	31.7267	31.885	32.1923	32.15	32.247	32.1891	32.2085	31.9944	32.1061	32.3813	31.9057	31.623	31.9561	31.903	31.514	31.9742	31.6882	31.902	31.6033	31.7117	31.7338	31.7843	Burkholderia cenocepacia (strain ATCC BAA-245 / DSM 16553 / LMG 16656 / NCTC 13227 / J2315 / CF5610)	BCAL1530	transport [GO:0006810];ATP binding [GO:0005524]	transport [GO:0006810]	ATP binding [GO:0005524]		+	ogcAB_no_rha_ogcAB_rha	+	ogcAB_Alt_no_rha_ogcAB_Alt_rha			32	39	37	38	45	43	41	40	41	41	45	49	37	36
29.2767	29.0723	29.5763	29.4823	30.2351	30.164	30.0556	30.4793	29.9153	30.4596	30.4205	30.5133	29.329	29.0797	29.338	29.7493	29.7704	29.9869	29.5086	29.5116	29.0723	29.7416	29.6064	28.2109	Burkholderia cenocepacia (strain ATCC BAA-245 / DSM 16553 / LMG 16656 / NCTC 13227 / J2315 / CF5610)	BCAL1533											7	6	6	7	11	7	10	10	6	13	11	11	7	6
27.9811	28.0556	27.9858	28.1537	28.4071	28.1037	28.3005	28.7538	28.373	28.5664	28.367	28.4371	27.9472	27.9451	27.8698	27.8897	28.2918	27.884	28.2012	28.2136	28.2954	27.8728	28.5127	28.487	Burkholderia cenocepacia (strain ATCC BAA-245 / DSM 16553 / LMG 16656 / NCTC 13227 / J2315 / CF5610)	BCAL1536	regulation of transcription, DNA-templated [GO:0006355];sequence-specific DNA binding [GO:0043565];transcription factor binding [GO:0008134];transcription, DNA-templated [GO:0006351]";"ATP binding [GO:0005524]	transcription, DNA-templated [GO:0006351]";"regulation of transcription, DNA-templated [GO:0006355]	sequence-specific DNA binding [GO:0043565];transcription factor binding [GO:0008134];ATP binding [GO:0005524]								6	5	4	7	14	4	4	9	6	10	10	8	5	5
25.0361	25.6928	NaN	25.3633	25.7803	25.4513	25.606	26.6438	26.2789	26.3809	26.1752	26.5607	25.046	25.9577	NaN	25.0783	26.0782	25.8318	26.2716	25.6645	NaN	25.7341	26.1182	26.0587	Burkholderia cenocepacia (strain ATCC BAA-245 / DSM 16553 / LMG 16656 / NCTC 13227 / J2315 / CF5610)	BCAL1537											2	3	3	3	5	3	4	2	5	5	5	6	4	4
29.2542	27.9744	28.1213	27.7689	28.2753	28.3222	28.4823	27.8723	28.7229	28.8831	28.403	28.7966	28.8909	27.8218	27.9828	27.7782	27.7776	28.1907	29.2525	27.9593	29.4376	28.263	29.1928	29.1441	Burkholderia cenocepacia (strain ATCC BAA-245 / DSM 16553 / LMG 16656 / NCTC 13227 / J2315 / CF5610)	BCAL1538	regulation of transcription, DNA-templated [GO:0006355]";"RNA binding [GO:0003723]	regulation of transcription, DNA-templated [GO:0006355]	RNA binding [GO:0003723]								8	8	6	8	8	7	4	7	8	4	12	12	6	11
24.7345	24.5039	23.5505	NaN	24.5897	24.7518	NaN	NaN	NaN	NaN	NaN	NaN	23.8617	NaN	NaN	NaN	NaN	NaN	NaN	NaN	NaN	NaN	NaN	NaN	Burkholderia cenocepacia (strain ATCC BAA-245 / DSM 16553 / LMG 16656 / NCTC 13227 / J2315 / CF5610)	BCAL1541	metabolic process [GO:0008152];catalytic activity [GO:0003824]	metabolic process [GO:0008152]	catalytic activity [GO:0003824]								1	1	3	2	3	2	2	2	0	1	1	2	2	0
30.454	30.314	30.0029	30.2407	30.072	30.0209	30.2524	30.1671	29.9708	30.4216	30.2268	30.1911	29.9242	30.0525	29.6209	29.759	29.8111	30.0442	30.0578	30.1962	30.2052	30.1574	30.2395	30.4798	Burkholderia cenocepacia (strain ATCC BAA-245 / DSM 16553 / LMG 16656 / NCTC 13227 / J2315 / CF5610)	BCAL1553	exoribonuclease II activity [GO:0008859];RNA binding [GO:0003723];cytoplasm [GO:0005737]		RNA binding [GO:0003723];exoribonuclease II activity [GO:0008859]	cytoplasm [GO:0005737]							8	10	10	9	5	13	14	30	13	22	14	21	13	9
29.5392	28.5319	29.2915	29.4158	29.5998	29.4636	29.4395	29.417	29.309	29.3168	29.5355	29.3466	29.2804	28.7957	29.2533	29.1733	29.0214	29.5603	29.5873	NaN	29.5037	29.5201	29.4816	NaN	Burkholderia cenocepacia (strain ATCC BAA-245 / DSM 16553 / LMG 16656 / NCTC 13227 / J2315 / CF5610)	BCAL1554	RNA binding [GO:0003723];rRNA (guanosine-2'-O-)-methyltransferase activity [GO:0070039];cytoplasm [GO:0005737]		rRNA (guanosine-2'-O-)-methyltransferase activity [GO:0070039];RNA binding [GO:0003723]	cytoplasm [GO:0005737]							3	4	5	3	4	3	4	3	3	2	2	5	3	2
NaN	26.2595	26.8357	NaN	NaN	NaN	26.5833	NaN	26.0434	NaN	NaN	26.4155	27.071	26.8047	26.604	26.3631	NaN	NaN	26.1088	27.1624	26.3282	26.523	26.4898	26.5899	Burkholderia cenocepacia (strain ATCC BAA-245 / DSM 16553 / LMG 16656 / NCTC 13227 / J2315 / CF5610)	BCAL1560											1	2	0	2	0	0	2	0	0	2	0	4	3	1
24.6129	NaN	NaN	NaN	NaN	NaN	NaN	NaN	NaN	NaN	NaN	NaN	NaN	NaN	NaN	NaN	NaN	NaN	NaN	24.5382	26.3321	25.0679	25.9291	26.3732	Burkholderia cenocepacia (strain ATCC BAA-245 / DSM 16553 / LMG 16656 / NCTC 13227 / J2315 / CF5610)	BCAL1561											1	0	0	0	0	0	0	0	0	1	0	0	3	0
NaN	NaN	24.283	24.3733	NaN	NaN	24.9903	23.8672	NaN	22.0135	24.0947	24.4076	NaN	NaN	24.6513	24.3628	NaN	24.9492	NaN	NaN	NaN	25.0567	NaN	25.3043	Burkholderia cenocepacia (strain ATCC BAA-245 / DSM 16553 / LMG 16656 / NCTC 13227 / J2315 / CF5610)	BCAL1568											0	0	2	1	0	1	0	2	0	2	4	5	0	0
NaN	NaN	27.8388	27.5786	NaN	NaN	NaN	NaN	NaN	NaN	27.8224	27.4175	NaN	27.7916	27.9217	28.1971	27.5622	27.9751	NaN	27.3341	NaN	28.0933	27.598	NaN	Burkholderia cenocepacia (strain ATCC BAA-245 / DSM 16553 / LMG 16656 / NCTC 13227 / J2315 / CF5610)	BCAL1569					+	ogcAB_no_rha_ogcAB_rha					0	0	0	1	0	0	0	2	2	0	0	1	2	0
26.8418	26.9163	27.4242	27.071	26.8948	27.2821	27.2087	26.9598	26.9146	27.1383	26.4683	27.6198	27.4493	27.5499	27.1463	27.3911	27.0721	27.4841	27.3356	27.4778	27.5192	27.8167	27.9198	28.1329	Burkholderia cenocepacia (strain ATCC BAA-245 / DSM 16553 / LMG 16656 / NCTC 13227 / J2315 / CF5610)	BCAL1570											3	5	3	4	5	4	6	3	4	4	4	2	5	4
23.6444	23.8161	24.5153	24.4536	24.4128	23.6893	24.419	24.3883	NaN	25.1043	24.0692	24.5423	25.0725	25.4384	24.9047	24.7301	25.8254	25.8944	26.3218	26.1525	26.8286	26.6758	27.404	27.9851	Burkholderia cenocepacia (strain ATCC BAA-245 / DSM 16553 / LMG 16656 / NCTC 13227 / J2315 / CF5610)	BCAL1571					+	ogcAB_no_rha_ogcAB_rha	+	ogcAB_Alt_no_rha_ogcAB_Alt_rha			2	2	2	2	2	3	2	2	2	4	3	4	5	2
28.0335	27.6817	28.4016	27.9042	27.5925	27.6638	27.6344	27.8561	27.7019	28.0171	27.3057	27.6313	28.7204	28.6458	27.844	28.3859	28.4033	27.8872	28.4814	28.8372	28.6498	28.5089	28.721	29.2698	Burkholderia cenocepacia (strain ATCC BAA-245 / DSM 16553 / LMG 16656 / NCTC 13227 / J2315 / CF5610)	BCAL1577							+	ogcAB_Alt_no_rha_ogcAB_Alt_rha			23	6	13	9	23	16	15	16	17	21	10	9	30	18
27.3526	27.098	28.006	NaN	27.4213	27.4352	NaN	NaN	27.3134	27.9786	27.5079	27.3733	NaN	28.3736	28.1352	28.2391	28.2635	28.3347	29.0802	28.4119	29.1015	29.6464	29.3441	29.2338	Burkholderia cenocepacia (strain ATCC BAA-245 / DSM 16553 / LMG 16656 / NCTC 13227 / J2315 / CF5610)	BCAL1579							+	ogcAB_Alt_no_rha_ogcAB_Alt_rha			3	5	2	2	4	3	1	2	3	2	2	3	2	4
27.9076	27.5221	27.9443	27.9684	27.901	27.2596	27.8454	27.8264	27.4946	28.157	28.1112	27.969	28.3432	28.5149	28.2972	28.0648	28.2309	28.5535	28.658	28.4318	28.9927	28.9995	28.9095	29.3468	Burkholderia cenocepacia (strain ATCC BAA-245 / DSM 16553 / LMG 16656 / NCTC 13227 / J2315 / CF5610)	BCAL1587					+	ogcAB_no_rha_ogcAB_rha	+	ogcAB_Alt_no_rha_ogcAB_Alt_rha			6	7	9	6	9	7	10	4	7	8	7	9	6	9
29.9398	29.6124	30.1173	29.919	30.1611	30.0291	30.1325	29.8717	29.8873	30.1688	29.9444	30.0939	30.6428	30.4725	30.7278	30.423	30.7272	30.488	30.4587	30.4832	30.9201	30.9138	30.7723	31.2639	Burkholderia cenocepacia (strain ATCC BAA-245 / DSM 16553 / LMG 16656 / NCTC 13227 / J2315 / CF5610)	BCAL1591					+	ogcAB_no_rha_ogcAB_rha	+	ogcAB_Alt_no_rha_ogcAB_Alt_rha			17	10	15	18	11	9	9	9	12	8	14	13	16	15
25.4348	NaN	NaN	24.5227	25.84	24.1176	24.9019	26.1952	25.3367	25.7732	25.0331	24.5301	27.0423	25.0242	25.5808	24.4881	NaN	24.1187	26.0415	26.4757	26.3905	25.3274	26.1754	28.0375	Burkholderia cenocepacia (strain ATCC BAA-245 / DSM 16553 / LMG 16656 / NCTC 13227 / J2315 / CF5610)	BCAL1592	DNA integration [GO:0015074];nucleic acid binding [GO:0003676]	DNA integration [GO:0015074]	nucleic acid binding [GO:0003676]								4	0	0	3	2	4	2	1	3	5	3	3	4	4
29.0945	NaN	NaN	26.0626	NaN	NaN	27.8754	NaN	NaN	NaN	NaN	NaN	28.69	NaN	26.3195	NaN	26.4765	26.483	27.9374	29.1702	29.8267	28.8762	29.1103	29.6314	Burkholderia cenocepacia (strain ATCC BAA-245 / DSM 16553 / LMG 16656 / NCTC 13227 / J2315 / CF5610)	BCAL1593							+	ogcAB_Alt_no_rha_ogcAB_Alt_rha			5	1	3	3	2	2	3	3	2	4	2	2	3	1
27.6233	27.8257	27.855	27.6834	27.9624	27.7656	27.6051	27.9631	28.0374	27.9428	27.8889	28.0137	27.7192	27.8627	27.6118	27.5858	27.959	27.6203	27.9214	27.8428	28.0228	27.9761	27.9043	28.2448	Burkholderia cenocepacia (strain ATCC BAA-245 / DSM 16553 / LMG 16656 / NCTC 13227 / J2315 / CF5610)	BCAL1595	sequence-specific DNA binding [GO:0043565]		sequence-specific DNA binding [GO:0043565]								2	4	3	4	9	8	6	5	7	3	2	5	3	5
25.452	25.5092	25.5946	25.4348	25.3501	25.87	25.5495	26.0076	25.947	26.1907	25.6031	25.4992	25.5563	25.4461	24.9493	NaN	NaN	24.9448	25.5925	26.052	26.0398	25.6708	25.7004	26.6284	Burkholderia cenocepacia (strain ATCC BAA-245 / DSM 16553 / LMG 16656 / NCTC 13227 / J2315 / CF5610)	BCAL1597											1	0	2	3	1	2	2	0	2	2	1	2	5	2
28.7792	26.864	27.3968	27.6333	NaN	27.6717	NaN	26.8036	NaN	26.8621	26.8251	26.7787	29.1385	27.5079	27.8862	28.0499	27.948	27.5314	27.2208	27.3242	27.5308	NaN	27.0352	27.5985	Burkholderia cenocepacia (strain ATCC BAA-245 / DSM 16553 / LMG 16656 / NCTC 13227 / J2315 / CF5610)	BCAL1599a	integral component of membrane [GO:0016021]			integral component of membrane [GO:0016021]							7	2	3	0	2	1	1	2	0	5	2	2	5	4
28.1691	27.3789	27.959	27.8469	27.6381	27.4387	26.176	27.7382	27.2479	27.1705	26.8708	27.3449	28.1048	27.7335	27.8924	28.2797	27.8135	28.3188	27.7021	27.5693	27.9878	28.058	28.0349	28.4587	Burkholderia cenocepacia (strain ATCC BAA-245 / DSM 16553 / LMG 16656 / NCTC 13227 / J2315 / CF5610)	BCAL1603							+	ogcAB_Alt_no_rha_ogcAB_Alt_rha			5	5	5	5	5	5	3	5	5	4	4	3	7	5
NaN	NaN	NaN	NaN	25.0079	NaN	NaN	NaN	NaN	24.6908	NaN	NaN	25.2997	25.5844	NaN	NaN	25.3388	25.2336	25.7544	25.6612	26.2753	26.1477	26.4439	26.9831	Burkholderia cenocepacia (strain ATCC BAA-245 / DSM 16553 / LMG 16656 / NCTC 13227 / J2315 / CF5610)	BCAL1605											2	2	1	2	2	1	1	1	1	4	1	1	3	2
31.8135	32.3238	32.1042	32.1052	32.133	32.1495	32.1455	32.2973	32.0322	32.5462	32.5561	32.5257	32.0189	32.363	31.9103	31.9954	31.8253	32.5191	32.6134	32.6157	32.3281	32.0324	32.5928	32.5036	Burkholderia cenocepacia (strain ATCC BAA-245 / DSM 16553 / LMG 16656 / NCTC 13227 / J2315 / CF5610)	BCAL1610	ionotropic glutamate receptor activity [GO:0004970];membrane [GO:0016020]		ionotropic glutamate receptor activity [GO:0004970]	membrane [GO:0016020]							27	38	32	37	38	32	41	37	31	40	39	38	37	36
NaN	NaN	27.4904	NaN	27.3983	27.9831	26.5871	26.917	NaN	27.7865	NaN	NaN	NaN	NaN	NaN	NaN	NaN	27.06	NaN	25.8232	NaN	NaN	26.1107	NaN	Burkholderia cenocepacia (strain ATCC BAA-245 / DSM 16553 / LMG 16656 / NCTC 13227 / J2315 / CF5610)	BCAL2612	ATP binding [GO:0005524];amino acid-transporting ATPase activity [GO:0015424]		ATP binding [GO:0005524];amino acid-transporting ATPase activity [GO:0015424]								0	0	4	2	4	4	5	3	0	3	0	0	0	2
24.5943	NaN	24.8143	24.174	24.8001	24.3722	24.4832	25.0417	24.8518	24.8214	24.6412	24.6933	24.3806	25.3172	NaN	24.3919	NaN	24.3254	24.7017	24.5175	24.8379	24.3274	24.1337	NaN	Burkholderia cenocepacia (strain ATCC BAA-245 / DSM 16553 / LMG 16656 / NCTC 13227 / J2315 / CF5610)	BCAL2613	N-acetyltransferase activity [GO:0008080]		N-acetyltransferase activity [GO:0008080]								2	1	4	1	6	1	3	2	4	4	1	2	2	5
31.9641	32.027	31.8357	31.6896	32.3282	31.5854	31.645	32.4554	31.7789	32.1226	31.8507	32.0788	32.1163	32.1692	32.0688	32.1225	32.1942	31.8794	32.3725	32.3462	32.0111	31.9807	31.7879	32.2815	Burkholderia cenocepacia (strain ATCC BAA-245 / DSM 16553 / LMG 16656 / NCTC 13227 / J2315 / CF5610)	BCAL2616	regulation of nitrogen utilization [GO:0006808];regulation of transcription, DNA-templated [GO:0006355];transcription, DNA-templated [GO:0006351]";"enzyme regulator activity [GO:0030234]	regulation of transcription, DNA-templated [GO:0006355];transcription, DNA-templated [GO:0006351]";"regulation of nitrogen utilization [GO:0006808]	enzyme regulator activity [GO:0030234]								8	7	7	7	11	6	7	10	7	7	8	4	8	8
27.7089	27.2695	26.4702	27.2323	27.2078	26.9166	27.0605	27.3396	NaN	27.2103	27.0157	26.9117	27.3242	NaN	27.1336	26.9739	NaN	NaN	27.5805	27.4132	27.5734	27.1627	27.1677	26.8545	Burkholderia cenocepacia (strain ATCC BAA-245 / DSM 16553 / LMG 16656 / NCTC 13227 / J2315 / CF5610)	BCAL2617	hydrolase activity, acting on carbon-nitrogen (but not peptide) bonds [GO:0016810];NAD biosynthetic process [GO:0009435]";NAD+ synthase (glutamine-hydrolyzing) activity [GO:0003952];"ATP binding [GO:0005524]	NAD biosynthetic process [GO:0009435]	hydrolase activity, acting on carbon-nitrogen (but not peptide) bonds [GO:0016810];NAD+ synthase (glutamine-hydrolyzing) activity [GO:0003952]";"ATP binding [GO:0005524]								6	3	6	4	7	3	6	6	2	7	4	6	5	4
26.4104	25.4084	26.2979	26.5924	NaN	26.5368	NaN	NaN	NaN	NaN	26.3979	26.2294	NaN	25.487	26.6499	NaN	25.73	25.9816	25.8117	NaN	26.3845	26.4256	26.5907	NaN	Burkholderia cenocepacia (strain ATCC BAA-245 / DSM 16553 / LMG 16656 / NCTC 13227 / J2315 / CF5610)	BCAL2618											4	4	4	4	2	5	4	4	2	2	1	0	4	1
29.7293	30.4655	30.4403	30.1359	30.0517	30.2217	30.1704	30.3838	30.3121	30.7285	30.4568	30.5901	30.0134	30.3853	29.7477	30.0094	29.9372	30.1484	30.5269	30.4556	30.2951	29.9097	30.6601	30.7973	Burkholderia cenocepacia (strain ATCC BAA-245 / DSM 16553 / LMG 16656 / NCTC 13227 / J2315 / CF5610)	BCAL2622	inorganic diphosphatase activity [GO:0004427];magnesium ion binding [GO:0000287];phosphate-containing compound metabolic process [GO:0006796];cytoplasm [GO:0005737]	phosphate-containing compound metabolic process [GO:0006796]	magnesium ion binding [GO:0000287];inorganic diphosphatase activity [GO:0004427]	cytoplasm [GO:0005737]							13	21	20	23	15	18	26	25	22	28	24	26	17	26
NaN	NaN	24.7256	NaN	NaN	NaN	NaN	NaN	NaN	NaN	NaN	24.5613	NaN	25.13	25.3116	24.0188	NaN	NaN	NaN	NaN	25.6827	24.4461	25.0302	24.6352	Burkholderia cenocepacia (strain ATCC BAA-245 / DSM 16553 / LMG 16656 / NCTC 13227 / J2315 / CF5610)	BCAL2623	oxidoreductase activity [GO:0016491]		oxidoreductase activity [GO:0016491]								1	3	3	0	2	4	3	1	2	2	0	3	1	2
30.2728	29.7707	29.984	30.1681	30.3133	30.0804	30.0385	29.9754	29.8603	29.8713	29.9456	29.8524	29.7898	30.1895	30.3517	29.8532	30.129	29.9715	30.0469	29.7371	30.1378	29.9341	29.8714	30.163	Burkholderia cenocepacia (strain ATCC BAA-245 / DSM 16553 / LMG 16656 / NCTC 13227 / J2315 / CF5610)	BCAL2628	heme metabolic process [GO:0042168];integral component of membrane [GO:0016021]	heme metabolic process [GO:0042168]		integral component of membrane [GO:0016021]							12	11	6	17	11	8	10	13	13	11	14	13	9	12
29.8974	30.4028	30.1652	30.2341	30.0928	30.0314	30.1412	29.9964	30.1595	30.2387	30.2532	30.2707	30.068	30.1339	30.1469	29.8567	30.0773	30.2482	30.13	29.8995	29.9399	29.9663	30.3072	29.7863	Burkholderia cenocepacia (strain ATCC BAA-245 / DSM 16553 / LMG 16656 / NCTC 13227 / J2315 / CF5610)	BCAL2629	methyltransferase activity [GO:0008168];tetrapyrrole biosynthetic process [GO:0033014];uroporphyrinogen-III synthase activity [GO:0004852];integral component of membrane [GO:0016021]	tetrapyrrole biosynthetic process [GO:0033014]	uroporphyrinogen-III synthase activity [GO:0004852];methyltransferase activity [GO:0008168]	integral component of membrane [GO:0016021]							15	25	19	22	17	14	19	17	17	21	26	21	20	11
29.0781	29.1302	29.1173	29.101	28.7365	28.8067	28.6666	28.8006	28.7113	28.6888	28.8412	28.8733	29.2099	29.249	29.4022	29.4369	29.2588	29.348	29.1305	29.0269	29.0238	29.1716	28.9515	28.7201	Burkholderia cenocepacia (strain ATCC BAA-245 / DSM 16553 / LMG 16656 / NCTC 13227 / J2315 / CF5610)	BCAL2631	carbon fixation [GO:0015977];oxaloacetate metabolic process [GO:0006107];phosphoenolpyruvate carboxylase activity [GO:0008964];tricarboxylic acid cycle [GO:0006099];magnesium ion binding [GO:0000287]	oxaloacetate metabolic process [GO:0006107];tricarboxylic acid cycle [GO:0006099];carbon fixation [GO:0015977]	phosphoenolpyruvate carboxylase activity [GO:0008964];magnesium ion binding [GO:0000287]		+	ogcAB_no_rha_ogcAB_rha					19	27	16	17	16	15	15	13	17	12	16	17	17	12
26.7228	NaN	26.9491	26.2343	NaN	NaN	NaN	NaN	NaN	25.9494	NaN	25.3395	NaN	NaN	NaN	25.8701	NaN	NaN	24.7817	26.3141	27.4965	NaN	NaN	28.3318	Burkholderia cenocepacia (strain ATCC BAA-245 / DSM 16553 / LMG 16656 / NCTC 13227 / J2315 / CF5610)	BCAL2633	sequence-specific DNA binding [GO:0043565]		sequence-specific DNA binding [GO:0043565]								1	0	1	1	0	0	0	1	0	0	0	1	0	0
26.0379	NaN	NaN	25.0052	25.7972	NaN	NaN	26.6843	NaN	26.3257	NaN	NaN	26.1518	NaN	NaN	25.452	25.0699	25.9699	25.7443	26.0364	26.5747	NaN	26.1821	26.4692	Burkholderia cenocepacia (strain ATCC BAA-245 / DSM 16553 / LMG 16656 / NCTC 13227 / J2315 / CF5610)	BCAL2640											4	1	2	5	6	2	2	9	2	4	2	2	2	2
30.9911	30.8751	31.0319	30.9494	31.0139	30.9065	30.913	30.9667	30.8375	31.0182	31.0142	30.903	30.8597	30.952	30.8552	30.9713	30.929	31.0454	30.912	30.9343	30.9618	31.0678	30.9185	30.8299	Burkholderia cenocepacia (strain ATCC BAA-245 / DSM 16553 / LMG 16656 / NCTC 13227 / J2315 / CF5610)	BCAL2641	carboxy-lyase activity [GO:0016831];cellular amino acid metabolic process [GO:0006520];cytoplasm [GO:0005737]	cellular amino acid metabolic process [GO:0006520]	carboxy-lyase activity [GO:0016831]	cytoplasm [GO:0005737]							58	58	54	56	54	58	50	47	51	55	57	50	51	56
28.2077	28.2032	28.3193	28.1388	28.0635	28.0943	28.1116	28.0392	28.1507	28.2675	28.1977	28.3105	28.059	28.1631	27.7169	27.9418	28.1041	28.3881	28.2326	28.551	28.1797	28.2438	28.3579	28.1768	Burkholderia cenocepacia (strain ATCC BAA-245 / DSM 16553 / LMG 16656 / NCTC 13227 / J2315 / CF5610)	BCAL2644	ATPase activity [GO:0016887];iron-sulfur cluster binding [GO:0051536];metal ion binding [GO:0046872];ATP binding [GO:0005524]		ATP binding [GO:0005524];iron-sulfur cluster binding [GO:0051536];metal ion binding [GO:0046872];ATPase activity [GO:0016887]								10	8	13	9	9	12	6	7	7	11	10	9	8	12
26.3109	26.4887	26.3507	26.342	26.0119	26.594	26.4092	26.2044	26.3786	26.3825	26.5031	26.3776	26.1654	26.2137	25.2604	26.0194	25.7359	25.7391	26.0391	26.2674	26.416	26.1661	26.6528	26.6704	Burkholderia cenocepacia (strain ATCC BAA-245 / DSM 16553 / LMG 16656 / NCTC 13227 / J2315 / CF5610)	BCAL2647	integral component of membrane [GO:0016021]			integral component of membrane [GO:0016021]							9	7	7	8	7	6	7	7	3	7	4	6	5	9
NaN	28.8946	28.6988	NaN	28.7059	28.1586	NaN	NaN	30.8419	28.3607	NaN	30.6225	NaN	29.6799	28.3392	29.8902	30.3251	28.6254	28.8276	NaN	NaN	28.2034	28.5183	29.4786	Burkholderia cenocepacia (strain ATCC BAA-245 / DSM 16553 / LMG 16656 / NCTC 13227 / J2315 / CF5610)	BCAL2648	outer membrane [GO:0019867]			outer membrane [GO:0019867]							2	4	3	2	3	2	0	0	5	3	3	5	2	2
26.4718	26.109	25.8791	25.5062	26.3242	26.1231	25.9728	25.7682	25.9731	26.1528	26.3825	25.9326	25.9503	25.79	26.2258	26.0463	26.4286	26.2273	26.0777	25.8764	26.2196	26.1656	26.253	26.1685	Burkholderia cenocepacia (strain ATCC BAA-245 / DSM 16553 / LMG 16656 / NCTC 13227 / J2315 / CF5610)	BCAL2650	cell cycle [GO:0007049];cell division [GO:0051301];chromosome segregation [GO:0007059];cytoplasm [GO:0005737]	cell division [GO:0051301];chromosome segregation [GO:0007059];cell cycle [GO:0007049]		cytoplasm [GO:0005737]							1	6	3	2	3	2	4	1	0	2	5	2	5	4
24.3378	NaN	24.2575	23.0621	NaN	24.6559	24.6111	24.6215	24.656	24.7304	24.168	NaN	NaN	23.9776	NaN	NaN	NaN	NaN	NaN	23.8667	NaN	NaN	24.144	25.0903	Burkholderia cenocepacia (strain ATCC BAA-245 / DSM 16553 / LMG 16656 / NCTC 13227 / J2315 / CF5610)	BCAL2656	cobalamin biosynthetic process [GO:0009236];glutamine metabolic process [GO:0006541];cobalamin-transporting ATPase activity [GO:0015420]	glutamine metabolic process [GO:0006541];cobalamin biosynthetic process [GO:0009236]	cobalamin-transporting ATPase activity [GO:0015420]								1	1	2	2	0	4	4	2	2	1	0	3	2	4
NaN	NaN	NaN	NaN	NaN	NaN	NaN	NaN	NaN	NaN	NaN	NaN	NaN	25.3855	NaN	NaN	25.5716	NaN	25.4245	24.9853	25.9822	NaN	25.3023	NaN	Burkholderia cenocepacia (strain ATCC BAA-245 / DSM 16553 / LMG 16656 / NCTC 13227 / J2315 / CF5610)	BCAL2659	cobalamin biosynthetic process [GO:0009236];transaminase activity [GO:0008483];pyridoxal phosphate binding [GO:0030170]	cobalamin biosynthetic process [GO:0009236]	transaminase activity [GO:0008483];pyridoxal phosphate binding [GO:0030170]								2	2	2	1	2	2	2	3	1	1	2	2	2	4
27.8455	27.4208	27.4873	27.8275	27.7332	27.5794	27.5973	27.5287	27.2633	27.5902	27.6971	27.6783	27.4903	27.1958	27.8189	27.5154	27.4595	27.7814	27.6419	27.5426	27.5473	27.5147	27.5893	27.1639	Burkholderia cenocepacia (strain ATCC BAA-245 / DSM 16553 / LMG 16656 / NCTC 13227 / J2315 / CF5610)	BCAL2663	cobalamin biosynthetic process [GO:0009236];nicotinate-nucleotide-dimethylbenzimidazole phosphoribosyltransferase activity [GO:0008939];nucleoside biosynthetic process [GO:0009163];cobalamin-transporting ATPase activity [GO:0015420]	nucleoside biosynthetic process [GO:0009163];cobalamin biosynthetic process [GO:0009236]	nicotinate-nucleotide-dimethylbenzimidazole phosphoribosyltransferase activity [GO:0008939];cobalamin-transporting ATPase activity [GO:0015420]								7	7	6	4	8	6	5	6	7	9	8	7	7	7
27.7639	28.5117	28.8895	27.9658	27.4873	28.6492	28.1759	27.0711	27.8275	27.9342	27.9772	27.9415	28.5271	28.0568	28.2371	28.2189	27.5163	27.4957	NaN	NaN	27.523	27.9478	NaN	28.02	Burkholderia cenocepacia (strain ATCC BAA-245 / DSM 16553 / LMG 16656 / NCTC 13227 / J2315 / CF5610)	BCAL2666											4	7	9	5	5	9	4	4	3	3	3	5	4	5
29.8103	30.1538	30.2671	30.1719	29.5917	30.0991	30.1557	29.6273	28.8194	29.6317	30.0343	30.0012	30.3947	29.9839	30.3284	30.4737	29.9051	29.9215	29.5066	29.4739	29.3679	30.0745	28.9485	29.6701	Burkholderia cenocepacia (strain ATCC BAA-245 / DSM 16553 / LMG 16656 / NCTC 13227 / J2315 / CF5610)	BCAL2667	cell cycle [GO:0007049];cell division [GO:0051301];cytoplasm [GO:0005737]	cell division [GO:0051301];cell cycle [GO:0007049]		cytoplasm [GO:0005737]							4	7	13	8	6	4	8	6	5	8	5	6	12	8
26.6023	26.9556	26.8885	26.7899	26.6351	26.9544	26.7594	26.9524	26.9086	26.7764	26.6752	26.895	26.7279	26.7596	26.9014	26.7656	26.6124	26.6484	26.6619	26.5105	26.6488	26.6941	26.6162	26.9903	Burkholderia cenocepacia (strain ATCC BAA-245 / DSM 16553 / LMG 16656 / NCTC 13227 / J2315 / CF5610)	BCAL2668											3	10	9	8	5	6	7	10	11	5	7	11	6	7
31.4999	31.5669	31.4481	31.4399	31.5526	31.3253	31.4203	31.5922	31.4635	31.6455	31.3474	31.3699	31.3514	31.0765	31.1695	31.2424	30.7425	30.9199	31.2483	31.6482	31.6987	31.1938	31.7868	31.2973	Burkholderia cenocepacia (strain ATCC BAA-245 / DSM 16553 / LMG 16656 / NCTC 13227 / J2315 / CF5610)	BCAL2669											12	12	15	12	14	9	9	15	9	11	10	8	8	9
26.2262	25.6482	NaN	25.584	NaN	26.0238	26.2283	26.5595	NaN	NaN	26.0647	25.9987	NaN	25.2375	24.5946	24.9325	NaN	24.691	26.3238	NaN	26.9231	24.7977	26.8828	27.0062	Burkholderia cenocepacia (strain ATCC BAA-245 / DSM 16553 / LMG 16656 / NCTC 13227 / J2315 / CF5610)	BCAL2677	transmembrane transport [GO:0055085];ATP-binding cassette (ABC) transporter complex [GO:0043190]	transmembrane transport [GO:0055085]		ATP-binding cassette (ABC) transporter complex [GO:0043190]							4	3	2	4	3	3	3	2	2	3	3	4	2	2
NaN	NaN	NaN	NaN	NaN	NaN	NaN	NaN	NaN	NaN	NaN	NaN	NaN	27.8968	NaN	27.6622	NaN	27.1666	27.619	27.1657	NaN	27.4715	27.8747	NaN	Burkholderia cenocepacia (strain ATCC BAA-245 / DSM 16553 / LMG 16656 / NCTC 13227 / J2315 / CF5610)	BCAL2678	transmembrane transport [GO:0055085];ATP-binding cassette (ABC) transporter complex [GO:0043190]	transmembrane transport [GO:0055085]		ATP-binding cassette (ABC) transporter complex [GO:0043190]	+	ogcAB_no_rha_ogcAB_rha					2	0	0	0	0	0	0	0	1	0	1	0	0	0
NaN	24.6498	NaN	25.2264	NaN	25.1567	24.8921	25.5333	24.9688	25.5691	25.1733	24.8455	NaN	NaN	NaN	23.9659	NaN	24.8934	25.9772	25.6864	26.0314	NaN	25.8976	NaN	Burkholderia cenocepacia (strain ATCC BAA-245 / DSM 16553 / LMG 16656 / NCTC 13227 / J2315 / CF5610)	BCAL0531	integral component of membrane [GO:0016021]			integral component of membrane [GO:0016021]							1	2	2	2	2	2	3	2	2	2	1	3	1	0
32.7659	32.6856	32.9398	32.5634	32.9895	33.0771	32.6603	32.977	32.7933	32.9498	32.8128	32.9697	32.8212	33.1692	32.8486	33.0329	33.04	32.5918	32.81	32.6729	32.8561	32.9091	32.8346	32.9094	Burkholderia cenocepacia (strain ATCC BAA-245 / DSM 16553 / LMG 16656 / NCTC 13227 / J2315 / CF5610)	BCAL0536	ferredoxin-NADP+ reductase activity [GO:0004324]		ferredoxin-NADP+ reductase activity [GO:0004324]								29	27	27	30	28	22	27	27	29	30	36	27	26	31
[truncated: 1,544 more rows]
[truncated: 36 more columns]

## Sheet: Imputed
20221223_NSco_5587_LJ_Set2_ogcAB_expression_Sample1 MaxLFQ Intensity	20221223_NSco_5587_LJ_Set2_ogcAB_expression_Sample2 MaxLFQ Intensity	20221223_NSco_5587_LJ_Set2_ogcAB_expression_Sample3 MaxLFQ Intensity	20221223_NSco_5587_LJ_Set2_ogcAB_expression_Sample4 MaxLFQ Intensity	20221223_NSco_5587_LJ_Set2_ogcAB_expression_Sample5 MaxLFQ Intensity	20221223_NSco_5587_LJ_Set2_ogcAB_expression_Sample6 MaxLFQ Intensity	20221223_NSco_5587_LJ_Set2_ogcAB_expression_Sample7 MaxLFQ Intensity	20221223_NSco_5587_LJ_Set2_ogcAB_expression_Sample8 MaxLFQ Intensity	20221223_NSco_5587_LJ_Set2_ogcAB_expression_Sample9 MaxLFQ Intensity	20221223_NSco_5587_LJ_Set2_ogcAB_expression_Sample10 MaxLFQ Intensity	20221223_NSco_5587_LJ_Set2_ogcAB_expression_Sample11 MaxLFQ Intensity	20221223_NSco_5587_LJ_Set2_ogcAB_expression_Sample12 MaxLFQ Intensity	20221223_NSco_5587_LJ_Set2_ogcAB_expression_Sample13 MaxLFQ Intensity	20221223_NSco_5587_LJ_Set2_ogcAB_expression_Sample14 MaxLFQ Intensity	20221223_NSco_5587_LJ_Set2_ogcAB_expression_Sample15 MaxLFQ Intensity	20221223_NSco_5587_LJ_Set2_ogcAB_expression_Sample16 MaxLFQ Intensity	20221223_NSco_5587_LJ_Set2_ogcAB_expression_Sample17 MaxLFQ Intensity	20221223_NSco_5587_LJ_Set2_ogcAB_expression_Sample18 MaxLFQ Intensity	20221223_NSco_5587_LJ_Set2_ogcAB_expression_Sample19 MaxLFQ Intensity	20221223_NSco_5587_LJ_Set2_ogcAB_expression_Sample20 MaxLFQ Intensity	20221223_NSco_5587_LJ_Set2_ogcAB_expression_Sample21 MaxLFQ Intensity	20221223_NSco_5587_LJ_Set2_ogcAB_expression_Sample22 MaxLFQ Intensity	20221223_NSco_5587_LJ_Set2_ogcAB_expression_Sample23 MaxLFQ Intensity	20221223_NSco_5587_LJ_Set2_ogcAB_expression_Sample24 MaxLFQ Intensity	C: Organism	C: Gene_name_J2315_assignment	C: Gene ontology (GO)	C: Gene ontology (biological process)	C: Gene ontology (molecular function)	C: Gene ontology (cellular component)	C: Student's T-test Significant ogcAB_no_rha_ogcAB_rhaogcAB_ttest	C: Student's T-test significant	C: Student's T-test Significant ogcAB_Alt_no_rha_ogcAB_Alt_rhaogcAB_alt_ttest	C: Student's T-test significant_	C: Student's T-test Significant empty_no_rha_empty_rhaempty_ttest	C: Student's T-test significant__	N: 20221223_NSco_5587_LJ_Set2_ogcAB_expression_Sample1 Spectral Count	N: 20221223_NSco_5587_LJ_Set2_ogcAB_expression_Sample2 Spectral Count	N: 20221223_NSco_5587_LJ_Set2_ogcAB_expression_Sample3 Spectral Count	N: 20221223_NSco_5587_LJ_Set2_ogcAB_expression_Sample4 Spectral Count	N: 20221223_NSco_5587_LJ_Set2_ogcAB_expression_Sample5 Spectral Count	N: 20221223_NSco_5587_LJ_Set2_ogcAB_expression_Sample6 Spectral Count	N: 20221223_NSco_5587_LJ_Set2_ogcAB_expression_Sample7 Spectral Count	N: 20221223_NSco_5587_LJ_Set2_ogcAB_expression_Sample8 Spectral Count	N: 20221223_NSco_5587_LJ_Set2_ogcAB_expression_Sample9 Spectral Count	N: 20221223_NSco_5587_LJ_Set2_ogcAB_expression_Sample10 Spectral Count	N: 20221223_NSco_5587_LJ_Set2_ogcAB_expression_Sample11 Spectral Count	N: 20221223_NSco_5587_LJ_Set2_ogcAB_expression_Sample12 Spectral Count	N: 20221223_NSco_5587_LJ_Set2_ogcAB_expression_Sample13 Spectral Count	N: 20221223_NSco_5587_LJ_Set2_ogcAB_expression_Sample14 Spectral Count
[truncated: 2,241 more rows]
[truncated: 36 more columns]
