# Supplementary material for: The late-stage steps of Burkholderia cenocepacia protein O-linked glycan biosynthesis are conditionally essential
Source: J Biol Chem. 2025 Apr 24;301(6):108515. doi: 10.1016/j.jbc.2025.108515 (PMC12152626; doi:10.1016/j.jbc.2025.108515)
Supplement: Table S19 [file mmc15.xlsx]

## Sheet: Imputed
20220811_NSco-4759_delta_ogcB_empty_B1 MaxLFQ Intensity	20220811_NSco-4759_delta_ogcB_empty_B2 MaxLFQ Intensity	20220811_NSco-4759_delta_ogcB_empty_B3 MaxLFQ Intensity	20220811_NSco-4759_delta_ogcB_empty_B4 MaxLFQ Intensity	20220811_NSco-4759_delta_ogcB_ogcB_B1 MaxLFQ Intensity	20220811_NSco-4759_delta_ogcB_ogcB_B2 MaxLFQ Intensity	20220811_NSco-4759_delta_ogcB_ogcB_B3 MaxLFQ Intensity	20220811_NSco-4759_delta_ogcB_ogcB_B4 MaxLFQ Intensity	C: Protein names	C: Gene names	C: Gene_name_J2315_assignment	C: Gene ontology (GO)	C: Student's T-test Significant empty_ogcBogcB_vs_empty	C: Student's T-test significant	N: Top Peptide Probability	N: Combined Total Peptides	N: Combined Spectral Count	N: Combined Unique Spectral Count	N: Combined Total Spectral Count	N: -Log Student's T-test p-value empty_ogcBogcB_vs_empty	N: Student's T-test q-value empty_ogcBogcB_vs_empty	N: Student's T-test Difference empty_ogcBogcB_vs_empty	N: Student's T-test Test statistic empty_ogcBogcB_vs_empty	T: Protein	T: Protein ID	T: Entry Name	T: Gene	T: Protein Length	T: Organism	T: Protein Existence	T: Description	T: Protein Probability
28.0263	26.9999	27.5773	26.9233	28.0461	27.9298	28.3389	28.2831							0.999	5	51	51	51	1.4887	0.102654	-0.767764	-0.601107	contam_sp|P00711|LALBA_BOVIN	P00711	LALBA_BOVIN	LALBA	142	Bos taurus	1:Experimental evidence at protein level	Alpha-lactalbumin	1
35.4523	35.3227	35.329	36.3805	36.2345	36.6696	36.8024	36.4183							0.999	14	3107	3087	3107	1.72822	0.0706033	-0.910052	-0.708344	contam_sp|P00761|TRYP_PIG	P00761	TRYP_PIG		231	Sus scrofa	1:Experimental evidence at protein level	Trypsin	1
27.4414	27.8969	26.8978	27.0227	28.5354	28.0786	28.1922	28.9055					+	empty_ogcB	0.999	9	117	117	117	2.04604	0.0403772	-1.11322	-0.860859	contam_sp|P02662|CASA1_BOVIN	P02662	CASA1_BOVIN	CSN1S1	214	Bos taurus	1:Experimental evidence at protein level	Alpha-S1-casein	1
26.9413	26.0945	26.4759	26.9801	27.5278	27.2832	27.2025	27.9197							0.999	7	100	100	100	1.75773	0.0778918	-0.860367	-0.680273	contam_sp|P02663|CASA2_BOVIN	P02663	CASA2_BOVIN	CSN1S2	222	Bos taurus	1:Experimental evidence at protein level	Alpha-S2-casein	1
24.2462	25.5871	24.8284	24.4074	26.5452	26.7536	26.3456	26.031					+	empty_ogcB	0.999	3	38	38	38	2.56893	0.00864906	-1.6516	-1.23554	contam_sp|P02666|CASB_BOVIN	P02666	CASB_BOVIN	CSN2	224	Bos taurus	1:Experimental evidence at protein level	Beta-casein	1
24.9962	25.3839	24.2887	25.5903	25.1017	25.5828	24.6707	26.008							0.999	4	13	13	13	-4.34294e-08	1	0	0	contam_sp|P02668|CASK_BOVIN	P02668	CASK_BOVIN	CSN3	190	Bos taurus	1:Experimental evidence at protein level	Kappa-casein	1
27.9824	27.2086	27.7002	27.6075	28.3305	27.9486	28.4373	28.616							0.999	18	95	86	95	1.79658	0.109699	-0.70841	-0.58388	contam_sp|P02769|ALBU_BOVIN	P02769	ALBU_BOVIN	ALB	607	Bos taurus	1:Experimental evidence at protein level	Serum albumin	1
27.7124	28.6666	28.6325	28.2225	28.6932	27.317	29.2003	29.1808							0.999	29	240	209	240	0.236027	0.421489	-0.2893	-0.193423	contam_sp|P04264|K2C1_HUMAN	P04264	K2C1_HUMAN	KRT1	644	Homo sapiens	1:Experimental evidence at protein level	Keratin, type II cytoskeletal 1	1
25.5879	25.2885	25.1079	24.6759	25.6255	25.9783	26.4246	23.4506							0.999	3	15	15	15	0.110229	0.576946	-0.20473	-0.121337	contam_sp|P04745|AMY1_HUMAN	P04745	AMY1_HUMAN	AMY1A	511	Homo sapiens	1:Experimental evidence at protein level	Alpha-amylase 1	0.9946
26.6736	28.0832	27.6796	27.8357	27.4629	26.6057	27.4147	28.2409							0.999	25	172	152	172	0.11143	0.656863	0.136981	0.0941229	contam_sp|P13645|K1C10_HUMAN	P13645	K1C10_HUMAN	KRT10	584	Homo sapiens	1:Experimental evidence at protein level	Keratin, type I cytoskeletal 10	1
26.8307	27.6955	26.6915	27.339	27.1446	25.9126	28.04	28.1321							0.999	20	171	171	171	0.110059	0.615101	-0.168134	-0.107419	contam_sp|P35527|K1C9_HUMAN	P35527	K1C9_HUMAN	KRT9	623	Homo sapiens	1:Experimental evidence at protein level	Keratin, type I cytoskeletal 9	1
25.1281	25.5311	25.26	26.4563	25.3728	25.1639	26.2129	26.01							0.999	15	53	53	84	0.0894089	0.738864	-0.0960197	-0.0690569	contam_sp|P35908|K22E_HUMAN	P35908	K22E_HUMAN	KRT2	639	Homo sapiens	1:Experimental evidence at protein level	Keratin, type II cytoskeletal 2 epidermal	1
25.821	25.5044	24.647	25.4463	25.8957	25.6838	25.3549	25.5331							0.999	1	21	21	21	-4.34294e-08	1	0	0	contam_sp|P62979|RS27A_HUMAN	P62979	RS27A_HUMAN	RPS27A	156	Homo sapiens	1:Experimental evidence at protein level	Ubiquitin-40S ribosomal protein S27a	0.9732
29.9429	30.1364	30.1594	29.8952	30.0235	30.1973	30.3133	29.9716	Putative glutamate--cysteine ligase 2 (EC 6.3.2.2) (Gamma-glutamylcysteine synthetase 2) (GCS 2) (Gamma-GCS 2)	BceJ2315_00010 BCAL0002	BCAL0002	cellular modified amino acid biosynthetic process [GO:0042398];glutamate-cysteine ligase activity [GO:0004357];ATP binding [GO:0005524]			0.999	23	316	316	316	0.394463	0.687981	-0.0929718	-0.0842594	sp|B4E558|GCS2_BURCJ	B4E558	GCS2_BURCJ	BceJ2315_00010	371	Burkholderia cenocepacia (strain ATCC BAA-245 / DSM 16553 / LMG 16656 / NCTC 13227 / J2315 / CF5610)	3:Protein inferred from homology	Putative glutamate--cysteine ligase 2	1
33.0303	32.74	32.6603	32.4512	32.5401	32.7768	32.7637	32.7394	Putative pterin-4-alpha-carbinolamine dehydratase (PHS) (EC 4.2.1.96) (4-alpha-hydroxy-tetrahydropterin dehydratase) (Pterin carbinolamine dehydratase) (PCD)	BceJ2315_00090 BCAL0009	BCAL0009	tetrahydrobiopterin biosynthetic process [GO:0006729];4-alpha-hydroxytetrahydrobiopterin dehydratase activity [GO:0008124]			0.999	9	493	493	493	0.0406243	0.94631	0.0154533	0.01365	sp|B4E566|PHS_BURCJ	B4E566	PHS_BURCJ	BceJ2315_00090	102	Burkholderia cenocepacia (strain ATCC BAA-245 / DSM 16553 / LMG 16656 / NCTC 13227 / J2315 / CF5610)	3:Protein inferred from homology	Putative pterin-4-alpha-carbinolamine dehydratase	1
28.5998	29.3252	29.34	28.5051	28.7756	28.2175	28.4303	28.5562	tRNA uridine 5-carboxymethylaminomethyl modification enzyme MnmG (Glucose-inhibited division protein A)	mnmG gidA BceJ2315_00240 BCAL0024	BCAL0024	flavin adenine dinucleotide binding [GO:0050660];oxidoreductase activity [GO:0016491];tRNA wobble uridine modification [GO:0002098];cytoplasm [GO:0005737]			0.999	15	204	204	204	0.889273	0.237721	0.447617	0.356824	sp|B4E581|MNMG_BURCJ	B4E581	MNMG_BURCJ	mnmG	656	Burkholderia cenocepacia (strain ATCC BAA-245 / DSM 16553 / LMG 16656 / NCTC 13227 / J2315 / CF5610)	3:Protein inferred from homology	tRNA uridine 5-carboxymethylaminomethyl modification enzyme MnmG	1
25.2286	26.4488	24.8272	24.8179	26.1236	26.6911	25.6894	26.3195	Ribosomal RNA small subunit methyltransferase G (EC 2.1.1.170) (16S rRNA 7-methylguanosine methyltransferase) (16S rRNA m7G methyltransferase)	rsmG BceJ2315_00250 BCAL0025	BCAL0025	rRNA methyltransferase activity [GO:0008649];cytoplasm [GO:0005737]			0.999	4	24	24	24	1.0341	0.100655	-0.875304	-0.608827	sp|B4E582|RSMG_BURCJ	B4E582	RSMG_BURCJ	rsmG	228	Burkholderia cenocepacia (strain ATCC BAA-245 / DSM 16553 / LMG 16656 / NCTC 13227 / J2315 / CF5610)	3:Protein inferred from homology	Ribosomal RNA small subunit methyltransferase G	1
30.6601	30.1589	29.932	30.2038	29.3856	30.0296	29.8435	29.8545	50S ribosomal protein L11	rplK BceJ2315_02250 BCAL0222	BCAL0222	rRNA binding [GO:0019843];structural constituent of ribosome [GO:0003735];translation [GO:0006412];ribosome [GO:0005840]			0.999	8	195	195	195	1.17839	0.2194	0.460347	0.381879	sp|B4E5A8|RL11_BURCJ	B4E5A8	RL11_BURCJ	rplK	143	Burkholderia cenocepacia (strain ATCC BAA-245 / DSM 16553 / LMG 16656 / NCTC 13227 / J2315 / CF5610)	3:Protein inferred from homology	50S ribosomal protein L11	1
30.8997	30.9089	30.7325	30.9624	30.5609	30.9511	30.5619	30.6736	50S ribosomal protein L1	rplA BceJ2315_02260 BCAL0223	BCAL0223	regulation of translation [GO:0006417];rRNA binding [GO:0019843];structural constituent of ribosome [GO:0003735];translation [GO:0006412];tRNA binding [GO:0000049];large ribosomal subunit [GO:0015934]			0.999	21	370	370	370	0.918547	0.459869	0.189014	0.171123	sp|B4E5A9|RL1_BURCJ	B4E5A9	RL1_BURCJ	rplA	232	Burkholderia cenocepacia (strain ATCC BAA-245 / DSM 16553 / LMG 16656 / NCTC 13227 / J2315 / CF5610)	3:Protein inferred from homology	50S ribosomal protein L1	1
30.8283	31.0942	30.9485	30.784	30.6507	30.7703	30.5316	30.4188	50S ribosomal protein L10	rplJ BceJ2315_02270 BCAL0224	BCAL0224	ribosome biogenesis [GO:0042254];rRNA binding [GO:0019843];ribosome [GO:0005840]			0.999	16	356	356	356	1.68748	0.297088	0.320874	0.290968	sp|B4E5B0|RL10_BURCJ	B4E5B0	RL10_BURCJ	rplJ	165	Burkholderia cenocepacia (strain ATCC BAA-245 / DSM 16553 / LMG 16656 / NCTC 13227 / J2315 / CF5610)	3:Protein inferred from homology	50S ribosomal protein L10	1
34.0118	34.4066	33.4674	33.9106	33.3251	33.4955	32.9714	32.4029	50S ribosomal protein L7/L12	rplL BceJ2315_02280 BCAL0225	BCAL0225	structural constituent of ribosome [GO:0003735];translation [GO:0006412];ribosome [GO:0005840]			0.999	16	592	592	592	1.57108	0.0754742	0.900374	0.687829	sp|B4E5B1|RL7_BURCJ	B4E5B1	RL7_BURCJ	rplL	124	Burkholderia cenocepacia (strain ATCC BAA-245 / DSM 16553 / LMG 16656 / NCTC 13227 / J2315 / CF5610)	3:Protein inferred from homology	50S ribosomal protein L7/L12	1
32.6014	32.6721	32.5708	32.5024	32.5625	32.5456	32.4024	32.3698	DNA-directed RNA polymerase subunit beta (RNAP subunit beta) (EC 2.7.7.6) (RNA polymerase subunit beta) (Transcriptase subunit beta)	rpoB BceJ2315_02290 BCAL0226	BCAL0226	DNA-directed 5'-3' RNA polymerase activity [GO:0003899];ribonucleoside binding [GO:0032549];transcription, DNA-templated [GO:0006351]";"DNA binding [GO:0003677]			0.999	110	2821	2821	2821	0.992989	0.60784	0.116631	0.109989	sp|B4E5B2|RPOB_BURCJ	B4E5B2	RPOB_BURCJ	rpoB	1368	Burkholderia cenocepacia (strain ATCC BAA-245 / DSM 16553 / LMG 16656 / NCTC 13227 / J2315 / CF5610)	3:Protein inferred from homology	DNA-directed RNA polymerase subunit beta	1
33.0405	32.981	32.8226	32.9037	32.6745	32.8453	32.6765	32.8101	DNA-directed RNA polymerase subunit beta' (RNAP subunit beta') (EC 2.7.7.6) (RNA polymerase subunit beta') (Transcriptase subunit beta')	rpoC BceJ2315_02300 BCAL0227	BCAL0227	DNA-directed 5'-3' RNA polymerase activity [GO:0003899];transcription, DNA-templated [GO:0006351]";"DNA binding [GO:0003677]			0.999	113	3037	3037	3037	1.5366	0.453419	0.185351	0.174044	sp|B4E5B3|RPOC_BURCJ	B4E5B3	RPOC_BURCJ	rpoC	1413	Burkholderia cenocepacia (strain ATCC BAA-245 / DSM 16553 / LMG 16656 / NCTC 13227 / J2315 / CF5610)	3:Protein inferred from homology	DNA-directed RNA polymerase subunit beta'	1
31.7089	31.9666	30.7847	31.0925	31.7541	31.641	31.3846	32.0683	30S ribosomal protein S12	rpsL BceJ2315_02320 BCAL0229	BCAL0229	rRNA binding [GO:0019843];structural constituent of ribosome [GO:0003735];translation [GO:0006412];tRNA binding [GO:0000049];small ribosomal subunit [GO:0015935]			0.999	9	346	346	346	0.478926	0.34567	-0.323815	-0.247779	sp|B4E5B5|RS12_BURCJ	B4E5B5	RS12_BURCJ	rpsL	126	Burkholderia cenocepacia (strain ATCC BAA-245 / DSM 16553 / LMG 16656 / NCTC 13227 / J2315 / CF5610)	3:Protein inferred from homology	30S ribosomal protein S12	1
32.9144	32.7417	32.6071	32.8535	32.3353	32.5855	32.2741	32.6156	30S ribosomal protein S7	rpsG BceJ2315_02330 BCAL0230	BCAL0230	rRNA binding [GO:0019843];structural constituent of ribosome [GO:0003735];translation [GO:0006412];tRNA binding [GO:0000049];small ribosomal subunit [GO:0015935]			0.999	15	569	569	569	1.60477	0.294188	0.326533	0.294223	sp|B4E5B6|RS7_BURCJ	B4E5B6	RS7_BURCJ	rpsG	156	Burkholderia cenocepacia (strain ATCC BAA-245 / DSM 16553 / LMG 16656 / NCTC 13227 / J2315 / CF5610)	3:Protein inferred from homology	30S ribosomal protein S7	1
30.8307	29.9609	29.5157	30.5523	30.4434	30.6787	29.9722	30.6201	30S ribosomal protein S10	rpsJ BceJ2315_02360 BCAL0233	BCAL0233	RNA binding [GO:0003723];structural constituent of ribosome [GO:0003735];translation [GO:0006412];ribosome [GO:0005840]			0.999	12	184	184	184	0.261132	0.482395	-0.213725	-0.159983	sp|B4E5B9|RS10_BURCJ	B4E5B9	RS10_BURCJ	rpsJ	103	Burkholderia cenocepacia (strain ATCC BAA-245 / DSM 16553 / LMG 16656 / NCTC 13227 / J2315 / CF5610)	3:Protein inferred from homology	30S ribosomal protein S10	1
32.6162	32.4996	32.3908	32.3299	31.8006	32.2184	31.6724	31.9033	50S ribosomal protein L3	rplC BceJ2315_02370 BCAL0234	BCAL0234	rRNA binding [GO:0019843];structural constituent of ribosome [GO:0003735];translation [GO:0006412];ribosome [GO:0005840]			0.999	17	396	396	396	2.25926	0.150465	0.560473	0.494889	sp|B4E5C0|RL3_BURCJ	B4E5C0	RL3_BURCJ	rplC	216	Burkholderia cenocepacia (strain ATCC BAA-245 / DSM 16553 / LMG 16656 / NCTC 13227 / J2315 / CF5610)	3:Protein inferred from homology	50S ribosomal protein L3	1
33.7575	33.5288	33.0752	33.6018	33.2566	33.2755	33.0695	33.3308	50S ribosomal protein L4	rplD BceJ2315_02380 BCAL0235	BCAL0235	rRNA binding [GO:0019843];structural constituent of ribosome [GO:0003735];translation [GO:0006412];ribosome [GO:0005840]			0.999	18	508	508	508	0.817892	0.373456	0.257702	0.222709	sp|B4E5C1|RL4_BURCJ	B4E5C1	RL4_BURCJ	rplD	206	Burkholderia cenocepacia (strain ATCC BAA-245 / DSM 16553 / LMG 16656 / NCTC 13227 / J2315 / CF5610)	3:Protein inferred from homology	50S ribosomal protein L4	1
32.6535	32.2921	31.8836	31.9394	31.741	32.0717	31.7198	32.0906	50S ribosomal protein L23	rplW BceJ2315_02390 BCAL0236	BCAL0236	rRNA binding [GO:0019843];structural constituent of ribosome [GO:0003735];translation [GO:0006412];ribosome [GO:0005840]			0.999	9	262	262	262	0.673106	0.35729	0.286409	0.237643	sp|B4E5C2|RL23_BURCJ	B4E5C2	RL23_BURCJ	rplW	104	Burkholderia cenocepacia (strain ATCC BAA-245 / DSM 16553 / LMG 16656 / NCTC 13227 / J2315 / CF5610)	3:Protein inferred from homology	50S ribosomal protein L23	1
31.9718	32.2068	32.2696	32.2538	31.6976	31.927	31.7751	32.1076	50S ribosomal protein L2	rplB BceJ2315_02400 BCAL0237	BCAL0237	rRNA binding [GO:0019843];structural constituent of ribosome [GO:0003735];transferase activity [GO:0016740];translation [GO:0006412];large ribosomal subunit [GO:0015934]			0.999	20	844	844	844	1.40375	0.320216	0.298662	0.268124	sp|B4E5C3|RL2_BURCJ	B4E5C3	RL2_BURCJ	rplB	275	Burkholderia cenocepacia (strain ATCC BAA-245 / DSM 16553 / LMG 16656 / NCTC 13227 / J2315 / CF5610)	3:Protein inferred from homology	50S ribosomal protein L2	1
33.907	34.0375	34.0374	33.6145	33.5383	33.1032	33.2678	33.2896	30S ribosomal protein S19	rpsS BceJ2315_02410 BCAL0238	BCAL0238	rRNA binding [GO:0019843];structural constituent of ribosome [GO:0003735];translation [GO:0006412];small ribosomal subunit [GO:0015935]			0.999	11	486	486	486	2.37168	0.136496	0.59938	0.528475	sp|B4E5C4|RS19_BURCJ	B4E5C4	RS19_BURCJ	rpsS	91	Burkholderia cenocepacia (strain ATCC BAA-245 / DSM 16553 / LMG 16656 / NCTC 13227 / J2315 / CF5610)	3:Protein inferred from homology	30S ribosomal protein S19	1
32.0133	31.6874	31.8115	31.4651	31.1581	31.4158	31.4001	31.4396	50S ribosomal protein L22	rplV BceJ2315_02420 BCAL0239	BCAL0239	rRNA binding [GO:0019843];structural constituent of ribosome [GO:0003735];translation [GO:0006412];large ribosomal subunit [GO:0015934]			0.999	10	226	226	226	1.59533	0.246843	0.390885	0.345243	sp|B4E5C5|RL22_BURCJ	B4E5C5	RL22_BURCJ	rplV	109	Burkholderia cenocepacia (strain ATCC BAA-245 / DSM 16553 / LMG 16656 / NCTC 13227 / J2315 / CF5610)	3:Protein inferred from homology	50S ribosomal protein L22	1
33.7265	34.0453	33.76	33.5802	33.4592	33.5968	33.4437	33.4448	30S ribosomal protein S3	rpsC BceJ2315_02430 BCAL0240	BCAL0240	rRNA binding [GO:0019843];structural constituent of ribosome [GO:0003735];translation [GO:0006412];small ribosomal subunit [GO:0015935]			0.999	24	840	840	840	1.50877	0.32601	0.291903	0.264382	sp|B4E5C6|RS3_BURCJ	B4E5C6	RS3_BURCJ	rpsC	266	Burkholderia cenocepacia (strain ATCC BAA-245 / DSM 16553 / LMG 16656 / NCTC 13227 / J2315 / CF5610)	3:Protein inferred from homology	30S ribosomal protein S3	1
30.5695	30.6238	30.2165	30.3623	29.7903	30.3789	29.7959	29.8994	50S ribosomal protein L16	rplP BceJ2315_02440 BCAL0241	BCAL0241	rRNA binding [GO:0019843];structural constituent of ribosome [GO:0003735];translation [GO:0006412];tRNA binding [GO:0000049];ribosome [GO:0005840]			0.999	9	178	178	178	1.52234	0.203761	0.476918	0.408096	sp|B4E5C7|RL16_BURCJ	B4E5C7	RL16_BURCJ	rplP	138	Burkholderia cenocepacia (strain ATCC BAA-245 / DSM 16553 / LMG 16656 / NCTC 13227 / J2315 / CF5610)	3:Protein inferred from homology	50S ribosomal protein L16	1
30.6137	29.813	30.1723	30.1816	29.9472	30.2141	29.6863	30.1484	50S ribosomal protein L29	rpmC BceJ2315_02450 BCAL0242	BCAL0242	structural constituent of ribosome [GO:0003735];translation [GO:0006412];ribosome [GO:0005840]			0.999	11	248	248	248	0.432205	0.475608	0.196163	0.163157	sp|B4E5C8|RL29_BURCJ	B4E5C8	RL29_BURCJ	rpmC	64	Burkholderia cenocepacia (strain ATCC BAA-245 / DSM 16553 / LMG 16656 / NCTC 13227 / J2315 / CF5610)	3:Protein inferred from homology	50S ribosomal protein L29	1
32.8304	32.8291	32.6364	31.9725	32.3289	32.2327	32.272	32.3511	30S ribosomal protein S17	rpsQ BceJ2315_02460 BCAL0243	BCAL0243	rRNA binding [GO:0019843];structural constituent of ribosome [GO:0003735];translation [GO:0006412];ribosome [GO:0005840]			0.999	8	444	444	444	0.629317	0.371581	0.270919	0.224799	sp|B4E5C9|RS17_BURCJ	B4E5C9	RS17_BURCJ	rpsQ	90	Burkholderia cenocepacia (strain ATCC BAA-245 / DSM 16553 / LMG 16656 / NCTC 13227 / J2315 / CF5610)	3:Protein inferred from homology	30S ribosomal protein S17	1
32.8515	32.3504	32.314	32.2988	32.0549	31.8591	31.8722	31.7855	50S ribosomal protein L14	rplN BceJ2315_02470 BCAL0244	BCAL0244	rRNA binding [GO:0019843];structural constituent of ribosome [GO:0003735];translation [GO:0006412];large ribosomal subunit [GO:0015934]			0.999	14	368	368	368	2.08321	0.153168	0.560743	0.489793	sp|B4E5D0|RL14_BURCJ	B4E5D0	RL14_BURCJ	rplN	122	Burkholderia cenocepacia (strain ATCC BAA-245 / DSM 16553 / LMG 16656 / NCTC 13227 / J2315 / CF5610)	3:Protein inferred from homology	50S ribosomal protein L14	1
32.0141	31.9243	31.6367	32.6026	31.5763	31.3809	31.9368	32.1511	50S ribosomal protein L24	rplX BceJ2315_02480 BCAL0245	BCAL0245	rRNA binding [GO:0019843];structural constituent of ribosome [GO:0003735];translation [GO:0006412];ribosome [GO:0005840]			0.999	13	357	357	357	0.482118	0.373205	0.283167	0.223514	sp|B4E5D1|RL24_BURCJ	B4E5D1	RL24_BURCJ	rplX	102	Burkholderia cenocepacia (strain ATCC BAA-245 / DSM 16553 / LMG 16656 / NCTC 13227 / J2315 / CF5610)	3:Protein inferred from homology	50S ribosomal protein L24	1
32.2301	32.0347	31.8166	32.1879	31.6526	31.9348	31.7074	32.0687	50S ribosomal protein L5	rplE BceJ2315_02490 BCAL0246	BCAL0246	rRNA binding [GO:0019843];structural constituent of ribosome [GO:0003735];translation [GO:0006412];tRNA binding [GO:0000049];ribosome [GO:0005840]			0.999	25	650	650	650	0.83972	0.411548	0.226476	0.199524	sp|B4E5D2|RL5_BURCJ	B4E5D2	RL5_BURCJ	rplE	179	Burkholderia cenocepacia (strain ATCC BAA-245 / DSM 16553 / LMG 16656 / NCTC 13227 / J2315 / CF5610)	3:Protein inferred from homology	50S ribosomal protein L5	1
30.4898	29.9582	29.7867	29.7967	30.2272	30.2515	29.6793	30.3482	30S ribosomal protein S14	rpsN BceJ2315_02500 BCAL0247	BCAL0247	rRNA binding [GO:0019843];structural constituent of ribosome [GO:0003735];translation [GO:0006412];ribosome [GO:0005840]			0.999	10	104	104	104	0.210811	0.649066	-0.118717	-0.0969758	sp|B4E5D3|RS14_BURCJ	B4E5D3	RS14_BURCJ	rpsN	101	Burkholderia cenocepacia (strain ATCC BAA-245 / DSM 16553 / LMG 16656 / NCTC 13227 / J2315 / CF5610)	3:Protein inferred from homology	30S ribosomal protein S14	1
31.3351	31.5879	31.3067	31.636	31.19	31.4058	31.2508	31.688	30S ribosomal protein S8	rpsH BceJ2315_02510 BCAL0248	BCAL0248	rRNA binding [GO:0019843];structural constituent of ribosome [GO:0003735];translation [GO:0006412];ribosome [GO:0005840]			0.999	15	535	535	535	0.240015	0.727345	0.0827708	0.0726188	sp|B4E5D4|RS8_BURCJ	B4E5D4	RS8_BURCJ	rpsH	131	Burkholderia cenocepacia (strain ATCC BAA-245 / DSM 16553 / LMG 16656 / NCTC 13227 / J2315 / CF5610)	3:Protein inferred from homology	30S ribosomal protein S8	1
32.7864	32.7824	32.6142	32.4221	32.2949	32.2383	32.1389	32.3563	50S ribosomal protein L6	rplF BceJ2315_02520 BCAL0249	BCAL0249	rRNA binding [GO:0019843];structural constituent of ribosome [GO:0003735];translation [GO:0006412];ribosome [GO:0005840]			0.999	18	735	735	735	2.1614	0.236738	0.394199	0.35906	sp|B4E5D5|RL6_BURCJ	B4E5D5	RL6_BURCJ	rplF	176	Burkholderia cenocepacia (strain ATCC BAA-245 / DSM 16553 / LMG 16656 / NCTC 13227 / J2315 / CF5610)	3:Protein inferred from homology	50S ribosomal protein L6	1
32.4387	31.7164	31.1962	31.6359	31.0195	31.4255	31.1769	31.4099	50S ribosomal protein L18	rplR BceJ2315_02530 BCAL0250	BCAL0250	rRNA binding [GO:0019843];structural constituent of ribosome [GO:0003735];translation [GO:0006412];ribosome [GO:0005840]			0.999	10	193	193	193	0.899037	0.219177	0.488832	0.383298	sp|B4E5D6|RL18_BURCJ	B4E5D6	RL18_BURCJ	rplR	121	Burkholderia cenocepacia (strain ATCC BAA-245 / DSM 16553 / LMG 16656 / NCTC 13227 / J2315 / CF5610)	3:Protein inferred from homology	50S ribosomal protein L18	1
32.7314	32.9886	33.3263	33.1052	33.1347	33.0966	32.7924	33.2902	30S ribosomal protein S5	rpsE BceJ2315_02540 BCAL0251	BCAL0251	rRNA binding [GO:0019843];structural constituent of ribosome [GO:0003735];translation [GO:0006412];small ribosomal subunit [GO:0015935]			0.999	19	651	651	651	0.0913136	0.863778	-0.0405779	-0.0349259	sp|B4E5D7|RS5_BURCJ	B4E5D7	RS5_BURCJ	rpsE	172	Burkholderia cenocepacia (strain ATCC BAA-245 / DSM 16553 / LMG 16656 / NCTC 13227 / J2315 / CF5610)	3:Protein inferred from homology	30S ribosomal protein S5	1
24.8263	30.7533	30.591	29.8696	30.4454	30.8065	29.9473	30.2085	50S ribosomal protein L30	rpmD BceJ2315_02550 BCAL0252	BCAL0252	structural constituent of ribosome [GO:0003735];translation [GO:0006412];large ribosomal subunit [GO:0015934]			0.999	3	81	81	81	0.419079	0.121998	-1.34188	-0.554607	sp|B4E5D8|RL30_BURCJ	B4E5D8	RL30_BURCJ	rpmD	60	Burkholderia cenocepacia (strain ATCC BAA-245 / DSM 16553 / LMG 16656 / NCTC 13227 / J2315 / CF5610)	3:Protein inferred from homology	50S ribosomal protein L30	1
31.5649	31.2803	31.4314	31.5577	31.2572	31.2285	31.1511	31.3438	50S ribosomal protein L15	rplO BceJ2315_02560 BCAL0253	BCAL0253	rRNA binding [GO:0019843];structural constituent of ribosome [GO:0003735];translation [GO:0006412];large ribosomal subunit [GO:0015934]			0.999	12	353	353	353	1.47343	0.413967	0.213431	0.198021	sp|B4E5D9|RL15_BURCJ	B4E5D9	RL15_BURCJ	rplO	144	Burkholderia cenocepacia (strain ATCC BAA-245 / DSM 16553 / LMG 16656 / NCTC 13227 / J2315 / CF5610)	3:Protein inferred from homology	50S ribosomal protein L15	1
31.343	31.1435	31.3094	31.0044	30.7255	30.8778	30.7022	30.6492	30S ribosomal protein S13	rpsM BceJ2315_02600 BCAL0257	BCAL0257	rRNA binding [GO:0019843];structural constituent of ribosome [GO:0003735];translation [GO:0006412];tRNA binding [GO:0000049];ribosome [GO:0005840]			0.999	17	282	282	282	2.60439	0.195306	0.461381	0.422304	sp|B4E5E3|RS13_BURCJ	B4E5E3	RS13_BURCJ	rpsM	121	Burkholderia cenocepacia (strain ATCC BAA-245 / DSM 16553 / LMG 16656 / NCTC 13227 / J2315 / CF5610)	3:Protein inferred from homology	30S ribosomal protein S13	1
33.5826	33.1787	32.9221	32.6777	32.6967	32.1596	32.455	32.1131	30S ribosomal protein S11	rpsK BceJ2315_02610 BCAL0258	BCAL0258	rRNA binding [GO:0019843];structural constituent of ribosome [GO:0003735];translation [GO:0006412];ribosome [GO:0005840]			0.999	10	266	266	266	1.67662	0.105896	0.734182	0.593681	sp|B4E5E4|RS11_BURCJ	B4E5E4	RS11_BURCJ	rpsK	133	Burkholderia cenocepacia (strain ATCC BAA-245 / DSM 16553 / LMG 16656 / NCTC 13227 / J2315 / CF5610)	3:Protein inferred from homology	30S ribosomal protein S11	1
33.2105	33.284	33.2027	33.1794	32.7352	33.0699	32.7178	32.9136	30S ribosomal protein S4	rpsD BceJ2315_02620 BCAL0259	BCAL0259	rRNA binding [GO:0019843];structural constituent of ribosome [GO:0003735];translation [GO:0006412];small ribosomal subunit [GO:0015935]			0.999	20	505	505	505	2.23744	0.258109	0.360028	0.331502	sp|B4E5E5|RS4_BURCJ	B4E5E5	RS4_BURCJ	rpsD	207	Burkholderia cenocepacia (strain ATCC BAA-245 / DSM 16553 / LMG 16656 / NCTC 13227 / J2315 / CF5610)	3:Protein inferred from homology	30S ribosomal protein S4	1
33.3072	33.416	33.3307	33.1637	33.3965	33.2128	33.0147	33.3388	DNA-directed RNA polymerase subunit alpha (RNAP subunit alpha) (EC 2.7.7.6) (RNA polymerase subunit alpha) (Transcriptase subunit alpha)	rpoA BceJ2315_02630 BCAL0260	BCAL0260	DNA-directed 5'-3' RNA polymerase activity [GO:0003899];protein dimerization activity [GO:0046983];transcription, DNA-templated [GO:0006351]";"DNA binding [GO:0003677]			0.999	33	855	855	855	0.263253	0.779729	0.0637102	0.0579473	sp|B4E5E6|RPOA_BURCJ	B4E5E6	RPOA_BURCJ	rpoA	325	Burkholderia cenocepacia (strain ATCC BAA-245 / DSM 16553 / LMG 16656 / NCTC 13227 / J2315 / CF5610)	3:Protein inferred from homology	DNA-directed RNA polymerase subunit alpha	1
32.9608	32.5762	32.2562	32.9249	32.0752	32.4368	32.4018	32.4295	50S ribosomal protein L17	rplQ BceJ2315_02640 BCAL0261	BCAL0261	structural constituent of ribosome [GO:0003735];translation [GO:0006412];ribosome [GO:0005840]			0.999	8	369	369	369	0.935461	0.297862	0.343694	0.2895	sp|B4E5E7|RL17_BURCJ	B4E5E7	RL17_BURCJ	rplQ	131	Burkholderia cenocepacia (strain ATCC BAA-245 / DSM 16553 / LMG 16656 / NCTC 13227 / J2315 / CF5610)	3:Protein inferred from homology	50S ribosomal protein L17	1
29.4324	29.6001	29.25	29.2293	29.4293	29.0926	29.0308	29.0069	Ribosomal RNA large subunit methyltransferase E (EC 2.1.1.166) (23S rRNA Um2552 methyltransferase) (rRNA (uridine-2'-O-)-methyltransferase)	rlmE ftsJ rrmJ BceJ2315_12400 BCAL1266	BCAL1266	methyltransferase activity [GO:0008168];RNA methylation [GO:0001510];rRNA processing [GO:0006364];cytoplasm [GO:0005737]			0.999	9	181	181	181	0.9231	0.393951	0.238055	0.210458	sp|B4E5F3|RLME_BURCJ	B4E5F3	RLME_BURCJ	rlmE	220	Burkholderia cenocepacia (strain ATCC BAA-245 / DSM 16553 / LMG 16656 / NCTC 13227 / J2315 / CF5610)	3:Protein inferred from homology	Ribosomal RNA large subunit methyltransferase E	1
30.7598	30.3227	30.1213	30.0005	30.208	30.2581	30.2768	30.1945	Phosphoglucosamine mutase (EC 5.4.2.10)	glmM BceJ2315_12430 BCAL1269	BCAL1269	carbohydrate metabolic process [GO:0005975];phosphoglucosamine mutase activity [GO:0008966];magnesium ion binding [GO:0000287]			0.999	21	491	491	491	0.151963	0.782782	0.0667324	0.0571398	sp|B4E5F6|GLMM_BURCJ	B4E5F6	GLMM_BURCJ	glmM	451	Burkholderia cenocepacia (strain ATCC BAA-245 / DSM 16553 / LMG 16656 / NCTC 13227 / J2315 / CF5610)	3:Protein inferred from homology	Phosphoglucosamine mutase	1
26.2051	24.9563	25.8107	26.3881	25.4732	25.7337	24.9248	24.9933	NADH-quinone oxidoreductase subunit K (EC 1.6.5.11) (NADH dehydrogenase I subunit K) (NDH-1 subunit K)	nuoK BceJ2315_22940 BCAL2334	BCAL2334	ATP synthesis coupled electron transport [GO:0042773];oxidoreductase activity, acting on NAD(P)H [GO:0016651];plasma membrane [GO:0005886];quinone binding [GO:0048038];transport [GO:0006810]";"integral component of membrane [GO:0016021]			0.999	1	3	3	3	0.734105	0.204139	0.558807	0.407083	sp|B4E5L2|NUOK_BURCJ	B4E5L2	NUOK_BURCJ	nuoK	101	Burkholderia cenocepacia (strain ATCC BAA-245 / DSM 16553 / LMG 16656 / NCTC 13227 / J2315 / CF5610)	3:Protein inferred from homology	NADH-quinone oxidoreductase subunit K	0.9996
30.8071	30.7281	30.7332	30.8731	28.7429	28.6802	28.633	28.7064	NADH-quinone oxidoreductase subunit I (EC 1.6.5.11) (NADH dehydrogenase I subunit I) (NDH-1 subunit I)	nuoI BceJ2315_22960 BCAL2336	BCAL2336	4 iron, 4 sulfur cluster binding [GO:0051539];metal ion binding [GO:0046872];oxidoreductase activity, acting on NAD(P)H [GO:0016651];quinone binding [GO:0048038]";"plasma membrane [GO:0005886]	+	empty_ogcB	0.999	15	159	159	159	8.39697	0	2.09475	2.01144	sp|B4E5L4|NUOI_BURCJ	B4E5L4	NUOI_BURCJ	nuoI	162	Burkholderia cenocepacia (strain ATCC BAA-245 / DSM 16553 / LMG 16656 / NCTC 13227 / J2315 / CF5610)	3:Protein inferred from homology	NADH-quinone oxidoreductase subunit I	1
31.8088	31.7162	31.7645	31.3937	29.5738	29.6531	29.7954	29.5868	NADH-quinone oxidoreductase subunit D (EC 1.6.5.11) (NADH dehydrogenase I subunit D) (NDH-1 subunit D)	nuoD BceJ2315_23010 BCAL2341	BCAL2341	NAD binding [GO:0051287];oxidoreductase activity, acting on NAD(P)H [GO:0016651];quinone binding [GO:0048038];transport [GO:0006810]";"plasma membrane [GO:0005886]	+	empty_ogcB	0.999	30	628	628	628	5.84206	0.000617647	2.01851	1.8233	sp|B4E5L9|NUOD_BURCJ	B4E5L9	NUOD_BURCJ	nuoD	417	Burkholderia cenocepacia (strain ATCC BAA-245 / DSM 16553 / LMG 16656 / NCTC 13227 / J2315 / CF5610)	3:Protein inferred from homology	NADH-quinone oxidoreductase subunit D	1
30.9716	31.8581	31.5343	31.479	30.0322	29.7948	30.0539	30.0832	NADH-quinone oxidoreductase subunit C (EC 1.6.5.11) (NADH dehydrogenase I subunit C) (NDH-1 subunit C)	nuoC BceJ2315_23020 BCAL2342	BCAL2342	NADH dehydrogenase (ubiquinone) activity [GO:0008137];quinone binding [GO:0048038];transport [GO:0006810];plasma membrane [GO:0005886]	+	empty_ogcB	0.999	11	205	205	205	3.55078	0.00901493	1.46974	1.23009	sp|B4E5M0|NUOC_BURCJ	B4E5M0	NUOC_BURCJ	nuoC	200	Burkholderia cenocepacia (strain ATCC BAA-245 / DSM 16553 / LMG 16656 / NCTC 13227 / J2315 / CF5610)	3:Protein inferred from homology	NADH-quinone oxidoreductase subunit C	1
29.2965	29.5904	29.3998	29.094	28.0209	27.7099	28.1566	27.4985	NADH-quinone oxidoreductase subunit B (EC 1.6.5.11) (NADH dehydrogenase I subunit B) (NDH-1 subunit B)	nuoB BceJ2315_23030 BCAL2343	BCAL2343	4 iron, 4 sulfur cluster binding [GO:0051539];metal ion binding [GO:0046872];NADH dehydrogenase (ubiquinone) activity [GO:0008137];quinone binding [GO:0048038];transport [GO:0006810]";"plasma membrane [GO:0005886]	+	empty_ogcB	0.999	9	143	143	143	3.76919	0.00803226	1.49872	1.26858	sp|B4E5M1|NUOB_BURCJ	B4E5M1	NUOB_BURCJ	nuoB	159	Burkholderia cenocepacia (strain ATCC BAA-245 / DSM 16553 / LMG 16656 / NCTC 13227 / J2315 / CF5610)	3:Protein inferred from homology	NADH-quinone oxidoreductase subunit B	1
27.5649	25.2542	26.8236	26.3764	24.9104	24.2155	24.7253	25.2149	NADH-quinone oxidoreductase subunit A (EC 1.6.5.11) (NADH dehydrogenase I subunit A) (NDH-1 subunit A) (NUO1)	nuoA BceJ2315_23040 BCAL2344	BCAL2344	NADH dehydrogenase (ubiquinone) activity [GO:0008137];plasma membrane [GO:0005886];quinone binding [GO:0048038];transport [GO:0006810];integral component of membrane [GO:0016021]	+	empty_ogcB	0.999	3	15	15	15	1.78397	0.0133902	1.73825	1.13832	sp|B4E5M2|NUOA_BURCJ	B4E5M2	NUOA_BURCJ	nuoA	119	Burkholderia cenocepacia (strain ATCC BAA-245 / DSM 16553 / LMG 16656 / NCTC 13227 / J2315 / CF5610)	3:Protein inferred from homology	NADH-quinone oxidoreductase subunit A	1
31.6867	31.7621	31.6923	31.4843	31.4443	31.5926	31.3694	31.4678	Polyribonucleotide nucleotidyltransferase (EC 2.7.7.8) (Polynucleotide phosphorylase) (PNPase)	pnp BceJ2315_23080 BCAL2348	BCAL2348	3'-5'-exoribonuclease activity [GO:0000175];metal ion binding [GO:0046872];mRNA catabolic process [GO:0006402];polyribonucleotide nucleotidyltransferase activity [GO:0004654];RNA binding [GO:0003723];RNA processing [GO:0006396];cytoplasm [GO:0005737]			0.999	55	1179	1179	1179	1.32078	0.452658	0.187824	0.174603	sp|B4E5M6|PNP_BURCJ	B4E5M6	PNP_BURCJ	pnp	713	Burkholderia cenocepacia (strain ATCC BAA-245 / DSM 16553 / LMG 16656 / NCTC 13227 / J2315 / CF5610)	3:Protein inferred from homology	Polyribonucleotide nucleotidyltransferase	1
32.8789	32.8829	32.8366	32.6498	32.2824	32.324	32.2325	32.282	30S ribosomal protein S15	rpsO BceJ2315_23090 BCAL2349	BCAL2349	rRNA binding [GO:0019843];structural constituent of ribosome [GO:0003735];translation [GO:0006412];ribosome [GO:0005840]			0.999	8	142	142	142	4.01554	0.147529	0.531799	0.502559	sp|B4E5M7|RS15_BURCJ	B4E5M7	RS15_BURCJ	rpsO	89	Burkholderia cenocepacia (strain ATCC BAA-245 / DSM 16553 / LMG 16656 / NCTC 13227 / J2315 / CF5610)	3:Protein inferred from homology	30S ribosomal protein S15	1
29.8422	29.7135	29.7152	29.5288	30.1486	30.2268	30.0698	30.1578	2-isopropylmalate synthase (EC 2.3.3.13) (Alpha-IPM synthase) (Alpha-isopropylmalate synthase)	leuA BceJ2315_23140 BCAL2354	BCAL2354	leucine biosynthetic process [GO:0009098];2-isopropylmalate synthase activity [GO:0003852]			0.999	27	445	445	445	3.11079	0.196211	-0.450829	-0.420517	sp|B4E5N2|LEU1_BURCJ	B4E5N2	LEU1_BURCJ	leuA	514	Burkholderia cenocepacia (strain ATCC BAA-245 / DSM 16553 / LMG 16656 / NCTC 13227 / J2315 / CF5610)	3:Protein inferred from homology	2-isopropylmalate synthase	1
28.9382	28.5301	27.3927	27.7644	27.2921	28.3852	28.5273	24.7048	Phosphatidylserine decarboxylase beta chain];Phosphatidylserine decarboxylase proenzyme (EC 4.1.1.65) [Cleaved into: Phosphatidylserine decarboxylase alpha chain	psd BceJ2315_23160 BCAL2356	BCAL2356	phosphatidylethanolamine biosynthetic process [GO:0006646];phosphatidylserine decarboxylase activity [GO:0004609];plasma membrane [GO:0005886]			0.999	6	56	56	56	0.435305	0.16009	0.929032	0.475829	sp|B4E5N4|PSD_BURCJ	B4E5N4	PSD_BURCJ	psd	214	Burkholderia cenocepacia (strain ATCC BAA-245 / DSM 16553 / LMG 16656 / NCTC 13227 / J2315 / CF5610)	3:Protein inferred from homology	Phosphatidylserine decarboxylase proenzyme	1
32.931	32.9565	32.8693	32.9615	32.8389	33.0939	33.0161	33.1025	Ketol-acid reductoisomerase (NADP(+)) (KARI) (EC 1.1.1.86) (Acetohydroxy-acid isomeroreductase) (AHIR) (Alpha-keto-beta-hydroxylacyl reductoisomerase) (Ketol-acid reductoisomerase type 1) (Ketol-acid reductoisomerase type I)	ilvC BceJ2315_23170 BCAL2357	BCAL2357	isoleucine biosynthetic process [GO:0009097];metal ion binding [GO:0046872];NADP binding [GO:0050661];valine biosynthetic process [GO:0009099];ketol-acid reductoisomerase activity [GO:0004455]			0.999	25	792	792	792	0.609636	0.70663	-0.0832491	-0.0781895	sp|B4E5N5|ILVC_BURCJ	B4E5N5	ILVC_BURCJ	ilvC	338	Burkholderia cenocepacia (strain ATCC BAA-245 / DSM 16553 / LMG 16656 / NCTC 13227 / J2315 / CF5610)	3:Protein inferred from homology	Ketol-acid reductoisomerase (NADP(+))	1
28.2432	28.0688	28.3116	28.1627	28.1257	28.1353	28.1601	28.1936	Methylglyoxal synthase (MGS) (EC 4.2.3.3)	mgsA BceJ2315_23450 BCAL2385	BCAL2385	methylglyoxal biosynthetic process [GO:0019242];methylglyoxal synthase activity [GO:0008929]			0.999	3	49	49	49	0.336263	0.847246	0.0428982	0.0406817	sp|B4E5R3|MGSA_BURCJ	B4E5R3	MGSA_BURCJ	mgsA	130	Burkholderia cenocepacia (strain ATCC BAA-245 / DSM 16553 / LMG 16656 / NCTC 13227 / J2315 / CF5610)	3:Protein inferred from homology	Methylglyoxal synthase	1
30.6194	30.4787	30.7224	30.4823	30.0143	29.9833	30.1577	30.1691	Uracil phosphoribosyltransferase (EC 2.4.2.9) (UMP pyrophosphorylase) (UPRTase)	upp BceJ2315_23470 BCAL2387	BCAL2387	UMP salvage [GO:0044206];uracil phosphoribosyltransferase activity [GO:0004845];uracil salvage [GO:0006223];GTP binding [GO:0005525]			0.999	14	202	202	202	3.2042	0.171261	0.494593	0.459681	sp|B4E5R5|UPP_BURCJ	B4E5R5	UPP_BURCJ	upp	216	Burkholderia cenocepacia (strain ATCC BAA-245 / DSM 16553 / LMG 16656 / NCTC 13227 / J2315 / CF5610)	3:Protein inferred from homology	Uracil phosphoribosyltransferase	1
27.6072	27.2404	27.0565	26.3962	27.0835	27.4028	26.7021	26.3548	Probable transcriptional regulatory protein BceJ2315_23480	BceJ2315_23480 BCAL2388	BCAL2388	DNA binding [GO:0003677];regulation of transcription, DNA-templated [GO:0006355];transcription, DNA-templated [GO:0006351]";"cytoplasm [GO:0005737]			0.999	9	116	116	116	0.222775	0.526694	0.18927	0.141162	sp|B4E5R6|Y2348_BURCJ	B4E5R6	Y2348_BURCJ	BceJ2315_23480	242	Burkholderia cenocepacia (strain ATCC BAA-245 / DSM 16553 / LMG 16656 / NCTC 13227 / J2315 / CF5610)	3:Protein inferred from homology	Probable transcriptional regulatory protein BceJ2315_23480	1
28.0063	28.2612	27.7708	28.5279	28.5579	28.1942	28.0204	28.2437	Oxygen-dependent coproporphyrinogen-III oxidase (CPO) (Coprogen oxidase) (Coproporphyrinogenase) (EC 1.3.3.3)	hemF BceJ2315_23500 BCAL2390	BCAL2390	coproporphyrinogen oxidase activity [GO:0004109];metal ion binding [GO:0046872];protein homodimerization activity [GO:0042803];protoporphyrinogen IX biosynthetic process [GO:0006782];cytoplasm [GO:0005737]			0.999	10	125	125	125	0.228924	0.657371	-0.112504	-0.0939188	sp|B4E5R8|HEM6_BURCJ	B4E5R8	HEM6_BURCJ	hemF	307	Burkholderia cenocepacia (strain ATCC BAA-245 / DSM 16553 / LMG 16656 / NCTC 13227 / J2315 / CF5610)	3:Protein inferred from homology	Oxygen-dependent coproporphyrinogen-III oxidase	1
25.51	24.9002	25.5303	26.0717	25.0401	24.8136	25.2595	24.9722	Probable nicotinate-nucleotide adenylyltransferase (EC 2.7.7.18) (Deamido-NAD(+) diphosphorylase) (Deamido-NAD(+) pyrophosphorylase) (Nicotinate mononucleotide adenylyltransferase) (NaMN adenylyltransferase)	nadD BceJ2315_23510 BCAL2391	BCAL2391	NAD biosynthetic process [GO:0009435];nicotinate-nucleotide adenylyltransferase activity [GO:0004515];ATP binding [GO:0005524]			0.999	1	24	24	24	-4.34294e-08	1	0	0	sp|B4E5R9|NADD_BURCJ	B4E5R9	NADD_BURCJ	nadD	218	Burkholderia cenocepacia (strain ATCC BAA-245 / DSM 16553 / LMG 16656 / NCTC 13227 / J2315 / CF5610)	3:Protein inferred from homology	Probable nicotinate-nucleotide adenylyltransferase	0.9732
25.0658	23.9876	25.2384	26.3917	25.3973	24.6653	24.6912	25.0448	Ribosomal RNA large subunit methyltransferase H (EC 2.1.1.177) (23S rRNA (pseudouridine1915-N3)-methyltransferase) (23S rRNA m3Psi1915 methyltransferase) (rRNA (pseudouridine-N3-)-methyltransferase RlmH)	rlmH BceJ2315_23530 BCAL2393	BCAL2393	methyltransferase activity [GO:0008168];rRNA processing [GO:0006364];cytoplasm [GO:0005737]			0.999	3	7	7	7	-4.34294e-08	1	0	0	sp|B4E5S1|RLMH_BURCJ	B4E5S1	RLMH_BURCJ	rlmH	156	Burkholderia cenocepacia (strain ATCC BAA-245 / DSM 16553 / LMG 16656 / NCTC 13227 / J2315 / CF5610)	3:Protein inferred from homology	Ribosomal RNA large subunit methyltransferase H	1
27.8809	27.9579	27.3892	27.615	28.2214	28.2709	27.4541	27.4577	Ribosomal protein L11 methyltransferase (L11 Mtase) (EC 2.1.1.-)	prmA BceJ2315_33600 BCAL3422	BCAL3422	protein methyltransferase activity [GO:0008276];cytoplasm [GO:0005737]			0.999	8	154	154	154	0.212841	0.604984	-0.140285	-0.111096	sp|B4E5V2|PRMA_BURCJ	B4E5V2	PRMA_BURCJ	prmA	300	Burkholderia cenocepacia (strain ATCC BAA-245 / DSM 16553 / LMG 16656 / NCTC 13227 / J2315 / CF5610)	3:Protein inferred from homology	Ribosomal protein L11 methyltransferase	1
30.5844	30.4993	30.3197	30.5258	30.4354	30.5616	30.4197	30.6146	Proline--tRNA ligase (EC 6.1.1.15) (Prolyl-tRNA synthetase) (ProRS)	proS BceJ2315_33740 BCAL3436	BCAL3436	aminoacyl-tRNA editing activity [GO:0002161];ATP binding [GO:0005524];proline-tRNA ligase activity [GO:0004827];prolyl-tRNA aminoacylation [GO:0006433];cytoplasm [GO:0005737]			0.999	39	742	742	742	0.128975	0.907926	-0.025527	-0.0237604	sp|B4E5W6|SYP_BURCJ	B4E5W6	SYP_BURCJ	proS	578	Burkholderia cenocepacia (strain ATCC BAA-245 / DSM 16553 / LMG 16656 / NCTC 13227 / J2315 / CF5610)	3:Protein inferred from homology	Proline--tRNA ligase	1
26.8145	26.1394	26.8029	26.6087	25.4281	25.7345	25.1173	24.8551	RNA pyrophosphohydrolase (EC 3.6.1.-) ((Di)nucleoside polyphosphate hydrolase)	rppH nudH BceJ2315_33750 BCAL3437	BCAL3437	hydrolase activity [GO:0016787]	+	empty_ogcB	0.999	5	39	39	39	2.73132	0.0195219	1.30762	1.04826	sp|B4E5W7|RPPH_BURCJ	B4E5W7	RPPH_BURCJ	rppH	214	Burkholderia cenocepacia (strain ATCC BAA-245 / DSM 16553 / LMG 16656 / NCTC 13227 / J2315 / CF5610)	3:Protein inferred from homology	RNA pyrophosphohydrolase	1
28.4795	28.8656	28.967	29.0171	28.9733	28.7263	29.0254	28.6041	Glutamate 5-kinase (EC 2.7.2.11) (Gamma-glutamyl kinase) (GK)	proB BceJ2315_33770 BCAL3439	BCAL3439	ATP binding [GO:0005524];glutamate 5-kinase activity [GO:0004349];L-proline biosynthetic process [GO:0055129];RNA binding [GO:0003723];cytoplasm [GO:0005737]			0.999	12	154	154	154	9.55122e-05	0.999944	4.52995e-05	3.91294e-05	sp|B4E5W9|PROB_BURCJ	B4E5W9	PROB_BURCJ	proB	372	Burkholderia cenocepacia (strain ATCC BAA-245 / DSM 16553 / LMG 16656 / NCTC 13227 / J2315 / CF5610)	3:Protein inferred from homology	Glutamate 5-kinase	1
29.4309	29.5065	29.5695	29.8214	29.7168	29.891	29.6484	29.7187	GTPase Obg (EC 3.6.5.-) (GTP-binding protein Obg)	obg BceJ2315_33780 BCAL3440	BCAL3440	GTP binding [GO:0005525];GTPase activity [GO:0003924];magnesium ion binding [GO:0000287];cytoplasm [GO:0005737]			0.999	20	437	437	437	0.811331	0.515199	-0.161646	-0.147055	sp|B4E5X0|OBG_BURCJ	B4E5X0	OBG_BURCJ	obg	370	Burkholderia cenocepacia (strain ATCC BAA-245 / DSM 16553 / LMG 16656 / NCTC 13227 / J2315 / CF5610)	3:Protein inferred from homology	GTPase Obg	1
32.4413	32.2418	32.3636	32.1659	31.3864	31.5848	31.4936	31.6041	50S ribosomal protein L27	rpmA BceJ2315_33790 BCAL3441	BCAL3441	structural constituent of ribosome [GO:0003735];translation [GO:0006412];ribosome [GO:0005840]			0.999	6	265	265	265	4.22042	0.0665205	0.785917	0.728291	sp|B4E5X1|RL27_BURCJ	B4E5X1	RL27_BURCJ	rpmA	87	Burkholderia cenocepacia (strain ATCC BAA-245 / DSM 16553 / LMG 16656 / NCTC 13227 / J2315 / CF5610)	3:Protein inferred from homology	50S ribosomal protein L27	1
29.2144	29.0505	28.2909	27.6728	28.2032	28.7878	28.1749	28.7764	50S ribosomal protein L21	rplU BceJ2315_33800 BCAL3442	BCAL3442	rRNA binding [GO:0019843];structural constituent of ribosome [GO:0003735];translation [GO:0006412];ribosome [GO:0005840]			0.999	5	77	77	77	0.0642621	0.806686	0.0715828	0.051282	sp|B4E5X2|RL21_BURCJ	B4E5X2	RL21_BURCJ	rplU	103	Burkholderia cenocepacia (strain ATCC BAA-245 / DSM 16553 / LMG 16656 / NCTC 13227 / J2315 / CF5610)	3:Protein inferred from homology	50S ribosomal protein L21	1
29.9234	29.858	30.1592	29.477	29.823	29.6559	30.0061	29.7019	Cell division protein ZapD (Z ring-associated protein D)	zapD BceJ2315_33870 BCAL3449	BCAL3449	cell cycle [GO:0007049];cell division [GO:0051301];cytoplasm [GO:0005737]			0.999	12	194	194	194	0.134628	0.813939	0.0576668	0.0496434	sp|B4E5X9|ZAPD_BURCJ	B4E5X9	ZAPD_BURCJ	zapD	251	Burkholderia cenocepacia (strain ATCC BAA-245 / DSM 16553 / LMG 16656 / NCTC 13227 / J2315 / CF5610)	3:Protein inferred from homology	Cell division protein ZapD	1
30.8478	30.7204	30.7081	30.7631	30.695	30.6013	30.5451	30.6507	Protein translocase subunit SecA	secA BceJ2315_33910 BCAL3453	BCAL3453	ATP binding [GO:0005524];metal ion binding [GO:0046872];plasma membrane [GO:0005886];protein import [GO:0017038];protein targeting [GO:0006605];cytoplasm [GO:0005737]			0.999	48	819	796	819	1.63598	0.552095	0.136829	0.130915	sp|B4E5Y3|SECA_BURCJ	B4E5Y3	SECA_BURCJ	secA	933	Burkholderia cenocepacia (strain ATCC BAA-245 / DSM 16553 / LMG 16656 / NCTC 13227 / J2315 / CF5610)	3:Protein inferred from homology	Protein translocase subunit SecA	1
27.9494	27.6808	27.084	28.4115	28.434	27.9552	28.3432	28.3218	UDP-3-O-acyl-N-acetylglucosamine deacetylase (UDP-3-O-acyl-GlcNAc deacetylase) (EC 3.5.1.108) (UDP-3-O-[R-3-hydroxymyristoyl]-N-acetylglucosamine deacetylase)	lpxC BceJ2315_33930 BCAL3455	BCAL3455	lipid A biosynthetic process [GO:0009245];UDP-3-O-[3-hydroxymyristoyl] N-acetylglucosamine deacetylase activity [GO:0008759];UDP-3-O-acyl-N-acetylglucosamine deacetylase activity [GO:0103117];metal ion binding [GO:0046872]			0.999	10	133	133	133	0.809195	0.226204	-0.482115	-0.371835	sp|B4E5Y5|LPXC_BURCJ	B4E5Y5	LPXC_BURCJ	lpxC	305	Burkholderia cenocepacia (strain ATCC BAA-245 / DSM 16553 / LMG 16656 / NCTC 13227 / J2315 / CF5610)	3:Protein inferred from homology	UDP-3-O-acyl-N-acetylglucosamine deacetylase	1
28.3561	28.7302	28.5829	28.2234	28.0341	28.069	27.8624	27.7069	Probable GTP-binding protein EngB	engB BceJ2315_02680 BCAL0265	BCAL0265	cell cycle [GO:0007049];cell division [GO:0051301];metal ion binding [GO:0046872];GTP binding [GO:0005525]			0.999	11	186	186	186	2.11801	0.155243	0.55506	0.486527	sp|B4E5Y9|ENGB_BURCJ	B4E5Y9	ENGB_BURCJ	engB	219	Burkholderia cenocepacia (strain ATCC BAA-245 / DSM 16553 / LMG 16656 / NCTC 13227 / J2315 / CF5610)	3:Protein inferred from homology	Probable GTP-binding protein EngB	1
29.3365	29.1926	28.7969	29.4001	28.8803	29.6331	29.1265	29.1111	Protein CyaY	cyaY BceJ2315_02750 BCAL0273	BCAL0273	iron-sulfur cluster assembly [GO:0016226];ferric iron binding [GO:0008199]			0.999	6	68	68	68	0.0100279	0.978822	-0.00622272	-0.00514851	sp|B4E5Z6|CYAY_BURCJ	B4E5Z6	CYAY_BURCJ	cyaY	108	Burkholderia cenocepacia (strain ATCC BAA-245 / DSM 16553 / LMG 16656 / NCTC 13227 / J2315 / CF5610)	1:Experimental evidence at protein level	Protein CyaY	1
29.7138	29.6167	29.7175	29.3669	29.9295	29.9687	29.8846	29.7893	3-dehydroquinate synthase (DHQS) (EC 4.2.3.4)	aroB BceJ2315_02820 BCAL0280	BCAL0280	3-dehydroquinate synthase activity [GO:0003856];aromatic amino acid family biosynthetic process [GO:0009073];chorismate biosynthetic process [GO:0009423];cytoplasm [GO:0005737]			0.999	24	344	344	344	1.72058	0.324593	-0.289324	-0.26521	sp|B4E603|AROB_BURCJ	B4E603	AROB_BURCJ	aroB	359	Burkholderia cenocepacia (strain ATCC BAA-245 / DSM 16553 / LMG 16656 / NCTC 13227 / J2315 / CF5610)	3:Protein inferred from homology	3-dehydroquinate synthase	1
28.7584	28.5941	28.656	28.6863	28.6346	28.5838	28.72	28.4482	ATP phosphoribosyltransferase (ATP-PRT) (ATP-PRTase) (EC 2.4.2.17)	hisG BceJ2315_03130 BCAL0311	BCAL0311	ATP binding [GO:0005524];ATP phosphoribosyltransferase activity [GO:0003879];histidine biosynthetic process [GO:0000105];cytoplasm [GO:0005737]			0.999	9	129	129	129	0.538293	0.727613	0.0770826	0.0722856	sp|B4E634|HIS1_BURCJ	B4E634	HIS1_BURCJ	hisG	217	Burkholderia cenocepacia (strain ATCC BAA-245 / DSM 16553 / LMG 16656 / NCTC 13227 / J2315 / CF5610)	3:Protein inferred from homology	ATP phosphoribosyltransferase	1
30.2474	30.227	30.1863	30.0845	30.725	30.6524	30.0462	30.496	Imidazoleglycerol-phosphate dehydratase (IGPD) (EC 4.2.1.19)	hisB BceJ2315_03160 BCAL0314	BCAL0314	histidine biosynthetic process [GO:0000105];imidazoleglycerol-phosphate dehydratase activity [GO:0004424];cytoplasm [GO:0005737]			0.999	11	329	329	329	0.959304	0.338446	-0.293568	-0.253837	sp|B4E637|HIS7_BURCJ	B4E637	HIS7_BURCJ	hisB	195	Burkholderia cenocepacia (strain ATCC BAA-245 / DSM 16553 / LMG 16656 / NCTC 13227 / J2315 / CF5610)	3:Protein inferred from homology	Imidazoleglycerol-phosphate dehydratase	1
31.7227	31.5237	31.2581	31.6129	31.8848	32.1014	31.9633	32.0293	1-(5-phosphoribosyl)-5-[(5-phosphoribosylamino)methylideneamino] imidazole-4-carboxamide isomerase (EC 5.3.1.16) (Phosphoribosylformimino-5-aminoimidazole carboxamide ribotide isomerase)	hisA BceJ2315_03190 BCAL0317	BCAL0317	1-(5-phosphoribosyl)-5-[(5-phosphoribosylamino)methylideneamino]imidazole-4-carboxamide isomerase activity [GO:0003949];histidine biosynthetic process [GO:0000105];cytoplasm [GO:0005737]			0.999	24	614	614	614	2.27091	0.196353	-0.465386	-0.41949	sp|B4E640|HIS4_BURCJ	B4E640	HIS4_BURCJ	hisA	251	Burkholderia cenocepacia (strain ATCC BAA-245 / DSM 16553 / LMG 16656 / NCTC 13227 / J2315 / CF5610)	3:Protein inferred from homology	1-(5-phosphoribosyl)-5-[(5-phosphoribosylamino)methylideneamino] imidazole-4-carboxamide isomerase	1
30.1161	29.9413	30.0433	29.9871	30.2971	30.0907	30.1242	30.2408	Imidazole glycerol phosphate synthase subunit HisF (EC 4.1.3.-) (IGP synthase cyclase subunit) (IGP synthase subunit HisF) (ImGP synthase subunit HisF) (IGPS subunit HisF)	hisF BceJ2315_03200 BCAL0318	BCAL0318	histidine biosynthetic process [GO:0000105];imidazoleglycerol-phosphate synthase activity [GO:0000107];lyase activity [GO:0016829];cytoplasm [GO:0005737]			0.999	16	241	241	241	1.45297	0.490135	-0.166248	-0.15663	sp|B4E641|HIS6_BURCJ	B4E641	HIS6_BURCJ	hisF	257	Burkholderia cenocepacia (strain ATCC BAA-245 / DSM 16553 / LMG 16656 / NCTC 13227 / J2315 / CF5610)	3:Protein inferred from homology	Imidazole glycerol phosphate synthase subunit HisF	1
28.9518	29.1189	29.1699	29.3607	29.5439	29.6529	29.6144	29.6131	Phosphoribosyl-AMP cyclohydrolase (PRA-CH) (EC 3.5.4.19)	hisI BceJ2315_03210 BCAL0319	BCAL0319	histidine biosynthetic process [GO:0000105];metal ion binding [GO:0046872];phosphoribosyl-AMP cyclohydrolase activity [GO:0004635];cytoplasm [GO:0005737]			0.999	6	104	104	104	2.70697	0.196051	-0.455749	-0.419196	sp|B4E642|HIS3_BURCJ	B4E642	HIS3_BURCJ	hisI	138	Burkholderia cenocepacia (strain ATCC BAA-245 / DSM 16553 / LMG 16656 / NCTC 13227 / J2315 / CF5610)	3:Protein inferred from homology	Phosphoribosyl-AMP cyclohydrolase	1
28.2125	28.2663	28.0757	28.525	29.1412	29.0751	28.96	29.1708	Phosphoribosyl-ATP pyrophosphatase (PRA-PH) (EC 3.6.1.31)	hisE BceJ2315_03220 BCAL0320	BCAL0320	ATP binding [GO:0005524];histidine biosynthetic process [GO:0000105];phosphoribosyl-ATP diphosphatase activity [GO:0004636];cytoplasm [GO:0005737]			0.999	8	118	118	118	3.62431	0.0634386	-0.816913	-0.739282	sp|B4E643|HIS2_BURCJ	B4E643	HIS2_BURCJ	hisE	121	Burkholderia cenocepacia (strain ATCC BAA-245 / DSM 16553 / LMG 16656 / NCTC 13227 / J2315 / CF5610)	3:Protein inferred from homology	Phosphoribosyl-ATP pyrophosphatase	1
28.7894	28.6961	28.6277	28.3852	29.3063	29.3151	28.8278	28.8886	Sec-independent protein translocase protein TatA	tatA BceJ2315_03250 BCAL0323	BCAL0323	plasma membrane [GO:0005886];protein secretion [GO:0009306];protein transporter activity [GO:0008565];integral component of membrane [GO:0016021]			0.999	7	66	66	66	1.57842	0.209033	-0.459858	-0.397415	sp|B4E646|TATA_BURCJ	B4E646	TATA_BURCJ	tatA	76	Burkholderia cenocepacia (strain ATCC BAA-245 / DSM 16553 / LMG 16656 / NCTC 13227 / J2315 / CF5610)	3:Protein inferred from homology	Sec-independent protein translocase protein TatA	1
28.8326	29.0052	29.0066	28.7668	27.1827	27.1261	26.93	27.3046	UPF0176 protein BceJ2315_23700	BceJ2315_23700 BCAL2410	BCAL2410		+	empty_ogcB	0.999	8	79	79	79	5.69956	0.00291566	1.76695	1.60767	sp|B4E6D6|Y2370_BURCJ	B4E6D6	Y2370_BURCJ	BceJ2315_23700	284	Burkholderia cenocepacia (strain ATCC BAA-245 / DSM 16553 / LMG 16656 / NCTC 13227 / J2315 / CF5610)	3:Protein inferred from homology	UPF0176 protein BceJ2315_23700	1
26.0768	25.5213	24.7985	25.3105	25.0982	25.1626	25.0917	25.6151	Glutamyl-Q tRNA(Asp) synthetase (Glu-Q-RSs) (EC 6.1.1.-)	gluQ BceJ2315_23710 BCAL2411	BCAL2411	aminoacyl-tRNA ligase activity [GO:0004812];ATP binding [GO:0005524];metal ion binding [GO:0046872];tRNA aminoacylation [GO:0043039];tRNA modification [GO:0006400];cytoplasm [GO:0005737]			0.999	6	32	32	32	0.258808	0.524695	0.184857	0.142994	sp|B4E6D7|GLUQ_BURCJ	B4E6D7	GLUQ_BURCJ	gluQ	298	Burkholderia cenocepacia (strain ATCC BAA-245 / DSM 16553 / LMG 16656 / NCTC 13227 / J2315 / CF5610)	3:Protein inferred from homology	Glutamyl-Q tRNA(Asp) synthetase	1
32.2112	32.0747	32.2371	32.0091	32.565	32.6448	32.327	32.4726	Transaldolase (EC 2.2.1.2)	tal BceJ2315_23930 BCAL2433	BCAL2433	carbohydrate metabolic process [GO:0005975];pentose-phosphate shunt [GO:0006098];sedoheptulose-7-phosphate:D-glyceraldehyde-3-phosphate glyceronetransferase activity [GO:0004801];cytoplasm [GO:0005737]			0.999	34	491	491	491	2.25856	0.251882	-0.369323	-0.339652	sp|B4E6F9|TAL_BURCJ	B4E6F9	TAL_BURCJ	tal	317	Burkholderia cenocepacia (strain ATCC BAA-245 / DSM 16553 / LMG 16656 / NCTC 13227 / J2315 / CF5610)	3:Protein inferred from homology	Transaldolase	1
31.5669	31.4012	31.3851	31.4604	31.7587	32.2102	32.1993	31.99	D-alanine--D-alanine ligase (EC 6.3.2.4) (D-Ala-D-Ala ligase) (D-alanylalanine synthetase)	ddl BceJ2315_33980 BCAL3460	BCAL3460	ATP binding [GO:0005524];cell wall organization [GO:0071555];D-alanine-D-alanine ligase activity [GO:0008716];metal ion binding [GO:0046872];peptidoglycan biosynthetic process [GO:0009252];regulation of cell shape [GO:0008360];cytoplasm [GO:0005737]			0.999	22	506	506	506	2.66897	0.137949	-0.586182	-0.52614	sp|B4E6J0|DDL_BURCJ	B4E6J0	DDL_BURCJ	ddl	313	Burkholderia cenocepacia (strain ATCC BAA-245 / DSM 16553 / LMG 16656 / NCTC 13227 / J2315 / CF5610)	3:Protein inferred from homology	D-alanine--D-alanine ligase	1
30.4788	30.7004	30.9115	30.7529	31.461	31.2447	31.2548	31.3283	UDP-N-acetylmuramate--L-alanine ligase (EC 6.3.2.8) (UDP-N-acetylmuramoyl-L-alanine synthetase)	murC BceJ2315_33990 BCAL3461	BCAL3461	ATP binding [GO:0005524];cell cycle [GO:0007049];cell division [GO:0051301];cell wall organization [GO:0071555];peptidoglycan biosynthetic process [GO:0009252];regulation of cell shape [GO:0008360];UDP-N-acetylmuramate-L-alanine ligase activity [GO:0008763];cytoplasm [GO:0005737]			0.999	24	499	499	499	3.00396	0.121704	-0.6113	-0.554512	sp|B4E6J1|MURC_BURCJ	B4E6J1	MURC_BURCJ	murC	465	Burkholderia cenocepacia (strain ATCC BAA-245 / DSM 16553 / LMG 16656 / NCTC 13227 / J2315 / CF5610)	3:Protein inferred from homology	UDP-N-acetylmuramate--L-alanine ligase	1
27.954	28.1674	28.1787	28.3798	28.4182	28.3667	28.514	28.2312	UDP-N-acetylglucosamine--N-acetylmuramyl-(pentapeptide) pyrophosphoryl-undecaprenol N-acetylglucosamine transferase (EC 2.4.1.227) (Undecaprenyl-PP-MurNAc-pentapeptide-UDPGlcNAc GlcNAc transferase)	murG BceJ2315_34000 BCAL3462	BCAL3462	carbohydrate metabolic process [GO:0005975];cell cycle [GO:0007049];cell division [GO:0051301];cell wall organization [GO:0071555];lipid glycosylation [GO:0030259];peptidoglycan biosynthetic process [GO:0009252];regulation of cell shape [GO:0008360]";UDP-N-acetyl-D-glucosamine:N-acetylmuramoyl-L-alanyl-D-glutamyl-meso-2,6-diaminopimelyl-D-alanyl-D-alanine-diphosphoundecaprenol 4-beta-N-acetylgluc…			0.999	10	116	116	116	1.04811	0.422815	-0.212563	-0.192353	sp|B4E6J2|MURG_BURCJ	B4E6J2	MURG_BURCJ	murG	367	Burkholderia cenocepacia (strain ATCC BAA-245 / DSM 16553 / LMG 16656 / NCTC 13227 / J2315 / CF5610)	3:Protein inferred from homology	UDP-N-acetylglucosamine--N-acetylmuramyl-(pentapeptide) pyrophosphoryl-undecaprenol N-acetylglucosamine transferase	1
26.9909	26.5421	27.3535	26.8157	24.7204	25.4324	24.6072	26.0465	Phospho-N-acetylmuramoyl-pentapeptide-transferase (EC 2.7.8.13) (UDP-MurNAc-pentapeptide phosphotransferase)	mraY BceJ2315_34030 BCAL3465	BCAL3465	cell cycle [GO:0007049];cell division [GO:0051301];cell wall organization [GO:0071555];peptidoglycan biosynthetic process [GO:0009252];phospho-N-acetylmuramoyl-pentapeptide-transferase activity [GO:0008963];plasma membrane [GO:0005886];regulation of cell shape [GO:0008360]";UDP-N-acetylmuramoyl-L-alanyl-D-glutamyl-meso-2,6-diaminopimelyl-D-alanyl-D-alanine:undecaprenyl-phosphate transferase activ…	+	empty_ogcB	0.999	3	27	27	27	2.42458	0.00861776	1.72389	1.25263	sp|B4E6J5|MRAY_BURCJ	B4E6J5	MRAY_BURCJ	mraY	389	Burkholderia cenocepacia (strain ATCC BAA-245 / DSM 16553 / LMG 16656 / NCTC 13227 / J2315 / CF5610)	3:Protein inferred from homology	Phospho-N-acetylmuramoyl-pentapeptide-transferase	1
28.61	28.3058	28.1305	28.6157	28.5596	28.5228	28.6547	28.3502	Ribosomal RNA small subunit methyltransferase H (EC 2.1.1.199) (16S rRNA m(4)C1402 methyltransferase) (rRNA (cytosine-N(4)-)-methyltransferase RsmH)	rsmH mraW BceJ2315_34080 BCAL3470	BCAL3470	methyltransferase activity [GO:0008168];rRNA processing [GO:0006364];cytoplasm [GO:0005737]			0.999	13	147	147	147	0.335359	0.658484	-0.106305	-0.0936344	sp|B4E6K0|RSMH_BURCJ	B4E6K0	RSMH_BURCJ	rsmH	313	Burkholderia cenocepacia (strain ATCC BAA-245 / DSM 16553 / LMG 16656 / NCTC 13227 / J2315 / CF5610)	3:Protein inferred from homology	Ribosomal RNA small subunit methyltransferase H	1
27.6989	27.93	28.1895	28.3728	28.611	28.3489	28.5577	28.5039	Transcriptional regulator MraZ	mraZ BceJ2315_34090 BCAL3471	BCAL3471	DNA binding [GO:0003677];nucleoid [GO:0009295];transcription factor activity, sequence-specific DNA binding [GO:0003700];transcription, DNA-templated [GO:0006351]";"cytoplasm [GO:0005737]			0.999	7	121	121	121	1.56068	0.210341	-0.457602	-0.39515	sp|B4E6K1|MRAZ_BURCJ	B4E6K1	MRAZ_BURCJ	mraZ	142	Burkholderia cenocepacia (strain ATCC BAA-245 / DSM 16553 / LMG 16656 / NCTC 13227 / J2315 / CF5610)	3:Protein inferred from homology	Transcriptional regulator MraZ	1
29.1693	29.5363	29.3636	29.3989	29.2459	29.0477	29.0219	29.3954	2-nonaprenyl-3-methyl-6-methoxy-1,4-benzoquinol hydroxylase (EC 1.14.13.-) (5-demethoxyubiquinone hydroxylase) (DMQ hydroxylase)	coq7 BceJ2315_34100 BCAL3472	BCAL3472	metal ion binding [GO:0046872];monooxygenase activity [GO:0004497];ubiquinone biosynthetic process [GO:0006744];plasma membrane [GO:0005886]			0.999	11	222	222	222	0.811241	0.462667	0.189281	0.169576	sp|B4E6K2|COQ7_BURCJ	B4E6K2	COQ7_BURCJ	coq7	208	Burkholderia cenocepacia (strain ATCC BAA-245 / DSM 16553 / LMG 16656 / NCTC 13227 / J2315 / CF5610)	3:Protein inferred from homology	2-nonaprenyl-3-methyl-6-methoxy-1,4-benzoquinol hydroxylase	1
27.4233	27.1435	27.2088	27.5744	25.6011	27.3842	27.1715	27.1092	Peptide chain release factor 1 (RF-1)	prfA BceJ2315_03750 BCAL0374	BCAL0374	translation release factor activity, codon specific [GO:0016149]";"cytoplasm [GO:0005737]			0.999	4	36	36	36	0.581148	0.229573	0.520995	0.366587	sp|B4E6U6|RF1_BURCJ	B4E6U6	RF1_BURCJ	prfA	360	Burkholderia cenocepacia (strain ATCC BAA-245 / DSM 16553 / LMG 16656 / NCTC 13227 / J2315 / CF5610)	3:Protein inferred from homology	Peptide chain release factor 1	1
25.7553	26.2029	25.8138	26.2101	25.1783	24.9444	25.5363	25.0401	Glutamyl-tRNA reductase (GluTR) (EC 1.2.1.70)	hemA BceJ2315_03760 BCAL0375	BCAL0375	NADP binding [GO:0050661];protoporphyrinogen IX biosynthetic process [GO:0006782];glutamyl-tRNA reductase activity [GO:0008883]			0.999	8	38	38	38	2.43369	0.0738147	0.82074	0.696522	sp|B4E6U7|HEM1_BURCJ	B4E6U7	HEM1_BURCJ	hemA	432	Burkholderia cenocepacia (strain ATCC BAA-245 / DSM 16553 / LMG 16656 / NCTC 13227 / J2315 / CF5610)	3:Protein inferred from homology	Glutamyl-tRNA reductase	1
28.4129	28.0447	28.3064	28.2706	27.8247	27.8142	28.0883	28.1485	Anthranilate phosphoribosyltransferase (EC 2.4.2.18)	trpD BceJ2315_03990 BCAL0397	BCAL0397	metal ion binding [GO:0046872];tryptophan biosynthetic process [GO:0000162];anthranilate phosphoribosyltransferase activity [GO:0004048]			0.999	9	101	101	101	1.32313	0.331624	0.289741	0.25948	sp|B4E7A8|TRPD_BURCJ	B4E7A8	TRPD_BURCJ	trpD	343	Burkholderia cenocepacia (strain ATCC BAA-245 / DSM 16553 / LMG 16656 / NCTC 13227 / J2315 / CF5610)	3:Protein inferred from homology	Anthranilate phosphoribosyltransferase	1
28.0311	28.4089	28.6968	28.5845	27.8622	28.1557	28.3216	28.3404	Chromosomal replication initiator protein DnaA	dnaA BceJ2315_04210 BCAL0423	BCAL0423	ATP binding [GO:0005524];DNA replication initiation [GO:0006270];DNA replication origin binding [GO:0003688];regulation of DNA replication [GO:0006275];cytoplasm [GO:0005737]			0.999	19	161	161	161	0.689076	0.377089	0.260318	0.220059	sp|B4E7D1|DNAA_BURCJ	B4E7D1	DNAA_BURCJ	dnaA	525	Burkholderia cenocepacia (strain ATCC BAA-245 / DSM 16553 / LMG 16656 / NCTC 13227 / J2315 / CF5610)	3:Protein inferred from homology	Chromosomal replication initiator protein DnaA	1
24.5061	25.7177	26.0906	25.9373	24.736	25.4687	25.9134	25.1098	50S ribosomal protein L34	rpmH BceJ2315_04220 BCAL0423a	BCAL0423a	structural constituent of ribosome [GO:0003735];translation [GO:0006412];ribosome [GO:0005840]			0.999	1	26	26	26	-4.34294e-08	1	0	0	sp|B4E7D2|RL34_BURCJ	B4E7D2	RL34_BURCJ	rpmH	44	Burkholderia cenocepacia (strain ATCC BAA-245 / DSM 16553 / LMG 16656 / NCTC 13227 / J2315 / CF5610)	3:Protein inferred from homology	50S ribosomal protein L34	0.9732
29.394	29.2248	29.2446	29.6638	29.1193	29.1036	28.9359	29.1328	Membrane protein insertase YidC (Foldase YidC) (Membrane integrase YidC) (Membrane protein YidC)	yidC BceJ2315_04250 BCAL0426	BCAL0426	plasma membrane [GO:0005886];protein insertion into membrane [GO:0051205];protein transport [GO:0015031];integral component of membrane [GO:0016021]			0.999	17	306	306	306	1.49274	0.309988	0.308935	0.278	sp|B4E7D5|YIDC_BURCJ	B4E7D5	YIDC_BURCJ	yidC	552	Burkholderia cenocepacia (strain ATCC BAA-245 / DSM 16553 / LMG 16656 / NCTC 13227 / J2315 / CF5610)	3:Protein inferred from homology	Membrane protein insertase YidC	1
29.6698	29.6528	29.4662	29.3996	29.7996	29.4158	29.4848	29.338	Chorismate synthase (CS) (EC 4.2.3.5) (5-enolpyruvylshikimate-3-phosphate phospholyase)	aroC BceJ2315_14340 BCAL1467	BCAL1467	aromatic amino acid family biosynthetic process [GO:0009073];chorismate biosynthetic process [GO:0009423];chorismate synthase activity [GO:0004107]			0.999	17	252	252	252	0.114691	0.870166	0.0375562	0.033484	sp|B4E7H2|AROC_BURCJ	B4E7H2	AROC_BURCJ	aroC	366	Burkholderia cenocepacia (strain ATCC BAA-245 / DSM 16553 / LMG 16656 / NCTC 13227 / J2315 / CF5610)	3:Protein inferred from homology	Chorismate synthase	1
29.9351	29.9959	30.044	29.8575	29.6249	29.5629	29.5959	29.5174	Threonine--tRNA ligase (EC 6.1.1.3) (Threonyl-tRNA synthetase) (ThrRS)	thrS BceJ2315_14480 BCAL1481	BCAL1481	ATP binding [GO:0005524];metal ion binding [GO:0046872];threonine-tRNA ligase activity [GO:0004829];threonyl-tRNA aminoacylation [GO:0006435];cytoplasm [GO:0005737]			0.999	34	647	647	647	3.76521	0.230166	0.382836	0.365854	sp|B4E7I6|SYT_BURCJ	B4E7I6	SYT_BURCJ	thrS	635	Burkholderia cenocepacia (strain ATCC BAA-245 / DSM 16553 / LMG 16656 / NCTC 13227 / J2315 / CF5610)	3:Protein inferred from homology	Threonine--tRNA ligase	1
30.8468	31.2272	31.7733	30.9059	30.7807	30.715	30.8754	30.9705	50S ribosomal protein L35	rpmI BceJ2315_14490 BCAL1483	BCAL1483	structural constituent of ribosome [GO:0003735];translation [GO:0006412];ribosome [GO:0005840]			0.999	2	102	102	102	0.79911	0.297622	0.35291	0.289417	sp|B4E7I7|RL35_BURCJ	B4E7I7	RL35_BURCJ	rpmI	65	Burkholderia cenocepacia (strain ATCC BAA-245 / DSM 16553 / LMG 16656 / NCTC 13227 / J2315 / CF5610)	3:Protein inferred from homology	50S ribosomal protein L35	1
31.1305	31.5733	31.1713	31.6919	30.5807	30.5133	30.7997	30.5435	50S ribosomal protein L20	rplT BceJ2315_14500 BCAL1484	BCAL1484	rRNA binding [GO:0019843];structural constituent of ribosome [GO:0003735];translation [GO:0006412];ribosome [GO:0005840]			0.999	12	171	171	171	2.62278	0.0784625	0.782444	0.677091	sp|B4E7I8|RL20_BURCJ	B4E7I8	RL20_BURCJ	rplT	119	Burkholderia cenocepacia (strain ATCC BAA-245 / DSM 16553 / LMG 16656 / NCTC 13227 / J2315 / CF5610)	3:Protein inferred from homology	50S ribosomal protein L20	1
29.8383	30.1901	29.9976	30.2713	30.0793	29.9921	30.1514	30.2396	Phenylalanine--tRNA ligase alpha subunit (EC 6.1.1.20) (Phenylalanyl-tRNA synthetase alpha subunit) (PheRS)	pheS BceJ2315_14510 BCAL1485	BCAL1485	ATP binding [GO:0005524];metal ion binding [GO:0046872];phenylalanine-tRNA ligase activity [GO:0004826];phenylalanyl-tRNA aminoacylation [GO:0006432];tRNA binding [GO:0000049];cytoplasm [GO:0005737]			0.999	20	320	320	320	0.141505	0.858541	-0.0412955	-0.0371799	sp|B4E7I9|SYFA_BURCJ	B4E7I9	SYFA_BURCJ	pheS	337	Burkholderia cenocepacia (strain ATCC BAA-245 / DSM 16553 / LMG 16656 / NCTC 13227 / J2315 / CF5610)	3:Protein inferred from homology	Phenylalanine--tRNA ligase alpha subunit	1
29.3656	29.4413	29.5396	29.4214	29.3938	29.2434	29.0687	29.0179	Ribosome maturation factor RimP	rimP BceJ2315_14710 BCAL1505	BCAL1505	ribosomal small subunit biogenesis [GO:0042274];cytoplasm [GO:0005737]			0.999	11	164	164	164	1.50704	0.355623	0.261025	0.238775	sp|B4E7K9|RIMP_BURCJ	B4E7K9	RIMP_BURCJ	rimP	152	Burkholderia cenocepacia (strain ATCC BAA-245 / DSM 16553 / LMG 16656 / NCTC 13227 / J2315 / CF5610)	3:Protein inferred from homology	Ribosome maturation factor RimP	1
32.1445	32.1795	32.1093	31.9698	31.9022	32.0214	31.8474	31.8842	Translation initiation factor IF-2	infB BceJ2315_14730 BCAL1507	BCAL1507	GTP binding [GO:0005525];GTPase activity [GO:0003924];translation initiation factor activity [GO:0003743];cytoplasm [GO:0005737]			0.999	57	1308	1308	1308	1.70238	0.449712	0.187007	0.176524	sp|B4E7L1|IF2_BURCJ	B4E7L1	IF2_BURCJ	infB	971	Burkholderia cenocepacia (strain ATCC BAA-245 / DSM 16553 / LMG 16656 / NCTC 13227 / J2315 / CF5610)	3:Protein inferred from homology	Translation initiation factor IF-2	1
28.1453	28.1773	27.9904	28.8902	27.9078	28.4653	28.45	28.6798	Ribosome-binding factor A	rbfA BceJ2315_14740 BCAL1508	BCAL1508	rRNA processing [GO:0006364];cytoplasm [GO:0005737]			0.999	5	80	80	80	0.10654	0.773756	-0.074944	-0.0595027	sp|B4E7L2|RBFA_BURCJ	B4E7L2	RBFA_BURCJ	rbfA	132	Burkholderia cenocepacia (strain ATCC BAA-245 / DSM 16553 / LMG 16656 / NCTC 13227 / J2315 / CF5610)	3:Protein inferred from homology	Ribosome-binding factor A	1
27.398	27.4538	27.4566	27.6373	28.3225	28.2157	28.1962	28.4219	Methionyl-tRNA formyltransferase (EC 2.1.2.9)	fmt BceJ2315_04640 BCAL0466	BCAL0466	methionyl-tRNA formyltransferase activity [GO:0004479]			0.999	14	155	155	155	4.44654	0.0614454	-0.802616	-0.747468	sp|B4E7V8|FMT_BURCJ	B4E7V8	FMT_BURCJ	fmt	330	Burkholderia cenocepacia (strain ATCC BAA-245 / DSM 16553 / LMG 16656 / NCTC 13227 / J2315 / CF5610)	3:Protein inferred from homology	Methionyl-tRNA formyltransferase	1
31.4453	30.7308	31.1184	30.9347	30.537	31.0889	30.5931	30.7562	Protease HtpX homolog (EC 3.4.24.-)	htpX BceJ2315_04660 BCAL0468	BCAL0468	metal ion binding [GO:0046872];metalloendopeptidase activity [GO:0004222];plasma membrane [GO:0005886];integral component of membrane [GO:0016021]			0.999	11	183	183	183	0.794014	0.329116	0.313509	0.262147	sp|B4E7W0|HTPX_BURCJ	B4E7W0	HTPX_BURCJ	htpX	285	Burkholderia cenocepacia (strain ATCC BAA-245 / DSM 16553 / LMG 16656 / NCTC 13227 / J2315 / CF5610)	3:Protein inferred from homology	Protease HtpX homolog	1
25.0798	26.8729	26.8636	27.0795	26.8128	27.1038	27.0781	24.1828	7-cyano-7-deazaguanine synthase (EC 6.3.4.20) (7-cyano-7-carbaguanine synthase) (PreQ(0) synthase) (Queuosine biosynthesis protein QueC)	queC BceJ2315_04710 BCAL0473	BCAL0473	ligase activity [GO:0016874];metal ion binding [GO:0046872];queuosine biosynthetic process [GO:0008616];ATP binding [GO:0005524]			0.999	8	33	33	33	0.0761329	0.648034	0.179573	0.0972	sp|B4E7W5|QUEC_BURCJ	B4E7W5	QUEC_BURCJ	queC	244	Burkholderia cenocepacia (strain ATCC BAA-245 / DSM 16553 / LMG 16656 / NCTC 13227 / J2315 / CF5610)	3:Protein inferred from homology	7-cyano-7-deazaguanine synthase	1
28.848	27.5515	27.6576	27.0905	26.7864	27.1767	27.6803	25.3891	Aspartyl/glutamyl-tRNA(Asn/Gln) amidotransferase subunit C (Asp/Glu-ADT subunit C) (EC 6.3.5.-)	gatC BceJ2315_04810 BCAL0483	BCAL0483	ligase activity [GO:0016874];regulation of translational fidelity [GO:0006450];translation [GO:0006412];ATP binding [GO:0005524]			0.999	3	48	48	48	0.832565	0.0923943	1.02881	0.635838	sp|B4E7X5|GATC_BURCJ	B4E7X5	GATC_BURCJ	gatC	99	Burkholderia cenocepacia (strain ATCC BAA-245 / DSM 16553 / LMG 16656 / NCTC 13227 / J2315 / CF5610)	3:Protein inferred from homology	Aspartyl/glutamyl-tRNA(Asn/Gln) amidotransferase subunit C	1
29.3696	29.1687	29.0892	29.0695	28.8947	29.0207	28.9444	28.7815	Glutamyl-tRNA(Gln) amidotransferase subunit A (Glu-ADT subunit A) (EC 6.3.5.7)	gatA BceJ2315_04820 BCAL0484	BCAL0484	amidase activity [GO:0004040];ATP binding [GO:0005524];glutaminyl-tRNA synthase (glutamine-hydrolyzing) activity [GO:0050567];translation [GO:0006412];glutamyl-tRNA(Gln) amidotransferase complex [GO:0030956]			0.999	20	285	285	285	1.67954	0.34981	0.263938	0.243276	sp|B4E7X6|GATA_BURCJ	B4E7X6	GATA_BURCJ	gatA	496	Burkholderia cenocepacia (strain ATCC BAA-245 / DSM 16553 / LMG 16656 / NCTC 13227 / J2315 / CF5610)	3:Protein inferred from homology	Glutamyl-tRNA(Gln) amidotransferase subunit A	1
29.7377	29.6471	29.7256	30.0354	29.7659	29.7883	29.455	29.7764	Aspartyl/glutamyl-tRNA(Asn/Gln) amidotransferase subunit B (Asp/Glu-ADT subunit B) (EC 6.3.5.-)	gatB BceJ2315_04830 BCAL0485	BCAL0485	carbon-nitrogen ligase activity, with glutamine as amido-N-donor [GO:0016884];translation [GO:0006412]";"ATP binding [GO:0005524]			0.999	24	320	320	320	0.325784	0.697559	0.0900421	0.0805797	sp|B4E7X7|GATB_BURCJ	B4E7X7	GATB_BURCJ	gatB	491	Burkholderia cenocepacia (strain ATCC BAA-245 / DSM 16553 / LMG 16656 / NCTC 13227 / J2315 / CF5610)	3:Protein inferred from homology	Aspartyl/glutamyl-tRNA(Asn/Gln) amidotransferase subunit B	1
28.2618	28.1482	27.8645	28.3934	26.9028	26.7497	26.8913	27.227	Homoserine O-succinyltransferase (HST) (EC 2.3.1.46) (Homoserine transsuccinylase) (HTS)	metXS BceJ2315_04910 BCAL0493	BCAL0493	homoserine O-acetyltransferase activity [GO:0004414];homoserine O-succinyltransferase activity [GO:0008899];methionine biosynthetic process [GO:0009086];cytoplasm [GO:0005737]	+	empty_ogcB	0.999	10	90	81	90	3.72034	0.0180843	1.22428	1.06347	sp|B4E7Y5|METXS_BURCJ	B4E7Y5	METXS_BURCJ	metXS	381	Burkholderia cenocepacia (strain ATCC BAA-245 / DSM 16553 / LMG 16656 / NCTC 13227 / J2315 / CF5610)	3:Protein inferred from homology	Homoserine O-succinyltransferase	1
29.807	30.0667	29.8514	29.8145	30.2261	30.0517	29.9965	30.1987	Acetylglutamate kinase (EC 2.7.2.8) (N-acetyl-L-glutamate 5-phosphotransferase) (NAG kinase) (NAGK)	argB BceJ2315_04940 BCAL0496	BCAL0496	acetylglutamate kinase activity [GO:0003991];arginine biosynthetic process [GO:0006526];ATP binding [GO:0005524];cytoplasm [GO:0005737]			0.999	18	391	391	391	1.51392	0.386255	-0.233351	-0.215478	sp|B4E7Y8|ARGB_BURCJ	B4E7Y8	ARGB_BURCJ	argB	299	Burkholderia cenocepacia (strain ATCC BAA-245 / DSM 16553 / LMG 16656 / NCTC 13227 / J2315 / CF5610)	3:Protein inferred from homology	Acetylglutamate kinase	1
31.6554	31.6465	31.5277	31.52	32.8108	32.7952	32.4557	32.5745	ATP-dependent protease ATPase subunit HslU (Unfoldase HslU)	hslU BceJ2315_04970 BCAL0500	BCAL0500	ATP binding [GO:0005524];ATPase activity [GO:0016887];peptidase activity, acting on L-amino acid peptides [GO:0070011]";"HslUV protease complex [GO:0009376]	+	empty_ogcB	0.999	47	1201	1201	1201	4.5606	0.0233111	-1.07168	-0.97949	sp|B4E7Z1|HSLU_BURCJ	B4E7Z1	HSLU_BURCJ	hslU	447	Burkholderia cenocepacia (strain ATCC BAA-245 / DSM 16553 / LMG 16656 / NCTC 13227 / J2315 / CF5610)	3:Protein inferred from homology	ATP-dependent protease ATPase subunit HslU	1
31.6443	31.6531	31.191	31.1831	32.598	32.8163	32.2127	32.3927	ATP-dependent protease subunit HslV (EC 3.4.25.2)	hslV BceJ2315_04980 BCAL0501	BCAL0501	metal ion binding [GO:0046872];proteasome core complex [GO:0005839];proteolysis involved in cellular protein catabolic process [GO:0051603];threonine-type endopeptidase activity [GO:0004298];HslUV protease complex [GO:0009376]	+	empty_ogcB	0.999	14	441	441	441	2.9516	0.0322387	-1.08707	-0.916303	sp|B4E7Z2|HSLV_BURCJ	B4E7Z2	HSLV_BURCJ	hslV	178	Burkholderia cenocepacia (strain ATCC BAA-245 / DSM 16553 / LMG 16656 / NCTC 13227 / J2315 / CF5610)	3:Protein inferred from homology	ATP-dependent protease subunit HslV	1
31.7583	31.886	31.6171	31.5576	31.225	31.439	31.2954	31.2813	S-adenosylmethionine synthase (AdoMet synthase) (EC 2.5.1.6) (MAT) (Methionine adenosyltransferase)	metK BceJ2315_05060 BCAL0509	BCAL0509	ATP binding [GO:0005524];metal ion binding [GO:0046872];methionine adenosyltransferase activity [GO:0004478];one-carbon metabolic process [GO:0006730];S-adenosylmethionine biosynthetic process [GO:0006556];cytoplasm [GO:0005737]			0.999	30	1145	1145	1145	2.41326	0.233572	0.394578	0.363138	sp|B4E800|METK_BURCJ	B4E800	METK_BURCJ	metK	395	Burkholderia cenocepacia (strain ATCC BAA-245 / DSM 16553 / LMG 16656 / NCTC 13227 / J2315 / CF5610)	3:Protein inferred from homology	S-adenosylmethionine synthase	1
27.754	28.6119	28.6107	28.5707	28.4719	28.6417	28.4319	28.5428	Ribose-5-phosphate isomerase A (EC 5.3.1.6) (Phosphoriboisomerase A) (PRI)	rpiA BceJ2315_15220 BCAL1556	BCAL1556	pentose-phosphate shunt, non-oxidative branch [GO:0009052]";"ribose-5-phosphate isomerase activity [GO:0004751]			0.999	12	160	160	160	0.256146	0.605135	-0.135261	-0.111224	sp|B4E852|RPIA_BURCJ	B4E852	RPIA_BURCJ	rpiA	231	Burkholderia cenocepacia (strain ATCC BAA-245 / DSM 16553 / LMG 16656 / NCTC 13227 / J2315 / CF5610)	3:Protein inferred from homology	Ribose-5-phosphate isomerase A	1
29.2063	29.1826	29.239	28.8812	28.9124	28.8683	28.9677	28.8808	Porphobilinogen deaminase (PBG) (EC 2.5.1.61) (Hydroxymethylbilane synthase) (HMBS) (Pre-uroporphyrinogen synthase)	hemC BceJ2315_25700 BCAL2630	BCAL2630	peptidyl-pyrromethane cofactor linkage [GO:0018160];protoporphyrinogen IX biosynthetic process [GO:0006782];hydroxymethylbilane synthase activity [GO:0004418]			0.999	22	256	256	256	1.37065	0.406384	0.219983	0.202609	sp|B4E8C4|HEM3_BURCJ	B4E8C4	HEM3_BURCJ	hemC	334	Burkholderia cenocepacia (strain ATCC BAA-245 / DSM 16553 / LMG 16656 / NCTC 13227 / J2315 / CF5610)	3:Protein inferred from homology	Porphobilinogen deaminase	1
29.6453	29.7769	29.6646	29.4767	29.2637	28.9592	29.2135	29.3042	Argininosuccinate lyase (ASAL) (EC 4.3.2.1) (Arginosuccinase)	argH BceJ2315_25780 BCAL2638	BCAL2638	arginine biosynthetic process via ornithine [GO:0042450];argininosuccinate lyase activity [GO:0004056];cytoplasm [GO:0005737]			0.999	29	537	537	537	2.42852	0.200309	0.455708	0.414556	sp|B4E8D2|ARLY_BURCJ	B4E8D2	ARLY_BURCJ	argH	469	Burkholderia cenocepacia (strain ATCC BAA-245 / DSM 16553 / LMG 16656 / NCTC 13227 / J2315 / CF5610)	3:Protein inferred from homology	Argininosuccinate lyase	1
25.602	25.5671	24.9649	25.4272	24.0843	26.7699	24.1676	25.5963	dCTP deaminase (EC 3.5.4.13) (Deoxycytidine triphosphate deaminase)	dcd BceJ2315_25820 BCAL2642	BCAL2642	dUMP biosynthetic process [GO:0006226];dUTP biosynthetic process [GO:0006229];dCTP deaminase activity [GO:0008829]			0.999	4	34	34	34	0.135482	0.526436	0.235812	0.142298	sp|B4E8D6|DCD_BURCJ	B4E8D6	DCD_BURCJ	dcd	189	Burkholderia cenocepacia (strain ATCC BAA-245 / DSM 16553 / LMG 16656 / NCTC 13227 / J2315 / CF5610)	3:Protein inferred from homology	dCTP deaminase	1
29.8565	29.7091	29.4152	29.5678	29.4671	29.5177	29.4691	29.3258	Methionine--tRNA ligase (EC 6.1.1.10) (Methionyl-tRNA synthetase) (MetRS)	metG BceJ2315_25860 BCAL2646	BCAL2646	ATP binding [GO:0005524];metal ion binding [GO:0046872];methionine-tRNA ligase activity [GO:0004825];methionyl-tRNA aminoacylation [GO:0006431];tRNA binding [GO:0000049];cytoplasm [GO:0005737]			0.999	46	758	758	758	0.95084	0.453191	0.192206	0.174218	sp|B4E8E0|SYM_BURCJ	B4E8E0	SYM_BURCJ	metG	718	Burkholderia cenocepacia (strain ATCC BAA-245 / DSM 16553 / LMG 16656 / NCTC 13227 / J2315 / CF5610)	3:Protein inferred from homology	Methionine--tRNA ligase	1
29.4164	29.5415	29.5674	29.6811	29.495	29.3383	29.4974	29.6308	Pantothenate synthetase (PS) (EC 6.3.2.1) (Pantoate--beta-alanine ligase) (Pantoate-activating enzyme)	panC BceJ2315_25910 BCAL2651	BCAL2651	ATP binding [GO:0005524];pantoate-beta-alanine ligase activity [GO:0004592];pantothenate biosynthetic process [GO:0015940];cytoplasm [GO:0005737]			0.999	15	228	228	228	0.32123	0.784338	0.0612164	0.0566407	sp|B4E8E5|PANC_BURCJ	B4E8E5	PANC_BURCJ	panC	279	Burkholderia cenocepacia (strain ATCC BAA-245 / DSM 16553 / LMG 16656 / NCTC 13227 / J2315 / CF5610)	3:Protein inferred from homology	Pantothenate synthetase	1
26.827	26.3084	26.5189	26.6791	26.8507	26.6179	26.0295	26.9886	Aspartate 1-decarboxylase alpha chain];Aspartate 1-decarboxylase (EC 4.1.1.11) (Aspartate alpha-decarboxylase) [Cleaved into: Aspartate 1-decarboxylase beta chain	panD BceJ2315_25920 BCAL2652	BCAL2652	alanine biosynthetic process [GO:0006523];aspartate 1-decarboxylase activity [GO:0004068];pantothenate biosynthetic process [GO:0015940];cytoplasm [GO:0005737]			0.999	7	53	53	53	0.0565426	0.879178	-0.0383224	-0.0309275	sp|B4E8E6|PAND_BURCJ	B4E8E6	PAND_BURCJ	panD	128	Burkholderia cenocepacia (strain ATCC BAA-245 / DSM 16553 / LMG 16656 / NCTC 13227 / J2315 / CF5610)	3:Protein inferred from homology	Aspartate 1-decarboxylase	1
25.0472	25.0789	25.609	23.5562	24.649	23.2624	26.128	25.3673	Prolipoprotein diacylglyceryl transferase (EC 2.4.99.-)	lgt BceJ2315_26090 BCAL2670	BCAL2670	lipoprotein biosynthetic process [GO:0042158];plasma membrane [GO:0005886];protein lipoylation [GO:0009249]";transferase activity, transferring glycosyl groups [GO:0016757];"integral component of membrane [GO:0016021]			0.999	5	31	31	31	0.012923	0.938064	-0.0288401	-0.0164539	sp|B4E8G3|LGT_BURCJ	B4E8G3	LGT_BURCJ	lgt	298	Burkholderia cenocepacia (strain ATCC BAA-245 / DSM 16553 / LMG 16656 / NCTC 13227 / J2315 / CF5610)	3:Protein inferred from homology	Prolipoprotein diacylglyceryl transferase	1
30.8282	30.5378	30.334	30.559	30.2427	30.4283	30.3606	30.3418	Probable cytosol aminopeptidase (EC 3.4.11.1) (Leucine aminopeptidase) (LAP) (EC 3.4.11.10) (Leucyl aminopeptidase)	pepA BceJ2315_26150 BCAL2676	BCAL2676	aminopeptidase activity [GO:0004177];manganese ion binding [GO:0030145];metalloexopeptidase activity [GO:0008235];cytoplasm [GO:0005737]			0.999	29	434	427	434	1.05928	0.411038	0.221364	0.199711	sp|B4E8G9|AMPA_BURCJ	B4E8G9	AMPA_BURCJ	pepA	503	Burkholderia cenocepacia (strain ATCC BAA-245 / DSM 16553 / LMG 16656 / NCTC 13227 / J2315 / CF5610)	3:Protein inferred from homology	Probable cytosol aminopeptidase	1
28.0852	27.9718	28.0134	28.2468	28.0481	28.0495	28.2781	28.1269	2',3'-cyclic phosphodiesterase (EC 3.1.4.-);2'-nucleotidase (EC 3.1.3.-);Phosphatase (EC 3.1.3.-)]";"Multifunctional CCA protein [Includes: CCA-adding enzyme (EC 2.7.7.72) (CCA tRNA nucleotidyltransferase) (tRNA CCA-pyrophosphorylase) (tRNA adenylyl-/cytidylyl-transferase) (tRNA nucleotidyltransferase) (tRNA-NT)	cca BceJ2315_05550 BCAL0558	BCAL0558	ATP:3'-cytidine-cytidine-tRNA adenylyltransferase activity [GO:0052929];CTP:3'-cytidine-tRNA cytidylyltransferase activity [GO:0052928];CTP:tRNA cytidylyltransferase activity [GO:0052927];hydrolase activity [GO:0016787];metal ion binding [GO:0046872];RNA binding [GO:0003723];RNA repair [GO:0042245];tRNA 3'-terminal CCA addition [GO:0001680];ATP binding [GO:0005524]			0.999	14	153	153	153	0.23007	0.839798	-0.0463543	-0.0428736	sp|B4E8K1|CCA_BURCJ	B4E8K1	CCA_BURCJ	cca	413	Burkholderia cenocepacia (strain ATCC BAA-245 / DSM 16553 / LMG 16656 / NCTC 13227 / J2315 / CF5610)	3:Protein inferred from homology	Multifunctional CCA protein	1
24.5117	25.7994	25.8941	25.1758	25.7384	23.6986	24.6631	24.8815	Flagellar L-ring protein (Basal body L-ring protein)	flgH BceJ2315_05670 BCAL0570	BCAL0570	bacterial-type flagellum-dependent cell motility [GO:0071973]";cell outer membrane [GO:0009279];motor activity [GO:0003774];"bacterial-type flagellum basal body, distal rod, L ring [GO:0009427]			0.999	2	5	5	5	-4.34294e-08	1	0	0	sp|B4E8L3|FLGH_BURCJ	B4E8L3	FLGH_BURCJ	flgH	229	Burkholderia cenocepacia (strain ATCC BAA-245 / DSM 16553 / LMG 16656 / NCTC 13227 / J2315 / CF5610)	3:Protein inferred from homology	Flagellar L-ring protein	1
29.2759	29.597	29.553	29.3663	29.1834	28.9671	29.1073	29.2051	Dihydroorotate dehydrogenase (quinone) (EC 1.3.5.2) (DHOdehase) (DHOD) (DHODase) (Dihydroorotate oxidase)	pyrD BceJ2315_15750 BCAL1611	BCAL1611	'de novo' pyrimidine nucleobase biosynthetic process [GO:0006207];'de novo' UMP biosynthetic process [GO:0044205];dihydroorotate dehydrogenase activity [GO:0004152];plasma membrane [GO:0005886];cytoplasm [GO:0005737]			0.999	13	168	168	168	1.92626	0.284465	0.332306	0.303975	sp|B4E8N4|PYRD_BURCJ	B4E8N4	PYRD_BURCJ	pyrD	345	Burkholderia cenocepacia (strain ATCC BAA-245 / DSM 16553 / LMG 16656 / NCTC 13227 / J2315 / CF5610)	3:Protein inferred from homology	Dihydroorotate dehydrogenase (quinone)	1
26.4133	26.244	25.7153	25.4416	26.0525	26	25.2856	24.9251	Putative arginyl-tRNA--protein transferase (Arginyltransferase) (R-transferase) (EC 2.3.2.8)	ate BceJ2315_15760 BCAL1612	BCAL1612	arginyltransferase activity [GO:0004057];protein arginylation [GO:0016598];cytoplasm [GO:0005737]			0.999	2	21	21	21	0.496122	0.300482	0.387744	0.285746	sp|B4E8N5|ATE_BURCJ	B4E8N5	ATE_BURCJ	ate	276	Burkholderia cenocepacia (strain ATCC BAA-245 / DSM 16553 / LMG 16656 / NCTC 13227 / J2315 / CF5610)	3:Protein inferred from homology	Putative arginyl-tRNA--protein transferase	1
29.2937	29.8936	28.9204	28.023	29.6976	29.3114	29.4562	28.9352	UPF0303 protein BceJ2315_15790	BceJ2315_15790 BCAL1615	BCAL1615				0.999	10	207	207	207	0.317478	0.373371	-0.317394	-0.223047	sp|B4E8N8|Y1579_BURCJ	B4E8N8	Y1579_BURCJ	BceJ2315_15790	165	Burkholderia cenocepacia (strain ATCC BAA-245 / DSM 16553 / LMG 16656 / NCTC 13227 / J2315 / CF5610)	3:Protein inferred from homology	UPF0303 protein BceJ2315_15790	1
28.9748	29.3826	29.6086	29.232	29.0812	28.9354	29.3245	29.3883	LexA repressor (EC 3.4.21.88)	lexA BceJ2315_16150 BCAL1651	BCAL1651	DNA repair [GO:0006281];DNA replication [GO:0006260];negative regulation of transcription, DNA-templated [GO:0045892];serine-type endopeptidase activity [GO:0004252];SOS response [GO:0009432];transcription, DNA-templated [GO:0006351]";"DNA binding [GO:0003677]			0.999	6	175	175	175	0.287306	0.637632	0.117182	0.100167	sp|B4E8S4|LEXA_BURCJ	B4E8S4	LEXA_BURCJ	lexA	215	Burkholderia cenocepacia (strain ATCC BAA-245 / DSM 16553 / LMG 16656 / NCTC 13227 / J2315 / CF5610)	3:Protein inferred from homology	LexA repressor	1
30.725	31.3883	30.6975	31.0344	30.8714	30.7738	30.7143	31.03	50S ribosomal protein L28	rpmB BceJ2315_26530 BCAL2714	BCAL2714	structural constituent of ribosome [GO:0003735];translation [GO:0006412];ribosome [GO:0005840]			0.999	6	227	227	227	0.267076	0.649327	0.113904	0.0968867	sp|B4E8Y7|RL28_BURCJ	B4E8Y7	RL28_BURCJ	rpmB	77	Burkholderia cenocepacia (strain ATCC BAA-245 / DSM 16553 / LMG 16656 / NCTC 13227 / J2315 / CF5610)	3:Protein inferred from homology	50S ribosomal protein L28	1
32.3871	32.888	32.8495	32.5902	32.7768	32.3587	32.3407	32.4951	50S ribosomal protein L33	rpmG BceJ2315_26540 BCAL2715	BCAL2715	structural constituent of ribosome [GO:0003735];translation [GO:0006412];ribosome [GO:0005840]			0.999	4	152	152	152	0.560245	0.480008	0.185831	0.160917	sp|B4E8Y8|RL33_BURCJ	B4E8Y8	RL33_BURCJ	rpmG	55	Burkholderia cenocepacia (strain ATCC BAA-245 / DSM 16553 / LMG 16656 / NCTC 13227 / J2315 / CF5610)	3:Protein inferred from homology	50S ribosomal protein L33	1
30.326	30.2123	30.2655	30.1947	30.4038	30.3512	30.3989	30.2524	Isoleucine--tRNA ligase (EC 6.1.1.5) (Isoleucyl-tRNA synthetase) (IleRS)	ileS BceJ2315_26630 BCAL2724	BCAL2724	aminoacyl-tRNA editing activity [GO:0002161];ATP binding [GO:0005524];isoleucine-tRNA ligase activity [GO:0004822];isoleucyl-tRNA aminoacylation [GO:0006428];metal ion binding [GO:0046872];tRNA binding [GO:0000049];cytoplasm [GO:0005737]			0.999	50	769	769	769	1.16605	0.647244	-0.101936	-0.0974602	sp|B4E8Z7|SYI_BURCJ	B4E8Z7	SYI_BURCJ	ileS	945	Burkholderia cenocepacia (strain ATCC BAA-245 / DSM 16553 / LMG 16656 / NCTC 13227 / J2315 / CF5610)	3:Protein inferred from homology	Isoleucine--tRNA ligase	1
26.9392	27.8429	26.5548	26.7108	28.4876	27.7549	27.4157	27.4885	Deoxyuridine 5'-triphosphate nucleotidohydrolase (dUTPase) (EC 3.6.1.23) (dUTP pyrophosphatase)	dut BceJ2315_26660 BCAL2727	BCAL2727	dUMP biosynthetic process [GO:0006226];dUTP metabolic process [GO:0046080];metal ion binding [GO:0046872];dUTP diphosphatase activity [GO:0004170]			0.999	8	167	167	167	1.06414	0.118659	-0.774771	-0.562251	sp|B4E900|DUT_BURCJ	B4E900	DUT_BURCJ	dut	148	Burkholderia cenocepacia (strain ATCC BAA-245 / DSM 16553 / LMG 16656 / NCTC 13227 / J2315 / CF5610)	3:Protein inferred from homology	Deoxyuridine 5'-triphosphate nucleotidohydrolase	1
27.0018	24.5938	27.0531	27.1073	27.7434	28.1056	27.7498	28.0328	ATP-dependent Clp protease adapter protein ClpS	clpS BceJ2315_26700 BCAL2731	BCAL2731	protein catabolic process [GO:0030163]	+	empty_ogcB	0.999	7	77	77	77	1.24914	0.0345129	-1.46888	-0.905254	sp|B4E904|CLPS_BURCJ	B4E904	CLPS_BURCJ	clpS	104	Burkholderia cenocepacia (strain ATCC BAA-245 / DSM 16553 / LMG 16656 / NCTC 13227 / J2315 / CF5610)	3:Protein inferred from homology	ATP-dependent Clp protease adapter protein ClpS	1
29.7549	29.4762	29.6799	28.9736	29.4788	29.1255	29.3113	29.4904	Glucosamine-1-phosphate N-acetyltransferase (EC 2.3.1.157)];Bifunctional protein GlmU [Includes: UDP-N-acetylglucosamine pyrophosphorylase (EC 2.7.7.23) (N-acetylglucosamine-1-phosphate uridyltransferase)	glmU BceJ2315_06080 BCAL0612	BCAL0612	cell morphogenesis [GO:0000902];cell wall organization [GO:0071555];glucosamine-1-phosphate N-acetyltransferase activity [GO:0019134];lipid A biosynthetic process [GO:0009245];lipopolysaccharide biosynthetic process [GO:0009103];magnesium ion binding [GO:0000287];peptidoglycan biosynthetic process [GO:0009252];regulation of cell shape [GO:0008360];UDP-N-acetylglucosamine biosynthetic process [GO:…			0.999	9	148	148	148	0.249134	0.637702	0.119643	0.100058	sp|B4E935|GLMU_BURCJ	B4E935	GLMU_BURCJ	glmU	453	Burkholderia cenocepacia (strain ATCC BAA-245 / DSM 16553 / LMG 16656 / NCTC 13227 / J2315 / CF5610)	3:Protein inferred from homology	Bifunctional protein GlmU	1
25.834	25.2126	25.4874	25.3262	25.4559	24.4315	26.3469	25.3501	Cobalt-precorrin-5B C(1)-methyltransferase (EC 2.1.1.195) (Cobalt-precorrin-6A synthase)	cbiD BceJ2315_16910 BCAL1728	BCAL1728	cobalamin biosynthetic process [GO:0009236];methyltransferase activity [GO:0008168]			0.999	3	8	8	8	-4.34294e-08	1	0	0	sp|B4E9C7|CBID_BURCJ	B4E9C7	CBID_BURCJ	cbiD	362	Burkholderia cenocepacia (strain ATCC BAA-245 / DSM 16553 / LMG 16656 / NCTC 13227 / J2315 / CF5610)	3:Protein inferred from homology	Cobalt-precorrin-5B C(1)-methyltransferase	1
27.4494	26.6718	26.7942	26.6913	23.5654	24.1261	26.0427	26.7928	Tetraacyldisaccharide 4'-kinase (EC 2.7.1.130) (Lipid A 4'-kinase)	lpxK BceJ2315_26970 BCAL2759	BCAL2759	lipid A biosynthetic process [GO:0009245];tetraacyldisaccharide 4'-kinase activity [GO:0009029];ATP binding [GO:0005524]	+	empty_ogcB	0.999	3	37	37	37	1.18083	0.0222304	1.76993	0.989573	sp|B4E9F8|LPXK_BURCJ	B4E9F8	LPXK_BURCJ	lpxK	342	Burkholderia cenocepacia (strain ATCC BAA-245 / DSM 16553 / LMG 16656 / NCTC 13227 / J2315 / CF5610)	3:Protein inferred from homology	Tetraacyldisaccharide 4'-kinase	1
29.0484	29.0414	29.2042	29.6222	29.541	29.616	29.4821	29.7566	UPF0434 protein BceJ2315_26980	BceJ2315_26980 BCAL2760	BCAL2760				0.999	5	81	81	81	1.32511	0.26698	-0.369849	-0.321982	sp|B4E9F9|Y2698_BURCJ	B4E9F9	Y2698_BURCJ	BceJ2315_26980	64	Burkholderia cenocepacia (strain ATCC BAA-245 / DSM 16553 / LMG 16656 / NCTC 13227 / J2315 / CF5610)	3:Protein inferred from homology	UPF0434 protein BceJ2315_26980	1
28.7144	28.4176	28.6078	28.5716	28.6586	28.6616	28.8334	29.1038	3-deoxy-manno-octulosonate cytidylyltransferase (EC 2.7.7.38) (CMP-2-keto-3-deoxyoctulosonic acid synthase) (CKS) (CMP-KDO synthase)	kdsB BceJ2315_26990 BCAL2761	BCAL2761	3-deoxy-manno-octulosonate cytidylyltransferase activity [GO:0008690];CMP-keto-3-deoxy-D-manno-octulosonic acid biosynthetic process [GO:0033468];lipopolysaccharide biosynthetic process [GO:0009103];cytoplasm [GO:0005737]			0.999	11	82	82	82	1.00252	0.393481	-0.236515	-0.2109	sp|B4E9G0|KDSB_BURCJ	B4E9G0	KDSB_BURCJ	kdsB	263	Burkholderia cenocepacia (strain ATCC BAA-245 / DSM 16553 / LMG 16656 / NCTC 13227 / J2315 / CF5610)	3:Protein inferred from homology	3-deoxy-manno-octulosonate cytidylyltransferase	1
31.406	31.3779	31.2658	31.5614	31.1773	31.4534	31.307	31.287	Adenylate kinase (AK) (EC 2.7.4.3) (ATP-AMP transphosphorylase) (ATP:AMP phosphotransferase) (Adenylate monophosphate kinase)	adk BceJ2315_27000 BCAL2762	BCAL2762	adenylate kinase activity [GO:0004017];AMP salvage [GO:0044209];ATP binding [GO:0005524];cytoplasm [GO:0005737]			0.999	22	579	579	579	0.53754	0.670426	0.0966115	0.0891849	sp|B4E9G1|KAD_BURCJ	B4E9G1	KAD_BURCJ	adk	220	Burkholderia cenocepacia (strain ATCC BAA-245 / DSM 16553 / LMG 16656 / NCTC 13227 / J2315 / CF5610)	3:Protein inferred from homology	Adenylate kinase	1
25.1882	24.9697	25.9126	24.7346	26.2713	25.5326	25.1981	24.6719	Lipid II flippase MurJ	murJ mviN BCAL2764	BCAL2764	cell wall organization [GO:0071555];peptidoglycan biosynthetic process [GO:0009252];plasma membrane [GO:0005886];regulation of cell shape [GO:0008360];transport [GO:0006810];integral component of membrane [GO:0016021]			0.999	1	1	1	1	-4.34294e-08	1	0	0	sp|B4E9G3|MURJ_BURCJ	B4E9G3	MURJ_BURCJ	murJ	516	Burkholderia cenocepacia (strain ATCC BAA-245 / DSM 16553 / LMG 16656 / NCTC 13227 / J2315 / CF5610)	1:Experimental evidence at protein level	Lipid II flippase MurJ	0.9734
25.2092	25.562	25.2793	31.5048	24.6058	31.4471	25.3377	25.6086	30S ribosomal protein S20	rpsT BceJ2315_27030 BCAL2765	BCAL2765	rRNA binding [GO:0019843];structural constituent of ribosome [GO:0003735];translation [GO:0006412];ribosome [GO:0005840]			0.999	2	35	35	35	0.021451	0.837653	0.139042	0.0433591	sp|B4E9G4|RS20_BURCJ	B4E9G4	RS20_BURCJ	rpsT	90	Burkholderia cenocepacia (strain ATCC BAA-245 / DSM 16553 / LMG 16656 / NCTC 13227 / J2315 / CF5610)	3:Protein inferred from homology	30S ribosomal protein S20	0.9994
30.2819	30.2988	29.9488	30.0021	30.1266	30.1609	30.3255	30.2725	Ornithine carbamoyltransferase (OTCase) (EC 2.1.3.3)	arcB BceJ2315_27050 BCAL2767	BCAL2767	amino acid binding [GO:0016597];arginine catabolic process to ornithine [GO:0019547];ornithine carbamoyltransferase activity [GO:0004585];cytoplasm [GO:0005737]			0.999	20	473	473	473	0.374188	0.699218	-0.08848	-0.0802317	sp|B4E9G6|OTC_BURCJ	B4E9G6	OTC_BURCJ	arcB	309	Burkholderia cenocepacia (strain ATCC BAA-245 / DSM 16553 / LMG 16656 / NCTC 13227 / J2315 / CF5610)	3:Protein inferred from homology	Ornithine carbamoyltransferase	1
29.0852	29.3455	29.3379	29.3581	29.1081	29.1721	28.9169	29.3852	UPF0234 protein BceJ2315_27070	BceJ2315_27070 BCAL2769	BCAL2769				0.999	16	190	190	190	0.540982	0.575473	0.13612	0.121894	sp|B4E9G8|Y2707_BURCJ	B4E9G8	Y2707_BURCJ	BceJ2315_27070	161	Burkholderia cenocepacia (strain ATCC BAA-245 / DSM 16553 / LMG 16656 / NCTC 13227 / J2315 / CF5610)	3:Protein inferred from homology	UPF0234 protein BceJ2315_27070	1
31.0044	30.9648	30.5998	30.2466	29.6026	29.4883	29.5414	29.7205	Pyridoxine/pyridoxamine 5'-phosphate oxidase (EC 1.4.3.5) (PNP/PMP oxidase) (PNPOx) (Pyridoxal 5'-phosphate synthase)	pdxH BceJ2315_27200 BCAL2782	BCAL2782	pyridoxamine-phosphate oxidase activity [GO:0004733];pyridoxine biosynthetic process [GO:0008615];FMN binding [GO:0010181]	+	empty_ogcB	0.999	12	146	146	146	3.03439	0.0287802	1.11571	0.941977	sp|B4E9I1|PDXH_BURCJ	B4E9I1	PDXH_BURCJ	pdxH	214	Burkholderia cenocepacia (strain ATCC BAA-245 / DSM 16553 / LMG 16656 / NCTC 13227 / J2315 / CF5610)	3:Protein inferred from homology	Pyridoxine/pyridoxamine 5'-phosphate oxidase	1
29.0825	29.6127	29.8348	29.3419	25.3615	25.6066	25.321	24.5406	Kynurenine formamidase (KFA) (KFase) (EC 3.5.1.9) (Arylformamidase) (N-formylkynurenine formamidase) (FKF)	kynB BceJ2315_27280 BCAL2790	BCAL2790	anthranilate metabolic process [GO:0043420];formamidase activity [GO:0004328];tryptophan catabolic process to kynurenine [GO:0019441];arylformamidase activity [GO:0004061]	+	empty_ogcB	0.999	4	38	38	38	5.26713	0	4.26053	3.32092	sp|B4E9I9|KYNB_BURCJ	B4E9I9	KYNB_BURCJ	kynB	213	Burkholderia cenocepacia (strain ATCC BAA-245 / DSM 16553 / LMG 16656 / NCTC 13227 / J2315 / CF5610)	1:Experimental evidence at protein level	Kynurenine formamidase	1
30.2976	30.1743	30.0762	30.2632	27.9284	27.6907	28.0397	28.1728	Tryptophan 2,3-dioxygenase (TDO) (EC 1.13.11.11) (Tryptamin 2,3-dioxygenase) (Tryptophan oxygenase) (TO) (TRPO) (Tryptophan pyrrolase) (Tryptophanase)	kynA BceJ2315_27300 BCAL2792	BCAL2792	metal ion binding [GO:0046872];protein homotetramerization [GO:0051289];tryptophan 2,3-dioxygenase activity [GO:0004833];tryptophan catabolic process to kynurenine [GO:0019441]";"heme binding [GO:0020037]	+	empty_ogcB	0.999	11	143	143	143	5.96519	0	2.24498	2.01613	sp|B4E9J1|T23O_BURCJ	B4E9J1	T23O_BURCJ	kynA	311	Burkholderia cenocepacia (strain ATCC BAA-245 / DSM 16553 / LMG 16656 / NCTC 13227 / J2315 / CF5610)	3:Protein inferred from homology	Tryptophan 2,3-dioxygenase	1
25.3106	25.3033	25.9947	23.7539	25.7297	25.0891	25.264	25.7938	Biotin synthase (EC 2.8.1.6)	bioB BceJ2315_06580 BCAL0664	BCAL0664	4 iron, 4 sulfur cluster binding [GO:0051539];biotin biosynthetic process [GO:0009102]";biotin synthase activity [GO:0004076];metal ion binding [GO:0046872];"2 iron, 2 sulfur cluster binding [GO:0051537]			0.999	6	39	39	39	0.317232	0.341106	-0.37852	-0.251545	sp|B4E9L4|BIOB_BURCJ	B4E9L4	BIOB_BURCJ	bioB	339	Burkholderia cenocepacia (strain ATCC BAA-245 / DSM 16553 / LMG 16656 / NCTC 13227 / J2315 / CF5610)	3:Protein inferred from homology	Biotin synthase	1
24.7215	24.5782	24.5022	25.1953	26.0486	25.4541	25.2024	25.3935	ATP-dependent dethiobiotin synthetase BioD (EC 6.3.3.3) (DTB synthetase) (DTBS) (Dethiobiotin synthase)	bioD BceJ2315_06590 BCAL0665	BCAL0665	ATP binding [GO:0005524];biotin biosynthetic process [GO:0009102];dethiobiotin synthase activity [GO:0004141];magnesium ion binding [GO:0000287];cytoplasm [GO:0005737]			0.999	1	5	5	5	-4.34294e-08	1	0	0	sp|B4E9L5|BIOD_BURCJ	B4E9L5	BIOD_BURCJ	bioD	239	Burkholderia cenocepacia (strain ATCC BAA-245 / DSM 16553 / LMG 16656 / NCTC 13227 / J2315 / CF5610)	3:Protein inferred from homology	ATP-dependent dethiobiotin synthetase BioD	0.9734
24.5849	24.5505	24.645	25.3165	24.8386	25.536	24.8295	25.2759	8-amino-7-oxononanoate synthase (AONS) (EC 2.3.1.47) (7-keto-8-amino-pelargonic acid synthase) (7-KAP synthase) (KAPA synthase) (8-amino-7-ketopelargonate synthase)	bioF BceJ2315_06600 BCAL0666	BCAL0666	biotin biosynthetic process [GO:0009102];pyridoxal phosphate binding [GO:0030170];8-amino-7-oxononanoate synthase activity [GO:0008710]			0.999	5	12	12	12	0.661701	0.311268	-0.345789	-0.276351	sp|B4E9L6|BIOF_BURCJ	B4E9L6	BIOF_BURCJ	bioF	394	Burkholderia cenocepacia (strain ATCC BAA-245 / DSM 16553 / LMG 16656 / NCTC 13227 / J2315 / CF5610)	3:Protein inferred from homology	8-amino-7-oxononanoate synthase	1
29.9542	29.928	29.9023	29.8484	29.3589	29.5164	29.6752	29.6348	Arginine--tRNA ligase (EC 6.1.1.19) (Arginyl-tRNA synthetase) (ArgRS)	argS BceJ2315_06730 BCAL0679	BCAL0679	arginine-tRNA ligase activity [GO:0004814];arginyl-tRNA aminoacylation [GO:0006420];ATP binding [GO:0005524];cytoplasm [GO:0005737]			0.999	30	403	403	403	2.54798	0.254447	0.36188	0.336787	sp|B4E9M9|SYR_BURCJ	B4E9M9	SYR_BURCJ	argS	593	Burkholderia cenocepacia (strain ATCC BAA-245 / DSM 16553 / LMG 16656 / NCTC 13227 / J2315 / CF5610)	3:Protein inferred from homology	Arginine--tRNA ligase	1
25.4303	24.3564	26.2315	26.0277	24.7466	24.5447	26.0856	25.8076	Type III pantothenate kinase (EC 2.7.1.33) (PanK-III) (Pantothenic acid kinase)	coaX BceJ2315_06870 BCAL0693	BCAL0693	ATP binding [GO:0005524];coenzyme A biosynthetic process [GO:0015937];pantothenate kinase activity [GO:0004594];cytoplasm [GO:0005737]			0.999	4	17	17	17	0.144008	0.534807	0.215388	0.13733	sp|B4E9P3|COAX_BURCJ	B4E9P3	COAX_BURCJ	coaX	266	Burkholderia cenocepacia (strain ATCC BAA-245 / DSM 16553 / LMG 16656 / NCTC 13227 / J2315 / CF5610)	1:Experimental evidence at protein level	Type III pantothenate kinase	1
31.0401	30.609	30.7053	30.3421	30.3104	30.6003	30.1283	30.3127	2,3-bisphosphoglycerate-dependent phosphoglycerate mutase (BPG-dependent PGAM) (PGAM) (Phosphoglyceromutase) (dPGM) (EC 5.4.2.11)	gpmA BceJ2315_07320 BCAL0739	BCAL0739	gluconeogenesis [GO:0006094];glycolytic process [GO:0006096];phosphoglycerate mutase activity [GO:0004619]			0.999	19	407	407	407	0.992746	0.300382	0.336169	0.286326	sp|B4EA64|GPMA_BURCJ	B4EA64	GPMA_BURCJ	gpmA	248	Burkholderia cenocepacia (strain ATCC BAA-245 / DSM 16553 / LMG 16656 / NCTC 13227 / J2315 / CF5610)	3:Protein inferred from homology	2,3-bisphosphoglycerate-dependent phosphoglycerate mutase	1
30.5592	30.2174	29.6044	30.3881	30.2986	30.6235	30.0678	30.5107	Protein-export protein SecB	secB BceJ2315_07350 BCAL0742	BCAL0742	protein tetramerization [GO:0051262];protein transport [GO:0015031];unfolded protein binding [GO:0051082];cytoplasm [GO:0005737]			0.999	10	213	213	213	0.321064	0.514798	-0.182884	-0.147316	sp|B4EA67|SECB_BURCJ	B4EA67	SECB_BURCJ	secB	163	Burkholderia cenocepacia (strain ATCC BAA-245 / DSM 16553 / LMG 16656 / NCTC 13227 / J2315 / CF5610)	3:Protein inferred from homology	Protein-export protein SecB	1
27.5752	27.6903	27.6054	27.0712	27.6246	27.3042	27.2479	26.8517	Glycerol-3-phosphate dehydrogenase [NAD(P)+] (EC 1.1.1.94) (NAD(P)H-dependent glycerol-3-phosphate dehydrogenase)	gpsA BceJ2315_07360 BCAL0743	BCAL0743	carbohydrate metabolic process [GO:0005975];glycerol-3-phosphate catabolic process [GO:0046168];glycerol-3-phosphate dehydrogenase [NAD(P)+] activity [GO:0047952];glycerol-3-phosphate dehydrogenase [NAD+] activity [GO:0004367];glycerol-3-phosphate dehydrogenase [NADP+] activity [GO:0036439];glycerophospholipid metabolic process [GO:0006650];NAD binding [GO:0051287];phospholipid biosynthetic proce…			0.999	6	111	111	111	0.492016	0.428917	0.228384	0.188485	sp|B4EA68|GPDA_BURCJ	B4EA68	GPDA_BURCJ	gpsA	332	Burkholderia cenocepacia (strain ATCC BAA-245 / DSM 16553 / LMG 16656 / NCTC 13227 / J2315 / CF5610)	3:Protein inferred from homology	Glycerol-3-phosphate dehydrogenase [NAD(P)+]	1
28.7476	28.654	28.5161	28.6544	28.6325	28.7444	28.6799	28.472	Ribosomal protein S12 methylthiotransferase RimO (S12 MTTase) (S12 methylthiotransferase) (EC 2.8.4.4) (Ribosomal protein S12 (aspartate-C(3))-methylthiotransferase) (Ribosome maturation factor RimO)	rimO BceJ2315_18190 BCAL1856	BCAL1856	4 iron, 4 sulfur cluster binding [GO:0051539];metal ion binding [GO:0046872];peptidyl-L-beta-methylthioaspartic acid biosynthetic process from peptidyl-aspartic acid [GO:0018339];transferase activity [GO:0016740];tRNA modification [GO:0006400]";"cytoplasm [GO:0005737]			0.999	16	288	288	288	0.0505846	0.959909	0.0108423	0.0100842	sp|B4EAF5|RIMO_BURCJ	B4EAF5	RIMO_BURCJ	rimO	453	Burkholderia cenocepacia (strain ATCC BAA-245 / DSM 16553 / LMG 16656 / NCTC 13227 / J2315 / CF5610)	3:Protein inferred from homology	Ribosomal protein S12 methylthiotransferase RimO	1
30.2204	30.3221	30.3539	30.2928	29.9567	29.9458	29.9648	30.0494	ATP phosphoribosyltransferase regulatory subunit	hisZ BceJ2315_18370 BCAL1874	BCAL1874	histidine biosynthetic process [GO:0000105];cytoplasm [GO:0005737]			0.999	13	241	241	241	3.86102	0.282093	0.318082	0.306712	sp|B4EAH3|HISZ_BURCJ	B4EAH3	HISZ_BURCJ	hisZ	382	Burkholderia cenocepacia (strain ATCC BAA-245 / DSM 16553 / LMG 16656 / NCTC 13227 / J2315 / CF5610)	3:Protein inferred from homology	ATP phosphoribosyltransferase regulatory subunit	1
29.2399	29.2426	29.239	29.3667	29.1211	28.841	28.9063	29.1743	UPF0307 protein BceJ2315_28530	BceJ2315_28530 BCAL2917	BCAL2917				0.999	7	158	158	158	1.62432	0.353435	0.261376	0.240482	sp|B4EAM5|Y2853_BURCJ	B4EAM5	Y2853_BURCJ	BceJ2315_28530	203	Burkholderia cenocepacia (strain ATCC BAA-245 / DSM 16553 / LMG 16656 / NCTC 13227 / J2315 / CF5610)	3:Protein inferred from homology	UPF0307 protein BceJ2315_28530	1
29.821	30.0237	29.1865	29.2598	29.01	29.5278	29.0046	29.2735	50S ribosomal protein L19	rplS BceJ2315_28610 BCAL2925	BCAL2925	structural constituent of ribosome [GO:0003735];translation [GO:0006412];ribosome [GO:0005840]			0.999	12	169	169	169	0.750929	0.291658	0.368767	0.29706	sp|B4EAN3|RL19_BURCJ	B4EAN3	RL19_BURCJ	rplS	130	Burkholderia cenocepacia (strain ATCC BAA-245 / DSM 16553 / LMG 16656 / NCTC 13227 / J2315 / CF5610)	3:Protein inferred from homology	50S ribosomal protein L19	1
27.5546	24.64	24.9027	24.4609	25.3248	25.831	26.1662	24.9222	tRNA (guanine-N(1)-)-methyltransferase (EC 2.1.1.228) (M1G-methyltransferase) (tRNA [GM37] methyltransferase)	trmD BceJ2315_28620 BCAL2926	BCAL2926	tRNA (guanine(37)-N(1))-methyltransferase activity [GO:0052906];cytoplasm [GO:0005737]			0.999	3	19	19	19	0.0795108	0.650495	-0.171504	-0.0964936	sp|B4EAN4|TRMD_BURCJ	B4EAN4	TRMD_BURCJ	trmD	264	Burkholderia cenocepacia (strain ATCC BAA-245 / DSM 16553 / LMG 16656 / NCTC 13227 / J2315 / CF5610)	3:Protein inferred from homology	tRNA (guanine-N(1)-)-methyltransferase	1
31.2752	31.597	31.356	30.6896	31.3103	31.3606	30.8651	31.4757	30S ribosomal protein S16	rpsP BceJ2315_28640 BCAL2928	BCAL2928	structural constituent of ribosome [GO:0003735];translation [GO:0006412];ribosome [GO:0005840]			0.999	4	92	92	92	0.0345644	0.92774	-0.0234766	-0.019018	sp|B4EAN6|RS16_BURCJ	B4EAN6	RS16_BURCJ	rpsP	84	Burkholderia cenocepacia (strain ATCC BAA-245 / DSM 16553 / LMG 16656 / NCTC 13227 / J2315 / CF5610)	3:Protein inferred from homology	30S ribosomal protein S16	1
28.5306	28.8353	28.7762	28.5808	28.0854	28.2224	27.9894	27.7946	D-amino acid dehydrogenase (EC 1.4.99.-)	dadA BceJ2315_28690 BCAL2933	BCAL2933	D-alanine catabolic process [GO:0055130];D-amino-acid dehydrogenase activity [GO:0008718]			0.999	20	243	243	243	2.88101	0.107799	0.657779	0.58922	sp|B4EAP1|DADA_BURCJ	B4EAP1	DADA_BURCJ	dadA	428	Burkholderia cenocepacia (strain ATCC BAA-245 / DSM 16553 / LMG 16656 / NCTC 13227 / J2315 / CF5610)	3:Protein inferred from homology	D-amino acid dehydrogenase	1
29.4594	28.9427	29.0342	28.9594	29.0129	29.2568	29.1003	29.4503	Phosphopantetheine adenylyltransferase (EC 2.7.7.3) (Dephospho-CoA pyrophosphorylase) (Pantetheine-phosphate adenylyltransferase) (PPAT)	coaD BceJ2315_07880 BCAL0795	BCAL0795	ATP binding [GO:0005524];coenzyme A biosynthetic process [GO:0015937];pantetheine-phosphate adenylyltransferase activity [GO:0004595];cytoplasm [GO:0005737]			0.999	12	132	132	132	0.284612	0.662624	-0.106158	-0.0919029	sp|B4EAQ8|COAD_BURCJ	B4EAQ8	COAD_BURCJ	coaD	165	Burkholderia cenocepacia (strain ATCC BAA-245 / DSM 16553 / LMG 16656 / NCTC 13227 / J2315 / CF5610)	3:Protein inferred from homology	Phosphopantetheine adenylyltransferase	1
27.509	27.75	27.6903	27.2118	27.2401	26.9313	27.2963	27.0991	Peptidyl-tRNA hydrolase (PTH) (EC 3.1.1.29)	pth BceJ2315_07910 BCAL0798	BCAL0798	aminoacyl-tRNA hydrolase activity [GO:0004045];cytoplasm [GO:0005737]			0.999	8	88	88	88	1.4683	0.244626	0.39856	0.347846	sp|B4EAR1|PTH_BURCJ	B4EAR1	PTH_BURCJ	pth	199	Burkholderia cenocepacia (strain ATCC BAA-245 / DSM 16553 / LMG 16656 / NCTC 13227 / J2315 / CF5610)	3:Protein inferred from homology	Peptidyl-tRNA hydrolase	1
29.4588	29.3936	29.3233	29.6053	29.4627	29.6469	29.959	29.9579	4-diphosphocytidyl-2-C-methyl-D-erythritol kinase (CMK) (EC 2.7.1.148) (4-(cytidine-5'-diphospho)-2-C-methyl-D-erythritol kinase)	ispE BceJ2315_07940 BCAL0802	BCAL0802	ATP binding [GO:0005524];isopentenyl diphosphate biosynthetic process, methylerythritol 4-phosphate pathway [GO:0019288];terpenoid biosynthetic process [GO:0016114]";"4-(cytidine 5'-diphospho)-2-C-methyl-D-erythritol kinase activity [GO:0050515]			0.999	17	235	235	235	1.20377	0.312723	-0.311377	-0.274004	sp|B4EAR4|ISPE_BURCJ	B4EAR4	ISPE_BURCJ	ispE	293	Burkholderia cenocepacia (strain ATCC BAA-245 / DSM 16553 / LMG 16656 / NCTC 13227 / J2315 / CF5610)	3:Protein inferred from homology	4-diphosphocytidyl-2-C-methyl-D-erythritol kinase	1
26.2172	25.8744	26.4932	25.6651	26.1002	26.0067	25.8732	25.9234	Formamidopyrimidine-DNA glycosylase (Fapy-DNA glycosylase) (EC 3.2.2.23) (DNA-(apurinic or apyrimidinic site) lyase MutM) (AP lyase MutM) (EC 4.2.99.18)	mutM fpg BceJ2315_07970 BCAL0805	BCAL0805	base-excision repair [GO:0006284];DNA-(apurinic or apyrimidinic site) lyase activity [GO:0003906];nucleotide-excision repair [GO:0006289];oxidized purine nucleobase lesion DNA N-glycosylase activity [GO:0008534];zinc ion binding [GO:0008270];damaged DNA binding [GO:0003684]			0.999	5	35	35	35	0.177625	0.727279	0.0865927	0.0727775	sp|B4EAR7|FPG_BURCJ	B4EAR7	FPG_BURCJ	mutM	275	Burkholderia cenocepacia (strain ATCC BAA-245 / DSM 16553 / LMG 16656 / NCTC 13227 / J2315 / CF5610)	3:Protein inferred from homology	Formamidopyrimidine-DNA glycosylase	1
27.8314	28.5834	28.6326	28.7193	28.4046	28.3697	28.4049	28.1956	Nucleotide-binding protein BceJ2315_08000	BceJ2315_08000 BCAL0808	BCAL0808	GTP binding [GO:0005525];ATP binding [GO:0005524]			0.999	13	220	220	220	0.180831	0.697362	0.0979433	0.0808533	sp|B4EAS0|Y800_BURCJ	B4EAS0	Y800_BURCJ	BceJ2315_08000	302	Burkholderia cenocepacia (strain ATCC BAA-245 / DSM 16553 / LMG 16656 / NCTC 13227 / J2315 / CF5610)	3:Protein inferred from homology	Nucleotide-binding protein BceJ2315_08000	1
30.4227	30.1251	29.9648	29.9361	30.7499	30.4908	30.3672	30.355	HPr kinase/phosphorylase (HPrK/P) (EC 2.7.11.-) (EC 2.7.4.-) (HPr(Ser) kinase/phosphorylase)	hprK BceJ2315_08010 BCAL0809	BCAL0809	ATP binding [GO:0005524];metal ion binding [GO:0046872];phosphorelay sensor kinase activity [GO:0000155];protein serine/threonine kinase activity [GO:0004674];regulation of carbohydrate metabolic process [GO:0006109];intracellular [GO:0005622]			0.999	15	218	218	218	1.40337	0.258319	-0.37855	-0.330785	sp|B4EAS1|HPRK_BURCJ	B4EAS1	HPRK_BURCJ	hprK	322	Burkholderia cenocepacia (strain ATCC BAA-245 / DSM 16553 / LMG 16656 / NCTC 13227 / J2315 / CF5610)	3:Protein inferred from homology	HPr kinase/phosphorylase	1
33.1318	32.7041	32.3989	32.8088	32.7369	32.8199	32.6742	32.7416	RNA-binding protein Hfq	hfq BceJ2315_18420 BCAL1879	BCAL1879	regulation of transcription, DNA-templated [GO:0006355]";"RNA binding [GO:0003723]			0.999	13	478	478	478	0.0400104	0.941074	0.0177584	0.0153878	sp|B4EAW4|HFQ_BURCJ	B4EAW4	HFQ_BURCJ	hfq	79	Burkholderia cenocepacia (strain ATCC BAA-245 / DSM 16553 / LMG 16656 / NCTC 13227 / J2315 / CF5610)	3:Protein inferred from homology	RNA-binding protein Hfq	1
29.3018	29.3304	29.4787	29.3122	29.6014	29.3055	29.4596	29.4259	GTPase Der (GTP-binding protein EngA)	der engA BceJ2315_18430 BCAL1880	BCAL1880	ribosome biogenesis [GO:0042254];GTP binding [GO:0005525]			0.999	15	231	219	231	0.591307	0.682736	-0.0923591	-0.0860263	sp|B4EAW5|DER_BURCJ	B4EAW5	DER_BURCJ	der	445	Burkholderia cenocepacia (strain ATCC BAA-245 / DSM 16553 / LMG 16656 / NCTC 13227 / J2315 / CF5610)	3:Protein inferred from homology	GTPase Der	1
31.5041	31.3804	31.3164	31.485	31.6148	31.5061	31.4226	31.4374	Histidine--tRNA ligase (EC 6.1.1.21) (Histidyl-tRNA synthetase) (HisRS)	hisS BceJ2315_18460 BCAL1883	BCAL1883	ATP binding [GO:0005524];histidine-tRNA ligase activity [GO:0004821];histidyl-tRNA aminoacylation [GO:0006427];cytoplasm [GO:0005737]			0.999	33	720	720	720	0.550516	0.73841	-0.0737472	-0.0694201	sp|B4EAW8|SYH_BURCJ	B4EAW8	SYH_BURCJ	hisS	446	Burkholderia cenocepacia (strain ATCC BAA-245 / DSM 16553 / LMG 16656 / NCTC 13227 / J2315 / CF5610)	3:Protein inferred from homology	Histidine--tRNA ligase	1
30.6268	30.5347	30.285	30.3777	30.1781	30.5145	30.0213	30.3203	4-hydroxy-3-methylbut-2-en-1-yl diphosphate synthase (flavodoxin) (EC 1.17.7.3) (1-hydroxy-2-methyl-2-(E)-butenyl 4-diphosphate synthase)	ispG BceJ2315_18470 BCAL1884	BCAL1884	4-hydroxy-3-methylbut-2-en-1-yl diphosphate synthase activity [GO:0046429];iron ion binding [GO:0005506];isopentenyl diphosphate biosynthetic process, methylerythritol 4-phosphate pathway [GO:0019288];terpenoid biosynthetic process [GO:0016114]";"4 iron, 4 sulfur cluster binding [GO:0051539]			0.999	27	554	554	554	0.745654	0.452732	0.197467	0.174747	sp|B4EAW9|ISPG_BURCJ	B4EAW9	ISPG_BURCJ	ispG	434	Burkholderia cenocepacia (strain ATCC BAA-245 / DSM 16553 / LMG 16656 / NCTC 13227 / J2315 / CF5610)	3:Protein inferred from homology	4-hydroxy-3-methylbut-2-en-1-yl diphosphate synthase (flavodoxin)	1
27.5811	27.5364	27.2213	27.749	27.3954	27.0582	26.8753	26.9126	Dual-specificity RNA methyltransferase RlmN (EC 2.1.1.192) (23S rRNA (adenine(2503)-C(2))-methyltransferase) (23S rRNA m2A2503 methyltransferase) (Ribosomal RNA large subunit methyltransferase N) (tRNA (adenine(37)-C(2))-methyltransferase) (tRNA m2A37 methyltransferase)	rlmN BceJ2315_18490 BCAL1886	BCAL1886	4 iron, 4 sulfur cluster binding [GO:0051539];metal ion binding [GO:0046872];rRNA (adenine-C2-)-methyltransferase activity [GO:0070040];rRNA base methylation [GO:0070475];tRNA methylation [GO:0030488]";"cytoplasm [GO:0005737]			0.999	11	124	124	124	1.53687	0.208984	0.461545	0.397285	sp|B4EAX1|RLMN_BURCJ	B4EAX1	RLMN_BURCJ	rlmN	379	Burkholderia cenocepacia (strain ATCC BAA-245 / DSM 16553 / LMG 16656 / NCTC 13227 / J2315 / CF5610)	3:Protein inferred from homology	Dual-specificity RNA methyltransferase RlmN	1
31.6167	31.3027	31.2192	31.5366	31.5467	31.9172	31.3597	31.6962	Nucleoside diphosphate kinase (NDK) (NDP kinase) (EC 2.7.4.6) (Nucleoside-2-P kinase)	ndk BceJ2315_18500 BCAL1887	BCAL1887	ATP binding [GO:0005524];CTP biosynthetic process [GO:0006241];GTP biosynthetic process [GO:0006183];metal ion binding [GO:0046872];nucleoside diphosphate kinase activity [GO:0004550];UTP biosynthetic process [GO:0006228];cytoplasm [GO:0005737]			0.999	13	411	411	411	0.675262	0.435702	-0.211143	-0.183462	sp|B4EAX2|NDK_BURCJ	B4EAX2	NDK_BURCJ	ndk	141	Burkholderia cenocepacia (strain ATCC BAA-245 / DSM 16553 / LMG 16656 / NCTC 13227 / J2315 / CF5610)	3:Protein inferred from homology	Nucleoside diphosphate kinase	1
28.2524	28.1952	28.5183	28.2584	27.9314	27.9663	27.4957	28.4926	Recombination protein RecR	recR BceJ2315_18600 BCAL1897	BCAL1897	DNA recombination [GO:0006310];DNA repair [GO:0006281];metal ion binding [GO:0046872];DNA binding [GO:0003677]			0.999	3	44	44	44	0.761672	0.312091	0.33453	0.275014	sp|B4EAY2|RECR_BURCJ	B4EAY2	RECR_BURCJ	recR	198	Burkholderia cenocepacia (strain ATCC BAA-245 / DSM 16553 / LMG 16656 / NCTC 13227 / J2315 / CF5610)	3:Protein inferred from homology	Recombination protein RecR	1
28.4803	29.3134	28.4737	29.6831	28.6009	29.0215	28.2827	29.7793	Nucleoid-associated protein BceJ2315_18610	BceJ2315_18610 BCAL1898	BCAL1898	DNA binding [GO:0003677];nucleoid [GO:0009295];cytoplasm [GO:0005737]			0.999	7	197	197	197	0.0526372	0.828205	0.0665312	0.0460669	sp|B4EAY3|Y1861_BURCJ	B4EAY3	Y1861_BURCJ	BceJ2315_18610	108	Burkholderia cenocepacia (strain ATCC BAA-245 / DSM 16553 / LMG 16656 / NCTC 13227 / J2315 / CF5610)	3:Protein inferred from homology	Nucleoid-associated protein BceJ2315_18610	1
31.9075	32.2427	32.6106	31.6722	31.8577	31.8692	31.5755	32.0501	50S ribosomal protein L31 type B	rpmE2 BceJ2315_18690 BCAL1905	BCAL1905	structural constituent of ribosome [GO:0003735];translation [GO:0006412];ribosome [GO:0005840]			0.999	11	292	292	292	0.555727	0.376773	0.270157	0.220252	sp|B4EAZ1|RL31B_BURCJ	B4EAZ1	RL31B_BURCJ	rpmE2	86	Burkholderia cenocepacia (strain ATCC BAA-245 / DSM 16553 / LMG 16656 / NCTC 13227 / J2315 / CF5610)	3:Protein inferred from homology	50S ribosomal protein L31 type B	1
30.6259	30.5718	30.682	30.6371	30.1448	30.3284	30.3875	30.3313	ADP-L-glycero-D-manno-heptose-6-epimerase (EC 5.1.3.20) (ADP-L-glycero-beta-D-manno-heptose-6-epimerase) (ADP-glyceromanno-heptose 6-epimerase) (ADP-hep 6-epimerase) (AGME)	hldD BceJ2315_28800 BCAL2944	BCAL2944	ADP-L-glycero-beta-D-manno-heptose biosynthetic process [GO:0097171];carbohydrate metabolic process [GO:0005975];NADP binding [GO:0050661];ADP-glyceromanno-heptose 6-epimerase activity [GO:0008712]			0.999	21	417	417	417	2.92273	0.276203	0.331198	0.313186	sp|B4EB34|HLDD_BURCJ	B4EB34	HLDD_BURCJ	hldD	330	Burkholderia cenocepacia (strain ATCC BAA-245 / DSM 16553 / LMG 16656 / NCTC 13227 / J2315 / CF5610)	3:Protein inferred from homology	ADP-L-glycero-D-manno-heptose-6-epimerase	1
27.2071	27.7734	27.8583	27.6462	27.2062	27.0148	27.2734	28.1174	Integration host factor subunit beta (IHF-beta)	ihfB himD BceJ2315_28850 BCAL2949	BCAL2949	DNA binding [GO:0003677];DNA recombination [GO:0006310];regulation of transcription, DNA-templated [GO:0006355];regulation of translation [GO:0006417];transcription, DNA-templated [GO:0006351]";"chromosome [GO:0005694]			0.999	5	32	32	32	0.32675	0.462171	0.21833	0.170034	sp|B4EB39|IHFB_BURCJ	B4EB39	IHFB_BURCJ	ihfB	107	Burkholderia cenocepacia (strain ATCC BAA-245 / DSM 16553 / LMG 16656 / NCTC 13227 / J2315 / CF5610)	3:Protein inferred from homology	Integration host factor subunit beta	1
27.8615	27.9524	28.3027	28.1561	27.832	27.8652	27.9869	28.0036	Cytidylate kinase (CK) (EC 2.7.4.25) (Cytidine monophosphate kinase) (CMP kinase)	cmk BceJ2315_28870 BCAL2951	BCAL2951	ATP binding [GO:0005524];cytidylate kinase activity [GO:0004127];cytoplasm [GO:0005737]			0.999	10	124	124	124	0.645913	0.549605	0.146255	0.131951	sp|B4EB41|KCY_BURCJ	B4EB41	KCY_BURCJ	cmk	228	Burkholderia cenocepacia (strain ATCC BAA-245 / DSM 16553 / LMG 16656 / NCTC 13227 / J2315 / CF5610)	3:Protein inferred from homology	Cytidylate kinase	1
28.9792	28.9358	28.4817	29.0854	29.065	28.9561	28.8599	28.9581	3-phosphoshikimate 1-carboxyvinyltransferase (EC 2.5.1.19) (5-enolpyruvylshikimate-3-phosphate synthase) (EPSP synthase) (EPSPS)	aroA BceJ2315_28880 BCAL2952	BCAL2952	3-phosphoshikimate 1-carboxyvinyltransferase activity [GO:0003866];aromatic amino acid family biosynthetic process [GO:0009073];chorismate biosynthetic process [GO:0009423];cytoplasm [GO:0005737]			0.999	15	278	278	278	0.262347	0.706076	-0.0892873	-0.078337	sp|B4EB42|AROA_BURCJ	B4EB42	AROA_BURCJ	aroA	434	Burkholderia cenocepacia (strain ATCC BAA-245 / DSM 16553 / LMG 16656 / NCTC 13227 / J2315 / CF5610)	3:Protein inferred from homology	3-phosphoshikimate 1-carboxyvinyltransferase	1
28.9092	28.7437	28.9293	28.975	28.5324	28.4661	28.4819	28.6837	Phosphoserine aminotransferase (EC 2.6.1.52) (Phosphohydroxythreonine aminotransferase) (PSAT)	serC BceJ2315_28910 BCAL2955	BCAL2955	L-serine biosynthetic process [GO:0006564];O-phospho-L-serine:2-oxoglutarate aminotransferase activity [GO:0004648];pyridoxine biosynthetic process [GO:0008615];cytoplasm [GO:0005737]			0.999	19	218	218	218	2.57637	0.263816	0.348291	0.325272	sp|B4EB45|SERC_BURCJ	B4EB45	SERC_BURCJ	serC	360	Burkholderia cenocepacia (strain ATCC BAA-245 / DSM 16553 / LMG 16656 / NCTC 13227 / J2315 / CF5610)	3:Protein inferred from homology	Phosphoserine aminotransferase	1
30.7807	30.3817	30.5396	30.6579	30.1195	30.379	30.2294	30.3158	Ubiquinone biosynthesis O-methyltransferase (2-polyprenyl-6-hydroxyphenol methylase) (EC 2.1.1.222) (3-demethylubiquinone 3-O-methyltransferase) (EC 2.1.1.64)	ubiG BceJ2315_28950 BCAL2959	BCAL2959	3-demethylubiquinone-9 3-O-methyltransferase activity [GO:0008689];ubiquinone biosynthetic process [GO:0006744]";"2-polyprenyl-6-methoxy-1,4-benzoquinone methyltransferase activity [GO:0008425]			0.999	14	225	225	225	1.7447	0.29017	0.329063	0.298604	sp|B4EB49|UBIG_BURCJ	B4EB49	UBIG_BURCJ	ubiG	232	Burkholderia cenocepacia (strain ATCC BAA-245 / DSM 16553 / LMG 16656 / NCTC 13227 / J2315 / CF5610)	3:Protein inferred from homology	Ubiquinone biosynthesis O-methyltransferase	1
30.247	30.1061	30.0922	30.2847	30.0888	30.3116	30.1118	30.2954	Fructose-1,6-bisphosphatase class 1 (FBPase class 1) (EC 3.1.3.11) (D-fructose-1,6-bisphosphate 1-phosphohydrolase class 1)	fbp BceJ2315_29400 BCAL2994	BCAL2994	fructose 1,6-bisphosphate 1-phosphatase activity [GO:0042132];gluconeogenesis [GO:0006094]";metal ion binding [GO:0046872];"cytoplasm [GO:0005737]			0.999	20	451	451	451	0.092374	0.932144	-0.0193954	-0.0180165	sp|B4EB94|F16PA_BURCJ	B4EB94	F16PA_BURCJ	fbp	337	Burkholderia cenocepacia (strain ATCC BAA-245 / DSM 16553 / LMG 16656 / NCTC 13227 / J2315 / CF5610)	3:Protein inferred from homology	Fructose-1,6-bisphosphatase class 1	1
29.2402	29.2738	29.1794	29.5836	28.9365	29.0785	29.5441	29.5672	NADPH-dependent 7-cyano-7-deazaguanine reductase (EC 1.7.1.13) (7-cyano-7-carbaguanine reductase) (NADPH-dependent nitrile oxidoreductase) (PreQ(0) reductase)	queF BceJ2315_08580 BCAL0868	BCAL0868	oxidoreductase activity, acting on other nitrogenous compounds as donors, with NAD or NADP as acceptor [GO:0046857];preQ1 synthase activity [GO:0033739];queuosine biosynthetic process [GO:0008616]";"cytoplasm [GO:0005737]			0.999	10	152	152	152	0.0731585	0.875051	0.037673	0.0318045	sp|B4EBB9|QUEF_BURCJ	B4EBB9	QUEF_BURCJ	queF	276	Burkholderia cenocepacia (strain ATCC BAA-245 / DSM 16553 / LMG 16656 / NCTC 13227 / J2315 / CF5610)	3:Protein inferred from homology	NADPH-dependent 7-cyano-7-deazaguanine reductase	1
29.6225	29.5616	29.472	29.5555	29.45	29.2912	29.4501	29.3553	Ubiquinone/menaquinone biosynthesis C-methyltransferase UbiE (EC 2.1.1.163) (EC 2.1.1.201) (2-methoxy-6-polyprenyl-1,4-benzoquinol methylase) (Demethylmenaquinone methyltransferase)	ubiE BceJ2315_08630 BCAL0873	BCAL0873	menaquinone biosynthetic process [GO:0009234];ubiquinone biosynthetic process [GO:0006744]";"2-octaprenyl-6-methoxy-1,4-benzoquinone methylase activity [GO:0102005]			0.999	19	253	253	253	1.81036	0.487348	0.16626	0.158392	sp|B4EBC4|UBIE_BURCJ	B4EBC4	UBIE_BURCJ	ubiE	243	Burkholderia cenocepacia (strain ATCC BAA-245 / DSM 16553 / LMG 16656 / NCTC 13227 / J2315 / CF5610)	3:Protein inferred from homology	Ubiquinone/menaquinone biosynthesis C-methyltransferase UbiE	1
31.8643	31.7254	31.7911	31.5054	31.4143	31.3887	31.4628	31.2876	Aspartate--tRNA(Asp/Asn) ligase (EC 6.1.1.23) (Aspartyl-tRNA synthetase) (AspRS) (Non-discriminating aspartyl-tRNA synthetase) (ND-AspRS)	aspS BceJ2315_08700 BCAL0880	BCAL0880	aspartate-tRNA(Asn) ligase activity [GO:0050560];ATP binding [GO:0005524];nucleic acid binding [GO:0003676];tRNA aminoacylation for protein translation [GO:0006418];cytoplasm [GO:0005737]			0.999	51	1143	1143	1143	2.08963	0.281886	0.333188	0.306862	sp|B4EBD1|SYDND_BURCJ	B4EBD1	SYDND_BURCJ	aspS	600	Burkholderia cenocepacia (strain ATCC BAA-245 / DSM 16553 / LMG 16656 / NCTC 13227 / J2315 / CF5610)	3:Protein inferred from homology	Aspartate--tRNA(Asp/Asn) ligase	1
24.316	26.1175	25.477	25.1238	26.2469	26.1125	25.1546	25.1546	Sulfur carrier protein FdhD	fdhD BceJ2315_08780 BCAL0888	BCAL0888	Mo-molybdopterin cofactor biosynthetic process [GO:0006777];sulfurtransferase activity [GO:0016783];cytoplasm [GO:0005737]			0.999	3	19	19	19	0.370245	0.311248	-0.408538	-0.276248	sp|B4EBD9|FDHD_BURCJ	B4EBD9	FDHD_BURCJ	fdhD	278	Burkholderia cenocepacia (strain ATCC BAA-245 / DSM 16553 / LMG 16656 / NCTC 13227 / J2315 / CF5610)	3:Protein inferred from homology	Sulfur carrier protein FdhD	1
28.8154	28.8483	26.1835	28.5409	29.0961	28.1957	29.0693	28.5288	Ribosomal RNA small subunit methyltransferase A (EC 2.1.1.182) (16S rRNA (adenine(1518)-N(6)/adenine(1519)-N(6))-dimethyltransferase) (16S rRNA dimethyladenosine transferase) (16S rRNA dimethylase) (S-adenosylmethionine-6-N', N'-adenosyl(rRNA) dimethyltransferase)	rsmA ksgA BceJ2315_08870 BCAL0897	BCAL0897	16S rRNA (adenine(1518)-N(6)/adenine(1519)-N(6))-dimethyltransferase activity [GO:0052908];RNA binding [GO:0003723];rRNA (adenine-N6,N6-)-dimethyltransferase activity [GO:0000179]";"cytoplasm [GO:0005737]			0.999	6	59	59	59	0.406964	0.225653	-0.62544	-0.37276	sp|B4EBE8|RSMA_BURCJ	B4EBE8	RSMA_BURCJ	rsmA	275	Burkholderia cenocepacia (strain ATCC BAA-245 / DSM 16553 / LMG 16656 / NCTC 13227 / J2315 / CF5610)	3:Protein inferred from homology	Ribosomal RNA small subunit methyltransferase A	1
28.3777	28.3045	28.4108	28.4606	27.2751	27.0667	27.5965	27.5876	tRNA-2-methylthio-N(6)-dimethylallyladenosine synthase (EC 2.8.4.3) ((Dimethylallyl)adenosine tRNA methylthiotransferase MiaB) (tRNA-i(6)A37 methylthiotransferase)	miaB BceJ2315_09010 BCAL0911	BCAL0911	4 iron, 4 sulfur cluster binding [GO:0051539];metal ion binding [GO:0046872];transferase activity [GO:0016740];tRNA modification [GO:0006400]";"cytoplasm [GO:0005737]	+	empty_ogcB	0.999	10	70	70	70	3.56078	0.0369658	1.00693	0.888793	sp|B4EBG2|MIAB_BURCJ	B4EBG2	MIAB_BURCJ	miaB	457	Burkholderia cenocepacia (strain ATCC BAA-245 / DSM 16553 / LMG 16656 / NCTC 13227 / J2315 / CF5610)	3:Protein inferred from homology	tRNA-2-methylthio-N(6)-dimethylallyladenosine synthase	1
31.0781	31.1499	30.8242	31.169	30.8323	31.1224	30.5947	31.1388	50S ribosomal protein L9	rplI BceJ2315_19060 BCAL1942	BCAL1942	rRNA binding [GO:0019843];structural constituent of ribosome [GO:0003735];translation [GO:0006412];ribosome [GO:0005840]			0.999	17	800	800	800	0.38188	0.591297	0.133254	0.115648	sp|B4EBH0|RL9_BURCJ	B4EBH0	RL9_BURCJ	rplI	150	Burkholderia cenocepacia (strain ATCC BAA-245 / DSM 16553 / LMG 16656 / NCTC 13227 / J2315 / CF5610)	3:Protein inferred from homology	50S ribosomal protein L9	1
32.9521	33.3916	33.4982	33.3662	32.7468	32.9239	33.0214	32.8744	30S ribosomal protein S18	rpsR BceJ2315_19070 BCAL1943	BCAL1943	rRNA binding [GO:0019843];structural constituent of ribosome [GO:0003735];translation [GO:0006412];ribosome [GO:0005840]			0.999	13	434	434	434	1.66757	0.234229	0.41041	0.362235	sp|B4EBH1|RS18_BURCJ	B4EBH1	RS18_BURCJ	rpsR	91	Burkholderia cenocepacia (strain ATCC BAA-245 / DSM 16553 / LMG 16656 / NCTC 13227 / J2315 / CF5610)	3:Protein inferred from homology	30S ribosomal protein S18	1
32.5487	32.4296	32.3537	32.2902	32.5722	32.321	32.2022	32.6546	30S ribosomal protein S6	rpsF BceJ2315_19090 BCAL1945	BCAL1945	rRNA binding [GO:0019843];structural constituent of ribosome [GO:0003735];translation [GO:0006412];ribosome [GO:0005840]			0.999	14	681	681	681	0.0979649	0.886354	-0.0319557	-0.0285454	sp|B4EBH3|RS6_BURCJ	B4EBH3	RS6_BURCJ	rpsF	124	Burkholderia cenocepacia (strain ATCC BAA-245 / DSM 16553 / LMG 16656 / NCTC 13227 / J2315 / CF5610)	3:Protein inferred from homology	30S ribosomal protein S6	1
28.7506	28.6025	28.6144	28.8093	28.6863	28.6879	28.7041	28.8401	Thymidylate kinase (EC 2.7.4.9) (dTMP kinase)	tmk BceJ2315_19280 BCAL1964	BCAL1964	dTDP biosynthetic process [GO:0006233];thymidylate kinase activity [GO:0004798];ATP binding [GO:0005524]			0.999	8	105	105	105	0.2256	0.870681	-0.035387	-0.0332888	sp|B4EBJ2|KTHY_BURCJ	B4EBJ2	KTHY_BURCJ	tmk	206	Burkholderia cenocepacia (strain ATCC BAA-245 / DSM 16553 / LMG 16656 / NCTC 13227 / J2315 / CF5610)	3:Protein inferred from homology	Thymidylate kinase	1
26.4341	27.3031	27.1026	26.7789	27.2325	27.0387	27.0583	26.5903	UPF0061 protein BceJ2315_19440	BceJ2315_19440 BCAL1981	BCAL1981				0.999	11	128	128	128	0.119648	0.768871	-0.0752697	-0.0609677	sp|B4EBK8|Y1944_BURCJ	B4EBK8	Y1944_BURCJ	BceJ2315_19440	522	Burkholderia cenocepacia (strain ATCC BAA-245 / DSM 16553 / LMG 16656 / NCTC 13227 / J2315 / CF5610)	3:Protein inferred from homology	UPF0061 protein BceJ2315_19440	1
29.9509	30.0845	30.4389	29.9859	30.3382	30.348	30.4898	30.1553	Peptide methionine sulfoxide reductase MsrB (EC 1.8.4.12) (Peptide-methionine (R)-S-oxide reductase)	msrB BceJ2315_19450 BCAL1982	BCAL1982	peptide-methionine (R)-S-oxide reductase activity [GO:0033743];protein repair [GO:0030091];response to oxidative stress [GO:0006979];metal ion binding [GO:0046872]			0.999	9	293	293	293	0.83143	0.42291	-0.217767	-0.192549	sp|B4EBK9|MSRB_BURCJ	B4EBK9	MSRB_BURCJ	msrB	143	Burkholderia cenocepacia (strain ATCC BAA-245 / DSM 16553 / LMG 16656 / NCTC 13227 / J2315 / CF5610)	3:Protein inferred from homology	Peptide methionine sulfoxide reductase MsrB	1
31.5902	31.4696	31.4906	31.3403	32.0245	32.0268	32.1075	31.9695	Glucose-6-phosphate isomerase (GPI) (EC 5.3.1.9) (Phosphoglucose isomerase) (PGI) (Phosphohexose isomerase) (PHI)	pgi BceJ2315_19530 BCAL1990	BCAL1990	gluconeogenesis [GO:0006094];glucose-6-phosphate isomerase activity [GO:0004347];glycolytic process [GO:0006096];cytoplasm [GO:0005737]			0.999	27	793	772	793	4.11781	0.136338	-0.559402	-0.528381	sp|B4EBL7|G6PI_BURCJ	B4EBL7	G6PI_BURCJ	pgi	540	Burkholderia cenocepacia (strain ATCC BAA-245 / DSM 16553 / LMG 16656 / NCTC 13227 / J2315 / CF5610)	3:Protein inferred from homology	Glucose-6-phosphate isomerase	1
30.15	30.1268	29.8622	29.8283	30.2034	30.3515	30.2016	29.8366	ATP-dependent Clp protease ATP-binding subunit ClpX	clpX BceJ2315_19580 BCAL1995	BCAL1995	protein dimerization activity [GO:0046983];protein folding [GO:0006457];unfolded protein binding [GO:0051082];zinc ion binding [GO:0008270];ATP binding [GO:0005524]			0.999	27	464	464	464	0.51908	0.534986	-0.156464	-0.137396	sp|B4EBM2|CLPX_BURCJ	B4EBM2	CLPX_BURCJ	clpX	423	Burkholderia cenocepacia (strain ATCC BAA-245 / DSM 16553 / LMG 16656 / NCTC 13227 / J2315 / CF5610)	3:Protein inferred from homology	ATP-dependent Clp protease ATP-binding subunit ClpX	1
33.4836	33.2259	33.0674	33.3097	32.8304	33.2552	32.8277	33.1259	Trigger factor (TF) (EC 5.2.1.8) (PPIase)	tig BceJ2315_19600 BCAL1997	BCAL1997	cell cycle [GO:0007049];cell division [GO:0051301];peptidyl-prolyl cis-trans isomerase activity [GO:0003755];protein folding [GO:0006457];protein transport [GO:0015031];cytoplasm [GO:0005737]			0.999	51	1053	1053	1053	0.970791	0.364825	0.261863	0.230065	sp|B4EBM4|TIG_BURCJ	B4EBM4	TIG_BURCJ	tig	448	Burkholderia cenocepacia (strain ATCC BAA-245 / DSM 16553 / LMG 16656 / NCTC 13227 / J2315 / CF5610)	3:Protein inferred from homology	Trigger factor	1
31.637	31.3166	31.4045	31.3523	31.5577	31.4956	30.9118	32.4594	DNA-directed RNA polymerase subunit omega (RNAP omega subunit) (EC 2.7.7.6) (RNA polymerase omega subunit) (Transcriptase subunit omega)	rpoZ BceJ2315_29570 BCAL3011	BCAL3011	DNA-directed 5'-3' RNA polymerase activity [GO:0003899];transcription, DNA-templated [GO:0006351]";"DNA binding [GO:0003677]			0.999	6	76	76	76	0.218002	0.542087	-0.178532	-0.134485	sp|B4EBP5|RPOZ_BURCJ	B4EBP5	RPOZ_BURCJ	rpoZ	67	Burkholderia cenocepacia (strain ATCC BAA-245 / DSM 16553 / LMG 16656 / NCTC 13227 / J2315 / CF5610)	3:Protein inferred from homology	DNA-directed RNA polymerase subunit omega	1
30.9345	30.6324	30.607	31.0067	30.6876	31.0869	30.6663	31.1045	Ribonuclease PH (RNase PH) (EC 2.7.7.56) (tRNA nucleotidyltransferase)	rph BceJ2315_29600 BCAL3014	BCAL3014	tRNA nucleotidyltransferase activity [GO:0009022];tRNA processing [GO:0008033];tRNA binding [GO:0000049]			0.999	8	158	158	158	0.232053	0.704434	-0.0912113	-0.0787272	sp|B4EBP8|RNPH_BURCJ	B4EBP8	RNPH_BURCJ	rph	246	Burkholderia cenocepacia (strain ATCC BAA-245 / DSM 16553 / LMG 16656 / NCTC 13227 / J2315 / CF5610)	3:Protein inferred from homology	Ribonuclease PH	1
30.5787	30.3233	30.4236	30.4491	30.4706	30.4849	30.5989	30.8198	Cell division topological specificity factor	minE BceJ2315_29710 BCAL3025	BCAL3025	cell division [GO:0051301];regulation of barrier septum assembly [GO:0032955];cell cycle [GO:0007049]			0.999	7	149	149	149	0.767924	0.535938	-0.149879	-0.136713	sp|B4EBQ9|MINE_BURCJ	B4EBQ9	MINE_BURCJ	minE	84	Burkholderia cenocepacia (strain ATCC BAA-245 / DSM 16553 / LMG 16656 / NCTC 13227 / J2315 / CF5610)	3:Protein inferred from homology	Cell division topological specificity factor	1
28.3925	28.7838	28.361	28.6909	28.7225	28.5325	28.3192	28.5275	Probable septum site-determining protein MinC	minC BceJ2315_29730 BCAL3027	BCAL3027	cell division [GO:0051301];cell morphogenesis [GO:0000902];regulation of cell septum assembly [GO:1901891];cell cycle [GO:0007049]			0.999	12	121	121	121	0.0854144	0.888685	0.031652	0.0279055	sp|B4EBR1|MINC_BURCJ	B4EBR1	MINC_BURCJ	minC	261	Burkholderia cenocepacia (strain ATCC BAA-245 / DSM 16553 / LMG 16656 / NCTC 13227 / J2315 / CF5610)	3:Protein inferred from homology	Probable septum site-determining protein MinC	1
30.6655	30.8142	30.5276	30.8198	30.4734	30.663	30.3076	30.4926	Serine--tRNA ligase (EC 6.1.1.11) (Seryl-tRNA synthetase) (SerRS) (Seryl-tRNA(Ser/Sec) synthetase)	serS BceJ2315_29760 BCAL3030	BCAL3030	ATP binding [GO:0005524];selenocysteinyl-tRNA(Sec) biosynthetic process [GO:0097056];serine-tRNA ligase activity [GO:0004828];seryl-tRNA aminoacylation [GO:0006434];cytoplasm [GO:0005737]			0.999	30	1108	1108	1108	1.16194	0.40649	0.22265	0.202296	sp|B4EBR4|SYS_BURCJ	B4EBR4	SYS_BURCJ	serS	433	Burkholderia cenocepacia (strain ATCC BAA-245 / DSM 16553 / LMG 16656 / NCTC 13227 / J2315 / CF5610)	3:Protein inferred from homology	Serine--tRNA ligase	1
29.5603	29.6731	29.431	29.1772	29.0937	28.9561	28.913	28.6338	Glutamate-1-semialdehyde 2,1-aminomutase (GSA) (EC 5.4.3.8) (Glutamate-1-semialdehyde aminotransferase) (GSA-AT)	hemL BceJ2315_29950 BCAL3049	BCAL3049	glutamate-1-semialdehyde 2,1-aminomutase activity [GO:0042286];protoporphyrinogen IX biosynthetic process [GO:0006782]";pyridoxal phosphate binding [GO:0030170];transaminase activity [GO:0008483];"cytoplasm [GO:0005737]			0.999	22	333	333	333	2.09982	0.152814	0.561255	0.49071	sp|B4EBT3|GSA_BURCJ	B4EBT3	GSA_BURCJ	hemL	427	Burkholderia cenocepacia (strain ATCC BAA-245 / DSM 16553 / LMG 16656 / NCTC 13227 / J2315 / CF5610)	3:Protein inferred from homology	Glutamate-1-semialdehyde 2,1-aminomutase	1
32.5301	32.5007	31.7939	31.6839	31.8215	32.8473	31.1154	31.4378	6,7-dimethyl-8-ribityllumazine synthase (DMRL synthase) (LS) (Lumazine synthase) (EC 2.5.1.78)	ribH BceJ2315_30000 BCAL3054	BCAL3054	6,7-dimethyl-8-ribityllumazine synthase activity [GO:0000906];riboflavin biosynthetic process [GO:0009231]";transferase activity [GO:0016740];"riboflavin synthase complex [GO:0009349]			0.999	11	224	224	224	0.309078	0.373206	0.321632	0.223605	sp|B4EBT8|RISB_BURCJ	B4EBT8	RISB_BURCJ	ribH	171	Burkholderia cenocepacia (strain ATCC BAA-245 / DSM 16553 / LMG 16656 / NCTC 13227 / J2315 / CF5610)	3:Protein inferred from homology	6,7-dimethyl-8-ribityllumazine synthase	1
31.3237	31.1564	30.7746	30.2069	30.0495	29.8723	30.196	29.4349	N utilization substance protein B homolog (Protein NusB)	nusB BceJ2315_30010 BCAL3055	BCAL3055	DNA-templated transcription, termination [GO:0006353];regulation of transcription, DNA-templated [GO:0006355]";"RNA binding [GO:0003723]			0.999	10	197	197	197	1.7758	0.0596884	0.977232	0.753076	sp|B4EBT9|NUSB_BURCJ	B4EBT9	NUSB_BURCJ	nusB	145	Burkholderia cenocepacia (strain ATCC BAA-245 / DSM 16553 / LMG 16656 / NCTC 13227 / J2315 / CF5610)	3:Protein inferred from homology	N utilization substance protein B homolog	1
30.8994	30.7386	30.2486	30.6052	30.5791	30.7049	30.3788	30.5393	Protein RecA (Recombinase A)	recA BceJ2315_09430 BCAL0953	BCAL0953	ATP binding [GO:0005524];DNA recombination [GO:0006310];DNA repair [GO:0006281];DNA-dependent ATPase activity [GO:0008094];single-stranded DNA binding [GO:0003697];SOS response [GO:0009432];cytoplasm [GO:0005737]			0.999	21	322	322	322	0.183914	0.76196	0.0724063	0.0627456	sp|B4EBY3|RECA_BURCJ	B4EBY3	RECA_BURCJ	recA	347	Burkholderia cenocepacia (strain ATCC BAA-245 / DSM 16553 / LMG 16656 / NCTC 13227 / J2315 / CF5610)	3:Protein inferred from homology	Protein RecA	1
32.6405	32.7183	32.4868	32.6742	32.6116	32.9093	32.6307	32.8565	Succinate--CoA ligase [ADP-forming] subunit beta (EC 6.2.1.5) (Succinyl-CoA synthetase subunit beta) (SCS-beta)	sucC BceJ2315_09460 BCAL0956	BCAL0956	metal ion binding [GO:0046872];succinate-CoA ligase (ADP-forming) activity [GO:0004775];tricarboxylic acid cycle [GO:0006099];ATP binding [GO:0005524]			0.999	39	1134	1134	1134	0.63733	0.602898	-0.122078	-0.111845	sp|B4EBY6|SUCC_BURCJ	B4EBY6	SUCC_BURCJ	sucC	388	Burkholderia cenocepacia (strain ATCC BAA-245 / DSM 16553 / LMG 16656 / NCTC 13227 / J2315 / CF5610)	3:Protein inferred from homology	Succinate--CoA ligase [ADP-forming] subunit beta	1
28.147	28.1492	28.4816	28.5413	28.2866	28.3934	28.5075	28.7114	Cyclic pyranopterin monophosphate synthase (EC 4.6.1.17) (Molybdenum cofactor biosynthesis protein C)	moaC BceJ2315_09520 BCAL0962	BCAL0962	Mo-molybdopterin cofactor biosynthetic process [GO:0006777];cyclic pyranopterin monophosphate synthase activity [GO:0061799]			0.999	6	42	42	42	0.470817	0.560538	-0.14495	-0.127226	sp|B4EBZ2|MOAC_BURCJ	B4EBZ2	MOAC_BURCJ	moaC	162	Burkholderia cenocepacia (strain ATCC BAA-245 / DSM 16553 / LMG 16656 / NCTC 13227 / J2315 / CF5610)	3:Protein inferred from homology	Cyclic pyranopterin monophosphate synthase	1
28.5933	28.4246	28.8412	28.4604	29.4495	29.1421	29.0372	29.1092	2-C-methyl-D-erythritol 2,4-cyclodiphosphate synthase (MECDP-synthase) (MECPP-synthase) (MECPS) (EC 4.6.1.12)	ispF BceJ2315_19780 BCAL2015	BCAL2015	isopentenyl diphosphate biosynthetic process, methylerythritol 4-phosphate pathway [GO:0019288];metal ion binding [GO:0046872];terpenoid biosynthetic process [GO:0016114]";"2-C-methyl-D-erythritol 2,4-cyclodiphosphate synthase activity [GO:0008685]			0.999	9	133	133	133	2.43846	0.13222	-0.604659	-0.534581	sp|B4EC22|ISPF_BURCJ	B4EC22	ISPF_BURCJ	ispF	161	Burkholderia cenocepacia (strain ATCC BAA-245 / DSM 16553 / LMG 16656 / NCTC 13227 / J2315 / CF5610)	1:Experimental evidence at protein level	2-C-methyl-D-erythritol 2,4-cyclodiphosphate synthase	1
28.5564	28.595	28.3383	28.6219	28.7825	28.7365	28.4693	28.5797	2-C-methyl-D-erythritol 4-phosphate cytidylyltransferase (EC 2.7.7.60) (4-diphosphocytidyl-2C-methyl-D-erythritol synthase) (MEP cytidylyltransferase) (MCT)	ispD BceJ2315_19790 BCAL2016	BCAL2016	isopentenyl diphosphate biosynthetic process, methylerythritol 4-phosphate pathway [GO:0019288]";"2-C-methyl-D-erythritol 4-phosphate cytidylyltransferase activity [GO:0050518]			0.999	10	82	82	82	0.54797	0.623732	-0.114106	-0.104034	sp|B4EC23|ISPD_BURCJ	B4EC23	ISPD_BURCJ	ispD	236	Burkholderia cenocepacia (strain ATCC BAA-245 / DSM 16553 / LMG 16656 / NCTC 13227 / J2315 / CF5610)	3:Protein inferred from homology	2-C-methyl-D-erythritol 4-phosphate cytidylyltransferase	1
29.3398	24.4913	25.8713	25.6964	28.5522	24.7023	24.9112	28.4367	Large-conductance mechanosensitive channel	mscL BceJ2315_19870 BCAL2024	BCAL2024	ion channel activity [GO:0005216];plasma membrane [GO:0005886];integral component of membrane [GO:0016021]			0.999	8	50	50	50	0.0722476	0.578522	-0.30088	-0.120786	sp|B4EC31|MSCL_BURCJ	B4EC31	MSCL_BURCJ	mscL	143	Burkholderia cenocepacia (strain ATCC BAA-245 / DSM 16553 / LMG 16656 / NCTC 13227 / J2315 / CF5610)	3:Protein inferred from homology	Large-conductance mechanosensitive channel	1
30.8553	30.7187	30.4918	30.6372	30.0799	30.0625	30.223	30.1564	GMP synthase [glutamine-hydrolyzing] (EC 6.3.5.2) (GMP synthetase) (Glutamine amidotransferase)	guaA BceJ2315_20240 BCAL2061	BCAL2061	glutamine metabolic process [GO:0006541];GMP biosynthetic process [GO:0006177];GMP synthase (glutamine-hydrolyzing) activity [GO:0003922];pyrophosphatase activity [GO:0016462];ATP binding [GO:0005524]			0.999	35	638	638	638	3.18108	0.147568	0.545302	0.50278	sp|B4EC68|GUAA_BURCJ	B4EC68	GUAA_BURCJ	guaA	539	Burkholderia cenocepacia (strain ATCC BAA-245 / DSM 16553 / LMG 16656 / NCTC 13227 / J2315 / CF5610)	3:Protein inferred from homology	GMP synthase [glutamine-hydrolyzing]	1
30.7401	30.5741	30.3232	30.5338	30.9412	30.8584	30.7372	30.9124	Putative phosphoenolpyruvate synthase regulatory protein (PEP synthase regulatory protein) (PSRP) (EC 2.7.11.33) (EC 2.7.4.28) (Pyruvate, water dikinase regulatory protein)	BceJ2315_20370 BCAL2075	BCAL2075	protein serine/threonine kinase activity [GO:0004674];ATP binding [GO:0005524]			0.999	23	271	271	271	1.7843	0.296828	-0.319513	-0.291299	sp|B4EC82|PSRP_BURCJ	B4EC82	PSRP_BURCJ	BceJ2315_20370	271	Burkholderia cenocepacia (strain ATCC BAA-245 / DSM 16553 / LMG 16656 / NCTC 13227 / J2315 / CF5610)	3:Protein inferred from homology	Putative phosphoenolpyruvate synthase regulatory protein	1
26.7571	24.6118	24.4234	26.0056	24.6579	24.1409	25.8918	24.4528	Ribonuclease HII (RNase HII) (EC 3.1.26.4)	rnhB BceJ2315_20390 BCAL2077	BCAL2077	metal ion binding [GO:0046872];RNA binding [GO:0003723];RNA-DNA hybrid ribonuclease activity [GO:0004523];cytoplasm [GO:0005737]			0.999	6	20	20	20	0.435991	0.21016	0.66362	0.395138	sp|B4ECL7|RNH2_BURCJ	B4ECL7	RNH2_BURCJ	rnhB	214	Burkholderia cenocepacia (strain ATCC BAA-245 / DSM 16553 / LMG 16656 / NCTC 13227 / J2315 / CF5610)	3:Protein inferred from homology	Ribonuclease HII	1
30.0675	29.9796	29.8675	29.8692	30.187	29.9534	29.9664	29.5985	Lipid-A-disaccharide synthase (EC 2.4.1.182)	lpxB BceJ2315_20400 BCAL2078	BCAL2078	lipid A biosynthetic process [GO:0009245];lipid-A-disaccharide synthase activity [GO:0008915]			0.999	18	258	258	258	0.0526799	0.934102	0.0196271	0.0173545	sp|B4ECL8|LPXB_BURCJ	B4ECL8	LPXB_BURCJ	lpxB	389	Burkholderia cenocepacia (strain ATCC BAA-245 / DSM 16553 / LMG 16656 / NCTC 13227 / J2315 / CF5610)	3:Protein inferred from homology	Lipid-A-disaccharide synthase	1
30.744	30.9522	30.9738	30.52	31.0844	30.8073	30.8265	30.7842	Acyl-[acyl-carrier-protein]--UDP-N-acetylglucosamine O-acyltransferase (UDP-N-acetylglucosamine acyltransferase) (EC 2.3.1.129)	lpxA BceJ2315_20410 BCAL2079	BCAL2079	acyl-[acyl-carrier-protein]-UDP-N-acetylglucosamine O-acyltransferase activity [GO:0008780];lipid A biosynthetic process [GO:0009245];cytoplasm [GO:0005737]			0.999	14	345	345	345	0.250659	0.738608	-0.0781016	-0.0692936	sp|B4ECL9|LPXA_BURCJ	B4ECL9	LPXA_BURCJ	lpxA	262	Burkholderia cenocepacia (strain ATCC BAA-245 / DSM 16553 / LMG 16656 / NCTC 13227 / J2315 / CF5610)	3:Protein inferred from homology	Acyl-[acyl-carrier-protein]--UDP-N-acetylglucosamine O-acyltransferase	1
31.0295	30.8375	30.7877	30.9216	30.7472	31.014	30.858	30.9802	UDP-3-O-acylglucosamine N-acyltransferase (EC 2.3.1.-)	lpxD BceJ2315_20430 BCAL2081	BCAL2081	lipid A biosynthetic process [GO:0009245];N-acyltransferase activity [GO:0016410]			0.999	19	482	482	482	0.024459	0.97851	-0.00578022	-0.00534851	sp|B4ECM1|LPXD_BURCJ	B4ECM1	LPXD_BURCJ	lpxD	359	Burkholderia cenocepacia (strain ATCC BAA-245 / DSM 16553 / LMG 16656 / NCTC 13227 / J2315 / CF5610)	3:Protein inferred from homology	UDP-3-O-acylglucosamine N-acyltransferase	1
30.2614	30.0112	30.1072	30.017	29.8921	29.9371	29.8326	29.7374	1-deoxy-D-xylulose 5-phosphate reductoisomerase (DXP reductoisomerase) (EC 1.1.1.267) (1-deoxyxylulose-5-phosphate reductoisomerase) (2-C-methyl-D-erythritol 4-phosphate synthase)	dxr BceJ2315_20470 BCAL2085	BCAL2085	isopentenyl diphosphate biosynthetic process, methylerythritol 4-phosphate pathway [GO:0019288]";metal ion binding [GO:0046872];NADPH binding [GO:0070402];"1-deoxy-D-xylulose-5-phosphate reductoisomerase activity [GO:0030604]			0.999	23	343	343	343	1.85846	0.362719	0.24946	0.232579	sp|B4ECM5|DXR_BURCJ	B4ECM5	DXR_BURCJ	dxr	398	Burkholderia cenocepacia (strain ATCC BAA-245 / DSM 16553 / LMG 16656 / NCTC 13227 / J2315 / CF5610)	3:Protein inferred from homology	1-deoxy-D-xylulose 5-phosphate reductoisomerase	1
32.5498	32.6163	32.3726	33.0248	33.3427	33.1661	32.5765	32.8725	Ribosome-recycling factor (RRF) (Ribosome-releasing factor)	frr BceJ2315_20500 BCAL2088	BCAL2088	translation [GO:0006412];cytoplasm [GO:0005737]			0.999	9	473	473	473	0.794998	0.300182	-0.348614	-0.286302	sp|B4ECM8|RRF_BURCJ	B4ECM8	RRF_BURCJ	frr	186	Burkholderia cenocepacia (strain ATCC BAA-245 / DSM 16553 / LMG 16656 / NCTC 13227 / J2315 / CF5610)	3:Protein inferred from homology	Ribosome-recycling factor	1
32.9256	32.791	32.7337	32.7392	32.5086	32.7801	32.4841	32.4979	Elongation factor Ts (EF-Ts)	tsf BceJ2315_20520 BCAL2090	BCAL2090	translation elongation factor activity [GO:0003746];cytoplasm [GO:0005737]			0.999	33	1196	1196	1196	1.4718	0.39233	0.22973	0.211957	sp|B4ECN0|EFTS_BURCJ	B4ECN0	EFTS_BURCJ	tsf	293	Burkholderia cenocepacia (strain ATCC BAA-245 / DSM 16553 / LMG 16656 / NCTC 13227 / J2315 / CF5610)	3:Protein inferred from homology	Elongation factor Ts	1
33.3378	33.223	33.0734	33.0009	32.6379	32.5346	32.5747	32.5348	30S ribosomal protein S2	rpsB BceJ2315_20530 BCAL2091	BCAL2091	structural constituent of ribosome [GO:0003735];translation [GO:0006412];small ribosomal subunit [GO:0015935]			0.999	22	775	775	775	3.5097	0.126636	0.588278	0.545038	sp|B4ECN1|RS2_BURCJ	B4ECN1	RS2_BURCJ	rpsB	246	Burkholderia cenocepacia (strain ATCC BAA-245 / DSM 16553 / LMG 16656 / NCTC 13227 / J2315 / CF5610)	3:Protein inferred from homology	30S ribosomal protein S2	1
28.7086	28.6331	28.7077	29.0527	28.6879	28.8115	28.7949	29.1911	DNA ligase (EC 6.5.1.2) (Polydeoxyribonucleotide synthase [NAD(+)])	ligA BceJ2315_20580 BCAL2096	BCAL2096	DNA ligase (NAD+) activity [GO:0003911];DNA repair [GO:0006281];DNA replication [GO:0006260];metal ion binding [GO:0046872];DNA binding [GO:0003677]			0.999	28	310	310	310	0.273518	0.688794	-0.0958028	-0.0836875	sp|B4ECN6|DNLJ_BURCJ	B4ECN6	DNLJ_BURCJ	ligA	691	Burkholderia cenocepacia (strain ATCC BAA-245 / DSM 16553 / LMG 16656 / NCTC 13227 / J2315 / CF5610)	3:Protein inferred from homology	DNA ligase	1
31.642	31.3038	31.1342	31.3534	30.9477	31.5613	31.1281	31.2789	2,3,4,5-tetrahydropyridine-2,6-dicarboxylate N-succinyltransferase (EC 2.3.1.117) (Tetrahydrodipicolinate N-succinyltransferase) (THP succinyltransferase) (Tetrahydropicolinate succinylase)	dapD BceJ2315_20630 BCAL2101	BCAL2101	2,3,4,5-tetrahydropyridine-2,6-dicarboxylate N-succinyltransferase activity [GO:0008666];diaminopimelate biosynthetic process [GO:0019877];lysine biosynthetic process via diaminopimelate [GO:0009089]";"cytoplasm [GO:0005737]			0.999	24	481	475	481	0.328874	0.606073	0.12931	0.110776	sp|B4ECP1|DAPD_BURCJ	B4ECP1	DAPD_BURCJ	dapD	275	Burkholderia cenocepacia (strain ATCC BAA-245 / DSM 16553 / LMG 16656 / NCTC 13227 / J2315 / CF5610)	3:Protein inferred from homology	2,3,4,5-tetrahydropyridine-2,6-dicarboxylate N-succinyltransferase	1
29.0839	28.9951	29.1454	29.1209	28.8838	29.0813	28.995	29.1742	Succinyl-diaminopimelate desuccinylase (SDAP desuccinylase) (EC 3.5.1.18) (N-succinyl-LL-2,6-diaminoheptanedioate amidohydrolase)	dapE BceJ2315_20650 BCAL2103	BCAL2103	diaminopimelate biosynthetic process [GO:0019877];lysine biosynthetic process via diaminopimelate [GO:0009089];metallopeptidase activity [GO:0008237];succinyl-diaminopimelate desuccinylase activity [GO:0009014];metal ion binding [GO:0046872]			0.999	18	265	265	265	0.318284	0.815394	0.052732	0.0492764	sp|B4ECP3|DAPE_BURCJ	B4ECP3	DAPE_BURCJ	dapE	379	Burkholderia cenocepacia (strain ATCC BAA-245 / DSM 16553 / LMG 16656 / NCTC 13227 / J2315 / CF5610)	3:Protein inferred from homology	Succinyl-diaminopimelate desuccinylase	1
30.6527	30.7968	30.6714	30.6881	30.6796	30.5987	30.652	30.5081	Glutamate--tRNA ligase (EC 6.1.1.17) (Glutamyl-tRNA synthetase) (GluRS)	gltX BceJ2315_20890 BCAL2126	BCAL2126	ATP binding [GO:0005524];glutamate-tRNA ligase activity [GO:0004818];glutamyl-tRNA aminoacylation [GO:0006424];tRNA binding [GO:0000049];zinc ion binding [GO:0008270];cytoplasm [GO:0005737]			0.999	23	486	486	486	0.952172	0.673906	0.0926518	0.088264	sp|B4ECR7|SYE_BURCJ	B4ECR7	SYE_BURCJ	gltX	469	Burkholderia cenocepacia (strain ATCC BAA-245 / DSM 16553 / LMG 16656 / NCTC 13227 / J2315 / CF5610)	3:Protein inferred from homology	Glutamate--tRNA ligase	1
30.0697	30.0881	29.8309	29.974	29.7795	29.6679	29.9559	30.0141	Aspartate carbamoyltransferase (EC 2.1.3.2) (Aspartate transcarbamylase) (ATCase)	pyrB BceJ2315_30840 BCAL3139	BCAL3139	aspartate carbamoyltransferase activity [GO:0004070];cellular amino acid metabolic process [GO:0006520];'de novo' pyrimidine nucleobase biosynthetic process [GO:0006207];'de novo' UMP biosynthetic process [GO:0044205];amino acid binding [GO:0016597]			0.999	16	340	340	340	0.662027	0.569579	0.136363	0.124074	sp|B4ECT0|PYRB_BURCJ	B4ECT0	PYRB_BURCJ	pyrB	343	Burkholderia cenocepacia (strain ATCC BAA-245 / DSM 16553 / LMG 16656 / NCTC 13227 / J2315 / CF5610)	3:Protein inferred from homology	Aspartate carbamoyltransferase	1
27.5583	27.6201	27.926	28.2237	28.0428	27.7206	27.7687	27.9689	Putative pre-16S rRNA nuclease (EC 3.1.-.-)	BceJ2315_30860 BCAL3141	BCAL3141	nuclease activity [GO:0004518];nucleic acid binding [GO:0003676];rRNA processing [GO:0006364];cytoplasm [GO:0005737]			0.999	5	38	38	38	0.091702	0.85796	-0.0432463	-0.0369059	sp|B4ECT2|YQGF_BURCJ	B4ECT2	YQGF_BURCJ	BceJ2315_30860	149	Burkholderia cenocepacia (strain ATCC BAA-245 / DSM 16553 / LMG 16656 / NCTC 13227 / J2315 / CF5610)	3:Protein inferred from homology	Putative pre-16S rRNA nuclease	1
30.6908	30.7763	30.2772	30.1795	30.6155	30.2965	30.5135	30.0697	UPF0301 protein BceJ2315_30870	BceJ2315_30870 BCAL3142	BCAL3142				0.999	15	304	304	304	0.224761	0.668438	0.107158	0.0899366	sp|B4ECT3|Y3087_BURCJ	B4ECT3	Y3087_BURCJ	BceJ2315_30870	192	Burkholderia cenocepacia (strain ATCC BAA-245 / DSM 16553 / LMG 16656 / NCTC 13227 / J2315 / CF5610)	3:Protein inferred from homology	UPF0301 protein BceJ2315_30870	1
27.7439	28.2539	28.5409	28.5083	28.4769	27.7633	28.277	25.0866	Homogentisate 1,2-dioxygenase (HGDO) (EC 1.13.11.5) (Homogentisate oxygenase) (Homogentisic acid oxidase) (Homogentisicase)	hmgA BceJ2315_31290 BCAL3184	BCAL3184	L-phenylalanine catabolic process [GO:0006559];metal ion binding [GO:0046872];tyrosine catabolic process [GO:0006572]";"homogentisate 1,2-dioxygenase activity [GO:0004411]			0.999	13	89	89	89	0.485066	0.160111	0.860776	0.476295	sp|B4ECX5|HGD_BURCJ	B4ECX5	HGD_BURCJ	hmgA	444	Burkholderia cenocepacia (strain ATCC BAA-245 / DSM 16553 / LMG 16656 / NCTC 13227 / J2315 / CF5610)	3:Protein inferred from homology	Homogentisate 1,2-dioxygenase	1
25.2021	25.6289	27.0376	25.4039	23.7025	26.1335	24.6652	24.1641	Transcriptional repressor NrdR	nrdR BceJ2315_31410 BCAL3196	BCAL3196	DNA binding [GO:0003677];negative regulation of transcription, DNA-templated [GO:0045892];transcription, DNA-templated [GO:0006351]";zinc ion binding [GO:0008270];"ATP binding [GO:0005524]			0.999	5	18	18	18	0.863179	0.0755912	1.15179	0.689154	sp|B4ECY8|NRDR_BURCJ	B4ECY8	NRDR_BURCJ	nrdR	159	Burkholderia cenocepacia (strain ATCC BAA-245 / DSM 16553 / LMG 16656 / NCTC 13227 / J2315 / CF5610)	3:Protein inferred from homology	Transcriptional repressor NrdR	1
30.2214	30.5686	30.5446	30.3062	29.8697	29.6824	29.6951	29.3399	N-succinylglutamate 5-semialdehyde dehydrogenase (EC 1.2.1.71) (Succinylglutamic semialdehyde dehydrogenase) (SGSD)	astD BceJ2315_10460 BCAL1062	BCAL1062	arginine catabolic process to succinate [GO:0019545];succinylglutamate-semialdehyde dehydrogenase activity [GO:0043824]			0.999	27	796	796	796	2.7918	0.081203	0.763434	0.669353	sp|B4ECZ8|ASTD_BURCJ	B4ECZ8	ASTD_BURCJ	astD	487	Burkholderia cenocepacia (strain ATCC BAA-245 / DSM 16553 / LMG 16656 / NCTC 13227 / J2315 / CF5610)	3:Protein inferred from homology	N-succinylglutamate 5-semialdehyde dehydrogenase	1
31.4117	31.5757	31.8025	31.1774	30.9411	30.3922	30.4588	29.8696	N-succinylarginine dihydrolase (EC 3.5.3.23)	astB BceJ2315_10470 BCAL1063	BCAL1063	arginine catabolic process to succinate [GO:0019545];N-succinylarginine dihydrolase activity [GO:0009015]	+	empty_ogcB	0.999	23	653	653	653	2.24869	0.0406187	1.07642	0.857123	sp|B4ECZ9|ASTB_BURCJ	B4ECZ9	ASTB_BURCJ	astB	446	Burkholderia cenocepacia (strain ATCC BAA-245 / DSM 16553 / LMG 16656 / NCTC 13227 / J2315 / CF5610)	3:Protein inferred from homology	N-succinylarginine dihydrolase	1
27.488	27.6241	27.4509	27.5318	26.2186	26.3493	26.2909	26.386	Succinylglutamate desuccinylase (EC 3.5.1.96)	astE BceJ2315_10480 BCAL1064	BCAL1064	arginine catabolic process to glutamate [GO:0019544];arginine catabolic process to succinate [GO:0019545]";succinylglutamate desuccinylase activity [GO:0009017];zinc ion binding [GO:0008270];"hydrolase activity, acting on ester bonds [GO:0016788]	+	empty_ogcB	0.999	15	140	140	140	6.37787	0.0127759	1.21249	1.1523	sp|B4ED00|ASTE_BURCJ	B4ED00	ASTE_BURCJ	astE	347	Burkholderia cenocepacia (strain ATCC BAA-245 / DSM 16553 / LMG 16656 / NCTC 13227 / J2315 / CF5610)	3:Protein inferred from homology	Succinylglutamate desuccinylase	1
29.8821	30.019	29.6766	29.9677	29.7701	29.8473	29.8281	29.8239	Phosphomethylpyrimidine synthase (EC 4.1.99.17) (Hydroxymethylpyrimidine phosphate synthase) (HMP-P synthase) (HMP-phosphate synthase) (HMPP synthase) (Thiamine biosynthesis protein ThiC)	thiC BceJ2315_10870 BCAL1104	BCAL1104	lyase activity [GO:0016829];metal ion binding [GO:0046872];thiamine biosynthetic process [GO:0009228];thiamine diphosphate biosynthetic process [GO:0009229]";"4 iron, 4 sulfur cluster binding [GO:0051539]			0.999	40	481	481	481	0.391639	0.757699	0.0689826	0.0640401	sp|B4ED40|THIC_BURCJ	B4ED40	THIC_BURCJ	thiC	643	Burkholderia cenocepacia (strain ATCC BAA-245 / DSM 16553 / LMG 16656 / NCTC 13227 / J2315 / CF5610)	3:Protein inferred from homology	Phosphomethylpyrimidine synthase	1
29.1806	29.3808	29.627	28.9855	29.5381	29.5877	29.4588	29.3704	Acetyl-coenzyme A carboxylase carboxyl transferase subunit alpha (ACCase subunit alpha) (Acetyl-CoA carboxylase carboxyltransferase subunit alpha) (EC 6.4.1.2)	accA BceJ2315_21120 BCAL2148	BCAL2148	acetyl-CoA carboxylase activity [GO:0003989];ATP binding [GO:0005524];fatty acid biosynthetic process [GO:0006633];malonyl-CoA biosynthetic process [GO:2001295];acetyl-CoA carboxylase complex [GO:0009317]			0.999	17	290	290	290	0.642386	0.461494	-0.19526	-0.170475	sp|B4ED71|ACCA_BURCJ	B4ED71	ACCA_BURCJ	accA	323	Burkholderia cenocepacia (strain ATCC BAA-245 / DSM 16553 / LMG 16656 / NCTC 13227 / J2315 / CF5610)	3:Protein inferred from homology	Acetyl-coenzyme A carboxylase carboxyl transferase subunit alpha	1
28.4408	28.7151	28.7005	28.4104	28.4465	28.6227	28.6371	28.7031	Cysteine--tRNA ligase (EC 6.1.1.16) (Cysteinyl-tRNA synthetase) (CysRS)	cysS BceJ2315_21140 BCAL2150	BCAL2150	ATP binding [GO:0005524];cysteine-tRNA ligase activity [GO:0004817];cysteinyl-tRNA aminoacylation [GO:0006423];metal ion binding [GO:0046872];cytoplasm [GO:0005737]			0.999	13	171	170	171	0.136877	0.873192	-0.035646	-0.0324516	sp|B4ED73|SYC_BURCJ	B4ED73	SYC_BURCJ	cysS	465	Burkholderia cenocepacia (strain ATCC BAA-245 / DSM 16553 / LMG 16656 / NCTC 13227 / J2315 / CF5610)	3:Protein inferred from homology	Cysteine--tRNA ligase	1
28.8419	28.9377	28.8323	28.8674	28.8042	28.721	28.8214	28.9568	DNA mismatch repair protein MutS	mutS BceJ2315_21240 BCAL2160	BCAL2160	mismatch repair [GO:0006298];mismatched DNA binding [GO:0030983];ATP binding [GO:0005524]			0.999	33	390	390	390	0.347617	0.844253	0.0439768	0.0417108	sp|B4ED83|MUTS_BURCJ	B4ED83	MUTS_BURCJ	mutS	885	Burkholderia cenocepacia (strain ATCC BAA-245 / DSM 16553 / LMG 16656 / NCTC 13227 / J2315 / CF5610)	3:Protein inferred from homology	DNA mismatch repair protein MutS	1
31.5743	31.3687	31.3582	31.5561	31.7851	32.3355	31.7277	31.8011	Enolase (EC 4.2.1.11) (2-phospho-D-glycerate hydro-lyase) (2-phosphoglycerate dehydratase)	eno BceJ2315_21420 BCAL2179	BCAL2179	extracellular region [GO:0005576];glycolytic process [GO:0006096];magnesium ion binding [GO:0000287];phosphopyruvate hydratase activity [GO:0004634];phosphopyruvate hydratase complex [GO:0000015];cell surface [GO:0009986]			0.999	36	1075	1075	1075	1.57415	0.215398	-0.447998	-0.388393	sp|B4EDA1|ENO_BURCJ	B4EDA1	ENO_BURCJ	eno	427	Burkholderia cenocepacia (strain ATCC BAA-245 / DSM 16553 / LMG 16656 / NCTC 13227 / J2315 / CF5610)	3:Protein inferred from homology	Enolase	1
29.3749	29.3135	29.3498	29.7533	29.5569	29.6683	29.524	29.6385	2-dehydro-3-deoxyphosphooctonate aldolase (EC 2.5.1.55) (3-deoxy-D-manno-octulosonic acid 8-phosphate synthase) (KDO-8-phosphate synthase) (KDO 8-P synthase) (KDOPS) (Phospho-2-dehydro-3-deoxyoctonate aldolase)	kdsA BceJ2315_21430 BCAL2180	BCAL2180	3-deoxy-8-phosphooctulonate synthase activity [GO:0008676];lipopolysaccharide biosynthetic process [GO:0009103];cytoplasm [GO:0005737]			0.999	19	350	350	350	0.663866	0.54225	-0.149046	-0.134517	sp|B4EDA2|KDSA_BURCJ	B4EDA2	KDSA_BURCJ	kdsA	284	Burkholderia cenocepacia (strain ATCC BAA-245 / DSM 16553 / LMG 16656 / NCTC 13227 / J2315 / CF5610)	1:Experimental evidence at protein level	2-dehydro-3-deoxyphosphooctonate aldolase	1
31.09	31.1971	31.1498	31.0788	30.8124	30.8427	30.8109	30.8995	CTP synthase (EC 6.3.4.2) (Cytidine 5'-triphosphate synthase) (Cytidine triphosphate synthetase) (CTP synthetase) (CTPS) (UTP--ammonia ligase)	pyrG BceJ2315_21440 BCAL2181	BCAL2181	CTP synthase activity [GO:0003883];'de novo' CTP biosynthetic process [GO:0044210];glutamine metabolic process [GO:0006541];metal ion binding [GO:0046872];ATP binding [GO:0005524]			0.999	42	926	926	926	3.79215	0.309987	0.28752	0.277938	sp|B4EDA3|PYRG_BURCJ	B4EDA3	PYRG_BURCJ	pyrG	552	Burkholderia cenocepacia (strain ATCC BAA-245 / DSM 16553 / LMG 16656 / NCTC 13227 / J2315 / CF5610)	3:Protein inferred from homology	CTP synthase	1
29.4681	29.5335	29.4958	29.5263	29.3511	29.2374	29.0747	29.4576	Peptide chain release factor 2 (RF-2)	prfB BceJ2315_21520 BCAL2189	BCAL2189	translation release factor activity, codon specific [GO:0016149]";"cytoplasm [GO:0005737]			0.999	22	267	267	267	1.45432	0.39683	0.225699	0.208344	sp|B4EDB1|RF2_BURCJ	B4EDB1	RF2_BURCJ	prfB	367	Burkholderia cenocepacia (strain ATCC BAA-245 / DSM 16553 / LMG 16656 / NCTC 13227 / J2315 / CF5610)	3:Protein inferred from homology	Peptide chain release factor 2	1
30.7094	30.5911	30.5284	30.3633	30.2167	30.4594	30.3429	30.2663	Lysine--tRNA ligase (EC 6.1.1.6) (Lysyl-tRNA synthetase) (LysRS)	lysS BceJ2315_21530 BCAL2190	BCAL2190	ATP binding [GO:0005524];lysine-tRNA ligase activity [GO:0004824];lysyl-tRNA aminoacylation [GO:0006430];metal ion binding [GO:0046872];nucleic acid binding [GO:0003676];cytoplasm [GO:0005737]			0.999	27	374	374	374	1.35353	0.397082	0.226743	0.208135	sp|B4EDB2|SYK_BURCJ	B4EDB2	SYK_BURCJ	lysS	508	Burkholderia cenocepacia (strain ATCC BAA-245 / DSM 16553 / LMG 16656 / NCTC 13227 / J2315 / CF5610)	3:Protein inferred from homology	Lysine--tRNA ligase	1
30.208	30.086	30.0235	29.7397	29.944	30.3624	29.911	29.6678	Protein TolB	tolB BceJ2315_31480 BCAL3203	BCAL3203	protein import [GO:0017038];periplasmic space [GO:0042597]			0.999	28	463	463	463	0.0892615	0.857972	0.0429783	0.0365764	sp|B4EDC0|TOLB_BURCJ	B4EDC0	TOLB_BURCJ	tolB	431	Burkholderia cenocepacia (strain ATCC BAA-245 / DSM 16553 / LMG 16656 / NCTC 13227 / J2315 / CF5610)	3:Protein inferred from homology	Protein TolB	1
27.569	27.8993	27.8328	27.9455	27.9483	27.6729	28.0474	28.3029	tRNA dimethylallyltransferase (EC 2.5.1.75) (Dimethylallyl diphosphate:tRNA dimethylallyltransferase) (DMAPP:tRNA dimethylallyltransferase) (DMATase) (Isopentenyl-diphosphate:tRNA isopentenyltransferase) (IPP transferase) (IPPT) (IPTase)	miaA BceJ2315_31980 BCAL3257	BCAL3257	tRNA dimethylallyltransferase activity [GO:0052381];tRNA processing [GO:0008033];ATP binding [GO:0005524]			0.999	6	45	45	45	0.542473	0.489849	-0.181207	-0.156887	sp|B4EDH3|MIAA_BURCJ	B4EDH3	MIAA_BURCJ	miaA	326	Burkholderia cenocepacia (strain ATCC BAA-245 / DSM 16553 / LMG 16656 / NCTC 13227 / J2315 / CF5610)	3:Protein inferred from homology	tRNA dimethylallyltransferase	1
31.3345	31.3143	31.3708	31.2781	31.1897	31.1613	30.9742	31.0575	Phosphoribosylformylglycinamidine cyclo-ligase (EC 6.3.3.1) (AIR synthase) (AIRS) (Phosphoribosyl-aminoimidazole synthetase)	purM BceJ2315_32010 BCAL3261	BCAL3261	ATP binding [GO:0005524];'de novo' IMP biosynthetic process [GO:0006189];phosphoribosylformylglycinamidine cyclo-ligase activity [GO:0004641];cytoplasm [GO:0005737]			0.999	29	775	775	775	2.29589	0.38268	0.228754	0.217215	sp|B4EDH7|PUR5_BURCJ	B4EDH7	PUR5_BURCJ	purM	351	Burkholderia cenocepacia (strain ATCC BAA-245 / DSM 16553 / LMG 16656 / NCTC 13227 / J2315 / CF5610)	3:Protein inferred from homology	Phosphoribosylformylglycinamidine cyclo-ligase	1
27.5006	27.5019	26.1412	27.3107	28.0695	28.062	27.3157	27.4294	Chaperone protein HscA homolog	hscA BceJ2315_21570 BCAL2194	BCAL2194	ATPase activity [GO:0016887];iron-sulfur cluster assembly [GO:0016226];protein folding [GO:0006457];unfolded protein binding [GO:0051082];ATP binding [GO:0005524]			0.999	15	187	187	187	0.77948	0.187171	-0.605545	-0.437439	sp|B4EDS3|HSCA_BURCJ	B4EDS3	HSCA_BURCJ	hscA	622	Burkholderia cenocepacia (strain ATCC BAA-245 / DSM 16553 / LMG 16656 / NCTC 13227 / J2315 / CF5610)	3:Protein inferred from homology	Chaperone protein HscA homolog	1
27.9593	27.6349	27.6977	26.7746	28.0586	28.1238	27.9048	27.9112	Co-chaperone protein HscB homolog	hscB BceJ2315_21580 BCAL2195	BCAL2195	chaperone binding [GO:0051087];protein maturation by iron-sulfur cluster transfer [GO:0097428];protein oligomerization [GO:0051259];ATPase activator activity [GO:0001671]			0.999	6	81	81	81	0.936403	0.219515	-0.482992	-0.382463	sp|B4EDS4|HSCB_BURCJ	B4EDS4	HSCB_BURCJ	hscB	175	Burkholderia cenocepacia (strain ATCC BAA-245 / DSM 16553 / LMG 16656 / NCTC 13227 / J2315 / CF5610)	3:Protein inferred from homology	Co-chaperone protein HscB homolog	1
30.4566	30.4665	30.3804	30.4873	29.919	30.0444	29.9238	30.0527	Methenyltetrahydrofolate cyclohydrolase (EC 3.5.4.9)];Bifunctional protein FolD [Includes: Methylenetetrahydrofolate dehydrogenase (EC 1.5.1.5)	folD BceJ2315_21750 BCAL2212	BCAL2212	histidine biosynthetic process [GO:0000105];methionine biosynthetic process [GO:0009086];methylenetetrahydrofolate dehydrogenase (NADP+) activity [GO:0004488];purine nucleotide biosynthetic process [GO:0006164];tetrahydrofolate interconversion [GO:0035999];methenyltetrahydrofolate cyclohydrolase activity [GO:0004477]			0.999	12	255	255	255	4.38802	0.182139	0.462716	0.443408	sp|B4EDU1|FOLD_BURCJ	B4EDU1	FOLD_BURCJ	folD	286	Burkholderia cenocepacia (strain ATCC BAA-245 / DSM 16553 / LMG 16656 / NCTC 13227 / J2315 / CF5610)	3:Protein inferred from homology	Bifunctional protein FolD	1
28.3204	28.4991	28.5484	28.2799	28.4341	28.6544	28.3765	28.3763	Probable Fe(2+)-trafficking protein	BceJ2315_21940 BCAL2232	BCAL2232	iron ion binding [GO:0005506]			0.999	7	72	72	72	0.205724	0.834596	-0.0483828	-0.0442531	sp|B4EDW1|FETP_BURCJ	B4EDW1	FETP_BURCJ	BceJ2315_21940	91	Burkholderia cenocepacia (strain ATCC BAA-245 / DSM 16553 / LMG 16656 / NCTC 13227 / J2315 / CF5610)	3:Protein inferred from homology	Probable Fe(2+)-trafficking protein	1
26.2279	26.6861	27.109	26.9405	25.6105	24.4328	25.384	24.9618	Imidazolonepropionase (EC 3.5.2.7) (Imidazolone-5-propionate hydrolase)	hutI BceJ2315_22040 BCAL2242	BCAL2242	histidine catabolic process to glutamate and formamide [GO:0019556];histidine catabolic process to glutamate and formate [GO:0019557];imidazolonepropionase activity [GO:0050480];metal ion binding [GO:0046872];cytoplasm [GO:0005737]	+	empty_ogcB	0.999	9	38	38	38	2.65268	0.00874809	1.64359	1.24291	sp|B4EDX1|HUTI_BURCJ	B4EDX1	HUTI_BURCJ	hutI	407	Burkholderia cenocepacia (strain ATCC BAA-245 / DSM 16553 / LMG 16656 / NCTC 13227 / J2315 / CF5610)	3:Protein inferred from homology	Imidazolonepropionase	1
30.1421	30.1321	30.0389	30.2292	29.3346	29.2536	29.5414	29.3927	Histidine ammonia-lyase (Histidase) (EC 4.3.1.3)	hutH BceJ2315_22080 BCAL2246	BCAL2246	histidine ammonia-lyase activity [GO:0004397];histidine catabolic process to glutamate and formamide [GO:0019556];histidine catabolic process to glutamate and formate [GO:0019557];cytoplasm [GO:0005737]			0.999	22	506	506	506	4.35098	0.0724625	0.755072	0.704277	sp|B4EDX5|HUTH_BURCJ	B4EDX5	HUTH_BURCJ	hutH	507	Burkholderia cenocepacia (strain ATCC BAA-245 / DSM 16553 / LMG 16656 / NCTC 13227 / J2315 / CF5610)	3:Protein inferred from homology	Histidine ammonia-lyase	1
30.6279	30.8327	30.551	30.6021	31.2171	30.9647	30.7548	30.8617	Chaperone protein DnaJ	dnaJ BceJ2315_32090 BCAL3269	BCAL3269	ATP binding [GO:0005524];DNA replication [GO:0006260];heat shock protein binding [GO:0031072];metal ion binding [GO:0046872];protein folding [GO:0006457];response to heat [GO:0009408];unfolded protein binding [GO:0051082];cytoplasm [GO:0005737]			0.999	23	953	953	953	1.35454	0.32448	-0.296124	-0.265183	sp|B4EDZ1|DNAJ_BURCJ	B4EDZ1	DNAJ_BURCJ	dnaJ	378	Burkholderia cenocepacia (strain ATCC BAA-245 / DSM 16553 / LMG 16656 / NCTC 13227 / J2315 / CF5610)	3:Protein inferred from homology	Chaperone protein DnaJ	1
33.7231	33.8991	33.7429	33.6272	34.5963	34.7561	34.3296	34.4545	Chaperone protein DnaK (HSP70) (Heat shock 70 kDa protein) (Heat shock protein 70)	dnaK BceJ2315_32100 BCAL3270	BCAL3270	protein folding [GO:0006457];unfolded protein binding [GO:0051082];ATP binding [GO:0005524]			0.999	86	3998	3984	3998	3.47023	0.0705	-0.786046	-0.70957	sp|B4EDZ2|DNAK_BURCJ	B4EDZ2	DNAK_BURCJ	dnaK	650	Burkholderia cenocepacia (strain ATCC BAA-245 / DSM 16553 / LMG 16656 / NCTC 13227 / J2315 / CF5610)	3:Protein inferred from homology	Chaperone protein DnaK	1
33.2987	33.1842	33.1022	32.9588	33.8679	34.0671	33.8314	34.1052	Protein GrpE (HSP-70 cofactor)	grpE BceJ2315_32120 BCAL3272	BCAL3272	adenyl-nucleotide exchange factor activity [GO:0000774];chaperone binding [GO:0051087];protein folding [GO:0006457];protein homodimerization activity [GO:0042803];cytoplasm [GO:0005737]			0.999	20	1094	1094	1094	3.7999	0.0590292	-0.831953	-0.75671	sp|B4EDZ4|GRPE_BURCJ	B4EDZ4	GRPE_BURCJ	grpE	181	Burkholderia cenocepacia (strain ATCC BAA-245 / DSM 16553 / LMG 16656 / NCTC 13227 / J2315 / CF5610)	3:Protein inferred from homology	Protein GrpE	1
28.2999	28.2368	28.4155	28.3493	27.9474	27.7145	28.0678	27.296	Heat-inducible transcription repressor HrcA	hrcA BceJ2315_32150 BCAL3275	BCAL3275	regulation of transcription, DNA-templated [GO:0006355];transcription, DNA-templated [GO:0006351]";"DNA binding [GO:0003677]			0.999	10	84	84	84	1.76583	0.156125	0.568957	0.484519	sp|B4EDZ7|HRCA_BURCJ	B4EDZ7	HRCA_BURCJ	hrcA	340	Burkholderia cenocepacia (strain ATCC BAA-245 / DSM 16553 / LMG 16656 / NCTC 13227 / J2315 / CF5610)	3:Protein inferred from homology	Heat-inducible transcription repressor HrcA	1
27.4653	27.8709	28.3479	28.0205	27.9806	27.9203	28.0524	27.8341	NAD kinase (EC 2.7.1.23) (ATP-dependent NAD kinase)	nadK BceJ2315_32160 BCAL3276	BCAL3276	ATP binding [GO:0005524];NAD metabolic process [GO:0019674];NAD+ kinase activity [GO:0003951];NADP biosynthetic process [GO:0006741];cytoplasm [GO:0005737]			0.999	11	98	98	98	0.0379495	0.93413	-0.0206904	-0.0174039	sp|B4EDZ8|NADK_BURCJ	B4EDZ8	NADK_BURCJ	nadK	300	Burkholderia cenocepacia (strain ATCC BAA-245 / DSM 16553 / LMG 16656 / NCTC 13227 / J2315 / CF5610)	3:Protein inferred from homology	NAD kinase	1
32.8729	32.7902	32.7393	32.6092	32.4903	32.5617	32.4341	32.2573	Catalase-peroxidase 1 (CP 1) (EC 1.11.1.21) (Peroxidase/catalase 1)	katG1 katB BceJ2315_32390 BCAL3299	BCAL3299	heme binding [GO:0020037];hydrogen peroxide catabolic process [GO:0042744];metal ion binding [GO:0046872];response to oxidative stress [GO:0006979];catalase activity [GO:0004096]			0.999	74	2269	2134	2269	2.00489	0.295981	0.317048	0.29213	sp|B4EE21|KATG1_BURCJ	B4EE21	KATG1_BURCJ	katG1	728	Burkholderia cenocepacia (strain ATCC BAA-245 / DSM 16553 / LMG 16656 / NCTC 13227 / J2315 / CF5610)	3:Protein inferred from homology	Catalase-peroxidase 1	1
28.0303	27.3878	27.2939	27.1418	26.8789	26.919	27.2582	27.1341	S-adenosylmethionine:tRNA ribosyltransferase-isomerase (EC 2.4.99.17) (Queuosine biosynthesis protein QueA)	queA BceJ2315_32420 BCAL3303	BCAL3303	isomerase activity [GO:0016853];queuosine biosynthetic process [GO:0008616];transferase activity [GO:0016740];cytoplasm [GO:0005737]			0.999	12	105	105	105	0.993244	0.248352	0.415874	0.34221	sp|B4EE24|QUEA_BURCJ	B4EE24	QUEA_BURCJ	queA	355	Burkholderia cenocepacia (strain ATCC BAA-245 / DSM 16553 / LMG 16656 / NCTC 13227 / J2315 / CF5610)	3:Protein inferred from homology	S-adenosylmethionine:tRNA ribosyltransferase-isomerase	1
27.3785	27.5329	27.3748	27.252	27.1812	26.7059	27.1039	26.9495	tRNA-specific 2-thiouridylase MnmA (EC 2.8.1.13)	mnmA BceJ2315_32680 BCAL3329	BCAL3329	ATP binding [GO:0005524];sulfurtransferase activity [GO:0016783];tRNA binding [GO:0000049];tRNA processing [GO:0008033];cytoplasm [GO:0005737]			0.999	7	77	77	77	1.80747	0.237535	0.39943	0.356784	sp|B4EE50|MNMA_BURCJ	B4EE50	MNMA_BURCJ	mnmA	391	Burkholderia cenocepacia (strain ATCC BAA-245 / DSM 16553 / LMG 16656 / NCTC 13227 / J2315 / CF5610)	3:Protein inferred from homology	tRNA-specific 2-thiouridylase MnmA	1
26.8777	26.6334	26.112	26.323	25.7413	25.2987	25.5448	25.721	UPF0246 protein BceJ2315_22780	BceJ2315_22780 BCAL2318	BCAL2318				0.999	8	47	47	47	2.43698	0.0580735	0.910084	0.760022	sp|B4EEQ6|Y2278_BURCJ	B4EEQ6	Y2278_BURCJ	BceJ2315_22780	260	Burkholderia cenocepacia (strain ATCC BAA-245 / DSM 16553 / LMG 16656 / NCTC 13227 / J2315 / CF5610)	3:Protein inferred from homology	UPF0246 protein BceJ2315_22780	1
31.0587	30.9316	30.6661	30.8346	30.6902	30.8488	30.4637	30.7291	IMP cyclohydrolase (EC 3.5.4.10) (ATIC) (IMP synthase) (Inosinicase)];Bifunctional purine biosynthesis protein PurH [Includes: Phosphoribosylaminoimidazolecarboxamide formyltransferase (EC 2.1.2.3) (AICAR transformylase)	purH BceJ2315_32750 BCAL3336	BCAL3336	'de novo' IMP biosynthetic process [GO:0006189];phosphoribosylaminoimidazolecarboxamide formyltransferase activity [GO:0004643];IMP cyclohydrolase activity [GO:0003937]			0.999	30	718	718	718	0.820314	0.462095	0.189819	0.170173	sp|B4EES4|PUR9_BURCJ	B4EES4	PUR9_BURCJ	purH	521	Burkholderia cenocepacia (strain ATCC BAA-245 / DSM 16553 / LMG 16656 / NCTC 13227 / J2315 / CF5610)	3:Protein inferred from homology	Bifunctional purine biosynthesis protein PurH	1
26.9909	27.1709	28.033	27.2157	24.3879	26.5556	25.0972	27.5539	Holliday junction ATP-dependent DNA helicase RuvA (EC 3.6.4.12)	ruvA BceJ2315_32770 BCAL3338	BCAL3338	ATP binding [GO:0005524];DNA binding [GO:0003677];DNA recombination [GO:0006310];DNA repair [GO:0006281];four-way junction helicase activity [GO:0009378];SOS response [GO:0009432];Holliday junction helicase complex [GO:0009379]	+	empty_ogcB	0.999	5	49	49	49	0.99795	0.0448186	1.45394	0.831042	sp|B4EES6|RUVA_BURCJ	B4EES6	RUVA_BURCJ	ruvA	193	Burkholderia cenocepacia (strain ATCC BAA-245 / DSM 16553 / LMG 16656 / NCTC 13227 / J2315 / CF5610)	3:Protein inferred from homology	Holliday junction ATP-dependent DNA helicase RuvA	1
27.2703	27.0995	27.0288	26.9553	26.7275	26.8789	26.9183	26.8023	Holliday junction ATP-dependent DNA helicase RuvB (EC 3.6.4.12)	ruvB BceJ2315_32780 BCAL3339	BCAL3339	DNA binding [GO:0003677];DNA recombination [GO:0006310];DNA repair [GO:0006281];four-way junction helicase activity [GO:0009378];SOS response [GO:0009432];ATP binding [GO:0005524]			0.999	12	65	65	65	1.74545	0.35725	0.256737	0.237819	sp|B4EES7|RUVB_BURCJ	B4EES7	RUVB_BURCJ	ruvB	356	Burkholderia cenocepacia (strain ATCC BAA-245 / DSM 16553 / LMG 16656 / NCTC 13227 / J2315 / CF5610)	3:Protein inferred from homology	Holliday junction ATP-dependent DNA helicase RuvB	1
26.7298	27.1293	26.8506	26.4994	25.5165	26.3123	25.7664	27.0303	D-aminoacyl-tRNA deacylase (EC 3.1.1.96) (D-tyrosyl-tRNA(Tyr) deacylase)	dtd BceJ2315_32820 BCAL3343	BCAL3343	D-aminoacyl-tRNA deacylase activity [GO:0051499];cytoplasm [GO:0005737]			0.999	5	27	27	27	0.910112	0.16025	0.645901	0.474905	sp|B4EET1|DTD_BURCJ	B4EET1	DTD_BURCJ	dtd	152	Burkholderia cenocepacia (strain ATCC BAA-245 / DSM 16553 / LMG 16656 / NCTC 13227 / J2315 / CF5610)	3:Protein inferred from homology	D-aminoacyl-tRNA deacylase	1
28.2351	28.0557	28.3265	28.2886	28.2629	28.3186	28.4801	28.3497	Anhydro-N-acetylmuramic acid kinase (EC 2.7.1.170) (AnhMurNAc kinase)	anmK BceJ2315_32840 BCAL3345	BCAL3345	1,6-anhydro-N-acetyl-beta-muramic acid catabolic process [GO:0097175];amino sugar metabolic process [GO:0006040];carbohydrate metabolic process [GO:0005975];kinase activity [GO:0016301];peptidoglycan turnover [GO:0009254]";phosphotransferase activity, alcohol group as acceptor [GO:0016773];"ATP binding [GO:0005524]			0.999	15	146	146	146	0.836592	0.586559	-0.126352	-0.117471	sp|B4EET3|ANMK_BURCJ	B4EET3	ANMK_BURCJ	anmK	382	Burkholderia cenocepacia (strain ATCC BAA-245 / DSM 16553 / LMG 16656 / NCTC 13227 / J2315 / CF5610)	3:Protein inferred from homology	Anhydro-N-acetylmuramic acid kinase	1
26.8527	26.6024	26.3896	26.3393	26.7286	27.3905	26.5949	26.9401	Putative iron-sulfur cluster insertion protein ErpA	erpA BceJ2315_32850 BCAL3346	BCAL3346	metal ion binding [GO:0046872];protein maturation by iron-sulfur cluster transfer [GO:0097428];structural molecule activity [GO:0005198];iron-sulfur cluster binding [GO:0051536]			0.999	6	71	71	71	0.884835	0.284512	-0.367556	-0.303811	sp|B4EET4|ERPA_BURCJ	B4EET4	ERPA_BURCJ	erpA	123	Burkholderia cenocepacia (strain ATCC BAA-245 / DSM 16553 / LMG 16656 / NCTC 13227 / J2315 / CF5610)	3:Protein inferred from homology	Putative iron-sulfur cluster insertion protein ErpA	1
33.0544	32.8775	32.5068	32.9633	32.2687	32.6584	32.5307	32.6598	30S ribosomal protein S9	rpsI BceJ2315_32860 BCAL3347	BCAL3347	structural constituent of ribosome [GO:0003735];translation [GO:0006412];ribosome [GO:0005840]			0.999	11	440	440	440	1.10753	0.308552	0.321106	0.278902	sp|B4EET5|RS9_BURCJ	B4EET5	RS9_BURCJ	rpsI	130	Burkholderia cenocepacia (strain ATCC BAA-245 / DSM 16553 / LMG 16656 / NCTC 13227 / J2315 / CF5610)	3:Protein inferred from homology	30S ribosomal protein S9	1
32.6097	32.2264	32.2481	32.5596	32.2127	32.2337	32.2507	32.4104	50S ribosomal protein L13	rplM BceJ2315_32870 BCAL3348	BCAL3348	structural constituent of ribosome [GO:0003735];translation [GO:0006412];ribosome [GO:0005840]			0.999	13	523	523	523	0.567061	0.578633	0.134031	0.120688	sp|B4EET6|RL13_BURCJ	B4EET6	RL13_BURCJ	rplM	142	Burkholderia cenocepacia (strain ATCC BAA-245 / DSM 16553 / LMG 16656 / NCTC 13227 / J2315 / CF5610)	3:Protein inferred from homology	50S ribosomal protein L13	1
31.1299	31.2097	31.0332	30.9255	30.831	30.912	30.7716	30.7106	Leucine--tRNA ligase (EC 6.1.1.4) (Leucyl-tRNA synthetase) (LeuRS)	leuS BceJ2315_33110 BCAL3373	BCAL3373	aminoacyl-tRNA editing activity [GO:0002161];ATP binding [GO:0005524];leucine-tRNA ligase activity [GO:0004823];leucyl-tRNA aminoacylation [GO:0006429];cytoplasm [GO:0005737]			0.999	54	883	883	883	1.93412	0.343918	0.268314	0.249609	sp|B4EEW1|SYL_BURCJ	B4EEW1	SYL_BURCJ	leuS	864	Burkholderia cenocepacia (strain ATCC BAA-245 / DSM 16553 / LMG 16656 / NCTC 13227 / J2315 / CF5610)	3:Protein inferred from homology	Leucine--tRNA ligase	1
28.7082	28.5881	28.3847	28.1912	28.2319	28.1857	28.3056	28.3013	4-hydroxy-tetrahydrodipicolinate reductase (HTPA reductase) (EC 1.17.1.8)	dapB BceJ2315_33140 BCAL3376	BCAL3376	4-hydroxy-tetrahydrodipicolinate reductase [GO:0008839];diaminopimelate biosynthetic process [GO:0019877];lysine biosynthetic process via diaminopimelate [GO:0009089];cytoplasm [GO:0005737]			0.999	10	112	112	112	0.91585	0.426765	0.211921	0.189637	sp|B4EEW4|DAPB_BURCJ	B4EEW4	DAPB_BURCJ	dapB	265	Burkholderia cenocepacia (strain ATCC BAA-245 / DSM 16553 / LMG 16656 / NCTC 13227 / J2315 / CF5610)	3:Protein inferred from homology	4-hydroxy-tetrahydrodipicolinate reductase	1
31.8562	32.1047	32.2827	31.9577	31.9232	32.04	31.747	32.2178	ATP synthase subunit b (ATP synthase F(0) sector subunit b) (ATPase subunit I) (F-type ATPase subunit b) (F-ATPase subunit b)	atpF BceJ2315_00320 BCAL0032	BCAL0032	ATP synthesis coupled proton transport [GO:0015986]";hydrogen ion transmembrane transporter activity [GO:0015078];plasma membrane [GO:0005886];proton-transporting ATP synthase complex, coupling factor F(o) [GO:0045263];"integral component of membrane [GO:0016021]			0.999	16	380	380	380	0.198965	0.771297	0.0683193	0.0601588	sp|B4EEY5|ATPF_BURCJ	B4EEY5	ATPF_BURCJ	atpF	156	Burkholderia cenocepacia (strain ATCC BAA-245 / DSM 16553 / LMG 16656 / NCTC 13227 / J2315 / CF5610)	3:Protein inferred from homology	ATP synthase subunit b	1
31.9981	32.6053	32.4727	32.247	32.0653	32.1853	32.0327	32.3203	ATP synthase subunit delta (ATP synthase F(1) sector subunit delta) (F-type ATPase subunit delta) (F-ATPase subunit delta)	atpH BceJ2315_00330 BCAL0033	BCAL0033	ATP synthesis coupled proton transport [GO:0015986]";proton-transporting ATP synthase activity, rotational mechanism [GO:0046933];proton-transporting ATP synthase complex, catalytic core F(1) [GO:0045261];"plasma membrane [GO:0005886]			0.999	15	541	540	541	0.566796	0.489962	0.179844	0.156602	sp|B4EEY6|ATPD_BURCJ	B4EEY6	ATPD_BURCJ	atpH	179	Burkholderia cenocepacia (strain ATCC BAA-245 / DSM 16553 / LMG 16656 / NCTC 13227 / J2315 / CF5610)	3:Protein inferred from homology	ATP synthase subunit delta	1
33.0066	32.9292	32.6616	32.9669	32.9471	33.2151	32.887	33.0431	ATP synthase subunit alpha (EC 3.6.3.14) (ATP synthase F1 sector subunit alpha) (F-ATPase subunit alpha)	atpA BceJ2315_00340 BCAL0034	BCAL0034	ATP binding [GO:0005524];ATP synthesis coupled proton transport [GO:0015986]";proton-transporting ATP synthase activity, rotational mechanism [GO:0046933];proton-transporting ATP synthase complex, catalytic core F(1) [GO:0045261];"plasma membrane [GO:0005886]			0.999	47	1812	1812	1812	0.586116	0.582554	-0.132	-0.119352	sp|B4EEY7|ATPA_BURCJ	B4EEY7	ATPA_BURCJ	atpA	513	Burkholderia cenocepacia (strain ATCC BAA-245 / DSM 16553 / LMG 16656 / NCTC 13227 / J2315 / CF5610)	3:Protein inferred from homology	ATP synthase subunit alpha	1
31.6252	31.337	31.0872	30.9635	30.7001	31.0353	30.9402	31.1162	ATP synthase gamma chain (ATP synthase F1 sector gamma subunit) (F-ATPase gamma subunit)	atpG BceJ2315_00350 BCAL0035	BCAL0035	ATP synthesis coupled proton transport [GO:0015986]";proton-transporting ATP synthase activity, rotational mechanism [GO:0046933];proton-transporting ATP synthase complex, catalytic core F(1) [GO:0045261];"plasma membrane [GO:0005886]			0.999	17	461	461	461	0.899717	0.330501	0.305271	0.260507	sp|B4EEY8|ATPG_BURCJ	B4EEY8	ATPG_BURCJ	atpG	291	Burkholderia cenocepacia (strain ATCC BAA-245 / DSM 16553 / LMG 16656 / NCTC 13227 / J2315 / CF5610)	3:Protein inferred from homology	ATP synthase gamma chain	1
34.9117	34.8485	34.6085	34.6965	34.7235	35.0034	34.6852	34.8378	ATP synthase subunit beta (EC 3.6.3.14) (ATP synthase F1 sector subunit beta) (F-ATPase subunit beta)	atpD BceJ2315_00360 BCAL0036	BCAL0036	ATP binding [GO:0005524];ATP synthesis coupled proton transport [GO:0015986]";proton-transporting ATP synthase activity, rotational mechanism [GO:0046933];proton-transporting ATP synthase complex, catalytic core F(1) [GO:0045261];"plasma membrane [GO:0005886]			0.999	48	2482	2482	2482	0.181137	0.843518	-0.0461836	-0.0420034	sp|B4EEY9|ATPB_BURCJ	B4EEY9	ATPB_BURCJ	atpD	464	Burkholderia cenocepacia (strain ATCC BAA-245 / DSM 16553 / LMG 16656 / NCTC 13227 / J2315 / CF5610)	3:Protein inferred from homology	ATP synthase subunit beta	1
31.0673	31.1813	31.2353	30.7506	31.1432	31.3449	31.1213	31.4148	ATP synthase epsilon chain (ATP synthase F1 sector epsilon subunit) (F-ATPase epsilon subunit)	atpC BceJ2315_00370 BCAL0037	BCAL0037	ATP synthesis coupled proton transport [GO:0015986]";proton-transporting ATP synthase activity, rotational mechanism [GO:0046933];proton-transporting ATP synthase complex, catalytic core F(1) [GO:0045261];"plasma membrane [GO:0005886]			0.999	8	207	207	207	0.740386	0.452861	-0.197462	-0.174625	sp|B4EEZ0|ATPE_BURCJ	B4EEZ0	ATPE_BURCJ	atpC	141	Burkholderia cenocepacia (strain ATCC BAA-245 / DSM 16553 / LMG 16656 / NCTC 13227 / J2315 / CF5610)	3:Protein inferred from homology	ATP synthase epsilon chain	1
29.2692	29.4126	29.3125	29.2067	29.5287	29.4218	29.0328	29.5338	Uroporphyrinogen decarboxylase (UPD) (URO-D) (EC 4.1.1.37)	hemE BceJ2315_00400 BCAL0040	BCAL0040	protoporphyrinogen IX biosynthetic process [GO:0006782];uroporphyrinogen decarboxylase activity [GO:0004853];cytoplasm [GO:0005737]			0.999	11	144	144	144	0.256619	0.735925	-0.0789981	-0.0701569	sp|B4EEZ3|DCUP_BURCJ	B4EEZ3	DCUP_BURCJ	hemE	364	Burkholderia cenocepacia (strain ATCC BAA-245 / DSM 16553 / LMG 16656 / NCTC 13227 / J2315 / CF5610)	3:Protein inferred from homology	Uroporphyrinogen decarboxylase	1
31.1139	30.8659	30.6276	30.93	30.5831	30.4974	30.5588	30.7468	Glycine dehydrogenase (decarboxylating) (EC 1.4.4.2) (Glycine cleavage system P-protein) (Glycine decarboxylase) (Glycine dehydrogenase (aminomethyl-transferring))	gcvP BceJ2315_00730 BCAL0073	BCAL0073	glycine catabolic process [GO:0006546];glycine dehydrogenase (decarboxylating) activity [GO:0004375]			0.999	40	724	724	724	1.35112	0.333118	0.287825	0.258447	sp|B4EF26|GCSP_BURCJ	B4EF26	GCSP_BURCJ	gcvP	975	Burkholderia cenocepacia (strain ATCC BAA-245 / DSM 16553 / LMG 16656 / NCTC 13227 / J2315 / CF5610)	3:Protein inferred from homology	Glycine dehydrogenase (decarboxylating)	1
32.1231	31.8037	31.787	31.6122	31.8197	31.8027	31.2874	31.4988	Glycine cleavage system H protein	gcvH BceJ2315_00740 BCAL0074	BCAL0074	glycine decarboxylation via glycine cleavage system [GO:0019464];glycine cleavage complex [GO:0005960]			0.999	9	250	250	250	0.661936	0.416687	0.22938	0.196618	sp|B4EF27|GCSH_BURCJ	B4EF27	GCSH_BURCJ	gcvH	126	Burkholderia cenocepacia (strain ATCC BAA-245 / DSM 16553 / LMG 16656 / NCTC 13227 / J2315 / CF5610)	3:Protein inferred from homology	Glycine cleavage system H protein	1
29.4617	29.5482	29.5204	29.8569	29.1691	28.8958	29.1966	29.2132	Aminomethyltransferase (EC 2.1.2.10) (Glycine cleavage system T protein)	gcvT BceJ2315_00750 BCAL0075	BCAL0075	glycine catabolic process [GO:0006546];transaminase activity [GO:0008483];aminomethyltransferase activity [GO:0004047]			0.999	12	283	283	283	2.20826	0.192532	0.478139	0.428459	sp|B4EF28|GCST_BURCJ	B4EF28	GCST_BURCJ	gcvT	372	Burkholderia cenocepacia (strain ATCC BAA-245 / DSM 16553 / LMG 16656 / NCTC 13227 / J2315 / CF5610)	3:Protein inferred from homology	Aminomethyltransferase	1
25.6215	25.0421	25.6177	25.1697	25.0106	24.4723	25.6734	25.667	Lipase chaperone (Lipase activator protein) (Lipase foldase) (Lipase helper protein) (Lipase modulator)	lifO BceJ2315_44050 BCAM0950	BCAM0950	lipid catabolic process [GO:0016042];plasma membrane [GO:0005886];protein folding [GO:0006457];unfolded protein binding [GO:0051082];integral component of membrane [GO:0016021]			0.999	3	4	4	4	-4.34294e-08	1	0	0	sp|B4EF95|LIFO_BURCJ	B4EF95	LIFO_BURCJ	lifO	344	Burkholderia cenocepacia (strain ATCC BAA-245 / DSM 16553 / LMG 16656 / NCTC 13227 / J2315 / CF5610)	3:Protein inferred from homology	Lipase chaperone	0.987
34.5673	34.6979	34.5702	34.565	34.8462	35.0228	34.7568	34.8936	Malate dehydrogenase (EC 1.1.1.37)	mdh BceJ2315_44200 BCAM0965	BCAM0965	carbohydrate metabolic process [GO:0005975];malate metabolic process [GO:0006108];tricarboxylic acid cycle [GO:0006099];L-malate dehydrogenase activity [GO:0030060]			0.999	46	2829	2829	2829	2.31637	0.328196	-0.279753	-0.262846	sp|B4EFB0|MDH_BURCJ	B4EFB0	MDH_BURCJ	mdh	328	Burkholderia cenocepacia (strain ATCC BAA-245 / DSM 16553 / LMG 16656 / NCTC 13227 / J2315 / CF5610)	3:Protein inferred from homology	Malate dehydrogenase	1
27.9619	27.6515	27.8075	27.5165	27.7594	27.7622	27.5726	27.4781	Tryptophan synthase alpha chain (EC 4.2.1.20)	trpA BceJ2315_44490 BCAM0993	BCAM0993	tryptophan synthase activity [GO:0004834]			0.999	13	124	124	124	0.324231	0.69538	0.0912595	0.0815185	sp|B4EFK2|TRPA_BURCJ	B4EFK2	TRPA_BURCJ	trpA	271	Burkholderia cenocepacia (strain ATCC BAA-245 / DSM 16553 / LMG 16656 / NCTC 13227 / J2315 / CF5610)	3:Protein inferred from homology	Tryptophan synthase alpha chain	1
29.2098	29.0936	29.0266	29.1066	29.2057	29.4421	29.3674	29.4427							0.999	14	225	225	225	2.04067	0.355233	-0.255345	-0.239216	sp|B4EFK3|ACCD_BURCJ	B4EFK3	ACCD_BURCJ	accD	290	Burkholderia cenocepacia (strain ATCC BAA-245 / DSM 16553 / LMG 16656 / NCTC 13227 / J2315 / CF5610)	3:Protein inferred from homology	Acetyl-coenzyme A carboxylase carboxyl transferase subunit beta	1
24.6555	25.0821	25.8941	25.1115	25.701	24.5914	25.2701	24.9338	3-hydroxyanthranilate 3,4-dioxygenase (EC 1.13.11.6) (3-hydroxyanthranilate oxygenase) (3-HAO) (3-hydroxyanthranilic acid dioxygenase) (HAD)	nbaC BceJ2315_55670 BCAM2130	BCAM2130	iron ion binding [GO:0005506];NAD biosynthetic process [GO:0009435]";"3-hydroxyanthranilate 3,4-dioxygenase activity [GO:0000334]			0.999	1	3	3	3	-4.34294e-08	1	0	0	sp|B4EFS7|3HAO_BURCJ	B4EFS7	3HAO_BURCJ	nbaC	177	Burkholderia cenocepacia (strain ATCC BAA-245 / DSM 16553 / LMG 16656 / NCTC 13227 / J2315 / CF5610)	3:Protein inferred from homology	3-hydroxyanthranilate 3,4-dioxygenase	0.9732
29.6571	29.596	29.4329	29.3294	27.9056	27.9033	28.1303	27.296	L-threonine 3-dehydrogenase (TDH) (EC 1.1.1.103)	tdh BceJ2315_34810 BCAM0011	BCAM0011	L-threonine 3-dehydrogenase activity [GO:0008743];L-threonine catabolic process to glycine [GO:0019518];zinc ion binding [GO:0008270];cytoplasm [GO:0005737]	+	empty_ogcB	0.999	14	174	174	174	3.90405	0.00441584	1.69507	1.41953	sp|B4EFZ7|TDH_BURCJ	B4EFZ7	TDH_BURCJ	tdh	342	Burkholderia cenocepacia (strain ATCC BAA-245 / DSM 16553 / LMG 16656 / NCTC 13227 / J2315 / CF5610)	3:Protein inferred from homology	L-threonine 3-dehydrogenase	1
25.8005	25.1885	26.9144	26.392	24.6567	24.8874	24.1141	24.7796	N-acetyl-gamma-glutamyl-phosphate reductase (AGPR) (EC 1.2.1.38) (N-acetyl-glutamate semialdehyde dehydrogenase) (NAGSA dehydrogenase)	argC BceJ2315_34880 BCAM0018	BCAM0018	arginine biosynthetic process [GO:0006526];N-acetyl-gamma-glutamyl-phosphate reductase activity [GO:0003942];NAD binding [GO:0051287];cytoplasm [GO:0005737]			0.999	5	12	12	12	-4.34294e-08	1	0	0	sp|B4EG04|ARGC_BURCJ	B4EG04	ARGC_BURCJ	argC	313	Burkholderia cenocepacia (strain ATCC BAA-245 / DSM 16553 / LMG 16656 / NCTC 13227 / J2315 / CF5610)	3:Protein inferred from homology	N-acetyl-gamma-glutamyl-phosphate reductase	1
29.7967	29.6329	29.6273	30.0187	30.327	30.2872	30.2981	30.187	Probable acetoacetate decarboxylase (AAD) (ADC) (EC 4.1.1.4)	adc BceJ2315_34930 BCAM0023	BCAM0023	acetoacetate decarboxylase activity [GO:0047602]			0.999	15	283	283	283	2.70324	0.171199	-0.5059	-0.461185	sp|B4EG09|ADC_BURCJ	B4EG09	ADC_BURCJ	adc	246	Burkholderia cenocepacia (strain ATCC BAA-245 / DSM 16553 / LMG 16656 / NCTC 13227 / J2315 / CF5610)	3:Protein inferred from homology	Probable acetoacetate decarboxylase	1
25.1976	23.8913	25.2426	25.583	24.6622	24.3629	24.6317	26.244	4-deoxy-L-threo-5-hexosulose-uronate ketol-isomerase (EC 5.3.1.17) (5-keto-4-deoxyuronate isomerase) (DKI isomerase)	kduI BceJ2315_36230 BCAM0154	BCAM0154	metal ion binding [GO:0046872];pectin catabolic process [GO:0045490];4-deoxy-L-threo-5-hexosulose-uronate ketol-isomerase activity [GO:0008697]			0.999	1	1	1	1	-4.34294e-08	1	0	0	sp|B4EH54|KDUI_BURCJ	B4EH54	KDUI_BURCJ	kduI	278	Burkholderia cenocepacia (strain ATCC BAA-245 / DSM 16553 / LMG 16656 / NCTC 13227 / J2315 / CF5610)	3:Protein inferred from homology	4-deoxy-L-threo-5-hexosulose-uronate ketol-isomerase	0.9732
29.1008	28.9226	28.8406	28.775	28.1253	28.2622	28.2081	27.8839	NAD/NADP-dependent betaine aldehyde dehydrogenase (BADH) (EC 1.2.1.8)	betB BceJ2315_57780 BCAM2342	BCAM2342	glycine betaine biosynthetic process from choline [GO:0019285];metal ion binding [GO:0046872];betaine-aldehyde dehydrogenase activity [GO:0008802]			0.999	15	160	160	160	3.4483	0.0700728	0.789845	0.712019	sp|B4EHJ1|BETB_BURCJ	B4EHJ1	BETB_BURCJ	betB	489	Burkholderia cenocepacia (strain ATCC BAA-245 / DSM 16553 / LMG 16656 / NCTC 13227 / J2315 / CF5610)	3:Protein inferred from homology	NAD/NADP-dependent betaine aldehyde dehydrogenase	1
27.7634	27.5554	27.3596	27.897	27.608	27.372	27.6243	26.72	Oxygen-dependent choline dehydrogenase (CDH) (CHD) (EC 1.1.99.1) (Betaine aldehyde dehydrogenase) (BADH) (EC 1.2.1.8)	betA BceJ2315_57790 BCAM2343	BCAM2343	choline dehydrogenase activity [GO:0008812];flavin adenine dinucleotide binding [GO:0050660];glycine betaine biosynthetic process from choline [GO:0019285];betaine-aldehyde dehydrogenase activity [GO:0008802]			0.999	22	249	249	249	0.612029	0.341382	0.312781	0.251767	sp|B4EHJ2|BETA_BURCJ	B4EHJ2	BETA_BURCJ	betA	566	Burkholderia cenocepacia (strain ATCC BAA-245 / DSM 16553 / LMG 16656 / NCTC 13227 / J2315 / CF5610)	3:Protein inferred from homology	Oxygen-dependent choline dehydrogenase	1
30.3072	30.1055	30.092	30.2791	30.1676	30.3201	30.4073	30.5122	NH(3)-dependent NAD(+) synthetase (EC 6.3.1.5)	nadE BceJ2315_59160 BCAM2476	BCAM2476	metal ion binding [GO:0046872];NAD biosynthetic process [GO:0009435];NAD+ synthase (glutamine-hydrolyzing) activity [GO:0003952];NAD+ synthase activity [GO:0008795];ATP binding [GO:0005524]			0.999	11	220	220	220	0.848346	0.525359	-0.155892	-0.142733	sp|B4EIP2|NADE_BURCJ	B4EIP2	NADE_BURCJ	nadE	282	Burkholderia cenocepacia (strain ATCC BAA-245 / DSM 16553 / LMG 16656 / NCTC 13227 / J2315 / CF5610)	3:Protein inferred from homology	NH(3)-dependent NAD(+) synthetase	1
25.3177	24.5624	24.6081	25.3448	25.4639	24.4306	25.0642	24.0214	5-methyltetrahydropteroyltriglutamate--homocysteine methyltransferase (EC 2.1.1.14) (Cobalamin-independent methionine synthase) (Methionine synthase, vitamin-B12 independent isozyme)	metE BceJ2315_59240 BCAM2484	BCAM2484	methionine biosynthetic process [GO:0009086];zinc ion binding [GO:0008270];5-methyltetrahydropteroyltriglutamate-homocysteine S-methyltransferase activity [GO:0003871]			0.999	3	4	4	4	-4.34294e-08	1	0	0	sp|B4EJ37|METE_BURCJ	B4EJ37	METE_BURCJ	metE	764	Burkholderia cenocepacia (strain ATCC BAA-245 / DSM 16553 / LMG 16656 / NCTC 13227 / J2315 / CF5610)	3:Protein inferred from homology	5-methyltetrahydropteroyltriglutamate--homocysteine methyltransferase	0.9971
26.5243	26.7949	26.8599	26.6583	26.4218	26.1877	25.055	26.119	1-aminocyclopropane-1-carboxylate deaminase (ACC deaminase) (ACCD) (EC 3.5.99.7)	acdS BceJ2315_38460 BCAM0385	BCAM0385	amine catabolic process [GO:0009310];pyridoxal phosphate binding [GO:0030170];1-aminocyclopropane-1-carboxylate deaminase activity [GO:0008660]			0.999	6	56	56	56	1.29658	0.110611	0.763475	0.581482	sp|B4EJA6|1A1D_BURCJ	B4EJA6	1A1D_BURCJ	acdS	338	Burkholderia cenocepacia (strain ATCC BAA-245 / DSM 16553 / LMG 16656 / NCTC 13227 / J2315 / CF5610)	3:Protein inferred from homology	1-aminocyclopropane-1-carboxylate deaminase	1
28.6767	28.637	28.3003	28.1204	28.5538	28.3478	27.5691	27.7282	Selenide, water dikinase (EC 2.7.9.3) (Selenium donor protein) (Selenophosphate synthase)	selD BceJ2315_59980 BCAM2558	BCAM2558	selenide, water dikinase activity [GO:0004756];selenocysteine biosynthetic process [GO:0016260]";"ATP binding [GO:0005524]			0.999	12	193	193	193	0.679464	0.286246	0.383843	0.301551	sp|B4EJQ7|SELD_BURCJ	B4EJQ7	SELD_BURCJ	selD	354	Burkholderia cenocepacia (strain ATCC BAA-245 / DSM 16553 / LMG 16656 / NCTC 13227 / J2315 / CF5610)	3:Protein inferred from homology	Selenide, water dikinase	1
26.4816	27.215	26.6864	26.0179	25.4489	25.1384	24.8476	26.4007	Recombination-associated protein RdgC	rdgC BceJ2315_50070 BCAM1558	BCAM1558	DNA recombination [GO:0006310];nucleoid [GO:0009295];cytoplasm [GO:0005737]	+	empty_ogcB	0.999	5	31	31	31	1.4644	0.0493333	1.14131	0.804574	sp|B4EK21|RDGC_BURCJ	B4EK21	RDGC_BURCJ	rdgC	307	Burkholderia cenocepacia (strain ATCC BAA-245 / DSM 16553 / LMG 16656 / NCTC 13227 / J2315 / CF5610)	3:Protein inferred from homology	Recombination-associated protein RdgC	1
30.6998	30.206	30.2601	30.2151	30.0043	30.1936	29.9766	29.9212	Enoyl-[acyl-carrier-protein] reductase [NADH] (ENR) (EC 1.3.1.9)	fabV BceJ2315_60880 BCAM2650	BCAM2650	fatty acid biosynthetic process [GO:0006633];enoyl-[acyl-carrier-protein] reductase (NADH) activity [GO:0004318]			0.999	30	466	466	466	1.28616	0.302973	0.321329	0.283687	sp|B4EKD5|FABV_BURCJ	B4EKD5	FABV_BURCJ	fabV	400	Burkholderia cenocepacia (strain ATCC BAA-245 / DSM 16553 / LMG 16656 / NCTC 13227 / J2315 / CF5610)	3:Protein inferred from homology	Enoyl-[acyl-carrier-protein] reductase [NADH]	1
25.06	25.5573	25.8974	26.2079	25.75	25.2446	25.3927	24.892	Putative hydro-lyase BceJ2315_40370 (EC 4.2.1.-)	BceJ2315_40370 BCAM0576	BCAM0576	lyase activity [GO:0016829]			0.999	3	7	7	7	0.554007	0.310481	0.360826	0.276835	sp|B4EKM1|Y4037_BURCJ	B4EKM1	Y4037_BURCJ	BceJ2315_40370	257	Burkholderia cenocepacia (strain ATCC BAA-245 / DSM 16553 / LMG 16656 / NCTC 13227 / J2315 / CF5610)	3:Protein inferred from homology	Putative hydro-lyase BceJ2315_40370	1
28.7087	28.7399	28.7095	28.9119	28.7304	28.9691	29.0563	29.0279	Ureidoglycolate lyase (UGL) (EC 4.3.2.3) (Ureidoglycolase) (Ureidoglycolatase) (Ureidoglycolate hydrolase)	BceJ2315_61450 BCAM2707	BCAM2707	nucleotide metabolic process [GO:0009117];urate catabolic process [GO:0019628];ureidoglycolate lyase activity [GO:0050385];metal ion binding [GO:0046872]			0.999	15	194	194	194	1.04142	0.473799	-0.178419	-0.163886	sp|B4EKX6|UGL_BURCJ	B4EKX6	UGL_BURCJ	BceJ2315_61450	282	Burkholderia cenocepacia (strain ATCC BAA-245 / DSM 16553 / LMG 16656 / NCTC 13227 / J2315 / CF5610)	3:Protein inferred from homology	Ureidoglycolate lyase	1
29.0976	28.7868	28.6884	29.0218	28.8135	28.8645	28.6613	28.6488	Pyrimidine/purine nucleoside phosphorylase (EC 2.4.2.2) (Adenosine phosphorylase) (Cytidine phosphorylase) (Guanosine phosphorylase) (EC 2.4.2.15) (Inosine phosphorylase) (Thymidine phosphorylase) (EC 2.4.2.4) (Uridine phosphorylase) (EC 2.4.2.3) (Xanthosine phosphorylase)	ppnP BceJ2315_51760 BCAM1727	BCAM1727	pyrimidine-nucleoside phosphorylase activity [GO:0016154];thymidine phosphorylase activity [GO:0009032];uridine phosphorylase activity [GO:0004850];guanosine phosphorylase activity [GO:0047975]			0.999	7	121	121	121	0.658948	0.536169	0.15162	0.136526	sp|B4ELA5|PPNP_BURCJ	B4ELA5	PPNP_BURCJ	ppnP	106	Burkholderia cenocepacia (strain ATCC BAA-245 / DSM 16553 / LMG 16656 / NCTC 13227 / J2315 / CF5610)	3:Protein inferred from homology	Pyrimidine/purine nucleoside phosphorylase	1
28.685	29.4946	28.6948	28.5672	29.8287	28.7962	28.9052	28.6147	UPF0502 protein BceJ2315_62050	BceJ2315_62050 BCAM2767	BCAM2767				0.999	7	151	151	151	0.201785	0.552427	-0.175815	-0.130733	sp|B4ELG6|Y6205_BURCJ	B4ELG6	Y6205_BURCJ	BceJ2315_62050	236	Burkholderia cenocepacia (strain ATCC BAA-245 / DSM 16553 / LMG 16656 / NCTC 13227 / J2315 / CF5610)	3:Protein inferred from homology	UPF0502 protein BceJ2315_62050	1
32.7639	32.7707	32.7385	32.6203	32.387	32.3758	32.2761	32.2748	Argininosuccinate synthase (EC 6.3.4.5) (Citrulline--aspartate ligase)	argG BceJ2315_42060 BCAM0746	BCAM0746	arginine biosynthetic process [GO:0006526];argininosuccinate synthase activity [GO:0004055];ATP binding [GO:0005524];protein homodimerization activity [GO:0042803];cytoplasm [GO:0005737]			0.999	41	1062	1062	1062	3.83222	0.222304	0.394946	0.377368	sp|B4EM48|ASSY_BURCJ	B4EM48	ASSY_BURCJ	argG	445	Burkholderia cenocepacia (strain ATCC BAA-245 / DSM 16553 / LMG 16656 / NCTC 13227 / J2315 / CF5610)	3:Protein inferred from homology	Argininosuccinate synthase	1
29.2649	29.3678	29.5026	29.6462	29.0328	28.8917	28.9352	29.0597	Homoserine kinase (HK) (HSK) (EC 2.7.1.39)	thrB BceJ2315_43540 BCAM0899	BCAM0899	homoserine kinase activity [GO:0004413];threonine biosynthetic process [GO:0009088];ATP binding [GO:0005524]			0.999	11	196	196	196	2.64063	0.193154	0.465525	0.426377	sp|B4EN17|KHSE_BURCJ	B4EN17	KHSE_BURCJ	thrB	332	Burkholderia cenocepacia (strain ATCC BAA-245 / DSM 16553 / LMG 16656 / NCTC 13227 / J2315 / CF5610)	3:Protein inferred from homology	Homoserine kinase	1
25.2883	24.3611	24.057	27.1367	27.2457	28.521	28.7724	28.9914	Exodeoxyribonuclease 7 small subunit (EC 3.1.11.6) (Exodeoxyribonuclease VII small subunit) (Exonuclease VII small subunit)	xseB BceJ2315_43640 BCAM0909	BCAM0909	DNA catabolic process [GO:0006308];exodeoxyribonuclease VII activity [GO:0008855];exodeoxyribonuclease VII complex [GO:0009318];cytoplasm [GO:0005737]	+	empty_ogcB	0.999	2	17	17	17	2.14016	0.000783217	-3.17189	-1.76613	sp|B4EN27|EX7S_BURCJ	B4EN27	EX7S_BURCJ	xseB	97	Burkholderia cenocepacia (strain ATCC BAA-245 / DSM 16553 / LMG 16656 / NCTC 13227 / J2315 / CF5610)	3:Protein inferred from homology	Exodeoxyribonuclease 7 small subunit	1
30.9649	30.8147	30.6863	30.7448	30.7861	30.8362	30.7279	30.8352	1-deoxy-D-xylulose-5-phosphate synthase (EC 2.2.1.7) (1-deoxyxylulose-5-phosphate synthase) (DXP synthase) (DXPS)	dxs BceJ2315_43660 BCAM0911	BCAM0911	1-deoxy-D-xylulose 5-phosphate biosynthetic process [GO:0052865];metal ion binding [GO:0046872];terpenoid biosynthetic process [GO:0016114];thiamine biosynthetic process [GO:0009228];1-deoxy-D-xylulose-5-phosphate synthase activity [GO:0008661]			0.999	34	674	674	674	0.0334788	0.975541	0.00634527	0.00595606	sp|B4EN29|DXS_BURCJ	B4EN29	DXS_BURCJ	dxs	634	Burkholderia cenocepacia (strain ATCC BAA-245 / DSM 16553 / LMG 16656 / NCTC 13227 / J2315 / CF5610)	3:Protein inferred from homology	1-deoxy-D-xylulose-5-phosphate synthase	1
26.5869	26.5623	25.9542	24.6007	26.0815	26.2474	25.0813	25.7756	tRNA N6-adenosine threonylcarbamoyltransferase (EC 2.3.1.234) (N6-L-threonylcarbamoyladenine synthase) (t(6)A synthase) (t(6)A37 threonylcarbamoyladenosine biosynthesis protein TsaD) (tRNA threonylcarbamoyladenosine biosynthesis protein TsaD)	tsaD gcp BceJ2315_43680 BCAM0913	BCAM0913	metal ion binding [GO:0046872];metalloendopeptidase activity [GO:0004222];N(6)-L-threonylcarbamoyladenine synthase [GO:0061711];tRNA threonylcarbamoyladenosine modification [GO:0002949];cytoplasm [GO:0005737]			0.999	6	18	18	18	0.0884924	0.687016	0.129574	0.084583	sp|B4EN31|TSAD_BURCJ	B4EN31	TSAD_BURCJ	tsaD	346	Burkholderia cenocepacia (strain ATCC BAA-245 / DSM 16553 / LMG 16656 / NCTC 13227 / J2315 / CF5610)	3:Protein inferred from homology	tRNA N6-adenosine threonylcarbamoyltransferase	1
26.7319	27.0998	25.5054	25.7969	27.0688	27.3841	26.9977	27.4007	Deoxyribose-phosphate aldolase (DERA) (EC 4.1.2.4) (2-deoxy-D-ribose 5-phosphate aldolase) (Phosphodeoxyriboaldolase) (Deoxyriboaldolase)	deoC BceJ2315_68620 BCAS0598	BCAS0598	deoxyribonucleotide catabolic process [GO:0009264];deoxyribose phosphate catabolic process [GO:0046386];deoxyribose-phosphate aldolase activity [GO:0004139];cytoplasm [GO:0005737]			0.999	8	40	40	40	1.257	0.0813952	-0.929327	-0.667757	sp|B4ENZ2|DEOC_BURCJ	B4ENZ2	DEOC_BURCJ	deoC	226	Burkholderia cenocepacia (strain ATCC BAA-245 / DSM 16553 / LMG 16656 / NCTC 13227 / J2315 / CF5610)	3:Protein inferred from homology	Deoxyribose-phosphate aldolase	1
27.9768	28.0619	27.9073	27.8004	27.7394	27.9039	27.4887	27.0031	Thymidine phosphorylase (EC 2.4.2.4) (TdRPase)	deoA BceJ2315_69820 BCAS0729	BCAS0729	pyrimidine nucleobase metabolic process [GO:0006206];pyrimidine nucleoside metabolic process [GO:0006213];pyrimidine-nucleoside phosphorylase activity [GO:0016154];thymidine phosphorylase activity [GO:0009032];phosphorylase activity [GO:0004645]			0.999	13	91	91	91	1.01858	0.255958	0.402796	0.334535	sp|B4EPB7|TYPH_BURCJ	B4EPB7	TYPH_BURCJ	deoA	438	Burkholderia cenocepacia (strain ATCC BAA-245 / DSM 16553 / LMG 16656 / NCTC 13227 / J2315 / CF5610)	3:Protein inferred from homology	Thymidine phosphorylase	1
28.0863	28.5063	29.0001	28.3871	29.5919	29.2853	29.3164	28.9761	NAD(P)H dehydrogenase (quinone) (EC 1.6.5.2) (Flavoprotein WrbA) (NAD(P)H:quinone oxidoreductase) (NQO)	BceJ2315_63650 BCAS0090	BCAS0090	NAD(P)H dehydrogenase (quinone) activity [GO:0003955];FMN binding [GO:0010181]			0.999	8	108	108	108	1.88997	0.0884444	-0.797475	-0.649363	sp|B4EPK7|NQOR_BURCJ	B4EPK7	NQOR_BURCJ	BceJ2315_63650	200	Burkholderia cenocepacia (strain ATCC BAA-245 / DSM 16553 / LMG 16656 / NCTC 13227 / J2315 / CF5610)	3:Protein inferred from homology	NAD(P)H dehydrogenase (quinone)	1
28.1437	28.0596	28.177	27.8165	28.7224	28.5102	28.8452	28.2107	Putative sigma factor	BCAM0001	BCAM0001	DNA-templated transcription, initiation [GO:0006352]";sigma factor activity [GO:0016987];transcription factor activity, sequence-specific DNA binding [GO:0003700];"DNA binding [GO:0003677]			0.999	6	101	101	101	1.75653	0.177729	-0.522937	-0.450412	tr|B3KYE4|B3KYE4_BURCJ	B3KYE4	B3KYE4_BURCJ	BCAM0001	199	Burkholderia cenocepacia (strain ATCC BAA-245 / DSM 16553 / LMG 16656 / NCTC 13227 / J2315 / CF5610)	3:Protein inferred from homology	Putative sigma factor	1
27.5421	27.2219	27.3179	27.1669	26.9327	26.72	26.9876	26.9498	Uncharacterized protein	BCAS0001	BCAS0001	DNA replication initiation [GO:0006270];DNA-directed DNA polymerase activity [GO:0003887];extrachromosomal circular DNA [GO:0005727]			0.999	14	68	68	68	2.17246	0.223206	0.414649	0.376143	tr|B3KYE5|B3KYE5_BURCJ	B3KYE5	B3KYE5_BURCJ	BCAS0001	438	Burkholderia cenocepacia (strain ATCC BAA-245 / DSM 16553 / LMG 16656 / NCTC 13227 / J2315 / CF5610)	4:Protein predicted	Uncharacterized protein	1
29.1254	28.7245	28.5581	29.0893	28.6536	29.0163	28.7606	28.8879	Putative partition protein	pBCA001	pBCA001				0.999	7	93	93	93	0.103109	0.85422	0.0447392	0.0385812	tr|B3KYE6|B3KYE6_BURCJ	B3KYE6	B3KYE6_BURCJ	pBCA001	223	Burkholderia cenocepacia (strain ATCC BAA-245 / DSM 16553 / LMG 16656 / NCTC 13227 / J2315 / CF5610)	4:Protein predicted	Putative partition protein	1
30.7422	30.8291	30.9865	30.6535	30.3634	30.5619	30.4268	30.3186	MarR family regulatory protein	BCAL0003	BCAL0003	transcription factor activity, sequence-specific DNA binding [GO:0003700];transcription, DNA-templated [GO:0006351]";"DNA binding [GO:0003677]			0.999	15	466	466	466	2.31708	0.239747	0.385155	0.353831	tr|B4E559|B4E559_BURCJ	B4E559	B4E559_BURCJ	BCAL0003	212	Burkholderia cenocepacia (strain ATCC BAA-245 / DSM 16553 / LMG 16656 / NCTC 13227 / J2315 / CF5610)	4:Protein predicted	MarR family regulatory protein	1
28.2603	28.5262	28.72	28.7218	28.2029	28.2496	28.3165	28.5854	Cysteine peptidase, family C26	BCAL0004	BCAL0004				0.999	5	87	87	87	0.779884	0.423502	0.218481	0.191887	tr|B4E560|B4E560_BURCJ	B4E560	B4E560_BURCJ	BCAL0004	236	Burkholderia cenocepacia (strain ATCC BAA-245 / DSM 16553 / LMG 16656 / NCTC 13227 / J2315 / CF5610)	4:Protein predicted	Cysteine peptidase, family C26	1
28.8637	28.9444	28.9827	28.8781	29.7851	29.4857	29.7287	29.8506	Putative NADH-dependent flavin oxidoreductase	BCAL0005	BCAL0005	oxidoreductase activity [GO:0016491];FMN binding [GO:0010181]			0.999	22	325	325	325	4.091	0.0654704	-0.795304	-0.733417	tr|B4E561|B4E561_BURCJ	B4E561	B4E561_BURCJ	BCAL0005	370	Burkholderia cenocepacia (strain ATCC BAA-245 / DSM 16553 / LMG 16656 / NCTC 13227 / J2315 / CF5610)	4:Protein predicted	Putative NADH-dependent flavin oxidoreductase	1
27.5537	27.495	27.8783	27.4977	28.0754	28.117	27.9987	28.1519	Uncharacterized protein	BCAL0006	BCAL0006				0.999	9	144	120	144	2.57632	0.186985	-0.4796	-0.437013	tr|B4E562|B4E562_BURCJ	B4E562	B4E562_BURCJ	BCAL0006	176	Burkholderia cenocepacia (strain ATCC BAA-245 / DSM 16553 / LMG 16656 / NCTC 13227 / J2315 / CF5610)	4:Protein predicted	Uncharacterized protein	1
23.8677	24.659	25.0867	26.0422	24.8551	25.7033	24.9332	24.3541	Two-component regulatory system, sensor kinase protein	BCAL0007	BCAL0007	ATP binding [GO:0005524];intracellular [GO:0005622];phosphorelay sensor kinase activity [GO:0000155];integral component of membrane [GO:0016021]			0.999	3	9	3	9	-4.34294e-08	1	0	0	tr|B4E563|B4E563_BURCJ	B4E563	B4E563_BURCJ	BCAL0007	494	Burkholderia cenocepacia (strain ATCC BAA-245 / DSM 16553 / LMG 16656 / NCTC 13227 / J2315 / CF5610)	4:Protein predicted	Two-component regulatory system, sensor kinase protein	0.9996
31.2407	31.2666	30.8776	30.9353	31.2878	31.2146	31.1635	31.1047	Two-component regulatory system, response regulator protein	BCAL0008	BCAL0008	DNA binding [GO:0003677];phosphorelay signal transduction system [GO:0000160];regulation of transcription, DNA-templated [GO:0006355];transcription, DNA-templated [GO:0006351]";"intracellular [GO:0005622]			0.999	13	489	489	489	0.470575	0.632435	-0.112614	-0.101612	tr|B4E564|B4E564_BURCJ	B4E564	B4E564_BURCJ	BCAL0008	230	Burkholderia cenocepacia (strain ATCC BAA-245 / DSM 16553 / LMG 16656 / NCTC 13227 / J2315 / CF5610)	4:Protein predicted	Two-component regulatory system, response regulator protein	1
25.2352	27.7292	25.1336	27.6533	28.2525	27.9721	27.207	26.2202	Uncharacterized protein	BCAL0008A	BCAL0008A				0.999	4	42	42	42	0.526336	0.138002	-0.975113	-0.525631	tr|B4E565|B4E565_BURCJ	B4E565	B4E565_BURCJ	BCAL0008A	76	Burkholderia cenocepacia (strain ATCC BAA-245 / DSM 16553 / LMG 16656 / NCTC 13227 / J2315 / CF5610)	4:Protein predicted	Uncharacterized protein	1
26.3012	26.0546	25.0563	24.0774	28.165	27.7327	28.3516	28.6513	Phenylalanine-4-hydroxylase (EC 1.14.16.1)	phhA BCAL0010	BCAL0010	L-phenylalanine catabolic process [GO:0006559];phenylalanine 4-monooxygenase activity [GO:0004505];iron ion binding [GO:0005506]	+	empty_ogcB	0.999	14	133	125	133	2.71499	0.000424242	-2.85276	-1.84786	tr|B4E567|B4E567_BURCJ	B4E567	B4E567_BURCJ	phhA	297	Burkholderia cenocepacia (strain ATCC BAA-245 / DSM 16553 / LMG 16656 / NCTC 13227 / J2315 / CF5610)	4:Protein predicted	Phenylalanine-4-hydroxylase	1
27.4023	27.3031	26.9786	27.1587	27.1354	27.3226	26.1227	26.9575	AnsC family regulatory protein	BCAL0011	BCAL0011	sequence-specific DNA binding [GO:0043565];transcription factor activity, sequence-specific DNA binding [GO:0003700];transcription, DNA-templated [GO:0006351]";"intracellular [GO:0005622]			0.999	7	117	117	117	0.53959	0.337941	0.326139	0.254751	tr|B4E568|B4E568_BURCJ	B4E568	B4E568_BURCJ	BCAL0011	161	Burkholderia cenocepacia (strain ATCC BAA-245 / DSM 16553 / LMG 16656 / NCTC 13227 / J2315 / CF5610)	4:Protein predicted	AnsC family regulatory protein	1
31.0231	30.9855	31.1616	30.9969	31.0274	31.3826	31.2547	31.1024	Putative adenylate cyclase	BCAL0012	BCAL0012				0.999	9	193	193	193	0.843892	0.534529	-0.15	-0.137728	tr|B4E569|B4E569_BURCJ	B4E569	B4E569_BURCJ	BCAL0012	177	Burkholderia cenocepacia (strain ATCC BAA-245 / DSM 16553 / LMG 16656 / NCTC 13227 / J2315 / CF5610)	4:Protein predicted	Putative adenylate cyclase	1
26.5243	25.7621	26.6068	24.969	27.8534	27.8447	27.3135	25.8884	Putative GMC oxidoreductase	BCAL0014	BCAL0014	oxidoreductase activity, acting on CH-OH group of donors [GO:0016614]";"flavin adenine dinucleotide binding [GO:0050660]			0.999	7	34	34	34	1.09218	0.0531328	-1.25947	-0.786791	tr|B4E571|B4E571_BURCJ	B4E571	B4E571_BURCJ	BCAL0014	561	Burkholderia cenocepacia (strain ATCC BAA-245 / DSM 16553 / LMG 16656 / NCTC 13227 / J2315 / CF5610)	4:Protein predicted	Putative GMC oxidoreductase	1
26.1133	24.9818	26.5237	25.7502	25.0986	25.8367	25.1412	25.3007	Putative branched-chain amino acid ABC transporter ATP-binding protein	BCAL0015	BCAL0015	ATPase activity [GO:0016887];ATP binding [GO:0005524]			0.999	2	9	9	9	-4.34294e-08	1	0	0	tr|B4E572|B4E572_BURCJ	B4E572	B4E572_BURCJ	BCAL0015	259	Burkholderia cenocepacia (strain ATCC BAA-245 / DSM 16553 / LMG 16656 / NCTC 13227 / J2315 / CF5610)	4:Protein predicted	Putative branched-chain amino acid ABC transporter ATP-binding protein	0.9734
24.8113	25.9716	25.558	24.4635	25.7392	25.862	25.712	24.2702	Putative branched-chain amino acid ABC transporter ATP-binding protein	BCAL0016	BCAL0016	ATPase activity [GO:0016887];ATP binding [GO:0005524]			0.999	3	4	4	4	0.145312	0.556404	-0.194752	-0.128989	tr|B4E573|B4E573_BURCJ	B4E573	B4E573_BURCJ	BCAL0016	251	Burkholderia cenocepacia (strain ATCC BAA-245 / DSM 16553 / LMG 16656 / NCTC 13227 / J2315 / CF5610)	4:Protein predicted	Putative branched-chain amino acid ABC transporter ATP-binding protein	0.9998
28.2537	24.5612	26.786	24.5452	29.6099	29.3709	29.5136	28.5886	Putative branched-chain amino acid ABC transporter periplasmic protein	BCAL0017	BCAL0017		+	empty_ogcB	0.999	8	72	72	72	1.86703	0.00227097	-3.23423	-1.67003	tr|B4E574|B4E574_BURCJ	B4E574	B4E574_BURCJ	BCAL0017	399	Burkholderia cenocepacia (strain ATCC BAA-245 / DSM 16553 / LMG 16656 / NCTC 13227 / J2315 / CF5610)	4:Protein predicted	Putative branched-chain amino acid ABC transporter periplasmic protein	1
28.9288	29.0776	29.0709	29.3868	30.3459	30.2919	30.4089	29.8418	Putative branched-chain amino acid ABC transporter periplasmic substrate binding protein	BCAL0020	BCAL0020		+	empty_ogcB	0.999	18	300	300	300	3.3271	0.0271343	-1.1061	-0.952597	tr|B4E577|B4E577_BURCJ	B4E577	B4E577_BURCJ	BCAL0020	385	Burkholderia cenocepacia (strain ATCC BAA-245 / DSM 16553 / LMG 16656 / NCTC 13227 / J2315 / CF5610)	4:Protein predicted	Putative branched-chain amino acid ABC transporter periplasmic substrate binding protein	1
25.6336	24.9929	25.2246	25.0513	25.53	24.6928	23.7218	25.5819	Putative branched-chain amino acid ABC transporter ATP-binding protein	BCAL0023	BCAL0023	ATPase activity [GO:0016887];ATP binding [GO:0005524]			0.999	2	24	24	24	0.315892	0.359694	0.343941	0.235528	tr|B4E580|B4E580_BURCJ	B4E580	B4E580_BURCJ	BCAL0023	246	Burkholderia cenocepacia (strain ATCC BAA-245 / DSM 16553 / LMG 16656 / NCTC 13227 / J2315 / CF5610)	4:Protein predicted	Putative branched-chain amino acid ABC transporter ATP-binding protein	1
28.9857	28.6333	26.9808	28.7167	27.9052	28.4443	28.6458	28.5457	Chromosome partitioning protein ParA	BCAL0026	BCAL0026				0.999	6	49	49	49	0.040178	0.85623	-0.0560999	-0.0377849	tr|B4E583|B4E583_BURCJ	B4E583	B4E583_BURCJ	BCAL0026	259	Burkholderia cenocepacia (strain ATCC BAA-245 / DSM 16553 / LMG 16656 / NCTC 13227 / J2315 / CF5610)	4:Protein predicted	Chromosome partitioning protein ParA	1
30.3387	30.3833	30.2546	30.1123	30.2949	30.3389	30.4667	30.2103	Chromosome partitioning protein ParB	BCAL0027	BCAL0027	DNA binding [GO:0003677]			0.999	18	262	256	262	0.288882	0.806508	-0.0554943	-0.0513803	tr|B4E584|B4E584_BURCJ	B4E584	B4E584_BURCJ	BCAL0027	297	Burkholderia cenocepacia (strain ATCC BAA-245 / DSM 16553 / LMG 16656 / NCTC 13227 / J2315 / CF5610)	3:Protein inferred from homology	Chromosome partitioning protein ParB	1
25.9872	25.8452	23.853	24.8276	24.9085	25.2643	24.5022	25.8227	Putative ATP synthase protein I AtpI	BCAL0029	BCAL0029	integral component of membrane [GO:0016021]			0.999	1	25	25	25	-4.34294e-08	1	0	0	tr|B4E586|B4E586_BURCJ	B4E586	B4E586_BURCJ	BCAL0029	174	Burkholderia cenocepacia (strain ATCC BAA-245 / DSM 16553 / LMG 16656 / NCTC 13227 / J2315 / CF5610)	4:Protein predicted	Putative ATP synthase protein I AtpI	1
29.901	29.2565	29.0334	28.7673	27.7153	28.2327	26.809	24.7931	ATP synthase subunit a (ATP synthase F0 sector subunit a) (F-ATPase subunit 6)	atpB BCAL0030	BCAL0030	ATP synthesis coupled proton transport [GO:0015986]";plasma membrane [GO:0005886];proton-transporting ATP synthase activity, rotational mechanism [GO:0046933];proton-transporting ATP synthase complex, coupling factor F(o) [GO:0045263];"integral component of membrane [GO:0016021]	+	empty_ogcB	0.999	2	28	28	28	1.59563	0.0068821	2.352	1.31007	tr|B4E587|B4E587_BURCJ	B4E587	B4E587_BURCJ	atpB	283	Burkholderia cenocepacia (strain ATCC BAA-245 / DSM 16553 / LMG 16656 / NCTC 13227 / J2315 / CF5610)	3:Protein inferred from homology	ATP synthase subunit a	1
25.167	24.476	25.6496	24.7571	24.3052	24.4247	24.4383	24.4329	Phosphatidylethanolamine-binding protein	BCAL0203	BCAL0203				0.999	2	8	8	8	-4.34294e-08	1	0	0	tr|B4E588|B4E588_BURCJ	B4E588	B4E588_BURCJ	BCAL0203	198	Burkholderia cenocepacia (strain ATCC BAA-245 / DSM 16553 / LMG 16656 / NCTC 13227 / J2315 / CF5610)	4:Protein predicted	Phosphatidylethanolamine-binding protein	0.9996
31.7248	31.7965	31.3742	31.3821	30.9529	31.2524	31.1487	31.1782	Orotate phosphoribosyltransferase (OPRT) (OPRTase) (EC 2.4.2.10)	pyrE BCAL0204	BCAL0204	'de novo' UMP biosynthetic process [GO:0044205];orotate phosphoribosyltransferase activity [GO:0004588];magnesium ion binding [GO:0000287]			0.999	17	385	385	385	1.83776	0.217005	0.436361	0.386703	tr|B4E589|B4E589_BURCJ	B4E589	B4E589_BURCJ	pyrE	228	Burkholderia cenocepacia (strain ATCC BAA-245 / DSM 16553 / LMG 16656 / NCTC 13227 / J2315 / CF5610)	1:Experimental evidence at protein level	Orotate phosphoribosyltransferase	1
31.5725	31.6832	31.6285	31.2599	31.0286	31.0946	30.8056	30.929	NADP-dependent malic enzyme (EC 1.1.1.40)	BCAL0205	BCAL0205	malate dehydrogenase (decarboxylating) (NADP+) activity [GO:0004473];malate metabolic process [GO:0006108]";metal ion binding [GO:0046872];NAD binding [GO:0051287];oxaloacetate decarboxylase activity [GO:0008948];transferase activity, transferring acyl groups [GO:0016746];"malate dehydrogenase (decarboxylating) (NAD+) activity [GO:0004471]			0.999	44	672	672	672	2.62066	0.144851	0.571572	0.513185	tr|B4E590|B4E590_BURCJ	B4E590	B4E590_BURCJ	BCAL0205	756	Burkholderia cenocepacia (strain ATCC BAA-245 / DSM 16553 / LMG 16656 / NCTC 13227 / J2315 / CF5610)	3:Protein inferred from homology	NADP-dependent malic enzyme	1
28.4615	28.6602	28.8434	28.6294	30.6199	30.5608	30.6203	29.8831	Putative pyruvate ferredoxin/flavodoxin oxidoreductase	BCAL0206	BCAL0206	thiamine pyrophosphate binding [GO:0030976]";"oxidoreductase activity, acting on the aldehyde or oxo group of donors [GO:0016903]	+	empty_ogcB	0.999	79	1169	1169	1169	3.98765	0.00408602	-1.77239	-1.48177	tr|B4E591|B4E591_BURCJ	B4E591	B4E591_BURCJ	BCAL0206	1196	Burkholderia cenocepacia (strain ATCC BAA-245 / DSM 16553 / LMG 16656 / NCTC 13227 / J2315 / CF5610)	4:Protein predicted	Putative pyruvate ferredoxin/flavodoxin oxidoreductase	1
26.6311	27.1981	27.6799	27.1158	27.4159	26.6972	26.2256	26.5339	4-hydroxyphenylpyruvic acid dioxygenase (EC 1.13.11.27)	hppD BCAL0207	BCAL0207	aromatic amino acid family metabolic process [GO:0009072];metal ion binding [GO:0046872];4-hydroxyphenylpyruvate dioxygenase activity [GO:0003868]			0.999	10	95	95	95	0.63032	0.259991	0.43808	0.329059	tr|B4E593|B4E593_BURCJ	B4E593	B4E593_BURCJ	hppD	365	Burkholderia cenocepacia (strain ATCC BAA-245 / DSM 16553 / LMG 16656 / NCTC 13227 / J2315 / CF5610)	3:Protein inferred from homology	4-hydroxyphenylpyruvic acid dioxygenase	1
26.6915	26.8372	26.0018	26.7715	26.9086	26.7159	27.1111	24.1787	AnsC family regulatory protein	BCAL0208	BCAL0208	sequence-specific DNA binding [GO:0043565];transcription factor activity, sequence-specific DNA binding [GO:0003700];transcription, DNA-templated [GO:0006351]";"intracellular [GO:0005622]			0.999	5	33	33	33	0.190697	0.406716	0.346921	0.202317	tr|B4E594|B4E594_BURCJ	B4E594	B4E594_BURCJ	BCAL0208	174	Burkholderia cenocepacia (strain ATCC BAA-245 / DSM 16553 / LMG 16656 / NCTC 13227 / J2315 / CF5610)	4:Protein predicted	AnsC family regulatory protein	1
28.7872	28.7604	28.2936	27.6411	27.9597	27.6925	27.4145	26.9479	TetR family regulatory protein	BCAL0210	BCAL0210	regulation of transcription, DNA-templated [GO:0006355];transcription, DNA-templated [GO:0006351]";"DNA binding [GO:0003677]			0.999	11	105	105	105	1.34204	0.0898435	0.866956	0.64482	tr|B4E596|B4E596_BURCJ	B4E596	B4E596_BURCJ	BCAL0210	201	Burkholderia cenocepacia (strain ATCC BAA-245 / DSM 16553 / LMG 16656 / NCTC 13227 / J2315 / CF5610)	4:Protein predicted	TetR family regulatory protein	1
28.295	28.1958	27.9758	28.0937	27.8524	27.8202	27.9963	27.88	Uncharacterized protein	BCAL0211	BCAL0211				0.999	7	110	110	110	1.74253	0.360597	0.252843	0.234445	tr|B4E597|B4E597_BURCJ	B4E597	B4E597_BURCJ	BCAL0211	273	Burkholderia cenocepacia (strain ATCC BAA-245 / DSM 16553 / LMG 16656 / NCTC 13227 / J2315 / CF5610)	4:Protein predicted	Uncharacterized protein	1
32.8434	33.36	33.4182	33.2204	30.8445	30.9248	30.7716	30.681	Putative phenylacetic acid degradation NADH oxidoreductase PaaE (EC 1.-.-.-)	paaE BCAL0212	BCAL0212	electron carrier activity [GO:0009055];metal ion binding [GO:0046872];oxidoreductase activity [GO:0016491];phenylacetate catabolic process [GO:0010124];transport [GO:0006810]";"2 iron, 2 sulfur cluster binding [GO:0051537]	+	empty_ogcB	0.999	25	771	771	771	5.61702	0	2.40504	2.11104	tr|B4E598|B4E598_BURCJ	B4E598	B4E598_BURCJ	paaE	362	Burkholderia cenocepacia (strain ATCC BAA-245 / DSM 16553 / LMG 16656 / NCTC 13227 / J2315 / CF5610)	4:Protein predicted	Putative phenylacetic acid degradation NADH oxidoreductase PaaE	1
27.7327	27.9246	27.5262	26.2308	25.4271	25.6129	25.5973	26.3406	Phenylacetic acid degradation protein PaaD	paaD BCAL0213	BCAL0213		+	empty_ogcB	0.999	8	49	49	49	2.00223	0.0143226	1.60911	1.12249	tr|B4E599|B4E599_BURCJ	B4E599	B4E599_BURCJ	paaD	184	Burkholderia cenocepacia (strain ATCC BAA-245 / DSM 16553 / LMG 16656 / NCTC 13227 / J2315 / CF5610)	4:Protein predicted	Phenylacetic acid degradation protein PaaD	1
31.7043	31.9456	31.823	31.6242	29.0146	28.84	28.7178	28.9479	Phenylacetic acid degradation protein PaaC	paaC BCAL0214	BCAL0214	phenylacetate catabolic process [GO:0010124]	+	empty_ogcB	0.999	13	312	312	312	7.06333	0	2.89418	2.64153	tr|B4E5A0|B4E5A0_BURCJ	B4E5A0	B4E5A0_BURCJ	paaC	267	Burkholderia cenocepacia (strain ATCC BAA-245 / DSM 16553 / LMG 16656 / NCTC 13227 / J2315 / CF5610)	4:Protein predicted	Phenylacetic acid degradation protein PaaC	1
31.5301	31.8239	31.8278	31.8723	28.5824	28.5143	28.67	28.5862	Phenylacetic acid degradation protein PaaB	paaB BCAL0215	BCAL0215		+	empty_ogcB	0.999	14	436	436	436	7.61641	0	3.1753	2.92713	tr|B4E5A1|B4E5A1_BURCJ	B4E5A1	B4E5A1_BURCJ	paaB	94	Burkholderia cenocepacia (strain ATCC BAA-245 / DSM 16553 / LMG 16656 / NCTC 13227 / J2315 / CF5610)	4:Protein predicted	Phenylacetic acid degradation protein PaaB	1
32.2794	32.1569	32.1945	32.2868	29.1692	29.1932	29.1508	29.3908	Phenylacetic acid degradation protein PaaA	paaA BCAL0216	BCAL0216	phenylacetate catabolic process [GO:0010124]";"phenylacetyl-CoA 1,2-epoxidase activity [GO:0097266]	+	empty_ogcB	0.999	22	473	473	473	8.19665	0	3.00337	2.82235	tr|B4E5A2|B4E5A2_BURCJ	B4E5A2	B4E5A2_BURCJ	paaA	332	Burkholderia cenocepacia (strain ATCC BAA-245 / DSM 16553 / LMG 16656 / NCTC 13227 / J2315 / CF5610)	4:Protein predicted	Phenylacetic acid degradation protein PaaA	1
27.652	27.6423	28.0292	27.5943	28.0506	28.0556	28.0645	28.1541	Putative exported GDSL-like lipase/acylhydrolase	BCAL0217	BCAL0217	hydrolase activity [GO:0016787]			0.999	7	91	91	91	1.83543	0.270425	-0.351728	-0.318699	tr|B4E5A3|B4E5A3_BURCJ	B4E5A3	B4E5A3_BURCJ	BCAL0217	423	Burkholderia cenocepacia (strain ATCC BAA-245 / DSM 16553 / LMG 16656 / NCTC 13227 / J2315 / CF5610)	4:Protein predicted	Putative exported GDSL-like lipase/acylhydrolase	1
36.3086	36.3038	36.285	36.3574	36.1963	36.6219	36.0472	36.3786	Elongation factor Tu (EF-Tu)	tufA1 tuf BCAL0219 BCAL0232	BCAL0232	GTP binding [GO:0005525];GTPase activity [GO:0003924];translation elongation factor activity [GO:0003746];cytoplasm [GO:0005737]			0.999	46	3033	3033	3033	0.00716997	0.988449	0.00266933	0.00237321	tr|B4E5A5|B4E5A5_BURCJ	B4E5A5	B4E5A5_BURCJ	tufA1	396	Burkholderia cenocepacia (strain ATCC BAA-245 / DSM 16553 / LMG 16656 / NCTC 13227 / J2315 / CF5610)	3:Protein inferred from homology	Elongation factor Tu	1
29.607	29.8994	29.8697	29.7516	29.8469	29.4569	29.4935	29.6901	Transcription termination/antitermination protein NusG	nusG BCAL0221	BCAL0221	DNA-templated transcription, termination [GO:0006353];regulation of DNA-templated transcription, elongation [GO:0032784];transcription antitermination [GO:0031564]";"DNA-templated transcription, elongation [GO:0006354]			0.999	13	434	434	434	0.688616	0.523468	0.160068	0.143874	tr|B4E5A7|B4E5A7_BURCJ	B4E5A7	B4E5A7_BURCJ	nusG	185	Burkholderia cenocepacia (strain ATCC BAA-245 / DSM 16553 / LMG 16656 / NCTC 13227 / J2315 / CF5610)	3:Protein inferred from homology	Transcription termination/antitermination protein NusG	1
27.6226	27.5031	27.0007	27.4415	27.0714	26.6488	27.1088	26.7194	ATP-dependent DNA helicase RecQ (EC 3.6.1.-)	recQ BCAL0228	BCAL0228	ATP binding [GO:0005524];ATP-dependent 3'-5' DNA helicase activity [GO:0043140];DNA recombination [GO:0006310];DNA repair [GO:0006281];DNA replication [GO:0006260];nucleic acid binding [GO:0003676];SOS response [GO:0009432];intracellular [GO:0005622]			0.999	14	84	83	84	1.5085	0.192271	0.504877	0.427836	tr|B4E5B4|B4E5B4_BURCJ	B4E5B4	B4E5B4_BURCJ	recQ	615	Burkholderia cenocepacia (strain ATCC BAA-245 / DSM 16553 / LMG 16656 / NCTC 13227 / J2315 / CF5610)	4:Protein predicted	ATP-dependent DNA helicase RecQ	1
34.2006	34.1166	33.8739	34.0842	34.0052	34.2428	33.88	34.1032	Elongation factor G (EF-G)	fusA BCAL0231	BCAL0231	GTP binding [GO:0005525];GTPase activity [GO:0003924];translation elongation factor activity [GO:0003746];cytoplasm [GO:0005737]			0.999	81	3293	2118	3293	0.0367533	0.959675	0.0109968	0.00996532	tr|B4E5B7|B4E5B7_BURCJ	B4E5B7	B4E5B7_BURCJ	fusA	700	Burkholderia cenocepacia (strain ATCC BAA-245 / DSM 16553 / LMG 16656 / NCTC 13227 / J2315 / CF5610)	3:Protein inferred from homology	Elongation factor G	1
28.0287	28.9977	29.3694	28.1914	27.3984	26.2729	27.1103	26.5686	Protein translocase subunit SecY	secY BCAL0254	BCAL0254	intracellular [GO:0005622];intracellular protein transmembrane transport [GO:0065002];plasma membrane [GO:0005886];protein targeting [GO:0006605];protein transport by the Sec complex [GO:0043952];integral component of membrane [GO:0016021]	+	empty_ogcB	0.999	4	64	64	64	2.34747	0.00743802	1.80926	1.28339	tr|B4E5E0|B4E5E0_BURCJ	B4E5E0	B4E5E0_BURCJ	secY	449	Burkholderia cenocepacia (strain ATCC BAA-245 / DSM 16553 / LMG 16656 / NCTC 13227 / J2315 / CF5610)	3:Protein inferred from homology	Protein translocase subunit SecY	1
29.0112	29.469	29.3542	29.306	29.4867	29.7057	29.5868	29.5552	Translation initiation factor IF-1	infA BCAL0255	BCAL0255	ribosome binding [GO:0043022];rRNA binding [GO:0019843];translation initiation factor activity [GO:0003743];cytoplasm [GO:0005737]			0.999	4	155	155	155	1.48988	0.318852	-0.298477	-0.269456	tr|B4E5E1|B4E5E1_BURCJ	B4E5E1	B4E5E1_BURCJ	infA	72	Burkholderia cenocepacia (strain ATCC BAA-245 / DSM 16553 / LMG 16656 / NCTC 13227 / J2315 / CF5610)	3:Protein inferred from homology	Translation initiation factor IF-1	1
30.2488	24.7221	26.1227	24.9882	24.6997	25.0142	25.7235	25.54	Putative divalent-cation tolerance protein CutA	cutA BCAL0262	BCAL0262	response to metal ion [GO:0010038]			0.999	2	33	33	33	0.438297	0.121851	1.27608	0.554606	tr|B4E5E8|B4E5E8_BURCJ	B4E5E8	B4E5E8_BURCJ	cutA	108	Burkholderia cenocepacia (strain ATCC BAA-245 / DSM 16553 / LMG 16656 / NCTC 13227 / J2315 / CF5610)	4:Protein predicted	Putative divalent-cation tolerance protein CutA	0.9893
30.3653	30.2127	30.3075	29.9962	29.2735	29.2013	29.1361	29.028	Thiol:disulfide interchange protein DsbD (EC 1.8.1.8)	dsbD BCAL0263	BCAL0263	cell redox homeostasis [GO:0045454];cytochrome complex assembly [GO:0017004];integral component of membrane [GO:0016021];protein-disulfide reductase activity [GO:0047134];cell [GO:0005623]	+	empty_ogcB	0.999	13	124	124	124	4.47503	0.0250964	1.06069	0.967435	tr|B4E5E9|B4E5E9_BURCJ	B4E5E9	B4E5E9_BURCJ	dsbD	614	Burkholderia cenocepacia (strain ATCC BAA-245 / DSM 16553 / LMG 16656 / NCTC 13227 / J2315 / CF5610)	4:Protein predicted	Thiol:disulfide interchange protein DsbD	1
30.3173	30.6285	30.9678	30.2728	30.4996	30.8127	30.3274	30.3362	Transcription elongation factor GreA (Transcript cleavage factor GreA)	greA BCAL1263	BCAL1263	regulation of DNA-templated transcription, elongation [GO:0032784];RNA polymerase binding [GO:0070063];transcription, DNA-templated [GO:0006351]";translation elongation factor activity [GO:0003746];"DNA binding [GO:0003677]			0.999	11	237	237	237	0.097886	0.835586	0.0526643	0.0439955	tr|B4E5F0|B4E5F0_BURCJ	B4E5F0	B4E5F0_BURCJ	greA	158	Burkholderia cenocepacia (strain ATCC BAA-245 / DSM 16553 / LMG 16656 / NCTC 13227 / J2315 / CF5610)	3:Protein inferred from homology	Transcription elongation factor GreA	1
29.5986	29.3856	29.6144	29.4102	28.8408	28.7139	29.0353	28.7038	Uncharacterized protein	BCAL1265	BCAL1265	RNA binding [GO:0003723]			0.999	13	122	122	122	3.34585	0.0967847	0.678722	0.618092	tr|B4E5F2|B4E5F2_BURCJ	B4E5F2	B4E5F2_BURCJ	BCAL1265	175	Burkholderia cenocepacia (strain ATCC BAA-245 / DSM 16553 / LMG 16656 / NCTC 13227 / J2315 / CF5610)	4:Protein predicted	Uncharacterized protein	1
30.325	30.3266	30.2959	30.3164	29.9319	29.927	29.825	30.0552	ATP-dependent zinc metalloprotease FtsH (EC 3.4.24.-)	ftsH BCAL1267	BCAL1267	ATP binding [GO:0005524];ATPase activity [GO:0016887];metalloendopeptidase activity [GO:0004222];plasma membrane [GO:0005886];protein catabolic process [GO:0030163];zinc ion binding [GO:0008270];integral component of membrane [GO:0016021]			0.999	46	866	866	866	3.69257	0.232638	0.381209	0.363878	tr|B4E5F4|B4E5F4_BURCJ	B4E5F4	B4E5F4_BURCJ	ftsH	632	Burkholderia cenocepacia (strain ATCC BAA-245 / DSM 16553 / LMG 16656 / NCTC 13227 / J2315 / CF5610)	3:Protein inferred from homology	ATP-dependent zinc metalloprotease FtsH	1
27.3863	27.4842	27.688	27.6671	28.2519	27.8878	27.6711	27.7457	Dihydropteroate synthase (DHPS) (EC 2.5.1.15) (Dihydropteroate pyrophosphorylase)	folP BCAL1268	BCAL1268	folic acid biosynthetic process [GO:0046656];metal ion binding [GO:0046872];tetrahydrofolate biosynthetic process [GO:0046654];dihydropteroate synthase activity [GO:0004156]			0.999	9	156	156	156	1.1817	0.298164	-0.332764	-0.289822	tr|B4E5F5|B4E5F5_BURCJ	B4E5F5	B4E5F5_BURCJ	folP	292	Burkholderia cenocepacia (strain ATCC BAA-245 / DSM 16553 / LMG 16656 / NCTC 13227 / J2315 / CF5610)	1:Experimental evidence at protein level	Dihydropteroate synthase	1
30.0647	30.1078	29.7223	30.097	34.1397	34.4416	34.2583	34.2631	Phosphate-binding protein PstS	pstS BCAL1270	BCAL1270	phosphate ion binding [GO:0042301];phosphate ion transmembrane transport [GO:0035435];ATP-binding cassette (ABC) transporter complex [GO:0043190]	+	empty_ogcB	0.999	47	1614	1614	1614	7.68248	0	-4.27775	-3.84915	tr|B4E5F7|B4E5F7_BURCJ	B4E5F7	B4E5F7_BURCJ	pstS	344	Burkholderia cenocepacia (strain ATCC BAA-245 / DSM 16553 / LMG 16656 / NCTC 13227 / J2315 / CF5610)	3:Protein inferred from homology	Phosphate-binding protein PstS	1
25.5116	25.3549	26.0476	26.1905	28.1694	27.7747	28.0955	28.0948	Phosphate import ATP-binding protein PstB (EC 3.6.3.27) (ABC phosphate transporter) (Phosphate-transporting ATPase)	pstB BCAL1273	BCAL1273	ATP binding [GO:0005524];ATPase-coupled phosphate ion transmembrane transporter activity [GO:0015415];inorganic phosphate transmembrane transporter activity [GO:0005315];plasma membrane [GO:0005886]	+	empty_ogcB	0.999	13	137	137	137	4.29044	0.000427481	-2.25741	-1.84891	tr|B4E5G0|B4E5G0_BURCJ	B4E5G0	B4E5G0_BURCJ	pstB	282	Burkholderia cenocepacia (strain ATCC BAA-245 / DSM 16553 / LMG 16656 / NCTC 13227 / J2315 / CF5610)	3:Protein inferred from homology	Phosphate import ATP-binding protein PstB	1
28.8012	28.1314	27.8481	28.3697	31.3649	31.2311	31.0824	31.2373	Phosphate-specific transport system accessory protein PhoU	BCAL1274	BCAL1274	cellular phosphate ion homeostasis [GO:0030643];negative regulation of phosphate metabolic process [GO:0045936];phosphate ion transport [GO:0006817];cytoplasm [GO:0005737]	+	empty_ogcB	0.999	18	542	529	542	5.08556	0	-2.9413	-2.43126	tr|B4E5G1|B4E5G1_BURCJ	B4E5G1	B4E5G1_BURCJ	BCAL1274	234	Burkholderia cenocepacia (strain ATCC BAA-245 / DSM 16553 / LMG 16656 / NCTC 13227 / J2315 / CF5610)	3:Protein inferred from homology	Phosphate-specific transport system accessory protein PhoU	1
26.6911	26.6628	26.4006	26.9987	30.0789	29.6511	29.822	29.6731	Phosphate regulon two-component regulatory system, response regulator protein	phoB BCAL1275	BCAL1275	DNA binding [GO:0003677];phosphate ion transport [GO:0006817];phosphorelay response regulator activity [GO:0000156];regulation of transcription, DNA-templated [GO:0006355];transcription, DNA-templated [GO:0006351]";"intracellular [GO:0005622]	+	empty_ogcB	0.999	9	124	124	124	5.97396	0	-3.11799	-2.69464	tr|B4E5G2|B4E5G2_BURCJ	B4E5G2	B4E5G2_BURCJ	phoB	233	Burkholderia cenocepacia (strain ATCC BAA-245 / DSM 16553 / LMG 16656 / NCTC 13227 / J2315 / CF5610)	4:Protein predicted	Phosphate regulon two-component regulatory system, response regulator protein	1
26.2403	26.1485	26.4574	26.5479	27.0891	26.739	26.4621	26.594	Putative phosphate regulon two-component regulatory system, sensor kinase protein	BCAL1276	BCAL1276	ATP binding [GO:0005524];intracellular [GO:0005622];phosphorelay sensor kinase activity [GO:0000155];integral component of membrane [GO:0016021]			0.999	9	57	57	57	1.19779	0.269499	-0.372484	-0.320035	tr|B4E5G3|B4E5G3_BURCJ	B4E5G3	B4E5G3_BURCJ	BCAL1276	439	Burkholderia cenocepacia (strain ATCC BAA-245 / DSM 16553 / LMG 16656 / NCTC 13227 / J2315 / CF5610)	4:Protein predicted	Putative phosphate regulon two-component regulatory system, sensor kinase protein	1
26.3918	26.0127	26.1627	26.8939	26.7928	26.3603	27.0837	26.6547	Polyphosphate kinase (EC 2.7.4.1) (ATP-polyphosphate phosphotransferase) (Polyphosphoric acid kinase)	ppk BCAL1277	BCAL1277	ATP binding [GO:0005524];metal ion binding [GO:0046872];polyphosphate biosynthetic process [GO:0006799];polyphosphate kinase activity [GO:0008976];polyphosphate kinase complex [GO:0009358]			0.999	8	133	133	133	0.712746	0.299525	-0.357597	-0.287364	tr|B4E5G4|B4E5G4_BURCJ	B4E5G4	B4E5G4_BURCJ	ppk	730	Burkholderia cenocepacia (strain ATCC BAA-245 / DSM 16553 / LMG 16656 / NCTC 13227 / J2315 / CF5610)	3:Protein inferred from homology	Polyphosphate kinase	1
29.5544	29.4519	29.4436	29.5258	29.3116	29.2904	29.515	29.4811	Putative exopolyphosphatase	BCAL1278	BCAL1278	phosphorus metabolic process [GO:0006793];exopolyphosphatase activity [GO:0004309]			0.999	22	287	287	287	0.724852	0.67227	0.0944037	0.0887562	tr|B4E5G5|B4E5G5_BURCJ	B4E5G5	B4E5G5_BURCJ	BCAL1278	504	Burkholderia cenocepacia (strain ATCC BAA-245 / DSM 16553 / LMG 16656 / NCTC 13227 / J2315 / CF5610)	4:Protein predicted	Putative exopolyphosphatase	1
25.9299	25.4785	25.8412	25.3854	25.3545	24.8308	26.3079	26.3211	Putative exported protein	BCAL1279	BCAL1279				0.999	3	25	25	25	-4.34294e-08	1	0	0	tr|B4E5G6|B4E5G6_BURCJ	B4E5G6	B4E5G6_BURCJ	BCAL1279	146	Burkholderia cenocepacia (strain ATCC BAA-245 / DSM 16553 / LMG 16656 / NCTC 13227 / J2315 / CF5610)	4:Protein predicted	Putative exported protein	1
25.6085	27.4372	27.722	27.2957	27.2002	26.6512	27.0337	24.8974	Putative hydrolase	BCAL1280	BCAL1280	cellular protein modification process [GO:0006464];phosphohistidine phosphatase activity [GO:0008969];cytoplasm [GO:0005737]			0.999	4	35	35	35	0.342985	0.257412	0.570227	0.333006	tr|B4E5G7|B4E5G7_BURCJ	B4E5G7	B4E5G7_BURCJ	BCAL1280	153	Burkholderia cenocepacia (strain ATCC BAA-245 / DSM 16553 / LMG 16656 / NCTC 13227 / J2315 / CF5610)	4:Protein predicted	Putative hydrolase	1
24.0774	25.0329	25.6523	23.5077	24.7372	24.6561	22.3074	23.1518	Uncharacterized protein	BCAL1281	BCAL1281				0.999	4	35	35	35	0.514894	0.156473	0.854478	0.484677	tr|B4E5G8|B4E5G8_BURCJ	B4E5G8	B4E5G8_BURCJ	BCAL1281	268	Burkholderia cenocepacia (strain ATCC BAA-245 / DSM 16553 / LMG 16656 / NCTC 13227 / J2315 / CF5610)	4:Protein predicted	Uncharacterized protein	1
28.4054	28.192	28.4098	28.7463	28.3192	28.6829	28.6114	29.0747	Uncharacterized protein	BCAL1286	BCAL1286				0.999	7	93	93	93	0.565525	0.4173	-0.233669	-0.195836	tr|B4E5H1|B4E5H1_BURCJ	B4E5H1	B4E5H1_BURCJ	BCAL1286	107	Burkholderia cenocepacia (strain ATCC BAA-245 / DSM 16553 / LMG 16656 / NCTC 13227 / J2315 / CF5610)	4:Protein predicted	Uncharacterized protein	1
26.8594	26.9208	26.8956	27.2576	27.6654	27.404	27.4321	27.9032	Putative acetyl-CoA synthetase	BCAL1287	BCAL1287	metabolic process [GO:0008152];catalytic activity [GO:0003824]			0.999	13	107	107	107	2.22468	0.130776	-0.617785	-0.537862	tr|B4E5H2|B4E5H2_BURCJ	B4E5H2	B4E5H2_BURCJ	BCAL1287	539	Burkholderia cenocepacia (strain ATCC BAA-245 / DSM 16553 / LMG 16656 / NCTC 13227 / J2315 / CF5610)	4:Protein predicted	Putative acetyl-CoA synthetase	1
28.8791	29.1837	29.5613	28.7947	29.3976	28.9898	29.0058	29.0126	Family M23 peptidase	BCAL1288	BCAL1288				0.999	7	68	68	89	0.00543708	0.987628	0.00324726	0.00270654	tr|B4E5H3|B4E5H3_BURCJ	B4E5H3	B4E5H3_BURCJ	BCAL1288	230	Burkholderia cenocepacia (strain ATCC BAA-245 / DSM 16553 / LMG 16656 / NCTC 13227 / J2315 / CF5610)	4:Protein predicted	Family M23 peptidase	1
29.776	29.8108	29.8106	29.821	29.9853	30.2221	30.3027	30.1862	Aldose 1-epimerase	BCAL1289	BCAL1289	carbohydrate metabolic process [GO:0005975];isomerase activity [GO:0016853];carbohydrate binding [GO:0030246]			0.999	17	359	359	359	2.78658	0.246046	-0.369462	-0.345879	tr|B4E5H4|B4E5H4_BURCJ	B4E5H4	B4E5H4_BURCJ	BCAL1289	303	Burkholderia cenocepacia (strain ATCC BAA-245 / DSM 16553 / LMG 16656 / NCTC 13227 / J2315 / CF5610)	4:Protein predicted	Aldose 1-epimerase	1
25.3279	26.1546	25.1832	23.8929	24.6465	24.9728	25.8177	25.0442	Putative membrane protein	BCAL1291	BCAL1291	integral component of membrane [GO:0016021]			0.999	1	4	4	4	-4.34294e-08	1	0	0	tr|B4E5H6|B4E5H6_BURCJ	B4E5H6	B4E5H6_BURCJ	BCAL1291	125	Burkholderia cenocepacia (strain ATCC BAA-245 / DSM 16553 / LMG 16656 / NCTC 13227 / J2315 / CF5610)	4:Protein predicted	Putative membrane protein	0.9732
24.9782	25.0852	24.6194	26.1774	24.3272	24.5558	25.4638	25.3265	Putative membrane protein	BCAL1292	BCAL1292				0.999	2	2	2	2	-4.34294e-08	1	0	0	tr|B4E5H7|B4E5H7_BURCJ	B4E5H7	B4E5H7_BURCJ	BCAL1292	190	Burkholderia cenocepacia (strain ATCC BAA-245 / DSM 16553 / LMG 16656 / NCTC 13227 / J2315 / CF5610)	4:Protein predicted	Putative membrane protein	0.9734
27.9163	27.8114	27.748	27.8134	25.2949	25.9212	24.465	25.5729	Uncharacterized protein	BCAL1294	BCAL1294		+	empty_ogcB	0.999	10	58	45	58	3.70045	0.000455285	2.50879	1.91155	tr|B4E5H9|B4E5H9_BURCJ	B4E5H9	B4E5H9_BURCJ	BCAL1294	701	Burkholderia cenocepacia (strain ATCC BAA-245 / DSM 16553 / LMG 16656 / NCTC 13227 / J2315 / CF5610)	4:Protein predicted	Uncharacterized protein	1
26.7714	23.5556	24.7932	24.0156	24.176	24.0805	25.4127	26.303	Uncharacterized protein	BCAL1295	BCAL1295				0.9978	1	2	2	2	-4.34294e-08	1	0	0	tr|B4E5I0|B4E5I0_BURCJ	B4E5I0	B4E5I0_BURCJ	BCAL1295	430	Burkholderia cenocepacia (strain ATCC BAA-245 / DSM 16553 / LMG 16656 / NCTC 13227 / J2315 / CF5610)	4:Protein predicted	Uncharacterized protein	0.9428
25.1691	24.0797	25.4155	25.2369	25.9663	25.1886	25.3235	25.7618	Uncharacterized protein	BCAL1296	BCAL1296				0.999	5	14	14	14	0.825647	0.190844	-0.584751	-0.431954	tr|B4E5I1|B4E5I1_BURCJ	B4E5I1	B4E5I1_BURCJ	BCAL1296	391	Burkholderia cenocepacia (strain ATCC BAA-245 / DSM 16553 / LMG 16656 / NCTC 13227 / J2315 / CF5610)	4:Protein predicted	Uncharacterized protein	1
27.974	27.6956	27.969	27.2455	27.3729	27.4628	27.3435	27.0656	Uncharacterized protein	BCAL1297	BCAL1297				0.999	9	139	139	139	1.11792	0.247144	0.409815	0.34393	tr|B4E5I2|B4E5I2_BURCJ	B4E5I2	B4E5I2_BURCJ	BCAL1297	265	Burkholderia cenocepacia (strain ATCC BAA-245 / DSM 16553 / LMG 16656 / NCTC 13227 / J2315 / CF5610)	4:Protein predicted	Uncharacterized protein	1
24.8998	26.4895	26.7492	26.4315	25.3767	25.0797	25.8776	25.8199	Uncharacterized protein	BCAL1298	BCAL1298				0.999	4	13	13	13	0.623814	0.200635	0.604021	0.413508	tr|B4E5I3|B4E5I3_BURCJ	B4E5I3	B4E5I3_BURCJ	BCAL1298	349	Burkholderia cenocepacia (strain ATCC BAA-245 / DSM 16553 / LMG 16656 / NCTC 13227 / J2315 / CF5610)	4:Protein predicted	Uncharacterized protein	1
31.9647	31.6137	31.6215	31.5506	31.576	31.8144	31.6503	31.5685	Uncharacterized protein	BCAL1299	BCAL1299				0.999	14	370	370	370	0.120061	0.875297	0.0353231	0.03183	tr|B4E5I4|B4E5I4_BURCJ	B4E5I4	B4E5I4_BURCJ	BCAL1299	148	Burkholderia cenocepacia (strain ATCC BAA-245 / DSM 16553 / LMG 16656 / NCTC 13227 / J2315 / CF5610)	4:Protein predicted	Uncharacterized protein	1
30.5295	30.507	30.5553	30.6352	30.7148	30.7617	30.6663	30.5629	Uncharacterized protein	BCAL1300	BCAL1300				0.999	8	228	228	228	1.2447	0.596237	-0.11973	-0.11393	tr|B4E5I5|B4E5I5_BURCJ	B4E5I5	B4E5I5_BURCJ	BCAL1300	144	Burkholderia cenocepacia (strain ATCC BAA-245 / DSM 16553 / LMG 16656 / NCTC 13227 / J2315 / CF5610)	4:Protein predicted	Uncharacterized protein	1
27.7806	27.6968	27.6326	27.5885	27.2891	27.0016	27.5905	27.1947	Putative membrane protein	BCAL1301	BCAL1301	integral component of membrane [GO:0016021]			0.999	11	104	104	104	1.69156	0.236926	0.405657	0.359105	tr|B4E5I6|B4E5I6_BURCJ	B4E5I6	B4E5I6_BURCJ	BCAL1301	667	Burkholderia cenocepacia (strain ATCC BAA-245 / DSM 16553 / LMG 16656 / NCTC 13227 / J2315 / CF5610)	4:Protein predicted	Putative membrane protein	1
24.341	26.9197	25.3935	27.2812	25.2248	24.6068	23.8593	26.163	Uncharacterized protein	BCAL1315	BCAL1315	protein kinase activity [GO:0004672];ATP binding [GO:0005524]			0.999	8	12	12	12	0.568763	0.122034	1.02037	0.554655	tr|B4E5J5|B4E5J5_BURCJ	B4E5J5	B4E5J5_BURCJ	BCAL1315	1623	Burkholderia cenocepacia (strain ATCC BAA-245 / DSM 16553 / LMG 16656 / NCTC 13227 / J2315 / CF5610)	4:Protein predicted	Uncharacterized protein	1
27.2616	27.1614	26.9133	26.6028	26.0424	25.359	24.8677	25.5829	Uncharacterized protein	BCAL1316	BCAL1316		+	empty_ogcB	0.999	7	31	31	31	2.75465	0.0111018	1.52176	1.18433	tr|B4E5J6|B4E5J6_BURCJ	B4E5J6	B4E5J6_BURCJ	BCAL1316	517	Burkholderia cenocepacia (strain ATCC BAA-245 / DSM 16553 / LMG 16656 / NCTC 13227 / J2315 / CF5610)	4:Protein predicted	Uncharacterized protein	1
24.0953	25.7435	25.2061	25.7437	25.6554	25.6427	24.4471	25.6968	Putative phage integrase	BCAL1317	BCAL1317	DNA integration [GO:0015074];DNA recombination [GO:0006310];DNA binding [GO:0003677]			0.999	9	23	23	26	-4.34294e-08	1	0	0	tr|B4E5J7|B4E5J7_BURCJ	B4E5J7	B4E5J7_BURCJ	BCAL1317	463	Burkholderia cenocepacia (strain ATCC BAA-245 / DSM 16553 / LMG 16656 / NCTC 13227 / J2315 / CF5610)	3:Protein inferred from homology	Putative phage integrase	1
25.9798	25.9921	24.754	25.565	24.7695	24.1092	25.7904	26.5878	2Fe-2S ferredoxin	BCAL1330	BCAL1330	electron carrier activity [GO:0009055];metal ion binding [GO:0046872];oxidoreductase activity [GO:0016491]";"2 iron, 2 sulfur cluster binding [GO:0051537]			0.999	4	16	16	16	0.16046	0.483366	0.25853	0.159607	tr|B4E5L0|B4E5L0_BURCJ	B4E5L0	B4E5L0_BURCJ	BCAL1330	153	Burkholderia cenocepacia (strain ATCC BAA-245 / DSM 16553 / LMG 16656 / NCTC 13227 / J2315 / CF5610)	4:Protein predicted	2Fe-2S ferredoxin	1
27.1966	28.1583	27.1369	27.6147	25.2174	24.7232	25.2415	24.8649	NADH-ubiquinone oxidoreductase I chain L (EC 1.6.5.3)	nuoL BCAL2333	BCAL2333	ATP synthesis coupled electron transport [GO:0042773];NADH dehydrogenase (ubiquinone) activity [GO:0008137];integral component of membrane [GO:0016021]	+	empty_ogcB	0.999	5	36	36	36	4.07238	0	2.51488	1.98201	tr|B4E5L1|B4E5L1_BURCJ	B4E5L1	B4E5L1_BURCJ	nuoL	684	Burkholderia cenocepacia (strain ATCC BAA-245 / DSM 16553 / LMG 16656 / NCTC 13227 / J2315 / CF5610)	4:Protein predicted	NADH-ubiquinone oxidoreductase I chain L	1
25.2975	25.1144	24.2957	25.2064	25.0422	25.891	25.4345	24.5355	NADH dehydrogenase I chain J (EC 1.6.5.3)	nuoJ BCAL2335	BCAL2335	NADH dehydrogenase (ubiquinone) activity [GO:0008137];integral component of membrane [GO:0016021]			0.999	1	9	9	9	-4.34294e-08	1	0	0	tr|B4E5L3|B4E5L3_BURCJ	B4E5L3	B4E5L3_BURCJ	nuoJ	216	Burkholderia cenocepacia (strain ATCC BAA-245 / DSM 16553 / LMG 16656 / NCTC 13227 / J2315 / CF5610)	3:Protein inferred from homology	NADH dehydrogenase I chain J	0.9996
31.8218	31.7159	31.6597	31.6649	31.0631	31.1588	31.0835	31.044	NADH-quinone oxidoreductase (EC 1.6.5.11)	BCAL2338	BCAL2338	4 iron, 4 sulfur cluster binding [GO:0051539];ATP synthesis coupled electron transport [GO:0042773]";electron carrier activity [GO:0009055];metal ion binding [GO:0046872];NADH dehydrogenase (ubiquinone) activity [GO:0008137];"membrane [GO:0016020]			0.999	49	1271	1271	1271	5.0612	0.102719	0.628255	0.601062	tr|B4E5L6|B4E5L6_BURCJ	B4E5L6	B4E5L6_BURCJ	BCAL2338	776	Burkholderia cenocepacia (strain ATCC BAA-245 / DSM 16553 / LMG 16656 / NCTC 13227 / J2315 / CF5610)	3:Protein inferred from homology	NADH-quinone oxidoreductase	1
29.9127	29.8032	29.3481	29.8924	29.1173	29.2483	28.8967	29.1489	NADH-quinone oxidoreductase subunit F (EC 1.6.5.11)	nuoF BCAL2339	BCAL2339	FMN binding [GO:0010181];metal ion binding [GO:0046872];NAD binding [GO:0051287];NADH dehydrogenase (ubiquinone) activity [GO:0008137];quinone binding [GO:0048038]";"4 iron, 4 sulfur cluster binding [GO:0051539]			0.999	21	429	429	429	2.2409	0.121926	0.636292	0.552422	tr|B4E5L7|B4E5L7_BURCJ	B4E5L7	B4E5L7_BURCJ	nuoF	436	Burkholderia cenocepacia (strain ATCC BAA-245 / DSM 16553 / LMG 16656 / NCTC 13227 / J2315 / CF5610)	3:Protein inferred from homology	NADH-quinone oxidoreductase subunit F	1
31.6481	31.3369	31.3822	31.6553	31.1879	31.4118	31.3351	31.4719	Putative NADH dehydrogenase I chain E	BCAL2340	BCAL2340	metal ion binding [GO:0046872];oxidoreductase activity [GO:0016491]";"2 iron, 2 sulfur cluster binding [GO:0051537]			0.999	11	235	235	235	0.716826	0.531424	0.153935	0.139344	tr|B4E5L8|B4E5L8_BURCJ	B4E5L8	B4E5L8_BURCJ	BCAL2340	161	Burkholderia cenocepacia (strain ATCC BAA-245 / DSM 16553 / LMG 16656 / NCTC 13227 / J2315 / CF5610)	4:Protein predicted	Putative NADH dehydrogenase I chain E	1
24.8252	25.6723	26.147	25.5261	25.4462	24.5735	25.2894	25.3555	Protein-export membrane protein SecG	secG BCAL2345	BCAL2345	P-P-bond-hydrolysis-driven protein transmembrane transporter activity [GO:0015450];protein secretion [GO:0009306];integral component of membrane [GO:0016021]			0.999	1	5	5	5	-4.34294e-08	1	0	0	tr|B4E5M3|B4E5M3_BURCJ	B4E5M3	B4E5M3_BURCJ	secG	125	Burkholderia cenocepacia (strain ATCC BAA-245 / DSM 16553 / LMG 16656 / NCTC 13227 / J2315 / CF5610)	4:Protein predicted	Protein-export membrane protein SecG	0.9732
30.5314	30.3908	30.2899	30.5247	30.1943	30.6771	30.587	30.7396	Triosephosphate isomerase (TIM) (TPI) (EC 5.3.1.1) (Triose-phosphate isomerase)	tpiA BCAL2346	BCAL2346	gluconeogenesis [GO:0006094];glycolytic process [GO:0006096];pentose-phosphate shunt [GO:0006098];triose-phosphate isomerase activity [GO:0004807];cytoplasm [GO:0005737]			0.999	12	292	292	292	0.368924	0.632581	-0.115261	-0.101506	tr|B4E5M4|B4E5M4_BURCJ	B4E5M4	B4E5M4_BURCJ	tpiA	251	Burkholderia cenocepacia (strain ATCC BAA-245 / DSM 16553 / LMG 16656 / NCTC 13227 / J2315 / CF5610)	3:Protein inferred from homology	Triosephosphate isomerase	1
29.8558	29.8507	30.2068	29.7207	30.0168	29.7065	29.9127	29.711	Putative oxidoreductase	BCAL2347	BCAL2347	oxidoreductase activity [GO:0016491]			0.999	15	247	247	247	0.222054	0.759629	0.0717363	0.0635099	tr|B4E5M5|B4E5M5_BURCJ	B4E5M5	B4E5M5_BURCJ	BCAL2347	339	Burkholderia cenocepacia (strain ATCC BAA-245 / DSM 16553 / LMG 16656 / NCTC 13227 / J2315 / CF5610)	4:Protein predicted	Putative oxidoreductase	1
29.208	27.3456	27.8767	28.0884	25.3653	27.5033	27.6895	27.3065	Putative amino acid transporter exported protein	BCAL2350	BCAL2350				0.999	8	43	43	43	0.880914	0.0736437	1.16355	0.698122	tr|B4E5M8|B4E5M8_BURCJ	B4E5M8	B4E5M8_BURCJ	BCAL2350	441	Burkholderia cenocepacia (strain ATCC BAA-245 / DSM 16553 / LMG 16656 / NCTC 13227 / J2315 / CF5610)	4:Protein predicted	Putative amino acid transporter exported protein	1
28.9297	29.1056	29.2089	29.2005	29.1199	29.2526	28.903	28.3851	Putative lipoprotein	BCAL2351	BCAL2351				0.999	4	53	53	53	0.433767	0.475403	0.19601	0.163133	tr|B4E5M9|B4E5M9_BURCJ	B4E5M9	B4E5M9_BURCJ	BCAL2351	170	Burkholderia cenocepacia (strain ATCC BAA-245 / DSM 16553 / LMG 16656 / NCTC 13227 / J2315 / CF5610)	4:Protein predicted	Putative lipoprotein	1
31.8802	31.542	31.6152	31.8447	31.4496	31.6299	31.7446	31.954	Carbonic anhydrase (EC 4.2.1.1) (Carbonate dehydratase)	BCAL2352	BCAL2352	carbon utilization [GO:0015976];zinc ion binding [GO:0008270];carbonate dehydratase activity [GO:0004089]			0.999	11	316	316	316	0.0689305	0.912095	0.0260186	0.0229294	tr|B4E5N0|B4E5N0_BURCJ	B4E5N0	B4E5N0_BURCJ	BCAL2352	213	Burkholderia cenocepacia (strain ATCC BAA-245 / DSM 16553 / LMG 16656 / NCTC 13227 / J2315 / CF5610)	3:Protein inferred from homology	Carbonic anhydrase	1
26.8096	27.1037	27.1634	24.6983	24.6475	24.7608	25.2182	24.602	Putative sulfate transporter	BCAL2353	BCAL2353	secondary active sulfate transmembrane transporter activity [GO:0008271];integral component of membrane [GO:0016021]	+	empty_ogcB	0.999	3	34	34	34	1.45533	0.0204034	1.63662	1.02056	tr|B4E5N1|B4E5N1_BURCJ	B4E5N1	B4E5N1_BURCJ	BCAL2353	516	Burkholderia cenocepacia (strain ATCC BAA-245 / DSM 16553 / LMG 16656 / NCTC 13227 / J2315 / CF5610)	4:Protein predicted	Putative sulfate transporter	1
24.4418	25.2681	24.4499	24.6965	24.8729	24.9051	23.9194	25.313	Putative phosphatidyltransferase	BCAL2355	BCAL2355	phospholipid biosynthetic process [GO:0008654]";phosphotransferase activity, for other substituted phosphate groups [GO:0016780];"integral component of membrane [GO:0016021]			0.999	1	1	1	1	-4.34294e-08	1	0	0	tr|B4E5N3|B4E5N3_BURCJ	B4E5N3	B4E5N3_BURCJ	BCAL2355	290	Burkholderia cenocepacia (strain ATCC BAA-245 / DSM 16553 / LMG 16656 / NCTC 13227 / J2315 / CF5610)	3:Protein inferred from homology	Putative phosphatidyltransferase	0.9732
29.1276	29.0675	28.8671	28.8718	28.8084	29.0112	28.9465	29.0558	Acetolactate synthase isozyme III small subunit (EC 2.2.1.6)	ilvH BCAL2358	BCAL2358	branched-chain amino acid biosynthetic process [GO:0009082];acetolactate synthase activity [GO:0003984]			0.999	8	105	105	105	0.121863	0.899889	0.0280538	0.0258323	tr|B4E5N6|B4E5N6_BURCJ	B4E5N6	B4E5N6_BURCJ	ilvH	163	Burkholderia cenocepacia (strain ATCC BAA-245 / DSM 16553 / LMG 16656 / NCTC 13227 / J2315 / CF5610)	4:Protein predicted	Acetolactate synthase isozyme III small subunit	1
30.2104	30.0993	30.2032	30.2222	29.8428	29.9552	30.1717	29.9192	Acetolactate synthase (EC 2.2.1.6)	ilvI BCAL2359	BCAL2359	flavin adenine dinucleotide binding [GO:0050660];isoleucine biosynthetic process [GO:0009097];magnesium ion binding [GO:0000287];thiamine pyrophosphate binding [GO:0030976];valine biosynthetic process [GO:0009099];acetolactate synthase activity [GO:0003984]			0.999	24	357	357	357	1.49684	0.416508	0.211538	0.196597	tr|B4E5N7|B4E5N7_BURCJ	B4E5N7	B4E5N7_BURCJ	ilvI	587	Burkholderia cenocepacia (strain ATCC BAA-245 / DSM 16553 / LMG 16656 / NCTC 13227 / J2315 / CF5610)	3:Protein inferred from homology	Acetolactate synthase	1
27.6443	28.0621	27.9154	27.7434	27.9231	27.8658	28.3219	27.7766	Putative sigma factor	BCAL2360	BCAL2360	DNA-templated transcription, initiation [GO:0006352]";sigma factor activity [GO:0016987];transcription factor activity, sequence-specific DNA binding [GO:0003700];"DNA binding [GO:0003677]			0.999	9	109	109	109	0.373542	0.597861	-0.130551	-0.113335	tr|B4E5N8|B4E5N8_BURCJ	B4E5N8	B4E5N8_BURCJ	BCAL2360	187	Burkholderia cenocepacia (strain ATCC BAA-245 / DSM 16553 / LMG 16656 / NCTC 13227 / J2315 / CF5610)	4:Protein predicted	Putative sigma factor	1
25.0648	25.1061	25.0982	25.4919	27.0967	26.6253	27.1445	26.1924	Putative membrane protein	BCAL2361	BCAL2361	integral component of membrane [GO:0016021]	+	empty_ogcB	0.999	4	18	18	18	3.16788	0.007968	-1.57446	-1.26403	tr|B4E5N9|B4E5N9_BURCJ	B4E5N9	B4E5N9_BURCJ	BCAL2361	139	Burkholderia cenocepacia (strain ATCC BAA-245 / DSM 16553 / LMG 16656 / NCTC 13227 / J2315 / CF5610)	4:Protein predicted	Putative membrane protein	1
25.3931	24.5014	24.7401	25.4234	25.0671	24.6231	24.827	25.3621	Putative exported protein	BCAL2362	BCAL2362				0.999	2	27	27	27	-4.34294e-08	1	0	0	tr|B4E5P0|B4E5P0_BURCJ	B4E5P0	B4E5P0_BURCJ	BCAL2362	242	Burkholderia cenocepacia (strain ATCC BAA-245 / DSM 16553 / LMG 16656 / NCTC 13227 / J2315 / CF5610)	4:Protein predicted	Putative exported protein	1
24.0189	25.6397	26.0428	24.907	25.6281	25.4668	25.8913	25.8884	Putative glycosyltransferase	BCAL2365	BCAL2365	transferase activity [GO:0016740]			0.999	1	1	1	1	-4.34294e-08	1	0	0	tr|B4E5P3|B4E5P3_BURCJ	B4E5P3	B4E5P3_BURCJ	BCAL2365	344	Burkholderia cenocepacia (strain ATCC BAA-245 / DSM 16553 / LMG 16656 / NCTC 13227 / J2315 / CF5610)	4:Protein predicted	Putative glycosyltransferase	0.9732
30.029	29.5506	29.7611	29.6787	29.6919	29.4444	28.8274	29.2632	TetR family regulatory protein	BCAL2367	BCAL2367	regulation of transcription, DNA-templated [GO:0006355];transcription, DNA-templated [GO:0006351]";"DNA binding [GO:0003677]			0.999	17	217	217	217	1.12382	0.22683	0.448127	0.370809	tr|B4E5P5|B4E5P5_BURCJ	B4E5P5	B4E5P5_BURCJ	BCAL2367	252	Burkholderia cenocepacia (strain ATCC BAA-245 / DSM 16553 / LMG 16656 / NCTC 13227 / J2315 / CF5610)	4:Protein predicted	TetR family regulatory protein	1
27.062	28.1879	28.1834	28.205	28.648	27.7207	28.6158	27.9467	Cytokinin riboside 5'-monophosphate phosphoribohydrolase (EC 3.2.2.n1)	BCAL2368	BCAL2368	cytokinin biosynthetic process [GO:0009691];hydrolase activity [GO:0016787]			0.999	8	151	151	151	0.384028	0.358754	-0.323236	-0.236358	tr|B4E5P6|B4E5P6_BURCJ	B4E5P6	B4E5P6_BURCJ	BCAL2368	193	Burkholderia cenocepacia (strain ATCC BAA-245 / DSM 16553 / LMG 16656 / NCTC 13227 / J2315 / CF5610)	3:Protein inferred from homology	Cytokinin riboside 5'-monophosphate phosphoribohydrolase	1
24.3032	24.4393	23.6144	24.6305	27.4164	24.3667	24.8617	25.0729	Putative dehydrogenase	BCAL2369	BCAL2369	oxidoreductase activity [GO:0016491]			0.999	2	19	19	19	0.827841	0.0756278	-1.1826	-0.690041	tr|B4E5P7|B4E5P7_BURCJ	B4E5P7	B4E5P7_BURCJ	BCAL2369	253	Burkholderia cenocepacia (strain ATCC BAA-245 / DSM 16553 / LMG 16656 / NCTC 13227 / J2315 / CF5610)	1:Experimental evidence at protein level	Putative dehydrogenase	0.9987
28.0751	27.8428	27.7453	28.2818	27.7949	27.8553	27.9587	27.813	Uncharacterized protein	BCAL2371	BCAL2371				0.999	6	68	68	68	0.470194	0.589782	0.130789	0.11617	tr|B4E5P9|B4E5P9_BURCJ	B4E5P9	B4E5P9_BURCJ	BCAL2371	205	Burkholderia cenocepacia (strain ATCC BAA-245 / DSM 16553 / LMG 16656 / NCTC 13227 / J2315 / CF5610)	4:Protein predicted	Uncharacterized protein	1
27.3972	27.6481	27.3751	27.4862	26.4951	26.7863	25.3823	26.7044	Putative alanyl-tRNA synthetase	BCAL2372	BCAL2372	alanyl-tRNA aminoacylation [GO:0006419];ATP binding [GO:0005524];nucleic acid binding [GO:0003676];alanine-tRNA ligase activity [GO:0004813]	+	empty_ogcB	0.999	6	49	49	49	1.85042	0.0413709	1.13458	0.852064	tr|B4E5Q0|B4E5Q0_BURCJ	B4E5Q0	B4E5Q0_BURCJ	BCAL2372	243	Burkholderia cenocepacia (strain ATCC BAA-245 / DSM 16553 / LMG 16656 / NCTC 13227 / J2315 / CF5610)	4:Protein predicted	Putative alanyl-tRNA synthetase	1
28.4128	28.5163	28.3577	28.3943	27.9506	28.3871	28.2961	28.2655	Putative globin	BCAL2373	BCAL2373	oxygen transport [GO:0015671];oxygen binding [GO:0019825]			0.999	8	90	90	90	0.996705	0.447251	0.195461	0.177551	tr|B4E5Q1|B4E5Q1_BURCJ	B4E5Q1	B4E5Q1_BURCJ	BCAL2373	136	Burkholderia cenocepacia (strain ATCC BAA-245 / DSM 16553 / LMG 16656 / NCTC 13227 / J2315 / CF5610)	4:Protein predicted	Putative globin	1
25.1422	25.9984	25.188	25.1038	25.3465	24.0223	25.4205	25.8651	Permease protein	BCAL2374	BCAL2374	integral component of membrane [GO:0016021]			0.999	3	4	4	4	-4.34294e-08	1	0	0	tr|B4E5Q2|B4E5Q2_BURCJ	B4E5Q2	B4E5Q2_BURCJ	BCAL2374	871	Burkholderia cenocepacia (strain ATCC BAA-245 / DSM 16553 / LMG 16656 / NCTC 13227 / J2315 / CF5610)	4:Protein predicted	Permease protein	0.9976
25.5452	25.7005	25.858	24.8501	25.9727	25.2629	25.8026	25.3745	Putative transposase (Transposase)	BCAL1017 BCAL1489 BCAL2377a BCAL2595 BCAL2845 BCAL2855 BCAM1252 BCAM2606 BCAS0004 BCAS0068 BCAS0422a	BCAS0422a	transposase activity [GO:0004803];transposition, DNA-mediated [GO:0006313]";"DNA binding [GO:0003677]			0.999	2	21	21	21	0.157635	0.668958	-0.114719	-0.0896678	tr|B4E5Q5|B4E5Q5_BURCJ	B4E5Q5	B4E5Q5_BURCJ	BCAL1017	321	Burkholderia cenocepacia (strain ATCC BAA-245 / DSM 16553 / LMG 16656 / NCTC 13227 / J2315 / CF5610)	4:Protein predicted	Putative transposase	0.9999
25.0815	25.6984	24.3102	24.6047	24.9516	24.4511	25.9562	24.6288	Putative exported protein	BCAL2378	BCAL2378				0.999	4	8	8	8	-4.34294e-08	1	0	0	tr|B4E5Q6|B4E5Q6_BURCJ	B4E5Q6	B4E5Q6_BURCJ	BCAL2378	93	Burkholderia cenocepacia (strain ATCC BAA-245 / DSM 16553 / LMG 16656 / NCTC 13227 / J2315 / CF5610)	4:Protein predicted	Putative exported protein	0.9805
25.1885	25.5815	25.6781	26.049	26.0659	25.3692	25.4968	24.8705	Two-component regulatory system, response regulator protein KdpE	kdpE BCAL2379	BCAL2379	DNA binding [GO:0003677];phosphorelay signal transduction system [GO:0000160];regulation of transcription, DNA-templated [GO:0006355];transcription, DNA-templated [GO:0006351]";"intracellular [GO:0005622]			0.999	4	9	9	11	0.23146	0.545278	0.173677	0.13333	tr|B4E5Q7|B4E5Q7_BURCJ	B4E5Q7	B4E5Q7_BURCJ	kdpE	232	Burkholderia cenocepacia (strain ATCC BAA-245 / DSM 16553 / LMG 16656 / NCTC 13227 / J2315 / CF5610)	4:Protein predicted	Two-component regulatory system, response regulator protein KdpE	1
25.8078	24.293	26.2969	26.4402	24.4916	24.947	24.3004	24.3604	Two-component regulatory system, sensor kinase protein (EC 2.7.3.-)	kdpD BCAL2380	BCAL2380	intracellular [GO:0005622];phosphorelay sensor kinase activity [GO:0000155];integral component of membrane [GO:0016021]			0.999	6	7	7	7	1.22074	0.0541008	1.18462	0.783213	tr|B4E5Q8|B4E5Q8_BURCJ	B4E5Q8	B4E5Q8_BURCJ	kdpD	947	Burkholderia cenocepacia (strain ATCC BAA-245 / DSM 16553 / LMG 16656 / NCTC 13227 / J2315 / CF5610)	4:Protein predicted	Two-component regulatory system, sensor kinase protein	1
29.0393	29.0138	29.1459	29.5316	29.5732	29.7844	29.3275	29.5287	Quinone oxidoreductase (EC 1.6.5.5)	qor BCAL2384	BCAL2384	zinc ion binding [GO:0008270];NADPH:quinone reductase activity [GO:0003960]			0.999	12	187	187	187	1.29581	0.266843	-0.370801	-0.321851	tr|B4E5R2|B4E5R2_BURCJ	B4E5R2	B4E5R2_BURCJ	qor	324	Burkholderia cenocepacia (strain ATCC BAA-245 / DSM 16553 / LMG 16656 / NCTC 13227 / J2315 / CF5610)	4:Protein predicted	Quinone oxidoreductase	1
27.0648	27.0151	26.859	26.8909	27.0599	27.5837	26.9454	27.4138	Putative dehydrogenase	BCAL2386	BCAL2386				0.999	6	54	54	54	0.954169	0.338844	-0.293254	-0.253446	tr|B4E5R4|B4E5R4_BURCJ	B4E5R4	B4E5R4_BURCJ	BCAL2386	259	Burkholderia cenocepacia (strain ATCC BAA-245 / DSM 16553 / LMG 16656 / NCTC 13227 / J2315 / CF5610)	4:Protein predicted	Putative dehydrogenase	1
29.7919	29.8125	29.8104	29.8979	29.6386	29.7391	29.7309	29.9556	Phosphoribosylamine--glycine ligase (EC 6.3.4.13) (GARS) (Glycinamide ribonucleotide synthetase) (Phosphoribosylglycinamide synthetase)	purD BCAL2389	BCAL2389	'de novo' IMP biosynthetic process [GO:0006189];metal ion binding [GO:0046872];phosphoribosylamine-glycine ligase activity [GO:0004637];purine nucleobase biosynthetic process [GO:0009113];ATP binding [GO:0005524]			0.999	23	374	374	374	0.380643	0.779706	0.0621672	0.0580343	tr|B4E5R7|B4E5R7_BURCJ	B4E5R7	B4E5R7_BURCJ	purD	426	Burkholderia cenocepacia (strain ATCC BAA-245 / DSM 16553 / LMG 16656 / NCTC 13227 / J2315 / CF5610)	3:Protein inferred from homology	Phosphoribosylamine--glycine ligase	1
30.455	30.6795	30.4945	30.3548	30.2764	30.3214	30.295	30.1903	Ribosomal silencing factor RsfS	rsfS BCAL2392	BCAL2392	mature ribosome assembly [GO:0042256];negative regulation of ribosome biogenesis [GO:0090071];negative regulation of translation [GO:0017148];cytoplasm [GO:0005737]			0.999	8	210	210	210	1.65349	0.394889	0.225151	0.209723	tr|B4E5S0|B4E5S0_BURCJ	B4E5S0	B4E5S0_BURCJ	rsfS	147	Burkholderia cenocepacia (strain ATCC BAA-245 / DSM 16553 / LMG 16656 / NCTC 13227 / J2315 / CF5610)	3:Protein inferred from homology	Ribosomal silencing factor RsfS	1
26.6559	27.1644	26.4203	26.6588	27.7137	27.6039	26.4517	26.311	Maf-like protein BCAL2394	BCAL2394	BCAL2394	nucleoside-triphosphate diphosphatase activity [GO:0047429];cytoplasm [GO:0005737]			0.999	4	59	59	59	0.309129	0.394048	-0.295248	-0.210534	tr|B4E5S2|B4E5S2_BURCJ	B4E5S2	B4E5S2_BURCJ	BCAL2394	215	Burkholderia cenocepacia (strain ATCC BAA-245 / DSM 16553 / LMG 16656 / NCTC 13227 / J2315 / CF5610)	1:Experimental evidence at protein level	Maf-like protein BCAL2394	1
27.4328	27.324	27.2873	27.6364	27.3387	27.1742	27.594	27.4661	Ribonuclease G (EC 3.1.4.-)	cafA BCAL2395	BCAL2395	RNA binding [GO:0003723];RNA processing [GO:0006396];ribonuclease activity [GO:0004540]			0.999	10	110	110	110	0.081431	0.90688	0.0268779	0.0240161	tr|B4E5S3|B4E5S3_BURCJ	B4E5S3	B4E5S3_BURCJ	cafA	489	Burkholderia cenocepacia (strain ATCC BAA-245 / DSM 16553 / LMG 16656 / NCTC 13227 / J2315 / CF5610)	4:Protein predicted	Ribonuclease G	1
30.6722	30.6655	30.5966	29.9281	30.0595	30.1538	29.9531	30.0443	Uncharacterized protein	BCAL2396	BCAL2396				0.999	7	148	148	148	1.17624	0.243652	0.412934	0.348581	tr|B4E5S4|B4E5S4_BURCJ	B4E5S4	B4E5S4_BURCJ	BCAL2396	111	Burkholderia cenocepacia (strain ATCC BAA-245 / DSM 16553 / LMG 16656 / NCTC 13227 / J2315 / CF5610)	4:Protein predicted	Uncharacterized protein	1
27.7428	28.3761	27.9421	28.1409	27.9039	27.6999	28.0442	28.0261	Thiamine-monophosphate kinase (TMP kinase) (Thiamine-phosphate kinase) (EC 2.7.4.16)	thiL BCAL3396	BCAL3396	magnesium ion binding [GO:0000287];thiamine biosynthetic process [GO:0009228];thiamine diphosphate biosynthetic process [GO:0009229];thiamine-phosphate kinase activity [GO:0009030];ATP binding [GO:0005524]			0.999	5	54	54	54	0.363462	0.595998	0.13195	0.114039	tr|B4E5S6|B4E5S6_BURCJ	B4E5S6	B4E5S6_BURCJ	thiL	332	Burkholderia cenocepacia (strain ATCC BAA-245 / DSM 16553 / LMG 16656 / NCTC 13227 / J2315 / CF5610)	3:Protein inferred from homology	Thiamine-monophosphate kinase	1
26.469	26.3466	26.4738	26.808	26.9593	26.97	27.0841	26.7771	Putative competence-damaged related protein	BCAL3398	BCAL3398				0.999	7	77	77	77	1.94388	0.221345	-0.4233	-0.378753	tr|B4E5S8|B4E5S8_BURCJ	B4E5S8	B4E5S8_BURCJ	BCAL3398	166	Burkholderia cenocepacia (strain ATCC BAA-245 / DSM 16553 / LMG 16656 / NCTC 13227 / J2315 / CF5610)	4:Protein predicted	Putative competence-damaged related protein	1
25.0243	24.8728	25.043	24.9656	24.061	24.6314	24.8753	25.066	Putative exported protein	BCAL3399	BCAL3399				0.999	5	6	6	6	-4.34294e-08	1	0	0	tr|B4E5S9|B4E5S9_BURCJ	B4E5S9	B4E5S9_BURCJ	BCAL3399	352	Burkholderia cenocepacia (strain ATCC BAA-245 / DSM 16553 / LMG 16656 / NCTC 13227 / J2315 / CF5610)	4:Protein predicted	Putative exported protein	1
29.3397	30.3487	30.0446	29.6562	30.2195	30.1164	29.994	29.8844	Orotidine 5'-phosphate decarboxylase (EC 4.1.1.23) (OMP decarboxylase) (OMPDCase) (OMPdecase)	pyrF BCAL3400	BCAL3400	'de novo' pyrimidine nucleobase biosynthetic process [GO:0006207];'de novo' UMP biosynthetic process [GO:0044205];orotidine-5'-phosphate decarboxylase activity [GO:0004590]			0.999	19	361	361	361	0.388298	0.467313	-0.206245	-0.167353	tr|B4E5T0|B4E5T0_BURCJ	B4E5T0	B4E5T0_BURCJ	pyrF	275	Burkholderia cenocepacia (strain ATCC BAA-245 / DSM 16553 / LMG 16656 / NCTC 13227 / J2315 / CF5610)	3:Protein inferred from homology	Orotidine 5'-phosphate decarboxylase	1
25.1184	24.8336	24.8484	24.8884	24.9368	25.0017	24.6998	24.5522	Putative epimerase	BCAL3401	BCAL3401	carbohydrate metabolic process [GO:0005975];isomerase activity [GO:0016853];carbohydrate binding [GO:0030246]			0.999	1	1	1	1	-4.34294e-08	1	0	0	tr|B4E5T1|B4E5T1_BURCJ	B4E5T1	B4E5T1_BURCJ	BCAL3401	319	Burkholderia cenocepacia (strain ATCC BAA-245 / DSM 16553 / LMG 16656 / NCTC 13227 / J2315 / CF5610)	4:Protein predicted	Putative epimerase	0.9732
25.0035	24.9394	25.579	26.3764	25.3535	23.7977	25.0661	25.3747	Putative dehydrogenase	BCAL3402	BCAL3402	oxidoreductase activity [GO:0016491]			0.999	1	3	3	3	-4.34294e-08	1	0	0	tr|B4E5T2|B4E5T2_BURCJ	B4E5T2	B4E5T2_BURCJ	BCAL3402	268	Burkholderia cenocepacia (strain ATCC BAA-245 / DSM 16553 / LMG 16656 / NCTC 13227 / J2315 / CF5610)	4:Protein predicted	Putative dehydrogenase	0.9734
24.3798	24.6476	24.7136	24.9323	26.8923	27.0037	27.0942	25.7285	L-arabinose-binding periplasmic protein (ABP)	BCAL3405	BCAL3405	L-arabinose transport [GO:0042882];periplasmic space [GO:0042597]	+	empty_ogcB	0.999	7	31	31	31	2.9876	0.00382418	-2.01136	-1.5017	tr|B4E5T5|B4E5T5_BURCJ	B4E5T5	B4E5T5_BURCJ	BCAL3405	331	Burkholderia cenocepacia (strain ATCC BAA-245 / DSM 16553 / LMG 16656 / NCTC 13227 / J2315 / CF5610)	3:Protein inferred from homology	L-arabinose-binding periplasmic protein	1
24.059	24.493	26.8416	24.261	24.8033	24.4555	25.7857	25.6209	IclR family regulatory protein	BCAL3409	BCAL3409	regulation of transcription, DNA-templated [GO:0006355];transcription, DNA-templated [GO:0006351]";"DNA binding [GO:0003677]			0.999	5	6	6	6	-4.34294e-08	1	0	0	tr|B4E5T9|B4E5T9_BURCJ	B4E5T9	B4E5T9_BURCJ	BCAL3409	299	Burkholderia cenocepacia (strain ATCC BAA-245 / DSM 16553 / LMG 16656 / NCTC 13227 / J2315 / CF5610)	4:Protein predicted	IclR family regulatory protein	0.9999
29.3901	29.1558	29.2855	29.0154	29.1865	28.8801	28.9957	28.9654	Shikimate dehydrogenase (NADP(+)) (SDH) (EC 1.1.1.25)	aroE BCAL3413	BCAL3413	aromatic amino acid family biosynthetic process [GO:0009073];chorismate biosynthetic process [GO:0009423];shikimate 3-dehydrogenase (NADP+) activity [GO:0004764];shikimate metabolic process [GO:0019632];NADP binding [GO:0050661]			0.999	10	128	128	128	1.01863	0.432266	0.204787	0.18554	tr|B4E5U3|B4E5U3_BURCJ	B4E5U3	B4E5U3_BURCJ	aroE	288	Burkholderia cenocepacia (strain ATCC BAA-245 / DSM 16553 / LMG 16656 / NCTC 13227 / J2315 / CF5610)	3:Protein inferred from homology	Shikimate dehydrogenase (NADP(+))	1
28.0068	28.2821	27.637	27.5296	27.6711	27.2531	27.2454	27.7398	Putative exoribonuclease II	BCAL3414	BCAL3414				0.999	13	129	129	129	0.898884	0.271175	0.386569	0.317442	tr|B4E5U4|B4E5U4_BURCJ	B4E5U4	B4E5U4_BURCJ	BCAL3414	694	Burkholderia cenocepacia (strain ATCC BAA-245 / DSM 16553 / LMG 16656 / NCTC 13227 / J2315 / CF5610)	4:Protein predicted	Putative exoribonuclease II	1
30.7924	30.6782	30.5376	30.6044	31.131	31.1333	30.6606	30.9553	Uncharacterized protein	BCAL3415	BCAL3415				0.999	6	86	86	86	1.36575	0.304806	-0.316903	-0.281959	tr|B4E5U5|B4E5U5_BURCJ	B4E5U5	B4E5U5_BURCJ	BCAL3415	189	Burkholderia cenocepacia (strain ATCC BAA-245 / DSM 16553 / LMG 16656 / NCTC 13227 / J2315 / CF5610)	4:Protein predicted	Uncharacterized protein	1
28.6266	28.7356	28.4706	28.899	28.6457	28.7828	28.6858	28.7762	UDP-N-acetylmuramate--L-alanyl-gamma-D-glutamyl-meso-2,6-diaminoheptandioate ligase (EC 6.3.2.45) (Murein peptide ligase) (UDP-N-acetylmuramate:L-alanyl-gamma-D-glutamyl-meso-diaminopimelate ligase)	mpl BCAL3416	BCAL3416	ATP binding [GO:0005524];cell cycle [GO:0007049];cell division [GO:0051301];cell wall organization [GO:0071555];peptidoglycan biosynthetic process [GO:0009252];peptidoglycan turnover [GO:0009254];regulation of cell shape [GO:0008360];acid-amino acid ligase activity [GO:0016881]			0.999	13	204	204	204	0.158061	0.858942	-0.0396738	-0.0361859	tr|B4E5U6|B4E5U6_BURCJ	B4E5U6	B4E5U6_BURCJ	mpl	461	Burkholderia cenocepacia (strain ATCC BAA-245 / DSM 16553 / LMG 16656 / NCTC 13227 / J2315 / CF5610)	3:Protein inferred from homology	UDP-N-acetylmuramate--L-alanyl-gamma-D-glutamyl-meso-2,6-diaminoheptandioate ligase	1
25.8872	26.1774	26.3865	25.6815	26.0922	25.9234	26.1159	26.4599	Uncharacterized protein	BCAL3417	BCAL3417				0.999	4	44	44	44	0.242436	0.651088	-0.114675	-0.0962016	tr|B4E5U7|B4E5U7_BURCJ	B4E5U7	B4E5U7_BURCJ	BCAL3417	214	Burkholderia cenocepacia (strain ATCC BAA-245 / DSM 16553 / LMG 16656 / NCTC 13227 / J2315 / CF5610)	4:Protein predicted	Uncharacterized protein	1
25.8406	26.1366	26.6732	26.6469	26.8981	27.116	24.7177	27.4438	Putative thioredoxin protein	BCAL3418	BCAL3418	cell redox homeostasis [GO:0045454];oxidoreductase activity [GO:0016491];cell [GO:0005623]			0.999	5	31	31	31	0.126359	0.546497	-0.21957	-0.132957	tr|B4E5U8|B4E5U8_BURCJ	B4E5U8	B4E5U8_BURCJ	BCAL3418	183	Burkholderia cenocepacia (strain ATCC BAA-245 / DSM 16553 / LMG 16656 / NCTC 13227 / J2315 / CF5610)	4:Protein predicted	Putative thioredoxin protein	1
30.3568	29.6411	29.6727	29.7075	30.4059	30.2049	29.8962	29.5051	3-dehydroquinate dehydratase (3-dehydroquinase) (EC 4.2.1.10) (Type II DHQase)	aroQ BCAL3419	BCAL3419	aromatic amino acid family biosynthetic process [GO:0009073];chorismate biosynthetic process [GO:0009423];3-dehydroquinate dehydratase activity [GO:0003855]			0.999	11	164	164	164	0.247856	0.56614	-0.158544	-0.125777	tr|B4E5U9|B4E5U9_BURCJ	B4E5U9	B4E5U9_BURCJ	aroQ	150	Burkholderia cenocepacia (strain ATCC BAA-245 / DSM 16553 / LMG 16656 / NCTC 13227 / J2315 / CF5610)	3:Protein inferred from homology	3-dehydroquinate dehydratase	1
28.7754	28.504	28.1097	27.2506	28.2498	29.1288	28.1233	27.8329	Biotin carboxyl carrier protein of acetyl-CoA carboxylase	accB BCAL3420	BCAL3420	acetyl-CoA carboxylase activity [GO:0003989];fatty acid biosynthetic process [GO:0006633];acetyl-CoA carboxylase complex [GO:0009317]			0.999	4	57	57	57	0.153184	0.577261	-0.173774	-0.121175	tr|B4E5V0|B4E5V0_BURCJ	B4E5V0	B4E5V0_BURCJ	accB	163	Burkholderia cenocepacia (strain ATCC BAA-245 / DSM 16553 / LMG 16656 / NCTC 13227 / J2315 / CF5610)	4:Protein predicted	Biotin carboxyl carrier protein of acetyl-CoA carboxylase	1
31.1179	31.0466	30.8971	30.8737	30.855	30.8307	31.0478	30.8019	Biotin carboxylase (EC 6.3.4.14)	accC BCAL3421	BCAL3421	biotin carboxylase activity [GO:0004075];metal ion binding [GO:0046872];ATP binding [GO:0005524]			0.999	17	367	367	367	0.579029	0.661042	0.0999646	0.0924691	tr|B4E5V1|B4E5V1_BURCJ	B4E5V1	B4E5V1_BURCJ	accC	455	Burkholderia cenocepacia (strain ATCC BAA-245 / DSM 16553 / LMG 16656 / NCTC 13227 / J2315 / CF5610)	4:Protein predicted	Biotin carboxylase	1
28.8642	29.188	29.5847	29.0051	29.6777	29.3261	29.4372	29.6912	Putative membrane protein	BCAL3423	BCAL3423	integral component of membrane [GO:0016021]			0.999	17	197	197	197	1.07323	0.273647	-0.372544	-0.315603	tr|B4E5V3|B4E5V3_BURCJ	B4E5V3	B4E5V3_BURCJ	BCAL3423	465	Burkholderia cenocepacia (strain ATCC BAA-245 / DSM 16553 / LMG 16656 / NCTC 13227 / J2315 / CF5610)	4:Protein predicted	Putative membrane protein	1
32.4091	32.7243	32.1603	32.5376	32.6315	32.7675	32.3986	32.5699	Probable thiol peroxidase (EC 1.11.1.-)	tpx BCAL3424	BCAL3424	cell redox homeostasis [GO:0045454];thioredoxin peroxidase activity [GO:0008379];cell [GO:0005623]			0.999	19	626	626	626	0.421969	0.586778	-0.134048	-0.117483	tr|B4E5V4|B4E5V4_BURCJ	B4E5V4	B4E5V4_BURCJ	tpx	167	Burkholderia cenocepacia (strain ATCC BAA-245 / DSM 16553 / LMG 16656 / NCTC 13227 / J2315 / CF5610)	1:Experimental evidence at protein level	Probable thiol peroxidase	1
30.4699	30.62	30.3861	30.602	30.7434	30.8654	30.5979	30.4363	Putative sugar kinase	BCAL3425	BCAL3425	kinase activity [GO:0016301]			0.999	22	395	395	395	0.621291	0.559923	-0.141238	-0.127461	tr|B4E5V5|B4E5V5_BURCJ	B4E5V5	B4E5V5_BURCJ	BCAL3425	312	Burkholderia cenocepacia (strain ATCC BAA-245 / DSM 16553 / LMG 16656 / NCTC 13227 / J2315 / CF5610)	4:Protein predicted	Putative sugar kinase	1
30.1559	30.218	30.4036	30.1941	30.1288	30.7744	30.1678	29.9491	Putative lipoprotein	BCAL3426	BCAL3426	outer membrane [GO:0019867]			0.999	4	107	107	107	0.0219708	0.959828	-0.0121131	-0.0101979	tr|B4E5V6|B4E5V6_BURCJ	B4E5V6	B4E5V6_BURCJ	BCAL3426	157	Burkholderia cenocepacia (strain ATCC BAA-245 / DSM 16553 / LMG 16656 / NCTC 13227 / J2315 / CF5610)	4:Protein predicted	Putative lipoprotein	1
30.4927	31.4544	31.7524	30.8817	31.9943	32.1381	31.6299	31.5949	Histone H1-like protein	hctB BCAL3427	BCAL3427	chromosome condensation [GO:0030261];DNA binding [GO:0003677];nucleosome assembly [GO:0006334];nucleosome [GO:0000786]			0.999	3	80	80	80	1.16414	0.136654	-0.694003	-0.52852	tr|B4E5V7|B4E5V7_BURCJ	B4E5V7	B4E5V7_BURCJ	hctB	216	Burkholderia cenocepacia (strain ATCC BAA-245 / DSM 16553 / LMG 16656 / NCTC 13227 / J2315 / CF5610)	4:Protein predicted	Histone H1-like protein	1
30.4336	30.6337	30.2023	30.1842	30.0846	30.1294	29.9084	29.7567	Ribonucleoside-diphosphate reductase subunit beta (EC 1.17.4.1)	nrdB BCAL3428	BCAL3428	deoxyribonucleotide biosynthetic process [GO:0009263];DNA replication [GO:0006260]";metal ion binding [GO:0046872];ribonucleoside-diphosphate reductase activity, thioredoxin disulfide as acceptor [GO:0004748];"integral component of membrane [GO:0016021]			0.999	21	570	570	570	1.55323	0.245419	0.39368	0.34637	tr|B4E5V8|B4E5V8_BURCJ	B4E5V8	B4E5V8_BURCJ	nrdB	403	Burkholderia cenocepacia (strain ATCC BAA-245 / DSM 16553 / LMG 16656 / NCTC 13227 / J2315 / CF5610)	3:Protein inferred from homology	Ribonucleoside-diphosphate reductase subunit beta	1
31.8688	31.8171	31.5144	31.5361	31.2065	31.1212	31.0516	31.0388	Ribonucleoside-diphosphate reductase (EC 1.17.4.1)	BCAL3429	BCAL3429	DNA replication [GO:0006260]";ribonucleoside-diphosphate reductase activity, thioredoxin disulfide as acceptor [GO:0004748];"ATP binding [GO:0005524]			0.999	84	2486	2486	2486	2.93427	0.1376	0.579553	0.526808	tr|B4E5V9|B4E5V9_BURCJ	B4E5V9	B4E5V9_BURCJ	BCAL3429	1003	Burkholderia cenocepacia (strain ATCC BAA-245 / DSM 16553 / LMG 16656 / NCTC 13227 / J2315 / CF5610)	3:Protein inferred from homology	Ribonucleoside-diphosphate reductase	1
26.9169	26.5982	27.2671	27.1089	27.3226	26.9171	26.7864	26.9561	N-acetylmuramyl-L-alanine amidase	ampD BCAL3430	BCAL3430	peptidoglycan catabolic process [GO:0009253];N-acetylmuramoyl-L-alanine amidase activity [GO:0008745]			0.999	7	50	50	50	0.0430134	0.927266	-0.0227542	-0.0192154	tr|B4E5W0|B4E5W0_BURCJ	B4E5W0	B4E5W0_BURCJ	ampD	196	Burkholderia cenocepacia (strain ATCC BAA-245 / DSM 16553 / LMG 16656 / NCTC 13227 / J2315 / CF5610)	4:Protein predicted	N-acetylmuramyl-L-alanine amidase	1
24.721	24.3057	24.9252	24.2966	25.4152	24.2239	24.9601	25.5419	Putative exported protein	BCAL3431	BCAL3431				0.999	1	6	6	6	-4.34294e-08	1	0	0	tr|B4E5W1|B4E5W1_BURCJ	B4E5W1	B4E5W1_BURCJ	BCAL3431	104	Burkholderia cenocepacia (strain ATCC BAA-245 / DSM 16553 / LMG 16656 / NCTC 13227 / J2315 / CF5610)	4:Protein predicted	Putative exported protein	0.9732
28.9326	28.7414	28.8275	29.2167	28.6637	28.8445	28.7142	29.1397	Signal recognition particle protein (Fifty-four homolog)	ffh BCAL3433	BCAL3433	7S RNA binding [GO:0008312];GTP binding [GO:0005525];GTPase activity [GO:0003924];SRP-dependent cotranslational protein targeting to membrane [GO:0006614];signal recognition particle [GO:0048500]			0.999	16	227	227	227	0.24322	0.709154	0.0889931	0.0774788	tr|B4E5W3|B4E5W3_BURCJ	B4E5W3	B4E5W3_BURCJ	ffh	455	Burkholderia cenocepacia (strain ATCC BAA-245 / DSM 16553 / LMG 16656 / NCTC 13227 / J2315 / CF5610)	3:Protein inferred from homology	Signal recognition particle protein	1
30.3094	29.9311	29.9914	29.5763	29.2411	29.4316	29.4115	28.9609	Putative hypoxanthine phosphoribosyltransferase	BCAL3434	BCAL3434	nucleoside metabolic process [GO:0009116]";"transferase activity, transferring glycosyl groups [GO:0016757]			0.999	11	247	247	247	2.00798	0.110043	0.690782	0.58267	tr|B4E5W4|B4E5W4_BURCJ	B4E5W4	B4E5W4_BURCJ	BCAL3434	192	Burkholderia cenocepacia (strain ATCC BAA-245 / DSM 16553 / LMG 16656 / NCTC 13227 / J2315 / CF5610)	4:Protein predicted	Putative hypoxanthine phosphoribosyltransferase	1
28.4843	28.4882	28.4707	28.6628	28.5321	28.7685	28.6058	28.8755	Putative lipoprotein	BCAL3438	BCAL3438				0.999	13	180	180	180	0.959179	0.493723	-0.168957	-0.154993	tr|B4E5W8|B4E5W8_BURCJ	B4E5W8	B4E5W8_BURCJ	BCAL3438	185	Burkholderia cenocepacia (strain ATCC BAA-245 / DSM 16553 / LMG 16656 / NCTC 13227 / J2315 / CF5610)	4:Protein predicted	Putative lipoprotein	1
29.4896	29.7306	29.448	29.7666	30.0394	30.0242	29.24	29.7582	Octaprenyl-diphosphate synthase (EC 2.5.1.-)	ispB BCAL3443	BCAL3443	isoprenoid biosynthetic process [GO:0008299];transferase activity [GO:0016740]			0.999	15	171	171	171	0.327156	0.553093	-0.156752	-0.130224	tr|B4E5X3|B4E5X3_BURCJ	B4E5X3	B4E5X3_BURCJ	ispB	331	Burkholderia cenocepacia (strain ATCC BAA-245 / DSM 16553 / LMG 16656 / NCTC 13227 / J2315 / CF5610)	3:Protein inferred from homology	Octaprenyl-diphosphate synthase	1
24.7806	26.5619	25.5374	24.9756	25.3471	24.1016	25.4986	24.8812	Putative membrane protein	BCAL3444	BCAL3444	flavin adenine dinucleotide binding [GO:0050660];oxidoreductase activity, acting on CH-OH group of donors [GO:0016614]";"integral component of membrane [GO:0016021]			0.999	7	19	19	19	-4.34294e-08	1	0	0	tr|B4E5X4|B4E5X4_BURCJ	B4E5X4	B4E5X4_BURCJ	BCAL3444	430	Burkholderia cenocepacia (strain ATCC BAA-245 / DSM 16553 / LMG 16656 / NCTC 13227 / J2315 / CF5610)	4:Protein predicted	Putative membrane protein	1
24.178	25.0255	25.4092	25.0532	24.1897	24.9233	26.1272	25.1588	Type 4 prepilin-like proteins leader peptide-processing enzyme (EC 2.1.1.-) (EC 3.4.23.43)	gspO BCAL3447	BCAL3447	aspartic-type endopeptidase activity [GO:0004190];methyltransferase activity [GO:0008168];plasma membrane [GO:0005886];integral component of membrane [GO:0016021]			0.9986	1	4	4	4	-4.34294e-08	1	0	0	tr|B4E5X7|B4E5X7_BURCJ	B4E5X7	B4E5X7_BURCJ	gspO	303	Burkholderia cenocepacia (strain ATCC BAA-245 / DSM 16553 / LMG 16656 / NCTC 13227 / J2315 / CF5610)	3:Protein inferred from homology	Type 4 prepilin-like proteins leader peptide-processing enzyme	0.9629
28.057	27.6635	27.5758	28.2898	24.6157	27.6524	28.3172	28.1346	Dephospho-CoA kinase (EC 2.7.1.24) (Dephosphocoenzyme A kinase)	coaE BCAL3448	BCAL3448	ATP binding [GO:0005524];coenzyme A biosynthetic process [GO:0015937];dephospho-CoA kinase activity [GO:0004140];cytoplasm [GO:0005737]			0.999	6	31	31	31	0.348998	0.21999	0.716541	0.38068	tr|B4E5X8|B4E5X8_BURCJ	B4E5X8	B4E5X8_BURCJ	coaE	202	Burkholderia cenocepacia (strain ATCC BAA-245 / DSM 16553 / LMG 16656 / NCTC 13227 / J2315 / CF5610)	3:Protein inferred from homology	Dephospho-CoA kinase	1
29.021	28.6468	28.6291	28.7219	28.8313	28.5424	28.521	28.8525	NUDIX hydrolase	BCAL3450	BCAL3450	hydrolase activity [GO:0016787]			0.999	9	102	102	102	0.211573	0.771395	0.0678983	0.060203	tr|B4E5Y0|B4E5Y0_BURCJ	B4E5Y0	B4E5Y0_BURCJ	BCAL3450	147	Burkholderia cenocepacia (strain ATCC BAA-245 / DSM 16553 / LMG 16656 / NCTC 13227 / J2315 / CF5610)	3:Protein inferred from homology	NUDIX hydrolase	1
30.3293	30.3078	30.1616	30.0214	29.7992	29.7267	29.8402	29.6587	Uncharacterized protein	BCAL3451	BCAL3451				0.999	17	361	361	361	2.80587	0.200554	0.448821	0.414764	tr|B4E5Y1|B4E5Y1_BURCJ	B4E5Y1	B4E5Y1_BURCJ	BCAL3451	289	Burkholderia cenocepacia (strain ATCC BAA-245 / DSM 16553 / LMG 16656 / NCTC 13227 / J2315 / CF5610)	4:Protein predicted	Uncharacterized protein	1
29.6763	29.7494	29.6829	29.7978	29.8971	30.2212	29.878	30.1638	Amino-acid acetyltransferase (EC 2.3.1.1) (N-acetylglutamate synthase) (AGSase)];Arginine biosynthesis bifunctional protein ArgJ beta chain] [Includes: Glutamate N-acetyltransferase (EC 2.3.1.35) (Ornithine acetyltransferase) (OATase) (Ornithine transacetylase);Arginine biosynthesis bifunctional protein ArgJ [Cleaved into: Arginine biosynthesis bifunctional protein ArgJ alpha chain	argJ BCAL3452	BCAL3452	acetyl-CoA:L-glutamate N-acetyltransferase activity [GO:0004042];arginine biosynthetic process [GO:0006526];glutamate N-acetyltransferase activity [GO:0004358];cytoplasm [GO:0005737]			0.999	17	263	263	263	1.81358	0.300217	-0.31341	-0.28662	tr|B4E5Y2|B4E5Y2_BURCJ	B4E5Y2	B4E5Y2_BURCJ	argJ	413	Burkholderia cenocepacia (strain ATCC BAA-245 / DSM 16553 / LMG 16656 / NCTC 13227 / J2315 / CF5610)	3:Protein inferred from homology	Arginine biosynthesis bifunctional protein ArgJ	1
24.92	24.8988	26.0299	25.4447	24.6329	24.5826	24.8382	25.5926	Uncharacterized protein	BCAL3454	BCAL3454				0.999	2	5	5	5	-4.34294e-08	1	0	0	tr|B4E5Y4|B4E5Y4_BURCJ	B4E5Y4	B4E5Y4_BURCJ	BCAL3454	158	Burkholderia cenocepacia (strain ATCC BAA-245 / DSM 16553 / LMG 16656 / NCTC 13227 / J2315 / CF5610)	4:Protein predicted	Uncharacterized protein	1
30.6499	30.8257	30.7273	30.6274	31.467	31.667	30.8316	30.8293	Putative thioredoxin reductase	BCAL3456	BCAL3456	cell redox homeostasis [GO:0045454];oxidoreductase activity [GO:0016491];cell [GO:0005623]			0.999	5	147	147	147	1.16711	0.20603	-0.491136	-0.402212	tr|B4E5Y6|B4E5Y6_BURCJ	B4E5Y6	B4E5Y6_BURCJ	BCAL3456	168	Burkholderia cenocepacia (strain ATCC BAA-245 / DSM 16553 / LMG 16656 / NCTC 13227 / J2315 / CF5610)	1:Experimental evidence at protein level	Putative thioredoxin reductase	1
31.3542	31.5089	31.4289	31.5617	30.7453	30.8248	30.6394	31.1563	Cell division protein FtsZ	ftsZ BCAL3457	BCAL3457	cell septum assembly [GO:0090529];cytoplasm [GO:0005737];FtsZ-dependent cytokinesis [GO:0043093];GTP binding [GO:0005525];GTPase activity [GO:0003924];protein polymerization [GO:0051258];cell division site [GO:0032153]			0.999	20	739	739	739	2.67917	0.121674	0.62199	0.555088	tr|B4E5Y7|B4E5Y7_BURCJ	B4E5Y7	B4E5Y7_BURCJ	ftsZ	398	Burkholderia cenocepacia (strain ATCC BAA-245 / DSM 16553 / LMG 16656 / NCTC 13227 / J2315 / CF5610)	3:Protein inferred from homology	Cell division protein FtsZ	1
29.9577	30.1549	29.7319	29.8494	29.7932	29.9828	29.504	29.5959	Delta-aminolevulinic acid dehydratase (EC 4.2.1.24)	hemB BCAL0264	BCAL0264	porphobilinogen synthase activity [GO:0004655];porphyrin-containing compound biosynthetic process [GO:0006779];metal ion binding [GO:0046872]			0.999	24	565	565	565	0.714721	0.442955	0.204515	0.179484	tr|B4E5Y8|B4E5Y8_BURCJ	B4E5Y8	B4E5Y8_BURCJ	hemB	332	Burkholderia cenocepacia (strain ATCC BAA-245 / DSM 16553 / LMG 16656 / NCTC 13227 / J2315 / CF5610)	3:Protein inferred from homology	Delta-aminolevulinic acid dehydratase	1
28.5843	28.5212	28.8592	29.0426	28.3358	28.3862	28.6449	28.3019	Putative cytochrome c4	BCAL0266	BCAL0266	electron carrier activity [GO:0009055];heme binding [GO:0020037];iron ion binding [GO:0005506];periplasmic space [GO:0042597]			0.999	6	115	115	115	1.22454	0.295746	0.334602	0.292392	tr|B4E5Z0|B4E5Z0_BURCJ	B4E5Z0	B4E5Z0_BURCJ	BCAL0266	217	Burkholderia cenocepacia (strain ATCC BAA-245 / DSM 16553 / LMG 16656 / NCTC 13227 / J2315 / CF5610)	4:Protein predicted	Putative cytochrome c4	1
27.6573	27.8618	28.1029	27.5783	26.7598	26.2669	24.6289	26.3697	Putative cytochrome c biogenesis protein	BCAL0267	BCAL0267	integral component of membrane [GO:0016021]	+	empty_ogcB	0.999	10	30	30	30	1.99297	0.0100361	1.79375	1.20741	tr|B4E5Z1|B4E5Z1_BURCJ	B4E5Z1	B4E5Z1_BURCJ	BCAL0267	737	Burkholderia cenocepacia (strain ATCC BAA-245 / DSM 16553 / LMG 16656 / NCTC 13227 / J2315 / CF5610)	4:Protein predicted	Putative cytochrome c biogenesis protein	1
24.9299	25.3954	25.1344	24.8466	24.934	25.8162	24.6927	25.2044	Putative cytochrome c biogenesis protein	BCAL0268	BCAL0268	cytochrome complex assembly [GO:0017004];heme binding [GO:0020037];integral component of membrane [GO:0016021]			0.999	1	1	1	1	-4.34294e-08	1	0	0	tr|B4E5Z2|B4E5Z2_BURCJ	B4E5Z2	B4E5Z2_BURCJ	BCAL0268	396	Burkholderia cenocepacia (strain ATCC BAA-245 / DSM 16553 / LMG 16656 / NCTC 13227 / J2315 / CF5610)	4:Protein predicted	Putative cytochrome c biogenesis protein	0.9732
27.7652	27.6664	27.2852	27.8828	27.5441	27.4257	25.1845	27.4307	Protein-methionine-sulfoxide reductase catalytic subunit MsrP (EC 1.8.5.-)	msrP BCAL0269	BCAL0269	metal ion binding [GO:0046872];molybdopterin cofactor binding [GO:0043546];nitrate assimilation [GO:0042128];oxidoreductase activity, acting on a sulfur group of donors, quinone or similar compound as acceptor [GO:0016672];periplasmic space [GO:0042597];protein repair [GO:0030091]";"integral component of membrane [GO:0016021]			0.999	5	55	55	55	0.609789	0.160312	0.753668	0.475288	tr|B4E5Z3|B4E5Z3_BURCJ	B4E5Z3	B4E5Z3_BURCJ	msrP	331	Burkholderia cenocepacia (strain ATCC BAA-245 / DSM 16553 / LMG 16656 / NCTC 13227 / J2315 / CF5610)	3:Protein inferred from homology	Protein-methionine-sulfoxide reductase catalytic subunit MsrP	1
28.7827	28.7128	28.7101	28.6353	28.0546	27.9372	27.7754	27.7861	Penicillin-binding protein 1A (EC 2.4.2.-)	mrcA BCAL0274	BCAL0274	penicillin binding [GO:0008658];transferase activity, transferring glycosyl groups [GO:0016757]";"integral component of membrane [GO:0016021]			0.999	21	173	138	173	4.52896	0.0570075	0.821906	0.765916	tr|B4E5Z7|B4E5Z7_BURCJ	B4E5Z7	B4E5Z7_BURCJ	mrcA	795	Burkholderia cenocepacia (strain ATCC BAA-245 / DSM 16553 / LMG 16656 / NCTC 13227 / J2315 / CF5610)	4:Protein predicted	Penicillin-binding protein 1A	1
28.3664	28.2057	28.1557	28.2765	28.2399	28.2113	28.1128	28.3179	Shikimate kinase (SK) (EC 2.7.1.71)	aroK BCAL0279	BCAL0279	aromatic amino acid family biosynthetic process [GO:0009073];ATP binding [GO:0005524];chorismate biosynthetic process [GO:0009423];magnesium ion binding [GO:0000287];shikimate kinase activity [GO:0004765];cytoplasm [GO:0005737]			0.999	8	134	134	134	0.193284	0.885181	0.0306196	0.0288226	tr|B4E602|B4E602_BURCJ	B4E602	B4E602_BURCJ	aroK	184	Burkholderia cenocepacia (strain ATCC BAA-245 / DSM 16553 / LMG 16656 / NCTC 13227 / J2315 / CF5610)	3:Protein inferred from homology	Shikimate kinase	1
27.9861	27.8077	27.8909	28.0318	28.1407	28.1236	28.3745	28.0842	Deoxyguanosinetriphosphate triphosphohydrolase-like protein	BCAL0281	BCAL0281	triphosphoric monoester hydrolase activity [GO:0016793]			0.999	14	139	139	139	1.64677	0.362743	-0.251606	-0.232424	tr|B4E604|B4E604_BURCJ	B4E604	B4E604_BURCJ	BCAL0281	383	Burkholderia cenocepacia (strain ATCC BAA-245 / DSM 16553 / LMG 16656 / NCTC 13227 / J2315 / CF5610)	3:Protein inferred from homology	Deoxyguanosinetriphosphate triphosphohydrolase-like protein	1
29.0033	28.7834	28.8039	29.1723	29.3505	29.8039	29.2675	29.3124	Putative ABC transporter extracellular solute-binding protein	BCAL0282	BCAL0282	transporter activity [GO:0005215]			0.999	19	204	204	204	1.72221	0.192933	-0.492817	-0.42678	tr|B4E605|B4E605_BURCJ	B4E605	B4E605_BURCJ	BCAL0282	444	Burkholderia cenocepacia (strain ATCC BAA-245 / DSM 16553 / LMG 16656 / NCTC 13227 / J2315 / CF5610)	4:Protein predicted	Putative ABC transporter extracellular solute-binding protein	1
27.9874	28.5118	28.7368	28.2034	28.7696	28.283	28.4327	28.026	sn-glycerol-3-phosphate import ATP-binding protein UgpC (EC 3.6.3.20)	ugpC BCAL0285	BCAL0285	ATP binding [GO:0005524];carbohydrate transport [GO:0008643];glycerol-3-phosphate-transporting ATPase activity [GO:0015430];glycerophosphodiester transmembrane transport [GO:0001407];ATP-binding cassette (ABC) transporter complex [GO:0043190]			0.999	8	81	81	81	0.0271507	0.943146	-0.0179849	-0.0146589	tr|B4E608|B4E608_BURCJ	B4E608	B4E608_BURCJ	ugpC	361	Burkholderia cenocepacia (strain ATCC BAA-245 / DSM 16553 / LMG 16656 / NCTC 13227 / J2315 / CF5610)	3:Protein inferred from homology	sn-glycerol-3-phosphate import ATP-binding protein UgpC	1
26.702	26.4351	26.415	26.9145	25.2007	26.9907	26.374	25.2801	Glycerophosphoryl diester phosphodiesterase (EC 3.1.4.46)	ugpQ BCAL0286	BCAL0286	lipid metabolic process [GO:0006629];glycerophosphodiester phosphodiesterase activity [GO:0008889]			0.999	3	25	25	25	0.706481	0.176942	0.655252	0.45155	tr|B4E609|B4E609_BURCJ	B4E609	B4E609_BURCJ	ugpQ	256	Burkholderia cenocepacia (strain ATCC BAA-245 / DSM 16553 / LMG 16656 / NCTC 13227 / J2315 / CF5610)	4:Protein predicted	Glycerophosphoryl diester phosphodiesterase	1
28.3854	28.2164	28.3728	26.6645	30.0828	29.5379	29.9018	29.0865	Putative outer membrane protein	BCAL0287	BCAL0287	outer membrane [GO:0019867];integral component of membrane [GO:0016021]	+	empty_ogcB	0.999	6	94	94	94	1.99451	0.0110629	-1.74249	-1.18427	tr|B4E610|B4E610_BURCJ	B4E610	B4E610_BURCJ	BCAL0287	243	Burkholderia cenocepacia (strain ATCC BAA-245 / DSM 16553 / LMG 16656 / NCTC 13227 / J2315 / CF5610)	4:Protein predicted	Putative outer membrane protein	1
31.355	31.1168	31.0105	31.1055	31.1361	31.2961	31.0899	30.6165	Uncharacterized protein	BCAL0288	BCAL0288	transposase activity [GO:0004803];transposition, DNA-mediated [GO:0006313]";"DNA binding [GO:0003677]			0.999	15	253	253	253	0.285595	0.650234	0.112273	0.0964906	tr|B4E611|B4E611_BURCJ	B4E611	B4E611_BURCJ	BCAL0288	237	Burkholderia cenocepacia (strain ATCC BAA-245 / DSM 16553 / LMG 16656 / NCTC 13227 / J2315 / CF5610)	4:Protein predicted	Uncharacterized protein	1
30.028	29.9262	29.8718	30.0918	30.5521	30.5578	30.6557	30.5218	Glutamate synthase large subunit (EC 1.4.7.1)	glt1 BCAL0289	BCAL0289	glutamate biosynthetic process [GO:0006537];glutamate synthase (ferredoxin) activity [GO:0016041]			0.999	85	1414	1414	1414	4.31579	0.119746	-0.592401	-0.560247	tr|B4E612|B4E612_BURCJ	B4E612	B4E612_BURCJ	glt1	1607	Burkholderia cenocepacia (strain ATCC BAA-245 / DSM 16553 / LMG 16656 / NCTC 13227 / J2315 / CF5610)	4:Protein predicted	Glutamate synthase large subunit	1
30.2461	30.2005	30.2487	30.174	30.627	30.6797	30.5866	30.5481	Glutamate synthase small subunit (EC 1.4.1.13)	glt2 BCAL0290	BCAL0290	glutamate biosynthetic process [GO:0006537];iron-sulfur cluster binding [GO:0051536];glutamate synthase (NADPH) activity [GO:0004355]			0.999	30	565	565	565	4.63233	0.220292	-0.393057	-0.3803	tr|B4E613|B4E613_BURCJ	B4E613	B4E613_BURCJ	glt2	488	Burkholderia cenocepacia (strain ATCC BAA-245 / DSM 16553 / LMG 16656 / NCTC 13227 / J2315 / CF5610)	4:Protein predicted	Glutamate synthase small subunit	1
24.5427	24.9655	25.7314	25.5204	24.6598	25.4232	25.3305	25.5028	RNA 2',3'-cyclic phosphodiesterase (RNA 2',3'-CPDase) (EC 3.1.4.-)	BCAL0292	BCAL0292	2'-5'-RNA ligase activity [GO:0008664]";"2',3'-cyclic-nucleotide 3'-phosphodiesterase activity [GO:0004113]			0.999	1	8	8	8	-4.34294e-08	1	0	0	tr|B4E615|B4E615_BURCJ	B4E615	B4E615_BURCJ	BCAL0292	188	Burkholderia cenocepacia (strain ATCC BAA-245 / DSM 16553 / LMG 16656 / NCTC 13227 / J2315 / CF5610)	3:Protein inferred from homology	RNA 2',3'-cyclic phosphodiesterase	0.9732
24.8224	25.0706	25.1651	25.4754	25.3372	25.512	25.0565	24.7697	Putative D-amino acid dehydrogenase subunit	BCAL0293	BCAL0293	oxidoreductase activity [GO:0016491]			0.997	1	2	2	2	-4.34294e-08	1	0	0	tr|B4E616|B4E616_BURCJ	B4E616	B4E616_BURCJ	BCAL0293	427	Burkholderia cenocepacia (strain ATCC BAA-245 / DSM 16553 / LMG 16656 / NCTC 13227 / J2315 / CF5610)	4:Protein predicted	Putative D-amino acid dehydrogenase subunit	0.924
25.401	25.88	26.1313	24.7468	25.6516	26.012	25.8523	26.0233	Putative dehydrogenase/reductase	BCAL0295	BCAL0295				0.999	3	28	28	28	0.497669	0.32912	-0.345031	-0.262019	tr|B4E618|B4E618_BURCJ	B4E618	B4E618_BURCJ	BCAL0295	258	Burkholderia cenocepacia (strain ATCC BAA-245 / DSM 16553 / LMG 16656 / NCTC 13227 / J2315 / CF5610)	4:Protein predicted	Putative dehydrogenase/reductase	1
29.7031	29.5009	29.5646	29.4709	27.4744	27.4604	27.1632	27.4055	ABC transporter ATP-binding membrane protein	BCAL0296	BCAL0296	ATP binding [GO:0005524];ATPase activity, coupled to transmembrane movement of substances [GO:0042626]";"integral component of membrane [GO:0016021]	+	empty_ogcB	0.999	12	106	106	106	6.52364	0	2.18399	2.00566	tr|B4E619|B4E619_BURCJ	B4E619	B4E619_BURCJ	BCAL0296	589	Burkholderia cenocepacia (strain ATCC BAA-245 / DSM 16553 / LMG 16656 / NCTC 13227 / J2315 / CF5610)	4:Protein predicted	ABC transporter ATP-binding membrane protein	1
27.7998	28.1798	27.4855	27.9158	27.7467	27.3754	27.3621	27.6054	Putative thiamine biosynthesis oxidoreductase ThiO	thiO BCAL0297	BCAL0297	D-amino acid metabolic process [GO:0046416];FAD binding [GO:0071949];D-amino-acid oxidase activity [GO:0003884]			0.999	10	98	98	98	0.963529	0.311482	0.322809	0.275559	tr|B4E620|B4E620_BURCJ	B4E620	B4E620_BURCJ	thiO	378	Burkholderia cenocepacia (strain ATCC BAA-245 / DSM 16553 / LMG 16656 / NCTC 13227 / J2315 / CF5610)	4:Protein predicted	Putative thiamine biosynthesis oxidoreductase ThiO	1
24.4882	25.263	24.8576	26.3064	24.7598	26.125	26.4958	24.6089	Thiazole synthase (EC 2.8.1.10)	thiG BCAL0299	BCAL0299	sulfurtransferase activity [GO:0016783];thiamine biosynthetic process [GO:0009228];thiamine diphosphate biosynthetic process [GO:0009229];cytoplasm [GO:0005737]			0.999	6	18	18	18	0.168301	0.469805	-0.268567	-0.166057	tr|B4E622|B4E622_BURCJ	B4E622	B4E622_BURCJ	thiG	271	Burkholderia cenocepacia (strain ATCC BAA-245 / DSM 16553 / LMG 16656 / NCTC 13227 / J2315 / CF5610)	3:Protein inferred from homology	Thiazole synthase	1
26.0355	26.6961	26.646	26.1542	26.5662	26.8739	26.8108	26.904	Thiamine-phosphate synthase (TP synthase) (TPS) (EC 2.5.1.3) (Thiamine-phosphate pyrophosphorylase) (TMP pyrophosphorylase) (TMP-PPase)	thiE BCAL0300	BCAL0300	thiamine biosynthetic process [GO:0009228];thiamine diphosphate biosynthetic process [GO:0009229];thiamine-phosphate diphosphorylase activity [GO:0004789];magnesium ion binding [GO:0000287]			0.999	6	42	42	42	1.14993	0.248158	-0.405777	-0.342413	tr|B4E623|B4E623_BURCJ	B4E623	B4E623_BURCJ	thiE	374	Burkholderia cenocepacia (strain ATCC BAA-245 / DSM 16553 / LMG 16656 / NCTC 13227 / J2315 / CF5610)	3:Protein inferred from homology	Thiamine-phosphate synthase	1
28.7764	28.3394	28.6472	28.2093	26.4811	26.7893	25.1912	26.2275	ABC transporter ATP-binding protein	BCAL0301	BCAL0301	ATPase activity [GO:0016887];ATP binding [GO:0005524]	+	empty_ogcB	0.999	7	32	32	32	3.11248	0.00231579	2.32081	1.69304	tr|B4E624|B4E624_BURCJ	B4E624	B4E624_BURCJ	BCAL0301	273	Burkholderia cenocepacia (strain ATCC BAA-245 / DSM 16553 / LMG 16656 / NCTC 13227 / J2315 / CF5610)	4:Protein predicted	ABC transporter ATP-binding protein	1
26.1939	24.4456	24.8418	24.9416	25.2958	25.0935	25.226	25.4807	Putative membrane protein	BCAL0302	BCAL0302	transport [GO:0006810];ATP-binding cassette (ABC) transporter complex [GO:0043190]			0.9967	2	2	2	2	-4.34294e-08	1	0	0	tr|B4E625|B4E625_BURCJ	B4E625	B4E625_BURCJ	BCAL0302	255	Burkholderia cenocepacia (strain ATCC BAA-245 / DSM 16553 / LMG 16656 / NCTC 13227 / J2315 / CF5610)	3:Protein inferred from homology	Putative membrane protein	0.917
28.0879	28.284	28.3006	26.6996	27.7918	27.5521	28.0156	27.6656	Putative membrane protein	BCAL0303	BCAL0303	phospholipid transport [GO:0015914];integral component of membrane [GO:0016021]			0.999	6	81	81	81	0.0787179	0.764333	0.0867395	0.0620973	tr|B4E626|B4E626_BURCJ	B4E626	B4E626_BURCJ	BCAL0303	186	Burkholderia cenocepacia (strain ATCC BAA-245 / DSM 16553 / LMG 16656 / NCTC 13227 / J2315 / CF5610)	4:Protein predicted	Putative membrane protein	1
29.7654	29.3421	29.5755	29.297	29.3441	29.5837	29.2801	29.2924	VacJ-like lipoprotein	BCAL0304	BCAL0304	membrane [GO:0016020]			0.999	16	215	215	215	0.407204	0.617335	0.119915	0.106128	tr|B4E627|B4E627_BURCJ	B4E627	B4E627_BURCJ	BCAL0304	322	Burkholderia cenocepacia (strain ATCC BAA-245 / DSM 16553 / LMG 16656 / NCTC 13227 / J2315 / CF5610)	4:Protein predicted	VacJ-like lipoprotein	1
30.6816	30.724	30.6307	30.6557	31.0894	31.3077	31.0781	30.9607	Putative exported protein	BCAL0305	BCAL0305				0.999	19	348	348	348	2.94222	0.204177	-0.435941	-0.405509	tr|B4E628|B4E628_BURCJ	B4E628	B4E628_BURCJ	BCAL0305	209	Burkholderia cenocepacia (strain ATCC BAA-245 / DSM 16553 / LMG 16656 / NCTC 13227 / J2315 / CF5610)	4:Protein predicted	Putative exported protein	1
29.5761	28.4431	28.582	28.3416	26.647	26.6536	24.6842	26.7381	Uncharacterized protein	BCAL0306	BCAL0306		+	empty_ogcB	0.999	5	44	44	44	2.36193	0.00293333	2.55495	1.62259	tr|B4E629|B4E629_BURCJ	B4E629	B4E629_BURCJ	BCAL0306	91	Burkholderia cenocepacia (strain ATCC BAA-245 / DSM 16553 / LMG 16656 / NCTC 13227 / J2315 / CF5610)	4:Protein predicted	Uncharacterized protein	1
27.4299	27.4782	27.0055	27.2536	26.7044	26.7805	24.7326	26.7199	ABC transporter ATP-binding protein	BCAL0307	BCAL0307	ATPase activity [GO:0016887];ATP binding [GO:0005524]			0.999	11	91	91	91	1.07318	0.0736039	1.05747	0.699322	tr|B4E630|B4E630_BURCJ	B4E630	B4E630_BURCJ	BCAL0307	308	Burkholderia cenocepacia (strain ATCC BAA-245 / DSM 16553 / LMG 16656 / NCTC 13227 / J2315 / CF5610)	4:Protein predicted	ABC transporter ATP-binding protein	1
30.2576	30.2452	30.4816	30.4214	28.9031	30.327	30.2912	30.7117	BolA-like protein	BCAL0309	BCAL0309				0.999	4	58	58	58	0.307839	0.395206	0.293219	0.20929	tr|B4E632|B4E632_BURCJ	B4E632	B4E632_BURCJ	BCAL0309	79	Burkholderia cenocepacia (strain ATCC BAA-245 / DSM 16553 / LMG 16656 / NCTC 13227 / J2315 / CF5610)	3:Protein inferred from homology	BolA-like protein	1
25.5164	24.5022	24.9789	25.1411	25.0865	23.4931	25.6865	23.8125	UDP-N-acetylglucosamine 1-carboxyvinyltransferase (EC 2.5.1.7) (Enoylpyruvate transferase) (UDP-N-acetylglucosamine enolpyruvyl transferase) (EPT)	murA BCAL0310	BCAL0310	cell cycle [GO:0007049];cell division [GO:0051301];cell wall organization [GO:0071555];peptidoglycan biosynthetic process [GO:0009252];regulation of cell shape [GO:0008360];UDP-N-acetylgalactosamine biosynthetic process [GO:0019277];UDP-N-acetylglucosamine 1-carboxyvinyltransferase activity [GO:0008760];cytoplasm [GO:0005737]			0.999	4	6	6	6	-4.34294e-08	1	0	0	tr|B4E633|B4E633_BURCJ	B4E633	B4E633_BURCJ	murA	449	Burkholderia cenocepacia (strain ATCC BAA-245 / DSM 16553 / LMG 16656 / NCTC 13227 / J2315 / CF5610)	3:Protein inferred from homology	UDP-N-acetylglucosamine 1-carboxyvinyltransferase	1
29.3333	29.2298	28.9795	29.3307	29.3672	29.6803	29.3441	29.549	Histidinol dehydrogenase (HDH) (EC 1.1.1.23)	hisD BCAL0312	BCAL0312	histidine biosynthetic process [GO:0000105];NAD binding [GO:0051287];zinc ion binding [GO:0008270];histidinol dehydrogenase activity [GO:0004399]			0.999	22	325	325	325	1.225	0.355398	-0.26685	-0.239308	tr|B4E635|B4E635_BURCJ	B4E635	B4E635_BURCJ	hisD	438	Burkholderia cenocepacia (strain ATCC BAA-245 / DSM 16553 / LMG 16656 / NCTC 13227 / J2315 / CF5610)	3:Protein inferred from homology	Histidinol dehydrogenase	1
28.3602	28.2986	28.1067	27.8944	28.1306	28.1976	28.2148	28.047	Histidinol-phosphate aminotransferase (EC 2.6.1.9) (Imidazole acetol-phosphate transaminase)	hisC BCAL0313	BCAL0313	histidine biosynthetic process [GO:0000105];L-phenylalanine:2-oxoglutarate aminotransferase activity [GO:0080130];pyridoxal phosphate binding [GO:0030170];histidinol-phosphate transaminase activity [GO:0004400]			0.999	8	65	65	65	0.0551209	0.939982	0.0174923	0.0157333	tr|B4E636|B4E636_BURCJ	B4E636	B4E636_BURCJ	hisC	357	Burkholderia cenocepacia (strain ATCC BAA-245 / DSM 16553 / LMG 16656 / NCTC 13227 / J2315 / CF5610)	3:Protein inferred from homology	Histidinol-phosphate aminotransferase	1
29.9188	29.6193	29.3147	29.8181	29.9738	30.3263	29.982	30.2974	Imidazole glycerol phosphate synthase subunit HisH (EC 2.4.2.-) (IGP synthase glutamine amidotransferase subunit) (IGP synthase subunit HisH) (ImGP synthase subunit HisH) (IGPS subunit HisH)	hisH BCAL0316	BCAL0316	glutamine metabolic process [GO:0006541];histidine biosynthetic process [GO:0000105];imidazoleglycerol-phosphate synthase activity [GO:0000107];cytoplasm [GO:0005737]			0.999	10	124	124	124	1.56396	0.202953	-0.47716	-0.409766	tr|B4E639|B4E639_BURCJ	B4E639	B4E639_BURCJ	hisH	213	Burkholderia cenocepacia (strain ATCC BAA-245 / DSM 16553 / LMG 16656 / NCTC 13227 / J2315 / CF5610)	3:Protein inferred from homology	Imidazole glycerol phosphate synthase subunit HisH	1
24.5669	23.8174	25.0588	25.1667	25.7113	24.7225	25.3319	25.4907	Putative membrane protein	BCAL0321	BCAL0321	integral component of membrane [GO:0016021]			0.999	1	6	6	6	-4.34294e-08	1	0	0	tr|B4E644|B4E644_BURCJ	B4E644	B4E644_BURCJ	BCAL0321	130	Burkholderia cenocepacia (strain ATCC BAA-245 / DSM 16553 / LMG 16656 / NCTC 13227 / J2315 / CF5610)	4:Protein predicted	Putative membrane protein	0.9732
31.0793	30.982	31.0745	31.2197	31.5639	31.7962	31.8386	31.6615	Uncharacterized protein	BCAL0322	BCAL0322	catalytic activity [GO:0003824]			0.999	7	212	212	212	3.64589	0.111469	-0.626182	-0.579921	tr|B4E645|B4E645_BURCJ	B4E645	B4E645_BURCJ	BCAL0322	121	Burkholderia cenocepacia (strain ATCC BAA-245 / DSM 16553 / LMG 16656 / NCTC 13227 / J2315 / CF5610)	4:Protein predicted	Uncharacterized protein	1
27.9387	27.6497	28.2864	27.8538	27.9184	27.6749	27.6333	27.6674	Sec-independent protein translocase protein TatB	tatB BCAL0324	BCAL0324	protein secretion [GO:0009306];protein transmembrane transporter activity [GO:0008320];protein transport by the Tat complex [GO:0043953];TAT protein transport complex [GO:0033281];integral component of plasma membrane [GO:0005887]			0.999	5	100	100	100	0.681073	0.438927	0.208648	0.181741	tr|B4E647|B4E647_BURCJ	B4E647	B4E647_BURCJ	tatB	179	Burkholderia cenocepacia (strain ATCC BAA-245 / DSM 16553 / LMG 16656 / NCTC 13227 / J2315 / CF5610)	3:Protein inferred from homology	Sec-independent protein translocase protein TatB	1
28.4758	27.7112	28.1282	27.9521	27.8683	28.26	28.6376	28.2197	Periplasmic serine endoprotease DegP-like (EC 3.4.21.107)	BCAL0326	BCAL0326	periplasmic space [GO:0042597];serine-type endopeptidase activity [GO:0004252];integral component of membrane [GO:0016021]			0.999	10	74	74	74	0.34172	0.516123	-0.179562	-0.14658	tr|B4E649|B4E649_BURCJ	B4E649	B4E649_BURCJ	BCAL0326	401	Burkholderia cenocepacia (strain ATCC BAA-245 / DSM 16553 / LMG 16656 / NCTC 13227 / J2315 / CF5610)	3:Protein inferred from homology	Periplasmic serine endoprotease DegP-like	1
29.0052	29.3798	28.7805	29.5027	29.5596	29.3761	29.5094	29.546	Uncharacterized protein	BCAL0327	BCAL0327				0.999	12	360	360	360	0.988318	0.304905	-0.330694	-0.282187	tr|B4E650|B4E650_BURCJ	B4E650	B4E650_BURCJ	BCAL0327	248	Burkholderia cenocepacia (strain ATCC BAA-245 / DSM 16553 / LMG 16656 / NCTC 13227 / J2315 / CF5610)	4:Protein predicted	Uncharacterized protein	1
28.1216	28.3339	28.1405	28.031	28.5925	28.8162	28.306	27.7644	Ubiquinol-cytochrome c reductase iron-sulfur subunit (EC 1.10.2.2)	petA BCAL0328	BCAL0328	2 iron, 2 sulfur cluster binding [GO:0051537];ubiquinol-cytochrome-c reductase activity [GO:0008121]";"integral component of membrane [GO:0016021]			0.999	8	96	96	96	0.39638	0.456309	-0.213027	-0.172356	tr|B4E651|B4E651_BURCJ	B4E651	B4E651_BURCJ	petA	206	Burkholderia cenocepacia (strain ATCC BAA-245 / DSM 16553 / LMG 16656 / NCTC 13227 / J2315 / CF5610)	4:Protein predicted	Ubiquinol-cytochrome c reductase iron-sulfur subunit	1
27.4054	27.4234	27.501	27.5701	26.3965	26.4559	26.8988	26.4647	Putative aldehyde dehydrogenase (EC 1.2.99.3)	BCAL1331	BCAL1331	oxidoreductase activity [GO:0016491]	+	empty_ogcB	0.999	17	121	121	121	3.55298	0.0463983	0.921003	0.820882	tr|B4E652|B4E652_BURCJ	B4E652	B4E652_BURCJ	BCAL1331	774	Burkholderia cenocepacia (strain ATCC BAA-245 / DSM 16553 / LMG 16656 / NCTC 13227 / J2315 / CF5610)	4:Protein predicted	Putative aldehyde dehydrogenase	1
24.7374	24.9999	25.0193	24.9853	26.5201	24.6491	24.9625	25.6676	Putative aldolase	BCAL1332	BCAL1332				0.999	3	7	7	7	-4.34294e-08	1	0	0	tr|B4E653|B4E653_BURCJ	B4E653	B4E653_BURCJ	BCAL1332	255	Burkholderia cenocepacia (strain ATCC BAA-245 / DSM 16553 / LMG 16656 / NCTC 13227 / J2315 / CF5610)	4:Protein predicted	Putative aldolase	1
26.2948	25.3225	26.1285	26.5024	26.1772	25.7881	25.9673	26.1062	Putative Acyl-CoA dehydrogenase	BCAL1333	BCAL1333	flavin adenine dinucleotide binding [GO:0050660];acyl-CoA dehydrogenase activity [GO:0003995]			0.999	7	35	35	55	0.0686816	0.846664	0.0523458	0.0411532	tr|B4E654|B4E654_BURCJ	B4E654	B4E654_BURCJ	BCAL1333	609	Burkholderia cenocepacia (strain ATCC BAA-245 / DSM 16553 / LMG 16656 / NCTC 13227 / J2315 / CF5610)	3:Protein inferred from homology	Putative Acyl-CoA dehydrogenase	1
25.4092	27.6239	26.8997	26.9227	26.4477	26.814	24.8724	27.046	Putative dehydrogenase	BCAL1334	BCAL1334	oxidoreductase activity [GO:0016491]			0.999	6	40	40	40	0.252998	0.343797	0.418868	0.249871	tr|B4E655|B4E655_BURCJ	B4E655	B4E655_BURCJ	BCAL1334	326	Burkholderia cenocepacia (strain ATCC BAA-245 / DSM 16553 / LMG 16656 / NCTC 13227 / J2315 / CF5610)	4:Protein predicted	Putative dehydrogenase	1
24.3436	25.1265	26.1625	26.0923	24.7391	25.5045	25.3332	24.9816	Putative 2,4-dienoyl-CoA reductase (EC 1.3.1.34)	fadH BCAL1336	BCAL1336	FMN binding [GO:0010181]";"2,4-dienoyl-CoA reductase (NADPH) activity [GO:0008670]			0.9932	1	1	1	1	-4.34294e-08	1	0	0	tr|B4E657|B4E657_BURCJ	B4E657	B4E657_BURCJ	fadH	667	Burkholderia cenocepacia (strain ATCC BAA-245 / DSM 16553 / LMG 16656 / NCTC 13227 / J2315 / CF5610)	4:Protein predicted	Putative 2,4-dienoyl-CoA reductase	0.8416
24.5585	24.2018	25.165	25.1717	24.8979	26.2721	24.1882	26.2803	Putative membrane protein	BCAL1337	BCAL1337				0.999	5	29	29	29	0.508647	0.205238	-0.635355	-0.403903	tr|B4E658|B4E658_BURCJ	B4E658	B4E658_BURCJ	BCAL1337	146	Burkholderia cenocepacia (strain ATCC BAA-245 / DSM 16553 / LMG 16656 / NCTC 13227 / J2315 / CF5610)	4:Protein predicted	Putative membrane protein	1
24.3911	24.4104	25.5671	25.2666	25.5007	24.4015	24.1231	24.904	Uncharacterized protein	BCAL1338	BCAL1338				0.999	2	3	3	3	-4.34294e-08	1	0	0	tr|B4E659|B4E659_BURCJ	B4E659	B4E659_BURCJ	BCAL1338	355	Burkholderia cenocepacia (strain ATCC BAA-245 / DSM 16553 / LMG 16656 / NCTC 13227 / J2315 / CF5610)	4:Protein predicted	Uncharacterized protein	0.9734
24.2816	25.5299	25.0248	25.4957	26.1516	24.3316	26.4449	25.6397	Putative maleylacetate reductase (EC 1.3.1.32)	tftE BCAL1340	BCAL1340	metal ion binding [GO:0046872];maleylacetate reductase activity [GO:0018506]			0.999	4	6	6	6	-4.34294e-08	1	0	0	tr|B4E661|B4E661_BURCJ	B4E661	B4E661_BURCJ	tftE	355	Burkholderia cenocepacia (strain ATCC BAA-245 / DSM 16553 / LMG 16656 / NCTC 13227 / J2315 / CF5610)	4:Protein predicted	Putative maleylacetate reductase	1
24.9148	25.1469	24.1264	24.8169	25.268	24.4951	24.9532	24.4329	LysR family regulatory protein	BCAL1343	BCAL1343	transcription factor activity, sequence-specific DNA binding [GO:0003700];transcription, DNA-templated [GO:0006351]";"DNA binding [GO:0003677]			0.9968	1	1	1	1	-4.34294e-08	1	0	0	tr|B4E664|B4E664_BURCJ	B4E664	B4E664_BURCJ	BCAL1343	307	Burkholderia cenocepacia (strain ATCC BAA-245 / DSM 16553 / LMG 16656 / NCTC 13227 / J2315 / CF5610)	4:Protein predicted	LysR family regulatory protein	0.9189
25.0867	25.5476	24.8351	26.64	24.8156	24.5242	26.2395	24.8582	Putative exported protein	BCAL1351	BCAL1351				0.999	2	7	7	7	-4.34294e-08	1	0	0	tr|B4E672|B4E672_BURCJ	B4E672	B4E672_BURCJ	BCAL1351	248	Burkholderia cenocepacia (strain ATCC BAA-245 / DSM 16553 / LMG 16656 / NCTC 13227 / J2315 / CF5610)	4:Protein predicted	Putative exported protein	0.9953
27.3771	27.5004	26.8866	26.7766	25.4446	24.9131	25.6968	26.4597	Putative membrane protein	BCAL1353	BCAL1353	integral component of membrane [GO:0016021]	+	empty_ogcB	0.999	7	35	35	35	2.19469	0.0154574	1.50658	1.10144	tr|B4E674|B4E674_BURCJ	B4E674	B4E674_BURCJ	BCAL1353	465	Burkholderia cenocepacia (strain ATCC BAA-245 / DSM 16553 / LMG 16656 / NCTC 13227 / J2315 / CF5610)	4:Protein predicted	Putative membrane protein	1
27.5515	27.716	27.8983	27.4967	26.4262	26.6324	26.9568	27.5155	Uncharacterized protein	BCAL1354	BCAL1354				0.999	3	52	52	52	1.66438	0.0944033	0.782893	0.624231	tr|B4E675|B4E675_BURCJ	B4E675	B4E675_BURCJ	BCAL1354	87	Burkholderia cenocepacia (strain ATCC BAA-245 / DSM 16553 / LMG 16656 / NCTC 13227 / J2315 / CF5610)	4:Protein predicted	Uncharacterized protein	1
24.8842	25.7702	25.5308	23.7929	25.3978	24.9755	25.6856	24.1726	Uncharacterized protein	BCAL1355	BCAL1355				0.999	8	20	20	20	0.039884	0.846836	-0.0633421	-0.0408352	tr|B4E676|B4E676_BURCJ	B4E676	B4E676_BURCJ	BCAL1355	931	Burkholderia cenocepacia (strain ATCC BAA-245 / DSM 16553 / LMG 16656 / NCTC 13227 / J2315 / CF5610)	4:Protein predicted	Uncharacterized protein	1
26.9374	25.5467	27.0316	27.13	26.3901	26.0778	23.7646	25.9755	Uncharacterized protein	BCAL1356	BCAL1356				0.999	4	25	25	25	0.77328	0.0885431	1.10946	0.649271	tr|B4E677|B4E677_BURCJ	B4E677	B4E677_BURCJ	BCAL1356	284	Burkholderia cenocepacia (strain ATCC BAA-245 / DSM 16553 / LMG 16656 / NCTC 13227 / J2315 / CF5610)	4:Protein predicted	Uncharacterized protein	1
25.088	25.8374	24.8375	25.3478	24.6394	25.4358	25.1686	24.0456	Putative exported protein	BCAL1357	BCAL1357				0.999	2	11	11	11	-4.34294e-08	1	0	0	tr|B4E678|B4E678_BURCJ	B4E678	B4E678_BURCJ	BCAL1357	202	Burkholderia cenocepacia (strain ATCC BAA-245 / DSM 16553 / LMG 16656 / NCTC 13227 / J2315 / CF5610)	4:Protein predicted	Putative exported protein	0.9734
26.813	26.7787	27.5056	26.8923	24.3785	24.5238	27.9356	27.0054	Uncharacterized protein	BCAL1358	BCAL1358				0.999	7	30	30	30	0.526495	0.127848	1.03658	0.543052	tr|B4E679|B4E679_BURCJ	B4E679	B4E679_BURCJ	BCAL1358	799	Burkholderia cenocepacia (strain ATCC BAA-245 / DSM 16553 / LMG 16656 / NCTC 13227 / J2315 / CF5610)	4:Protein predicted	Uncharacterized protein	1
26.8992	26.7543	26.5443	27.2238	24.7701	24.9579	25.2079	24.6894	Uncharacterized protein	BCAL1359	BCAL1359		+	empty_ogcB	0.999	12	51	51	51	4.38775	0.00254088	1.9491	1.64698	tr|B4E680|B4E680_BURCJ	B4E680	B4E680_BURCJ	BCAL1359	1233	Burkholderia cenocepacia (strain ATCC BAA-245 / DSM 16553 / LMG 16656 / NCTC 13227 / J2315 / CF5610)	4:Protein predicted	Uncharacterized protein	1
28.226	27.9462	28.3536	28.3554	27.7806	27.7764	27.8383	27.6879	Uncharacterized protein	BCAL1360	BCAL1360				0.999	11	70	70	70	2.36112	0.203814	0.44951	0.408224	tr|B4E681|B4E681_BURCJ	B4E681	B4E681_BURCJ	BCAL1360	270	Burkholderia cenocepacia (strain ATCC BAA-245 / DSM 16553 / LMG 16656 / NCTC 13227 / J2315 / CF5610)	4:Protein predicted	Uncharacterized protein	1
25.8563	25.4105	25.5553	25.2024	25.2067	24.5597	24.8247	25.7915	Uncharacterized protein	BCAL1362	BCAL1362				0.999	5	15	15	15	0.655792	0.273806	0.4105	0.315648	tr|B4E682|B4E682_BURCJ	B4E682	B4E682_BURCJ	BCAL1362	934	Burkholderia cenocepacia (strain ATCC BAA-245 / DSM 16553 / LMG 16656 / NCTC 13227 / J2315 / CF5610)	4:Protein predicted	Uncharacterized protein	1
25.6598	25.2137	24.4541	24.9439	25.7745	25.265	25.5176	25.7169	Uncharacterized protein	BCAL1363	BCAL1363				0.999	2	8	8	8	-4.34294e-08	1	0	0	tr|B4E683|B4E683_BURCJ	B4E683	B4E683_BURCJ	BCAL1363	296	Burkholderia cenocepacia (strain ATCC BAA-245 / DSM 16553 / LMG 16656 / NCTC 13227 / J2315 / CF5610)	4:Protein predicted	Uncharacterized protein	0.9996
28.2202	28.1889	27.9639	28.1189	27.3876	27.5362	27.5501	27.5103	Putative lipoprotein	BCAL1365	BCAL1365				0.999	5	86	86	86	4.03365	0.108745	0.626924	0.58696	tr|B4E685|B4E685_BURCJ	B4E685	B4E685_BURCJ	BCAL1365	159	Burkholderia cenocepacia (strain ATCC BAA-245 / DSM 16553 / LMG 16656 / NCTC 13227 / J2315 / CF5610)	4:Protein predicted	Putative lipoprotein	1
24.7765	25.3704	25.9004	25.419	25.3234	25.1141	25.885	23.946	Uncharacterized protein	BCAL1366	BCAL1366	hydrolase activity [GO:0016787]			0.999	6	7	7	7	-4.34294e-08	1	0	0	tr|B4E686|B4E686_BURCJ	B4E686	B4E686_BURCJ	BCAL1366	707	Burkholderia cenocepacia (strain ATCC BAA-245 / DSM 16553 / LMG 16656 / NCTC 13227 / J2315 / CF5610)	4:Protein predicted	Uncharacterized protein	1
29.3237	28.8419	28.6483	28.7662	29.7878	29.966	30.0838	29.8577	Putative porin	BCAL1368	BCAL1368	ion transport [GO:0006811];porin activity [GO:0015288];pore complex [GO:0046930]	+	empty_ogcB	0.999	14	294	294	312	3.14834	0.0372154	-1.0288	-0.885494	tr|B4E688|B4E688_BURCJ	B4E688	B4E688_BURCJ	BCAL1368	386	Burkholderia cenocepacia (strain ATCC BAA-245 / DSM 16553 / LMG 16656 / NCTC 13227 / J2315 / CF5610)	4:Protein predicted	Putative porin	1
25.1131	25.0213	25.8399	24.4665	25.4412	24.8992	24.8007	25.7624	LysR family regulatory protein	BCAL1373	BCAL1373	transcription factor activity, sequence-specific DNA binding [GO:0003700];transcription, DNA-templated [GO:0006351]";"DNA binding [GO:0003677]			0.999	2	3	3	3	-4.34294e-08	1	0	0	tr|B4E693|B4E693_BURCJ	B4E693	B4E693_BURCJ	BCAL1373	296	Burkholderia cenocepacia (strain ATCC BAA-245 / DSM 16553 / LMG 16656 / NCTC 13227 / J2315 / CF5610)	4:Protein predicted	LysR family regulatory protein	1
25.0837	25.7888	26.4795	25.5764	25.1798	24.9621	25.8989	25.2761	Glyoxalase/bleomycin resistance protein/dioxygenase superfamily protein	BCAL1374	BCAL1374	dioxygenase activity [GO:0051213]			0.999	2	11	11	11	-4.34294e-08	1	0	0	tr|B4E694|B4E694_BURCJ	B4E694	B4E694_BURCJ	BCAL1374	141	Burkholderia cenocepacia (strain ATCC BAA-245 / DSM 16553 / LMG 16656 / NCTC 13227 / J2315 / CF5610)	4:Protein predicted	Glyoxalase/bleomycin resistance protein/dioxygenase superfamily protein	0.9996
27.1643	27.5409	27.3204	26.9274	27.3714	27.3113	27.179	27.2208	Flavin reductase family protein	BCAL1375	BCAL1375	FMN binding [GO:0010181]			0.999	5	54	54	54	0.0861074	0.885912	-0.032393	-0.0285056	tr|B4E695|B4E695_BURCJ	B4E695	B4E695_BURCJ	BCAL1375	194	Burkholderia cenocepacia (strain ATCC BAA-245 / DSM 16553 / LMG 16656 / NCTC 13227 / J2315 / CF5610)	4:Protein predicted	Flavin reductase family protein	1
27.206	24.3624	27.0218	25.4377	25.7419	25.6295	26.0895	25.4331	Uncharacterized protein	BCAL1378	BCAL1378				0.999	6	27	27	27	0.157574	0.466574	0.2835	0.167687	tr|B4E698|B4E698_BURCJ	B4E698	B4E698_BURCJ	BCAL1378	452	Burkholderia cenocepacia (strain ATCC BAA-245 / DSM 16553 / LMG 16656 / NCTC 13227 / J2315 / CF5610)	4:Protein predicted	Uncharacterized protein	1
24.0408	25.6867	24.6527	25.3627	25.4281	24.7388	25.4668	24.1807	(R)-stereoselective amidase	ramA BCAL1380	BCAL1380	nitrogen compound metabolic process [GO:0006807]";"hydrolase activity, acting on carbon-nitrogen (but not peptide) bonds [GO:0016810]			0.9962	2	2	2	2	-4.34294e-08	1	0	0	tr|B4E6A0|B4E6A0_BURCJ	B4E6A0	B4E6A0_BURCJ	ramA	273	Burkholderia cenocepacia (strain ATCC BAA-245 / DSM 16553 / LMG 16656 / NCTC 13227 / J2315 / CF5610)	4:Protein predicted	(R)-stereoselective amidase	0.9924
25.1734	25.826	24.6499	24.4991	25.1524	25.0161	25.2602	24.6377	Putative acyltransferase	BCAL1384	BCAL1384	metabolic process [GO:0008152]";"transferase activity, transferring acyl groups [GO:0016746]			0.999	2	8	8	8	0.0211801	0.941488	0.0204959	0.0154179	tr|B4E6A4|B4E6A4_BURCJ	B4E6A4	B4E6A4_BURCJ	BCAL1384	210	Burkholderia cenocepacia (strain ATCC BAA-245 / DSM 16553 / LMG 16656 / NCTC 13227 / J2315 / CF5610)	4:Protein predicted	Putative acyltransferase	0.9996
24.2245	24.3811	24.475	24.5545	25.2615	23.9828	25.8944	25.6903	Putative hydrolase	BCAL1386	BCAL1386	hydrolase activity [GO:0016787]			0.999	2	7	7	7	-4.34294e-08	1	0	0	tr|B4E6A6|B4E6A6_BURCJ	B4E6A6	B4E6A6_BURCJ	BCAL1386	589	Burkholderia cenocepacia (strain ATCC BAA-245 / DSM 16553 / LMG 16656 / NCTC 13227 / J2315 / CF5610)	4:Protein predicted	Putative hydrolase	0.9931
25.5419	25.8555	25.163	26.2517	25.9	25.4101	26.4498	25.7069	Cyclic di-GMP binding protein	bcsB BCAL1389	BCAL1389	UDP-glucose metabolic process [GO:0006011];integral component of membrane [GO:0016021]			0.999	8	44	44	44	0.20366	0.569913	-0.163664	-0.124134	tr|B4E6A9|B4E6A9_BURCJ	B4E6A9	B4E6A9_BURCJ	bcsB	777	Burkholderia cenocepacia (strain ATCC BAA-245 / DSM 16553 / LMG 16656 / NCTC 13227 / J2315 / CF5610)	4:Protein predicted	Cyclic di-GMP binding protein	1
28.0573	28.0592	28.2673	25.9343	24.9828	25.5488	27.5754	24.0735	Glucanase (EC 3.2.1.-)	bcsZ BCAL1390	BCAL1390	polysaccharide catabolic process [GO:0000272]";"hydrolase activity, hydrolyzing O-glycosyl compounds [GO:0004553]	+	empty_ogcB	0.999	4	16	16	16	1.15549	0.0187143	2.03437	1.05745	tr|B4E6B0|B4E6B0_BURCJ	B4E6B0	B4E6B0_BURCJ	bcsZ	383	Burkholderia cenocepacia (strain ATCC BAA-245 / DSM 16553 / LMG 16656 / NCTC 13227 / J2315 / CF5610)	3:Protein inferred from homology	Glucanase	1
24.8294	24.9104	24.4846	25.741	26.3924	24.6443	25.5651	24.0517	Putative cellulose biosynthesis protein	BCAL1391	BCAL1391	cellulose biosynthetic process [GO:0030244];UDP-glucose metabolic process [GO:0006011];outer membrane [GO:0019867]			0.999	5	9	9	9	-4.34294e-08	1	0	0	tr|B4E6B1|B4E6B1_BURCJ	B4E6B1	B4E6B1_BURCJ	BCAL1391	1245	Burkholderia cenocepacia (strain ATCC BAA-245 / DSM 16553 / LMG 16656 / NCTC 13227 / J2315 / CF5610)	4:Protein predicted	Putative cellulose biosynthesis protein	1
25.5856	25.5464	24.6541	26.2022	24.9874	26.0412	26.7332	25.9105	Uncharacterized protein	BCAL1392	BCAL1392				0.999	2	7	7	7	0.382928	0.301785	-0.421033	-0.284497	tr|B4E6B2|B4E6B2_BURCJ	B4E6B2	B4E6B2_BURCJ	BCAL1392	659	Burkholderia cenocepacia (strain ATCC BAA-245 / DSM 16553 / LMG 16656 / NCTC 13227 / J2315 / CF5610)	4:Protein predicted	Uncharacterized protein	0.9999
24.9109	24.0658	26.0563	25.7017	26.1658	25.4256	25.6801	25.7187	Putative exported protein	BCAL1394	BCAL1394				0.999	3	14	14	14	0.561568	0.219264	-0.563859	-0.383874	tr|B4E6B4|B4E6B4_BURCJ	B4E6B4	B4E6B4_BURCJ	BCAL1394	259	Burkholderia cenocepacia (strain ATCC BAA-245 / DSM 16553 / LMG 16656 / NCTC 13227 / J2315 / CF5610)	4:Protein predicted	Putative exported protein	1
23.6814	25.4007	24.7597	24.9876	24.3009	24.9668	23.8673	23.9101	Putative membrane protein	BCAL1396	BCAL1396	integral component of membrane [GO:0016021]			0.999	2	2	2	2	-4.34294e-08	1	0	0	tr|B4E6B6|B4E6B6_BURCJ	B4E6B6	B4E6B6_BURCJ	BCAL1396	518	Burkholderia cenocepacia (strain ATCC BAA-245 / DSM 16553 / LMG 16656 / NCTC 13227 / J2315 / CF5610)	4:Protein predicted	Putative membrane protein	1
27.5223	27.8943	27.29	27.757	26.6496	26.8513	27.7087	27.6631	Pirin-like protein	BCAL1398	BCAL1398				0.999	8	100	100	100	0.622262	0.283501	0.397717	0.305002	tr|B4E6B8|B4E6B8_BURCJ	B4E6B8	B4E6B8_BURCJ	BCAL1398	294	Burkholderia cenocepacia (strain ATCC BAA-245 / DSM 16553 / LMG 16656 / NCTC 13227 / J2315 / CF5610)	3:Protein inferred from homology	Pirin-like protein	1
28.0781	27.8976	27.7448	28.1812	28.0507	27.7299	27.8083	27.7767	OsmC-like protein	BCAL1399	BCAL1399				0.999	6	113	113	113	0.511674	0.582099	0.13402	0.11963	tr|B4E6B9|B4E6B9_BURCJ	B4E6B9	B4E6B9_BURCJ	BCAL1399	130	Burkholderia cenocepacia (strain ATCC BAA-245 / DSM 16553 / LMG 16656 / NCTC 13227 / J2315 / CF5610)	4:Protein predicted	OsmC-like protein	1
26.1082	25.0208	24.2341	24.9003	25.4781	24.2537	24.8962	25.2677	Sodium/hydrogen exchanger family protein	BCAL1400	BCAL1400	solute:proton antiporter activity [GO:0015299];integral component of membrane [GO:0016021]			0.999	1	5	5	5	-4.34294e-08	1	0	0	tr|B4E6C0|B4E6C0_BURCJ	B4E6C0	B4E6C0_BURCJ	BCAL1400	526	Burkholderia cenocepacia (strain ATCC BAA-245 / DSM 16553 / LMG 16656 / NCTC 13227 / J2315 / CF5610)	4:Protein predicted	Sodium/hydrogen exchanger family protein	0.9734
25.7567	25.8953	26.1986	26.19	24.3861	23.5936	25.1549	25.7901	LysR family regulatory protein	BCAL1403	BCAL1403	transcription factor activity, sequence-specific DNA binding [GO:0003700];transcription, DNA-templated [GO:0006351]";"DNA binding [GO:0003677]	+	empty_ogcB	0.999	6	17	17	17	1.40249	0.0406201	1.27894	0.859427	tr|B4E6C3|B4E6C3_BURCJ	B4E6C3	B4E6C3_BURCJ	BCAL1403	307	Burkholderia cenocepacia (strain ATCC BAA-245 / DSM 16553 / LMG 16656 / NCTC 13227 / J2315 / CF5610)	4:Protein predicted	LysR family regulatory protein	1
28.0626	27.5128	27.5638	27.836	26.9921	26.8633	27.3449	27.5305	Putative lipoprotein	BCAL2398	BCAL2398				0.999	7	74	74	74	1.5068	0.16611	0.561098	0.467451	tr|B4E6C4|B4E6C4_BURCJ	B4E6C4	B4E6C4_BURCJ	BCAL2398	321	Burkholderia cenocepacia (strain ATCC BAA-245 / DSM 16553 / LMG 16656 / NCTC 13227 / J2315 / CF5610)	4:Protein predicted	Putative lipoprotein	1
30.3781	29.964	30.2028	30.213	29.977	30.0958	29.7997	29.7565	Putative exported protein	BCAL2401	BCAL2401				0.999	4	60	60	60	1.29108	0.339465	0.282216	0.252851	tr|B4E6C7|B4E6C7_BURCJ	B4E6C7	B4E6C7_BURCJ	BCAL2401	126	Burkholderia cenocepacia (strain ATCC BAA-245 / DSM 16553 / LMG 16656 / NCTC 13227 / J2315 / CF5610)	4:Protein predicted	Putative exported protein	1
26.818	26.695	27.0118	26.8337	26.5207	26.5788	26.393	26.3602	Putative LPS biosynthesis-related protein	BCAL2402	BCAL2402				0.999	4	35	35	35	2.39555	0.24431	0.376455	0.347506	tr|B4E6C8|B4E6C8_BURCJ	B4E6C8	B4E6C8_BURCJ	BCAL2402	256	Burkholderia cenocepacia (strain ATCC BAA-245 / DSM 16553 / LMG 16656 / NCTC 13227 / J2315 / CF5610)	4:Protein predicted	Putative LPS biosynthesis-related protein	1
27.8356	28.246	28.3856	28.1851	28.1581	28.0493	28.0134	27.9494	Putative LPS core biosynthesis protein	BCAL2403	BCAL2403	metabolic process [GO:0008152]";"transferase activity, transferring glycosyl groups [GO:0016757]			0.999	8	71	71	71	0.429892	0.615166	0.120532	0.107154	tr|B4E6C9|B4E6C9_BURCJ	B4E6C9	B4E6C9_BURCJ	BCAL2403	394	Burkholderia cenocepacia (strain ATCC BAA-245 / DSM 16553 / LMG 16656 / NCTC 13227 / J2315 / CF5610)	4:Protein predicted	Putative LPS core biosynthesis protein	1
25.0459	23.7196	25.1473	24.5286	23.7594	26.1028	25.2022	24.7299	Putative membrane protein	BCAL2405	BCAL2405	integral component of membrane [GO:0016021]			0.9959	2	2	2	2	-4.34294e-08	1	0	0	tr|B4E6D1|B4E6D1_BURCJ	B4E6D1	B4E6D1_BURCJ	BCAL2405	428	Burkholderia cenocepacia (strain ATCC BAA-245 / DSM 16553 / LMG 16656 / NCTC 13227 / J2315 / CF5610)	4:Protein predicted	Putative membrane protein	0.8989
27.12	27.5608	27.2404	27.1955	27.1405	26.5646	27.2487	26.7613	Putative glycosyltransferase	BCAL2406	BCAL2406	metabolic process [GO:0008152]";"transferase activity, transferring glycosyl groups [GO:0016757]			0.999	7	84	84	84	0.956354	0.293516	0.350392	0.295115	tr|B4E6D2|B4E6D2_BURCJ	B4E6D2	B4E6D2_BURCJ	BCAL2406	376	Burkholderia cenocepacia (strain ATCC BAA-245 / DSM 16553 / LMG 16656 / NCTC 13227 / J2315 / CF5610)	4:Protein predicted	Putative glycosyltransferase	1
26.4935	26.5318	26.2374	26.5319	24.3017	26.0562	26.0733	24.9085	Putative glycosyltransferase	BCAL2407	BCAL2407	transferase activity [GO:0016740]			0.999	5	29	29	29	1.33426	0.056797	1.11376	0.770818	tr|B4E6D3|B4E6D3_BURCJ	B4E6D3	B4E6D3_BURCJ	BCAL2407	354	Burkholderia cenocepacia (strain ATCC BAA-245 / DSM 16553 / LMG 16656 / NCTC 13227 / J2315 / CF5610)	4:Protein predicted	Putative glycosyltransferase	1
27.145	27.0348	27.0583	25.7304	24.7944	25.4659	24.9524	25.5367	Lipid A export ATP-binding/permease protein MsbA (EC 3.6.3.-)	msbA BCAL2408	BCAL2408	ATP binding [GO:0005524];lipid-transporting ATPase activity [GO:0034040];plasma membrane [GO:0005886];integral component of membrane [GO:0016021]	+	empty_ogcB	0.999	7	49	49	49	2.16526	0.0142765	1.55476	1.12237	tr|B4E6D4|B4E6D4_BURCJ	B4E6D4	B4E6D4_BURCJ	msbA	595	Burkholderia cenocepacia (strain ATCC BAA-245 / DSM 16553 / LMG 16656 / NCTC 13227 / J2315 / CF5610)	3:Protein inferred from homology	Lipid A export ATP-binding/permease protein MsbA	1
28.8446	28.6385	28.5409	28.8042	28.015	28.0886	28.1687	28.0648	DNA-directed DNA polymerase (EC 2.7.7.7)	dnaE BCAL2409	BCAL2409	3'-5' exonuclease activity [GO:0008408];DNA replication [GO:0006260];DNA-directed DNA polymerase activity [GO:0003887];nucleic acid binding [GO:0003676];cytoplasm [GO:0005737]			0.999	35	246	246	246	3.68734	0.112196	0.622787	0.577734	tr|B4E6D5|B4E6D5_BURCJ	B4E6D5	B4E6D5_BURCJ	dnaE	1177	Burkholderia cenocepacia (strain ATCC BAA-245 / DSM 16553 / LMG 16656 / NCTC 13227 / J2315 / CF5610)	4:Protein predicted	DNA-directed DNA polymerase	1
30.1257	29.9271	30.0302	29.8588	29.5974	29.8535	29.645	29.6649	Putative ATP-dependent RNA helicase 2	rhlE2 BCAL2412	BCAL2412	helicase activity [GO:0004386];nucleic acid binding [GO:0003676];ATP binding [GO:0005524]			0.999	18	195	195	195	1.96369	0.313012	0.295252	0.273084	tr|B4E6D8|B4E6D8_BURCJ	B4E6D8	B4E6D8_BURCJ	rhlE2	494	Burkholderia cenocepacia (strain ATCC BAA-245 / DSM 16553 / LMG 16656 / NCTC 13227 / J2315 / CF5610)	3:Protein inferred from homology	Putative ATP-dependent RNA helicase 2	1
28.3208	28.3862	28.6492	28.5574	28.8759	28.923	28.8035	28.5854	Putative exported protein	BCAL2413	BCAL2413				0.999	7	93	93	93	1.61751	0.299241	-0.318571	-0.287954	tr|B4E6D9|B4E6D9_BURCJ	B4E6D9	B4E6D9_BURCJ	BCAL2413	126	Burkholderia cenocepacia (strain ATCC BAA-245 / DSM 16553 / LMG 16656 / NCTC 13227 / J2315 / CF5610)	4:Protein predicted	Putative exported protein	1
29.7106	29.8382	29.7397	29.8734	30.2038	30.1825	30.0212	30.1867	Formate-dependent phosphoribosylglycinamide formyltransferase (5'-phosphoribosylglycinamide transformylase 2) (Formate-dependent GAR transformylase) (EC 2.1.2.-) (GAR transformylase 2) (GART 2) (Non-folate glycinamide ribonucleotide transformylase) (Phosphoribosylglycinamide formyltransferase 2)	purT BCAL2415	BCAL2415	coenzyme binding [GO:0050662];'de novo' IMP biosynthetic process [GO:0006189];magnesium ion binding [GO:0000287];phosphoribosylglycinamide formyltransferase 2 activity [GO:0043815];phosphoribosylglycinamide formyltransferase activity [GO:0004644];ATP binding [GO:0005524]			0.999	21	433	433	433	3.09155	0.252804	-0.358114	-0.338565	tr|B4E6E1|B4E6E1_BURCJ	B4E6E1	B4E6E1_BURCJ	purT	404	Burkholderia cenocepacia (strain ATCC BAA-245 / DSM 16553 / LMG 16656 / NCTC 13227 / J2315 / CF5610)	3:Protein inferred from homology	Formate-dependent phosphoribosylglycinamide formyltransferase	1
27.7651	28.11	28.2666	28.1813	28.7405	28.3347	27.9716	28.3765	Putative lipoprotein	BCAL2416	BCAL2416				0.999	8	81	81	81	0.695614	0.364479	-0.275095	-0.230817	tr|B4E6E2|B4E6E2_BURCJ	B4E6E2	B4E6E2_BURCJ	BCAL2416	164	Burkholderia cenocepacia (strain ATCC BAA-245 / DSM 16553 / LMG 16656 / NCTC 13227 / J2315 / CF5610)	4:Protein predicted	Putative lipoprotein	1
29.5834	29.512	29.4504	29.4492	28.7866	28.6649	28.7328	28.9539	Putative DNA translocase	BCAL2417	BCAL2417	ATP binding [GO:0005524];DNA binding [GO:0003677];integral component of membrane [GO:0016021]			0.999	17	169	143	169	4.30753	0.0815172	0.714203	0.66784	tr|B4E6E3|B4E6E3_BURCJ	B4E6E3	B4E6E3_BURCJ	BCAL2417	1525	Burkholderia cenocepacia (strain ATCC BAA-245 / DSM 16553 / LMG 16656 / NCTC 13227 / J2315 / CF5610)	3:Protein inferred from homology	Putative DNA translocase	1
30.9882	30.7204	31.1244	31.0428	31.5412	31.7272	31.4657	31.439	Putative exported protein	BCAL2418	BCAL2418				0.999	31	592	592	592	2.72546	0.142757	-0.574329	-0.517897	tr|B4E6E4|B4E6E4_BURCJ	B4E6E4	B4E6E4_BURCJ	BCAL2418	390	Burkholderia cenocepacia (strain ATCC BAA-245 / DSM 16553 / LMG 16656 / NCTC 13227 / J2315 / CF5610)	4:Protein predicted	Putative exported protein	1
28.4385	28.2415	28.4076	28.7221	28.3959	28.3726	28.7143	28.637	Glycosyl hydrolases family protein	BCAL2419	BCAL2419	hydrolase activity [GO:0016787]			0.999	13	115	115	115	0.238756	0.740198	-0.0775237	-0.0685124	tr|B4E6E5|B4E6E5_BURCJ	B4E6E5	B4E6E5_BURCJ	BCAL2419	609	Burkholderia cenocepacia (strain ATCC BAA-245 / DSM 16553 / LMG 16656 / NCTC 13227 / J2315 / CF5610)	4:Protein predicted	Glycosyl hydrolases family protein	1
30.0568	30.0507	30.3032	29.8215	29.9969	29.8152	30.1203	29.7141	Putative depolymerase/histone-like protein	BCAL2420	BCAL2420				0.999	27	549	549	549	0.499946	0.556781	0.146404	0.129112	tr|B4E6E6|B4E6E6_BURCJ	B4E6E6	B4E6E6_BURCJ	BCAL2420	496	Burkholderia cenocepacia (strain ATCC BAA-245 / DSM 16553 / LMG 16656 / NCTC 13227 / J2315 / CF5610)	4:Protein predicted	Putative depolymerase/histone-like protein	1
27.2441	27.0594	27.8286	27.5522	27.4723	27.1738	27.964	26.5775	TetR family regulatory protein	BCAL2423	BCAL2423	regulation of transcription, DNA-templated [GO:0006355];transcription, DNA-templated [GO:0006351]";"DNA binding [GO:0003677]			0.999	11	85	85	85	0.14006	0.659518	0.124164	0.0929446	tr|B4E6E9|B4E6E9_BURCJ	B4E6E9	B4E6E9_BURCJ	BCAL2423	210	Burkholderia cenocepacia (strain ATCC BAA-245 / DSM 16553 / LMG 16656 / NCTC 13227 / J2315 / CF5610)	4:Protein predicted	TetR family regulatory protein	1
26.7349	27.1948	27.1814	27.9644	27.7744	27.4424	27.8172	27.8633	Putative electron transport-related protein	BCAL2424	BCAL2424	4 iron, 4 sulfur cluster binding [GO:0051539];electron carrier activity [GO:0009055];metal ion binding [GO:0046872];oxidation-reduction process [GO:0055114]";"membrane [GO:0016020]			0.999	8	88	88	88	0.836048	0.237116	-0.455433	-0.357865	tr|B4E6F0|B4E6F0_BURCJ	B4E6F0	B4E6F0_BURCJ	BCAL2424	303	Burkholderia cenocepacia (strain ATCC BAA-245 / DSM 16553 / LMG 16656 / NCTC 13227 / J2315 / CF5610)	3:Protein inferred from homology	Putative electron transport-related protein	1
26.621	26.5695	26.969	25.6495	27.1641	24.4338	26.7623	26.2594	Endonuclease III (EC 4.2.99.18) (DNA-(apurinic or apyrimidinic site) lyase)	nth BCAL2425	BCAL2425	base-excision repair [GO:0006284]";DNA binding [GO:0003677];DNA N-glycosylase activity [GO:0019104];DNA-(apurinic or apyrimidinic site) lyase activity [GO:0003906];metal ion binding [GO:0046872];"4 iron, 4 sulfur cluster binding [GO:0051539]			0.999	3	22	22	22	0.173505	0.44475	0.297377	0.178554	tr|B4E6F1|B4E6F1_BURCJ	B4E6F1	B4E6F1_BURCJ	nth	214	Burkholderia cenocepacia (strain ATCC BAA-245 / DSM 16553 / LMG 16656 / NCTC 13227 / J2315 / CF5610)	3:Protein inferred from homology	Endonuclease III	1
27.7727	27.7081	27.8934	27.649	27.8187	27.7242	27.8569	27.3261	Uncharacterized protein	BCAL2427	BCAL2427				0.999	3	72	72	72	0.225449	0.75159	0.074327	0.0656329	tr|B4E6F3|B4E6F3_BURCJ	B4E6F3	B4E6F3_BURCJ	BCAL2427	144	Burkholderia cenocepacia (strain ATCC BAA-245 / DSM 16553 / LMG 16656 / NCTC 13227 / J2315 / CF5610)	4:Protein predicted	Uncharacterized protein	1
30.9377	30.7152	30.9446	30.5461	29.4363	29.2731	29.9393	29.6085	Putative cytochrome C-related protein	BCAL2428	BCAL2428	heme binding [GO:0020037];metal ion binding [GO:0046872];electron carrier activity [GO:0009055]	+	empty_ogcB	0.999	7	147	147	147	3.40932	0.0197457	1.22162	1.04246	tr|B4E6F4|B4E6F4_BURCJ	B4E6F4	B4E6F4_BURCJ	BCAL2428	119	Burkholderia cenocepacia (strain ATCC BAA-245 / DSM 16553 / LMG 16656 / NCTC 13227 / J2315 / CF5610)	4:Protein predicted	Putative cytochrome C-related protein	1
29.6764	29.5697	29.6974	29.4305	28.9618	28.9044	29.1528	28.712	Putative cytochrome C-related protein	BCAL2429	BCAL2429	heme binding [GO:0020037];metal ion binding [GO:0046872];electron carrier activity [GO:0009055]			0.999	7	167	167	167	3.0309	0.105099	0.660746	0.595593	tr|B4E6F5|B4E6F5_BURCJ	B4E6F5	B4E6F5_BURCJ	BCAL2429	119	Burkholderia cenocepacia (strain ATCC BAA-245 / DSM 16553 / LMG 16656 / NCTC 13227 / J2315 / CF5610)	4:Protein predicted	Putative cytochrome C-related protein	1
28.7992	28.7932	28.5799	29.1617	29.0354	29.0797	29.1946	29.1456	Putative ATPases	BCAL2430	BCAL2430	ATPase activity [GO:0016887];ATP binding [GO:0005524]			0.999	18	267	267	267	1.17192	0.344543	-0.280301	-0.248996	tr|B4E6F6|B4E6F6_BURCJ	B4E6F6	B4E6F6_BURCJ	BCAL2430	286	Burkholderia cenocepacia (strain ATCC BAA-245 / DSM 16553 / LMG 16656 / NCTC 13227 / J2315 / CF5610)	4:Protein predicted	Putative ATPases	1
24.3713	24.0031	24.7857	24.1656	25.9063	25.1278	24.8805	25.9661	Uncharacterized protein	BCAL2431	BCAL2431				0.999	1	8	8	8	-4.34294e-08	1	0	0	tr|B4E6F7|B4E6F7_BURCJ	B4E6F7	B4E6F7_BURCJ	BCAL2431	391	Burkholderia cenocepacia (strain ATCC BAA-245 / DSM 16553 / LMG 16656 / NCTC 13227 / J2315 / CF5610)	4:Protein predicted	Uncharacterized protein	0.9734
26.9644	27.1287	26.5227	28.5188	28.3226	28.0088	27.7987	27.9398	Glyoxalase/bleomycin resistance protein/dioxygenase superfamily protein	BCAL2434	BCAL2434	dioxygenase activity [GO:0051213]			0.999	7	90	90	90	0.822899	0.147068	-0.733787	-0.507766	tr|B4E6G0|B4E6G0_BURCJ	B4E6G0	B4E6G0_BURCJ	BCAL2434	151	Burkholderia cenocepacia (strain ATCC BAA-245 / DSM 16553 / LMG 16656 / NCTC 13227 / J2315 / CF5610)	4:Protein predicted	Glyoxalase/bleomycin resistance protein/dioxygenase superfamily protein	1
29.3525	29.6546	29.7029	29.9405	28.8161	28.9051	29.079	28.9396	Uncharacterized protein	BCAL2437	BCAL2437				0.999	10	115	115	115	2.81509	0.0907856	0.727673	0.642495	tr|B4E6G3|B4E6G3_BURCJ	B4E6G3	B4E6G3_BURCJ	BCAL2437	305	Burkholderia cenocepacia (strain ATCC BAA-245 / DSM 16553 / LMG 16656 / NCTC 13227 / J2315 / CF5610)	4:Protein predicted	Uncharacterized protein	1
27.8823	27.7468	28.326	28.4293	28.3038	28.1214	28.7207	28.5952	Uncharacterized protein	BCAL2440	BCAL2440				0.999	5	81	81	81	0.780782	0.308476	-0.339158	-0.279156	tr|B4E6G6|B4E6G6_BURCJ	B4E6G6	B4E6G6_BURCJ	BCAL2440	159	Burkholderia cenocepacia (strain ATCC BAA-245 / DSM 16553 / LMG 16656 / NCTC 13227 / J2315 / CF5610)	4:Protein predicted	Uncharacterized protein	1
27.7455	28.6636	28.9508	27.2772	28.7157	28.361	28.6947	28.4614	Probable chorismate pyruvate-lyase (CL) (CPL) (EC 4.1.3.40)	ubiC BCAL2441	BCAL2441	chorismate lyase activity [GO:0008813];pyruvate biosynthetic process [GO:0042866];ubiquinone biosynthetic process [GO:0006744];cytoplasm [GO:0005737]			0.999	9	120	120	120	0.446972	0.301331	-0.398958	-0.284931	tr|B4E6G7|B4E6G7_BURCJ	B4E6G7	B4E6G7_BURCJ	ubiC	198	Burkholderia cenocepacia (strain ATCC BAA-245 / DSM 16553 / LMG 16656 / NCTC 13227 / J2315 / CF5610)	3:Protein inferred from homology	Probable chorismate pyruvate-lyase	1
33.0334	32.8072	32.8316	32.6701	33.2485	33.3795	33.2862	33.3346	Chaperone protein HtpG (Heat shock protein HtpG) (High temperature protein G)	htpG BCAL2442	BCAL2442	ATP binding [GO:0005524];protein folding [GO:0006457];response to stress [GO:0006950];unfolded protein binding [GO:0051082];cytoplasm [GO:0005737]			0.999	72	2534	2534	2534	2.99489	0.183919	-0.476589	-0.441221	tr|B4E6G8|B4E6G8_BURCJ	B4E6G8	B4E6G8_BURCJ	htpG	632	Burkholderia cenocepacia (strain ATCC BAA-245 / DSM 16553 / LMG 16656 / NCTC 13227 / J2315 / CF5610)	3:Protein inferred from homology	Chaperone protein HtpG	1
26.5525	26.4197	26.404	26.914	26.3119	25.2271	25.0688	26.0619	GntR family regulatory protein	BCAL2443	BCAL2443	DNA binding [GO:0003677];pyridoxal phosphate binding [GO:0030170];transcription factor activity, sequence-specific DNA binding [GO:0003700];transcription, DNA-templated [GO:0006351]";"catalytic activity [GO:0003824]			0.999	8	38	38	38	1.4825	0.0779193	0.905131	0.681505	tr|B4E6G9|B4E6G9_BURCJ	B4E6G9	B4E6G9_BURCJ	BCAL2443	491	Burkholderia cenocepacia (strain ATCC BAA-245 / DSM 16553 / LMG 16656 / NCTC 13227 / J2315 / CF5610)	4:Protein predicted	GntR family regulatory protein	1
27.5606	28.3784	28.1075	27.8219	28.9192	28.761	29.0256	28.6929	Uncharacterized protein	BCAL2444	BCAL2444				0.999	10	121	121	121	2.42866	0.0631353	-0.882544	-0.740246	tr|B4E6H0|B4E6H0_BURCJ	B4E6H0	B4E6H0_BURCJ	BCAL2444	230	Burkholderia cenocepacia (strain ATCC BAA-245 / DSM 16553 / LMG 16656 / NCTC 13227 / J2315 / CF5610)	4:Protein predicted	Uncharacterized protein	1
28.5533	28.6638	28.6015	28.8339	29.0868	29.2731	29.5028	29.3174	Putative aminotransferase	BCAL2446	BCAL2446	biosynthetic process [GO:0009058];transaminase activity [GO:0008483];pyridoxal phosphate binding [GO:0030170]			0.999	17	243	243	243	3.02068	0.11463	-0.631876	-0.571791	tr|B4E6H2|B4E6H2_BURCJ	B4E6H2	B4E6H2_BURCJ	BCAL2446	393	Burkholderia cenocepacia (strain ATCC BAA-245 / DSM 16553 / LMG 16656 / NCTC 13227 / J2315 / CF5610)	4:Protein predicted	Putative aminotransferase	1
28.3394	24.9741	25.728	26.5389	26.2492	26.9055	27.2866	24.7827	Endoribonuclease L-PSP family protein	BCAL2447	BCAL2447				0.999	4	34	34	34	0.033808	0.825769	0.0890775	0.0466681	tr|B4E6H3|B4E6H3_BURCJ	B4E6H3	B4E6H3_BURCJ	BCAL2447	152	Burkholderia cenocepacia (strain ATCC BAA-245 / DSM 16553 / LMG 16656 / NCTC 13227 / J2315 / CF5610)	4:Protein predicted	Endoribonuclease L-PSP family protein	1
27.7305	27.176	25.4864	26.217	24.636	26.4759	27.1017	27.6767	Putative phenazine biosynthesis-like protein	BCAL2448	BCAL2448	biosynthetic process [GO:0009058];catalytic activity [GO:0003824]			0.999	7	42	42	42	0.078329	0.643206	0.179903	0.098477	tr|B4E6H4|B4E6H4_BURCJ	B4E6H4	B4E6H4_BURCJ	BCAL2448	294	Burkholderia cenocepacia (strain ATCC BAA-245 / DSM 16553 / LMG 16656 / NCTC 13227 / J2315 / CF5610)	4:Protein predicted	Putative phenazine biosynthesis-like protein	1
25.5682	24.7987	25.5214	25.2853	25.3079	25.5126	25.0529	26.0033	Putative cyclic-di-GMP signaling protein	BCAL2449	BCAL2449	integral component of membrane [GO:0016021]			0.999	4	29	29	29	0.271243	0.532116	-0.175786	-0.138685	tr|B4E6H5|B4E6H5_BURCJ	B4E6H5	B4E6H5_BURCJ	BCAL2449	790	Burkholderia cenocepacia (strain ATCC BAA-245 / DSM 16553 / LMG 16656 / NCTC 13227 / J2315 / CF5610)	4:Protein predicted	Putative cyclic-di-GMP signaling protein	1
25.7376	25.3042	24.7276	25.4293	25.3909	24.4484	24.0865	24.9658	LysR family regulatory protein	BCAL2452	BCAL2452	transcription factor activity, sequence-specific DNA binding [GO:0003700];transcription, DNA-templated [GO:0006351]";"DNA binding [GO:0003677]			0.999	1	1	1	1	-4.34294e-08	1	0	0	tr|B4E6H8|B4E6H8_BURCJ	B4E6H8	B4E6H8_BURCJ	BCAL2452	294	Burkholderia cenocepacia (strain ATCC BAA-245 / DSM 16553 / LMG 16656 / NCTC 13227 / J2315 / CF5610)	4:Protein predicted	LysR family regulatory protein	0.9734
29.0318	28.7832	28.6953	28.6354	28.351	28.2892	28.4518	28.633	DNA topoisomerase 4 subunit A (EC 5.99.1.3) (Topoisomerase IV subunit A)	parC BCAL2454	BCAL2454	ATP binding [GO:0005524];chromosome segregation [GO:0007059];DNA binding [GO:0003677];DNA topoisomerase type II (ATP-hydrolyzing) activity [GO:0003918];DNA topological change [GO:0006265];extrinsic component of plasma membrane [GO:0019897];chromosome [GO:0005694]			0.999	38	512	512	512	1.66717	0.27034	0.35517	0.318504	tr|B4E6I0|B4E6I0_BURCJ	B4E6I0	B4E6I0_BURCJ	parC	773	Burkholderia cenocepacia (strain ATCC BAA-245 / DSM 16553 / LMG 16656 / NCTC 13227 / J2315 / CF5610)	3:Protein inferred from homology	DNA topoisomerase 4 subunit A	1
29.782	29.6344	29.4501	29.7141	29.3046	29.4171	29.208	29.3928	DNA topoisomerase 4 subunit B (EC 5.99.1.3) (Topoisomerase IV subunit B)	parE BCAL2455	BCAL2455	ATP binding [GO:0005524];chromosome segregation [GO:0007059];DNA binding [GO:0003677];DNA topoisomerase type II (ATP-hydrolyzing) activity [GO:0003918];DNA topological change [GO:0006265];chromosome [GO:0005694]			0.999	36	438	438	438	1.97438	0.297847	0.314497	0.289598	tr|B4E6I1|B4E6I1_BURCJ	B4E6I1	B4E6I1_BURCJ	parE	660	Burkholderia cenocepacia (strain ATCC BAA-245 / DSM 16553 / LMG 16656 / NCTC 13227 / J2315 / CF5610)	3:Protein inferred from homology	DNA topoisomerase 4 subunit B	1
28.9789	28.7485	28.6419	29.1946	28.7711	28.9793	28.8112	28.9325	ABC transporter ATP-binding protein	BCAL2456	BCAL2456	ATPase activity [GO:0016887];DNA binding [GO:0003677];ATP binding [GO:0005524]			0.999	22	200	200	200	0.0459156	0.941317	0.0174508	0.0154064	tr|B4E6I2|B4E6I2_BURCJ	B4E6I2	B4E6I2_BURCJ	BCAL2456	649	Burkholderia cenocepacia (strain ATCC BAA-245 / DSM 16553 / LMG 16656 / NCTC 13227 / J2315 / CF5610)	4:Protein predicted	ABC transporter ATP-binding protein	1
32.1766	32.2753	32.3905	32.5999	32.5417	32.8525	32.8926	32.9104	Putative exported protein	BCAL2457	BCAL2457				0.999	7	428	428	428	1.88708	0.214249	-0.438704	-0.389727	tr|B4E6I3|B4E6I3_BURCJ	B4E6I3	B4E6I3_BURCJ	BCAL2457	134	Burkholderia cenocepacia (strain ATCC BAA-245 / DSM 16553 / LMG 16656 / NCTC 13227 / J2315 / CF5610)	4:Protein predicted	Putative exported protein	1
24.8664	25.3044	25.1758	25.0489	24.764	25.352	25.2586	26.0182	Putative O-methyltransferase	BCAL2459	BCAL2459	O-methyltransferase activity [GO:0008171]			0.999	3	3	3	3	-4.34294e-08	1	0	0	tr|B4E6I5|B4E6I5_BURCJ	B4E6I5	B4E6I5_BURCJ	BCAL2459	238	Burkholderia cenocepacia (strain ATCC BAA-245 / DSM 16553 / LMG 16656 / NCTC 13227 / J2315 / CF5610)	4:Protein predicted	Putative O-methyltransferase	1
25.4733	24.864	24.5446	25.0481	24.7708	24.6963	25.8351	24.1711	4Fe-4S ferredoxin	BCAL2460	BCAL2460				0.999	3	7	7	7	-4.34294e-08	1	0	0	tr|B4E6I6|B4E6I6_BURCJ	B4E6I6	B4E6I6_BURCJ	BCAL2460	98	Burkholderia cenocepacia (strain ATCC BAA-245 / DSM 16553 / LMG 16656 / NCTC 13227 / J2315 / CF5610)	4:Protein predicted	4Fe-4S ferredoxin	1
24.7772	26.3309	25.3136	24.2589	25.4651	24.4295	25.1516	24.7784	Putative membrane protein	BCAL2461	BCAL2461	integral component of membrane [GO:0016021]			0.999	3	18	18	18	0.166541	0.525183	0.214035	0.143019	tr|B4E6I7|B4E6I7_BURCJ	B4E6I7	B4E6I7_BURCJ	BCAL2461	102	Burkholderia cenocepacia (strain ATCC BAA-245 / DSM 16553 / LMG 16656 / NCTC 13227 / J2315 / CF5610)	4:Protein predicted	Putative membrane protein	1
30.6773	30.7933	30.662	30.5705	30.8539	30.8203	30.7638	30.5163	Cell division protein FtsA	ftsA BCAL3458	BCAL3458	cytoplasmic side of plasma membrane [GO:0009898];FtsZ-dependent cytokinesis [GO:0043093];cell division site [GO:0032153]			0.999	28	509	509	509	0.294895	0.780651	-0.0627847	-0.057652	tr|B4E6I8|B4E6I8_BURCJ	B4E6I8	B4E6I8_BURCJ	ftsA	410	Burkholderia cenocepacia (strain ATCC BAA-245 / DSM 16553 / LMG 16656 / NCTC 13227 / J2315 / CF5610)	3:Protein inferred from homology	Cell division protein FtsA	1
24.8284	27.5646	25.7537	25.3329	25.5276	27.6115	27.5677	24.629	Cell division protein FtsQ	ftsQ BCAL3459	BCAL3459	cell septum assembly [GO:0090529];FtsZ-dependent cytokinesis [GO:0043093];integral component of plasma membrane [GO:0005887];cell division site [GO:0032153]			0.999	3	27	27	27	0.190673	0.357861	-0.464039	-0.237222	tr|B4E6I9|B4E6I9_BURCJ	B4E6I9	B4E6I9_BURCJ	ftsQ	250	Burkholderia cenocepacia (strain ATCC BAA-245 / DSM 16553 / LMG 16656 / NCTC 13227 / J2315 / CF5610)	3:Protein inferred from homology	Cell division protein FtsQ	1
24.428	25.2597	24.6838	25.0393	24.4475	25.3487	25.0629	25.3008	Probable peptidoglycan glycosyltransferase FtsW (PGT) (EC 2.4.1.129) (Cell division protein FtsW) (Cell wall polymerase) (Peptidoglycan polymerase) (PG polymerase)	ftsW BCAL3463	BCAL3463	cell wall organization [GO:0071555];FtsZ-dependent cytokinesis [GO:0043093];integral component of plasma membrane [GO:0005887];peptidoglycan biosynthetic process [GO:0009252];peptidoglycan glycosyltransferase activity [GO:0008955];regulation of cell shape [GO:0008360];cell division site [GO:0032153]			0.999	1	1	1	1	-4.34294e-08	1	0	0	tr|B4E6J3|B4E6J3_BURCJ	B4E6J3	B4E6J3_BURCJ	ftsW	427	Burkholderia cenocepacia (strain ATCC BAA-245 / DSM 16553 / LMG 16656 / NCTC 13227 / J2315 / CF5610)	3:Protein inferred from homology	Probable peptidoglycan glycosyltransferase FtsW	0.9732
28.9501	28.7101	28.5827	29.1921	29.3709	29.3773	29.477	29.4611	UDP-N-acetylmuramoylalanine--D-glutamate ligase (EC 6.3.2.9) (D-glutamic acid-adding enzyme) (UDP-N-acetylmuramoyl-L-alanyl-D-glutamate synthetase)	murD BCAL3464	BCAL3464	ATP binding [GO:0005524];cell cycle [GO:0007049];cell division [GO:0051301];cell wall organization [GO:0071555];peptidoglycan biosynthetic process [GO:0009252];regulation of cell shape [GO:0008360];UDP-N-acetylmuramoylalanine-D-glutamate ligase activity [GO:0008764];cytoplasm [GO:0005737]			0.999	20	181	181	181	2.1933	0.15051	-0.562808	-0.494774	tr|B4E6J4|B4E6J4_BURCJ	B4E6J4	B4E6J4_BURCJ	murD	495	Burkholderia cenocepacia (strain ATCC BAA-245 / DSM 16553 / LMG 16656 / NCTC 13227 / J2315 / CF5610)	3:Protein inferred from homology	UDP-N-acetylmuramoylalanine--D-glutamate ligase	1
29.4217	29.4853	29.3529	29.9009	30.1527	30.2165	30.1551	30.1645	UDP-N-acetylmuramoyl-tripeptide--D-alanyl-D-alanine ligase (EC 6.3.2.10) (D-alanyl-D-alanine-adding enzyme)	murF BCAL3466	BCAL3466	ATP binding [GO:0005524];cell cycle [GO:0007049];cell division [GO:0051301];cell wall organization [GO:0071555];peptidoglycan biosynthetic process [GO:0009252];regulation of cell shape [GO:0008360];UDP-N-acetylmuramoyl-tripeptide-D-alanyl-D-alanine ligase activity [GO:0047480];cytoplasm [GO:0005737]			0.999	26	409	409	409	2.64957	0.118513	-0.63201	-0.562217	tr|B4E6J6|B4E6J6_BURCJ	B4E6J6	B4E6J6_BURCJ	murF	468	Burkholderia cenocepacia (strain ATCC BAA-245 / DSM 16553 / LMG 16656 / NCTC 13227 / J2315 / CF5610)	3:Protein inferred from homology	UDP-N-acetylmuramoyl-tripeptide--D-alanyl-D-alanine ligase	1
28.2271	28.3518	28.5108	27.8618	28.7554	28.7892	28.6215	28.6379	UDP-N-acetylmuramoyl-L-alanyl-D-glutamate--2,6-diaminopimelate ligase (EC 6.3.2.13) (Meso-A2pm-adding enzyme) (Meso-diaminopimelate-adding enzyme) (UDP-MurNAc-L-Ala-D-Glu:meso-diaminopimelate ligase) (UDP-MurNAc-tripeptide synthetase) (UDP-N-acetylmuramyl-tripeptide synthetase)	murE BCAL3467	BCAL3467	ATP binding [GO:0005524];cell cycle [GO:0007049];cell division [GO:0051301];cell wall organization [GO:0071555];magnesium ion binding [GO:0000287];peptidoglycan biosynthetic process [GO:0009252];regulation of cell shape [GO:0008360]";UDP-N-acetylmuramoylalanyl-D-glutamate-2,6-diaminopimelate ligase activity [GO:0008765];"cytoplasm [GO:0005737]			0.999	16	195	195	195	1.73485	0.204775	-0.463113	-0.404691	tr|B4E6J7|B4E6J7_BURCJ	B4E6J7	B4E6J7_BURCJ	murE	512	Burkholderia cenocepacia (strain ATCC BAA-245 / DSM 16553 / LMG 16656 / NCTC 13227 / J2315 / CF5610)	3:Protein inferred from homology	UDP-N-acetylmuramoyl-L-alanyl-D-glutamate--2,6-diaminopimelate ligase	1
24.0715	24.4347	24.685	25.3118	25.094	25.3099	24.1578	25.4121	Peptidoglycan synthetase FtsI	ftsI BCAL3468	BCAL3468	penicillin binding [GO:0008658]			0.999	2	2	2	2	-4.34294e-08	1	0	0	tr|B4E6J8|B4E6J8_BURCJ	B4E6J8	B4E6J8_BURCJ	ftsI	615	Burkholderia cenocepacia (strain ATCC BAA-245 / DSM 16553 / LMG 16656 / NCTC 13227 / J2315 / CF5610)	4:Protein predicted	Peptidoglycan synthetase FtsI	0.9805
24.5903	25.4645	24.6003	25.0999	25.1556	23.2668	25.2037	24.4854	Cell division protein FtsL	ftsL BCAL3469	BCAL3469	FtsZ-dependent cytokinesis [GO:0043093];integral component of plasma membrane [GO:0005887];cell division site [GO:0032153]			0.999	2	2	2	2	-4.34294e-08	1	0	0	tr|B4E6J9|B4E6J9_BURCJ	B4E6J9	B4E6J9_BURCJ	ftsL	113	Burkholderia cenocepacia (strain ATCC BAA-245 / DSM 16553 / LMG 16656 / NCTC 13227 / J2315 / CF5610)	3:Protein inferred from homology	Cell division protein FtsL	0.9996
24.7584	24.9315	24.8662	24.6254	26.9505	27.0297	25.573	25.6726	Putative outer membrane porin	BCAL3473	BCAL3473	ion transport [GO:0006811];porin activity [GO:0015288];pore complex [GO:0046930]	+	empty_ogcB	0.999	7	43	43	59	2.03022	0.0168318	-1.51104	-1.0784	tr|B4E6K3|B4E6K3_BURCJ	B4E6K3	B4E6K3_BURCJ	BCAL3473	383	Burkholderia cenocepacia (strain ATCC BAA-245 / DSM 16553 / LMG 16656 / NCTC 13227 / J2315 / CF5610)	4:Protein predicted	Putative outer membrane porin	1
28.8888	28.5741	28.6461	28.7353	29.4775	29.2482	29.4041	29.092	Long-chain-fatty-acid--CoA ligase (EC 6.2.1.3)	fadD BCAL3474	BCAL3474	long-chain fatty acid-CoA ligase activity [GO:0004467];decanoate--CoA ligase activity [GO:0102391]			0.999	23	286	286	286	2.79486	0.131648	-0.594376	-0.535822	tr|B4E6K4|B4E6K4_BURCJ	B4E6K4	B4E6K4_BURCJ	fadD	557	Burkholderia cenocepacia (strain ATCC BAA-245 / DSM 16553 / LMG 16656 / NCTC 13227 / J2315 / CF5610)	4:Protein predicted	Long-chain-fatty-acid--CoA ligase	1
27.6093	27.3108	27.5904	27.6437	27.6757	27.6418	27.5045	27.1722	Putative molybdopterin-containing oxidoreductase	BCAL3475	BCAL3475	iron-sulfur cluster binding [GO:0051536];molybdenum ion binding [GO:0030151];oxidoreductase activity [GO:0016491];electron carrier activity [GO:0009055]			0.999	11	100	100	100	0.106829	0.862689	0.0399981	0.0351428	tr|B4E6K5|B4E6K5_BURCJ	B4E6K5	B4E6K5_BURCJ	BCAL3475	691	Burkholderia cenocepacia (strain ATCC BAA-245 / DSM 16553 / LMG 16656 / NCTC 13227 / J2315 / CF5610)	3:Protein inferred from homology	Putative molybdopterin-containing oxidoreductase	1
25.9946	26.416	26.4765	26.8508	26.8367	26.9261	26.9341	27.0053	Catalase-related peroxidase (EC 1.11.1.-)	BCAL3477	BCAL3477	catalase activity [GO:0004096];heme binding [GO:0020037];metal ion binding [GO:0046872];response to oxidative stress [GO:0006979];integral component of membrane [GO:0016021]			0.999	6	50	50	50	1.47652	0.198111	-0.491068	-0.416619	tr|B4E6K7|B4E6K7_BURCJ	B4E6K7	B4E6K7_BURCJ	BCAL3477	364	Burkholderia cenocepacia (strain ATCC BAA-245 / DSM 16553 / LMG 16656 / NCTC 13227 / J2315 / CF5610)	3:Protein inferred from homology	Catalase-related peroxidase	1
25.2003	25.8255	26.0515	26.4411	25.2806	25.3925	26.3159	24.3888	Putative transmembrane regulator	BCAL3479	BCAL3479	integral component of membrane [GO:0016021]			0.999	3	6	6	7	-4.34294e-08	1	0	0	tr|B4E6K9|B4E6K9_BURCJ	B4E6K9	B4E6K9_BURCJ	BCAL3479	252	Burkholderia cenocepacia (strain ATCC BAA-245 / DSM 16553 / LMG 16656 / NCTC 13227 / J2315 / CF5610)	4:Protein predicted	Putative transmembrane regulator	0.9805
25.1224	25.318	25.0986	24.9657	24.89	24.0158	24.6048	25.179	Putative RNA polymerase sigma factor, sigma-70 family	BCAL3486	BCAL3486	DNA-templated transcription, initiation [GO:0006352]";sigma factor activity [GO:0016987];transcription factor activity, sequence-specific DNA binding [GO:0003700];"DNA binding [GO:0003677]			0.999	4	10	10	10	0.886339	0.235542	0.453811	0.360544	tr|B4E6L6|B4E6L6_BURCJ	B4E6L6	B4E6L6_BURCJ	BCAL3486	293	Burkholderia cenocepacia (strain ATCC BAA-245 / DSM 16553 / LMG 16656 / NCTC 13227 / J2315 / CF5610)	3:Protein inferred from homology	Putative RNA polymerase sigma factor, sigma-70 family	0.9999
25.3007	25.1387	24.9361	25.6979	25.1865	23.3827	26.2809	26.2266	Uncharacterized protein	BCAL3488	BCAL3488	ergothioneine biosynthetic process [GO:0052699]			0.999	3	5	5	5	-4.34294e-08	1	0	0	tr|B4E6L8|B4E6L8_BURCJ	B4E6L8	B4E6L8_BURCJ	BCAL3488	413	Burkholderia cenocepacia (strain ATCC BAA-245 / DSM 16553 / LMG 16656 / NCTC 13227 / J2315 / CF5610)	4:Protein predicted	Uncharacterized protein	1
26.2209	25.9783	26.3409	26.7982	26.2931	26.2491	26.4917	25.9374	Uncharacterized protein	BCAL3489	BCAL3489				0.999	8	46	46	46	0.172248	0.714442	0.0917735	0.0760541	tr|B4E6L9|B4E6L9_BURCJ	B4E6L9	B4E6L9_BURCJ	BCAL3489	337	Burkholderia cenocepacia (strain ATCC BAA-245 / DSM 16553 / LMG 16656 / NCTC 13227 / J2315 / CF5610)	4:Protein predicted	Uncharacterized protein	1
27.7021	27.3659	27.631	27.5554	26.8139	27.107	27.2	27.3899	Type III restriction system endonuclease	BCAL3493	BCAL3493	DNA binding [GO:0003677];endonuclease activity [GO:0004519];ATP binding [GO:0005524]			0.999	23	177	177	177	1.68098	0.219179	0.43593	0.382339	tr|B4E6M3|B4E6M3_BURCJ	B4E6M3	B4E6M3_BURCJ	BCAL3493	1010	Burkholderia cenocepacia (strain ATCC BAA-245 / DSM 16553 / LMG 16656 / NCTC 13227 / J2315 / CF5610)	4:Protein predicted	Type III restriction system endonuclease	1
29.0385	28.8181	28.8862	28.9508	28.3005	28.2596	28.4238	28.4818	Type III restriction-modification system methylase (EC 2.1.1.72)	BCAL3494	BCAL3494	N-methyltransferase activity [GO:0008170];site-specific DNA-methyltransferase (adenine-specific) activity [GO:0009007];DNA binding [GO:0003677]			0.999	28	276	276	276	3.67777	0.141038	0.557025	0.520571	tr|B4E6M4|B4E6M4_BURCJ	B4E6M4	B4E6M4_BURCJ	BCAL3494	668	Burkholderia cenocepacia (strain ATCC BAA-245 / DSM 16553 / LMG 16656 / NCTC 13227 / J2315 / CF5610)	4:Protein predicted	Type III restriction-modification system methylase	1
25.1369	25.0159	24.4832	24.356	25.309	24.9676	24.7402	25.2917	Flagellar protein	fliO BCAL3504	BCAL3504	bacterial-type flagellum organization [GO:0044781];integral component of membrane [GO:0016021];plasma membrane [GO:0005886];bacterial-type flagellum basal body [GO:0009425]			0.999	1	17	17	17	-4.34294e-08	1	0	0	tr|B4E6N4|B4E6N4_BURCJ	B4E6N4	B4E6N4_BURCJ	fliO	191	Burkholderia cenocepacia (strain ATCC BAA-245 / DSM 16553 / LMG 16656 / NCTC 13227 / J2315 / CF5610)	3:Protein inferred from homology	Flagellar protein	0.9732
26.2825	26.3523	26.6141	25.95	24.0453	25.1194	25.3032	25.2465	Flagellar FliL protein	fliL BCAL3507	BCAL3507	bacterial-type flagellum-dependent cell motility [GO:0071973];chemotaxis [GO:0006935];integral component of membrane [GO:0016021];bacterial-type flagellum basal body [GO:0009425]	+	empty_ogcB	0.999	4	24	24	24	2.24253	0.0199772	1.37113	1.03334	tr|B4E6N7|B4E6N7_BURCJ	B4E6N7	B4E6N7_BURCJ	fliL	166	Burkholderia cenocepacia (strain ATCC BAA-245 / DSM 16553 / LMG 16656 / NCTC 13227 / J2315 / CF5610)	4:Protein predicted	Flagellar FliL protein	1
25.3718	24.9243	25.1628	25.2468	25.9008	24.1908	24.9592	26.8887	LysR family regulatory protein	BCAL3510	BCAL3510	transcription factor activity, sequence-specific DNA binding [GO:0003700];transcription, DNA-templated [GO:0006351]";"DNA binding [GO:0003677]			0.999	1	1	1	1	-4.34294e-08	1	0	0	tr|B4E6P0|B4E6P0_BURCJ	B4E6P0	B4E6P0_BURCJ	BCAL3510	308	Burkholderia cenocepacia (strain ATCC BAA-245 / DSM 16553 / LMG 16656 / NCTC 13227 / J2315 / CF5610)	4:Protein predicted	LysR family regulatory protein	0.9732
24.9439	27.4542	27.579	26.9348	24.9082	24.7955	26.1527	24.9329	Type II secretion system protein N	gspN BCAL3515	BCAL3515	integral component of membrane [GO:0016021]	+	empty_ogcB	0.999	5	39	39	39	1.16617	0.0344057	1.53064	0.905969	tr|B4E6P6|B4E6P6_BURCJ	B4E6P6	B4E6P6_BURCJ	gspN	274	Burkholderia cenocepacia (strain ATCC BAA-245 / DSM 16553 / LMG 16656 / NCTC 13227 / J2315 / CF5610)	4:Protein predicted	Type II secretion system protein N	1
25.1586	27.8475	27.9962	27.6937	25.118	25.4983	25.4908	23.8363	Type II secretion system protein M	gspM BCAL3516	BCAL3516	protein secretion [GO:0009306];integral component of membrane [GO:0016021]	+	empty_ogcB	0.999	4	22	22	22	1.50751	0.00913011	2.18815	1.22867	tr|B4E6P7|B4E6P7_BURCJ	B4E6P7	B4E6P7_BURCJ	gspM	168	Burkholderia cenocepacia (strain ATCC BAA-245 / DSM 16553 / LMG 16656 / NCTC 13227 / J2315 / CF5610)	4:Protein predicted	Type II secretion system protein M	1
27.7573	27.0677	27.7309	27.3072	25.4225	24.1941	25.3442	24.2499	Cytochrome b	petB BCAL0329	BCAL0329	electron carrier activity [GO:0009055];mitochondrial electron transport, ubiquinol to cytochrome c [GO:0006122]";ubiquinol-cytochrome-c reductase activity [GO:0008121];"respiratory chain complex III [GO:0045275]	+	empty_ogcB	0.999	4	26	26	26	3.40387	0.000466667	2.6631	1.93606	tr|B4E6Q1|B4E6Q1_BURCJ	B4E6Q1	B4E6Q1_BURCJ	petB	460	Burkholderia cenocepacia (strain ATCC BAA-245 / DSM 16553 / LMG 16656 / NCTC 13227 / J2315 / CF5610)	3:Protein inferred from homology	Cytochrome b	1
27.4095	28.533	28.6027	27.5855	27.9423	28.0514	27.5635	27.0233	Cytochrome c1	petC BCAL0330	BCAL0330	electron carrier activity [GO:0009055];heme binding [GO:0020037];metal ion binding [GO:0046872];integral component of membrane [GO:0016021]			0.999	10	98	98	98	0.447443	0.308316	0.387542	0.279128	tr|B4E6Q2|B4E6Q2_BURCJ	B4E6Q2	B4E6Q2_BURCJ	petC	252	Burkholderia cenocepacia (strain ATCC BAA-245 / DSM 16553 / LMG 16656 / NCTC 13227 / J2315 / CF5610)	4:Protein predicted	Cytochrome c1	1
32.1757	32.1068	31.8998	31.8946	32.3231	32.4389	32.0917	32.361	Putative stringent starvation protein A	BCAL0331	BCAL0331	response to starvation [GO:0042594]			0.999	18	812	812	812	1.47491	0.333512	-0.284452	-0.257745	tr|B4E6Q3|B4E6Q3_BURCJ	B4E6Q3	B4E6Q3_BURCJ	BCAL0331	203	Burkholderia cenocepacia (strain ATCC BAA-245 / DSM 16553 / LMG 16656 / NCTC 13227 / J2315 / CF5610)	1:Experimental evidence at protein level	Putative stringent starvation protein A	1
29.1226	28.9248	28.871	29.3711	29.2706	29.3387	29.4242	29.5539	Putative stringent starvation protein B	BCAL0332	BCAL0332				0.999	5	155	155	155	1.34448	0.299484	-0.324482	-0.287477	tr|B4E6Q4|B4E6Q4_BURCJ	B4E6Q4	B4E6Q4_BURCJ	BCAL0332	174	Burkholderia cenocepacia (strain ATCC BAA-245 / DSM 16553 / LMG 16656 / NCTC 13227 / J2315 / CF5610)	4:Protein predicted	Putative stringent starvation protein B	1
28.2604	28.6285	28.6188	29.1907	29.5335	30.0867	29.6596	29.4833	Periplasmic solute-binding protein	BCAL0334	BCAL0334	ionotropic glutamate receptor activity [GO:0004970];membrane [GO:0016020]	+	empty_ogcB	0.999	17	192	192	192	2.29544	0.0462536	-1.01619	-0.822132	tr|B4E6Q6|B4E6Q6_BURCJ	B4E6Q6	B4E6Q6_BURCJ	BCAL0334	266	Burkholderia cenocepacia (strain ATCC BAA-245 / DSM 16553 / LMG 16656 / NCTC 13227 / J2315 / CF5610)	4:Protein predicted	Periplasmic solute-binding protein	1
28.6786	28.0526	28.3562	28.5149	27.3632	27.5767	28.0963	27.8238	Putative type VI secretion system protein TssL	BCAL0337	BCAL0337	integral component of membrane [GO:0016021]			0.999	8	81	80	81	1.79251	0.116437	0.685584	0.568065	tr|B4E6Q9|B4E6Q9_BURCJ	B4E6Q9	B4E6Q9_BURCJ	BCAL0337	260	Burkholderia cenocepacia (strain ATCC BAA-245 / DSM 16553 / LMG 16656 / NCTC 13227 / J2315 / CF5610)	4:Protein predicted	Putative type VI secretion system protein TssL	1
28.8031	28.8436	28.5515	28.4658	28.464	28.3729	28.2176	28.4906	Putative type VI secretion system protein TssK	BCAL0338	BCAL0338				0.999	17	223	223	223	1.33816	0.34123	0.279737	0.251687	tr|B4E6R0|B4E6R0_BURCJ	B4E6R0	B4E6R0_BURCJ	BCAL0338	448	Burkholderia cenocepacia (strain ATCC BAA-245 / DSM 16553 / LMG 16656 / NCTC 13227 / J2315 / CF5610)	4:Protein predicted	Putative type VI secretion system protein TssK	1
27.4292	25.1196	23.8585	27.5577	28.0369	27.6498	27.4348	27.9563	Putative type VI secretion system protein TssJ	BCAL0339	BCAL0339		+	empty_ogcB	0.999	7	25	25	25	0.999218	0.0310412	-1.77823	-0.928227	tr|B4E6R1|B4E6R1_BURCJ	B4E6R1	B4E6R1_BURCJ	BCAL0339	199	Burkholderia cenocepacia (strain ATCC BAA-245 / DSM 16553 / LMG 16656 / NCTC 13227 / J2315 / CF5610)	4:Protein predicted	Putative type VI secretion system protein TssJ	1
29.2071	29.8858	29.3346	29.4809	29.8293	30.0896	29.8249	30.5961	Putative lipoprotein	BCAL0340	BCAL0340				0.999	11	183	183	183	1.39245	0.151846	-0.607902	-0.492804	tr|B4E6R2|B4E6R2_BURCJ	B4E6R2	B4E6R2_BURCJ	BCAL0340	208	Burkholderia cenocepacia (strain ATCC BAA-245 / DSM 16553 / LMG 16656 / NCTC 13227 / J2315 / CF5610)	4:Protein predicted	Putative lipoprotein	1
31.3305	31.3547	31.3415	31.7518	31.4012	31.6708	31.3697	31.6352	Putative type VI secretion system protein TssB	BCAL0341	BCAL0341				0.999	14	341	341	341	0.234104	0.750481	-0.0745931	-0.0660871	tr|B4E6R3|B4E6R3_BURCJ	B4E6R3	B4E6R3_BURCJ	BCAL0341	171	Burkholderia cenocepacia (strain ATCC BAA-245 / DSM 16553 / LMG 16656 / NCTC 13227 / J2315 / CF5610)	4:Protein predicted	Putative type VI secretion system protein TssB	1
31.4592	31.427	31.243	31.5024	31.1515	31.3374	31.2149	31.0474	Putative type VI secretion system protein TssC	BCAL0342	BCAL0342				0.999	36	901	901	901	1.41555	0.406063	0.220098	0.203175	tr|B4E6R4|B4E6R4_BURCJ	B4E6R4	B4E6R4_BURCJ	BCAL0342	496	Burkholderia cenocepacia (strain ATCC BAA-245 / DSM 16553 / LMG 16656 / NCTC 13227 / J2315 / CF5610)	4:Protein predicted	Putative type VI secretion system protein TssC	1
33.3917	33.3306	33.5075	33.338	32.4537	32.2197	32.0887	32.0481	Putative type VI secretion system protein TssD	BCAL0343	BCAL0343		+	empty_ogcB	0.999	15	505	505	505	4.66797	0.01648	1.18941	1.0812	tr|B4E6R5|B4E6R5_BURCJ	B4E6R5	B4E6R5_BURCJ	BCAL0343	167	Burkholderia cenocepacia (strain ATCC BAA-245 / DSM 16553 / LMG 16656 / NCTC 13227 / J2315 / CF5610)	4:Protein predicted	Putative type VI secretion system protein TssD	1
26.6775	25.5137	24.3508	26.8544	24.5985	25.4211	26.0638	25.7022	Putative type VI secretion system protein TssE	BCAL0344	BCAL0344				0.999	2	21	21	21	0.248785	0.350496	0.402676	0.242639	tr|B4E6R6|B4E6R6_BURCJ	B4E6R6	B4E6R6_BURCJ	BCAL0344	161	Burkholderia cenocepacia (strain ATCC BAA-245 / DSM 16553 / LMG 16656 / NCTC 13227 / J2315 / CF5610)	4:Protein predicted	Putative type VI secretion system protein TssE	1
27.6479	26.5949	26.7474	26.5078	25.2445	26.3407	26.4654	26.2518	Putative type VI secretion system protein TssF	BCAL0345	BCAL0345				0.999	5	30	30	30	1.08209	0.11202	0.798885	0.577168	tr|B4E6R7|B4E6R7_BURCJ	B4E6R7	B4E6R7_BURCJ	BCAL0345	611	Burkholderia cenocepacia (strain ATCC BAA-245 / DSM 16553 / LMG 16656 / NCTC 13227 / J2315 / CF5610)	4:Protein predicted	Putative type VI secretion system protein TssF	1
27.0736	28.2363	25.3866	23.9173	26.0464	26.4724	27.732	27.5329	Putative type VI secretion system protein TssG	BCAL0346	BCAL0346				0.999	5	29	29	29	0.326521	0.214514	-0.792468	-0.390079	tr|B4E6R8|B4E6R8_BURCJ	B4E6R8	B4E6R8_BURCJ	BCAL0346	366	Burkholderia cenocepacia (strain ATCC BAA-245 / DSM 16553 / LMG 16656 / NCTC 13227 / J2315 / CF5610)	4:Protein predicted	Putative type VI secretion system protein TssG	1
28.9998	29.0499	28.7835	28.9696	28.815	28.6539	28.5847	28.5353	Putative type VI secretion system protein TssH	clpB BCAL0347	BCAL0347	protein metabolic process [GO:0019538];ATP binding [GO:0005524]			0.999	34	480	480	496	1.94545	0.307974	0.303469	0.279889	tr|B4E6R9|B4E6R9_BURCJ	B4E6R9	B4E6R9_BURCJ	clpB	889	Burkholderia cenocepacia (strain ATCC BAA-245 / DSM 16553 / LMG 16656 / NCTC 13227 / J2315 / CF5610)	4:Protein predicted	Putative type VI secretion system protein TssH	1
28.9101	28.8372	29.0953	28.7728	28.3741	28.5236	28.5866	28.2384	Putative type VI secretion system protein TssA	BCAL0348	BCAL0348				0.999	17	246	246	246	2.39672	0.192351	0.473157	0.428334	tr|B4E6S0|B4E6S0_BURCJ	B4E6S0	B4E6S0_BURCJ	BCAL0348	373	Burkholderia cenocepacia (strain ATCC BAA-245 / DSM 16553 / LMG 16656 / NCTC 13227 / J2315 / CF5610)	4:Protein predicted	Putative type VI secretion system protein TssA	1
28.0755	28.2157	28.561	28.9349	28.461	28.2918	28.5924	28.5617	Putative outer membrane protein	BCAL0349	BCAL0349	integral component of membrane [GO:0016021];cell outer membrane [GO:0009279]			0.999	7	86	86	86	0.0517153	0.903439	-0.0299907	-0.0249168	tr|B4E6S1|B4E6S1_BURCJ	B4E6S1	B4E6S1_BURCJ	BCAL0349	316	Burkholderia cenocepacia (strain ATCC BAA-245 / DSM 16553 / LMG 16656 / NCTC 13227 / J2315 / CF5610)	3:Protein inferred from homology	Putative outer membrane protein	1
28.3183	28.9135	28.5351	28.5315	28.3164	28.057	28.4548	28.1302	Uncharacterized protein	BCAL0350	BCAL0350				0.999	8	85	85	85	1.14661	0.29795	0.335	0.290505	tr|B4E6S2|B4E6S2_BURCJ	B4E6S2	B4E6S2_BURCJ	BCAL0350	329	Burkholderia cenocepacia (strain ATCC BAA-245 / DSM 16553 / LMG 16656 / NCTC 13227 / J2315 / CF5610)	4:Protein predicted	Uncharacterized protein	1
28.3542	28.4793	28.6398	28.225	27.9923	27.7481	27.7914	27.957	Putative type VI secretion system protein TssM	BCAL0351	BCAL0351	integral component of membrane [GO:0016021]			0.999	36	300	300	300	2.6778	0.148631	0.552359	0.498924	tr|B4E6S3|B4E6S3_BURCJ	B4E6S3	B4E6S3_BURCJ	BCAL0351	1314	Burkholderia cenocepacia (strain ATCC BAA-245 / DSM 16553 / LMG 16656 / NCTC 13227 / J2315 / CF5610)	4:Protein predicted	Putative type VI secretion system protein TssM	1
24.783	24.9803	25.3996	24.7369	25.4591	25.8734	25.0253	26.1434	Metallo peptidase, subfamily M15C	BCAL0352	BCAL0352	integral component of membrane [GO:0016021]			0.9989	3	6	6	6	1.19163	0.14726	-0.650355	-0.505152	tr|B4E6S4|B4E6S4_BURCJ	B4E6S4	B4E6S4_BURCJ	BCAL0352	281	Burkholderia cenocepacia (strain ATCC BAA-245 / DSM 16553 / LMG 16656 / NCTC 13227 / J2315 / CF5610)	4:Protein predicted	Metallo peptidase, subfamily M15C	1
28.6929	28.7526	28.9497	28.7078	29.3591	29.2606	29.1633	29.4385	Putative membrane protein	BCAL0353	BCAL0353				0.999	7	108	108	108	3.12353	0.153922	-0.529615	-0.48848	tr|B4E6S5|B4E6S5_BURCJ	B4E6S5	B4E6S5_BURCJ	BCAL0353	330	Burkholderia cenocepacia (strain ATCC BAA-245 / DSM 16553 / LMG 16656 / NCTC 13227 / J2315 / CF5610)	4:Protein predicted	Putative membrane protein	1
24.8298	24.8254	25.1644	25.0724	26.4417	24.0419	25.5938	24.6703	Putative cation transporter	BCAL0354	BCAL0354	metal ion transmembrane transporter activity [GO:0046873];plasma membrane [GO:0005886];integral component of membrane [GO:0016021]			0.999	2	2	2	2	-4.34294e-08	1	0	0	tr|B4E6S6|B4E6S6_BURCJ	B4E6S6	B4E6S6_BURCJ	BCAL0354	342	Burkholderia cenocepacia (strain ATCC BAA-245 / DSM 16553 / LMG 16656 / NCTC 13227 / J2315 / CF5610)	4:Protein predicted	Putative cation transporter	0.9998
24.8906	25.4243	25.2167	24.773	25.3833	23.166	24.7722	25.2573	Putative quinone oxidoreductase	BCAL0356	BCAL0356	oxidoreductase activity [GO:0016491]			0.999	1	4	4	4	-4.34294e-08	1	0	0	tr|B4E6S8|B4E6S8_BURCJ	B4E6S8	B4E6S8_BURCJ	BCAL0356	325	Burkholderia cenocepacia (strain ATCC BAA-245 / DSM 16553 / LMG 16656 / NCTC 13227 / J2315 / CF5610)	4:Protein predicted	Putative quinone oxidoreductase	0.9734
25.1882	25.7192	25.1196	25.7196	25.1022	25.9755	24.8298	25.0464	LysR family regulatory protein	BCAL0357	BCAL0357	transcription factor activity, sequence-specific DNA binding [GO:0003700];transcription, DNA-templated [GO:0006351]";"DNA binding [GO:0003677]			0.999	2	3	3	3	-4.34294e-08	1	0	0	tr|B4E6S9|B4E6S9_BURCJ	B4E6S9	B4E6S9_BURCJ	BCAL0357	318	Burkholderia cenocepacia (strain ATCC BAA-245 / DSM 16553 / LMG 16656 / NCTC 13227 / J2315 / CF5610)	4:Protein predicted	LysR family regulatory protein	0.9734
25.1583	24.8428	25.7098	24.8267	25.2843	24.6919	26.2296	25.0708	Putative lipoprotein	BCAL0359	BCAL0359	response to desiccation [GO:0009269]			0.999	1	6	6	6	-4.34294e-08	1	0	0	tr|B4E6T1|B4E6T1_BURCJ	B4E6T1	B4E6T1_BURCJ	BCAL0359	164	Burkholderia cenocepacia (strain ATCC BAA-245 / DSM 16553 / LMG 16656 / NCTC 13227 / J2315 / CF5610)	4:Protein predicted	Putative lipoprotein	0.9732
27.9332	27.4178	27.6952	27.6568	27.7682	27.4767	27.2491	27.3547	Uncharacterized protein	BCAL0360	BCAL0360				0.999	7	101	101	101	0.668202	0.433041	0.213556	0.185068	tr|B4E6T2|B4E6T2_BURCJ	B4E6T2	B4E6T2_BURCJ	BCAL0360	110	Burkholderia cenocepacia (strain ATCC BAA-245 / DSM 16553 / LMG 16656 / NCTC 13227 / J2315 / CF5610)	4:Protein predicted	Uncharacterized protein	1
27.9443	28.0681	28.1294	27.378	28.0113	27.5667	27.8979	27.478	Putative methyltransferase	BCAL0361	BCAL0361	nucleic acid binding [GO:0003676];rRNA processing [GO:0006364];methyltransferase activity [GO:0008168]			0.999	13	89	89	89	0.272776	0.588732	0.141467	0.116504	tr|B4E6T3|B4E6T3_BURCJ	B4E6T3	B4E6T3_BURCJ	BCAL0361	377	Burkholderia cenocepacia (strain ATCC BAA-245 / DSM 16553 / LMG 16656 / NCTC 13227 / J2315 / CF5610)	4:Protein predicted	Putative methyltransferase	1
28.9896	28.7172	28.7479	28.7795	28.0775	28.5327	28.6474	28.3529	Uncharacterized protein	BCAL0362	BCAL0362				0.999	12	124	124	124	1.57902	0.237717	0.405914	0.35649	tr|B4E6T4|B4E6T4_BURCJ	B4E6T4	B4E6T4_BURCJ	BCAL0362	296	Burkholderia cenocepacia (strain ATCC BAA-245 / DSM 16553 / LMG 16656 / NCTC 13227 / J2315 / CF5610)	4:Protein predicted	Uncharacterized protein	1
25.383	25.9098	26.225	25.7978	26.2121	26.381	26.6291	26.6618	Uncharacterized protein	BCAL0363	BCAL0363				0.999	4	25	25	25	1.70101	0.133385	-0.642102	-0.533273	tr|B4E6T5|B4E6T5_BURCJ	B4E6T5	B4E6T5_BURCJ	BCAL0363	190	Burkholderia cenocepacia (strain ATCC BAA-245 / DSM 16553 / LMG 16656 / NCTC 13227 / J2315 / CF5610)	4:Protein predicted	Uncharacterized protein	0.9999
25.9831	26.1174	26.0112	26.6187	26.8005	26.0498	26.2405	26.5291	TetR family regulatory protein	BCAL0364	BCAL0364	regulation of transcription, DNA-templated [GO:0006355];transcription, DNA-templated [GO:0006351]";"DNA binding [GO:0003677]			0.999	4	47	47	47	0.450877	0.438491	-0.222391	-0.182066	tr|B4E6T6|B4E6T6_BURCJ	B4E6T6	B4E6T6_BURCJ	BCAL0364	206	Burkholderia cenocepacia (strain ATCC BAA-245 / DSM 16553 / LMG 16656 / NCTC 13227 / J2315 / CF5610)	4:Protein predicted	TetR family regulatory protein	1
31.5007	31.6017	30.9931	31.2002	31.9389	32.051	31.311	31.7067	Nitroreductase family protein	BCAL0366	BCAL0366	oxidoreductase activity [GO:0016491]			0.999	14	488	488	488	1.02923	0.240425	-0.427965	-0.352272	tr|B4E6T8|B4E6T8_BURCJ	B4E6T8	B4E6T8_BURCJ	BCAL0366	201	Burkholderia cenocepacia (strain ATCC BAA-245 / DSM 16553 / LMG 16656 / NCTC 13227 / J2315 / CF5610)	4:Protein predicted	Nitroreductase family protein	1
27.6304	27.8297	28.0486	28.0011	27.6065	27.1869	27.4702	27.433	Putative chaperone protein	BCAL0367	BCAL0367				0.999	9	58	58	58	1.89953	0.20629	0.453267	0.401486	tr|B4E6T9|B4E6T9_BURCJ	B4E6T9	B4E6T9_BURCJ	BCAL0367	416	Burkholderia cenocepacia (strain ATCC BAA-245 / DSM 16553 / LMG 16656 / NCTC 13227 / J2315 / CF5610)	4:Protein predicted	Putative chaperone protein	1
34.4659	34.8243	34.1795	34.8133	34.9571	35.0885	34.5887	35.0027	Cold shock-like protein CspD	cspD BCAL0368	BCAL0368	DNA binding [GO:0003677];regulation of transcription, DNA-templated [GO:0006355]";"cytoplasm [GO:0005737]			0.999	5	431	431	431	0.902777	0.301765	-0.338479	-0.284441	tr|B4E6U0|B4E6U0_BURCJ	B4E6U0	B4E6U0_BURCJ	cspD	67	Burkholderia cenocepacia (strain ATCC BAA-245 / DSM 16553 / LMG 16656 / NCTC 13227 / J2315 / CF5610)	4:Protein predicted	Cold shock-like protein CspD	1
27.3307	27.3809	28.0147	27.2877	28.0063	27.6859	27.8652	27.9337	Putative dioxygenase subunit	BCAL0370	BCAL0370	cellular aromatic compound metabolic process [GO:0006725]";ferrous iron binding [GO:0008198];oxidoreductase activity, acting on single donors with incorporation of molecular oxygen [GO:0016701];zinc ion binding [GO:0008270];"dioxygenase activity [GO:0051213]			0.999	9	97	97	97	1.03382	0.27717	-0.369247	-0.311684	tr|B4E6U2|B4E6U2_BURCJ	B4E6U2	B4E6U2_BURCJ	BCAL0370	263	Burkholderia cenocepacia (strain ATCC BAA-245 / DSM 16553 / LMG 16656 / NCTC 13227 / J2315 / CF5610)	4:Protein predicted	Putative dioxygenase subunit	1
25.2131	24.8906	24.6981	25.245	26.1699	26.2558	27.0267	26.3956	Flavin prenyltransferase UbiX (EC 2.5.1.129)	ubiX BCAL0371	BCAL0371	cofactor biosynthetic process [GO:0051188];prenyltransferase activity [GO:0004659]	+	empty_ogcB	0.999	2	13	13	13	3.08621	0.0115724	-1.45031	-1.17493	tr|B4E6U3|B4E6U3_BURCJ	B4E6U3	B4E6U3_BURCJ	ubiX	198	Burkholderia cenocepacia (strain ATCC BAA-245 / DSM 16553 / LMG 16656 / NCTC 13227 / J2315 / CF5610)	3:Protein inferred from homology	Flavin prenyltransferase UbiX	0.9999
29.0676	29.1837	28.8641	28.6397	29.2838	29.714	28.9742	29.4251	Glutaredoxin	BCAL0372	BCAL0372	2 iron, 2 sulfur cluster binding [GO:0051537];cell redox homeostasis [GO:0045454]";electron carrier activity [GO:0009055];metal ion binding [GO:0046872];protein disulfide oxidoreductase activity [GO:0015035];"cell [GO:0005623]			0.999	8	158	158	158	1.09875	0.247258	-0.410499	-0.343573	tr|B4E6U4|B4E6U4_BURCJ	B4E6U4	B4E6U4_BURCJ	BCAL0372	103	Burkholderia cenocepacia (strain ATCC BAA-245 / DSM 16553 / LMG 16656 / NCTC 13227 / J2315 / CF5610)	3:Protein inferred from homology	Glutaredoxin	1
28.2007	28.1531	28.0767	28.3573	26.7204	26.6691	26.99	26.9119	Metallo peptidase, subfamily M24B	BCAL0377	BCAL0377	metalloaminopeptidase activity [GO:0070006]	+	empty_ogcB	0.999	17	157	157	157	5.12113	0.00865116	1.37408	1.25299	tr|B4E6V0|B4E6V0_BURCJ	B4E6V0	B4E6V0_BURCJ	BCAL0377	604	Burkholderia cenocepacia (strain ATCC BAA-245 / DSM 16553 / LMG 16656 / NCTC 13227 / J2315 / CF5610)	4:Protein predicted	Metallo peptidase, subfamily M24B	1
25.9052	24.3686	25.0242	24.5138	25.0915	23.8966	24.5515	26.7809	Putative hydrolase	BCAL0378	BCAL0378	metabolic process [GO:0008152];hydrolase activity [GO:0016787]			0.999	1	5	5	5	-4.34294e-08	1	0	0	tr|B4E6V1|B4E6V1_BURCJ	B4E6V1	B4E6V1_BURCJ	BCAL0378	183	Burkholderia cenocepacia (strain ATCC BAA-245 / DSM 16553 / LMG 16656 / NCTC 13227 / J2315 / CF5610)	4:Protein predicted	Putative hydrolase	0.9732
29.6155	29.4676	29.4742	29.73	28.9423	28.6644	28.9645	29.0588	Putative hydrolase	BCAL0379	BCAL0379	metabolic process [GO:0008152];hydrolase activity [GO:0016787]			0.999	8	64	64	64	3.12452	0.1028	0.664315	0.600873	tr|B4E6V2|B4E6V2_BURCJ	B4E6V2	B4E6V2_BURCJ	BCAL0379	207	Burkholderia cenocepacia (strain ATCC BAA-245 / DSM 16553 / LMG 16656 / NCTC 13227 / J2315 / CF5610)	4:Protein predicted	Putative hydrolase	1
30.8914	31.0041	30.7303	30.4233	30.3545	30.4255	30.2276	30.2558	ABC transporter ATP-binding subunit	BCAL0380	BCAL0380	ATPase activity [GO:0016887];ATP binding [GO:0005524]			0.999	38	778	778	778	1.80003	0.21124	0.446456	0.393646	tr|B4E6V3|B4E6V3_BURCJ	B4E6V3	B4E6V3_BURCJ	BCAL0380	555	Burkholderia cenocepacia (strain ATCC BAA-245 / DSM 16553 / LMG 16656 / NCTC 13227 / J2315 / CF5610)	4:Protein predicted	ABC transporter ATP-binding subunit	1
24.4504	25.3827	24.866	25.0174	24.8321	24.6165	24.2432	25.6827	LysR family regulatory protein	BCAL0382	BCAL0382	transcription factor activity, sequence-specific DNA binding [GO:0003700];transcription, DNA-templated [GO:0006351]";"DNA binding [GO:0003677]			0.999	1	1	1	1	-4.34294e-08	1	0	0	tr|B4E6V5|B4E6V5_BURCJ	B4E6V5	B4E6V5_BURCJ	BCAL0382	305	Burkholderia cenocepacia (strain ATCC BAA-245 / DSM 16553 / LMG 16656 / NCTC 13227 / J2315 / CF5610)	4:Protein predicted	LysR family regulatory protein	0.9732
29.5356	29.6174	29.497	29.4116	29.1579	29.3545	29.1035	29.2991	Ribosome-binding ATPase YchF	ychF BCAL0387	BCAL0387	ATPase activity [GO:0016887];GTP binding [GO:0005525];ribosomal large subunit binding [GO:0043023];ribosome binding [GO:0043022];ATP binding [GO:0005524]			0.999	18	337	324	337	2.11933	0.321343	0.286655	0.267229	tr|B4E6W0|B4E6W0_BURCJ	B4E6W0	B4E6W0_BURCJ	ychF	364	Burkholderia cenocepacia (strain ATCC BAA-245 / DSM 16553 / LMG 16656 / NCTC 13227 / J2315 / CF5610)	3:Protein inferred from homology	Ribosome-binding ATPase YchF	1
29.8491	30.0727	29.7677	29.8349	27.6571	25.361	28.5397	26.2937	Putative monooxygenase	BCAL0388	BCAL0388	oxidoreductase activity, acting on paired donors, with incorporation or reduction of molecular oxygen, NAD(P)H as one donor, and incorporation of one atom of oxygen [GO:0016709];ubiquinone biosynthetic process [GO:0006744]";"FAD binding [GO:0071949]	+	empty_ogcB	0.999	10	74	74	74	2.20409	0.00236242	2.91823	1.70742	tr|B4E6W1|B4E6W1_BURCJ	B4E6W1	B4E6W1_BURCJ	BCAL0388	392	Burkholderia cenocepacia (strain ATCC BAA-245 / DSM 16553 / LMG 16656 / NCTC 13227 / J2315 / CF5610)	4:Protein predicted	Putative monooxygenase	1
31.0249	31.1631	31.0893	31.06	30.9675	31.1236	30.7688	30.7435	Thiol:disulfide interchange protein	dsbC BCAL0389	BCAL0389	periplasmic space [GO:0042597]			0.999	15	355	355	355	1.0021	0.466408	0.183449	0.16765	tr|B4E6W2|B4E6W2_BURCJ	B4E6W2	B4E6W2_BURCJ	dsbC	242	Burkholderia cenocepacia (strain ATCC BAA-245 / DSM 16553 / LMG 16656 / NCTC 13227 / J2315 / CF5610)	3:Protein inferred from homology	Thiol:disulfide interchange protein	1
31.1599	31.0732	31.0303	30.8521	31.0294	30.7535	30.6145	30.4333	Metallo peptidase, family M61	BCAL0390	BCAL0390				0.999	37	600	600	600	1.19704	0.30539	0.321216	0.281422	tr|B4E6W3|B4E6W3_BURCJ	B4E6W3	B4E6W3_BURCJ	BCAL0390	599	Burkholderia cenocepacia (strain ATCC BAA-245 / DSM 16553 / LMG 16656 / NCTC 13227 / J2315 / CF5610)	4:Protein predicted	Metallo peptidase, family M61	1
28.0428	27.8329	27.0619	25.561	29.3623	28.8227	27.776	27.741	FMN-dependent NADH-azoreductase (EC 1.7.-.-) (Azo-dye reductase) (FMN-dependent NADH-azo compound oxidoreductase)	acpD azoR BCAL0391	BCAL0391	FMN binding [GO:0010181];FMN reductase activity [GO:0008752];hydrolase activity [GO:0016787];oxidoreductase activity, acting on NAD(P)H, NAD(P) as acceptor [GO:0016652];oxidoreductase activity, acting on other nitrogenous compounds as donors [GO:0016661]";"electron carrier activity [GO:0009055]			0.999	7	167	167	167	0.964539	0.0569679	-1.30084	-0.769565	tr|B4E6W4|B4E6W4_BURCJ	B4E6W4	B4E6W4_BURCJ	acpD	198	Burkholderia cenocepacia (strain ATCC BAA-245 / DSM 16553 / LMG 16656 / NCTC 13227 / J2315 / CF5610)	3:Protein inferred from homology	FMN-dependent NADH-azoreductase	1
29.6195	29.615	29.8497	29.6191	29.2896	29.3766	29.3998	29.2597	Uracil-DNA glycosylase (UDG) (EC 3.2.2.27)	ung BCAL0394	BCAL0394	base-excision repair [GO:0006284];uracil DNA N-glycosylase activity [GO:0004844];cytoplasm [GO:0005737]			0.999	12	193	193	193	2.66953	0.26633	0.344424	0.322786	tr|B4E6W7|B4E6W7_BURCJ	B4E6W7	B4E6W7_BURCJ	ung	286	Burkholderia cenocepacia (strain ATCC BAA-245 / DSM 16553 / LMG 16656 / NCTC 13227 / J2315 / CF5610)	3:Protein inferred from homology	Uracil-DNA glycosylase	1
30.5048	30.2302	30.7529	30.5549	29.5395	29.4584	29.2324	29.2489	Putative exported protein	BCAL1411	BCAL1411		+	empty_ogcB	0.999	7	204	204	204	3.87649	0.0208329	1.1409	1.00774	tr|B4E6X6|B4E6X6_BURCJ	B4E6X6	B4E6X6_BURCJ	BCAL1411	128	Burkholderia cenocepacia (strain ATCC BAA-245 / DSM 16553 / LMG 16656 / NCTC 13227 / J2315 / CF5610)	4:Protein predicted	Putative exported protein	1
24.6395	24.4212	25.5339	25.2714	25.6884	25.4237	24.8398	25.6099	NUDIX hydrolase	BCAL1412	BCAL1412	hydrolase activity [GO:0016787]			0.999	1	6	6	6	-4.34294e-08	1	0	0	tr|B4E6X7|B4E6X7_BURCJ	B4E6X7	B4E6X7_BURCJ	BCAL1412	157	Burkholderia cenocepacia (strain ATCC BAA-245 / DSM 16553 / LMG 16656 / NCTC 13227 / J2315 / CF5610)	3:Protein inferred from homology	NUDIX hydrolase	0.9732
30.8484	30.8177	30.7165	30.7471	30.4681	30.3848	30.3416	30.388	Glutamine--tRNA ligase (EC 6.1.1.18) (Glutaminyl-tRNA synthetase) (GlnRS)	glnS BCAL1413	BCAL1413	ATP binding [GO:0005524];glutamine-tRNA ligase activity [GO:0004819];glutaminyl-tRNA aminoacylation [GO:0006425];glutamyl-tRNA aminoacylation [GO:0006424];cytoplasm [GO:0005737]			0.999	45	941	941	941	4.13317	0.226134	0.386782	0.371784	tr|B4E6X8|B4E6X8_BURCJ	B4E6X8	B4E6X8_BURCJ	glnS	569	Burkholderia cenocepacia (strain ATCC BAA-245 / DSM 16553 / LMG 16656 / NCTC 13227 / J2315 / CF5610)	3:Protein inferred from homology	Glutamine--tRNA ligase	1
28.9199	29.0943	29.3781	29.2395	28.9995	28.8527	29.4995	29.1619	Putative hydrolase	BCAL1414	BCAL1414	hydrolase activity [GO:0016787]			0.999	5	82	82	82	0.0615237	0.902527	0.0295267	0.025234	tr|B4E6Y0|B4E6Y0_BURCJ	B4E6Y0	B4E6Y0_BURCJ	BCAL1414	182	Burkholderia cenocepacia (strain ATCC BAA-245 / DSM 16553 / LMG 16656 / NCTC 13227 / J2315 / CF5610)	4:Protein predicted	Putative hydrolase	1
26.1749	27.0575	26.7832	26.8048	27.2667	27.1409	27.3581	27.3335	Putative lipid metabolism-related protein	BCAL1415	BCAL1415	catalytic activity [GO:0003824]			0.999	12	101	101	101	1.58747	0.159707	-0.569674	-0.47728	tr|B4E6Y1|B4E6Y1_BURCJ	B4E6Y1	B4E6Y1_BURCJ	BCAL1415	406	Burkholderia cenocepacia (strain ATCC BAA-245 / DSM 16553 / LMG 16656 / NCTC 13227 / J2315 / CF5610)	4:Protein predicted	Putative lipid metabolism-related protein	1
31.9496	31.9133	31.8504	31.9238	31.6604	31.7799	31.6249	31.6953	Alanine--tRNA ligase (EC 6.1.1.7) (Alanyl-tRNA synthetase) (AlaRS)	alaS BCAL1416	BCAL1416	alanine-tRNA ligase activity [GO:0004813];alanyl-tRNA aminoacylation [GO:0006419];ATP binding [GO:0005524];tRNA binding [GO:0000049];zinc ion binding [GO:0008270];cytoplasm [GO:0005737]			0.999	66	1450	1429	1450	2.8506	0.393439	0.219166	0.210879	tr|B4E6Y2|B4E6Y2_BURCJ	B4E6Y2	B4E6Y2_BURCJ	alaS	874	Burkholderia cenocepacia (strain ATCC BAA-245 / DSM 16553 / LMG 16656 / NCTC 13227 / J2315 / CF5610)	3:Protein inferred from homology	Alanine--tRNA ligase	1
24.1608	25.1009	25.0714	24.3373	25.0472	24.6199	25.8883	26.2203	LysR family regulatory protein	BCAL1417	BCAL1417	transcription factor activity, sequence-specific DNA binding [GO:0003700];transcription, DNA-templated [GO:0006351]";"DNA binding [GO:0003677]			0.9965	1	2	2	2	-4.34294e-08	1	0	0	tr|B4E6Y3|B4E6Y3_BURCJ	B4E6Y3	B4E6Y3_BURCJ	BCAL1417	304	Burkholderia cenocepacia (strain ATCC BAA-245 / DSM 16553 / LMG 16656 / NCTC 13227 / J2315 / CF5610)	4:Protein predicted	LysR family regulatory protein	0.9124
25.9178	24.9684	25.9379	24.1554	24.4691	26.5943	25.9895	26.5129	Putative phosphatase	BCAL1419	BCAL1419	hydrolase activity [GO:0016787]			0.999	2	8	8	8	0.443689	0.213473	-0.646579	-0.391266	tr|B4E6Y5|B4E6Y5_BURCJ	B4E6Y5	B4E6Y5_BURCJ	BCAL1419	178	Burkholderia cenocepacia (strain ATCC BAA-245 / DSM 16553 / LMG 16656 / NCTC 13227 / J2315 / CF5610)	4:Protein predicted	Putative phosphatase	1
25.8501	27.3031	25.8283	25.1441	25.6245	27.9935	27.8547	27.8422	Putative thioesterase	BCAL1420	BCAL1420	integral component of membrane [GO:0016021]			0.999	2	16	16	16	0.902575	0.0609819	-1.29735	-0.750645	tr|B4E6Y6|B4E6Y6_BURCJ	B4E6Y6	B4E6Y6_BURCJ	BCAL1420	171	Burkholderia cenocepacia (strain ATCC BAA-245 / DSM 16553 / LMG 16656 / NCTC 13227 / J2315 / CF5610)	4:Protein predicted	Putative thioesterase	1
27.0658	26.8662	26.2648	25.6937	27.6403	27.6034	26.7917	26.6867	Putative glucose 1-dehydrogenase (EC 1.1.1.47)	BCAL1425	BCAL1425	glucose 1-dehydrogenase [NAD(P)] activity [GO:0047936]			0.999	5	54	54	54	0.889573	0.147305	-0.707883	-0.504809	tr|B4E6Z1|B4E6Z1_BURCJ	B4E6Z1	B4E6Z1_BURCJ	BCAL1425	248	Burkholderia cenocepacia (strain ATCC BAA-245 / DSM 16553 / LMG 16656 / NCTC 13227 / J2315 / CF5610)	1:Experimental evidence at protein level	Putative glucose 1-dehydrogenase	1
25.4419	25.6647	25.2009	24.6581	25.5238	27.1059	25.6162	25.815	Myo-inositol catabolism protein	BCAL1427	BCAL1427	inositol catabolic process [GO:0019310];glucuronate isomerase activity [GO:0008880]			0.999	6	12	12	12	0.920247	0.128057	-0.773826	-0.542137	tr|B4E6Z3|B4E6Z3_BURCJ	B4E6Z3	B4E6Z3_BURCJ	BCAL1427	272	Burkholderia cenocepacia (strain ATCC BAA-245 / DSM 16553 / LMG 16656 / NCTC 13227 / J2315 / CF5610)	4:Protein predicted	Myo-inositol catabolism protein	1
25.8673	25.1673	25.0797	26.0543	23.5077	24.5333	25.264	25.2979	Putative amine catabolism-related protein	BCAL1428	BCAL1428				0.999	2	13	13	13	-4.34294e-08	1	0	0	tr|B4E6Z4|B4E6Z4_BURCJ	B4E6Z4	B4E6Z4_BURCJ	BCAL1428	309	Burkholderia cenocepacia (strain ATCC BAA-245 / DSM 16553 / LMG 16656 / NCTC 13227 / J2315 / CF5610)	4:Protein predicted	Putative amine catabolism-related protein	1
24.6209	25.1934	25.2903	25.7105	26.4774	26.243	26.4042	24.5653	Putative TPP-binding acetolactate synthase	BCAL1429	BCAL1429	inositol catabolic process [GO:0019310]";magnesium ion binding [GO:0000287];thiamine pyrophosphate binding [GO:0030976];"hydrolase activity, acting on acid carbon-carbon bonds, in ketonic substances [GO:0016823]			0.999	6	27	27	27	0.68535	0.159979	-0.718695	-0.476795	tr|B4E6Z5|B4E6Z5_BURCJ	B4E6Z5	B4E6Z5_BURCJ	BCAL1429	627	Burkholderia cenocepacia (strain ATCC BAA-245 / DSM 16553 / LMG 16656 / NCTC 13227 / J2315 / CF5610)	3:Protein inferred from homology	Putative TPP-binding acetolactate synthase	1
25.0771	25.1758	25.2116	25.2973	27.1108	26.685	27.1344	25.1408	Putative carbohydrate kinase	BCAL1430	BCAL1430	phosphotransferase activity, alcohol group as acceptor [GO:0016773]";"kinase activity [GO:0016301]	+	empty_ogcB	0.999	7	24	24	24	1.51104	0.0344594	-1.3273	-0.901299	tr|B4E6Z6|B4E6Z6_BURCJ	B4E6Z6	B4E6Z6_BURCJ	BCAL1430	651	Burkholderia cenocepacia (strain ATCC BAA-245 / DSM 16553 / LMG 16656 / NCTC 13227 / J2315 / CF5610)	4:Protein predicted	Putative carbohydrate kinase	1
25.3979	24.5378	25.7259	25.1719	26.8103	26.9052	27.2983	25.514	Putative ribose ABC transport system, substrate-binding exported protein	BCAL1431	BCAL1431		+	empty_ogcB	0.999	3	21	21	21	1.66711	0.0239488	-1.42354	-0.974078	tr|B4E6Z7|B4E6Z7_BURCJ	B4E6Z7	B4E6Z7_BURCJ	BCAL1431	308	Burkholderia cenocepacia (strain ATCC BAA-245 / DSM 16553 / LMG 16656 / NCTC 13227 / J2315 / CF5610)	4:Protein predicted	Putative ribose ABC transport system, substrate-binding exported protein	1
25.2905	26.107	25.5893	25.5727	24.57	25.0167	25.457	25.4277	Putative ribose/galactose/methyl galactoside import ATP-binding protein (EC 3.6.3.17)	BCAL1432	BCAL1432	ATP binding [GO:0005524];monosaccharide-transporting ATPase activity [GO:0015407];plasma membrane [GO:0005886]			0.999	1	6	6	6	-4.34294e-08	1	0	0	tr|B4E6Z8|B4E6Z8_BURCJ	B4E6Z8	B4E6Z8_BURCJ	BCAL1432	527	Burkholderia cenocepacia (strain ATCC BAA-245 / DSM 16553 / LMG 16656 / NCTC 13227 / J2315 / CF5610)	3:Protein inferred from homology	Putative ribose/galactose/methyl galactoside import ATP-binding protein	0.9805
25.0692	25.9916	24.5665	25.5739	26.0836	24.2025	25.7637	24.9946	Putative myo-inositol catabolism protein	BCAL1434	BCAL1434				0.999	4	6	6	6	-4.34294e-08	1	0	0	tr|B4E700|B4E700_BURCJ	B4E700	B4E700_BURCJ	BCAL1434	303	Burkholderia cenocepacia (strain ATCC BAA-245 / DSM 16553 / LMG 16656 / NCTC 13227 / J2315 / CF5610)	4:Protein predicted	Putative myo-inositol catabolism protein	1
25.6558	24.8087	25.4551	25.4843	25.0381	25.8277	26.2038	24.3275	Inositol 2-dehydrogenase (EC 1.1.1.18) (Myo-inositol 2-dehydrogenase) (MI 2-dehydrogenase)	idh iolG BCAL1435	BCAL1435	inositol catabolic process [GO:0019310];inositol 2-dehydrogenase activity [GO:0050112]			0.999	5	8	8	8	0.00121174	0.994717	0.00166655	0.00114315	tr|B4E701|B4E701_BURCJ	B4E701	B4E701_BURCJ	idh	337	Burkholderia cenocepacia (strain ATCC BAA-245 / DSM 16553 / LMG 16656 / NCTC 13227 / J2315 / CF5610)	3:Protein inferred from homology	Inositol 2-dehydrogenase	1
24.8367	25.6026	24.734	24.7416	26.6511	23.63	26.6694	25.34	Putative oxidoreductase	BCAL1437	BCAL1437	oxidoreductase activity [GO:0016491]			0.999	5	17	17	17	0.339501	0.252072	-0.59391	-0.339707	tr|B4E703|B4E703_BURCJ	B4E703	B4E703_BURCJ	BCAL1437	390	Burkholderia cenocepacia (strain ATCC BAA-245 / DSM 16553 / LMG 16656 / NCTC 13227 / J2315 / CF5610)	4:Protein predicted	Putative oxidoreductase	1
24.6306	24.8728	26.3637	25.0881	24.7024	25.2885	25.0216	25.4636	Putative transcriptional regulatory protein	BCAL1438	BCAL1438	carbohydrate derivative metabolic process [GO:1901135];DNA binding [GO:0003677];transcription factor activity, sequence-specific DNA binding [GO:0003700];transcription, DNA-templated [GO:0006351]";"carbohydrate derivative binding [GO:0097367]			0.999	1	10	10	10	-4.34294e-08	1	0	0	tr|B4E704|B4E704_BURCJ	B4E704	B4E704_BURCJ	BCAL1438	319	Burkholderia cenocepacia (strain ATCC BAA-245 / DSM 16553 / LMG 16656 / NCTC 13227 / J2315 / CF5610)	4:Protein predicted	Putative transcriptional regulatory protein	0.9805
28.8569	28.6766	28.8959	29.1908	29.8985	29.7831	30.0155	29.8708	Methylmalonic acid semialdehyde dehydrogenase	msdA BCAL1439	BCAL1439	methylmalonate-semialdehyde dehydrogenase (acylating) activity [GO:0004491]	+	empty_ogcB	0.999	21	417	417	417	3.82297	0.0373575	-0.986973	-0.883714	tr|B4E705|B4E705_BURCJ	B4E705	B4E705_BURCJ	msdA	506	Burkholderia cenocepacia (strain ATCC BAA-245 / DSM 16553 / LMG 16656 / NCTC 13227 / J2315 / CF5610)	4:Protein predicted	Methylmalonic acid semialdehyde dehydrogenase	1
24.6679	24.8468	25.0118	24.6656	24.8354	24.4729	23.8692	25.3208	LysR family regulatory protein	BCAL1440	BCAL1440	transcription factor activity, sequence-specific DNA binding [GO:0003700];transcription, DNA-templated [GO:0006351]";"DNA binding [GO:0003677]			0.999	1	4	4	4	-4.34294e-08	1	0	0	tr|B4E706|B4E706_BURCJ	B4E706	B4E706_BURCJ	BCAL1440	311	Burkholderia cenocepacia (strain ATCC BAA-245 / DSM 16553 / LMG 16656 / NCTC 13227 / J2315 / CF5610)	4:Protein predicted	LysR family regulatory protein	0.9734
26.1026	26.0953	26.258	26.2031	26.0992	26.3491	26.729	26.3986	SirA-like protein	BCAL1441	BCAL1441				0.999	7	47	47	47	0.849262	0.406701	-0.229202	-0.201865	tr|B4E707|B4E707_BURCJ	B4E707	B4E707_BURCJ	BCAL1441	75	Burkholderia cenocepacia (strain ATCC BAA-245 / DSM 16553 / LMG 16656 / NCTC 13227 / J2315 / CF5610)	3:Protein inferred from homology	SirA-like protein	1
29.4698	29.4824	29.4774	29.5108	29.531	29.57	29.5207	29.4097	Two-component regulatory system, response regulator protein	BCAL1443	BCAL1443	DNA binding [GO:0003677];phosphorelay signal transduction system [GO:0000160];regulation of transcription, DNA-templated [GO:0006355];transcription, DNA-templated [GO:0006351]";"intracellular [GO:0005622]			0.999	14	265	265	265	0.263346	0.913197	-0.0227709	-0.0219895	tr|B4E709|B4E709_BURCJ	B4E709	B4E709_BURCJ	BCAL1443	238	Burkholderia cenocepacia (strain ATCC BAA-245 / DSM 16553 / LMG 16656 / NCTC 13227 / J2315 / CF5610)	4:Protein predicted	Two-component regulatory system, response regulator protein	1
30.0078	29.7055	29.8248	30.0344	29.9096	30.182	30.1238	30.0935	Putative exported protein	BCAL1444	BCAL1444				0.999	20	182	182	182	0.964929	0.466785	-0.184103	-0.167721	tr|B4E710|B4E710_BURCJ	B4E710	B4E710_BURCJ	BCAL1444	453	Burkholderia cenocepacia (strain ATCC BAA-245 / DSM 16553 / LMG 16656 / NCTC 13227 / J2315 / CF5610)	4:Protein predicted	Putative exported protein	1
24.765	24.7293	26.1203	26.2859	25.9368	24.9939	25.2907	25.8704	Two-component regulatory system, sensor kinase protein	BCAL1445	BCAL1445	ATP binding [GO:0005524];intracellular [GO:0005622];phosphorelay sensor kinase activity [GO:0000155];integral component of membrane [GO:0016021]			0.999	4	13	13	13	0.034413	0.873501	-0.047821	-0.0323207	tr|B4E711|B4E711_BURCJ	B4E711	B4E711_BURCJ	BCAL1445	795	Burkholderia cenocepacia (strain ATCC BAA-245 / DSM 16553 / LMG 16656 / NCTC 13227 / J2315 / CF5610)	4:Protein predicted	Two-component regulatory system, sensor kinase protein	1
27.8534	27.8575	28.3429	27.9487	28.4351	28.2043	28.0518	28.1636	Putative lipoprotein	BCAL1446	BCAL1446				0.999	7	106	106	106	0.738748	0.430672	-0.213089	-0.186693	tr|B4E712|B4E712_BURCJ	B4E712	B4E712_BURCJ	BCAL1446	204	Burkholderia cenocepacia (strain ATCC BAA-245 / DSM 16553 / LMG 16656 / NCTC 13227 / J2315 / CF5610)	4:Protein predicted	Putative lipoprotein	1
31.8191	31.8264	31.8446	31.929	31.8725	32.0008	31.7151	32.0827	UTP--glucose-1-phosphate uridylyltransferase (EC 2.7.7.9) (UDP-glucose pyrophosphorylase)	galU BCAL1447	BCAL1447	biosynthetic process [GO:0009058];UDP-glucose metabolic process [GO:0006011];UTP:glucose-1-phosphate uridylyltransferase activity [GO:0003983]			0.999	22	648	502	648	0.316515	0.779649	-0.0629678	-0.0580813	tr|B4E713|B4E713_BURCJ	B4E713	B4E713_BURCJ	galU	294	Burkholderia cenocepacia (strain ATCC BAA-245 / DSM 16553 / LMG 16656 / NCTC 13227 / J2315 / CF5610)	3:Protein inferred from homology	UTP--glucose-1-phosphate uridylyltransferase	1
30.3703	30.2475	30.0971	30.3202	29.8485	30.0413	29.9747	30.0363	Valine--tRNA ligase (EC 6.1.1.9) (Valyl-tRNA synthetase) (ValRS)	valS BCAL1448	BCAL1448	aminoacyl-tRNA editing activity [GO:0002161];ATP binding [GO:0005524];valine-tRNA ligase activity [GO:0004832];valyl-tRNA aminoacylation [GO:0006438];cytoplasm [GO:0005737]			0.999	54	791	791	791	2.05009	0.326733	0.283568	0.263903	tr|B4E714|B4E714_BURCJ	B4E714	B4E714_BURCJ	valS	955	Burkholderia cenocepacia (strain ATCC BAA-245 / DSM 16553 / LMG 16656 / NCTC 13227 / J2315 / CF5610)	3:Protein inferred from homology	Valine--tRNA ligase	1
28.2827	28.6505	28.5063	28.2287	28.43	28.3125	28.3	28.4446	DNA helicase (EC 3.6.4.12)	BCAL1449	BCAL1449	ATP-dependent DNA helicase activity [GO:0004003];DNA binding [GO:0003677];ATP binding [GO:0005524]			0.999	27	298	298	298	0.165876	0.846618	0.0452857	0.0409666	tr|B4E715|B4E715_BURCJ	B4E715	B4E715_BURCJ	BCAL1449	818	Burkholderia cenocepacia (strain ATCC BAA-245 / DSM 16553 / LMG 16656 / NCTC 13227 / J2315 / CF5610)	3:Protein inferred from homology	DNA helicase	1
27.8259	27.6114	26.5541	27.6388	25.295	26.4649	23.9915	24.902	5'-methylthioadenosine/S-adenosylhomocysteine nucleosidase (EC 3.2.2.9)	BCAL1450	BCAL1450	L-methionine salvage from methylthioadenosine [GO:0019509];methylthioadenosine nucleosidase activity [GO:0008930];nucleoside catabolic process [GO:0009164];adenosylhomocysteine nucleosidase activity [GO:0008782]	+	empty_ogcB	0.999	5	45	45	45	2.05519	0.00439409	2.2442	1.41307	tr|B4E716|B4E716_BURCJ	B4E716	B4E716_BURCJ	BCAL1450	265	Burkholderia cenocepacia (strain ATCC BAA-245 / DSM 16553 / LMG 16656 / NCTC 13227 / J2315 / CF5610)	3:Protein inferred from homology	5'-methylthioadenosine/S-adenosylhomocysteine nucleosidase	1
24.7493	25.083	25.4699	26.0705	25.6201	25.1016	25.3595	25.2833	Putative methyl-accepting chemotaxis protein	BCAL1452	BCAL1452	signal transducer activity [GO:0004871];integral component of membrane [GO:0016021]			0.999	2	3	3	3	-4.34294e-08	1	0	0	tr|B4E718|B4E718_BURCJ	B4E718	B4E718_BURCJ	BCAL1452	514	Burkholderia cenocepacia (strain ATCC BAA-245 / DSM 16553 / LMG 16656 / NCTC 13227 / J2315 / CF5610)	4:Protein predicted	Putative methyl-accepting chemotaxis protein	1
25.9655	26.0402	24.8621	26.1031	26.8903	24.8906	26.5801	25.1413	Putative fusaric acid resistance transport protein	BCAL1453	BCAL1453	transmembrane transport [GO:0055085];transporter activity [GO:0005215];integral component of membrane [GO:0016021]			0.999	4	13	13	13	0.0823436	0.688358	-0.132874	-0.0839368	tr|B4E719|B4E719_BURCJ	B4E719	B4E719_BURCJ	BCAL1453	291	Burkholderia cenocepacia (strain ATCC BAA-245 / DSM 16553 / LMG 16656 / NCTC 13227 / J2315 / CF5610)	3:Protein inferred from homology	Putative fusaric acid resistance transport protein	1
25.4489	24.9862	25.4785	23.959	24.9114	24.4408	25.2272	24.2097	Putative fusaric acid resistance outer membrane efflux protein	BCAL1456	BCAL1456	lipid binding [GO:0008289];plasma membrane [GO:0005886];transporter activity [GO:0005215];integral component of membrane [GO:0016021]			0.999	2	2	2	2	-4.34294e-08	1	0	0	tr|B4E722|B4E722_BURCJ	B4E722	B4E722_BURCJ	BCAL1456	521	Burkholderia cenocepacia (strain ATCC BAA-245 / DSM 16553 / LMG 16656 / NCTC 13227 / J2315 / CF5610)	3:Protein inferred from homology	Putative fusaric acid resistance outer membrane efflux protein	0.9805
28.0908	27.6003	27.5693	27.569	26.923	26.9648	27.2341	27.0213	LysR family regulatory protein	BCAL1457	BCAL1457	transcription factor activity, sequence-specific DNA binding [GO:0003700];transcription, DNA-templated [GO:0006351]";"DNA binding [GO:0003677]			0.999	7	83	83	83	2.43987	0.108609	0.671505	0.58622	tr|B4E723|B4E723_BURCJ	B4E723	B4E723_BURCJ	BCAL1457	313	Burkholderia cenocepacia (strain ATCC BAA-245 / DSM 16553 / LMG 16656 / NCTC 13227 / J2315 / CF5610)	4:Protein predicted	LysR family regulatory protein	1
28.2282	27.9709	27.8827	27.7272	27.6738	27.311	26.8422	26.7852	Calcineurin-like phosphoesterase	BCAL1459	BCAL1459	hydrolase activity [GO:0016787]			0.999	7	102	102	102	1.84297	0.0890015	0.799242	0.647408	tr|B4E725|B4E725_BURCJ	B4E725	B4E725_BURCJ	BCAL1459	276	Burkholderia cenocepacia (strain ATCC BAA-245 / DSM 16553 / LMG 16656 / NCTC 13227 / J2315 / CF5610)	4:Protein predicted	Calcineurin-like phosphoesterase	1
29.0493	29.0275	29.0422	29.046	29.1411	28.9174	29.0196	29.1514	Putative FAD-binding reductase	BCAL1460	BCAL1460	oxidoreductase activity, acting on CH-OH group of donors [GO:0016614]";"flavin adenine dinucleotide binding [GO:0050660]			0.999	18	202	202	202	0.106727	0.941344	-0.0160956	-0.0152472	tr|B4E726|B4E726_BURCJ	B4E726	B4E726_BURCJ	BCAL1460	473	Burkholderia cenocepacia (strain ATCC BAA-245 / DSM 16553 / LMG 16656 / NCTC 13227 / J2315 / CF5610)	4:Protein predicted	Putative FAD-binding reductase	1
24.8808	24.3401	25.3056	24.339	25.4978	25.4472	25.8392	24.7835	Putative RNA polymerase sigma factor, sigma-70 family	BCAL2462	BCAL2462	DNA-templated transcription, initiation [GO:0006352]";sigma factor activity [GO:0016987];transcription factor activity, sequence-specific DNA binding [GO:0003700];"DNA binding [GO:0003677]			0.999	1	13	13	13	-4.34294e-08	1	0	0	tr|B4E728|B4E728_BURCJ	B4E728	B4E728_BURCJ	BCAL2462	184	Burkholderia cenocepacia (strain ATCC BAA-245 / DSM 16553 / LMG 16656 / NCTC 13227 / J2315 / CF5610)	3:Protein inferred from homology	Putative RNA polymerase sigma factor, sigma-70 family	0.9732
27.9078	27.937	27.6541	28.0116	28.1828	28.1554	27.7564	28.2732	Short chain dehydrogenase	BCAL2464	BCAL2464				0.999	10	174	174	174	0.762658	0.429137	-0.214285	-0.188221	tr|B4E730|B4E730_BURCJ	B4E730	B4E730_BURCJ	BCAL2464	246	Burkholderia cenocepacia (strain ATCC BAA-245 / DSM 16553 / LMG 16656 / NCTC 13227 / J2315 / CF5610)	1:Experimental evidence at protein level	Short chain dehydrogenase	1
24.1682	25.4887	24.9089	25.4281	25.0887	25.145	25.216	24.0685	TetR family regulatory protein	BCAL2465	BCAL2465	regulation of transcription, DNA-templated [GO:0006355];transcription, DNA-templated [GO:0006351]";"DNA binding [GO:0003677]			0.999	5	9	9	9	-4.34294e-08	1	0	0	tr|B4E731|B4E731_BURCJ	B4E731	B4E731_BURCJ	BCAL2465	207	Burkholderia cenocepacia (strain ATCC BAA-245 / DSM 16553 / LMG 16656 / NCTC 13227 / J2315 / CF5610)	4:Protein predicted	TetR family regulatory protein	1
29.1782	29.024	28.6372	28.586	28.241	28.964	28.6486	28.5048	Ecotin	eco BCAL2466	BCAL2466				0.999	12	157	157	157	0.603136	0.376246	0.266756	0.220608	tr|B4E732|B4E732_BURCJ	B4E732	B4E732_BURCJ	eco	153	Burkholderia cenocepacia (strain ATCC BAA-245 / DSM 16553 / LMG 16656 / NCTC 13227 / J2315 / CF5610)	3:Protein inferred from homology	Ecotin	1
28.1891	28.0249	28.2066	27.7231	28.5909	27.7868	28.4496	28.3249	Uncharacterized protein	BCAL2469	BCAL2469				0.999	4	69	69	69	0.565802	0.396011	-0.252138	-0.208659	tr|B4E735|B4E735_BURCJ	B4E735	B4E735_BURCJ	BCAL2469	126	Burkholderia cenocepacia (strain ATCC BAA-245 / DSM 16553 / LMG 16656 / NCTC 13227 / J2315 / CF5610)	4:Protein predicted	Uncharacterized protein	1
26.44	25.0596	25.321	25.1757	27.1538	26.7354	27.058	27.1226	Uncharacterized protein	BCAL2471	BCAL2471		+	empty_ogcB	0.999	3	15	15	15	2.41828	0.01325	-1.51833	-1.13958	tr|B4E737|B4E737_BURCJ	B4E737	B4E737_BURCJ	BCAL2471	184	Burkholderia cenocepacia (strain ATCC BAA-245 / DSM 16553 / LMG 16656 / NCTC 13227 / J2315 / CF5610)	4:Protein predicted	Uncharacterized protein	1
27.1438	27.0704	27.1132	26.7757	26.7551	26.6101	26.7753	26.9367	Trehalose-6-phosphate synthase (EC 2.4.1.15) (Osmoregulatory trehalose synthesis protein A) (UDP-glucose-glucosephosphate glucosyltransferase)	otsA BCAL2472	BCAL2472	trehalose biosynthetic process [GO:0005992]";"alpha,alpha-trehalose-phosphate synthase (UDP-forming) activity [GO:0003825]			0.999	9	83	83	83	1.25973	0.363558	0.256485	0.231505	tr|B4E738|B4E738_BURCJ	B4E738	B4E738_BURCJ	otsA	474	Burkholderia cenocepacia (strain ATCC BAA-245 / DSM 16553 / LMG 16656 / NCTC 13227 / J2315 / CF5610)	3:Protein inferred from homology	Trehalose-6-phosphate synthase	1
28.2799	24.6517	24.1603	28.1263	25.2237	27.987	27.9071	27.8608	Putative lipoprotein	BCAL2473	BCAL2473				0.999	2	25	25	25	0.306301	0.203115	-0.9401	-0.410318	tr|B4E739|B4E739_BURCJ	B4E739	B4E739_BURCJ	BCAL2473	196	Burkholderia cenocepacia (strain ATCC BAA-245 / DSM 16553 / LMG 16656 / NCTC 13227 / J2315 / CF5610)	4:Protein predicted	Putative lipoprotein	1
25.2674	24.8241	25.9792	25.4756	24.5065	25.1904	25.0843	26.667	Putative lipoprotein	BCAL2474	BCAL2474				0.999	3	28	28	28	0.0159906	0.93836	0.0245161	0.0161407	tr|B4E740|B4E740_BURCJ	B4E740	B4E740_BURCJ	BCAL2474	164	Burkholderia cenocepacia (strain ATCC BAA-245 / DSM 16553 / LMG 16656 / NCTC 13227 / J2315 / CF5610)	4:Protein predicted	Putative lipoprotein	1
26.2273	27.3562	25.0703	25.178	27.7943	25.3073	26.0625	25.3046	IS1356 transposase (Transposase)	BCAL2278 BCAL2498	BCAL2498	transposase activity [GO:0004803];transposition, DNA-mediated [GO:0006313]";"DNA binding [GO:0003677]			0.9962	4	22	22	22	0.0718342	0.672268	-0.15927	-0.0888037	tr|B4E764|B4E764_BURCJ	B4E764	B4E764_BURCJ	BCAL2278	419	Burkholderia cenocepacia (strain ATCC BAA-245 / DSM 16553 / LMG 16656 / NCTC 13227 / J2315 / CF5610)	4:Protein predicted	IS1356 transposase	1
25.5961	26.2015	25.2936	25.0139	24.7197	24.1573	24.6894	25.4395	Type II secretion system protein I	gspI BCAL3521	BCAL3521	protein secretion by the type II secretion system [GO:0015628];protein transporter activity [GO:0008565];type II protein secretion system complex [GO:0015627]			0.999	3	8	8	10	-4.34294e-08	1	0	0	tr|B4E795|B4E795_BURCJ	B4E795	B4E795_BURCJ	gspI	133	Burkholderia cenocepacia (strain ATCC BAA-245 / DSM 16553 / LMG 16656 / NCTC 13227 / J2315 / CF5610)	4:Protein predicted	Type II secretion system protein I	0.9805
30.2191	30.6607	30.7727	30.3605	28.7352	28.9192	29.1801	29.3616	Type II secretion system protein G	gspG BCAL3523	BCAL3523	protein secretion by the type II secretion system [GO:0015628];protein transporter activity [GO:0008565];type II protein secretion system complex [GO:0015627];integral component of membrane [GO:0016021]	+	empty_ogcB	0.999	12	346	346	346	3.5977	0.00935766	1.45421	1.22304	tr|B4E797|B4E797_BURCJ	B4E797	B4E797_BURCJ	gspG	150	Burkholderia cenocepacia (strain ATCC BAA-245 / DSM 16553 / LMG 16656 / NCTC 13227 / J2315 / CF5610)	4:Protein predicted	Type II secretion system protein G	1
24.3431	23.6117	24.0192	25.2161	25.7109	24.6505	24.3296	24.8322	Putative type II secretion system protein	gspC BCAL3524	BCAL3524				0.999	2	7	7	7	-4.34294e-08	1	0	0	tr|B4E798|B4E798_BURCJ	B4E798	B4E798_BURCJ	gspC	136	Burkholderia cenocepacia (strain ATCC BAA-245 / DSM 16553 / LMG 16656 / NCTC 13227 / J2315 / CF5610)	4:Protein predicted	Putative type II secretion system protein	1
25.687	25.6455	25.3415	24.8187	25.0681	24.7397	24.9111	26.309	Type II secretion system protein F	gspF BCAL3525	BCAL3525	protein secretion by the type II secretion system [GO:0015628];protein transporter activity [GO:0008565];type II protein secretion system complex [GO:0015627];integral component of membrane [GO:0016021]			0.999	2	8	8	8	0.104551	0.692881	0.116204	0.0824523	tr|B4E799|B4E799_BURCJ	B4E799	B4E799_BURCJ	gspF	405	Burkholderia cenocepacia (strain ATCC BAA-245 / DSM 16553 / LMG 16656 / NCTC 13227 / J2315 / CF5610)	4:Protein predicted	Type II secretion system protein F	0.9999
23.8843	24.9376	24.1398	25.4109	26.6787	25.6263	24.7725	25.3918	Type II secretion system protein E	gspE BCAL3526	BCAL3526	ATP binding [GO:0005524];protein secretion by the type II secretion system [GO:0015628];protein transporter activity [GO:0008565];type II protein secretion system complex [GO:0015627]			0.999	3	12	12	12	0.990819	0.0810811	-1.02417	-0.668857	tr|B4E7A0|B4E7A0_BURCJ	B4E7A0	B4E7A0_BURCJ	gspE	496	Burkholderia cenocepacia (strain ATCC BAA-245 / DSM 16553 / LMG 16656 / NCTC 13227 / J2315 / CF5610)	4:Protein predicted	Type II secretion system protein E	0.9995
24.3614	25.7251	24.2109	27.1109	24.5953	25.3524	24.8364	27.0904	Type II secretion system protein D	gspD BCAL3527	BCAL3527	protein secretion by the type II secretion system [GO:0015628];protein transporter activity [GO:0008565];type II protein secretion system complex [GO:0015627];cell outer membrane [GO:0009279]			0.999	3	15	15	15	0.0461774	0.765048	-0.116541	-0.0619439	tr|B4E7A1|B4E7A1_BURCJ	B4E7A1	B4E7A1_BURCJ	gspD	777	Burkholderia cenocepacia (strain ATCC BAA-245 / DSM 16553 / LMG 16656 / NCTC 13227 / J2315 / CF5610)	3:Protein inferred from homology	Type II secretion system protein D	1
28.286	28.4577	28.5502	27.748	28.356	27.9813	28.2436	28.012	Putative cobalamin synthesis protein/P47K	BCAL3529	BCAL3529				0.999	13	128	128	129	0.2242	0.65894	0.112248	0.0934618	tr|B4E7A3|B4E7A3_BURCJ	B4E7A3	B4E7A3_BURCJ	BCAL3529	433	Burkholderia cenocepacia (strain ATCC BAA-245 / DSM 16553 / LMG 16656 / NCTC 13227 / J2315 / CF5610)	4:Protein predicted	Putative cobalamin synthesis protein/P47K	1
34.0863	34.7419	34.5453	35.2598	35.579	35.4595	35.3297	35.079	DNA-binding protein HU-alpha	hupA BCAL3530	BCAL3530	chromosome condensation [GO:0030261];DNA binding [GO:0003677]			0.999	16	765	765	765	1.41903	0.121712	-0.703453	-0.555825	tr|B4E7A4|B4E7A4_BURCJ	B4E7A4	B4E7A4_BURCJ	hupA	92	Burkholderia cenocepacia (strain ATCC BAA-245 / DSM 16553 / LMG 16656 / NCTC 13227 / J2315 / CF5610)	3:Protein inferred from homology	DNA-binding protein HU-alpha	1
26.305	27.2541	26.4858	25.7669	25.8711	24.6262	25.8066	25.7453	tRNA (mnm(5)s(2)U34)-methyltransferase (EC 2.1.1.61)];tRNA 5-methylaminomethyl-2-thiouridine biosynthesis bifunctional protein MnmC (tRNA mnm(5)s(2)U biosynthesis bifunctional protein) [Includes: FAD-dependent cmnm(5)s(2)U34 oxidoreductase (EC 1.5.-.-)	mnmC BCAL3531	BCAL3531	flavin adenine dinucleotide binding [GO:0050660];integral component of membrane [GO:0016021];oxidoreductase activity, acting on the CH-NH group of donors [GO:0016645];tRNA (5-methylaminomethyl-2-thiouridylate)-methyltransferase activity [GO:0004808];tRNA wobble base modification [GO:0002097]";"cytoplasm [GO:0005737]			0.999	8	46	46	46	1.15532	0.0847953	0.940671	0.659086	tr|B4E7A5|B4E7A5_BURCJ	B4E7A5	B4E7A5_BURCJ	mnmC	643	Burkholderia cenocepacia (strain ATCC BAA-245 / DSM 16553 / LMG 16656 / NCTC 13227 / J2315 / CF5610)	3:Protein inferred from homology	tRNA 5-methylaminomethyl-2-thiouridine biosynthesis bifunctional protein MnmC	1
26.7286	26.3073	26.995	27.1268	26.6661	26.5969	26.5865	26.9745	Putative adenylate cyclase	BCAL0395	BCAL0395				0.999	4	55	55	55	0.158247	0.738361	0.083437	0.0693863	tr|B4E7A6|B4E7A6_BURCJ	B4E7A6	B4E7A6_BURCJ	BCAL0395	208	Burkholderia cenocepacia (strain ATCC BAA-245 / DSM 16553 / LMG 16656 / NCTC 13227 / J2315 / CF5610)	4:Protein predicted	Putative adenylate cyclase	1
29.3757	29.4571	29.4324	29.4346	29.9036	29.5365	29.4833	29.8271	Indole-3-glycerol phosphate synthase (IGPS) (EC 4.1.1.48)	trpC BCAL0396	BCAL0396	tryptophan biosynthetic process [GO:0000162];indole-3-glycerol-phosphate synthase activity [GO:0004425]			0.999	11	137	137	137	1.32229	0.357117	-0.262694	-0.237561	tr|B4E7A7|B4E7A7_BURCJ	B4E7A7	B4E7A7_BURCJ	trpC	261	Burkholderia cenocepacia (strain ATCC BAA-245 / DSM 16553 / LMG 16656 / NCTC 13227 / J2315 / CF5610)	3:Protein inferred from homology	Indole-3-glycerol phosphate synthase	1
29.607	30.0362	30.1694	29.5314	29.9656	29.838	29.6131	29.384	Anthranilate synthase component II (EC 4.1.3.27)	trpG BCAL0398	BCAL0398	metabolic process [GO:0008152];anthranilate synthase activity [GO:0004049]			0.999	7	130	130	130	0.277547	0.599149	0.135872	0.112964	tr|B4E7A9|B4E7A9_BURCJ	B4E7A9	B4E7A9_BURCJ	trpG	199	Burkholderia cenocepacia (strain ATCC BAA-245 / DSM 16553 / LMG 16656 / NCTC 13227 / J2315 / CF5610)	4:Protein predicted	Anthranilate synthase component II	1
29.4463	29.1377	29.4089	29.4595	29.065	29.1013	28.9261	28.9952	Anthranilate synthase component 1 (EC 4.1.3.27)	trpE BCAL0399	BCAL0399	metal ion binding [GO:0046872];tryptophan biosynthetic process [GO:0000162];anthranilate synthase activity [GO:0004049]			0.999	19	283	283	283	2.14932	0.275057	0.341228	0.314429	tr|B4E7B0|B4E7B0_BURCJ	B4E7B0	B4E7B0_BURCJ	trpE	497	Burkholderia cenocepacia (strain ATCC BAA-245 / DSM 16553 / LMG 16656 / NCTC 13227 / J2315 / CF5610)	3:Protein inferred from homology	Anthranilate synthase component 1	1
28.019	28.1544	28.0084	27.6427	28.08	27.9843	28.0422	28.1676	Putative phosphoglycolate phosphatase (EC 3.1.3.18)	BCAL0400	BCAL0400	carbohydrate metabolic process [GO:0005975];glycolate biosynthetic process [GO:0046295];phosphoglycolate phosphatase activity [GO:0008967];metal ion binding [GO:0046872]			0.999	6	54	54	54	0.431001	0.635174	-0.112403	-0.100703	tr|B4E7B1|B4E7B1_BURCJ	B4E7B1	B4E7B1_BURCJ	BCAL0400	254	Burkholderia cenocepacia (strain ATCC BAA-245 / DSM 16553 / LMG 16656 / NCTC 13227 / J2315 / CF5610)	3:Protein inferred from homology	Putative phosphoglycolate phosphatase	1
31.4865	31.3441	31.3312	31.4997	31.1229	31.4684	31.2742	31.3262	Ribulose-phosphate 3-epimerase (EC 5.1.3.1)	BCAL0401	BCAL0401	carbohydrate metabolic process [GO:0005975];pentose-phosphate shunt [GO:0006098];ribulose-phosphate 3-epimerase activity [GO:0004750];metal ion binding [GO:0046872]			0.999	10	153	153	153	0.67103	0.611592	0.117427	0.108293	tr|B4E7B2|B4E7B2_BURCJ	B4E7B2	B4E7B2_BURCJ	BCAL0401	228	Burkholderia cenocepacia (strain ATCC BAA-245 / DSM 16553 / LMG 16656 / NCTC 13227 / J2315 / CF5610)	3:Protein inferred from homology	Ribulose-phosphate 3-epimerase	1
28.5877	28.2371	28.2004	28.2743	28.7498	28.4168	28.4898	28.5551	Protein ApaG	apaG BCAL0402	BCAL0402				0.999	6	132	132	132	1.03342	0.403391	-0.227982	-0.20464	tr|B4E7B3|B4E7B3_BURCJ	B4E7B3	B4E7B3_BURCJ	apaG	124	Burkholderia cenocepacia (strain ATCC BAA-245 / DSM 16553 / LMG 16656 / NCTC 13227 / J2315 / CF5610)	3:Protein inferred from homology	Protein ApaG	1
25.6217	26.3491	24.9923	26.6431	27.2978	27.3748	26.7125	27.4401	Putative outer membrane-bound lytic murein transglycosylase (EC 3.2.1.-)	BCAL0403	BCAL0403	hydrolase activity, hydrolyzing O-glycosyl compounds [GO:0004553];peptidoglycan turnover [GO:0009254]";"outer membrane [GO:0019867]	+	empty_ogcB	0.999	7	26	26	26	1.73247	0.0309038	-1.30476	-0.927153	tr|B4E7B4|B4E7B4_BURCJ	B4E7B4	B4E7B4_BURCJ	BCAL0403	384	Burkholderia cenocepacia (strain ATCC BAA-245 / DSM 16553 / LMG 16656 / NCTC 13227 / J2315 / CF5610)	4:Protein predicted	Putative outer membrane-bound lytic murein transglycosylase	1
28.3579	28.4613	28.7162	28.4377	29.0244	29.1161	29.2401	29.1091	Phenylacetate-coenzyme A ligase (EC 6.2.1.30) (Phenylacetyl-CoA ligase)	paaK BCAL0404	BCAL0404	phenylacetate catabolic process [GO:0010124];phenylacetate-CoA ligase activity [GO:0047475];ATP binding [GO:0005524]			0.999	19	148	148	148	3.38682	0.112055	-0.629147	-0.577539	tr|B4E7B5|B4E7B5_BURCJ	B4E7B5	B4E7B5_BURCJ	paaK	432	Burkholderia cenocepacia (strain ATCC BAA-245 / DSM 16553 / LMG 16656 / NCTC 13227 / J2315 / CF5610)	1:Experimental evidence at protein level	Phenylacetate-coenzyme A ligase	1
29.1719	28.6007	28.8006	28.9966	28.4051	28.9465	28.4184	28.5376	Phenylacetic acid degradation protein PaaI	paaI BCAL0405	BCAL0405	thiolester hydrolase activity [GO:0016790]			0.999	5	82	82	82	0.904514	0.320421	0.315556	0.268141	tr|B4E7B6|B4E7B6_BURCJ	B4E7B6	B4E7B6_BURCJ	paaI	150	Burkholderia cenocepacia (strain ATCC BAA-245 / DSM 16553 / LMG 16656 / NCTC 13227 / J2315 / CF5610)	4:Protein predicted	Phenylacetic acid degradation protein PaaI	1
29.6564	29.6411	29.6493	29.7478	29.5827	29.7442	29.5568	29.5664	Probable enoyl-CoA hydratase PaaG (EC 4.2.1.17)	paaG BCAL0406	BCAL0406	phenylacetate catabolic process [GO:0010124];enoyl-CoA hydratase activity [GO:0004300]			0.999	18	296	296	296	0.562672	0.779549	0.061151	0.0581966	tr|B4E7B7|B4E7B7_BURCJ	B4E7B7	B4E7B7_BURCJ	paaG	263	Burkholderia cenocepacia (strain ATCC BAA-245 / DSM 16553 / LMG 16656 / NCTC 13227 / J2315 / CF5610)	3:Protein inferred from homology	Probable enoyl-CoA hydratase PaaG	1
31.7394	31.7748	31.6695	31.5394	30.9837	31.2387	30.9633	31.0129	Beta-ketoadipyl CoA thiolase (EC 2.3.1.-)	pcaF BCAL0407	BCAL0407	3,4-dihydroxybenzoate catabolic process [GO:0019619]";"transferase activity, transferring acyl groups other than amino-acyl groups [GO:0016747]			0.999	34	592	386	592	3.58976	0.109924	0.631113	0.583121	tr|B4E7B8|B4E7B8_BURCJ	B4E7B8	B4E7B8_BURCJ	pcaF	400	Burkholderia cenocepacia (strain ATCC BAA-245 / DSM 16553 / LMG 16656 / NCTC 13227 / J2315 / CF5610)	3:Protein inferred from homology	Beta-ketoadipyl CoA thiolase	1
33.7953	33.7454	33.7128	33.8473	32.8172	33.0247	32.8143	32.7559	Putative phenylacetic acid degradation oxidoreductase	paaZ BCAL0408	BCAL0408	oxidoreductase activity [GO:0016491]	+	empty_ogcB	0.999	34	1136	1136	1136	5.08149	0.0403378	0.922183	0.865185	tr|B4E7B9|B4E7B9_BURCJ	B4E7B9	B4E7B9_BURCJ	paaZ	568	Burkholderia cenocepacia (strain ATCC BAA-245 / DSM 16553 / LMG 16656 / NCTC 13227 / J2315 / CF5610)	4:Protein predicted	Putative phenylacetic acid degradation oxidoreductase	1
[truncated: 2,795 more rows]

## Sheet: Non_imputed
20220811_NSco-4759_delta_ogcB_empty_B1 MaxLFQ Intensity	20220811_NSco-4759_delta_ogcB_empty_B2 MaxLFQ Intensity	20220811_NSco-4759_delta_ogcB_empty_B3 MaxLFQ Intensity	20220811_NSco-4759_delta_ogcB_empty_B4 MaxLFQ Intensity	20220811_NSco-4759_delta_ogcB_ogcB_B1 MaxLFQ Intensity	20220811_NSco-4759_delta_ogcB_ogcB_B2 MaxLFQ Intensity	20220811_NSco-4759_delta_ogcB_ogcB_B3 MaxLFQ Intensity	20220811_NSco-4759_delta_ogcB_ogcB_B4 MaxLFQ Intensity	C: Protein names	C: Gene names	C: Gene_name_J2315_assignment	C: Gene ontology (GO)	C: Student's T-test Significant empty_ogcBogcB_vs_empty	C: Student's T-test significant	N: Top Peptide Probability	N: Combined Total Peptides	N: Combined Spectral Count	N: Combined Unique Spectral Count	N: Combined Total Spectral Count	N: -Log Student's T-test p-value empty_ogcBogcB_vs_empty	N: Student's T-test q-value empty_ogcBogcB_vs_empty	N: Student's T-test Difference empty_ogcBogcB_vs_empty	N: Student's T-test Test statistic empty_ogcBogcB_vs_empty	T: Protein	T: Protein ID	T: Entry Name	T: Gene	T: Protein Length	T: Organism	T: Protein Existence	T: Description	T: Protein Probability
[truncated: 3,534 more rows]
