# Supplementary material for: The late-stage steps of Burkholderia cenocepacia protein O-linked glycan biosynthesis are conditionally essential
Source: J Biol Chem. 2025 Apr 24;301(6):108515. doi: 10.1016/j.jbc.2025.108515 (PMC12152626; doi:10.1016/j.jbc.2025.108515)
Supplement: Table S21 [file mmc17.xlsx]

## Sheet: Imputed
20220915_NSco-5058_TmcD_Delta_ogcI_EV_B1 MaxLFQ Intensity	20220915_NSco-5058_TmcD_Delta_ogcI_EV_B2 MaxLFQ Intensity	20220915_NSco-5058_TmcD_Delta_ogcI_EV_B3 MaxLFQ Intensity	20220915_NSco-5058_TmcD_Delta_ogcI_EV_B4 MaxLFQ Intensity	20220915_NSco-5058_TmcD_Delta_ogcI_ogcI_B1 MaxLFQ Intensity	20220915_NSco-5058_TmcD_Delta_ogcI_ogcI_B2 MaxLFQ Intensity	20220915_NSco-5058_TmcD_Delta_ogcI_ogcI_B3 MaxLFQ Intensity	20220915_NSco-5058_TmcD_Delta_ogcI_ogcI_B4 MaxLFQ Intensity	C: Student's T-test Significant Delta_ogcI_EV_Delta_ogcI_ogcI	C: Student's T-test significant	N: -Log Student's T-test p-value Delta_ogcI_EV_Delta_ogcI_ogcI	N: Student's T-test q-value Delta_ogcI_EV_Delta_ogcI_ogcI	N: Student's T-test Difference Delta_ogcI_EV_Delta_ogcI_ogcI	N: Student's T-test Test statistic Delta_ogcI_EV_Delta_ogcI_ogcI	T: Protein	T: Protein ID	T: Entry Name	T: Gene	T: Protein Length	T: Organism	T: Protein Existence	T: Description	T: Protein Probability	T: Top Peptide Probability	T: Combined Total Peptides	T: Combined Spectral Count	T: Combined Unique Spectral Count	T: Combined Total Spectral Count
25.1985	27.5093	27.4171	25.8981	27.4064	28.6908	27.9377	28.0129	+	Delta_ogcI_EV_Delta_ogcI_ogcI	1.26993	0.0167967	-1.50617	-0.924557	contam_sp|P00711|LALBA_BOVIN	P00711	LALBA_BOVIN	LALBA	142	Bos taurus	1:Experimental evidence at protein level	Alpha-lactalbumin	1	0.999	2	50	50	50
35.0855	35.5281	36.1167	35.4192	35.5019	36.2245	35.7178	36.1786			0.63149	0.213018	-0.368328	-0.288176	contam_sp|P00761|TRYP_PIG	P00761	TRYP_PIG		231	Sus scrofa	1:Experimental evidence at protein level	Trypsin	1	0.999	13	2002	2001	2002
29.631	29.9346	30.1365	29.5297	30.0881	31.0113	30.5217	30.7762			1.77076	0.0573398	-0.791357	-0.637306	contam_sp|P02662|CASA1_BOVIN	P02662	CASA1_BOVIN	CSN1S1	214	Bos taurus	1:Experimental evidence at protein level	Alpha-S1-casein	1	0.999	7	256	256	256
24.8757	25.7278	26.9026	26.5735	27.9895	28.703	28.3714	28.5876	+	Delta_ogcI_EV_Delta_ogcI_ogcI	2.59989	0.00148649	-2.393	-1.61587	contam_sp|P02663|CASA2_BOVIN	P02663	CASA2_BOVIN	CSN1S2	222	Bos taurus	1:Experimental evidence at protein level	Alpha-S2-casein	1	0.999	5	93	93	93
25.6499	24.1427	24.8082	26.4252	24.3387	26.5132	23.9769	26.373			0.0179524	0.895934	-0.0439143	-0.0240013	contam_sp|P02666|CASB_BOVIN	P02666	CASB_BOVIN	CSN2	224	Bos taurus	1:Experimental evidence at protein level	Beta-casein	1	0.999	3	55	55	55
29.0382	30.1878	30.7457	29.0482	29.1311	30.46	29.6993	30.2144			0.0846687	0.662298	-0.121213	-0.0798339	contam_sp|P02769|ALBU_BOVIN	P02769	ALBU_BOVIN	ALB	607	Bos taurus	1:Experimental evidence at protein level	Serum albumin	1	0.999	25	369	348	369
29.7972	28.9129	29.1474	29.6405	29.4607	29.4388	29.6695	29.738			0.405041	0.393951	-0.202264	-0.16578	sp|B4E558|GCS2_BURCJ	B4E558	GCS2_BURCJ	BceJ2315_00010	371	Burkholderia cenocepacia (strain ATCC BAA-245 / DSM 16553 / LMG 16656 / NCTC 13227 / J2315 / CF5610)	3:Protein inferred from homology	Putative glutamate--cysteine ligase 2	1	0.999	20	607	607	607
32.4676	32.6762	32.9283	32.0287	31.5072	31.9142	31.7486	31.9297			1.89284	0.0596955	0.750249	0.617872	sp|B4E566|PHS_BURCJ	B4E566	PHS_BURCJ	BceJ2315_00090	102	Burkholderia cenocepacia (strain ATCC BAA-245 / DSM 16553 / LMG 16656 / NCTC 13227 / J2315 / CF5610)	3:Protein inferred from homology	Putative pterin-4-alpha-carbinolamine dehydratase	1	0.999	5	684	684	684
27.6469	28.108	27.6891	27.7463	28.4254	28.3787	28.3314	28.4664			2.82361	0.0801953	-0.602874	-0.543415	sp|B4E581|MNMG_BURCJ	B4E581	MNMG_BURCJ	mnmG	656	Burkholderia cenocepacia (strain ATCC BAA-245 / DSM 16553 / LMG 16656 / NCTC 13227 / J2315 / CF5610)	3:Protein inferred from homology	tRNA uridine 5-carboxymethylaminomethyl modification enzyme MnmG	1	0.999	18	323	323	323
29.6816	30.1516	30.6715	29.8337	31.1027	30.5659	31.0712	30.9428			1.80107	0.0521897	-0.836051	-0.668264	sp|B4E5A8|RL11_BURCJ	B4E5A8	RL11_BURCJ	rplK	143	Burkholderia cenocepacia (strain ATCC BAA-245 / DSM 16553 / LMG 16656 / NCTC 13227 / J2315 / CF5610)	3:Protein inferred from homology	50S ribosomal protein L11	1	0.999	7	297	297	297
30.3565	30.9655	30.8933	30.4072	31.7172	31.5968	31.5572	31.5014	+	Delta_ogcI_EV_Delta_ogcI_ogcI	2.88508	0.0308027	-0.937511	-0.804359	sp|B4E5A9|RL1_BURCJ	B4E5A9	RL1_BURCJ	rplA	232	Burkholderia cenocepacia (strain ATCC BAA-245 / DSM 16553 / LMG 16656 / NCTC 13227 / J2315 / CF5610)	3:Protein inferred from homology	50S ribosomal protein L1	1	0.999	19	845	845	845
31.0011	31.5621	31.7873	31.1996	32.4014	32.2508	32.5684	32.3434	+	Delta_ogcI_EV_Delta_ogcI_ogcI	2.74205	0.0254194	-1.00346	-0.843989	sp|B4E5B0|RL10_BURCJ	B4E5B0	RL10_BURCJ	rplJ	165	Burkholderia cenocepacia (strain ATCC BAA-245 / DSM 16553 / LMG 16656 / NCTC 13227 / J2315 / CF5610)	3:Protein inferred from homology	50S ribosomal protein L10	1	0.999	18	664	664	664
34.5416	34.5415	34.8914	34.2359	35.4179	35.2427	35.4611	35.4224	+	Delta_ogcI_EV_Delta_ogcI_ogcI	2.95672	0.0423231	-0.833416	-0.729431	sp|B4E5B1|RL7_BURCJ	B4E5B1	RL7_BURCJ	rplL	124	Burkholderia cenocepacia (strain ATCC BAA-245 / DSM 16553 / LMG 16656 / NCTC 13227 / J2315 / CF5610)	3:Protein inferred from homology	50S ribosomal protein L7/L12	1	0.999	16	1763	1763	1763
31.2132	31.6704	31.0886	31.2625	31.9957	32.0673	32.0046	31.9559			2.79659	0.0597644	-0.697208	-0.618046	sp|B4E5B2|RPOB_BURCJ	B4E5B2	RPOB_BURCJ	rpoB	1368	Burkholderia cenocepacia (strain ATCC BAA-245 / DSM 16553 / LMG 16656 / NCTC 13227 / J2315 / CF5610)	3:Protein inferred from homology	DNA-directed RNA polymerase subunit beta	1	0.999	91	4551	4551	4551
31.5373	31.9704	31.3398	31.5552	32.2519	32.2217	32.214	32.2239			2.48814	0.0767394	-0.627202	-0.553667	sp|B4E5B3|RPOC_BURCJ	B4E5B3	RPOC_BURCJ	rpoC	1413	Burkholderia cenocepacia (strain ATCC BAA-245 / DSM 16553 / LMG 16656 / NCTC 13227 / J2315 / CF5610)	3:Protein inferred from homology	DNA-directed RNA polymerase subunit beta'	1	0.999	103	4705	4705	4705
32.6337	32.5682	32.499	32.0895	33.2259	32.4993	32.9897	33.0079			1.30868	0.133514	-0.483078	-0.403782	sp|B4E5B5|RS12_BURCJ	B4E5B5	RS12_BURCJ	rpsL	126	Burkholderia cenocepacia (strain ATCC BAA-245 / DSM 16553 / LMG 16656 / NCTC 13227 / J2315 / CF5610)	3:Protein inferred from homology	30S ribosomal protein S12	1	0.999	7	354	354	354
32.6564	32.8493	33.1603	32.6505	33.0742	32.9528	32.7231	32.7861			0.145291	0.796544	-0.0549297	-0.0480232	sp|B4E5B6|RS7_BURCJ	B4E5B6	RS7_BURCJ	rpsG	156	Burkholderia cenocepacia (strain ATCC BAA-245 / DSM 16553 / LMG 16656 / NCTC 13227 / J2315 / CF5610)	3:Protein inferred from homology	30S ribosomal protein S7	1	0.999	14	955	955	955
29.7538	30.1929	30.48	29.8363	30.4629	30.0082	30.3262	29.9299			0.221045	0.602399	-0.11606	-0.095887	sp|B4E5B9|RS10_BURCJ	B4E5B9	RS10_BURCJ	rpsJ	103	Burkholderia cenocepacia (strain ATCC BAA-245 / DSM 16553 / LMG 16656 / NCTC 13227 / J2315 / CF5610)	3:Protein inferred from homology	30S ribosomal protein S10	1	0.999	8	280	280	280
31.2241	31.5978	31.4511	31.0472	32.3546	32.2607	32.3109	32.4192	+	Delta_ogcI_EV_Delta_ogcI_ogcI	3.68318	0.0205068	-1.00631	-0.893522	sp|B4E5C0|RL3_BURCJ	B4E5C0	RL3_BURCJ	rplC	216	Burkholderia cenocepacia (strain ATCC BAA-245 / DSM 16553 / LMG 16656 / NCTC 13227 / J2315 / CF5610)	3:Protein inferred from homology	50S ribosomal protein L3	1	0.999	22	1022	1022	1022
33.4258	33.8311	33.5753	33.278	34.4466	34.554	34.3894	34.4188	+	Delta_ogcI_EV_Delta_ogcI_ogcI	3.53591	0.0281869	-0.924645	-0.823129	sp|B4E5C1|RL4_BURCJ	B4E5C1	RL4_BURCJ	rplD	206	Burkholderia cenocepacia (strain ATCC BAA-245 / DSM 16553 / LMG 16656 / NCTC 13227 / J2315 / CF5610)	3:Protein inferred from homology	50S ribosomal protein L4	1	0.999	17	1271	1270	1271
31.9684	32.2872	32.7234	32.0603	33.1146	33.0383	33.0081	32.8124			2.18147	0.0592689	-0.733532	-0.621489	sp|B4E5C2|RL23_BURCJ	B4E5C2	RL23_BURCJ	rplW	104	Burkholderia cenocepacia (strain ATCC BAA-245 / DSM 16553 / LMG 16656 / NCTC 13227 / J2315 / CF5610)	3:Protein inferred from homology	50S ribosomal protein L23	1	0.999	12	436	436	436
31.6208	32.3989	31.8348	31.4391	32.7819	32.802	32.678	32.7225	+	Delta_ogcI_EV_Delta_ogcI_ogcI	2.33643	0.0375716	-0.92268	-0.76249	sp|B4E5C3|RL2_BURCJ	B4E5C3	RL2_BURCJ	rplB	275	Burkholderia cenocepacia (strain ATCC BAA-245 / DSM 16553 / LMG 16656 / NCTC 13227 / J2315 / CF5610)	3:Protein inferred from homology	50S ribosomal protein L2	1	0.999	21	1304	1304	1304
32.7776	32.9559	33.2763	32.7366	33.2791	33.2897	33.2313	33.3008			1.46952	0.20224	-0.338633	-0.301335	sp|B4E5C4|RS19_BURCJ	B4E5C4	RS19_BURCJ	rpsS	91	Burkholderia cenocepacia (strain ATCC BAA-245 / DSM 16553 / LMG 16656 / NCTC 13227 / J2315 / CF5610)	3:Protein inferred from homology	30S ribosomal protein S19	1	0.999	8	842	842	842
32.6016	32.8172	33.1326	32.8502	33.687	33.5559	33.5289	33.565			3.16609	0.0535508	-0.733782	-0.658369	sp|B4E5C5|RL22_BURCJ	B4E5C5	RL22_BURCJ	rplV	109	Burkholderia cenocepacia (strain ATCC BAA-245 / DSM 16553 / LMG 16656 / NCTC 13227 / J2315 / CF5610)	3:Protein inferred from homology	50S ribosomal protein L22	1	0.999	9	273	273	273
33.2246	33.7786	33.3717	33.0372	34.5282	34.1841	34.327	34.2039	+	Delta_ogcI_EV_Delta_ogcI_ogcI	2.7932	0.0294762	-0.957796	-0.814295	sp|B4E5C6|RS3_BURCJ	B4E5C6	RS3_BURCJ	rpsC	266	Burkholderia cenocepacia (strain ATCC BAA-245 / DSM 16553 / LMG 16656 / NCTC 13227 / J2315 / CF5610)	3:Protein inferred from homology	30S ribosomal protein S3	1	0.999	24	1200	1200	1200
31.0542	31.3505	31.2574	30.7783	31.5871	31.7829	31.2296	31.4636			1.25137	0.168303	-0.40571	-0.346259	sp|B4E5C7|RL16_BURCJ	B4E5C7	RL16_BURCJ	rplP	138	Burkholderia cenocepacia (strain ATCC BAA-245 / DSM 16553 / LMG 16656 / NCTC 13227 / J2315 / CF5610)	3:Protein inferred from homology	50S ribosomal protein L16	1	0.999	9	308	308	308
29.4589	29.7418	30.176	29.4349	30.0426	29.5233	29.6283	29.2678			0.14035	0.698703	0.0874262	0.0707291	sp|B4E5C8|RL29_BURCJ	B4E5C8	RL29_BURCJ	rpmC	64	Burkholderia cenocepacia (strain ATCC BAA-245 / DSM 16553 / LMG 16656 / NCTC 13227 / J2315 / CF5610)	3:Protein inferred from homology	50S ribosomal protein L29	1	0.999	8	276	276	276
31.8652	31.8099	31.7751	31.6768	32.6907	32.466	32.5109	32.4369	+	Delta_ogcI_EV_Delta_ogcI_ogcI	4.4136	0.0470389	-0.744357	-0.696094	sp|B4E5C9|RS17_BURCJ	B4E5C9	RS17_BURCJ	rpsQ	90	Burkholderia cenocepacia (strain ATCC BAA-245 / DSM 16553 / LMG 16656 / NCTC 13227 / J2315 / CF5610)	3:Protein inferred from homology	30S ribosomal protein S17	1	0.999	6	505	505	505
31.6632	32.2787	32.357	31.6874	32.8364	33.1003	33.1769	33.1025	+	Delta_ogcI_EV_Delta_ogcI_ogcI	2.72495	0.0218279	-1.05744	-0.880712	sp|B4E5D0|RL14_BURCJ	B4E5D0	RL14_BURCJ	rplN	122	Burkholderia cenocepacia (strain ATCC BAA-245 / DSM 16553 / LMG 16656 / NCTC 13227 / J2315 / CF5610)	3:Protein inferred from homology	50S ribosomal protein L14	1	0.999	15	524	524	524
32.0217	32.4401	32.8246	32.1424	32.4953	32.2444	32.1617	31.9958			0.263922	0.553033	0.132872	0.110088	sp|B4E5D1|RL24_BURCJ	B4E5D1	RL24_BURCJ	rplX	102	Burkholderia cenocepacia (strain ATCC BAA-245 / DSM 16553 / LMG 16656 / NCTC 13227 / J2315 / CF5610)	3:Protein inferred from homology	50S ribosomal protein L24	1	0.999	10	759	759	759
31.7098	32.0482	32.2139	31.5053	32.3074	32.2198	32.402	32.251			1.3765	0.156445	-0.425736	-0.365344	sp|B4E5D2|RL5_BURCJ	B4E5D2	RL5_BURCJ	rplE	179	Burkholderia cenocepacia (strain ATCC BAA-245 / DSM 16553 / LMG 16656 / NCTC 13227 / J2315 / CF5610)	3:Protein inferred from homology	50S ribosomal protein L5	1	0.999	23	1140	1140	1140
30.326	31.0118	31.0371	30.6319	30.969	31.1327	31.2734	30.907			0.848103	0.233735	-0.318815	-0.268231	sp|B4E5D3|RS14_BURCJ	B4E5D3	RS14_BURCJ	rpsN	101	Burkholderia cenocepacia (strain ATCC BAA-245 / DSM 16553 / LMG 16656 / NCTC 13227 / J2315 / CF5610)	3:Protein inferred from homology	30S ribosomal protein S14	1	0.9988	5	77	77	77
31.6283	31.9053	32.0861	31.6528	32.2158	31.6706	31.6838	31.6725			0.014496	0.971516	0.00744915	0.00634707	sp|B4E5D4|RS8_BURCJ	B4E5D4	RS8_BURCJ	rpsH	131	Burkholderia cenocepacia (strain ATCC BAA-245 / DSM 16553 / LMG 16656 / NCTC 13227 / J2315 / CF5610)	3:Protein inferred from homology	30S ribosomal protein S8	1	0.999	10	802	802	802
32.2399	32.3867	32.6231	32.1069	32.7487	32.4912	32.6662	32.4445			0.965053	0.29425	-0.248533	-0.219584	sp|B4E5D5|RL6_BURCJ	B4E5D5	RL6_BURCJ	rplF	176	Burkholderia cenocepacia (strain ATCC BAA-245 / DSM 16553 / LMG 16656 / NCTC 13227 / J2315 / CF5610)	3:Protein inferred from homology	50S ribosomal protein L6	1	0.999	14	1175	1175	1175
31.6679	32.635	32.4414	31.6322	32.7934	32.9933	32.9549	32.8264			1.63191	0.0581137	-0.797847	-0.631198	sp|B4E5D6|RL18_BURCJ	B4E5D6	RL18_BURCJ	rplR	121	Burkholderia cenocepacia (strain ATCC BAA-245 / DSM 16553 / LMG 16656 / NCTC 13227 / J2315 / CF5610)	3:Protein inferred from homology	50S ribosomal protein L18	1	0.999	9	337	337	337
32.3024	32.9067	32.5807	32.0009	32.8396	32.442	32.5813	32.1278			0.0735101	0.827939	-0.0499859	-0.0401902	sp|B4E5D7|RS5_BURCJ	B4E5D7	RS5_BURCJ	rpsE	172	Burkholderia cenocepacia (strain ATCC BAA-245 / DSM 16553 / LMG 16656 / NCTC 13227 / J2315 / CF5610)	3:Protein inferred from homology	30S ribosomal protein S5	1	0.999	17	923	923	923
31.091	31.6883	31.7931	31.1124	31.7136	31.5462	31.6672	31.3383			0.298263	0.517919	-0.145094	-0.120532	sp|B4E5D9|RL15_BURCJ	B4E5D9	RL15_BURCJ	rplO	144	Burkholderia cenocepacia (strain ATCC BAA-245 / DSM 16553 / LMG 16656 / NCTC 13227 / J2315 / CF5610)	3:Protein inferred from homology	50S ribosomal protein L15	1	0.999	13	630	630	630
31.2623	31.71	31.5656	30.9892	32.3586	32.3256	32.3203	32.168	+	Delta_ogcI_EV_Delta_ogcI_ogcI	2.81229	0.0351626	-0.911325	-0.78142	sp|B4E5E3|RS13_BURCJ	B4E5E3	RS13_BURCJ	rpsM	121	Burkholderia cenocepacia (strain ATCC BAA-245 / DSM 16553 / LMG 16656 / NCTC 13227 / J2315 / CF5610)	3:Protein inferred from homology	30S ribosomal protein S13	1	0.999	16	599	599	599
32.2846	33.0586	32.7482	32.0497	33.3546	33.3112	33.3047	33.2401			1.81942	0.0591429	-0.767393	-0.62485	sp|B4E5E4|RS11_BURCJ	B4E5E4	RS11_BURCJ	rpsK	133	Burkholderia cenocepacia (strain ATCC BAA-245 / DSM 16553 / LMG 16656 / NCTC 13227 / J2315 / CF5610)	3:Protein inferred from homology	30S ribosomal protein S11	1	0.999	8	478	478	478
31.3504	31.8783	31.8575	31.433	32.3638	32.5537	32.4867	32.3797	+	Delta_ogcI_EV_Delta_ogcI_ogcI	2.86042	0.0442271	-0.816152	-0.712358	sp|B4E5E5|RS4_BURCJ	B4E5E5	RS4_BURCJ	rpsD	207	Burkholderia cenocepacia (strain ATCC BAA-245 / DSM 16553 / LMG 16656 / NCTC 13227 / J2315 / CF5610)	3:Protein inferred from homology	30S ribosomal protein S4	1	0.999	21	914	914	914
32.8325	32.8314	32.8661	32.8055	33.4891	33.3643	33.3083	33.3349			4.87522	0.0866602	-0.540304	-0.518589	sp|B4E5E6|RPOA_BURCJ	B4E5E6	RPOA_BURCJ	rpoA	325	Burkholderia cenocepacia (strain ATCC BAA-245 / DSM 16553 / LMG 16656 / NCTC 13227 / J2315 / CF5610)	3:Protein inferred from homology	DNA-directed RNA polymerase subunit alpha	1	0.999	25	1350	1350	1350
32.4694	32.8418	33.0242	32.4524	33.0294	32.774	32.6534	32.4563			0.0598614	0.887266	-0.0313406	-0.0264413	sp|B4E5E7|RL17_BURCJ	B4E5E7	RL17_BURCJ	rplQ	131	Burkholderia cenocepacia (strain ATCC BAA-245 / DSM 16553 / LMG 16656 / NCTC 13227 / J2315 / CF5610)	3:Protein inferred from homology	50S ribosomal protein L17	1	0.999	8	931	931	931
28.76	28.5221	28.317	28.6197	29.0288	29.4539	29.0483	29.1657			2.42519	0.0796115	-0.619501	-0.545739	sp|B4E5F3|RLME_BURCJ	B4E5F3	RLME_BURCJ	rlmE	220	Burkholderia cenocepacia (strain ATCC BAA-245 / DSM 16553 / LMG 16656 / NCTC 13227 / J2315 / CF5610)	3:Protein inferred from homology	Ribosomal RNA large subunit methyltransferase E	1	0.999	9	238	238	238
29.2658	29.7115	29.2349	29.1567	29.7184	29.8908	29.844	29.9002			2.0258	0.117011	-0.496117	-0.438257	sp|B4E5F6|GLMM_BURCJ	B4E5F6	GLMM_BURCJ	glmM	451	Burkholderia cenocepacia (strain ATCC BAA-245 / DSM 16553 / LMG 16656 / NCTC 13227 / J2315 / CF5610)	3:Protein inferred from homology	Phosphoglucosamine mutase	1	0.999	23	763	763	763
24.0833	27.2533	25.0743	24.9297	27.8029	27.1297	26.1738	27.5847	+	Delta_ogcI_EV_Delta_ogcI_ogcI	1.2723	0.011845	-1.83765	-1.04043	sp|B4E5L2|NUOK_BURCJ	B4E5L2	NUOK_BURCJ	nuoK	101	Burkholderia cenocepacia (strain ATCC BAA-245 / DSM 16553 / LMG 16656 / NCTC 13227 / J2315 / CF5610)	3:Protein inferred from homology	NADH-quinone oxidoreductase subunit K	0.9997	0.999	1	29	29	29
29.6103	29.5132	29.8013	29.6758	29.9314	30.1828	30.0636	30.0953			2.71198	0.144207	-0.41811	-0.387206	sp|B4E5L4|NUOI_BURCJ	B4E5L4	NUOI_BURCJ	nuoI	162	Burkholderia cenocepacia (strain ATCC BAA-245 / DSM 16553 / LMG 16656 / NCTC 13227 / J2315 / CF5610)	3:Protein inferred from homology	NADH-quinone oxidoreductase subunit I	1	0.999	11	495	495	495
31.8595	32.017	31.8013	31.6829	32.1576	32.2637	32.0794	32.2043			2.25555	0.193841	-0.336049	-0.31127	sp|B4E5L9|NUOD_BURCJ	B4E5L9	NUOD_BURCJ	nuoD	417	Burkholderia cenocepacia (strain ATCC BAA-245 / DSM 16553 / LMG 16656 / NCTC 13227 / J2315 / CF5610)	3:Protein inferred from homology	NADH-quinone oxidoreductase subunit D	1	0.999	29	1687	1687	1687
31.0298	30.8452	30.9148	30.6187	31.2155	31.2764	31.2994	31.1747			2.27924	0.160876	-0.38936	-0.35683	sp|B4E5M0|NUOC_BURCJ	B4E5M0	NUOC_BURCJ	nuoC	200	Burkholderia cenocepacia (strain ATCC BAA-245 / DSM 16553 / LMG 16656 / NCTC 13227 / J2315 / CF5610)	3:Protein inferred from homology	NADH-quinone oxidoreductase subunit C	1	0.999	14	606	606	606
27.3215	27.9016	27.6572	27.0608	27.7412	28.1207	27.6719	27.7847			0.817671	0.216789	-0.344372	-0.284601	sp|B4E5M1|NUOB_BURCJ	B4E5M1	NUOB_BURCJ	nuoB	159	Burkholderia cenocepacia (strain ATCC BAA-245 / DSM 16553 / LMG 16656 / NCTC 13227 / J2315 / CF5610)	3:Protein inferred from homology	NADH-quinone oxidoreductase subunit B	1	0.999	10	207	207	207
27.6549	28.2352	27.8411	27.5852	28.2249	28.5723	27.9941	28.304			1.25053	0.15127	-0.444714	-0.374239	sp|B4E5M2|NUOA_BURCJ	B4E5M2	NUOA_BURCJ	nuoA	119	Burkholderia cenocepacia (strain ATCC BAA-245 / DSM 16553 / LMG 16656 / NCTC 13227 / J2315 / CF5610)	3:Protein inferred from homology	NADH-quinone oxidoreductase subunit A	1	0.999	2	120	120	120
30.5792	30.9322	30.6226	30.4769	31.4825	31.3205	31.3286	31.4147			3.36265	0.0529657	-0.73384	-0.663926	sp|B4E5M6|PNP_BURCJ	B4E5M6	PNP_BURCJ	pnp	713	Burkholderia cenocepacia (strain ATCC BAA-245 / DSM 16553 / LMG 16656 / NCTC 13227 / J2315 / CF5610)	3:Protein inferred from homology	Polyribonucleotide nucleotidyltransferase	1	0.999	39	1878	1878	1878
31.8904	32.1087	32.2103	31.6794	32.3678	32.2379	32.1114	31.9221			0.581194	0.400548	-0.187603	-0.162898	sp|B4E5M7|RS15_BURCJ	B4E5M7	RS15_BURCJ	rpsO	89	Burkholderia cenocepacia (strain ATCC BAA-245 / DSM 16553 / LMG 16656 / NCTC 13227 / J2315 / CF5610)	3:Protein inferred from homology	30S ribosomal protein S15	1	0.999	6	268	268	268
28.7574	28.6593	28.6966	28.6316	28.7667	28.3602	28.611	28.4976			0.680976	0.529486	0.127363	0.116805	sp|B4E5N2|LEU1_BURCJ	B4E5N2	LEU1_BURCJ	leuA	514	Burkholderia cenocepacia (strain ATCC BAA-245 / DSM 16553 / LMG 16656 / NCTC 13227 / J2315 / CF5610)	3:Protein inferred from homology	2-isopropylmalate synthase	1	0.999	23	675	675	675
28.7354	29.4292	28.7937	29.1869	29.3647	29.5437	29.6032	29.6119			1.52447	0.123433	-0.494576	-0.421039	sp|B4E5N4|PSD_BURCJ	B4E5N4	PSD_BURCJ	psd	214	Burkholderia cenocepacia (strain ATCC BAA-245 / DSM 16553 / LMG 16656 / NCTC 13227 / J2315 / CF5610)	3:Protein inferred from homology	Phosphatidylserine decarboxylase proenzyme	1	0.999	6	104	104	104
32.4837	33.0102	32.9899	32.7636	32.8657	32.9212	33.0627	32.9868			0.522244	0.487305	-0.147268	-0.130328	sp|B4E5N5|ILVC_BURCJ	B4E5N5	ILVC_BURCJ	ilvC	338	Burkholderia cenocepacia (strain ATCC BAA-245 / DSM 16553 / LMG 16656 / NCTC 13227 / J2315 / CF5610)	3:Protein inferred from homology	Ketol-acid reductoisomerase (NADP(+))	1	0.999	26	1753	1753	1753
28.0013	27.5676	27.4529	28.0066	27.613	27.4184	27.7209	27.3992			0.638495	0.34809	0.219223	0.188328	sp|B4E5R3|MGSA_BURCJ	B4E5R3	MGSA_BURCJ	mgsA	130	Burkholderia cenocepacia (strain ATCC BAA-245 / DSM 16553 / LMG 16656 / NCTC 13227 / J2315 / CF5610)	3:Protein inferred from homology	Methylglyoxal synthase	1	0.999	6	80	80	80
29.3677	29.3102	29.4514	29.2906	29.2679	29.5011	29.2454	29.457			0.0614024	0.947396	-0.0128784	-0.0119873	sp|B4E5R5|UPP_BURCJ	B4E5R5	UPP_BURCJ	upp	216	Burkholderia cenocepacia (strain ATCC BAA-245 / DSM 16553 / LMG 16656 / NCTC 13227 / J2315 / CF5610)	3:Protein inferred from homology	Uracil phosphoribosyltransferase	1	0.999	11	413	413	413
28.4524	28.3622	28.6305	28.4229	28.7124	28.5454	28.4759	28.2745			0.121768	0.867758	-0.035018	-0.0316213	sp|B4E5R6|Y2348_BURCJ	B4E5R6	Y2348_BURCJ	BceJ2315_23480	242	Burkholderia cenocepacia (strain ATCC BAA-245 / DSM 16553 / LMG 16656 / NCTC 13227 / J2315 / CF5610)	3:Protein inferred from homology	Probable transcriptional regulatory protein BceJ2315_23480	1	0.999	8	241	241	241
27.369	26.9801	27.2419	27.3738	27.1111	27.0136	27.1403	27.1606			0.662908	0.509674	0.13482	0.122807	sp|B4E5R8|HEM6_BURCJ	B4E5R8	HEM6_BURCJ	hemF	307	Burkholderia cenocepacia (strain ATCC BAA-245 / DSM 16553 / LMG 16656 / NCTC 13227 / J2315 / CF5610)	3:Protein inferred from homology	Oxygen-dependent coproporphyrinogen-III oxidase	1	0.999	15	225	225	225
27.398	27.434	27.5327	27.4632	27.9742	27.3922	28.0303	27.686			1.09153	0.229299	-0.313713	-0.272861	sp|B4E5V2|PRMA_BURCJ	B4E5V2	PRMA_BURCJ	prmA	300	Burkholderia cenocepacia (strain ATCC BAA-245 / DSM 16553 / LMG 16656 / NCTC 13227 / J2315 / CF5610)	3:Protein inferred from homology	Ribosomal protein L11 methyltransferase	1	0.999	11	376	376	376
30.0941	30.3834	30.2542	30.106	30.9879	30.8254	30.9848	30.8795			3.96198	0.053604	-0.709978	-0.657755	sp|B4E5W6|SYP_BURCJ	B4E5W6	SYP_BURCJ	proS	578	Burkholderia cenocepacia (strain ATCC BAA-245 / DSM 16553 / LMG 16656 / NCTC 13227 / J2315 / CF5610)	3:Protein inferred from homology	Proline--tRNA ligase	1	0.999	37	1251	1251	1251
25.8386	25.7816	23.6986	25.3598	26.5663	26.4641	25.7727	25.36			0.738363	0.0773416	-0.871163	-0.551972	sp|B4E5W7|RPPH_BURCJ	B4E5W7	RPPH_BURCJ	rppH	214	Burkholderia cenocepacia (strain ATCC BAA-245 / DSM 16553 / LMG 16656 / NCTC 13227 / J2315 / CF5610)	3:Protein inferred from homology	RNA pyrophosphohydrolase	1	0.999	3	21	21	21
28.191	28.1455	27.4317	27.9145	28.2987	28.4227	28.509	28.41			1.46738	0.12683	-0.489432	-0.415075	sp|B4E5W9|PROB_BURCJ	B4E5W9	PROB_BURCJ	proB	372	Burkholderia cenocepacia (strain ATCC BAA-245 / DSM 16553 / LMG 16656 / NCTC 13227 / J2315 / CF5610)	3:Protein inferred from homology	Glutamate 5-kinase	1	0.999	12	267	267	267
28.6391	28.6853	28.8305	28.8959	28.7743	29.0769	28.7129	28.7635			0.280434	0.732855	-0.0691977	-0.0627713	sp|B4E5X0|OBG_BURCJ	B4E5X0	OBG_BURCJ	obg	370	Burkholderia cenocepacia (strain ATCC BAA-245 / DSM 16553 / LMG 16656 / NCTC 13227 / J2315 / CF5610)	3:Protein inferred from homology	GTPase Obg	1	0.999	19	481	481	481
32.7075	33.4631	33.7733	32.7415	33.2245	32.8655	32.8806	32.7607			0.362995	0.353794	0.238502	0.18572	sp|B4E5X1|RL27_BURCJ	B4E5X1	RL27_BURCJ	rpmA	87	Burkholderia cenocepacia (strain ATCC BAA-245 / DSM 16553 / LMG 16656 / NCTC 13227 / J2315 / CF5610)	3:Protein inferred from homology	50S ribosomal protein L27	1	0.999	6	527	527	527
28.5121	29.6361	29.5383	28.6207	29.8712	30.0653	29.5594	29.4788			1.06103	0.0910986	-0.666863	-0.502853	sp|B4E5X2|RL21_BURCJ	B4E5X2	RL21_BURCJ	rplU	103	Burkholderia cenocepacia (strain ATCC BAA-245 / DSM 16553 / LMG 16656 / NCTC 13227 / J2315 / CF5610)	3:Protein inferred from homology	50S ribosomal protein L21	1	0.999	5	165	165	165
29.0416	28.8372	28.989	29.0722	28.615	29.0061	28.9231	29.0361			0.353451	0.658271	0.0899506	0.0810664	sp|B4E5X9|ZAPD_BURCJ	B4E5X9	ZAPD_BURCJ	zapD	251	Burkholderia cenocepacia (strain ATCC BAA-245 / DSM 16553 / LMG 16656 / NCTC 13227 / J2315 / CF5610)	3:Protein inferred from homology	Cell division protein ZapD	1	0.999	11	276	276	276
29.9162	30.3696	29.814	29.8562	30.4646	30.6545	30.6467	30.6589			2.38915	0.0803289	-0.617172	-0.54281	sp|B4E5Y3|SECA_BURCJ	B4E5Y3	SECA_BURCJ	secA	933	Burkholderia cenocepacia (strain ATCC BAA-245 / DSM 16553 / LMG 16656 / NCTC 13227 / J2315 / CF5610)	3:Protein inferred from homology	Protein translocase subunit SecA	1	0.999	48	1743	1720	1743
27.2716	27.153	26.9945	27.0991	26.9961	26.6404	26.54	26.4809			1.94769	0.128822	0.46518	0.412032	sp|B4E5Y9|ENGB_BURCJ	B4E5Y9	ENGB_BURCJ	engB	219	Burkholderia cenocepacia (strain ATCC BAA-245 / DSM 16553 / LMG 16656 / NCTC 13227 / J2315 / CF5610)	3:Protein inferred from homology	Probable GTP-binding protein EngB	1	0.999	10	141	141	141
29.248	29.0269	29.4049	29.3545	29.2029	29.3765	29.3513	28.9689			0.0982966	0.874575	0.0337029	0.0299418	sp|B4E5Z6|CYAY_BURCJ	B4E5Z6	CYAY_BURCJ	cyaY	108	Burkholderia cenocepacia (strain ATCC BAA-245 / DSM 16553 / LMG 16656 / NCTC 13227 / J2315 / CF5610)	1:Experimental evidence at protein level	Protein CyaY	1	0.999	6	155	155	155
28.9944	28.5303	28.5135	28.8714	28.738	28.7725	28.7839	28.854			0.189397	0.774522	-0.0597038	-0.0531296	sp|B4E603|AROB_BURCJ	B4E603	AROB_BURCJ	aroB	359	Burkholderia cenocepacia (strain ATCC BAA-245 / DSM 16553 / LMG 16656 / NCTC 13227 / J2315 / CF5610)	3:Protein inferred from homology	3-dehydroquinate synthase	1	0.999	20	471	471	471
28.7144	28.4894	28.7266	28.5662	29.2339	29.319	29.3248	29.2513			4.37238	0.0598656	-0.658099	-0.619491	sp|B4E634|HIS1_BURCJ	B4E634	HIS1_BURCJ	hisG	217	Burkholderia cenocepacia (strain ATCC BAA-245 / DSM 16553 / LMG 16656 / NCTC 13227 / J2315 / CF5610)	3:Protein inferred from homology	ATP phosphoribosyltransferase	1	0.999	12	298	298	298
30.3583	30.0574	29.9678	30.2476	30.403	30.463	30.527	30.5021			1.84298	0.212078	-0.316017	-0.2892	sp|B4E637|HIS7_BURCJ	B4E637	HIS7_BURCJ	hisB	195	Burkholderia cenocepacia (strain ATCC BAA-245 / DSM 16553 / LMG 16656 / NCTC 13227 / J2315 / CF5610)	3:Protein inferred from homology	Imidazoleglycerol-phosphate dehydratase	1	0.999	11	443	435	443
31.247	30.9944	31.289	31.3814	30.9834	31.149	30.9845	30.9735			1.16083	0.349017	0.205376	0.18792	sp|B4E640|HIS4_BURCJ	B4E640	HIS4_BURCJ	hisA	251	Burkholderia cenocepacia (strain ATCC BAA-245 / DSM 16553 / LMG 16656 / NCTC 13227 / J2315 / CF5610)	3:Protein inferred from homology	1-(5-phosphoribosyl)-5-[(5-phosphoribosylamino)methylideneamino] imidazole-4-carboxamide isomerase	1	0.999	21	986	986	986
29.7346	29.2841	29.4957	29.809	29.6039	29.9517	29.4654	29.7181			0.272416	0.62513	-0.10393	-0.0897811	sp|B4E641|HIS6_BURCJ	B4E641	HIS6_BURCJ	hisF	257	Burkholderia cenocepacia (strain ATCC BAA-245 / DSM 16553 / LMG 16656 / NCTC 13227 / J2315 / CF5610)	3:Protein inferred from homology	Imidazole glycerol phosphate synthase subunit HisF	1	0.999	15	332	332	332
29.0855	28.7868	28.9947	28.984	28.7625	28.7535	28.6408	28.7038			1.94239	0.277238	0.247551	0.231608	sp|B4E642|HIS3_BURCJ	B4E642	HIS3_BURCJ	hisI	138	Burkholderia cenocepacia (strain ATCC BAA-245 / DSM 16553 / LMG 16656 / NCTC 13227 / J2315 / CF5610)	3:Protein inferred from homology	Phosphoribosyl-AMP cyclohydrolase	1	0.999	7	218	218	218
27.8207	27.4232	27.4011	27.4416	27.4828	27.0494	28.1373	27.6309			0.0783308	0.81637	-0.0534468	-0.042907	sp|B4E643|HIS2_BURCJ	B4E643	HIS2_BURCJ	hisE	121	Burkholderia cenocepacia (strain ATCC BAA-245 / DSM 16553 / LMG 16656 / NCTC 13227 / J2315 / CF5610)	3:Protein inferred from homology	Phosphoribosyl-ATP pyrophosphatase	1	0.999	7	147	147	147
25.18	25.0929	29.0876	29.5266	25.0613	29.9609	29.6787	29.4812			0.336992	0.0935549	-1.32373	-0.494259	sp|B4E646|TATA_BURCJ	B4E646	TATA_BURCJ	tatA	76	Burkholderia cenocepacia (strain ATCC BAA-245 / DSM 16553 / LMG 16656 / NCTC 13227 / J2315 / CF5610)	3:Protein inferred from homology	Sec-independent protein translocase protein TatA	0.9997	0.999	2	52	52	52
27.5925	27.8576	27.7856	26.8388	27.5287	27.8129	27.8958	27.7383			0.402767	0.361683	-0.225305	-0.18078	sp|B4E6D6|Y2370_BURCJ	B4E6D6	Y2370_BURCJ	BceJ2315_23700	284	Burkholderia cenocepacia (strain ATCC BAA-245 / DSM 16553 / LMG 16656 / NCTC 13227 / J2315 / CF5610)	3:Protein inferred from homology	UPF0176 protein BceJ2315_23700	1	0.999	11	119	119	119
31.1433	31.1631	31.4668	31.4862	30.4944	30.6766	30.7682	30.496			3.05345	0.0580167	0.706056	0.632811	sp|B4E6F9|TAL_BURCJ	B4E6F9	TAL_BURCJ	tal	317	Burkholderia cenocepacia (strain ATCC BAA-245 / DSM 16553 / LMG 16656 / NCTC 13227 / J2315 / CF5610)	3:Protein inferred from homology	Transaldolase	1	0.999	26	852	852	852
30.453	30.4914	30.7235	30.826	29.9629	29.9642	29.7826	29.8153			3.46188	0.0507235	0.742235	0.673456	sp|B4E6J0|DDL_BURCJ	B4E6J0	DDL_BURCJ	ddl	313	Burkholderia cenocepacia (strain ATCC BAA-245 / DSM 16553 / LMG 16656 / NCTC 13227 / J2315 / CF5610)	3:Protein inferred from homology	D-alanine--D-alanine ligase	1	0.999	20	784	784	784
30.0209	29.7941	29.7076	29.7087	29.6348	29.8115	29.6125	29.7156			0.629014	0.569117	0.114233	0.105135	sp|B4E6J1|MURC_BURCJ	B4E6J1	MURC_BURCJ	murC	465	Burkholderia cenocepacia (strain ATCC BAA-245 / DSM 16553 / LMG 16656 / NCTC 13227 / J2315 / CF5610)	3:Protein inferred from homology	UDP-N-acetylmuramate--L-alanine ligase	1	0.999	16	486	486	486
27.4987	27.8569	27.2629	27.7627	27.0102	27.3027	27.0807	27.1744			1.65025	0.139509	0.453348	0.394763	sp|B4E6J2|MURG_BURCJ	B4E6J2	MURG_BURCJ	murG	367	Burkholderia cenocepacia (strain ATCC BAA-245 / DSM 16553 / LMG 16656 / NCTC 13227 / J2315 / CF5610)	3:Protein inferred from homology	UDP-N-acetylglucosamine--N-acetylmuramyl-(pentapeptide) pyrophosphoryl-undecaprenol N-acetylglucosamine transferase	1	0.999	10	159	159	159
28.7416	28.3728	28.5053	28.7067	28.1156	28.3111	28.1774	28.085			2.18655	0.15353	0.409301	0.371977	sp|B4E6K0|RSMH_BURCJ	B4E6K0	RSMH_BURCJ	rsmH	313	Burkholderia cenocepacia (strain ATCC BAA-245 / DSM 16553 / LMG 16656 / NCTC 13227 / J2315 / CF5610)	3:Protein inferred from homology	Ribosomal RNA small subunit methyltransferase H	1	0.999	11	272	272	272
27.794	27.1734	27.5427	27.6638	26.7061	26.9593	26.5184	26.6452	+	Delta_ogcI_EV_Delta_ogcI_ogcI	2.6717	0.0439943	0.836243	0.719289	sp|B4E6K1|MRAZ_BURCJ	B4E6K1	MRAZ_BURCJ	mraZ	142	Burkholderia cenocepacia (strain ATCC BAA-245 / DSM 16553 / LMG 16656 / NCTC 13227 / J2315 / CF5610)	3:Protein inferred from homology	Transcriptional regulator MraZ	1	0.999	5	96	96	96
29.7452	29.7256	29.7833	29.6018	29.1539	29.6745	29.2121	29.2881			1.66701	0.173268	0.381825	0.339771	sp|B4E6K2|COQ7_BURCJ	B4E6K2	COQ7_BURCJ	coq7	208	Burkholderia cenocepacia (strain ATCC BAA-245 / DSM 16553 / LMG 16656 / NCTC 13227 / J2315 / CF5610)	3:Protein inferred from homology	2-nonaprenyl-3-methyl-6-methoxy-1,4-benzoquinol hydroxylase	1	0.999	16	611	611	611
27.3941	27.6524	27.493	27.0953	27.4588	27.3878	27.4213	27.2662			0.0724914	0.903545	0.0251861	0.0223992	sp|B4E6U6|RF1_BURCJ	B4E6U6	RF1_BURCJ	prfA	360	Burkholderia cenocepacia (strain ATCC BAA-245 / DSM 16553 / LMG 16656 / NCTC 13227 / J2315 / CF5610)	3:Protein inferred from homology	Peptide chain release factor 1	1	0.999	10	72	72	72
25.9918	26.3472	26.6474	23.6987	26.0185	24.1353	25.5888	24.8454			0.274787	0.209415	0.52427	0.293031	sp|B4E6U7|HEM1_BURCJ	B4E6U7	HEM1_BURCJ	hemA	432	Burkholderia cenocepacia (strain ATCC BAA-245 / DSM 16553 / LMG 16656 / NCTC 13227 / J2315 / CF5610)	3:Protein inferred from homology	Glutamyl-tRNA reductase	1	0.999	5	42	42	42
28.068	27.606	27.5946	27.8554	28.0319	27.276	27.6386	27.8107			0.183452	0.673686	0.0917497	0.0767441	sp|B4E7A8|TRPD_BURCJ	B4E7A8	TRPD_BURCJ	trpD	343	Burkholderia cenocepacia (strain ATCC BAA-245 / DSM 16553 / LMG 16656 / NCTC 13227 / J2315 / CF5610)	3:Protein inferred from homology	Anthranilate phosphoribosyltransferase	1	0.999	8	198	198	198
27.8879	27.9195	27.5764	27.3595	28.1496	28.3709	28.2415	28.2586			2.16576	0.092314	-0.56933	-0.49896	sp|B4E7D1|DNAA_BURCJ	B4E7D1	DNAA_BURCJ	dnaA	525	Burkholderia cenocepacia (strain ATCC BAA-245 / DSM 16553 / LMG 16656 / NCTC 13227 / J2315 / CF5610)	3:Protein inferred from homology	Chromosomal replication initiator protein DnaA	1	0.999	16	177	177	177
29.0354	29.2674	28.3548	28.8846	29.6079	29.7665	29.6815	29.5753			2.09536	0.0566488	-0.772237	-0.644468	sp|B4E7D5|YIDC_BURCJ	B4E7D5	YIDC_BURCJ	yidC	552	Burkholderia cenocepacia (strain ATCC BAA-245 / DSM 16553 / LMG 16656 / NCTC 13227 / J2315 / CF5610)	3:Protein inferred from homology	Membrane protein insertase YidC	1	0.999	16	605	605	605
28.6789	28.4722	28.3868	28.5762	28.5342	28.5945	28.4569	28.5469			0.0227379	0.980409	-0.00463343	-0.00433245	sp|B4E7H2|AROC_BURCJ	B4E7H2	AROC_BURCJ	aroC	366	Burkholderia cenocepacia (strain ATCC BAA-245 / DSM 16553 / LMG 16656 / NCTC 13227 / J2315 / CF5610)	3:Protein inferred from homology	Chorismate synthase	1	0.999	13	390	390	390
29.3754	29.7039	29.2793	29.1915	29.9294	29.9367	29.9518	29.8311			2.4113	0.102729	-0.524758	-0.470529	sp|B4E7I6|SYT_BURCJ	B4E7I6	SYT_BURCJ	thrS	635	Burkholderia cenocepacia (strain ATCC BAA-245 / DSM 16553 / LMG 16656 / NCTC 13227 / J2315 / CF5610)	3:Protein inferred from homology	Threonine--tRNA ligase	1	0.999	35	1166	1166	1166
31.5278	31.5177	31.3745	31.1339	31.9763	31.5431	31.1012	31.1153			0.0717448	0.841767	-0.0455508	-0.0371175	sp|B4E7I7|RL35_BURCJ	B4E7I7	RL35_BURCJ	rpmI	65	Burkholderia cenocepacia (strain ATCC BAA-245 / DSM 16553 / LMG 16656 / NCTC 13227 / J2315 / CF5610)	3:Protein inferred from homology	50S ribosomal protein L35	1	0.999	2	163	163	163
29.9011	30.8543	30.3974	29.9025	30.8972	30.808	30.7566	30.746			1.22868	0.117388	-0.538083	-0.436948	sp|B4E7I8|RL20_BURCJ	B4E7I8	RL20_BURCJ	rplT	119	Burkholderia cenocepacia (strain ATCC BAA-245 / DSM 16553 / LMG 16656 / NCTC 13227 / J2315 / CF5610)	3:Protein inferred from homology	50S ribosomal protein L20	1	0.999	10	185	185	185
29.4858	29.3852	29.7362	29.5536	29.9595	29.8519	30.1598	29.8798			2.22746	0.14573	-0.422564	-0.383626	sp|B4E7I9|SYFA_BURCJ	B4E7I9	SYFA_BURCJ	pheS	337	Burkholderia cenocepacia (strain ATCC BAA-245 / DSM 16553 / LMG 16656 / NCTC 13227 / J2315 / CF5610)	3:Protein inferred from homology	Phenylalanine--tRNA ligase alpha subunit	1	0.999	19	628	628	628
29.2399	29.0298	29.3882	29.1175	29.4116	29.5404	29.6004	29.5596			2.04979	0.197083	-0.334157	-0.307179	sp|B4E7K9|RIMP_BURCJ	B4E7K9	RIMP_BURCJ	rimP	152	Burkholderia cenocepacia (strain ATCC BAA-245 / DSM 16553 / LMG 16656 / NCTC 13227 / J2315 / CF5610)	3:Protein inferred from homology	Ribosome maturation factor RimP	1	0.999	11	437	437	437
31.2656	31.5271	31.1252	31.0649	32.1621	32.1015	31.9745	31.9432	+	Delta_ogcI_EV_Delta_ogcI_ogcI	3.35522	0.0440505	-0.799611	-0.717073	sp|B4E7L1|IF2_BURCJ	B4E7L1	IF2_BURCJ	infB	971	Burkholderia cenocepacia (strain ATCC BAA-245 / DSM 16553 / LMG 16656 / NCTC 13227 / J2315 / CF5610)	3:Protein inferred from homology	Translation initiation factor IF-2	1	0.999	51	2151	2151	2151
27.737	28.137	28.8152	28.2682	28.5225	28.7583	29.0495	28.6406			1.04359	0.134107	-0.503383	-0.402789	sp|B4E7L2|RBFA_BURCJ	B4E7L2	RBFA_BURCJ	rbfA	132	Burkholderia cenocepacia (strain ATCC BAA-245 / DSM 16553 / LMG 16656 / NCTC 13227 / J2315 / CF5610)	3:Protein inferred from homology	Ribosome-binding factor A	1	0.999	6	105	105	105
28.0861	28.0254	28.2582	27.8948	28.5811	29.0508	28.9257	29.0902	+	Delta_ogcI_EV_Delta_ogcI_ogcI	3.06185	0.0397848	-0.845811	-0.743147	sp|B4E7V8|FMT_BURCJ	B4E7V8	FMT_BURCJ	fmt	330	Burkholderia cenocepacia (strain ATCC BAA-245 / DSM 16553 / LMG 16656 / NCTC 13227 / J2315 / CF5610)	3:Protein inferred from homology	Methionyl-tRNA formyltransferase	1	0.999	13	246	246	246
31.6014	31.9798	31.7564	31.2831	31.922	32.1868	31.9226	31.7784			0.887275	0.248091	-0.297276	-0.254233	sp|B4E7W0|HTPX_BURCJ	B4E7W0	HTPX_BURCJ	htpX	285	Burkholderia cenocepacia (strain ATCC BAA-245 / DSM 16553 / LMG 16656 / NCTC 13227 / J2315 / CF5610)	3:Protein inferred from homology	Protease HtpX homolog	1	0.999	8	206	206	206
27.7525	27.3708	27.4786	27.4837	27.3321	28.0148	27.6301	27.7589			0.445219	0.457921	-0.162565	-0.139709	sp|B4E7W5|QUEC_BURCJ	B4E7W5	QUEC_BURCJ	queC	244	Burkholderia cenocepacia (strain ATCC BAA-245 / DSM 16553 / LMG 16656 / NCTC 13227 / J2315 / CF5610)	3:Protein inferred from homology	7-cyano-7-deazaguanine synthase	1	0.999	11	159	159	159
26.0817	25.9163	25.7675	26.3056	26.7065	27.1074	26.5951	27.1491	+	Delta_ogcI_EV_Delta_ogcI_ogcI	2.52518	0.0402714	-0.871784	-0.737914	sp|B4E7X5|GATC_BURCJ	B4E7X5	GATC_BURCJ	gatC	99	Burkholderia cenocepacia (strain ATCC BAA-245 / DSM 16553 / LMG 16656 / NCTC 13227 / J2315 / CF5610)	3:Protein inferred from homology	Aspartyl/glutamyl-tRNA(Asn/Gln) amidotransferase subunit C	1	0.999	3	75	75	75
29.716	29.6921	29.678	29.7568	30.0914	30.1835	30.0677	29.9956			3.92615	0.159644	-0.373858	-0.358643	sp|B4E7X6|GATA_BURCJ	B4E7X6	GATA_BURCJ	gatA	496	Burkholderia cenocepacia (strain ATCC BAA-245 / DSM 16553 / LMG 16656 / NCTC 13227 / J2315 / CF5610)	3:Protein inferred from homology	Glutamyl-tRNA(Gln) amidotransferase subunit A	1	0.999	22	690	690	690
29.087	29.1126	29.3034	29.2327	29.4887	29.4732	29.2706	29.2971			1.38542	0.35517	-0.198496	-0.18437	sp|B4E7X7|GATB_BURCJ	B4E7X7	GATB_BURCJ	gatB	491	Burkholderia cenocepacia (strain ATCC BAA-245 / DSM 16553 / LMG 16656 / NCTC 13227 / J2315 / CF5610)	3:Protein inferred from homology	Aspartyl/glutamyl-tRNA(Asn/Gln) amidotransferase subunit B	1	0.999	24	715	715	715
26.8778	26.9599	26.6646	26.6286	26.5859	26.7603	26.8902	26.5009			0.356894	0.629857	0.098372	0.0879195	sp|B4E7Y5|METXS_BURCJ	B4E7Y5	METXS_BURCJ	metXS	381	Burkholderia cenocepacia (strain ATCC BAA-245 / DSM 16553 / LMG 16656 / NCTC 13227 / J2315 / CF5610)	3:Protein inferred from homology	Homoserine O-succinyltransferase	1	0.999	11	63	63	78
30.1529	29.9625	29.872	30.0223	30.3242	30.2124	30.3414	30.155			1.86989	0.269415	-0.255837	-0.238215	sp|B4E7Y8|ARGB_BURCJ	B4E7Y8	ARGB_BURCJ	argB	299	Burkholderia cenocepacia (strain ATCC BAA-245 / DSM 16553 / LMG 16656 / NCTC 13227 / J2315 / CF5610)	3:Protein inferred from homology	Acetylglutamate kinase	1	0.999	14	632	632	632
31.0753	31.3115	31.167	31.0469	31.6591	32.0443	31.7988	31.8563			3.34739	0.0587845	-0.689465	-0.627026	sp|B4E7Z1|HSLU_BURCJ	B4E7Z1	HSLU_BURCJ	hslU	447	Burkholderia cenocepacia (strain ATCC BAA-245 / DSM 16553 / LMG 16656 / NCTC 13227 / J2315 / CF5610)	3:Protein inferred from homology	ATP-dependent protease ATPase subunit HslU	1	0.999	33	1659	1659	1659
29.8731	29.6959	29.8833	29.9908	30.3474	30.6508	30.4196	30.5836			3.32625	0.0683111	-0.639558	-0.58503	sp|B4E7Z2|HSLV_BURCJ	B4E7Z2	HSLV_BURCJ	hslV	178	Burkholderia cenocepacia (strain ATCC BAA-245 / DSM 16553 / LMG 16656 / NCTC 13227 / J2315 / CF5610)	3:Protein inferred from homology	ATP-dependent protease subunit HslV	1	0.999	7	425	425	425
31.5315	31.2016	31.2905	31.4947	31.5662	31.2871	31.4048	31.3147			0.0469536	0.945909	-0.0136251	-0.0123705	sp|B4E800|METK_BURCJ	B4E800	METK_BURCJ	metK	395	Burkholderia cenocepacia (strain ATCC BAA-245 / DSM 16553 / LMG 16656 / NCTC 13227 / J2315 / CF5610)	3:Protein inferred from homology	S-adenosylmethionine synthase	1	0.999	28	1418	1418	1418
27.6111	27.2227	27.9715	27.6306	27.4891	27.1858	27.7649	27.5266			0.246582	0.593398	0.117404	0.0983469	sp|B4E852|RPIA_BURCJ	B4E852	RPIA_BURCJ	rpiA	231	Burkholderia cenocepacia (strain ATCC BAA-245 / DSM 16553 / LMG 16656 / NCTC 13227 / J2315 / CF5610)	3:Protein inferred from homology	Ribose-5-phosphate isomerase A	1	0.999	12	189	189	189
28.8995	28.6749	28.878	28.7872	28.7658	28.6535	28.5791	28.6119			1.27764	0.43797	0.157331	0.147679	sp|B4E8C4|HEM3_BURCJ	B4E8C4	HEM3_BURCJ	hemC	334	Burkholderia cenocepacia (strain ATCC BAA-245 / DSM 16553 / LMG 16656 / NCTC 13227 / J2315 / CF5610)	3:Protein inferred from homology	Porphobilinogen deaminase	1	0.999	14	409	409	409
29.1525	29.4968	29.0673	29.0233	30.0063	29.8857	29.9073	29.9061			3.26911	0.05247	-0.74136	-0.667464	sp|B4E8D2|ARLY_BURCJ	B4E8D2	ARLY_BURCJ	argH	469	Burkholderia cenocepacia (strain ATCC BAA-245 / DSM 16553 / LMG 16656 / NCTC 13227 / J2315 / CF5610)	3:Protein inferred from homology	Argininosuccinate lyase	1	0.999	28	826	826	826
24.3533	26.0634	25.9879	25.3064	26.3578	26.5528	26.1717	26.3331			1.20891	0.0532965	-0.926141	-0.659569	sp|B4E8D6|DCD_BURCJ	B4E8D6	DCD_BURCJ	dcd	189	Burkholderia cenocepacia (strain ATCC BAA-245 / DSM 16553 / LMG 16656 / NCTC 13227 / J2315 / CF5610)	3:Protein inferred from homology	dCTP deaminase	1	0.999	4	55	55	55
29.4876	29.816	29.7282	29.6177	30.0041	30.042	30.0578	30.0267			2.6745	0.168279	-0.370248	-0.345414	sp|B4E8E0|SYM_BURCJ	B4E8E0	SYM_BURCJ	metG	718	Burkholderia cenocepacia (strain ATCC BAA-245 / DSM 16553 / LMG 16656 / NCTC 13227 / J2315 / CF5610)	3:Protein inferred from homology	Methionine--tRNA ligase	1	0.999	45	1602	1602	1602
29.3826	28.9203	29.108	29.2519	28.946	29.2283	29.1254	29.2129			0.117902	0.859146	0.037508	0.0335354	sp|B4E8E5|PANC_BURCJ	B4E8E5	PANC_BURCJ	panC	279	Burkholderia cenocepacia (strain ATCC BAA-245 / DSM 16553 / LMG 16656 / NCTC 13227 / J2315 / CF5610)	3:Protein inferred from homology	Pantothenate synthetase	1	0.999	15	294	294	294
26.8207	27.2915	24.4047	27.3924	27.1341	25.974	27.4408	23.8057			0.135586	0.351607	0.388682	0.186646	sp|B4E8G3|LGT_BURCJ	B4E8G3	LGT_BURCJ	lgt	298	Burkholderia cenocepacia (strain ATCC BAA-245 / DSM 16553 / LMG 16656 / NCTC 13227 / J2315 / CF5610)	3:Protein inferred from homology	Prolipoprotein diacylglyceryl transferase	1	0.999	5	82	82	82
29.463	29.8785	29.4376	29.7066	29.8964	29.9744	29.7108	29.812			0.975812	0.321951	-0.226975	-0.202788	sp|B4E8G9|AMPA_BURCJ	B4E8G9	AMPA_BURCJ	pepA	503	Burkholderia cenocepacia (strain ATCC BAA-245 / DSM 16553 / LMG 16656 / NCTC 13227 / J2315 / CF5610)	3:Protein inferred from homology	Probable cytosol aminopeptidase	1	0.999	27	751	730	751
28.365	27.9574	27.9528	28.3471	27.3702	27.6319	27.6009	27.7259			2.21962	0.0902932	0.573336	0.503699	sp|B4E8K1|CCA_BURCJ	B4E8K1	CCA_BURCJ	cca	413	Burkholderia cenocepacia (strain ATCC BAA-245 / DSM 16553 / LMG 16656 / NCTC 13227 / J2315 / CF5610)	3:Protein inferred from homology	Multifunctional CCA protein	1	0.999	15	263	263	263
28.6559	28.6219	28.4457	28.5488	29.1796	29.0581	29.0962	29.1141			4.30334	0.0871577	-0.543938	-0.516579	sp|B4E8N4|PYRD_BURCJ	B4E8N4	PYRD_BURCJ	pyrD	345	Burkholderia cenocepacia (strain ATCC BAA-245 / DSM 16553 / LMG 16656 / NCTC 13227 / J2315 / CF5610)	3:Protein inferred from homology	Dihydroorotate dehydrogenase (quinone)	1	0.999	19	305	305	305
28.7172	28.3968	28.3253	28.4325	28.1376	28.2958	28.4941	28.6472			0.209667	0.722717	0.0742698	0.0650966	sp|B4E8N8|Y1579_BURCJ	B4E8N8	Y1579_BURCJ	BceJ2315_15790	165	Burkholderia cenocepacia (strain ATCC BAA-245 / DSM 16553 / LMG 16656 / NCTC 13227 / J2315 / CF5610)	3:Protein inferred from homology	UPF0303 protein BceJ2315_15790	1	0.999	5	195	195	195
28.6453	28.3508	28.3717	28.55	27.9423	28.071	27.7535	27.9991			2.80705	0.0958973	0.537935	0.489762	sp|B4E8S4|LEXA_BURCJ	B4E8S4	LEXA_BURCJ	lexA	215	Burkholderia cenocepacia (strain ATCC BAA-245 / DSM 16553 / LMG 16656 / NCTC 13227 / J2315 / CF5610)	3:Protein inferred from homology	LexA repressor	1	0.999	6	108	108	108
31.354	31.5386	31.6152	31.2945	31.8329	31.5878	31.5224	31.5478			0.827517	0.417532	-0.17213	-0.155925	sp|B4E8Y7|RL28_BURCJ	B4E8Y7	RL28_BURCJ	rpmB	77	Burkholderia cenocepacia (strain ATCC BAA-245 / DSM 16553 / LMG 16656 / NCTC 13227 / J2315 / CF5610)	3:Protein inferred from homology	50S ribosomal protein L28	1	0.999	7	547	547	547
31.8641	32.1861	32.3792	31.7302	31.9039	31.5096	31.1109	30.4816			1.23473	0.0670155	0.788401	0.58939	sp|B4E8Y8|RL33_BURCJ	B4E8Y8	RL33_BURCJ	rpmG	55	Burkholderia cenocepacia (strain ATCC BAA-245 / DSM 16553 / LMG 16656 / NCTC 13227 / J2315 / CF5610)	3:Protein inferred from homology	50S ribosomal protein L33	1	0.999	3	146	146	146
29.6138	29.5928	29.6296	29.3698	29.5387	29.4685	29.4497	29.4084			0.602584	0.662035	0.0851479	0.0798145	sp|B4E8Z7|SYI_BURCJ	B4E8Z7	SYI_BURCJ	ileS	945	Burkholderia cenocepacia (strain ATCC BAA-245 / DSM 16553 / LMG 16656 / NCTC 13227 / J2315 / CF5610)	3:Protein inferred from homology	Isoleucine--tRNA ligase	1	0.999	45	1562	1562	1562
26.6292	26.5514	26.0768	26.6004	26.6722	26.4721	26.5743	26.6364			0.397316	0.555143	-0.124285	-0.109271	sp|B4E900|DUT_BURCJ	B4E900	DUT_BURCJ	dut	148	Burkholderia cenocepacia (strain ATCC BAA-245 / DSM 16553 / LMG 16656 / NCTC 13227 / J2315 / CF5610)	3:Protein inferred from homology	Deoxyuridine 5'-triphosphate nucleotidohydrolase	1	0.999	5	163	163	163
26.1127	25.8921	26.4779	25.4913	25.9025	25.4887	25.5337	25.1701			0.938586	0.151342	0.469756	0.374266	sp|B4E904|CLPS_BURCJ	B4E904	CLPS_BURCJ	clpS	104	Burkholderia cenocepacia (strain ATCC BAA-245 / DSM 16553 / LMG 16656 / NCTC 13227 / J2315 / CF5610)	3:Protein inferred from homology	ATP-dependent Clp protease adapter protein ClpS	1	0.999	5	47	47	47
28.328	28.5734	28.6697	28.7632	29.1315	29.287	29.2452	29.4783			2.99225	0.0587217	-0.701914	-0.62772	sp|B4E935|GLMU_BURCJ	B4E935	GLMU_BURCJ	glmU	453	Burkholderia cenocepacia (strain ATCC BAA-245 / DSM 16553 / LMG 16656 / NCTC 13227 / J2315 / CF5610)	3:Protein inferred from homology	Bifunctional protein GlmU	1	0.999	14	225	225	225
27.6286	27.7023	27.273	27.2925	27.9152	27.7929	27.8761	27.6446			1.40858	0.207612	-0.333085	-0.295649	sp|B4E9F8|LPXK_BURCJ	B4E9F8	LPXK_BURCJ	lpxK	342	Burkholderia cenocepacia (strain ATCC BAA-245 / DSM 16553 / LMG 16656 / NCTC 13227 / J2315 / CF5610)	3:Protein inferred from homology	Tetraacyldisaccharide 4'-kinase	1	0.999	6	106	106	106
29.7491	29.2914	29.3204	29.3529	28.9495	28.6915	28.8238	28.6161			2.63128	0.0685702	0.658201	0.582284	sp|B4E9F9|Y2698_BURCJ	B4E9F9	Y2698_BURCJ	BceJ2315_26980	64	Burkholderia cenocepacia (strain ATCC BAA-245 / DSM 16553 / LMG 16656 / NCTC 13227 / J2315 / CF5610)	3:Protein inferred from homology	UPF0434 protein BceJ2315_26980	1	0.999	6	138	138	138
28.84	28.807	28.9265	28.6317	28.6342	28.2154	28.4894	28.2653			1.86834	0.159537	0.400265	0.358714	sp|B4E9G0|KDSB_BURCJ	B4E9G0	KDSB_BURCJ	kdsB	263	Burkholderia cenocepacia (strain ATCC BAA-245 / DSM 16553 / LMG 16656 / NCTC 13227 / J2315 / CF5610)	3:Protein inferred from homology	3-deoxy-manno-octulosonate cytidylyltransferase	1	0.999	9	153	153	153
31.7971	31.714	32.0144	31.7714	31.4655	31.0013	31.3435	31.0929			2.49645	0.0829694	0.598446	0.531372	sp|B4E9G1|KAD_BURCJ	B4E9G1	KAD_BURCJ	adk	220	Burkholderia cenocepacia (strain ATCC BAA-245 / DSM 16553 / LMG 16656 / NCTC 13227 / J2315 / CF5610)	3:Protein inferred from homology	Adenylate kinase	1	0.999	18	642	642	642
28.9065	29.186	29.0691	28.7181	28.8069	29.0971	29.107	28.9536			0.0607017	0.917659	-0.0212212	-0.018883	sp|B4E9G6|OTC_BURCJ	B4E9G6	OTC_BURCJ	arcB	309	Burkholderia cenocepacia (strain ATCC BAA-245 / DSM 16553 / LMG 16656 / NCTC 13227 / J2315 / CF5610)	3:Protein inferred from homology	Ornithine carbamoyltransferase	1	0.999	16	727	727	727
29.2302	29.0639	29.249	29.0877	28.091	27.6721	27.9015	27.8925	+	Delta_ogcI_EV_Delta_ogcI_ogcI	4.88225	0.00735202	1.26845	1.1552	sp|B4E9G8|Y2707_BURCJ	B4E9G8	Y2707_BURCJ	BceJ2315_27070	161	Burkholderia cenocepacia (strain ATCC BAA-245 / DSM 16553 / LMG 16656 / NCTC 13227 / J2315 / CF5610)	3:Protein inferred from homology	UPF0234 protein BceJ2315_27070	1	0.999	12	348	348	348
29.809	30.4911	30.6287	29.7721	28.4065	28.9553	28.1644	28.2903	+	Delta_ogcI_EV_Delta_ogcI_ogcI	3.04041	0.00301277	1.72109	1.34067	sp|B4E9I1|PDXH_BURCJ	B4E9I1	PDXH_BURCJ	pdxH	214	Burkholderia cenocepacia (strain ATCC BAA-245 / DSM 16553 / LMG 16656 / NCTC 13227 / J2315 / CF5610)	3:Protein inferred from homology	Pyridoxine/pyridoxamine 5'-phosphate oxidase	1	0.999	12	234	234	234
27.861	27.7591	28.1507	28.0705	25.5316	24.3228	25.7693	24.7013	+	Delta_ogcI_EV_Delta_ogcI_ogcI	3.7386	0.000675325	2.87903	2.128	sp|B4E9I9|KYNB_BURCJ	B4E9I9	KYNB_BURCJ	kynB	213	Burkholderia cenocepacia (strain ATCC BAA-245 / DSM 16553 / LMG 16656 / NCTC 13227 / J2315 / CF5610)	1:Experimental evidence at protein level	Kynurenine formamidase	1	0.999	6	107	107	107
28.9782	28.9793	28.7528	28.9302	28.3847	28.1421	27.8896	27.6511	+	Delta_ogcI_EV_Delta_ogcI_ogcI	2.75483	0.0370898	0.893248	0.765275	sp|B4E9J1|T23O_BURCJ	B4E9J1	T23O_BURCJ	kynA	311	Burkholderia cenocepacia (strain ATCC BAA-245 / DSM 16553 / LMG 16656 / NCTC 13227 / J2315 / CF5610)	3:Protein inferred from homology	Tryptophan 2,3-dioxygenase	1	0.999	11	225	225	225
29.5579	29.6636	29.6526	29.4382	29.5504	29.3929	29.4254	29.4433			1.03623	0.526174	0.125103	0.11775	sp|B4E9M9|SYR_BURCJ	B4E9M9	SYR_BURCJ	argS	593	Burkholderia cenocepacia (strain ATCC BAA-245 / DSM 16553 / LMG 16656 / NCTC 13227 / J2315 / CF5610)	3:Protein inferred from homology	Arginine--tRNA ligase	1	0.999	34	978	978	978
25.2488	25.1614	25.5313	25.158	25.3552	25.3922	25.1985	25.5654			0.389045	0.61571	-0.102978	-0.0922869	sp|B4E9P3|COAX_BURCJ	B4E9P3	COAX_BURCJ	coaX	266	Burkholderia cenocepacia (strain ATCC BAA-245 / DSM 16553 / LMG 16656 / NCTC 13227 / J2315 / CF5610)	1:Experimental evidence at protein level	Type III pantothenate kinase	1	0.999	6	110	110	110
30.5409	30.417	30.6528	30.5646	30.2963	29.8219	30.0836	30.0944			2.30259	0.122432	0.469792	0.423715	sp|B4EA64|GPMA_BURCJ	B4EA64	GPMA_BURCJ	gpmA	248	Burkholderia cenocepacia (strain ATCC BAA-245 / DSM 16553 / LMG 16656 / NCTC 13227 / J2315 / CF5610)	3:Protein inferred from homology	2,3-bisphosphoglycerate-dependent phosphoglycerate mutase	1	0.999	18	698	698	698
30.7255	30.8339	31.2316	30.9641	30.6713	30.5028	31.0042	30.6181			0.772434	0.313669	0.23968	0.207828	sp|B4EA67|SECB_BURCJ	B4EA67	SECB_BURCJ	secB	163	Burkholderia cenocepacia (strain ATCC BAA-245 / DSM 16553 / LMG 16656 / NCTC 13227 / J2315 / CF5610)	3:Protein inferred from homology	Protein-export protein SecB	1	0.999	8	426	426	426
27.2921	27.138	27.1185	27.2596	27.014	27.0175	27.4441	27.465			0.0899193	0.877477	-0.033112	-0.0292009	sp|B4EA68|GPDA_BURCJ	B4EA68	GPDA_BURCJ	gpsA	332	Burkholderia cenocepacia (strain ATCC BAA-245 / DSM 16553 / LMG 16656 / NCTC 13227 / J2315 / CF5610)	3:Protein inferred from homology	Glycerol-3-phosphate dehydrogenase [NAD(P)+]	1	0.999	12	153	153	153
28.5106	28.4578	28.5063	28.6039	29.0302	29.0744	29.0085	29.0114			5.25571	0.0936889	-0.511466	-0.494591	sp|B4EAF5|RIMO_BURCJ	B4EAF5	RIMO_BURCJ	rimO	453	Burkholderia cenocepacia (strain ATCC BAA-245 / DSM 16553 / LMG 16656 / NCTC 13227 / J2315 / CF5610)	3:Protein inferred from homology	Ribosomal protein S12 methylthiotransferase RimO	1	0.999	20	417	417	417
29.3168	29.6377	29.2552	29.2375	29.9293	29.9558	29.6898	29.7972			2.29027	0.119174	-0.481251	-0.432752	sp|B4EAH3|HISZ_BURCJ	B4EAH3	HISZ_BURCJ	hisZ	382	Burkholderia cenocepacia (strain ATCC BAA-245 / DSM 16553 / LMG 16656 / NCTC 13227 / J2315 / CF5610)	3:Protein inferred from homology	ATP phosphoribosyltransferase regulatory subunit	1	0.999	14	318	318	318
27.4988	27.4108	27.2619	27.3017	27.6328	27.5434	27.3714	27.6996			1.13794	0.368331	-0.193535	-0.177706	sp|B4EAM5|Y2853_BURCJ	B4EAM5	Y2853_BURCJ	BceJ2315_28530	203	Burkholderia cenocepacia (strain ATCC BAA-245 / DSM 16553 / LMG 16656 / NCTC 13227 / J2315 / CF5610)	3:Protein inferred from homology	UPF0307 protein BceJ2315_28530	1	0.999	7	154	154	154
29.9957	30.5641	30.6161	29.7556	31.4333	31.4673	31.3861	31.2722	+	Delta_ogcI_EV_Delta_ogcI_ogcI	2.75594	0.0154719	-1.15684	-0.950986	sp|B4EAN3|RL19_BURCJ	B4EAN3	RL19_BURCJ	rplS	130	Burkholderia cenocepacia (strain ATCC BAA-245 / DSM 16553 / LMG 16656 / NCTC 13227 / J2315 / CF5610)	3:Protein inferred from homology	50S ribosomal protein L19	1	0.999	12	310	310	310
26.5581	26.5698	26.5488	26.5891	27.2032	27.4062	27.3644	27.33	+	Delta_ogcI_EV_Delta_ogcI_ogcI	5.5796	0.0423006	-0.759511	-0.727064	sp|B4EAN4|TRMD_BURCJ	B4EAN4	TRMD_BURCJ	trmD	264	Burkholderia cenocepacia (strain ATCC BAA-245 / DSM 16553 / LMG 16656 / NCTC 13227 / J2315 / CF5610)	3:Protein inferred from homology	tRNA (guanine-N(1)-)-methyltransferase	1	0.999	8	102	102	102
30.5503	30.625	30.6468	30.3751	31.3855	30.2803	30.32	29.873			0.0938934	0.729597	0.0846281	0.0636797	sp|B4EAN6|RS16_BURCJ	B4EAN6	RS16_BURCJ	rpsP	84	Burkholderia cenocepacia (strain ATCC BAA-245 / DSM 16553 / LMG 16656 / NCTC 13227 / J2315 / CF5610)	3:Protein inferred from homology	30S ribosomal protein S16	1	0.999	3	67	67	67
28.9137	31.0837	30.4472	27.9618	28.3873	29.2376	28.3885	28.3416			0.653397	0.0687375	1.01284	0.580867	sp|B4EAP1|DADA_BURCJ	B4EAP1	DADA_BURCJ	dadA	428	Burkholderia cenocepacia (strain ATCC BAA-245 / DSM 16553 / LMG 16656 / NCTC 13227 / J2315 / CF5610)	3:Protein inferred from homology	D-amino acid dehydrogenase	1	0.999	27	559	559	559
30.2485	29.8637	30.0415	30.7346	30.3497	30.4212	30.7621	30.7285			0.790071	0.218543	-0.343333	-0.282473	sp|B4EAQ8|COAD_BURCJ	B4EAQ8	COAD_BURCJ	coaD	165	Burkholderia cenocepacia (strain ATCC BAA-245 / DSM 16553 / LMG 16656 / NCTC 13227 / J2315 / CF5610)	3:Protein inferred from homology	Phosphopantetheine adenylyltransferase	1	0.999	12	299	299	299
27.0464	26.7549	26.8427	26.9392	27.4326	27.4559	27.1386	27.1765			2.09038	0.155651	-0.40509	-0.366842	sp|B4EAR1|PTH_BURCJ	B4EAR1	PTH_BURCJ	pth	199	Burkholderia cenocepacia (strain ATCC BAA-245 / DSM 16553 / LMG 16656 / NCTC 13227 / J2315 / CF5610)	3:Protein inferred from homology	Peptidyl-tRNA hydrolase	1	0.999	8	179	179	179
29.0116	28.8794	29.1406	28.9405	29.1095	29.0402	29.1262	29.0331			0.665727	0.662649	-0.0842595	-0.079421	sp|B4EAR4|ISPE_BURCJ	B4EAR4	ISPE_BURCJ	ispE	293	Burkholderia cenocepacia (strain ATCC BAA-245 / DSM 16553 / LMG 16656 / NCTC 13227 / J2315 / CF5610)	3:Protein inferred from homology	4-diphosphocytidyl-2-C-methyl-D-erythritol kinase	1	0.999	15	516	516	516
29.0166	29.3084	29.3273	29.2795	28.9037	29.1437	28.9592	29.1257			1.10673	0.357798	0.199871	0.182656	sp|B4EAS0|Y800_BURCJ	B4EAS0	Y800_BURCJ	BceJ2315_08000	302	Burkholderia cenocepacia (strain ATCC BAA-245 / DSM 16553 / LMG 16656 / NCTC 13227 / J2315 / CF5610)	3:Protein inferred from homology	Nucleotide-binding protein BceJ2315_08000	1	0.999	14	314	314	314
29.34	29.525	29.0257	29.4485	29.031	29.2956	29.1433	29.1963			0.657715	0.433466	0.168227	0.149821	sp|B4EAS1|HPRK_BURCJ	B4EAS1	HPRK_BURCJ	hprK	322	Burkholderia cenocepacia (strain ATCC BAA-245 / DSM 16553 / LMG 16656 / NCTC 13227 / J2315 / CF5610)	3:Protein inferred from homology	HPr kinase/phosphorylase	1	0.999	17	433	433	433
32.4411	32.4243	32.6704	32.4984	32.1581	32.3255	32.1814	32.1185			2.31083	0.210573	0.312695	0.291668	sp|B4EAW4|HFQ_BURCJ	B4EAW4	HFQ_BURCJ	hfq	79	Burkholderia cenocepacia (strain ATCC BAA-245 / DSM 16553 / LMG 16656 / NCTC 13227 / J2315 / CF5610)	3:Protein inferred from homology	RNA-binding protein Hfq	1	0.999	11	888	888	888
28.5229	28.714	28.6794	28.4955	29.1382	29.6586	29.1982	29.3183			2.87628	0.0566311	-0.725384	-0.642737	sp|B4EAW5|DER_BURCJ	B4EAW5	DER_BURCJ	der	445	Burkholderia cenocepacia (strain ATCC BAA-245 / DSM 16553 / LMG 16656 / NCTC 13227 / J2315 / CF5610)	3:Protein inferred from homology	GTPase Der	1	0.999	20	455	422	455
31.0208	30.9872	31.1472	31.095	31.1966	31.1061	31.1143	31.0204			0.404306	0.810455	-0.0467911	-0.044521	sp|B4EAW8|SYH_BURCJ	B4EAW8	SYH_BURCJ	hisS	446	Burkholderia cenocepacia (strain ATCC BAA-245 / DSM 16553 / LMG 16656 / NCTC 13227 / J2315 / CF5610)	3:Protein inferred from homology	Histidine--tRNA ligase	1	0.999	31	1710	1710	1710
30.3249	30.5462	30.5353	30.4225	30.7142	30.9281	30.6836	30.7152			2.11871	0.219496	-0.303038	-0.281405	sp|B4EAW9|ISPG_BURCJ	B4EAW9	ISPG_BURCJ	ispG	434	Burkholderia cenocepacia (strain ATCC BAA-245 / DSM 16553 / LMG 16656 / NCTC 13227 / J2315 / CF5610)	3:Protein inferred from homology	4-hydroxy-3-methylbut-2-en-1-yl diphosphate synthase (flavodoxin)	1	0.999	23	982	982	982
26.7738	27.0482	27.2908	26.9749	27.5984	27.9388	27.906	27.6612			2.8235	0.0528152	-0.754214	-0.6634	sp|B4EAX1|RLMN_BURCJ	B4EAX1	RLMN_BURCJ	rlmN	379	Burkholderia cenocepacia (strain ATCC BAA-245 / DSM 16553 / LMG 16656 / NCTC 13227 / J2315 / CF5610)	3:Protein inferred from homology	Dual-specificity RNA methyltransferase RlmN	1	0.999	12	244	244	244
32.9254	32.5702	33.0605	32.9391	32.7859	32.6136	33.1445	32.4695			0.277424	0.578548	0.120453	0.102092	sp|B4EAX2|NDK_BURCJ	B4EAX2	NDK_BURCJ	ndk	141	Burkholderia cenocepacia (strain ATCC BAA-245 / DSM 16553 / LMG 16656 / NCTC 13227 / J2315 / CF5610)	3:Protein inferred from homology	Nucleoside diphosphate kinase	1	0.999	11	806	806	806
27.8316	24.7139	27.5219	27.4999	27.3476	27.437	27.6165	24.2523			0.0754833	0.554978	0.228523	0.109492	sp|B4EAY2|RECR_BURCJ	B4EAY2	RECR_BURCJ	recR	198	Burkholderia cenocepacia (strain ATCC BAA-245 / DSM 16553 / LMG 16656 / NCTC 13227 / J2315 / CF5610)	3:Protein inferred from homology	Recombination protein RecR	1	0.999	3	52	52	52
27.3739	27.7766	27.5463	27.6747	27.2747	27.0333	27.6342	27.3938			0.853991	0.287063	0.258884	0.224677	sp|B4EAY3|Y1861_BURCJ	B4EAY3	Y1861_BURCJ	BceJ2315_18610	108	Burkholderia cenocepacia (strain ATCC BAA-245 / DSM 16553 / LMG 16656 / NCTC 13227 / J2315 / CF5610)	3:Protein inferred from homology	Nucleoid-associated protein BceJ2315_18610	1	0.999	8	199	199	199
32.8353	33.0676	33.2044	32.7905	33.6118	33.4906	33.5928	33.3585			2.49534	0.0972873	-0.538988	-0.483941	sp|B4EAZ1|RL31B_BURCJ	B4EAZ1	RL31B_BURCJ	rpmE2	86	Burkholderia cenocepacia (strain ATCC BAA-245 / DSM 16553 / LMG 16656 / NCTC 13227 / J2315 / CF5610)	3:Protein inferred from homology	50S ribosomal protein L31 type B	1	0.999	9	620	620	620
30.2844	30.4871	30.2862	30.2483	30.672	30.7251	30.6022	30.707			2.92733	0.18083	-0.350054	-0.330034	sp|B4EB34|HLDD_BURCJ	B4EB34	HLDD_BURCJ	hldD	330	Burkholderia cenocepacia (strain ATCC BAA-245 / DSM 16553 / LMG 16656 / NCTC 13227 / J2315 / CF5610)	3:Protein inferred from homology	ADP-L-glycero-D-manno-heptose-6-epimerase	1	0.999	20	818	818	818
26.6006	26.7458	27.294	26.6262	27.1391	26.8507	27.2795	27.0756			0.708251	0.283069	-0.269565	-0.227442	sp|B4EB39|IHFB_BURCJ	B4EB39	IHFB_BURCJ	ihfB	107	Burkholderia cenocepacia (strain ATCC BAA-245 / DSM 16553 / LMG 16656 / NCTC 13227 / J2315 / CF5610)	3:Protein inferred from homology	Integration host factor subunit beta	1	0.999	5	81	81	81
28.4347	28.1416	28.2819	28.3806	28.5582	28.8138	28.927	28.9375			2.42087	0.111282	-0.499393	-0.450237	sp|B4EB41|KCY_BURCJ	B4EB41	KCY_BURCJ	cmk	228	Burkholderia cenocepacia (strain ATCC BAA-245 / DSM 16553 / LMG 16656 / NCTC 13227 / J2315 / CF5610)	3:Protein inferred from homology	Cytidylate kinase	1	0.999	7	165	165	165
28.9849	28.7754	29.1492	28.9339	29.1354	29.2862	29.4024	29.0916			1.36407	0.263521	-0.268035	-0.242579	sp|B4EB42|AROA_BURCJ	B4EB42	AROA_BURCJ	aroA	434	Burkholderia cenocepacia (strain ATCC BAA-245 / DSM 16553 / LMG 16656 / NCTC 13227 / J2315 / CF5610)	3:Protein inferred from homology	3-phosphoshikimate 1-carboxyvinyltransferase	1	0.999	18	428	428	428
29.1386	29.1438	29.2568	29.2283	29.1767	29.7328	29.4299	29.611			1.25839	0.238688	-0.295719	-0.262973	sp|B4EB45|SERC_BURCJ	B4EB45	SERC_BURCJ	serC	360	Burkholderia cenocepacia (strain ATCC BAA-245 / DSM 16553 / LMG 16656 / NCTC 13227 / J2315 / CF5610)	3:Protein inferred from homology	Phosphoserine aminotransferase	1	0.999	17	439	439	439
29.3296	29.5919	29.4854	29.3298	28.6319	28.899	28.6914	28.7091			3.72902	0.0566675	0.70131	0.645588	sp|B4EB49|UBIG_BURCJ	B4EB49	UBIG_BURCJ	ubiG	232	Burkholderia cenocepacia (strain ATCC BAA-245 / DSM 16553 / LMG 16656 / NCTC 13227 / J2315 / CF5610)	3:Protein inferred from homology	Ubiquinone biosynthesis O-methyltransferase	1	0.999	13	300	300	300
29.3394	29.4179	29.6373	29.357	29.338	29.0731	29.4985	29.4211			0.402258	0.608339	0.105238	0.0943705	sp|B4EB94|F16PA_BURCJ	B4EB94	F16PA_BURCJ	fbp	337	Burkholderia cenocepacia (strain ATCC BAA-245 / DSM 16553 / LMG 16656 / NCTC 13227 / J2315 / CF5610)	3:Protein inferred from homology	Fructose-1,6-bisphosphatase class 1	1	0.999	20	666	666	666
28.6192	28.2234	28.6326	28.5145	28.7833	28.8433	28.5853	28.6834			1.06115	0.318992	-0.226398	-0.20383	sp|B4EBB9|QUEF_BURCJ	B4EBB9	QUEF_BURCJ	queF	276	Burkholderia cenocepacia (strain ATCC BAA-245 / DSM 16553 / LMG 16656 / NCTC 13227 / J2315 / CF5610)	3:Protein inferred from homology	NADPH-dependent 7-cyano-7-deazaguanine reductase	1	0.999	12	225	225	225
29.6301	29.5663	29.7132	29.6207	29.0114	29.3459	29.0725	29.237			2.88642	0.119835	0.465848	0.430462	sp|B4EBC4|UBIE_BURCJ	B4EBC4	UBIE_BURCJ	ubiE	243	Burkholderia cenocepacia (strain ATCC BAA-245 / DSM 16553 / LMG 16656 / NCTC 13227 / J2315 / CF5610)	3:Protein inferred from homology	Ubiquinone/menaquinone biosynthesis C-methyltransferase UbiE	1	0.999	16	489	489	489
30.7883	31.2161	30.8295	30.78	31.6119	31.7555	31.6458	31.6618	+	Delta_ogcI_EV_Delta_ogcI_ogcI	3.3764	0.0483457	-0.765297	-0.689968	sp|B4EBD1|SYDND_BURCJ	B4EBD1	SYDND_BURCJ	aspS	600	Burkholderia cenocepacia (strain ATCC BAA-245 / DSM 16553 / LMG 16656 / NCTC 13227 / J2315 / CF5610)	3:Protein inferred from homology	Aspartate--tRNA(Asp/Asn) ligase	1	0.999	46	2200	2200	2200
26.3948	26.832	27.1761	27.6658	27.6453	27.558	27.8014	27.9611			1.36599	0.0739363	-0.724266	-0.564424	sp|B4EBE8|RSMA_BURCJ	B4EBE8	RSMA_BURCJ	rsmA	275	Burkholderia cenocepacia (strain ATCC BAA-245 / DSM 16553 / LMG 16656 / NCTC 13227 / J2315 / CF5610)	3:Protein inferred from homology	Ribosomal RNA small subunit methyltransferase A	1	0.999	8	86	86	86
28.449	28.2391	28.3428	27.9804	28.8516	28.8357	28.3889	28.4342			1.23547	0.184335	-0.374777	-0.322966	sp|B4EBG2|MIAB_BURCJ	B4EBG2	MIAB_BURCJ	miaB	457	Burkholderia cenocepacia (strain ATCC BAA-245 / DSM 16553 / LMG 16656 / NCTC 13227 / J2315 / CF5610)	3:Protein inferred from homology	tRNA-2-methylthio-N(6)-dimethylallyladenosine synthase	1	0.999	18	216	216	216
30.3514	30.694	31.0383	30.3632	30.7865	30.5964	30.6114	30.3867			0.0310663	0.938184	0.0164642	0.013926	sp|B4EBH0|RL9_BURCJ	B4EBH0	RL9_BURCJ	rplI	150	Burkholderia cenocepacia (strain ATCC BAA-245 / DSM 16553 / LMG 16656 / NCTC 13227 / J2315 / CF5610)	3:Protein inferred from homology	50S ribosomal protein L9	1	0.999	20	1431	1431	1431
32.7847	32.7677	33.0182	32.6306	33.0074	32.9684	32.7597	32.8355			0.413326	0.644625	-0.0924492	-0.0841272	sp|B4EBH1|RS18_BURCJ	B4EBH1	RS18_BURCJ	rpsR	91	Burkholderia cenocepacia (strain ATCC BAA-245 / DSM 16553 / LMG 16656 / NCTC 13227 / J2315 / CF5610)	3:Protein inferred from homology	30S ribosomal protein S18	1	0.999	10	822	822	822
32.617	32.6352	32.8928	32.4434	33.4501	33.2542	33.0558	33.3039			2.6182	0.0776801	-0.618902	-0.55095	sp|B4EBH3|RS6_BURCJ	B4EBH3	RS6_BURCJ	rpsF	124	Burkholderia cenocepacia (strain ATCC BAA-245 / DSM 16553 / LMG 16656 / NCTC 13227 / J2315 / CF5610)	3:Protein inferred from homology	30S ribosomal protein S6	1	0.999	11	1088	1088	1088
27.7365	27.4723	27.8395	27.5545	26.8577	27.1782	27.2469	27.0881			2.47022	0.0922423	0.557951	0.498547	sp|B4EBJ2|KTHY_BURCJ	B4EBJ2	KTHY_BURCJ	tmk	206	Burkholderia cenocepacia (strain ATCC BAA-245 / DSM 16553 / LMG 16656 / NCTC 13227 / J2315 / CF5610)	3:Protein inferred from homology	Thymidylate kinase	1	0.999	7	146	146	146
26.4952	26.1173	24.5095	26.6363	24.7559	26.7996	26.8467	26.6103			0.173792	0.355368	-0.313561	-0.184375	sp|B4EBK8|Y1944_BURCJ	B4EBK8	Y1944_BURCJ	BceJ2315_19440	522	Burkholderia cenocepacia (strain ATCC BAA-245 / DSM 16553 / LMG 16656 / NCTC 13227 / J2315 / CF5610)	3:Protein inferred from homology	UPF0061 protein BceJ2315_19440	1	0.999	9	79	79	79
29.0084	28.9517	29.226	28.7145	28.5443	28.5158	28.5019	28.5283			2.28882	0.130406	0.452605	0.409421	sp|B4EBK9|MSRB_BURCJ	B4EBK9	MSRB_BURCJ	msrB	143	Burkholderia cenocepacia (strain ATCC BAA-245 / DSM 16553 / LMG 16656 / NCTC 13227 / J2315 / CF5610)	3:Protein inferred from homology	Peptide methionine sulfoxide reductase MsrB	1	0.999	6	222	222	222
30.2606	30.2601	29.9517	30.3825	29.9529	29.8311	30.0674	30.0918			1.08101	0.316842	0.227932	0.205401	sp|B4EBL7|G6PI_BURCJ	B4EBL7	G6PI_BURCJ	pgi	540	Burkholderia cenocepacia (strain ATCC BAA-245 / DSM 16553 / LMG 16656 / NCTC 13227 / J2315 / CF5610)	3:Protein inferred from homology	Glucose-6-phosphate isomerase	1	0.999	27	1169	1135	1169
29.0845	29.0379	28.8454	29.2544	29.4544	29.661	29.4808	29.5186			2.5829	0.119228	-0.473137	-0.431757	sp|B4EBM2|CLPX_BURCJ	B4EBM2	CLPX_BURCJ	clpX	423	Burkholderia cenocepacia (strain ATCC BAA-245 / DSM 16553 / LMG 16656 / NCTC 13227 / J2315 / CF5610)	3:Protein inferred from homology	ATP-dependent Clp protease ATP-binding subunit ClpX	1	0.999	25	669	669	669
32.0214	32.0299	32.2588	32.0289	32.2524	31.9028	32.0089	31.8418			0.329804	0.679123	0.0832806	0.0751967	sp|B4EBM4|TIG_BURCJ	B4EBM4	TIG_BURCJ	tig	448	Burkholderia cenocepacia (strain ATCC BAA-245 / DSM 16553 / LMG 16656 / NCTC 13227 / J2315 / CF5610)	3:Protein inferred from homology	Trigger factor	1	0.999	39	1408	1408	1408
30.2673	30.0912	30.5238	30.4708	30.7057	30.9084	30.5074	30.6214			1.4285	0.197273	-0.347447	-0.307372	sp|B4EBP5|RPOZ_BURCJ	B4EBP5	RPOZ_BURCJ	rpoZ	67	Burkholderia cenocepacia (strain ATCC BAA-245 / DSM 16553 / LMG 16656 / NCTC 13227 / J2315 / CF5610)	3:Protein inferred from homology	DNA-directed RNA polymerase subunit omega	1	0.999	5	127	127	127
30.2029	30.0309	30.5066	30.4734	30.2666	29.9504	30.2634	30.1241			0.515773	0.476025	0.152343	0.134124	sp|B4EBP8|RNPH_BURCJ	B4EBP8	RNPH_BURCJ	rph	246	Burkholderia cenocepacia (strain ATCC BAA-245 / DSM 16553 / LMG 16656 / NCTC 13227 / J2315 / CF5610)	3:Protein inferred from homology	Ribonuclease PH	1	0.999	8	419	419	419
30.3582	29.9014	30.0367	30.4002	30.2042	29.995	30.224	30.1482			0.0855769	0.883178	0.0312743	0.0276173	sp|B4EBQ9|MINE_BURCJ	B4EBQ9	MINE_BURCJ	minE	84	Burkholderia cenocepacia (strain ATCC BAA-245 / DSM 16553 / LMG 16656 / NCTC 13227 / J2315 / CF5610)	3:Protein inferred from homology	Cell division topological specificity factor	1	0.999	6	251	251	253
28.7333	28.6407	28.4642	28.723	28.5372	28.5526	28.7648	28.6869			0.0200403	0.979905	0.00488472	0.00451095	sp|B4EBR1|MINC_BURCJ	B4EBR1	MINC_BURCJ	minC	261	Burkholderia cenocepacia (strain ATCC BAA-245 / DSM 16553 / LMG 16656 / NCTC 13227 / J2315 / CF5610)	3:Protein inferred from homology	Probable septum site-determining protein MinC	1	0.999	10	195	195	195
31.382	31.11	31.1694	31.2603	31.2868	31.2184	31.1997	31.1549			0.0858437	0.935858	0.0154567	0.0145098	sp|B4EBR4|SYS_BURCJ	B4EBR4	SYS_BURCJ	serS	433	Burkholderia cenocepacia (strain ATCC BAA-245 / DSM 16553 / LMG 16656 / NCTC 13227 / J2315 / CF5610)	3:Protein inferred from homology	Serine--tRNA ligase	1	0.999	23	1708	1708	1708
29.4546	30.0479	30.0894	29.3237	28.8619	28.7299	28.9	28.6575	+	Delta_ogcI_EV_Delta_ogcI_ogcI	2.41868	0.0351396	0.941563	0.78069	sp|B4EBT3|GSA_BURCJ	B4EBT3	GSA_BURCJ	hemL	427	Burkholderia cenocepacia (strain ATCC BAA-245 / DSM 16553 / LMG 16656 / NCTC 13227 / J2315 / CF5610)	3:Protein inferred from homology	Glutamate-1-semialdehyde 2,1-aminomutase	1	0.999	17	727	727	727
32.6132	32.4552	32.4764	32.5842	32.6433	32.5848	32.2557	32.3733			0.287187	0.736297	0.0679941	0.0618919	sp|B4EBT8|RISB_BURCJ	B4EBT8	RISB_BURCJ	ribH	171	Burkholderia cenocepacia (strain ATCC BAA-245 / DSM 16553 / LMG 16656 / NCTC 13227 / J2315 / CF5610)	3:Protein inferred from homology	6,7-dimethyl-8-ribityllumazine synthase	1	0.999	7	466	466	466
30.0892	29.6571	29.8982	30.1146	29.8199	29.3987	29.5042	29.4514			1.50091	0.168125	0.396213	0.34695	sp|B4EBT9|NUSB_BURCJ	B4EBT9	NUSB_BURCJ	nusB	145	Burkholderia cenocepacia (strain ATCC BAA-245 / DSM 16553 / LMG 16656 / NCTC 13227 / J2315 / CF5610)	3:Protein inferred from homology	N utilization substance protein B homolog	1	0.999	9	336	336	336
30.3636	30.7419	30.6117	30.265	30.9269	31.286	30.937	31.0829			2.18279	0.0936414	-0.562643	-0.494331	sp|B4EBY3|RECA_BURCJ	B4EBY3	RECA_BURCJ	recA	347	Burkholderia cenocepacia (strain ATCC BAA-245 / DSM 16553 / LMG 16656 / NCTC 13227 / J2315 / CF5610)	3:Protein inferred from homology	Protein RecA	1	0.999	18	564	564	564
32.3754	32.4776	32.5498	32.3845	32.5568	31.8109	32.2747	32.2542			0.673148	0.340587	0.222653	0.192021	sp|B4EBY6|SUCC_BURCJ	B4EBY6	SUCC_BURCJ	sucC	388	Burkholderia cenocepacia (strain ATCC BAA-245 / DSM 16553 / LMG 16656 / NCTC 13227 / J2315 / CF5610)	3:Protein inferred from homology	Succinate--CoA ligase [ADP-forming] subunit beta	1	0.999	35	1754	1754	1754
27.0711	27.2835	27.4505	27.0664	24.4624	26.3428	25.7365	24.2936	+	Delta_ogcI_EV_Delta_ogcI_ogcI	2.13632	0.00298734	2.00909	1.33482	sp|B4EC22|ISPF_BURCJ	B4EC22	ISPF_BURCJ	ispF	161	Burkholderia cenocepacia (strain ATCC BAA-245 / DSM 16553 / LMG 16656 / NCTC 13227 / J2315 / CF5610)	1:Experimental evidence at protein level	2-C-methyl-D-erythritol 2,4-cyclodiphosphate synthase	1	0.999	6	38	38	38
27.1697	26.865	27.5387	27.1139	27.4956	27.8357	27.8492	27.7817			1.8983	0.0959194	-0.568716	-0.489458	sp|B4EC23|ISPD_BURCJ	B4EC23	ISPD_BURCJ	ispD	236	Burkholderia cenocepacia (strain ATCC BAA-245 / DSM 16553 / LMG 16656 / NCTC 13227 / J2315 / CF5610)	3:Protein inferred from homology	2-C-methyl-D-erythritol 4-phosphate cytidylyltransferase	1	0.999	8	105	105	105
28.9675	28.7005	27.5642	29.7178	29.9504	30.0736	29.723	30.1188	+	Delta_ogcI_EV_Delta_ogcI_ogcI	1.44881	0.025465	-1.22892	-0.844525	sp|B4EC31|MSCL_BURCJ	B4EC31	MSCL_BURCJ	mscL	143	Burkholderia cenocepacia (strain ATCC BAA-245 / DSM 16553 / LMG 16656 / NCTC 13227 / J2315 / CF5610)	3:Protein inferred from homology	Large-conductance mechanosensitive channel	1	0.999	5	177	177	177
30.3735	30.7231	30.3575	30.2624	30.61	30.6806	30.6173	30.6787			1.10403	0.332284	-0.217555	-0.197274	sp|B4EC68|GUAA_BURCJ	B4EC68	GUAA_BURCJ	guaA	539	Burkholderia cenocepacia (strain ATCC BAA-245 / DSM 16553 / LMG 16656 / NCTC 13227 / J2315 / CF5610)	3:Protein inferred from homology	GMP synthase [glutamine-hydrolyzing]	1	0.999	35	1287	1287	1287
29.2852	29.2374	29.5919	29.5456	29.8973	30.0837	29.9881	30.0794			3.00325	0.0802475	-0.597119	-0.542804	sp|B4EC82|PSRP_BURCJ	B4EC82	PSRP_BURCJ	BceJ2315_20370	271	Burkholderia cenocepacia (strain ATCC BAA-245 / DSM 16553 / LMG 16656 / NCTC 13227 / J2315 / CF5610)	3:Protein inferred from homology	Putative phosphoenolpyruvate synthase regulatory protein	1	0.999	13	408	408	408
25.2532	25.3916	24.6526	25.852	25.8296	25.1813	24.8613	26.0548			0.20775	0.453206	-0.194389	-0.141707	sp|B4ECL7|RNH2_BURCJ	B4ECL7	RNH2_BURCJ	rnhB	214	Burkholderia cenocepacia (strain ATCC BAA-245 / DSM 16553 / LMG 16656 / NCTC 13227 / J2315 / CF5610)	3:Protein inferred from homology	Ribonuclease HII	1	0.999	3	49	49	49
29.5501	28.9957	28.8925	29.4315	29.304	29.5034	29.47	29.4453			0.604541	0.357665	-0.213255	-0.182752	sp|B4ECL8|LPXB_BURCJ	B4ECL8	LPXB_BURCJ	lpxB	389	Burkholderia cenocepacia (strain ATCC BAA-245 / DSM 16553 / LMG 16656 / NCTC 13227 / J2315 / CF5610)	3:Protein inferred from homology	Lipid-A-disaccharide synthase	1	0.999	17	399	399	399
30.3162	29.9871	29.9401	30.2827	30.0547	30.1119	30.1317	30.0398			0.183453	0.817157	0.0469847	0.0427084	sp|B4ECL9|LPXA_BURCJ	B4ECL9	LPXA_BURCJ	lpxA	262	Burkholderia cenocepacia (strain ATCC BAA-245 / DSM 16553 / LMG 16656 / NCTC 13227 / J2315 / CF5610)	3:Protein inferred from homology	Acyl-[acyl-carrier-protein]--UDP-N-acetylglucosamine O-acyltransferase	1	0.999	13	464	464	464
30.0683	30.3897	29.9473	30.1895	30.3918	30.5485	30.2783	30.3737			1.19823	0.287124	-0.249369	-0.224721	sp|B4ECM1|LPXD_BURCJ	B4ECM1	LPXD_BURCJ	lpxD	359	Burkholderia cenocepacia (strain ATCC BAA-245 / DSM 16553 / LMG 16656 / NCTC 13227 / J2315 / CF5610)	3:Protein inferred from homology	UDP-3-O-acylglucosamine N-acyltransferase	1	0.999	18	668	668	668
29.7012	29.4593	29.4404	29.5458	29.3474	29.7491	29.5265	29.6572			0.117727	0.873756	-0.0333586	-0.0301752	sp|B4ECM5|DXR_BURCJ	B4ECM5	DXR_BURCJ	dxr	398	Burkholderia cenocepacia (strain ATCC BAA-245 / DSM 16553 / LMG 16656 / NCTC 13227 / J2315 / CF5610)	3:Protein inferred from homology	1-deoxy-D-xylulose 5-phosphate reductoisomerase	1	0.999	25	639	639	639
31.9258	31.7915	32.1509	31.916	31.0335	30.9103	31.0401	31.0131	+	Delta_ogcI_EV_Delta_ogcI_ogcI	4.63608	0.0225913	0.946777	0.87609	sp|B4ECM8|RRF_BURCJ	B4ECM8	RRF_BURCJ	frr	186	Burkholderia cenocepacia (strain ATCC BAA-245 / DSM 16553 / LMG 16656 / NCTC 13227 / J2315 / CF5610)	3:Protein inferred from homology	Ribosome-recycling factor	1	0.999	11	592	592	592
33.0298	33.0177	33.2356	33.0992	33.3007	32.6687	32.8002	32.9486			0.528301	0.443939	0.16604	0.144993	sp|B4ECN0|EFTS_BURCJ	B4ECN0	EFTS_BURCJ	tsf	293	Burkholderia cenocepacia (strain ATCC BAA-245 / DSM 16553 / LMG 16656 / NCTC 13227 / J2315 / CF5610)	3:Protein inferred from homology	Elongation factor Ts	1	0.999	28	2053	2053	2053
32.7122	33.2216	33.0909	32.323	33.8231	33.7533	33.7663	33.785	+	Delta_ogcI_EV_Delta_ogcI_ogcI	2.45688	0.0349463	-0.944983	-0.785465	sp|B4ECN1|RS2_BURCJ	B4ECN1	RS2_BURCJ	rpsB	246	Burkholderia cenocepacia (strain ATCC BAA-245 / DSM 16553 / LMG 16656 / NCTC 13227 / J2315 / CF5610)	3:Protein inferred from homology	30S ribosomal protein S2	1	0.999	23	1568	1568	1568
27.6149	27.5912	27.5776	27.9141	27.8905	27.852	27.9832	27.9503			1.54092	0.286495	-0.244551	-0.225291	sp|B4ECN6|DNLJ_BURCJ	B4ECN6	DNLJ_BURCJ	ligA	691	Burkholderia cenocepacia (strain ATCC BAA-245 / DSM 16553 / LMG 16656 / NCTC 13227 / J2315 / CF5610)	3:Protein inferred from homology	DNA ligase	1	0.999	25	473	473	473
30.7905	30.7836	30.93	30.8098	30.642	30.4851	30.6814	30.5039			2.23607	0.271225	0.250354	0.23621	sp|B4ECP1|DAPD_BURCJ	B4ECP1	DAPD_BURCJ	dapD	275	Burkholderia cenocepacia (strain ATCC BAA-245 / DSM 16553 / LMG 16656 / NCTC 13227 / J2315 / CF5610)	3:Protein inferred from homology	2,3,4,5-tetrahydropyridine-2,6-dicarboxylate N-succinyltransferase	1	0.999	16	793	771	793
28.1437	27.9131	28.1699	27.9255	27.6816	27.4166	27.6234	27.4545			2.7164	0.110829	0.494071	0.451568	sp|B4ECP3|DAPE_BURCJ	B4ECP3	DAPE_BURCJ	dapE	379	Burkholderia cenocepacia (strain ATCC BAA-245 / DSM 16553 / LMG 16656 / NCTC 13227 / J2315 / CF5610)	3:Protein inferred from homology	Succinyl-diaminopimelate desuccinylase	1	0.999	15	327	327	327
29.4849	29.5383	29.5226	29.5513	29.7209	29.5092	29.8915	29.6544			1.09785	0.414459	-0.169712	-0.157055	sp|B4ECR7|SYE_BURCJ	B4ECR7	SYE_BURCJ	gltX	469	Burkholderia cenocepacia (strain ATCC BAA-245 / DSM 16553 / LMG 16656 / NCTC 13227 / J2315 / CF5610)	3:Protein inferred from homology	Glutamate--tRNA ligase	1	0.999	23	719	719	719
28.4836	29.3126	28.8015	28.6944	29.2967	29.4885	29.43	29.5438			1.81417	0.0857795	-0.61672	-0.520937	sp|B4ECT0|PYRB_BURCJ	B4ECT0	PYRB_BURCJ	pyrB	343	Burkholderia cenocepacia (strain ATCC BAA-245 / DSM 16553 / LMG 16656 / NCTC 13227 / J2315 / CF5610)	3:Protein inferred from homology	Aspartate carbamoyltransferase	1	0.999	15	433	433	433
29.5077	29.3493	29.7202	29.8227	29.3148	29.0277	29.4598	29.3741			1.13017	0.23364	0.305875	0.26793	sp|B4ECT3|Y3087_BURCJ	B4ECT3	Y3087_BURCJ	BceJ2315_30870	192	Burkholderia cenocepacia (strain ATCC BAA-245 / DSM 16553 / LMG 16656 / NCTC 13227 / J2315 / CF5610)	3:Protein inferred from homology	UPF0301 protein BceJ2315_30870	1	0.999	11	611	611	611
27.8215	26.5665	26.4442	29.2884	28.1628	27.5748	27.5661	27.449			0.0837077	0.609533	-0.158	-0.0938911	sp|B4ECX5|HGD_BURCJ	B4ECX5	HGD_BURCJ	hmgA	444	Burkholderia cenocepacia (strain ATCC BAA-245 / DSM 16553 / LMG 16656 / NCTC 13227 / J2315 / CF5610)	3:Protein inferred from homology	Homogentisate 1,2-dioxygenase	1	0.999	18	308	308	308
29.6305	29.0529	29.1815	30.0707	30.5335	29.565	30.2982	30.2747			1.14933	0.0858045	-0.683953	-0.521282	sp|B4ECZ8|ASTD_BURCJ	B4ECZ8	ASTD_BURCJ	astD	487	Burkholderia cenocepacia (strain ATCC BAA-245 / DSM 16553 / LMG 16656 / NCTC 13227 / J2315 / CF5610)	3:Protein inferred from homology	N-succinylglutamate 5-semialdehyde dehydrogenase	1	0.999	26	1020	1020	1020
30.32	29.4795	29.6843	30.6226	30.9212	30.0374	30.4266	30.4974			0.661111	0.175915	-0.444046	-0.33566	sp|B4ECZ9|ASTB_BURCJ	B4ECZ9	ASTB_BURCJ	astB	446	Burkholderia cenocepacia (strain ATCC BAA-245 / DSM 16553 / LMG 16656 / NCTC 13227 / J2315 / CF5610)	3:Protein inferred from homology	N-succinylarginine dihydrolase	1	0.999	27	1146	1146	1146
27.8332	27.4177	27.4609	27.935	28.3523	27.1086	28.0055	27.7441			0.188476	0.555694	-0.14092	-0.108961	sp|B4ED00|ASTE_BURCJ	B4ED00	ASTE_BURCJ	astE	347	Burkholderia cenocepacia (strain ATCC BAA-245 / DSM 16553 / LMG 16656 / NCTC 13227 / J2315 / CF5610)	3:Protein inferred from homology	Succinylglutamate desuccinylase	1	0.999	16	344	344	344
28.3915	27.7273	27.8229	28.5682	29.1698	28.3923	29.1203	28.9372			1.53097	0.0617018	-0.777455	-0.61051	sp|B4ED40|THIC_BURCJ	B4ED40	THIC_BURCJ	thiC	643	Burkholderia cenocepacia (strain ATCC BAA-245 / DSM 16553 / LMG 16656 / NCTC 13227 / J2315 / CF5610)	3:Protein inferred from homology	Phosphomethylpyrimidine synthase	1	0.999	33	592	592	592
29.4997	29.4947	29.1456	29.5675	30.3611	30.4794	30.5129	30.579	+	Delta_ogcI_EV_Delta_ogcI_ogcI	4.23777	0.0154211	-1.05623	-0.955347	sp|B4ED71|ACCA_BURCJ	B4ED71	ACCA_BURCJ	accA	323	Burkholderia cenocepacia (strain ATCC BAA-245 / DSM 16553 / LMG 16656 / NCTC 13227 / J2315 / CF5610)	3:Protein inferred from homology	Acetyl-coenzyme A carboxylase carboxyl transferase subunit alpha	1	0.999	12	327	327	327
28.638	28.5905	28.8748	28.38	28.6308	28.4636	28.411	28.5256			0.45408	0.579844	0.113099	0.101709	sp|B4ED73|SYC_BURCJ	B4ED73	SYC_BURCJ	cysS	465	Burkholderia cenocepacia (strain ATCC BAA-245 / DSM 16553 / LMG 16656 / NCTC 13227 / J2315 / CF5610)	3:Protein inferred from homology	Cysteine--tRNA ligase	1	0.999	12	335	335	335
28.2699	28.5441	27.9944	28.3115	28.8894	29.066	29.0225	28.9957			3.01766	0.0574089	-0.713424	-0.637668	sp|B4ED83|MUTS_BURCJ	B4ED83	MUTS_BURCJ	mutS	885	Burkholderia cenocepacia (strain ATCC BAA-245 / DSM 16553 / LMG 16656 / NCTC 13227 / J2315 / CF5610)	3:Protein inferred from homology	DNA mismatch repair protein MutS	1	0.999	39	803	799	803
31.7046	31.5973	31.7055	32.1272	31.9247	31.7176	31.883	31.7063			0.0665666	0.906145	-0.0243011	-0.021505	sp|B4EDA1|ENO_BURCJ	B4EDA1	ENO_BURCJ	eno	427	Burkholderia cenocepacia (strain ATCC BAA-245 / DSM 16553 / LMG 16656 / NCTC 13227 / J2315 / CF5610)	3:Protein inferred from homology	Enolase	1	0.999	26	2058	2058	2058
29.955	29.9047	30.016	29.9477	30.0808	29.9121	29.8616	29.8608			0.186148	0.890636	0.0270305	0.0255759	sp|B4EDA2|KDSA_BURCJ	B4EDA2	KDSA_BURCJ	kdsA	284	Burkholderia cenocepacia (strain ATCC BAA-245 / DSM 16553 / LMG 16656 / NCTC 13227 / J2315 / CF5610)	1:Experimental evidence at protein level	2-dehydro-3-deoxyphosphooctonate aldolase	1	0.999	14	830	830	830
30.2842	30.5414	30.233	30.32	30.7568	30.852	30.7462	30.8349			3.08876	0.123159	-0.452814	-0.421969	sp|B4EDA3|PYRG_BURCJ	B4EDA3	PYRG_BURCJ	pyrG	552	Burkholderia cenocepacia (strain ATCC BAA-245 / DSM 16553 / LMG 16656 / NCTC 13227 / J2315 / CF5610)	3:Protein inferred from homology	CTP synthase	1	0.999	36	1416	1416	1416
27.8571	27.9848	28.4159	28.0722	28.4881	28.5346	28.7102	28.5909			2.08211	0.115328	-0.49847	-0.441576	sp|B4EDB1|RF2_BURCJ	B4EDB1	RF2_BURCJ	prfB	367	Burkholderia cenocepacia (strain ATCC BAA-245 / DSM 16553 / LMG 16656 / NCTC 13227 / J2315 / CF5610)	3:Protein inferred from homology	Peptide chain release factor 2	1	0.999	22	631	631	631
29.4019	29.7064	29.4556	29.2699	30.1455	30.2196	30.3115	30.3302	+	Delta_ogcI_EV_Delta_ogcI_ogcI	3.64873	0.0438464	-0.79327	-0.72054	sp|B4EDB2|SYK_BURCJ	B4EDB2	SYK_BURCJ	lysS	508	Burkholderia cenocepacia (strain ATCC BAA-245 / DSM 16553 / LMG 16656 / NCTC 13227 / J2315 / CF5610)	3:Protein inferred from homology	Lysine--tRNA ligase	1	0.999	27	750	750	750
29.715	29.7895	29.7291	29.7853	30.0763	30.1011	29.9401	29.9329			2.75812	0.258872	-0.257869	-0.24601	sp|B4EDC0|TOLB_BURCJ	B4EDC0	TOLB_BURCJ	tolB	431	Burkholderia cenocepacia (strain ATCC BAA-245 / DSM 16553 / LMG 16656 / NCTC 13227 / J2315 / CF5610)	3:Protein inferred from homology	Protein TolB	1	0.999	24	810	810	810
26.8891	26.1656	25.9569	24.3905	26.9018	25.7432	27.0501	26.8855			0.622665	0.093654	-0.794649	-0.494479	sp|B4EDH3|MIAA_BURCJ	B4EDH3	MIAA_BURCJ	miaA	326	Burkholderia cenocepacia (strain ATCC BAA-245 / DSM 16553 / LMG 16656 / NCTC 13227 / J2315 / CF5610)	3:Protein inferred from homology	tRNA dimethylallyltransferase	1	0.999	7	51	51	51
30.7001	30.59	30.7039	30.4862	30.2659	30.0972	30.3744	30.42			2.014	0.199655	0.330662	0.303767	sp|B4EDH7|PUR5_BURCJ	B4EDH7	PUR5_BURCJ	purM	351	Burkholderia cenocepacia (strain ATCC BAA-245 / DSM 16553 / LMG 16656 / NCTC 13227 / J2315 / CF5610)	3:Protein inferred from homology	Phosphoribosylformylglycinamidine cyclo-ligase	1	0.999	20	1281	1281	1281
27.1352	26.87	26.6333	26.806	27.8188	27.3326	27.8165	27.7008	+	Delta_ogcI_EV_Delta_ogcI_ogcI	2.69494	0.0468895	-0.806063	-0.697847	sp|B4EDS3|HSCA_BURCJ	B4EDS3	HSCA_BURCJ	hscA	622	Burkholderia cenocepacia (strain ATCC BAA-245 / DSM 16553 / LMG 16656 / NCTC 13227 / J2315 / CF5610)	3:Protein inferred from homology	Chaperone protein HscA homolog	1	0.999	15	285	285	285
26.2753	25.771	26.2976	26.2221	26.2782	26.2631	26.4757	26.5637			0.884022	0.291351	-0.253693	-0.221579	sp|B4EDS4|HSCB_BURCJ	B4EDS4	HSCB_BURCJ	hscB	175	Burkholderia cenocepacia (strain ATCC BAA-245 / DSM 16553 / LMG 16656 / NCTC 13227 / J2315 / CF5610)	3:Protein inferred from homology	Co-chaperone protein HscB homolog	1	0.999	4	107	107	107
30.6712	30.6048	30.6082	30.5596	30.3001	29.884	30.0544	29.9937			3.04442	0.0900133	0.552918	0.5068	sp|B4EDU1|FOLD_BURCJ	B4EDU1	FOLD_BURCJ	folD	286	Burkholderia cenocepacia (strain ATCC BAA-245 / DSM 16553 / LMG 16656 / NCTC 13227 / J2315 / CF5610)	3:Protein inferred from homology	Bifunctional protein FolD	1	0.999	15	390	390	390
28.5647	28.9409	29.1691	28.8282	24.8995	24.8285	28.9594	28.6315	+	Delta_ogcI_EV_Delta_ogcI_ogcI	0.906989	0.015476	2.04601	0.954349	sp|B4EDW1|FETP_BURCJ	B4EDW1	FETP_BURCJ	BceJ2315_21940	91	Burkholderia cenocepacia (strain ATCC BAA-245 / DSM 16553 / LMG 16656 / NCTC 13227 / J2315 / CF5610)	3:Protein inferred from homology	Probable Fe(2+)-trafficking protein	1	0.999	5	56	56	56
27.8344	27.4681	27.4634	27.4383	27.5966	27.7605	27.3986	27.5288			0.0587215	0.920813	-0.0200963	-0.0179273	sp|B4EDX1|HUTI_BURCJ	B4EDX1	HUTI_BURCJ	hutI	407	Burkholderia cenocepacia (strain ATCC BAA-245 / DSM 16553 / LMG 16656 / NCTC 13227 / J2315 / CF5610)	3:Protein inferred from homology	Imidazolonepropionase	1	0.999	11	183	183	183
30.6874	30.3894	30.5862	30.4473	30.5294	30.5128	30.541	30.4872			0.050936	0.959602	0.00993156	0.00929561	sp|B4EDX5|HUTH_BURCJ	B4EDX5	HUTH_BURCJ	hutH	507	Burkholderia cenocepacia (strain ATCC BAA-245 / DSM 16553 / LMG 16656 / NCTC 13227 / J2315 / CF5610)	3:Protein inferred from homology	Histidine ammonia-lyase	1	0.999	23	1284	1284	1284
31.9762	31.9953	32.224	32.0039	32.4345	33.1077	32.5854	32.852			2.3187	0.0648523	-0.694999	-0.599336	sp|B4EDZ1|DNAJ_BURCJ	B4EDZ1	DNAJ_BURCJ	dnaJ	378	Burkholderia cenocepacia (strain ATCC BAA-245 / DSM 16553 / LMG 16656 / NCTC 13227 / J2315 / CF5610)	3:Protein inferred from homology	Chaperone protein DnaJ	1	0.999	21	1020	1020	1020
33.0244	33.1762	33.2906	33.11	33.5586	33.1913	33.5694	33.4254			1.47195	0.243564	-0.285895	-0.258884	sp|B4EDZ2|DNAK_BURCJ	B4EDZ2	DNAK_BURCJ	dnaK	650	Burkholderia cenocepacia (strain ATCC BAA-245 / DSM 16553 / LMG 16656 / NCTC 13227 / J2315 / CF5610)	3:Protein inferred from homology	Chaperone protein DnaK	1	0.999	74	5414	5392	5414
32.4768	32.4747	32.8784	32.5785	32.9728	33.0289	32.9364	32.9235			1.99751	0.180364	-0.363267	-0.330811	sp|B4EDZ4|GRPE_BURCJ	B4EDZ4	GRPE_BURCJ	grpE	181	Burkholderia cenocepacia (strain ATCC BAA-245 / DSM 16553 / LMG 16656 / NCTC 13227 / J2315 / CF5610)	3:Protein inferred from homology	Protein GrpE	1	0.999	13	1053	1053	1053
27.1849	27.3866	26.9394	27.3241	27.5295	27.6427	27.5922	27.6483			2.06283	0.160162	-0.394397	-0.357581	sp|B4EDZ7|HRCA_BURCJ	B4EDZ7	HRCA_BURCJ	hrcA	340	Burkholderia cenocepacia (strain ATCC BAA-245 / DSM 16553 / LMG 16656 / NCTC 13227 / J2315 / CF5610)	3:Protein inferred from homology	Heat-inducible transcription repressor HrcA	1	0.999	10	166	166	166
28.0506	27.7214	27.7357	25.659	27.8241	27.9838	27.9908	26.9247			0.26414	0.263659	-0.38919	-0.242368	sp|B4EDZ8|NADK_BURCJ	B4EDZ8	NADK_BURCJ	nadK	300	Burkholderia cenocepacia (strain ATCC BAA-245 / DSM 16553 / LMG 16656 / NCTC 13227 / J2315 / CF5610)	3:Protein inferred from homology	NAD kinase	1	0.999	10	120	120	120
33.151	32.9948	32.8464	33.2243	31.4511	31.5815	31.51	31.448	+	Delta_ogcI_EV_Delta_ogcI_ogcI	5.62573	0.00286512	1.55648	1.42819	sp|B4EE21|KATG1_BURCJ	B4EE21	KATG1_BURCJ	katG1	728	Burkholderia cenocepacia (strain ATCC BAA-245 / DSM 16553 / LMG 16656 / NCTC 13227 / J2315 / CF5610)	3:Protein inferred from homology	Catalase-peroxidase 1	1	0.999	49	2906	2727	2906
28.1847	28.3713	28.3369	28.1866	28.6618	28.3995	28.3738	28.3984			1.18131	0.377766	-0.188476	-0.17388	sp|B4EE24|QUEA_BURCJ	B4EE24	QUEA_BURCJ	queA	355	Burkholderia cenocepacia (strain ATCC BAA-245 / DSM 16553 / LMG 16656 / NCTC 13227 / J2315 / CF5610)	3:Protein inferred from homology	S-adenosylmethionine:tRNA ribosyltransferase-isomerase	1	0.999	14	384	384	384
27.0045	26.5739	27.017	26.7204	27.3298	27.0618	27.1584	27.1999			1.57839	0.186915	-0.358533	-0.319405	sp|B4EE50|MNMA_BURCJ	B4EE50	MNMA_BURCJ	mnmA	391	Burkholderia cenocepacia (strain ATCC BAA-245 / DSM 16553 / LMG 16656 / NCTC 13227 / J2315 / CF5610)	3:Protein inferred from homology	tRNA-specific 2-thiouridylase MnmA	1	0.999	10	77	77	77
27.0626	26.2437	26.5169	27.1918	28.4603	28.186	28.4579	28.6379	+	Delta_ogcI_EV_Delta_ogcI_ogcI	3.34762	0.00302564	-1.68176	-1.35312	sp|B4EEQ6|Y2278_BURCJ	B4EEQ6	Y2278_BURCJ	BceJ2315_22780	260	Burkholderia cenocepacia (strain ATCC BAA-245 / DSM 16553 / LMG 16656 / NCTC 13227 / J2315 / CF5610)	3:Protein inferred from homology	UPF0246 protein BceJ2315_22780	1	0.999	8	63	63	63
30.5296	31.0232	30.7679	30.5351	31.2053	30.9859	31.0196	30.9549			1.34487	0.211641	-0.327469	-0.289828	sp|B4EES4|PUR9_BURCJ	B4EES4	PUR9_BURCJ	purH	521	Burkholderia cenocepacia (strain ATCC BAA-245 / DSM 16553 / LMG 16656 / NCTC 13227 / J2315 / CF5610)	3:Protein inferred from homology	Bifunctional purine biosynthesis protein PurH	1	0.999	29	1449	1449	1449
28.0809	28.1408	28.096	28.3864	28.7134	28.7167	28.5417	28.7487			2.98209	0.105202	-0.504094	-0.464489	sp|B4EES6|RUVA_BURCJ	B4EES6	RUVA_BURCJ	ruvA	193	Burkholderia cenocepacia (strain ATCC BAA-245 / DSM 16553 / LMG 16656 / NCTC 13227 / J2315 / CF5610)	3:Protein inferred from homology	Holliday junction ATP-dependent DNA helicase RuvA	1	0.999	5	167	167	167
27.9849	27.8109	28.1113	27.9722	28.4486	28.487	28.2717	28.3957			2.8466	0.13595	-0.43093	-0.399969	sp|B4EES7|RUVB_BURCJ	B4EES7	RUVB_BURCJ	ruvB	356	Burkholderia cenocepacia (strain ATCC BAA-245 / DSM 16553 / LMG 16656 / NCTC 13227 / J2315 / CF5610)	3:Protein inferred from homology	Holliday junction ATP-dependent DNA helicase RuvB	1	0.999	14	110	110	110
25.2134	24.9217	25.84	25.2045	25.898	25.6813	26.473	25.7065			1.27952	0.0894525	-0.644772	-0.508701	sp|B4EET1|DTD_BURCJ	B4EET1	DTD_BURCJ	dtd	152	Burkholderia cenocepacia (strain ATCC BAA-245 / DSM 16553 / LMG 16656 / NCTC 13227 / J2315 / CF5610)	3:Protein inferred from homology	D-aminoacyl-tRNA deacylase	1	0.999	5	55	55	55
28.075	27.7083	27.4301	27.9653	26.8375	26.537	26.5856	26.5864	+	Delta_ogcI_EV_Delta_ogcI_ogcI	3.46664	0.0130857	1.15807	0.999177	sp|B4EET3|ANMK_BURCJ	B4EET3	ANMK_BURCJ	anmK	382	Burkholderia cenocepacia (strain ATCC BAA-245 / DSM 16553 / LMG 16656 / NCTC 13227 / J2315 / CF5610)	3:Protein inferred from homology	Anhydro-N-acetylmuramic acid kinase	1	0.999	13	202	202	202
25.6683	26.6946	24.6463	26.338	26.3601	26.3043	26.0436	25.0764			0.0724853	0.697888	-0.109289	-0.0709704	sp|B4EET4|ERPA_BURCJ	B4EET4	ERPA_BURCJ	erpA	123	Burkholderia cenocepacia (strain ATCC BAA-245 / DSM 16553 / LMG 16656 / NCTC 13227 / J2315 / CF5610)	3:Protein inferred from homology	Putative iron-sulfur cluster insertion protein ErpA	1	0.999	3	49	49	49
33.3668	33.8177	33.8361	33.4307	34.3649	34.4582	34.1412	34.2579			2.5588	0.062603	-0.692731	-0.606644	sp|B4EET5|RS9_BURCJ	B4EET5	RS9_BURCJ	rpsI	130	Burkholderia cenocepacia (strain ATCC BAA-245 / DSM 16553 / LMG 16656 / NCTC 13227 / J2315 / CF5610)	3:Protein inferred from homology	30S ribosomal protein S9	1	0.999	11	833	833	833
32.5428	33.1078	33.0005	32.2671	33.4203	33.469	33.3279	33.3705			1.81175	0.0760209	-0.667403	-0.55652	sp|B4EET6|RL13_BURCJ	B4EET6	RL13_BURCJ	rplM	142	Burkholderia cenocepacia (strain ATCC BAA-245 / DSM 16553 / LMG 16656 / NCTC 13227 / J2315 / CF5610)	3:Protein inferred from homology	50S ribosomal protein L13	1	0.999	12	744	744	744
30.0152	30.3148	30.2783	30.0565	30.3169	30.2064	30.3159	30.203			0.527005	0.633544	-0.0943327	-0.0871322	sp|B4EEW1|SYL_BURCJ	B4EEW1	SYL_BURCJ	leuS	864	Burkholderia cenocepacia (strain ATCC BAA-245 / DSM 16553 / LMG 16656 / NCTC 13227 / J2315 / CF5610)	3:Protein inferred from homology	Leucine--tRNA ligase	1	0.999	52	1503	1503	1503
27.5046	27.9251	27.74	27.4273	27.9868	28.1516	28.2673	28.5243			1.9662	0.0909278	-0.583246	-0.502735	sp|B4EEW4|DAPB_BURCJ	B4EEW4	DAPB_BURCJ	dapB	265	Burkholderia cenocepacia (strain ATCC BAA-245 / DSM 16553 / LMG 16656 / NCTC 13227 / J2315 / CF5610)	3:Protein inferred from homology	4-hydroxy-tetrahydrodipicolinate reductase	1	0.999	10	169	169	169
32.1616	31.8334	32.1193	32.2649	32.6273	32.2122	32.671	32.411			1.4742	0.174554	-0.3856	-0.338089	sp|B4EEY5|ATPF_BURCJ	B4EEY5	ATPF_BURCJ	atpF	156	Burkholderia cenocepacia (strain ATCC BAA-245 / DSM 16553 / LMG 16656 / NCTC 13227 / J2315 / CF5610)	3:Protein inferred from homology	ATP synthase subunit b	1	0.999	14	607	607	607
31.5824	31.5495	31.6075	31.7349	32.2839	31.8515	32.0881	32.0414			2.42676	0.130717	-0.447678	-0.40787	sp|B4EEY6|ATPD_BURCJ	B4EEY6	ATPD_BURCJ	atpH	179	Burkholderia cenocepacia (strain ATCC BAA-245 / DSM 16553 / LMG 16656 / NCTC 13227 / J2315 / CF5610)	3:Protein inferred from homology	ATP synthase subunit delta	1	0.999	15	656	651	656
32.5519	32.7073	32.5603	32.6481	33.5943	33.2035	33.5861	33.4219	+	Delta_ogcI_EV_Delta_ogcI_ogcI	3.8197	0.0376305	-0.834531	-0.759401	sp|B4EEY7|ATPA_BURCJ	B4EEY7	ATPA_BURCJ	atpA	513	Burkholderia cenocepacia (strain ATCC BAA-245 / DSM 16553 / LMG 16656 / NCTC 13227 / J2315 / CF5610)	3:Protein inferred from homology	ATP synthase subunit alpha	1	0.999	49	3005	3005	3005
30.6843	30.9184	30.7472	30.5304	31.7265	31.3293	31.4249	31.6218	+	Delta_ogcI_EV_Delta_ogcI_ogcI	3.25584	0.0439435	-0.805564	-0.718622	sp|B4EEY8|ATPG_BURCJ	B4EEY8	ATPG_BURCJ	atpG	291	Burkholderia cenocepacia (strain ATCC BAA-245 / DSM 16553 / LMG 16656 / NCTC 13227 / J2315 / CF5610)	3:Protein inferred from homology	ATP synthase gamma chain	1	0.999	12	659	659	659
33.5681	33.6764	33.581	33.5713	34.3148	33.9989	34.267	34.1916			3.69327	0.0772905	-0.593858	-0.552849	sp|B4EEY9|ATPB_BURCJ	B4EEY9	ATPB_BURCJ	atpD	464	Burkholderia cenocepacia (strain ATCC BAA-245 / DSM 16553 / LMG 16656 / NCTC 13227 / J2315 / CF5610)	3:Protein inferred from homology	ATP synthase subunit beta	1	0.999	40	4224	4224	4224
31.8643	31.8474	31.9514	32.0563	32.3866	32.2806	32.285	32.1938			2.91779	0.175855	-0.35664	-0.335799	sp|B4EEZ0|ATPE_BURCJ	B4EEZ0	ATPE_BURCJ	atpC	141	Burkholderia cenocepacia (strain ATCC BAA-245 / DSM 16553 / LMG 16656 / NCTC 13227 / J2315 / CF5610)	3:Protein inferred from homology	ATP synthase epsilon chain	1	0.999	8	318	318	318
28.9051	29.2903	29.5265	28.8965	28.8142	29.0172	28.6896	28.7345			1.03363	0.210576	0.340755	0.29113	sp|B4EEZ3|DCUP_BURCJ	B4EEZ3	DCUP_BURCJ	hemE	364	Burkholderia cenocepacia (strain ATCC BAA-245 / DSM 16553 / LMG 16656 / NCTC 13227 / J2315 / CF5610)	3:Protein inferred from homology	Uroporphyrinogen decarboxylase	1	0.999	11	267	267	267
30.772	31.1914	30.5979	30.1662	30.5893	31.1872	30.5014	30.6869			0.0817626	0.799536	-0.0593009	-0.0469929	sp|B4EF26|GCSP_BURCJ	B4EF26	GCSP_BURCJ	gcvP	975	Burkholderia cenocepacia (strain ATCC BAA-245 / DSM 16553 / LMG 16656 / NCTC 13227 / J2315 / CF5610)	3:Protein inferred from homology	Glycine dehydrogenase (decarboxylating)	1	0.999	42	1437	1437	1437
31.4264	30.936	31.1618	30.9159	30.3556	30.6684	30.1957	30.0404			2.35317	0.0506132	0.795005	0.673987	sp|B4EF27|GCSH_BURCJ	B4EF27	GCSH_BURCJ	gcvH	126	Burkholderia cenocepacia (strain ATCC BAA-245 / DSM 16553 / LMG 16656 / NCTC 13227 / J2315 / CF5610)	3:Protein inferred from homology	Glycine cleavage system H protein	1	0.999	4	391	391	391
30.2416	30.0227	30.205	29.6207	29.3174	29.6993	29.0956	29.171			1.93771	0.067697	0.701727	0.586916	sp|B4EF28|GCST_BURCJ	B4EF28	GCST_BURCJ	gcvT	372	Burkholderia cenocepacia (strain ATCC BAA-245 / DSM 16553 / LMG 16656 / NCTC 13227 / J2315 / CF5610)	3:Protein inferred from homology	Aminomethyltransferase	1	0.999	15	864	864	864
34.0835	33.9595	34.1198	34.0994	33.7766	33.2122	33.5204	33.3628			2.49913	0.0830621	0.597539	0.530731	sp|B4EFB0|MDH_BURCJ	B4EFB0	MDH_BURCJ	mdh	328	Burkholderia cenocepacia (strain ATCC BAA-245 / DSM 16553 / LMG 16656 / NCTC 13227 / J2315 / CF5610)	3:Protein inferred from homology	Malate dehydrogenase	1	0.999	44	3821	3821	3821
27.6644	27.6307	28.1206	27.7398	27.8533	27.6391	27.4432	27.5468			0.548208	0.438711	0.16827	0.147255	sp|B4EFK2|TRPA_BURCJ	B4EFK2	TRPA_BURCJ	trpA	271	Burkholderia cenocepacia (strain ATCC BAA-245 / DSM 16553 / LMG 16656 / NCTC 13227 / J2315 / CF5610)	3:Protein inferred from homology	Tryptophan synthase alpha chain	1	0.999	11	405	405	405
28.8872	28.6374	28.5895	28.8701	29.7365	29.696	29.7999	29.7096	+	Delta_ogcI_EV_Delta_ogcI_ogcI	4.74896	0.0176081	-0.989465	-0.915645	sp|B4EFK3|ACCD_BURCJ	B4EFK3	ACCD_BURCJ	accD	290	Burkholderia cenocepacia (strain ATCC BAA-245 / DSM 16553 / LMG 16656 / NCTC 13227 / J2315 / CF5610)	3:Protein inferred from homology	Acetyl-coenzyme A carboxylase carboxyl transferase subunit beta	1	0.999	12	302	302	302
28.3682	28.6025	28.5198	28.091	28.0413	28.2594	27.9998	27.8842			1.35979	0.196952	0.349221	0.307111	sp|B4EFZ7|TDH_BURCJ	B4EFZ7	TDH_BURCJ	tdh	342	Burkholderia cenocepacia (strain ATCC BAA-245 / DSM 16553 / LMG 16656 / NCTC 13227 / J2315 / CF5610)	3:Protein inferred from homology	L-threonine 3-dehydrogenase	1	0.999	11	284	284	284
29.8907	29.6403	29.9176	29.749	28.8804	29.5153	29.4869	29.202			1.76669	0.109104	0.528205	0.454678	sp|B4EG09|ADC_BURCJ	B4EG09	ADC_BURCJ	adc	246	Burkholderia cenocepacia (strain ATCC BAA-245 / DSM 16553 / LMG 16656 / NCTC 13227 / J2315 / CF5610)	3:Protein inferred from homology	Probable acetoacetate decarboxylase	1	0.999	13	405	405	405
28.879	28.7644	28.4768	28.5755	29.0827	29.1586	28.854	28.7899			1.24085	0.237618	-0.297363	-0.263902	sp|B4EHJ1|BETB_BURCJ	B4EHJ1	BETB_BURCJ	betB	489	Burkholderia cenocepacia (strain ATCC BAA-245 / DSM 16553 / LMG 16656 / NCTC 13227 / J2315 / CF5610)	3:Protein inferred from homology	NAD/NADP-dependent betaine aldehyde dehydrogenase	1	0.999	24	375	375	375
27.5395	26.926	26.9777	27.1164	27.2607	27.5472	27.1736	27.253			0.4732	0.443601	-0.168695	-0.145244	sp|B4EHJ2|BETA_BURCJ	B4EHJ2	BETA_BURCJ	betA	566	Burkholderia cenocepacia (strain ATCC BAA-245 / DSM 16553 / LMG 16656 / NCTC 13227 / J2315 / CF5610)	3:Protein inferred from homology	Oxygen-dependent choline dehydrogenase	1	0.999	18	309	309	309
29.9585	29.5742	29.6413	29.8686	29.5827	29.4936	29.8291	29.7011			0.412956	0.596072	0.108997	0.097605	sp|B4EIP2|NADE_BURCJ	B4EIP2	NADE_BURCJ	nadE	282	Burkholderia cenocepacia (strain ATCC BAA-245 / DSM 16553 / LMG 16656 / NCTC 13227 / J2315 / CF5610)	3:Protein inferred from homology	NH(3)-dependent NAD(+) synthetase	1	0.999	13	399	399	399
26.8594	26.7486	26.6964	26.8976	23.519	24.4842	25.2197	25.4523	+	Delta_ogcI_EV_Delta_ogcI_ogcI	2.55332	0.00322513	2.13169	1.48261	sp|B4EJA6|1A1D_BURCJ	B4EJA6	1A1D_BURCJ	acdS	338	Burkholderia cenocepacia (strain ATCC BAA-245 / DSM 16553 / LMG 16656 / NCTC 13227 / J2315 / CF5610)	3:Protein inferred from homology	1-aminocyclopropane-1-carboxylate deaminase	1	0.999	8	70	70	70
28.7077	28.707	28.5539	28.5199	27.9508	28.0486	27.9671	28.2025			3.57718	0.0814085	0.579852	0.538888	sp|B4EJQ7|SELD_BURCJ	B4EJQ7	SELD_BURCJ	selD	354	Burkholderia cenocepacia (strain ATCC BAA-245 / DSM 16553 / LMG 16656 / NCTC 13227 / J2315 / CF5610)	3:Protein inferred from homology	Selenide, water dikinase	1	0.999	11	156	156	156
25.3169	24.5986	25.9757	25.1361	25.8519	26.0644	26.1793	25.7396			1.23288	0.0814556	-0.701936	-0.539525	sp|B4EK21|RDGC_BURCJ	B4EK21	RDGC_BURCJ	rdgC	307	Burkholderia cenocepacia (strain ATCC BAA-245 / DSM 16553 / LMG 16656 / NCTC 13227 / J2315 / CF5610)	3:Protein inferred from homology	Recombination-associated protein RdgC	1	0.999	5	36	36	36
30.4294	30.5915	30.5265	30.5688	30.5154	30.0093	30.5237	30.363			0.677626	0.415298	0.176191	0.156539	sp|B4EKD5|FABV_BURCJ	B4EKD5	FABV_BURCJ	fabV	400	Burkholderia cenocepacia (strain ATCC BAA-245 / DSM 16553 / LMG 16656 / NCTC 13227 / J2315 / CF5610)	3:Protein inferred from homology	Enoyl-[acyl-carrier-protein] reductase [NADH]	1	0.999	20	856	856	856
28.6423	28.3831	28.7987	29.0265	27.8546	27.7498	27.7344	27.7646	+	Delta_ogcI_EV_Delta_ogcI_ogcI	3.30262	0.0281386	0.936787	0.823255	sp|B4EKX6|UGL_BURCJ	B4EKX6	UGL_BURCJ	BceJ2315_61450	282	Burkholderia cenocepacia (strain ATCC BAA-245 / DSM 16553 / LMG 16656 / NCTC 13227 / J2315 / CF5610)	3:Protein inferred from homology	Ureidoglycolate lyase	1	0.999	11	258	258	258
26.9429	26.6483	27.1032	27.1084	27.0711	26.5418	26.92	26.516			0.489597	0.407028	0.188465	0.160341	sp|B4ELA5|PPNP_BURCJ	B4ELA5	PPNP_BURCJ	ppnP	106	Burkholderia cenocepacia (strain ATCC BAA-245 / DSM 16553 / LMG 16656 / NCTC 13227 / J2315 / CF5610)	3:Protein inferred from homology	Pyrimidine/purine nucleoside phosphorylase	1	0.999	8	180	180	180
28.628	28.1002	28.226	28.43	28.2839	28.0995	28.3072	28.3742			0.250441	0.698515	0.0798326	0.0706467	sp|B4ELG6|Y6205_BURCJ	B4ELG6	Y6205_BURCJ	BceJ2315_62050	236	Burkholderia cenocepacia (strain ATCC BAA-245 / DSM 16553 / LMG 16656 / NCTC 13227 / J2315 / CF5610)	3:Protein inferred from homology	UPF0502 protein BceJ2315_62050	1	0.999	6	176	176	176
31.9141	32.3068	32.017	32.0204	32.0478	32.1156	32.1181	32.0119			0.0343502	0.96458	-0.00879908	-0.00808443	sp|B4EM48|ASSY_BURCJ	B4EM48	ASSY_BURCJ	argG	445	Burkholderia cenocepacia (strain ATCC BAA-245 / DSM 16553 / LMG 16656 / NCTC 13227 / J2315 / CF5610)	3:Protein inferred from homology	Argininosuccinate synthase	1	0.999	34	1530	1530	1530
28.3203	28.6045	28.5903	28.1854	28.7801	28.7635	28.8629	28.8524			1.97874	0.164073	-0.389581	-0.352159	sp|B4EN17|KHSE_BURCJ	B4EN17	KHSE_BURCJ	thrB	332	Burkholderia cenocepacia (strain ATCC BAA-245 / DSM 16553 / LMG 16656 / NCTC 13227 / J2315 / CF5610)	3:Protein inferred from homology	Homoserine kinase	1	0.999	15	339	339	339
30.1849	30.245	30.0599	29.8859	30.7289	31.0723	30.8832	30.7895	+	Delta_ogcI_EV_Delta_ogcI_ogcI	3.40517	0.0468541	-0.774574	-0.698342	sp|B4EN29|DXS_BURCJ	B4EN29	DXS_BURCJ	dxs	634	Burkholderia cenocepacia (strain ATCC BAA-245 / DSM 16553 / LMG 16656 / NCTC 13227 / J2315 / CF5610)	3:Protein inferred from homology	1-deoxy-D-xylulose-5-phosphate synthase	1	0.999	34	1059	1059	1059
26.428	26.2705	26.4979	26.6276	26.5674	27.1205	27.0862	27.0201			1.79183	0.120434	-0.492553	-0.428797	sp|B4EN31|TSAD_BURCJ	B4EN31	TSAD_BURCJ	tsaD	346	Burkholderia cenocepacia (strain ATCC BAA-245 / DSM 16553 / LMG 16656 / NCTC 13227 / J2315 / CF5610)	3:Protein inferred from homology	tRNA N6-adenosine threonylcarbamoyltransferase	1	0.999	8	69	69	69
27.4743	23.8943	27.7859	27.8438	24.0837	26.9873	27.2035	25.4205			0.285726	0.151256	0.82584	0.374927	sp|B4ENZ2|DEOC_BURCJ	B4ENZ2	DEOC_BURCJ	deoC	226	Burkholderia cenocepacia (strain ATCC BAA-245 / DSM 16553 / LMG 16656 / NCTC 13227 / J2315 / CF5610)	3:Protein inferred from homology	Deoxyribose-phosphate aldolase	1	0.999	6	67	67	67
28.2174	27.0905	26.82	28.1047	26.1	25.6016	25.6872	26.3462	+	Delta_ogcI_EV_Delta_ogcI_ogcI	2.20632	0.00729114	1.62439	1.16502	sp|B4EPB7|TYPH_BURCJ	B4EPB7	TYPH_BURCJ	deoA	438	Burkholderia cenocepacia (strain ATCC BAA-245 / DSM 16553 / LMG 16656 / NCTC 13227 / J2315 / CF5610)	3:Protein inferred from homology	Thymidine phosphorylase	1	0.999	9	119	119	119
28.7062	27.6615	27.7566	28.4107	27.1321	26.7281	25.9266	25.7296	+	Delta_ogcI_EV_Delta_ogcI_ogcI	2.24968	0.00427338	1.75467	1.23843	sp|B4EPK7|NQOR_BURCJ	B4EPK7	NQOR_BURCJ	BceJ2315_63650	200	Burkholderia cenocepacia (strain ATCC BAA-245 / DSM 16553 / LMG 16656 / NCTC 13227 / J2315 / CF5610)	3:Protein inferred from homology	NAD(P)H dehydrogenase (quinone)	1	0.999	8	186	186	186
26.6924	27.9963	27.2064	24.9282	26.0098	26.3455	25.2284	26.628			0.400329	0.14822	0.652883	0.380181	sp|P04264|K2C1_HUMAN	P04264	K2C1_HUMAN	KRT1	644	Homo sapiens	1:Experimental evidence at protein level	Keratin, type II cytoskeletal 1	1	0.999	25	162	132	162
25.8234	25.7333	25.3227	24.4885	26.0155	24.4026	24.6144	23.9023			0.512114	0.139719	0.608286	0.393567	sp|P04745|AMY1_HUMAN	P04745	AMY1_HUMAN	AMY1A	511	Homo sapiens	1:Experimental evidence at protein level	Alpha-amylase 1	0.997	0.999	4	24	24	24
27.4367	27.2605	27.3744	25.0355	26.6528	26.7452	24.6809	26.0183			0.449317	0.1203	0.752484	0.429607	sp|P35527|K1C9_HUMAN	P35527	K1C9_HUMAN	KRT9	623	Homo sapiens	1:Experimental evidence at protein level	Keratin, type I cytoskeletal 9	1	0.999	14	127	125	127
28.9683	28.2109	28.0282	28.8326	27.1447	27.6951	26.8312	27.3878	+	Delta_ogcI_EV_Delta_ogcI_ogcI	2.26113	0.015	1.24529	0.962223	tr|B3KYE4|B3KYE4_BURCJ	B3KYE4	B3KYE4_BURCJ	BCAM0001	199	Burkholderia cenocepacia (strain ATCC BAA-245 / DSM 16553 / LMG 16656 / NCTC 13227 / J2315 / CF5610)	3:Protein inferred from homology	Putative sigma factor	1	0.999	4	167	167	167
26.929	27.3434	26.7308	27.016	27.2336	27.3826	27.1876	27.2925			1.03619	0.27046	-0.269283	-0.237375	tr|B3KYE5|B3KYE5_BURCJ	B3KYE5	B3KYE5_BURCJ	BCAS0001	438	Burkholderia cenocepacia (strain ATCC BAA-245 / DSM 16553 / LMG 16656 / NCTC 13227 / J2315 / CF5610)	4:Protein predicted	Uncharacterized protein	1	0.999	15	133	133	133
28.902	28.3595	28.7266	28.9537	29.0955	29.3186	29.3387	29.0545			1.64247	0.133008	-0.466344	-0.404335	tr|B3KYE6|B3KYE6_BURCJ	B3KYE6	B3KYE6_BURCJ	pBCA001	223	Burkholderia cenocepacia (strain ATCC BAA-245 / DSM 16553 / LMG 16656 / NCTC 13227 / J2315 / CF5610)	4:Protein predicted	Putative partition protein	1	0.999	8	203	203	203
29.8985	29.8002	30.0288	29.835	29.3831	29.6189	29.5763	29.6696			2.19264	0.199395	0.328639	0.304205	tr|B4E559|B4E559_BURCJ	B4E559	B4E559_BURCJ	BCAL0003	212	Burkholderia cenocepacia (strain ATCC BAA-245 / DSM 16553 / LMG 16656 / NCTC 13227 / J2315 / CF5610)	4:Protein predicted	MarR family regulatory protein	1	0.999	13	681	681	681
27.5904	27.1594	26.9836	27.4826	26.6286	26.6404	26.5515	26.5436			2.60542	0.0590701	0.713003	0.623838	tr|B4E560|B4E560_BURCJ	B4E560	B4E560_BURCJ	BCAL0004	236	Burkholderia cenocepacia (strain ATCC BAA-245 / DSM 16553 / LMG 16656 / NCTC 13227 / J2315 / CF5610)	4:Protein predicted	Cysteine peptidase, family C26	1	0.999	7	157	157	157
28.3772	27.751	27.83	28.3552	27.8966	27.6302	27.56	27.8431			0.950992	0.210711	0.345894	0.2917	tr|B4E561|B4E561_BURCJ	B4E561	B4E561_BURCJ	BCAL0005	370	Burkholderia cenocepacia (strain ATCC BAA-245 / DSM 16553 / LMG 16656 / NCTC 13227 / J2315 / CF5610)	4:Protein predicted	Putative NADH-dependent flavin oxidoreductase	1	0.999	14	184	184	184
27.6237	27.2128	27.1315	27.1055	27.6636	27.6466	27.3106	27.4388			0.835509	0.302901	-0.246501	-0.214789	tr|B4E562|B4E562_BURCJ	B4E562	B4E562_BURCJ	BCAL0006	176	Burkholderia cenocepacia (strain ATCC BAA-245 / DSM 16553 / LMG 16656 / NCTC 13227 / J2315 / CF5610)	4:Protein predicted	Uncharacterized protein	1	0.999	8	160	142	160
30.2745	29.5923	29.614	29.9913	30.5536	30.3208	30.573	30.6995			1.9871	0.0735693	-0.668711	-0.565938	tr|B4E564|B4E564_BURCJ	B4E564	B4E564_BURCJ	BCAL0008	230	Burkholderia cenocepacia (strain ATCC BAA-245 / DSM 16553 / LMG 16656 / NCTC 13227 / J2315 / CF5610)	4:Protein predicted	Two-component regulatory system, response regulator protein	1	0.999	11	842	842	842
27.3676	24.8206	24.8451	27.1453	26.2908	26.1611	26.44	26.2359			0.126443	0.459245	-0.2373	-0.139292	tr|B4E565|B4E565_BURCJ	B4E565	B4E565_BURCJ	BCAL0008A	76	Burkholderia cenocepacia (strain ATCC BAA-245 / DSM 16553 / LMG 16656 / NCTC 13227 / J2315 / CF5610)	4:Protein predicted	Uncharacterized protein	1	0.999	2	55	55	55
25.1093	25.6092	24.7594	25.4613	28.5203	28.6902	28.7001	29.1219	+	Delta_ogcI_EV_Delta_ogcI_ogcI	5.3204	0	-3.52332	-2.8665	tr|B4E567|B4E567_BURCJ	B4E567	B4E567_BURCJ	phhA	297	Burkholderia cenocepacia (strain ATCC BAA-245 / DSM 16553 / LMG 16656 / NCTC 13227 / J2315 / CF5610)	4:Protein predicted	Phenylalanine-4-hydroxylase	1	0.999	9	75	63	75
28.4999	28.3628	28.083	27.866	28.229	28.1524	28.3855	28.4533			0.266341	0.629005	-0.102155	-0.0882253	tr|B4E568|B4E568_BURCJ	B4E568	B4E568_BURCJ	BCAL0011	161	Burkholderia cenocepacia (strain ATCC BAA-245 / DSM 16553 / LMG 16656 / NCTC 13227 / J2315 / CF5610)	4:Protein predicted	AnsC family regulatory protein	1	0.999	6	166	166	166
31.1815	30.9823	31.1503	31.0523	29.51	29.466	29.2568	29.4876	+	Delta_ogcI_EV_Delta_ogcI_ogcI	6.28566	0.00182036	1.66149	1.54676	tr|B4E569|B4E569_BURCJ	B4E569	B4E569_BURCJ	BCAL0012	177	Burkholderia cenocepacia (strain ATCC BAA-245 / DSM 16553 / LMG 16656 / NCTC 13227 / J2315 / CF5610)	4:Protein predicted	Putative adenylate cyclase	1	0.999	8	296	296	296
28.2663	26.6258	27.3256	28.5366	26.9441	25.3874	26.6014	25.1252	+	Delta_ogcI_EV_Delta_ogcI_ogcI	1.43321	0.0118903	1.67405	1.02937	tr|B4E577|B4E577_BURCJ	B4E577	B4E577_BURCJ	BCAL0020	385	Burkholderia cenocepacia (strain ATCC BAA-245 / DSM 16553 / LMG 16656 / NCTC 13227 / J2315 / CF5610)	4:Protein predicted	Putative branched-chain amino acid ABC transporter periplasmic substrate binding protein	1	0.999	13	192	192	192
27.851	27.5154	27.4858	27.9181	28.3519	28.4194	28.5596	28.4775	+	Delta_ogcI_EV_Delta_ogcI_ogcI	3.13389	0.0499296	-0.759518	-0.678004	tr|B4E583|B4E583_BURCJ	B4E583	B4E583_BURCJ	BCAL0026	259	Burkholderia cenocepacia (strain ATCC BAA-245 / DSM 16553 / LMG 16656 / NCTC 13227 / J2315 / CF5610)	4:Protein predicted	Chromosome partitioning protein ParA	1	0.999	10	142	142	142
29.8861	29.6648	29.8075	30.2884	29.7744	30.2088	29.9164	30.0347			0.171808	0.736116	-0.0718851	-0.0618494	tr|B4E584|B4E584_BURCJ	B4E584	B4E584_BURCJ	BCAL0027	297	Burkholderia cenocepacia (strain ATCC BAA-245 / DSM 16553 / LMG 16656 / NCTC 13227 / J2315 / CF5610)	3:Protein inferred from homology	Chromosome partitioning protein ParB	1	0.999	17	504	504	504
28.814	29.3352	28.3958	29.1828	29.7308	29.6436	29.6914	29.9998	+	Delta_ogcI_EV_Delta_ogcI_ogcI	2.00716	0.0490341	-0.834417	-0.681589	tr|B4E587|B4E587_BURCJ	B4E587	B4E587_BURCJ	atpB	283	Burkholderia cenocepacia (strain ATCC BAA-245 / DSM 16553 / LMG 16656 / NCTC 13227 / J2315 / CF5610)	3:Protein inferred from homology	ATP synthase subunit a	1	0.999	2	116	116	116
30.3647	30.4577	30.3887	30.2825	30.7932	30.6395	30.7639	30.7524			3.49265	0.168087	-0.363824	-0.346692	tr|B4E589|B4E589_BURCJ	B4E589	B4E589_BURCJ	pyrE	228	Burkholderia cenocepacia (strain ATCC BAA-245 / DSM 16553 / LMG 16656 / NCTC 13227 / J2315 / CF5610)	1:Experimental evidence at protein level	Orotate phosphoribosyltransferase	1	0.999	15	671	671	671
29.2752	29.8467	29.5707	29.4133	30.5693	30.2591	30.3079	30.4078	+	Delta_ogcI_EV_Delta_ogcI_ogcI	3.06093	0.0385174	-0.859564	-0.753705	tr|B4E590|B4E590_BURCJ	B4E590	B4E590_BURCJ	BCAL0205	756	Burkholderia cenocepacia (strain ATCC BAA-245 / DSM 16553 / LMG 16656 / NCTC 13227 / J2315 / CF5610)	3:Protein inferred from homology	NADP-dependent malic enzyme	1	0.999	37	1313	1313	1313
27.2535	25.8897	26.0695	27.5296	27.0941	26.5386	27.0673	27.3704			0.312729	0.280054	-0.332039	-0.229287	tr|B4E591|B4E591_BURCJ	B4E591	B4E591_BURCJ	BCAL0206	1196	Burkholderia cenocepacia (strain ATCC BAA-245 / DSM 16553 / LMG 16656 / NCTC 13227 / J2315 / CF5610)	4:Protein predicted	Putative pyruvate ferredoxin/flavodoxin oxidoreductase	1	0.999	43	371	371	371
28.3912	26.431	26.4778	30.1278	29.0308	28.0297	28.6433	28.2086			0.282939	0.183069	-0.621176	-0.324858	tr|B4E593|B4E593_BURCJ	B4E593	B4E593_BURCJ	hppD	365	Burkholderia cenocepacia (strain ATCC BAA-245 / DSM 16553 / LMG 16656 / NCTC 13227 / J2315 / CF5610)	3:Protein inferred from homology	4-hydroxyphenylpyruvic acid dioxygenase	1	0.999	22	401	401	401
26.8008	26.1705	26.0853	26.8903	25.9692	26.2976	26.4097	26.3418			0.452504	0.348047	0.232141	0.188654	tr|B4E594|B4E594_BURCJ	B4E594	B4E594_BURCJ	BCAL0208	174	Burkholderia cenocepacia (strain ATCC BAA-245 / DSM 16553 / LMG 16656 / NCTC 13227 / J2315 / CF5610)	4:Protein predicted	AnsC family regulatory protein	1	0.999	8	92	92	92
29.3595	29.6359	29.6586	29.5892	28.535	29.1061	28.874	28.8544			2.73145	0.0581381	0.718423	0.632454	tr|B4E596|B4E596_BURCJ	B4E596	B4E596_BURCJ	BCAL0210	201	Burkholderia cenocepacia (strain ATCC BAA-245 / DSM 16553 / LMG 16656 / NCTC 13227 / J2315 / CF5610)	4:Protein predicted	TetR family regulatory protein	1	0.999	13	275	275	275
28.1929	28.1232	28.1578	28.06	27.1722	27.448	27.3769	26.9821	+	Delta_ogcI_EV_Delta_ogcI_ogcI	3.73639	0.0310199	0.888703	0.801326	tr|B4E597|B4E597_BURCJ	B4E597	B4E597_BURCJ	BCAL0211	273	Burkholderia cenocepacia (strain ATCC BAA-245 / DSM 16553 / LMG 16656 / NCTC 13227 / J2315 / CF5610)	4:Protein predicted	Uncharacterized protein	1	0.999	13	250	250	250
31.9055	31.4507	31.278	31.9746	30.6271	29.7295	30.0733	29.863	+	Delta_ogcI_EV_Delta_ogcI_ogcI	3.03395	0.00448302	1.57895	1.25208	tr|B4E598|B4E598_BURCJ	B4E598	B4E598_BURCJ	paaE	362	Burkholderia cenocepacia (strain ATCC BAA-245 / DSM 16553 / LMG 16656 / NCTC 13227 / J2315 / CF5610)	4:Protein predicted	Putative phenylacetic acid degradation NADH oxidoreductase PaaE	1	0.999	25	1788	1788	1788
26.8816	25.8662	25.0192	26.7884	24.3212	24.8571	23.9918	24.8444	+	Delta_ogcI_EV_Delta_ogcI_ogcI	1.81865	0.00938682	1.6352	1.10018	tr|B4E599|B4E599_BURCJ	B4E599	B4E599_BURCJ	paaD	184	Burkholderia cenocepacia (strain ATCC BAA-245 / DSM 16553 / LMG 16656 / NCTC 13227 / J2315 / CF5610)	4:Protein predicted	Phenylacetic acid degradation protein PaaD	1	0.999	7	77	77	77
31.2746	30.7407	30.6714	31.2973	29.9412	28.8402	29.255	28.7285	+	Delta_ogcI_EV_Delta_ogcI_ogcI	2.86314	0.00307826	1.80478	1.36539	tr|B4E5A0|B4E5A0_BURCJ	B4E5A0	B4E5A0_BURCJ	paaC	267	Burkholderia cenocepacia (strain ATCC BAA-245 / DSM 16553 / LMG 16656 / NCTC 13227 / J2315 / CF5610)	4:Protein predicted	Phenylacetic acid degradation protein PaaC	1	0.999	15	903	903	903
31.9629	31.2002	31.2832	32.0668	30.1945	28.934	29.386	29.1302	+	Delta_ogcI_EV_Delta_ogcI_ogcI	3.09599	0.00133333	2.21711	1.6341	tr|B4E5A1|B4E5A1_BURCJ	B4E5A1	B4E5A1_BURCJ	paaB	94	Burkholderia cenocepacia (strain ATCC BAA-245 / DSM 16553 / LMG 16656 / NCTC 13227 / J2315 / CF5610)	4:Protein predicted	Phenylacetic acid degradation protein PaaB	1	0.999	10	885	885	885
32.7974	32.0606	32.0044	32.7572	31.3663	30.3399	30.3893	30.2574	+	Delta_ogcI_EV_Delta_ogcI_ogcI	2.76674	0.00305172	1.81671	1.3575	tr|B4E5A2|B4E5A2_BURCJ	B4E5A2	B4E5A2_BURCJ	paaA	332	Burkholderia cenocepacia (strain ATCC BAA-245 / DSM 16553 / LMG 16656 / NCTC 13227 / J2315 / CF5610)	4:Protein predicted	Phenylacetic acid degradation protein PaaA	1	0.999	21	897	895	897
24.8251	27.5808	27.7276	27.4882	27.4773	27.2817	27.4302	27.3404			0.284778	0.219599	-0.476975	-0.281141	tr|B4E5A3|B4E5A3_BURCJ	B4E5A3	B4E5A3_BURCJ	BCAL0217	423	Burkholderia cenocepacia (strain ATCC BAA-245 / DSM 16553 / LMG 16656 / NCTC 13227 / J2315 / CF5610)	4:Protein predicted	Putative exported GDSL-like lipase/acylhydrolase	1	0.999	9	118	118	118
35.72	35.6552	35.8321	35.7256	36.3061	36.1873	36.2294	36.183			4.38766	0.102529	-0.493207	-0.471327	tr|B4E5A5|B4E5A5_BURCJ	B4E5A5	B4E5A5_BURCJ	tufA1	396	Burkholderia cenocepacia (strain ATCC BAA-245 / DSM 16553 / LMG 16656 / NCTC 13227 / J2315 / CF5610)	3:Protein inferred from homology	Elongation factor Tu	1	0.999	40	6492	6492	6492
29.97	29.669	30.0581	29.9311	30.0136	30.1839	30.0077	30.1695			0.994491	0.384829	-0.186615	-0.170193	tr|B4E5A7|B4E5A7_BURCJ	B4E5A7	B4E5A7_BURCJ	nusG	185	Burkholderia cenocepacia (strain ATCC BAA-245 / DSM 16553 / LMG 16656 / NCTC 13227 / J2315 / CF5610)	3:Protein inferred from homology	Transcription termination/antitermination protein NusG	1	0.999	13	769	769	769
25.2282	26.2231	25.7	25.6447	27.0104	26.9645	27.2427	27.0821	+	Delta_ogcI_EV_Delta_ogcI_ogcI	3.18672	0.00806006	-1.37592	-1.13442	tr|B4E5B4|B4E5B4_BURCJ	B4E5B4	B4E5B4_BURCJ	recQ	615	Burkholderia cenocepacia (strain ATCC BAA-245 / DSM 16553 / LMG 16656 / NCTC 13227 / J2315 / CF5610)	4:Protein predicted	ATP-dependent DNA helicase RecQ	1	0.999	12	114	112	114
33.4725	33.7888	33.8865	33.5786	34.185	33.9937	34.04	33.958			1.8308	0.18238	-0.36258	-0.327502	tr|B4E5B7|B4E5B7_BURCJ	B4E5B7	B4E5B7_BURCJ	fusA	700	Burkholderia cenocepacia (strain ATCC BAA-245 / DSM 16553 / LMG 16656 / NCTC 13227 / J2315 / CF5610)	3:Protein inferred from homology	Elongation factor G	1	0.999	68	6688	3198	6688
28.52	28.8681	28.1226	28.1645	29.1618	29.3624	28.9805	29.0746			2.03426	0.0617149	-0.726034	-0.608905	tr|B4E5E0|B4E5E0_BURCJ	B4E5E0	B4E5E0_BURCJ	secY	449	Burkholderia cenocepacia (strain ATCC BAA-245 / DSM 16553 / LMG 16656 / NCTC 13227 / J2315 / CF5610)	3:Protein inferred from homology	Protein translocase subunit SecY	1	0.999	8	131	131	131
28.8076	29.0292	29.1994	29.1895	28.764	28.204	28.6974	28.8408			1.34399	0.155454	0.429864	0.367221	tr|B4E5E1|B4E5E1_BURCJ	B4E5E1	B4E5E1_BURCJ	infA	72	Burkholderia cenocepacia (strain ATCC BAA-245 / DSM 16553 / LMG 16656 / NCTC 13227 / J2315 / CF5610)	3:Protein inferred from homology	Translation initiation factor IF-1	1	0.999	5	318	318	318
30.2537	30.7958	29.8186	30.4264	29.716	30.2676	29.5644	29.4762			1.09773	0.112827	0.567552	0.447055	tr|B4E5E9|B4E5E9_BURCJ	B4E5E9	B4E5E9_BURCJ	dsbD	614	Burkholderia cenocepacia (strain ATCC BAA-245 / DSM 16553 / LMG 16656 / NCTC 13227 / J2315 / CF5610)	4:Protein predicted	Thiol:disulfide interchange protein DsbD	1	0.999	14	313	313	313
29.7068	29.4004	29.707	29.7969	29.6298	29.1246	29.5276	29.2911			0.918951	0.283527	0.259464	0.22691	tr|B4E5F0|B4E5F0_BURCJ	B4E5F0	B4E5F0_BURCJ	greA	158	Burkholderia cenocepacia (strain ATCC BAA-245 / DSM 16553 / LMG 16656 / NCTC 13227 / J2315 / CF5610)	3:Protein inferred from homology	Transcription elongation factor GreA	1	0.999	10	251	251	251
29.0935	29.4482	29.2775	29.0249	29.6102	29.604	29.523	29.4605			1.79782	0.197031	-0.338433	-0.307158	tr|B4E5F2|B4E5F2_BURCJ	B4E5F2	B4E5F2_BURCJ	BCAL1265	175	Burkholderia cenocepacia (strain ATCC BAA-245 / DSM 16553 / LMG 16656 / NCTC 13227 / J2315 / CF5610)	4:Protein predicted	Uncharacterized protein	1	0.999	9	216	216	216
30.288	30.4323	30.321	30.1742	29.9881	30.3407	30.1041	30.0358			1.01882	0.384585	0.186665	0.170542	tr|B4E5F4|B4E5F4_BURCJ	B4E5F4	B4E5F4_BURCJ	ftsH	632	Burkholderia cenocepacia (strain ATCC BAA-245 / DSM 16553 / LMG 16656 / NCTC 13227 / J2315 / CF5610)	3:Protein inferred from homology	ATP-dependent zinc metalloprotease FtsH	1	0.999	44	1743	1743	1743
27.3914	27.2921	27.3784	27.1976	27.278	27.1343	27.0542	27.0965			1.40963	0.399724	0.17412	0.163317	tr|B4E5F5|B4E5F5_BURCJ	B4E5F5	B4E5F5_BURCJ	folP	292	Burkholderia cenocepacia (strain ATCC BAA-245 / DSM 16553 / LMG 16656 / NCTC 13227 / J2315 / CF5610)	1:Experimental evidence at protein level	Dihydropteroate synthase	1	0.999	6	111	111	111
29.3538	29.7192	29.9292	29.4292	28.7179	28.8456	29.3006	28.9876			1.90762	0.0795714	0.644887	0.545269	tr|B4E5F7|B4E5F7_BURCJ	B4E5F7	B4E5F7_BURCJ	pstS	344	Burkholderia cenocepacia (strain ATCC BAA-245 / DSM 16553 / LMG 16656 / NCTC 13227 / J2315 / CF5610)	3:Protein inferred from homology	Phosphate-binding protein PstS	1	0.999	17	395	395	395
27.4711	27.0179	27.2286	27.5861	26.3027	26.9646	26.9402	27.0494			1.26936	0.123338	0.511718	0.42158	tr|B4E5G1|B4E5G1_BURCJ	B4E5G1	B4E5G1_BURCJ	BCAL1274	234	Burkholderia cenocepacia (strain ATCC BAA-245 / DSM 16553 / LMG 16656 / NCTC 13227 / J2315 / CF5610)	3:Protein inferred from homology	Phosphate-specific transport system accessory protein PhoU	1	0.999	9	197	197	197
26.1814	26.6036	25.9716	25.9423	26.6983	26.6622	26.832	27.138			1.90141	0.0763784	-0.657874	-0.554232	tr|B4E5G4|B4E5G4_BURCJ	B4E5G4	B4E5G4_BURCJ	ppk	730	Burkholderia cenocepacia (strain ATCC BAA-245 / DSM 16553 / LMG 16656 / NCTC 13227 / J2315 / CF5610)	3:Protein inferred from homology	Polyphosphate kinase	1	0.999	8	96	96	96
28.6181	28.8037	28.4887	28.4781	28.2302	28.547	28.4206	28.3794			1.05039	0.355499	0.202837	0.184386	tr|B4E5G5|B4E5G5_BURCJ	B4E5G5	B4E5G5_BURCJ	BCAL1278	504	Burkholderia cenocepacia (strain ATCC BAA-245 / DSM 16553 / LMG 16656 / NCTC 13227 / J2315 / CF5610)	4:Protein predicted	Putative exopolyphosphatase	1	0.999	19	363	363	363
27.934	28.87	29.0669	27.4617	26.1272	26.4057	26.354	25.8779	+	Delta_ogcI_EV_Delta_ogcI_ogcI	2.7603	0.00176744	2.14196	1.52997	tr|B4E5G7|B4E5G7_BURCJ	B4E5G7	B4E5G7_BURCJ	BCAL1280	153	Burkholderia cenocepacia (strain ATCC BAA-245 / DSM 16553 / LMG 16656 / NCTC 13227 / J2315 / CF5610)	4:Protein predicted	Putative hydrolase	1	0.999	4	59	59	59
25.2058	23.9128	25.5714	25.8759	26.0629	26.027	24.3589	26.4371			0.403121	0.162287	-0.579994	-0.355049	tr|B4E5G8|B4E5G8_BURCJ	B4E5G8	B4E5G8_BURCJ	BCAL1281	268	Burkholderia cenocepacia (strain ATCC BAA-245 / DSM 16553 / LMG 16656 / NCTC 13227 / J2315 / CF5610)	4:Protein predicted	Uncharacterized protein	1	0.999	6	50	50	50
27.3071	27.2198	27.6764	27.399	27.5919	27.2376	27.312	27.1787			0.207981	0.735354	0.0705171	0.0621442	tr|B4E5H1|B4E5H1_BURCJ	B4E5H1	B4E5H1_BURCJ	BCAL1286	107	Burkholderia cenocepacia (strain ATCC BAA-245 / DSM 16553 / LMG 16656 / NCTC 13227 / J2315 / CF5610)	4:Protein predicted	Uncharacterized protein	1	0.999	6	187	187	187
26.6998	25.8195	25.9194	26.8634	25.8823	25.3877	25.6789	25.9726			1.04019	0.107473	0.595169	0.459196	tr|B4E5H2|B4E5H2_BURCJ	B4E5H2	B4E5H2_BURCJ	BCAL1287	539	Burkholderia cenocepacia (strain ATCC BAA-245 / DSM 16553 / LMG 16656 / NCTC 13227 / J2315 / CF5610)	4:Protein predicted	Putative acetyl-CoA synthetase	1	0.999	12	68	68	68
28.1543	27.9337	28.1611	27.5827	28.6709	28.81	28.8078	28.7152	+	Delta_ogcI_EV_Delta_ogcI_ogcI	2.88371	0.0472118	-0.793025	-0.695567	tr|B4E5H3|B4E5H3_BURCJ	B4E5H3	B4E5H3_BURCJ	BCAL1288	230	Burkholderia cenocepacia (strain ATCC BAA-245 / DSM 16553 / LMG 16656 / NCTC 13227 / J2315 / CF5610)	4:Protein predicted	Family M23 peptidase	1	0.999	8	133	133	176
29.4169	28.9106	28.8169	29.383	28.0612	27.9989	28.2739	28.2446	+	Delta_ogcI_EV_Delta_ogcI_ogcI	2.93969	0.0253286	0.987211	0.843671	tr|B4E5H4|B4E5H4_BURCJ	B4E5H4	B4E5H4_BURCJ	BCAL1289	303	Burkholderia cenocepacia (strain ATCC BAA-245 / DSM 16553 / LMG 16656 / NCTC 13227 / J2315 / CF5610)	4:Protein predicted	Aldose 1-epimerase	1	0.999	12	227	227	227
27.415	27.3192	26.2548	27.0217	24.9749	23.8598	24.6948	25.7459	+	Delta_ogcI_EV_Delta_ogcI_ogcI	2.4546	0.00325926	2.18382	1.48576	tr|B4E5H9|B4E5H9_BURCJ	B4E5H9	B4E5H9_BURCJ	BCAL1294	701	Burkholderia cenocepacia (strain ATCC BAA-245 / DSM 16553 / LMG 16656 / NCTC 13227 / J2315 / CF5610)	4:Protein predicted	Uncharacterized protein	1	0.999	6	53	46	53
26.4029	25.8624	25.8807	26.5071	24.8074	24.5201	24.8268	24.4897	+	Delta_ogcI_EV_Delta_ogcI_ogcI	3.63332	0.00430418	1.50225	1.25988	tr|B4E5I1|B4E5I1_BURCJ	B4E5I1	B4E5I1_BURCJ	BCAL1296	391	Burkholderia cenocepacia (strain ATCC BAA-245 / DSM 16553 / LMG 16656 / NCTC 13227 / J2315 / CF5610)	4:Protein predicted	Uncharacterized protein	1	0.999	7	36	36	36
26.9422	25.7353	25.7855	26.4656	25.0435	25.4316	25.8727	25.034			1.34759	0.0539526	0.88671	0.656325	tr|B4E5I2|B4E5I2_BURCJ	B4E5I2	B4E5I2_BURCJ	BCAL1297	265	Burkholderia cenocepacia (strain ATCC BAA-245 / DSM 16553 / LMG 16656 / NCTC 13227 / J2315 / CF5610)	4:Protein predicted	Uncharacterized protein	1	0.999	7	96	96	96
31.7373	31.1351	31.5134	31.7723	29.886	29.9523	30.1943	29.9919	+	Delta_ogcI_EV_Delta_ogcI_ogcI	4.11911	0.00318333	1.53341	1.32094	tr|B4E5I4|B4E5I4_BURCJ	B4E5I4	B4E5I4_BURCJ	BCAL1299	148	Burkholderia cenocepacia (strain ATCC BAA-245 / DSM 16553 / LMG 16656 / NCTC 13227 / J2315 / CF5610)	4:Protein predicted	Uncharacterized protein	1	0.999	13	572	572	572
29.8991	29.4143	29.77	29.9105	29.0562	28.851	28.8336	29.0233	+	Delta_ogcI_EV_Delta_ogcI_ogcI	3.10653	0.0440783	0.807427	0.714957	tr|B4E5I5|B4E5I5_BURCJ	B4E5I5	B4E5I5_BURCJ	BCAL1300	144	Burkholderia cenocepacia (strain ATCC BAA-245 / DSM 16553 / LMG 16656 / NCTC 13227 / J2315 / CF5610)	4:Protein predicted	Uncharacterized protein	1	0.999	8	266	266	266
27.4601	27.3391	27.6618	27.1376	26.905	27.2493	26.8024	26.8891			1.60253	0.147164	0.438196	0.381848	tr|B4E5I6|B4E5I6_BURCJ	B4E5I6	B4E5I6_BURCJ	BCAL1301	667	Burkholderia cenocepacia (strain ATCC BAA-245 / DSM 16553 / LMG 16656 / NCTC 13227 / J2315 / CF5610)	4:Protein predicted	Putative membrane protein	1	0.999	21	152	152	152
26.1018	26.5806	26.4892	25.9556	24.7883	24.2106	24.2894	24.4263	+	Delta_ogcI_EV_Delta_ogcI_ogcI	4.08182	0.00183133	1.85315	1.54771	tr|B4E5J6|B4E5J6_BURCJ	B4E5J6	B4E5J6_BURCJ	BCAL1316	517	Burkholderia cenocepacia (strain ATCC BAA-245 / DSM 16553 / LMG 16656 / NCTC 13227 / J2315 / CF5610)	4:Protein predicted	Uncharacterized protein	1	0.999	6	29	29	29
27.5011	28.1242	27.7252	27.5603	28.0283	28.7462	28.3076	28.2451			1.58287	0.0913377	-0.60412	-0.500987	tr|B4E5L1|B4E5L1_BURCJ	B4E5L1	B4E5L1_BURCJ	nuoL	684	Burkholderia cenocepacia (strain ATCC BAA-245 / DSM 16553 / LMG 16656 / NCTC 13227 / J2315 / CF5610)	4:Protein predicted	NADH-ubiquinone oxidoreductase I chain L	1	0.999	4	76	76	76
24.2742	25.1822	26.1001	26.2753	25.1476	26.6225	26.329	26.0935			0.476958	0.149585	-0.590199	-0.378039	tr|B4E5L3|B4E5L3_BURCJ	B4E5L3	B4E5L3_BURCJ	nuoJ	216	Burkholderia cenocepacia (strain ATCC BAA-245 / DSM 16553 / LMG 16656 / NCTC 13227 / J2315 / CF5610)	3:Protein inferred from homology	NADH dehydrogenase I chain J	0.9997	0.999	1	32	32	32
30.9468	31.2812	31.0523	30.8368	31.3738	31.5408	31.3403	31.2951			1.7791	0.184271	-0.3582	-0.323022	tr|B4E5L6|B4E5L6_BURCJ	B4E5L6	B4E5L6_BURCJ	BCAL2338	776	Burkholderia cenocepacia (strain ATCC BAA-245 / DSM 16553 / LMG 16656 / NCTC 13227 / J2315 / CF5610)	3:Protein inferred from homology	NADH-quinone oxidoreductase	1	0.999	47	2278	2278	2278
29.4104	29.4395	29.5447	29.3119	29.6011	29.6727	29.495	29.7263			1.53366	0.355698	-0.197174	-0.184406	tr|B4E5L7|B4E5L7_BURCJ	B4E5L7	B4E5L7_BURCJ	nuoF	436	Burkholderia cenocepacia (strain ATCC BAA-245 / DSM 16553 / LMG 16656 / NCTC 13227 / J2315 / CF5610)	3:Protein inferred from homology	NADH-quinone oxidoreductase subunit F	1	0.999	20	808	808	808
30.6004	30.5268	30.7129	30.4316	30.6784	30.5241	30.3111	30.2652			0.498369	0.551353	0.123255	0.110737	tr|B4E5L8|B4E5L8_BURCJ	B4E5L8	B4E5L8_BURCJ	BCAL2340	161	Burkholderia cenocepacia (strain ATCC BAA-245 / DSM 16553 / LMG 16656 / NCTC 13227 / J2315 / CF5610)	4:Protein predicted	Putative NADH dehydrogenase I chain E	1	0.999	9	424	424	424
25.4656	24.9143	24.2861	25.9146	27.6281	26.8093	27.0751	27.0122	+	Delta_ogcI_EV_Delta_ogcI_ogcI	2.63316	0.00282569	-1.98603	-1.42567	tr|B4E5M3|B4E5M3_BURCJ	B4E5M3	B4E5M3_BURCJ	secG	125	Burkholderia cenocepacia (strain ATCC BAA-245 / DSM 16553 / LMG 16656 / NCTC 13227 / J2315 / CF5610)	4:Protein predicted	Protein-export membrane protein SecG	0.9997	0.999	1	115	115	115
31.0766	30.9213	30.9458	30.9851	30.9625	30.6168	30.8309	30.6027			1.30129	0.311582	0.228951	0.209364	tr|B4E5M4|B4E5M4_BURCJ	B4E5M4	B4E5M4_BURCJ	tpiA	251	Burkholderia cenocepacia (strain ATCC BAA-245 / DSM 16553 / LMG 16656 / NCTC 13227 / J2315 / CF5610)	3:Protein inferred from homology	Triosephosphate isomerase	1	0.999	10	867	867	867
29.8793	29.7329	29.9296	29.7152	28.1387	28.419	28.4358	28.454	+	Delta_ogcI_EV_Delta_ogcI_ogcI	5.39497	0.00297479	1.45237	1.33034	tr|B4E5M5|B4E5M5_BURCJ	B4E5M5	B4E5M5_BURCJ	BCAL2347	339	Burkholderia cenocepacia (strain ATCC BAA-245 / DSM 16553 / LMG 16656 / NCTC 13227 / J2315 / CF5610)	4:Protein predicted	Putative oxidoreductase	1	0.999	16	424	424	424
28.1278	27.7085	27.8079	28.2398	27.8038	25.4789	27.5566	27.677			0.726024	0.0812907	0.84189	0.537369	tr|B4E5M8|B4E5M8_BURCJ	B4E5M8	B4E5M8_BURCJ	BCAL2350	441	Burkholderia cenocepacia (strain ATCC BAA-245 / DSM 16553 / LMG 16656 / NCTC 13227 / J2315 / CF5610)	4:Protein predicted	Putative amino acid transporter exported protein	1	0.999	10	97	97	97
27.2626	26.7463	26.8461	27.2781	26.5428	25.8589	26.9704	26.7421			0.927868	0.139271	0.504715	0.395296	tr|B4E5M9|B4E5M9_BURCJ	B4E5M9	B4E5M9_BURCJ	BCAL2351	170	Burkholderia cenocepacia (strain ATCC BAA-245 / DSM 16553 / LMG 16656 / NCTC 13227 / J2315 / CF5610)	4:Protein predicted	Putative lipoprotein	1	0.999	4	85	85	85
30.9955	27.3059	27.0406	30.9743	30.2558	28.6651	30.3505	30.3168			0.290141	0.150845	-0.817966	-0.375924	tr|B4E5N0|B4E5N0_BURCJ	B4E5N0	B4E5N0_BURCJ	BCAL2352	213	Burkholderia cenocepacia (strain ATCC BAA-245 / DSM 16553 / LMG 16656 / NCTC 13227 / J2315 / CF5610)	3:Protein inferred from homology	Carbonic anhydrase	1	0.999	11	418	418	418
29.4786	29.7593	29.7112	29.4427	29.4363	29.7544	29.5186	29.6431			0.0318723	0.961124	0.00984859	0.00890178	tr|B4E5N6|B4E5N6_BURCJ	B4E5N6	B4E5N6_BURCJ	ilvH	163	Burkholderia cenocepacia (strain ATCC BAA-245 / DSM 16553 / LMG 16656 / NCTC 13227 / J2315 / CF5610)	4:Protein predicted	Acetolactate synthase isozyme III small subunit	1	0.999	8	252	252	252
29.1709	29.8577	29.2407	28.7891	29.3738	29.6781	29.2854	29.513			0.360549	0.407762	-0.197981	-0.160017	tr|B4E5N7|B4E5N7_BURCJ	B4E5N7	B4E5N7_BURCJ	ilvI	587	Burkholderia cenocepacia (strain ATCC BAA-245 / DSM 16553 / LMG 16656 / NCTC 13227 / J2315 / CF5610)	3:Protein inferred from homology	Acetolactate synthase	1	0.999	24	641	641	641
27.3755	26.756	27.3425	27.0749	26.824	26.8048	26.5195	26.705			1.42154	0.156532	0.423904	0.3655	tr|B4E5N8|B4E5N8_BURCJ	B4E5N8	B4E5N8_BURCJ	BCAL2360	187	Burkholderia cenocepacia (strain ATCC BAA-245 / DSM 16553 / LMG 16656 / NCTC 13227 / J2315 / CF5610)	4:Protein predicted	Putative sigma factor	1	0.999	7	129	129	129
24.5502	27.7976	25.6169	27.2447	27.7786	28.0459	25.3137	27.5088			0.386035	0.118061	-0.859388	-0.435565	tr|B4E5P0|B4E5P0_BURCJ	B4E5P0	B4E5P0_BURCJ	BCAL2362	242	Burkholderia cenocepacia (strain ATCC BAA-245 / DSM 16553 / LMG 16656 / NCTC 13227 / J2315 / CF5610)	4:Protein predicted	Putative exported protein	1	0.999	4	61	61	61
27.9511	28.4871	28.1129	28.2752	28.2204	27.9388	28.368	28.2017			0.0593776	0.906461	0.0243769	0.0212856	tr|B4E5P5|B4E5P5_BURCJ	B4E5P5	B4E5P5_BURCJ	BCAL2367	252	Burkholderia cenocepacia (strain ATCC BAA-245 / DSM 16553 / LMG 16656 / NCTC 13227 / J2315 / CF5610)	4:Protein predicted	TetR family regulatory protein	1	0.999	11	288	288	288
27.9195	27.6709	27.4399	27.7496	27.2522	27.2644	27.4464	27.2832			1.89372	0.168023	0.383462	0.345632	tr|B4E5P6|B4E5P6_BURCJ	B4E5P6	B4E5P6_BURCJ	BCAL2368	193	Burkholderia cenocepacia (strain ATCC BAA-245 / DSM 16553 / LMG 16656 / NCTC 13227 / J2315 / CF5610)	3:Protein inferred from homology	Cytokinin riboside 5'-monophosphate phosphoribohydrolase	1	0.999	8	190	190	190
25.929	27.3451	27.2753	28.1304	24.9503	24.7781	26.9426	27.4328			0.674347	0.0583235	1.144	0.629116	tr|B4E5P9|B4E5P9_BURCJ	B4E5P9	B4E5P9_BURCJ	BCAL2371	205	Burkholderia cenocepacia (strain ATCC BAA-245 / DSM 16553 / LMG 16656 / NCTC 13227 / J2315 / CF5610)	4:Protein predicted	Uncharacterized protein	0.9997	0.999	2	24	24	24
27.6778	26.5359	26.4419	27.3897	24.2525	25.5983	24.7997	24.5512	+	Delta_ogcI_EV_Delta_ogcI_ogcI	2.71239	0.00186503	2.21092	1.55484	tr|B4E5Q0|B4E5Q0_BURCJ	B4E5Q0	B4E5Q0_BURCJ	BCAL2372	243	Burkholderia cenocepacia (strain ATCC BAA-245 / DSM 16553 / LMG 16656 / NCTC 13227 / J2315 / CF5610)	4:Protein predicted	Putative alanyl-tRNA synthetase	1	0.999	6	69	69	69
24.8825	26.2537	26.3434	26.7209	25.1427	24.7955	25.3524	24.3658	+	Delta_ogcI_EV_Delta_ogcI_ogcI	1.32577	0.0350833	1.13601	0.779999	tr|B4E5Q5|B4E5Q5_BURCJ	B4E5Q5	B4E5Q5_BURCJ	BCAL1017	321	Burkholderia cenocepacia (strain ATCC BAA-245 / DSM 16553 / LMG 16656 / NCTC 13227 / J2315 / CF5610)	4:Protein predicted	Putative transposase	0.9999	0.999	3	28	28	28
26.3806	26.7148	26.6574	27.0221	24.1371	27.464	27.058	27.2305			0.102508	0.50871	0.221329	0.123382	tr|B4E5Q7|B4E5Q7_BURCJ	B4E5Q7	B4E5Q7_BURCJ	kdpE	232	Burkholderia cenocepacia (strain ATCC BAA-245 / DSM 16553 / LMG 16656 / NCTC 13227 / J2315 / CF5610)	4:Protein predicted	Two-component regulatory system, response regulator protein KdpE	1	0.999	5	80	80	80
26.4378	26.4027	25.2031	25.8387	26.4174	27.1064	24.9034	26.5264			0.190415	0.380401	-0.267794	-0.1725	tr|B4E5Q8|B4E5Q8_BURCJ	B4E5Q8	B4E5Q8_BURCJ	kdpD	947	Burkholderia cenocepacia (strain ATCC BAA-245 / DSM 16553 / LMG 16656 / NCTC 13227 / J2315 / CF5610)	4:Protein predicted	Two-component regulatory system, sensor kinase protein	1	0.999	7	44	44	44
28.4632	28.1072	28.3738	28.3766	26.5823	26.442	26.6065	26.704	+	Delta_ogcI_EV_Delta_ogcI_ogcI	5.79804	0.00184	1.7465	1.59608	tr|B4E5R2|B4E5R2_BURCJ	B4E5R2	B4E5R2_BURCJ	qor	324	Burkholderia cenocepacia (strain ATCC BAA-245 / DSM 16553 / LMG 16656 / NCTC 13227 / J2315 / CF5610)	4:Protein predicted	Quinone oxidoreductase	1	0.999	13	345	345	345
27.6648	27.2353	27.228	27.6046	27.0386	27.1024	27.1316	27.2561			1.27133	0.233902	0.300989	0.267406	tr|B4E5R4|B4E5R4_BURCJ	B4E5R4	B4E5R4_BURCJ	BCAL2386	259	Burkholderia cenocepacia (strain ATCC BAA-245 / DSM 16553 / LMG 16656 / NCTC 13227 / J2315 / CF5610)	4:Protein predicted	Putative dehydrogenase	1	0.999	7	139	139	139
29.2551	29.2047	29.4412	29.2701	29.0639	28.8553	28.8969	28.9968			2.54856	0.188678	0.339562	0.31738	tr|B4E5R7|B4E5R7_BURCJ	B4E5R7	B4E5R7_BURCJ	purD	426	Burkholderia cenocepacia (strain ATCC BAA-245 / DSM 16553 / LMG 16656 / NCTC 13227 / J2315 / CF5610)	3:Protein inferred from homology	Phosphoribosylamine--glycine ligase	1	0.999	16	645	645	645
30.1997	29.5861	29.8693	30.022	30.1022	29.958	29.6936	30.0895			0.0942638	0.848484	-0.0415392	-0.0357823	tr|B4E5S0|B4E5S0_BURCJ	B4E5S0	B4E5S0_BURCJ	rsfS	147	Burkholderia cenocepacia (strain ATCC BAA-245 / DSM 16553 / LMG 16656 / NCTC 13227 / J2315 / CF5610)	3:Protein inferred from homology	Ribosomal silencing factor RsfS	1	0.999	6	198	198	198
26.0808	26.1552	26.5147	26.0572	26.1565	26.4722	26.6526	26.7839			0.927012	0.233694	-0.314337	-0.268085	tr|B4E5S2|B4E5S2_BURCJ	B4E5S2	B4E5S2_BURCJ	BCAL2394	215	Burkholderia cenocepacia (strain ATCC BAA-245 / DSM 16553 / LMG 16656 / NCTC 13227 / J2315 / CF5610)	1:Experimental evidence at protein level	Maf-like protein BCAL2394	1	0.999	4	105	105	105
27.4462	27.744	27.51	27.4174	27.8025	28.195	28.0566	28.0315			2.37337	0.114703	-0.491987	-0.443216	tr|B4E5S3|B4E5S3_BURCJ	B4E5S3	B4E5S3_BURCJ	cafA	489	Burkholderia cenocepacia (strain ATCC BAA-245 / DSM 16553 / LMG 16656 / NCTC 13227 / J2315 / CF5610)	4:Protein predicted	Ribonuclease G	1	0.999	15	236	236	236
29.8682	29.5565	29.7173	29.7625	28.7474	28.6279	28.7605	29.1429	+	Delta_ogcI_EV_Delta_ogcI_ogcI	3.37841	0.030975	0.90645	0.802733	tr|B4E5S4|B4E5S4_BURCJ	B4E5S4	B4E5S4_BURCJ	BCAL2396	111	Burkholderia cenocepacia (strain ATCC BAA-245 / DSM 16553 / LMG 16656 / NCTC 13227 / J2315 / CF5610)	4:Protein predicted	Uncharacterized protein	1	0.999	5	92	92	92
27.2758	26.9289	27.2795	27.2598	26.7623	25.1723	26.9804	27.2417			0.65518	0.116528	0.646832	0.438867	tr|B4E5S6|B4E5S6_BURCJ	B4E5S6	B4E5S6_BURCJ	thiL	332	Burkholderia cenocepacia (strain ATCC BAA-245 / DSM 16553 / LMG 16656 / NCTC 13227 / J2315 / CF5610)	3:Protein inferred from homology	Thiamine-monophosphate kinase	1	0.999	4	66	66	66
27.7088	27.4735	27.6826	27.4608	27.0639	26.7327	26.9691	27.2884			2.2819	0.0912547	0.567884	0.501315	tr|B4E5S8|B4E5S8_BURCJ	B4E5S8	B4E5S8_BURCJ	BCAL3398	166	Burkholderia cenocepacia (strain ATCC BAA-245 / DSM 16553 / LMG 16656 / NCTC 13227 / J2315 / CF5610)	4:Protein predicted	Putative competence-damaged related protein	1	0.999	6	71	71	71
29.1388	29.1987	29.4445	29.2768	29.1484	28.884	29.162	28.908			1.26654	0.298259	0.239101	0.217344	tr|B4E5T0|B4E5T0_BURCJ	B4E5T0	B4E5T0_BURCJ	pyrF	275	Burkholderia cenocepacia (strain ATCC BAA-245 / DSM 16553 / LMG 16656 / NCTC 13227 / J2315 / CF5610)	3:Protein inferred from homology	Orotidine 5'-phosphate decarboxylase	1	0.999	17	610	610	610
27.2082	27.034	27.2989	27.0527	27.3535	27.3214	27.3477	27.3154			1.56099	0.375384	-0.186056	-0.174824	tr|B4E5U3|B4E5U3_BURCJ	B4E5U3	B4E5U3_BURCJ	aroE	288	Burkholderia cenocepacia (strain ATCC BAA-245 / DSM 16553 / LMG 16656 / NCTC 13227 / J2315 / CF5610)	3:Protein inferred from homology	Shikimate dehydrogenase (NADP(+))	1	0.999	7	129	121	129
27.2619	27.8268	27.3005	26.8468	28.5896	28.2703	28.4959	28.5284	+	Delta_ogcI_EV_Delta_ogcI_ogcI	2.80592	0.0151718	-1.16204	-0.958315	tr|B4E5U4|B4E5U4_BURCJ	B4E5U4	B4E5U4_BURCJ	BCAL3414	694	Burkholderia cenocepacia (strain ATCC BAA-245 / DSM 16553 / LMG 16656 / NCTC 13227 / J2315 / CF5610)	4:Protein predicted	Putative exoribonuclease II	1	0.999	16	267	267	267
26.2112	26.7681	25.888	26.1443	27.4107	26.5047	26.2575	26.6945			0.733624	0.162894	-0.463915	-0.354245	tr|B4E5U5|B4E5U5_BURCJ	B4E5U5	B4E5U5_BURCJ	BCAL3415	189	Burkholderia cenocepacia (strain ATCC BAA-245 / DSM 16553 / LMG 16656 / NCTC 13227 / J2315 / CF5610)	4:Protein predicted	Uncharacterized protein	1	0.999	6	109	109	109
28.1609	28.2311	27.8581	27.8989	28.33	28.422	28.3387	28.4129			1.90246	0.195754	-0.338675	-0.308949	tr|B4E5U6|B4E5U6_BURCJ	B4E5U6	B4E5U6_BURCJ	mpl	461	Burkholderia cenocepacia (strain ATCC BAA-245 / DSM 16553 / LMG 16656 / NCTC 13227 / J2315 / CF5610)	3:Protein inferred from homology	UDP-N-acetylmuramate--L-alanyl-gamma-D-glutamyl-meso-2,6-diaminoheptandioate ligase	1	0.999	16	492	492	492
29.4589	29.2369	28.9921	29.0031	30.3072	30.4241	30.1775	30.2111	+	Delta_ogcI_EV_Delta_ogcI_ogcI	3.96087	0.0143148	-1.1072	-0.985167	tr|B4E5U9|B4E5U9_BURCJ	B4E5U9	B4E5U9_BURCJ	aroQ	150	Burkholderia cenocepacia (strain ATCC BAA-245 / DSM 16553 / LMG 16656 / NCTC 13227 / J2315 / CF5610)	3:Protein inferred from homology	3-dehydroquinate dehydratase	1	0.999	9	242	242	242
27.3567	27.6012	27.8638	27.8101	28.2146	28.2236	27.9972	28.262			2.1349	0.108296	-0.516368	-0.456994	tr|B4E5V0|B4E5V0_BURCJ	B4E5V0	B4E5V0_BURCJ	accB	163	Burkholderia cenocepacia (strain ATCC BAA-245 / DSM 16553 / LMG 16656 / NCTC 13227 / J2315 / CF5610)	4:Protein predicted	Biotin carboxyl carrier protein of acetyl-CoA carboxylase	1	0.999	5	127	127	127
30.1646	30.5476	30.1469	29.9893	31.0242	31.0834	31.0608	31.0847	+	Delta_ogcI_EV_Delta_ogcI_ogcI	3.41605	0.0377607	-0.851197	-0.760398	tr|B4E5V1|B4E5V1_BURCJ	B4E5V1	B4E5V1_BURCJ	accC	455	Burkholderia cenocepacia (strain ATCC BAA-245 / DSM 16553 / LMG 16656 / NCTC 13227 / J2315 / CF5610)	4:Protein predicted	Biotin carboxylase	1	0.999	18	827	827	827
28.3938	28.305	28.3795	28.419	28.7394	28.9718	28.9059	28.8881			4.019	0.100821	-0.502003	-0.475902	tr|B4E5V3|B4E5V3_BURCJ	B4E5V3	B4E5V3_BURCJ	BCAL3423	465	Burkholderia cenocepacia (strain ATCC BAA-245 / DSM 16553 / LMG 16656 / NCTC 13227 / J2315 / CF5610)	4:Protein predicted	Putative membrane protein	1	0.999	13	297	297	297
33.1756	32.8799	32.9807	33.1842	32.5876	32.0361	32.1931	32.0812	+	Delta_ogcI_EV_Delta_ogcI_ogcI	2.89309	0.0430951	0.83058	0.724679	tr|B4E5V4|B4E5V4_BURCJ	B4E5V4	B4E5V4_BURCJ	tpx	167	Burkholderia cenocepacia (strain ATCC BAA-245 / DSM 16553 / LMG 16656 / NCTC 13227 / J2315 / CF5610)	1:Experimental evidence at protein level	Probable thiol peroxidase	1	0.999	15	945	945	945
29.4953	29.2103	29.5955	29.4567	29.0964	29.5591	29.2773	29.3615			0.404865	0.576568	0.115882	0.102902	tr|B4E5V5|B4E5V5_BURCJ	B4E5V5	B4E5V5_BURCJ	BCAL3425	312	Burkholderia cenocepacia (strain ATCC BAA-245 / DSM 16553 / LMG 16656 / NCTC 13227 / J2315 / CF5610)	4:Protein predicted	Putative sugar kinase	1	0.999	18	606	606	606
30.5182	30.7263	31.1849	30.6044	30.8943	31.6932	31.3881	31.1012			1.17471	0.126403	-0.510721	-0.415696	tr|B4E5V6|B4E5V6_BURCJ	B4E5V6	B4E5V6_BURCJ	BCAL3426	157	Burkholderia cenocepacia (strain ATCC BAA-245 / DSM 16553 / LMG 16656 / NCTC 13227 / J2315 / CF5610)	4:Protein predicted	Putative lipoprotein	1	0.999	6	347	347	347
25.281	23.8375	29.7577	30.3542	31.0645	30.2431	29.9806	29.9469	+	Delta_ogcI_EV_Delta_ogcI_ogcI	0.932317	0.00813333	-3.00116	-1.13711	tr|B4E5V7|B4E5V7_BURCJ	B4E5V7	B4E5V7_BURCJ	hctB	216	Burkholderia cenocepacia (strain ATCC BAA-245 / DSM 16553 / LMG 16656 / NCTC 13227 / J2315 / CF5610)	4:Protein predicted	Histone H1-like protein	1	0.999	4	72	72	72
30.0576	30.1241	30.1488	29.8856	30.2992	29.8287	29.7273	29.6906			0.502448	0.443217	0.167572	0.145377	tr|B4E5V8|B4E5V8_BURCJ	B4E5V8	B4E5V8_BURCJ	nrdB	403	Burkholderia cenocepacia (strain ATCC BAA-245 / DSM 16553 / LMG 16656 / NCTC 13227 / J2315 / CF5610)	3:Protein inferred from homology	Ribonucleoside-diphosphate reductase subunit beta	1	0.999	19	745	745	745
30.5512	31.3295	30.8567	30.4614	30.7877	30.8163	30.7391	30.6972			0.0718005	0.861364	0.0396423	0.0331017	tr|B4E5V9|B4E5V9_BURCJ	B4E5V9	B4E5V9_BURCJ	BCAL3429	1003	Burkholderia cenocepacia (strain ATCC BAA-245 / DSM 16553 / LMG 16656 / NCTC 13227 / J2315 / CF5610)	3:Protein inferred from homology	Ribonucleoside-diphosphate reductase	1	0.999	65	2599	2599	2599
26.6915	26.5737	26.6622	26.3087	25.7941	25.3048	25.6144	25.5498	+	Delta_ogcI_EV_Delta_ogcI_ogcI	3.51713	0.022634	0.993273	0.876265	tr|B4E5W0|B4E5W0_BURCJ	B4E5W0	B4E5W0_BURCJ	ampD	196	Burkholderia cenocepacia (strain ATCC BAA-245 / DSM 16553 / LMG 16656 / NCTC 13227 / J2315 / CF5610)	4:Protein predicted	N-acetylmuramyl-L-alanine amidase	1	0.999	4	31	31	31
27.1084	27.2375	27.2949	24.6259	27.2902	25.163	27.7329	24.217			0.169807	0.285388	0.465893	0.225886	tr|B4E5W1|B4E5W1_BURCJ	B4E5W1	B4E5W1_BURCJ	BCAL3431	104	Burkholderia cenocepacia (strain ATCC BAA-245 / DSM 16553 / LMG 16656 / NCTC 13227 / J2315 / CF5610)	4:Protein predicted	Putative exported protein	0.9997	0.999	1	47	47	47
29.1038	29.7677	29.787	29.1996	29.0226	29.4648	29.2984	29.0481			0.570293	0.307526	0.256043	0.211566	tr|B4E5W3|B4E5W3_BURCJ	B4E5W3	B4E5W3_BURCJ	ffh	455	Burkholderia cenocepacia (strain ATCC BAA-245 / DSM 16553 / LMG 16656 / NCTC 13227 / J2315 / CF5610)	3:Protein inferred from homology	Signal recognition particle protein	1	0.999	22	469	469	469
29.7787	29.9574	30.144	29.8236	29.7786	30.0963	30.0416	30.0486			0.243369	0.749907	-0.0653586	-0.0589301	tr|B4E5W4|B4E5W4_BURCJ	B4E5W4	B4E5W4_BURCJ	BCAL3434	192	Burkholderia cenocepacia (strain ATCC BAA-245 / DSM 16553 / LMG 16656 / NCTC 13227 / J2315 / CF5610)	4:Protein predicted	Putative hypoxanthine phosphoribosyltransferase	1	0.999	9	388	388	388
29.0531	28.3931	28.7165	28.8951	29.474	29.4967	29.477	29.2854			2.36737	0.0686211	-0.668805	-0.581559	tr|B4E5W8|B4E5W8_BURCJ	B4E5W8	B4E5W8_BURCJ	BCAL3438	185	Burkholderia cenocepacia (strain ATCC BAA-245 / DSM 16553 / LMG 16656 / NCTC 13227 / J2315 / CF5610)	4:Protein predicted	Putative lipoprotein	1	0.999	11	226	226	226
28.3692	28.4445	28.4716	27.9844	28.4058	28.3034	28.4842	28.555			0.424358	0.564915	-0.119705	-0.106374	tr|B4E5X3|B4E5X3_BURCJ	B4E5X3	B4E5X3_BURCJ	ispB	331	Burkholderia cenocepacia (strain ATCC BAA-245 / DSM 16553 / LMG 16656 / NCTC 13227 / J2315 / CF5610)	3:Protein inferred from homology	Octaprenyl-diphosphate synthase	1	0.999	12	277	277	277
25.9476	25.7258	26.1246	23.9463	25.6813	25.6693	25.7945	25.9535			0.276112	0.287005	-0.338575	-0.224586	tr|B4E5X8|B4E5X8_BURCJ	B4E5X8	B4E5X8_BURCJ	coaE	202	Burkholderia cenocepacia (strain ATCC BAA-245 / DSM 16553 / LMG 16656 / NCTC 13227 / J2315 / CF5610)	3:Protein inferred from homology	Dephospho-CoA kinase	1	0.999	5	58	58	58
28.7262	28.1445	28.6669	28.3903	28.9019	28.3705	28.8996	28.6649			0.580123	0.340652	-0.227241	-0.191929	tr|B4E5Y0|B4E5Y0_BURCJ	B4E5Y0	B4E5Y0_BURCJ	BCAL3450	147	Burkholderia cenocepacia (strain ATCC BAA-245 / DSM 16553 / LMG 16656 / NCTC 13227 / J2315 / CF5610)	3:Protein inferred from homology	NUDIX hydrolase	1	0.999	9	77	77	77
30.2527	30.182	30.2353	30.0696	30.5353	30.6337	30.4953	30.5352			3.43908	0.167814	-0.364973	-0.34736	tr|B4E5Y1|B4E5Y1_BURCJ	B4E5Y1	B4E5Y1_BURCJ	BCAL3451	289	Burkholderia cenocepacia (strain ATCC BAA-245 / DSM 16553 / LMG 16656 / NCTC 13227 / J2315 / CF5610)	4:Protein predicted	Uncharacterized protein	1	0.999	15	591	591	591
29.3293	29.2145	29.4941	29.5101	29.4553	29.1797	29.3656	29.1197			0.45618	0.599316	0.106933	0.0967299	tr|B4E5Y2|B4E5Y2_BURCJ	B4E5Y2	B4E5Y2_BURCJ	argJ	413	Burkholderia cenocepacia (strain ATCC BAA-245 / DSM 16553 / LMG 16656 / NCTC 13227 / J2315 / CF5610)	3:Protein inferred from homology	Arginine biosynthesis bifunctional protein ArgJ	1	0.999	22	563	563	563
29.679	28.7995	28.9373	29.5783	27.8195	27.4064	27.5731	27.4797	+	Delta_ogcI_EV_Delta_ogcI_ogcI	3.37395	0.00303863	1.67886	1.35418	tr|B4E5Y6|B4E5Y6_BURCJ	B4E5Y6	B4E5Y6_BURCJ	BCAL3456	168	Burkholderia cenocepacia (strain ATCC BAA-245 / DSM 16553 / LMG 16656 / NCTC 13227 / J2315 / CF5610)	1:Experimental evidence at protein level	Putative thioredoxin reductase	1	0.999	5	228	228	228
30.7704	30.5777	30.6013	31.0287	30.6649	30.5901	30.505	30.6125			0.667759	0.468243	0.151397	0.136493	tr|B4E5Y7|B4E5Y7_BURCJ	B4E5Y7	B4E5Y7_BURCJ	ftsZ	398	Burkholderia cenocepacia (strain ATCC BAA-245 / DSM 16553 / LMG 16656 / NCTC 13227 / J2315 / CF5610)	3:Protein inferred from homology	Cell division protein FtsZ	1	0.999	23	1330	1330	1330
29.934	30.2101	30.3157	29.5825	29.8497	30.1544	30.068	29.7505			0.107333	0.803056	0.0548739	0.0461618	tr|B4E5Y8|B4E5Y8_BURCJ	B4E5Y8	B4E5Y8_BURCJ	hemB	332	Burkholderia cenocepacia (strain ATCC BAA-245 / DSM 16553 / LMG 16656 / NCTC 13227 / J2315 / CF5610)	3:Protein inferred from homology	Delta-aminolevulinic acid dehydratase	1	0.999	21	1008	1008	1008
26.5465	25.846	26.0342	26.7136	24.0558	24.0729	24.5041	24.3384	+	Delta_ogcI_EV_Delta_ogcI_ogcI	3.91784	0.00110145	2.04228	1.65696	tr|B4E5Z0|B4E5Z0_BURCJ	B4E5Z0	B4E5Z0_BURCJ	BCAL0266	217	Burkholderia cenocepacia (strain ATCC BAA-245 / DSM 16553 / LMG 16656 / NCTC 13227 / J2315 / CF5610)	4:Protein predicted	Putative cytochrome c4	1	0.999	7	141	141	141
27.3211	27.6451	26.896	27.4105	27.9296	27.2983	27.8443	27.7179			0.917994	0.192249	-0.379331	-0.313515	tr|B4E5Z1|B4E5Z1_BURCJ	B4E5Z1	B4E5Z1_BURCJ	BCAL0267	737	Burkholderia cenocepacia (strain ATCC BAA-245 / DSM 16553 / LMG 16656 / NCTC 13227 / J2315 / CF5610)	4:Protein predicted	Putative cytochrome c biogenesis protein	1	0.999	17	160	160	160
27.6971	27.1378	27.3507	27.9312	27.2049	27.6693	27.4111	27.4336			0.195321	0.650628	0.0994496	0.0828293	tr|B4E5Z3|B4E5Z3_BURCJ	B4E5Z3	B4E5Z3_BURCJ	msrP	331	Burkholderia cenocepacia (strain ATCC BAA-245 / DSM 16553 / LMG 16656 / NCTC 13227 / J2315 / CF5610)	3:Protein inferred from homology	Protein-methionine-sulfoxide reductase catalytic subunit MsrP	1	0.999	8	132	132	132
27.9825	28.26	28.0243	27.8929	28.3431	28.5502	28.325	28.5035			2.16827	0.161656	-0.390526	-0.356118	tr|B4E5Z7|B4E5Z7_BURCJ	B4E5Z7	B4E5Z7_BURCJ	mrcA	795	Burkholderia cenocepacia (strain ATCC BAA-245 / DSM 16553 / LMG 16656 / NCTC 13227 / J2315 / CF5610)	4:Protein predicted	Penicillin-binding protein 1A	1	0.999	28	393	301	393
28.0492	27.3837	27.569	27.5429	28.2979	28.2881	27.7939	28.0335			1.33028	0.139611	-0.467148	-0.393515	tr|B4E602|B4E602_BURCJ	B4E602	B4E602_BURCJ	aroK	184	Burkholderia cenocepacia (strain ATCC BAA-245 / DSM 16553 / LMG 16656 / NCTC 13227 / J2315 / CF5610)	3:Protein inferred from homology	Shikimate kinase	1	0.999	4	116	116	116
28.7485	28.2512	28.7547	28.6897	28.7471	29.1424	29.2383	29.0283			1.42496	0.154844	-0.427994	-0.36865	tr|B4E604|B4E604_BURCJ	B4E604	B4E604_BURCJ	BCAL0281	383	Burkholderia cenocepacia (strain ATCC BAA-245 / DSM 16553 / LMG 16656 / NCTC 13227 / J2315 / CF5610)	3:Protein inferred from homology	Deoxyguanosinetriphosphate triphosphohydrolase-like protein	1	0.999	10	158	158	158
28.9827	27.6009	27.918	29.1766	26.5239	27.1097	26.6469	26.7496	+	Delta_ogcI_EV_Delta_ogcI_ogcI	2.18111	0.00694805	1.66202	1.17995	tr|B4E605|B4E605_BURCJ	B4E605	B4E605_BURCJ	BCAL0282	444	Burkholderia cenocepacia (strain ATCC BAA-245 / DSM 16553 / LMG 16656 / NCTC 13227 / J2315 / CF5610)	4:Protein predicted	Putative ABC transporter extracellular solute-binding protein	1	0.999	17	229	229	229
27.2448	25.4424	24.0803	26.3773	24.5984	24.9199	26.4618	25.4013			0.223936	0.258876	0.440854	0.246252	tr|B4E608|B4E608_BURCJ	B4E608	B4E608_BURCJ	ugpC	361	Burkholderia cenocepacia (strain ATCC BAA-245 / DSM 16553 / LMG 16656 / NCTC 13227 / J2315 / CF5610)	3:Protein inferred from homology	sn-glycerol-3-phosphate import ATP-binding protein UgpC	1	0.999	6	27	27	27
27.5116	26.2254	26.4367	27.9064	26.0937	26.1674	25.9097	25.914	+	Delta_ogcI_EV_Delta_ogcI_ogcI	1.28332	0.0453789	0.998846	0.706761	tr|B4E609|B4E609_BURCJ	B4E609	B4E609_BURCJ	ugpQ	256	Burkholderia cenocepacia (strain ATCC BAA-245 / DSM 16553 / LMG 16656 / NCTC 13227 / J2315 / CF5610)	4:Protein predicted	Glycerophosphoryl diester phosphodiesterase	1	0.999	7	103	103	103
26.192	25.0961	26.0282	26.2695	27.9266	27.2703	27.3169	27.6224	+	Delta_ogcI_EV_Delta_ogcI_ogcI	2.72095	0.0044	-1.63762	-1.24882	tr|B4E610|B4E610_BURCJ	B4E610	B4E610_BURCJ	BCAL0287	243	Burkholderia cenocepacia (strain ATCC BAA-245 / DSM 16553 / LMG 16656 / NCTC 13227 / J2315 / CF5610)	4:Protein predicted	Putative outer membrane protein	1	0.999	5	55	55	55
31.331	31.8187	31.3969	31.5293	29.4799	29.684	29.6056	29.6456	+	Delta_ogcI_EV_Delta_ogcI_ogcI	5.48476	0.0011875	1.91519	1.71491	tr|B4E611|B4E611_BURCJ	B4E611	B4E611_BURCJ	BCAL0288	237	Burkholderia cenocepacia (strain ATCC BAA-245 / DSM 16553 / LMG 16656 / NCTC 13227 / J2315 / CF5610)	4:Protein predicted	Uncharacterized protein	1	0.999	14	355	355	355
29.2426	29.5259	28.7631	28.8983	28.9422	29.0077	29.0955	29.0305			0.199889	0.678863	0.0885224	0.0753346	tr|B4E612|B4E612_BURCJ	B4E612	B4E612_BURCJ	glt1	1607	Burkholderia cenocepacia (strain ATCC BAA-245 / DSM 16553 / LMG 16656 / NCTC 13227 / J2315 / CF5610)	4:Protein predicted	Glutamate synthase large subunit	1	0.999	55	1018	1018	1018
29.55	29.2301	29.052	29.1195	29.0441	29.0152	28.977	28.9587			1.11567	0.302796	0.239134	0.215053	tr|B4E613|B4E613_BURCJ	B4E613	B4E613_BURCJ	glt2	488	Burkholderia cenocepacia (strain ATCC BAA-245 / DSM 16553 / LMG 16656 / NCTC 13227 / J2315 / CF5610)	4:Protein predicted	Glutamate synthase small subunit	1	0.999	20	467	467	467
28.5037	28.6425	27.9241	28.2212	28.7	28.4713	28.7318	28.6379			0.9399	0.234113	-0.312376	-0.267112	tr|B4E619|B4E619_BURCJ	B4E619	B4E619_BURCJ	BCAL0296	589	Burkholderia cenocepacia (strain ATCC BAA-245 / DSM 16553 / LMG 16656 / NCTC 13227 / J2315 / CF5610)	4:Protein predicted	ABC transporter ATP-binding membrane protein	1	0.999	20	376	376	376
26.9419	26.4075	26.4002	25.8126	25.3443	25.6593	26.9129	26.9199			0.145904	0.508946	0.181488	0.123177	tr|B4E620|B4E620_BURCJ	B4E620	B4E620_BURCJ	thiO	378	Burkholderia cenocepacia (strain ATCC BAA-245 / DSM 16553 / LMG 16656 / NCTC 13227 / J2315 / CF5610)	4:Protein predicted	Putative thiamine biosynthesis oxidoreductase ThiO	1	0.999	6	59	59	59
26.9266	26.9427	25.2	27.5064	27.1096	27.0218	25.4547	27.5274			0.0711488	0.661733	-0.134433	-0.0802206	tr|B4E622|B4E622_BURCJ	B4E622	B4E622_BURCJ	thiG	271	Burkholderia cenocepacia (strain ATCC BAA-245 / DSM 16553 / LMG 16656 / NCTC 13227 / J2315 / CF5610)	3:Protein inferred from homology	Thiazole synthase	1	0.999	5	66	66	66
28.7626	28.9163	28.5632	28.5458	29.241	29.3948	29.2677	29.3992			3.18305	0.0714421	-0.628699	-0.572886	tr|B4E624|B4E624_BURCJ	B4E624	B4E624_BURCJ	BCAL0301	273	Burkholderia cenocepacia (strain ATCC BAA-245 / DSM 16553 / LMG 16656 / NCTC 13227 / J2315 / CF5610)	4:Protein predicted	ABC transporter ATP-binding protein	1	0.999	11	165	165	165
29.3968	29.0396	28.961	28.8902	29.4119	29.3897	29.5978	29.454			1.73743	0.166939	-0.391479	-0.348957	tr|B4E626|B4E626_BURCJ	B4E626	B4E626_BURCJ	BCAL0303	186	Burkholderia cenocepacia (strain ATCC BAA-245 / DSM 16553 / LMG 16656 / NCTC 13227 / J2315 / CF5610)	4:Protein predicted	Putative membrane protein	1	0.999	6	220	220	220
29.5355	29.4714	29.6467	29.5525	29.8737	30.3988	30.0839	30.0449			2.50494	0.0949181	-0.548832	-0.492093	tr|B4E627|B4E627_BURCJ	B4E627	B4E627_BURCJ	BCAL0304	322	Burkholderia cenocepacia (strain ATCC BAA-245 / DSM 16553 / LMG 16656 / NCTC 13227 / J2315 / CF5610)	4:Protein predicted	VacJ-like lipoprotein	1	0.999	12	405	405	405
30.133	29.6238	29.9584	30.2317	30.0262	29.6797	29.8738	29.9082			0.320756	0.58743	0.114769	0.0996573	tr|B4E628|B4E628_BURCJ	B4E628	B4E628_BURCJ	BCAL0305	209	Burkholderia cenocepacia (strain ATCC BAA-245 / DSM 16553 / LMG 16656 / NCTC 13227 / J2315 / CF5610)	4:Protein predicted	Putative exported protein	1	0.999	12	468	468	468
29.0441	28.5017	28.7986	28.6651	28.694	28.6113	28.5435	28.8535			0.233838	0.711286	0.0768242	0.0678247	tr|B4E629|B4E629_BURCJ	B4E629	B4E629_BURCJ	BCAL0306	91	Burkholderia cenocepacia (strain ATCC BAA-245 / DSM 16553 / LMG 16656 / NCTC 13227 / J2315 / CF5610)	4:Protein predicted	Uncharacterized protein	1	0.999	3	73	73	73
26.8551	26.7855	26.7854	26.4775	27.5262	27.7773	27.5616	27.4051	+	Delta_ogcI_EV_Delta_ogcI_ogcI	3.48662	0.0381818	-0.84168	-0.755133	tr|B4E630|B4E630_BURCJ	B4E630	B4E630_BURCJ	BCAL0307	308	Burkholderia cenocepacia (strain ATCC BAA-245 / DSM 16553 / LMG 16656 / NCTC 13227 / J2315 / CF5610)	4:Protein predicted	ABC transporter ATP-binding protein	1	0.999	14	217	217	217
29.8617	29.8512	30.2433	24.873	29.87	30.2636	29.188	25.5187			0.000552475	0.995112	-0.00279045	-0.00104116	tr|B4E632|B4E632_BURCJ	B4E632	B4E632_BURCJ	BCAL0309	79	Burkholderia cenocepacia (strain ATCC BAA-245 / DSM 16553 / LMG 16656 / NCTC 13227 / J2315 / CF5610)	3:Protein inferred from homology	BolA-like protein	1	0.999	2	75	75	75
25.6112	25.2815	24.7096	24.7411	26.8356	26.7489	26.964	27.141	+	Delta_ogcI_EV_Delta_ogcI_ogcI	3.63677	0.0032766	-1.83652	-1.48724	tr|B4E633|B4E633_BURCJ	B4E633	B4E633_BURCJ	murA	449	Burkholderia cenocepacia (strain ATCC BAA-245 / DSM 16553 / LMG 16656 / NCTC 13227 / J2315 / CF5610)	3:Protein inferred from homology	UDP-N-acetylglucosamine 1-carboxyvinyltransferase	1	0.999	6	26	26	26
29.5994	29.4854	29.4776	29.679	29.5088	29.3814	29.4728	29.4175			1.06745	0.555492	0.115216	0.1091	tr|B4E635|B4E635_BURCJ	B4E635	B4E635_BURCJ	hisD	438	Burkholderia cenocepacia (strain ATCC BAA-245 / DSM 16553 / LMG 16656 / NCTC 13227 / J2315 / CF5610)	3:Protein inferred from homology	Histidinol dehydrogenase	1	0.999	21	588	588	588
28.1756	28.0132	28.0018	27.9275	28.0778	28.1042	27.8358	27.9202			0.217677	0.82223	0.0450163	0.0415782	tr|B4E636|B4E636_BURCJ	B4E636	B4E636_BURCJ	hisC	357	Burkholderia cenocepacia (strain ATCC BAA-245 / DSM 16553 / LMG 16656 / NCTC 13227 / J2315 / CF5610)	3:Protein inferred from homology	Histidinol-phosphate aminotransferase	1	0.999	5	82	82	82
29.8685	29.7397	30.0644	30.0424	29.9534	30.3748	29.7933	30.069			0.353419	0.574053	-0.118883	-0.103842	tr|B4E639|B4E639_BURCJ	B4E639	B4E639_BURCJ	hisH	213	Burkholderia cenocepacia (strain ATCC BAA-245 / DSM 16553 / LMG 16656 / NCTC 13227 / J2315 / CF5610)	3:Protein inferred from homology	Imidazole glycerol phosphate synthase subunit HisH	1	0.999	13	245	245	245
29.7483	29.3222	29.6848	29.9278	29.6034	29.4346	29.565	29.4738			0.525935	0.476446	0.151544	0.133757	tr|B4E645|B4E645_BURCJ	B4E645	B4E645_BURCJ	BCAL0322	121	Burkholderia cenocepacia (strain ATCC BAA-245 / DSM 16553 / LMG 16656 / NCTC 13227 / J2315 / CF5610)	4:Protein predicted	Uncharacterized protein	1	0.999	8	338	338	338
27.5317	27.1379	26.8913	27.0594	27.2912	26.755	27.0149	26.7105			0.510716	0.367172	0.212208	0.178213	tr|B4E647|B4E647_BURCJ	B4E647	B4E647_BURCJ	tatB	179	Burkholderia cenocepacia (strain ATCC BAA-245 / DSM 16553 / LMG 16656 / NCTC 13227 / J2315 / CF5610)	3:Protein inferred from homology	Sec-independent protein translocase protein TatB	1	0.999	4	121	121	121
27.9779	27.5688	27.2895	27.3585	27.6451	27.845	27.9865	26.992			0.0927881	0.771672	-0.0684352	-0.0539313	tr|B4E649|B4E649_BURCJ	B4E649	B4E649_BURCJ	BCAL0326	401	Burkholderia cenocepacia (strain ATCC BAA-245 / DSM 16553 / LMG 16656 / NCTC 13227 / J2315 / CF5610)	3:Protein inferred from homology	Periplasmic serine endoprotease DegP-like	1	0.999	11	173	173	173
29.2299	29.1272	29.3202	29.3001	29.4284	29.6484	29.4647	29.5388			2.25721	0.243297	-0.275724	-0.258832	tr|B4E650|B4E650_BURCJ	B4E650	B4E650_BURCJ	BCAL0327	248	Burkholderia cenocepacia (strain ATCC BAA-245 / DSM 16553 / LMG 16656 / NCTC 13227 / J2315 / CF5610)	4:Protein predicted	Uncharacterized protein	1	0.999	13	564	564	564
28.5933	27.4675	27.3146	28.9267	26.4666	26.6426	26.4973	26.2266	+	Delta_ogcI_EV_Delta_ogcI_ogcI	2.11359	0.00747988	1.61724	1.14589	tr|B4E651|B4E651_BURCJ	B4E651	B4E651_BURCJ	petA	206	Burkholderia cenocepacia (strain ATCC BAA-245 / DSM 16553 / LMG 16656 / NCTC 13227 / J2315 / CF5610)	4:Protein predicted	Ubiquinol-cytochrome c reductase iron-sulfur subunit	1	0.999	8	180	180	180
27.1181	26.678	26.8289	27.1636	25.3703	26.1235	25.0344	25.7718	+	Delta_ogcI_EV_Delta_ogcI_ogcI	2.69485	0.0105955	1.37212	1.08556	tr|B4E652|B4E652_BURCJ	B4E652	B4E652_BURCJ	BCAL1331	774	Burkholderia cenocepacia (strain ATCC BAA-245 / DSM 16553 / LMG 16656 / NCTC 13227 / J2315 / CF5610)	4:Protein predicted	Putative aldehyde dehydrogenase	1	0.999	17	130	130	130
26.5034	25.8409	25.7367	26.2299	25.4354	25.5938	25.4483	25.6673			1.56975	0.10849	0.541516	0.456591	tr|B4E655|B4E655_BURCJ	B4E655	B4E655_BURCJ	BCAL1334	326	Burkholderia cenocepacia (strain ATCC BAA-245 / DSM 16553 / LMG 16656 / NCTC 13227 / J2315 / CF5610)	4:Protein predicted	Putative dehydrogenase	1	0.999	4	64	64	64
26.8019	25.8669	26.6544	24.8321	26.3918	26.7914	26.3744	26.5471			0.478977	0.178164	-0.487327	-0.333378	tr|B4E674|B4E674_BURCJ	B4E674	B4E674_BURCJ	BCAL1353	465	Burkholderia cenocepacia (strain ATCC BAA-245 / DSM 16553 / LMG 16656 / NCTC 13227 / J2315 / CF5610)	4:Protein predicted	Putative membrane protein	1	0.999	6	36	36	36
26.7474	26.9199	25.231	26.963	25.2905	24.4444	24.8157	25.0713	+	Delta_ogcI_EV_Delta_ogcI_ogcI	1.86508	0.0109532	1.55979	1.07409	tr|B4E676|B4E676_BURCJ	B4E676	B4E676_BURCJ	BCAL1355	931	Burkholderia cenocepacia (strain ATCC BAA-245 / DSM 16553 / LMG 16656 / NCTC 13227 / J2315 / CF5610)	4:Protein predicted	Uncharacterized protein	1	0.999	2	17	17	17
27.4822	26.8217	26.1074	26.685	24.8809	25.8183	25.5459	24.9899	+	Delta_ogcI_EV_Delta_ogcI_ogcI	2.18121	0.0108366	1.46531	1.07729	tr|B4E680|B4E680_BURCJ	B4E680	B4E680_BURCJ	BCAL1359	1233	Burkholderia cenocepacia (strain ATCC BAA-245 / DSM 16553 / LMG 16656 / NCTC 13227 / J2315 / CF5610)	4:Protein predicted	Uncharacterized protein	1	0.999	14	50	50	50
27.1791	26.4567	27.0462	27.4628	25.5354	25.7737	25.6091	25.6958	+	Delta_ogcI_EV_Delta_ogcI_ogcI	3.14262	0.00810876	1.38267	1.13516	tr|B4E681|B4E681_BURCJ	B4E681	B4E681_BURCJ	BCAL1360	270	Burkholderia cenocepacia (strain ATCC BAA-245 / DSM 16553 / LMG 16656 / NCTC 13227 / J2315 / CF5610)	4:Protein predicted	Uncharacterized protein	1	0.999	8	111	111	111
26.6486	26.1156	26.7016	26.6016	25.729	26.5667	26.1091	26.1172			0.895764	0.18873	0.386345	0.317124	tr|B4E685|B4E685_BURCJ	B4E685	B4E685_BURCJ	BCAL1365	159	Burkholderia cenocepacia (strain ATCC BAA-245 / DSM 16553 / LMG 16656 / NCTC 13227 / J2315 / CF5610)	4:Protein predicted	Putative lipoprotein	1	0.999	5	97	97	97
27.7768	28.043	28.3911	27.6426	28.1821	28.6218	28.4981	28.4402			1.32905	0.13753	-0.472149	-0.397006	tr|B4E688|B4E688_BURCJ	B4E688	B4E688_BURCJ	BCAL1368	386	Burkholderia cenocepacia (strain ATCC BAA-245 / DSM 16553 / LMG 16656 / NCTC 13227 / J2315 / CF5610)	4:Protein predicted	Putative porin	1	0.999	11	386	386	396
25.6346	25.6236	25.8706	25.486	25.2015	25.7649	25.2187	25.5582			0.660383	0.348658	0.217873	0.188052	tr|B4E695|B4E695_BURCJ	B4E695	B4E695_BURCJ	BCAL1375	194	Burkholderia cenocepacia (strain ATCC BAA-245 / DSM 16553 / LMG 16656 / NCTC 13227 / J2315 / CF5610)	4:Protein predicted	Flavin reductase family protein	1	0.999	7	104	104	104
27.0118	27.0189	24.7586	26.7605	26.3548	26.7542	24.8047	25.3617			0.34555	0.178106	0.56862	0.333315	tr|B4E6B6|B4E6B6_BURCJ	B4E6B6	B4E6B6_BURCJ	BCAL1396	518	Burkholderia cenocepacia (strain ATCC BAA-245 / DSM 16553 / LMG 16656 / NCTC 13227 / J2315 / CF5610)	4:Protein predicted	Putative membrane protein	1	0.999	6	43	43	43
26.488	26.1742	26.3813	26.5552	25.5147	24.1573	25.4556	25.3929	+	Delta_ogcI_EV_Delta_ogcI_ogcI	2.0381	0.0154384	1.26959	0.950504	tr|B4E6B8|B4E6B8_BURCJ	B4E6B8	B4E6B8_BURCJ	BCAL1398	294	Burkholderia cenocepacia (strain ATCC BAA-245 / DSM 16553 / LMG 16656 / NCTC 13227 / J2315 / CF5610)	3:Protein inferred from homology	Pirin-like protein	1	0.999	9	95	95	96
27.4323	27.1774	27.1701	27.1573	26.5311	24.621	26.9976	26.8236			0.908508	0.0572754	0.990947	0.637989	tr|B4E6B9|B4E6B9_BURCJ	B4E6B9	B4E6B9_BURCJ	BCAL1399	130	Burkholderia cenocepacia (strain ATCC BAA-245 / DSM 16553 / LMG 16656 / NCTC 13227 / J2315 / CF5610)	4:Protein predicted	OsmC-like protein	1	0.999	7	99	99	99
27.9388	27.3039	27.6623	27.938	27.506	28.0722	27.9103	27.9451			0.322872	0.507879	-0.147636	-0.123649	tr|B4E6C4|B4E6C4_BURCJ	B4E6C4	B4E6C4_BURCJ	BCAL2398	321	Burkholderia cenocepacia (strain ATCC BAA-245 / DSM 16553 / LMG 16656 / NCTC 13227 / J2315 / CF5610)	4:Protein predicted	Putative lipoprotein	1	0.999	8	93	93	93
30.1356	29.3783	29.8786	30.3786	24.7946	24.1054	25.131	25.2828	+	Delta_ogcI_EV_Delta_ogcI_ogcI	5.27862	0	5.11438	3.82209	tr|B4E6C7|B4E6C7_BURCJ	B4E6C7	B4E6C7_BURCJ	BCAL2401	126	Burkholderia cenocepacia (strain ATCC BAA-245 / DSM 16553 / LMG 16656 / NCTC 13227 / J2315 / CF5610)	4:Protein predicted	Putative exported protein	1	0.999	5	74	74	74
26.793	26.7442	26.555	26.0856	26.6405	26.9636	27.0037	26.6932			0.740474	0.27101	-0.280793	-0.236767	tr|B4E6C9|B4E6C9_BURCJ	B4E6C9	B4E6C9_BURCJ	BCAL2403	394	Burkholderia cenocepacia (strain ATCC BAA-245 / DSM 16553 / LMG 16656 / NCTC 13227 / J2315 / CF5610)	4:Protein predicted	Putative LPS core biosynthesis protein	1	0.999	12	74	74	74
26.8588	26.967	26.3145	26.6329	26.7783	27.0257	27.005	27.1077			0.902447	0.258834	-0.285866	-0.24633	tr|B4E6D2|B4E6D2_BURCJ	B4E6D2	B4E6D2_BURCJ	BCAL2406	376	Burkholderia cenocepacia (strain ATCC BAA-245 / DSM 16553 / LMG 16656 / NCTC 13227 / J2315 / CF5610)	4:Protein predicted	Putative glycosyltransferase	1	0.999	8	106	106	106
26.354	26.8249	26.2711	25.7389	24.5462	27.0468	24.5554	26.6364			0.371356	0.163764	0.601014	0.352967	tr|B4E6D3|B4E6D3_BURCJ	B4E6D3	B4E6D3_BURCJ	BCAL2407	354	Burkholderia cenocepacia (strain ATCC BAA-245 / DSM 16553 / LMG 16656 / NCTC 13227 / J2315 / CF5610)	4:Protein predicted	Putative glycosyltransferase	1	0.999	6	56	56	56
26.7566	27.403	26.4683	25.3815	27.3075	27.5489	27.3912	27.4682			1.14301	0.0548261	-0.926583	-0.650323	tr|B4E6D4|B4E6D4_BURCJ	B4E6D4	B4E6D4_BURCJ	msbA	595	Burkholderia cenocepacia (strain ATCC BAA-245 / DSM 16553 / LMG 16656 / NCTC 13227 / J2315 / CF5610)	3:Protein inferred from homology	Lipid A export ATP-binding/permease protein MsbA	1	0.999	5	66	66	66
28.2997	28.8005	28.415	28.0037	28.7066	28.8897	28.8012	28.8474			1.35956	0.154825	-0.431509	-0.368984	tr|B4E6D5|B4E6D5_BURCJ	B4E6D5	B4E6D5_BURCJ	dnaE	1177	Burkholderia cenocepacia (strain ATCC BAA-245 / DSM 16553 / LMG 16656 / NCTC 13227 / J2315 / CF5610)	4:Protein predicted	DNA-directed DNA polymerase	1	0.999	36	601	601	601
28.5634	28.813	28.6524	28.5403	29.3557	29.4583	29.5613	29.4599	+	Delta_ogcI_EV_Delta_ogcI_ogcI	4.45828	0.0376881	-0.816556	-0.759792	tr|B4E6D8|B4E6D8_BURCJ	B4E6D8	B4E6D8_BURCJ	rhlE2	494	Burkholderia cenocepacia (strain ATCC BAA-245 / DSM 16553 / LMG 16656 / NCTC 13227 / J2315 / CF5610)	3:Protein inferred from homology	Putative ATP-dependent RNA helicase 2	1	0.999	22	426	426	426
28.2506	28.1894	28.5151	28.4187	27.8194	27.2488	27.3026	27.2839	+	Delta_ogcI_EV_Delta_ogcI_ogcI	3.01451	0.0307337	0.929766	0.804964	tr|B4E6D9|B4E6D9_BURCJ	B4E6D9	B4E6D9_BURCJ	BCAL2413	126	Burkholderia cenocepacia (strain ATCC BAA-245 / DSM 16553 / LMG 16656 / NCTC 13227 / J2315 / CF5610)	4:Protein predicted	Putative exported protein	1	0.999	5	119	119	119
28.7373	28.649	28.7681	28.6459	28.2421	28.0122	28.1749	28.0327			4.02644	0.0779012	0.584606	0.549609	tr|B4E6E1|B4E6E1_BURCJ	B4E6E1	B4E6E1_BURCJ	purT	404	Burkholderia cenocepacia (strain ATCC BAA-245 / DSM 16553 / LMG 16656 / NCTC 13227 / J2315 / CF5610)	3:Protein inferred from homology	Formate-dependent phosphoribosylglycinamide formyltransferase	1	0.999	22	669	669	669
28.6634	28.2768	28.3026	28.6835	28.2696	28.5361	28.4917	28.2452			0.300686	0.642561	0.0959229	0.0846024	tr|B4E6E2|B4E6E2_BURCJ	B4E6E2	B4E6E2_BURCJ	BCAL2416	164	Burkholderia cenocepacia (strain ATCC BAA-245 / DSM 16553 / LMG 16656 / NCTC 13227 / J2315 / CF5610)	4:Protein predicted	Putative lipoprotein	1	0.999	5	221	221	221
27.7062	27.7846	27.4652	27.403	28.4248	28.4027	28.5919	28.5742	+	Delta_ogcI_EV_Delta_ogcI_ogcI	3.8938	0.0283373	-0.90862	-0.822664	tr|B4E6E3|B4E6E3_BURCJ	B4E6E3	B4E6E3_BURCJ	BCAL2417	1525	Burkholderia cenocepacia (strain ATCC BAA-245 / DSM 16553 / LMG 16656 / NCTC 13227 / J2315 / CF5610)	3:Protein inferred from homology	Putative DNA translocase	1	0.999	14	167	151	167
30.1298	29.7236	29.9493	30.0879	28.542	28.9899	28.7122	28.6655	+	Delta_ogcI_EV_Delta_ogcI_ogcI	4.10014	0.00941379	1.24528	1.10042	tr|B4E6E4|B4E6E4_BURCJ	B4E6E4	B4E6E4_BURCJ	BCAL2418	390	Burkholderia cenocepacia (strain ATCC BAA-245 / DSM 16553 / LMG 16656 / NCTC 13227 / J2315 / CF5610)	4:Protein predicted	Putative exported protein	1	0.999	21	641	641	641
27.6111	27.7704	27.4653	27.8472	27.5064	27.8582	27.4954	27.6456			0.149854	0.820403	0.0470672	0.0420285	tr|B4E6E5|B4E6E5_BURCJ	B4E6E5	B4E6E5_BURCJ	BCAL2419	609	Burkholderia cenocepacia (strain ATCC BAA-245 / DSM 16553 / LMG 16656 / NCTC 13227 / J2315 / CF5610)	4:Protein predicted	Glycosyl hydrolases family protein	1	0.999	15	171	171	171
30.5792	30.6735	30.1908	30.3536	29.4241	29.7479	29.5091	29.635	+	Delta_ogcI_EV_Delta_ogcI_ogcI	3.26358	0.0369653	0.870246	0.769948	tr|B4E6E6|B4E6E6_BURCJ	B4E6E6	B4E6E6_BURCJ	BCAL2420	496	Burkholderia cenocepacia (strain ATCC BAA-245 / DSM 16553 / LMG 16656 / NCTC 13227 / J2315 / CF5610)	4:Protein predicted	Putative depolymerase/histone-like protein	1	0.999	24	577	577	577
26.7486	26.2552	25.5553	26.6704	24.5127	25.2334	24.9013	25.1503	+	Delta_ogcI_EV_Delta_ogcI_ogcI	2.28287	0.0119499	1.35797	1.03081	tr|B4E6E9|B4E6E9_BURCJ	B4E6E9	B4E6E9_BURCJ	BCAL2423	210	Burkholderia cenocepacia (strain ATCC BAA-245 / DSM 16553 / LMG 16656 / NCTC 13227 / J2315 / CF5610)	4:Protein predicted	TetR family regulatory protein	1	0.999	7	79	79	79
24.2216	24.0862	25.6474	25.2255	25.9079	25.8106	25.4949	25.5594			1.20254	0.0565798	-0.898033	-0.644338	tr|B4E6F0|B4E6F0_BURCJ	B4E6F0	B4E6F0_BURCJ	BCAL2424	303	Burkholderia cenocepacia (strain ATCC BAA-245 / DSM 16553 / LMG 16656 / NCTC 13227 / J2315 / CF5610)	3:Protein inferred from homology	Putative electron transport-related protein	1	0.999	8	72	72	72
27.1279	26.9049	27.1468	26.7533	26.5507	26.5455	25.4296	25.2147	+	Delta_ogcI_EV_Delta_ogcI_ogcI	1.53006	0.0371633	1.0481	0.765678	tr|B4E6F3|B4E6F3_BURCJ	B4E6F3	B4E6F3_BURCJ	BCAL2427	144	Burkholderia cenocepacia (strain ATCC BAA-245 / DSM 16553 / LMG 16656 / NCTC 13227 / J2315 / CF5610)	4:Protein predicted	Uncharacterized protein	1	0.999	4	78	78	78
27.776	27.3746	27.1928	27.6152	26.6362	27.1998	26.6469	26.3759			1.93771	0.0572708	0.774948	0.637277	tr|B4E6F4|B4E6F4_BURCJ	B4E6F4	B4E6F4_BURCJ	BCAL2428	119	Burkholderia cenocepacia (strain ATCC BAA-245 / DSM 16553 / LMG 16656 / NCTC 13227 / J2315 / CF5610)	4:Protein predicted	Putative cytochrome C-related protein	1	0.999	7	118	118	118
26.9943	26.5687	26.6397	26.7235	25.9492	25.9267	24.1685	25.1614	+	Delta_ogcI_EV_Delta_ogcI_ogcI	1.79934	0.0131169	1.43011	1.00015	tr|B4E6F5|B4E6F5_BURCJ	B4E6F5	B4E6F5_BURCJ	BCAL2429	119	Burkholderia cenocepacia (strain ATCC BAA-245 / DSM 16553 / LMG 16656 / NCTC 13227 / J2315 / CF5610)	4:Protein predicted	Putative cytochrome C-related protein	1	0.999	4	118	118	118
29.1764	28.7759	28.702	29.2071	28.5747	28.7617	28.6061	28.7047			1.14774	0.234424	0.303563	0.266594	tr|B4E6F6|B4E6F6_BURCJ	B4E6F6	B4E6F6_BURCJ	BCAL2430	286	Burkholderia cenocepacia (strain ATCC BAA-245 / DSM 16553 / LMG 16656 / NCTC 13227 / J2315 / CF5610)	4:Protein predicted	Putative ATPases	1	0.999	14	358	358	358
25.9737	25.9988	25.9404	25.8797	25.1865	25.7991	25.6492	24.5722			1.23325	0.0901023	0.646379	0.50612	tr|B4E6F7|B4E6F7_BURCJ	B4E6F7	B4E6F7_BURCJ	BCAL2431	391	Burkholderia cenocepacia (strain ATCC BAA-245 / DSM 16553 / LMG 16656 / NCTC 13227 / J2315 / CF5610)	4:Protein predicted	Uncharacterized protein	1	0.999	6	41	41	41
26.6156	24.946	25.9938	27.5099	24.7528	24.8873	25.6327	25.1082	+	Delta_ogcI_EV_Delta_ogcI_ogcI	1.06125	0.0395982	1.17111	0.74466	tr|B4E6G0|B4E6G0_BURCJ	B4E6G0	B4E6G0_BURCJ	BCAL2434	151	Burkholderia cenocepacia (strain ATCC BAA-245 / DSM 16553 / LMG 16656 / NCTC 13227 / J2315 / CF5610)	4:Protein predicted	Glyoxalase/bleomycin resistance protein/dioxygenase superfamily protein	1	0.999	5	74	74	74
28.6529	29.1477	28.4862	28.5262	29.0916	29.0224	29.139	29.3013			1.42732	0.151355	-0.435338	-0.374166	tr|B4E6G3|B4E6G3_BURCJ	B4E6G3	B4E6G3_BURCJ	BCAL2437	305	Burkholderia cenocepacia (strain ATCC BAA-245 / DSM 16553 / LMG 16656 / NCTC 13227 / J2315 / CF5610)	4:Protein predicted	Uncharacterized protein	1	0.999	8	173	173	173
27.0666	26.7213	26.8357	26.6419	26.6869	26.7762	26.4069	26.7905			0.547947	0.475888	0.151272	0.134065	tr|B4E6G6|B4E6G6_BURCJ	B4E6G6	B4E6G6_BURCJ	BCAL2440	159	Burkholderia cenocepacia (strain ATCC BAA-245 / DSM 16553 / LMG 16656 / NCTC 13227 / J2315 / CF5610)	4:Protein predicted	Uncharacterized protein	1	0.999	4	66	66	66
27.0804	26.8773	26.7926	26.4328	26.3203	26.7697	26.616	26.6881			0.549535	0.38587	0.197222	0.169008	tr|B4E6G7|B4E6G7_BURCJ	B4E6G7	B4E6G7_BURCJ	ubiC	198	Burkholderia cenocepacia (strain ATCC BAA-245 / DSM 16553 / LMG 16656 / NCTC 13227 / J2315 / CF5610)	3:Protein inferred from homology	Probable chorismate pyruvate-lyase	1	0.999	7	101	101	101
32.5472	32.8061	32.4306	32.6109	32.4897	32.4666	32.4506	32.5849			0.558823	0.612826	0.100756	0.0929379	tr|B4E6G8|B4E6G8_BURCJ	B4E6G8	B4E6G8_BURCJ	htpG	632	Burkholderia cenocepacia (strain ATCC BAA-245 / DSM 16553 / LMG 16656 / NCTC 13227 / J2315 / CF5610)	3:Protein inferred from homology	Chaperone protein HtpG	1	0.999	50	3137	3137	3137
26.4513	26.5599	26.2595	26.3029	26.3887	26.1783	26.7252	26.5736			0.212804	0.726924	-0.0730491	-0.0642567	tr|B4E6G9|B4E6G9_BURCJ	B4E6G9	B4E6G9_BURCJ	BCAL2443	491	Burkholderia cenocepacia (strain ATCC BAA-245 / DSM 16553 / LMG 16656 / NCTC 13227 / J2315 / CF5610)	4:Protein predicted	GntR family regulatory protein	1	0.999	8	114	114	114
28.4698	27.7672	27.767	28.4089	27.5289	27.9707	27.921	27.8604			0.614566	0.276347	0.282998	0.232246	tr|B4E6H0|B4E6H0_BURCJ	B4E6H0	B4E6H0_BURCJ	BCAL2444	230	Burkholderia cenocepacia (strain ATCC BAA-245 / DSM 16553 / LMG 16656 / NCTC 13227 / J2315 / CF5610)	4:Protein predicted	Uncharacterized protein	1	0.999	5	87	87	87
28.4902	27.9863	28.1782	28.5503	28.7613	28.053	28.45	28.1684			0.101211	0.79923	-0.0569329	-0.0471848	tr|B4E6H2|B4E6H2_BURCJ	B4E6H2	B4E6H2_BURCJ	BCAL2446	393	Burkholderia cenocepacia (strain ATCC BAA-245 / DSM 16553 / LMG 16656 / NCTC 13227 / J2315 / CF5610)	4:Protein predicted	Putative aminotransferase	1	0.999	14	280	280	280
24.358	26.3038	27.051	26.6565	26.9378	27.1544	26.5709	26.9857			0.642437	0.0894082	-0.819859	-0.509099	tr|B4E6H4|B4E6H4_BURCJ	B4E6H4	B4E6H4_BURCJ	BCAL2448	294	Burkholderia cenocepacia (strain ATCC BAA-245 / DSM 16553 / LMG 16656 / NCTC 13227 / J2315 / CF5610)	4:Protein predicted	Putative phenazine biosynthesis-like protein	1	0.999	8	98	98	98
28.5143	29.121	28.6263	28.6576	29.4741	29.6875	29.6046	29.6956	+	Delta_ogcI_EV_Delta_ogcI_ogcI	3.08011	0.036725	-0.885633	-0.77449	tr|B4E6I0|B4E6I0_BURCJ	B4E6I0	B4E6I0_BURCJ	parC	773	Burkholderia cenocepacia (strain ATCC BAA-245 / DSM 16553 / LMG 16656 / NCTC 13227 / J2315 / CF5610)	3:Protein inferred from homology	DNA topoisomerase 4 subunit A	1	0.999	31	811	807	811
28.9176	29.1982	29.0868	29.0158	29.7143	29.8274	29.8453	29.8403	+	Delta_ogcI_EV_Delta_ogcI_ogcI	4.53288	0.0455738	-0.752228	-0.705126	tr|B4E6I1|B4E6I1_BURCJ	B4E6I1	B4E6I1_BURCJ	parE	660	Burkholderia cenocepacia (strain ATCC BAA-245 / DSM 16553 / LMG 16656 / NCTC 13227 / J2315 / CF5610)	3:Protein inferred from homology	DNA topoisomerase 4 subunit B	1	0.999	30	973	973	973
28.0448	28.2613	28.0382	28.1065	28.4072	28.5229	28.7743	28.775			2.51625	0.107746	-0.507174	-0.458572	tr|B4E6I2|B4E6I2_BURCJ	B4E6I2	B4E6I2_BURCJ	BCAL2456	649	Burkholderia cenocepacia (strain ATCC BAA-245 / DSM 16553 / LMG 16656 / NCTC 13227 / J2315 / CF5610)	4:Protein predicted	ABC transporter ATP-binding protein	1	0.999	17	355	355	355
31.5612	31.5095	31.9772	32.105	31.378	31.3885	31.5847	31.255			1.2521	0.178882	0.386676	0.332323	tr|B4E6I3|B4E6I3_BURCJ	B4E6I3	B4E6I3_BURCJ	BCAL2457	134	Burkholderia cenocepacia (strain ATCC BAA-245 / DSM 16553 / LMG 16656 / NCTC 13227 / J2315 / CF5610)	4:Protein predicted	Putative exported protein	1	0.999	6	355	355	355
29.1961	29.3967	29.2305	28.8706	28.9149	29.0892	28.7186	28.9159			1.01905	0.275439	0.263817	0.232727	tr|B4E6I8|B4E6I8_BURCJ	B4E6I8	B4E6I8_BURCJ	ftsA	410	Burkholderia cenocepacia (strain ATCC BAA-245 / DSM 16553 / LMG 16656 / NCTC 13227 / J2315 / CF5610)	3:Protein inferred from homology	Cell division protein FtsA	1	0.999	23	797	797	797
26.0664	24.815	24.4107	24.6249	24.8745	27.2881	26.1564	26.3135	+	Delta_ogcI_EV_Delta_ogcI_ogcI	0.975647	0.0423652	-1.17886	-0.727889	tr|B4E6I9|B4E6I9_BURCJ	B4E6I9	B4E6I9_BURCJ	ftsQ	250	Burkholderia cenocepacia (strain ATCC BAA-245 / DSM 16553 / LMG 16656 / NCTC 13227 / J2315 / CF5610)	3:Protein inferred from homology	Cell division protein FtsQ	1	0.999	4	25	25	25
28.8162	29.0767	29.1609	29.1376	28.7087	28.9997	28.8712	28.7622			1.08278	0.339301	0.212405	0.192731	tr|B4E6J4|B4E6J4_BURCJ	B4E6J4	B4E6J4_BURCJ	murD	495	Burkholderia cenocepacia (strain ATCC BAA-245 / DSM 16553 / LMG 16656 / NCTC 13227 / J2315 / CF5610)	3:Protein inferred from homology	UDP-N-acetylmuramoylalanine--D-glutamate ligase	1	0.999	19	339	339	339
29.4118	29.0803	29.2987	29.4503	28.2995	28.0011	28.2322	28.1816	+	Delta_ogcI_EV_Delta_ogcI_ogcI	4.4264	0.0119704	1.13168	1.02427	tr|B4E6J6|B4E6J6_BURCJ	B4E6J6	B4E6J6_BURCJ	murF	468	Burkholderia cenocepacia (strain ATCC BAA-245 / DSM 16553 / LMG 16656 / NCTC 13227 / J2315 / CF5610)	3:Protein inferred from homology	UDP-N-acetylmuramoyl-tripeptide--D-alanyl-D-alanine ligase	1	0.999	23	560	560	560
27.9038	27.9146	28.0588	28.192	26.7906	26.9684	26.6744	26.5869	+	Delta_ogcI_EV_Delta_ogcI_ogcI	4.65076	0.00736585	1.26222	1.14028	tr|B4E6J7|B4E6J7_BURCJ	B4E6J7	B4E6J7_BURCJ	murE	512	Burkholderia cenocepacia (strain ATCC BAA-245 / DSM 16553 / LMG 16656 / NCTC 13227 / J2315 / CF5610)	3:Protein inferred from homology	UDP-N-acetylmuramoyl-L-alanyl-D-glutamate--2,6-diaminopimelate ligase	1	0.999	14	188	188	188
24.8627	25.7489	25.9725	25.4568	25.9552	26.2192	27.0107	26.1307			1.29824	0.0606759	-0.818731	-0.613169	tr|B4E6K3|B4E6K3_BURCJ	B4E6K3	B4E6K3_BURCJ	BCAL3473	383	Burkholderia cenocepacia (strain ATCC BAA-245 / DSM 16553 / LMG 16656 / NCTC 13227 / J2315 / CF5610)	4:Protein predicted	Putative outer membrane porin	1	0.999	6	38	38	47
28.1259	28.0487	27.4499	28.4042	28.2698	27.7625	27.8554	27.8702			0.108625	0.766499	0.0676847	0.0550162	tr|B4E6K4|B4E6K4_BURCJ	B4E6K4	B4E6K4_BURCJ	fadD	557	Burkholderia cenocepacia (strain ATCC BAA-245 / DSM 16553 / LMG 16656 / NCTC 13227 / J2315 / CF5610)	4:Protein predicted	Long-chain-fatty-acid--CoA ligase	1	0.999	15	298	298	298
27.3934	27.4006	27.6147	27.502	26.7484	26.7906	26.7554	26.852			4.71278	0.0542928	0.691064	0.653722	tr|B4E6K5|B4E6K5_BURCJ	B4E6K5	B4E6K5_BURCJ	BCAL3475	691	Burkholderia cenocepacia (strain ATCC BAA-245 / DSM 16553 / LMG 16656 / NCTC 13227 / J2315 / CF5610)	3:Protein inferred from homology	Putative molybdopterin-containing oxidoreductase	1	0.999	13	167	167	167
27.3326	27.835	27.0421	26.9785	27.8664	27.8954	28.0288	28.0711			1.79446	0.0759414	-0.668347	-0.556281	tr|B4E6M3|B4E6M3_BURCJ	B4E6M3	B4E6M3_BURCJ	BCAL3493	1010	Burkholderia cenocepacia (strain ATCC BAA-245 / DSM 16553 / LMG 16656 / NCTC 13227 / J2315 / CF5610)	4:Protein predicted	Type III restriction system endonuclease	1	0.999	27	222	222	222
27.9886	28.4874	28.1274	28.0209	28.9287	28.8135	28.8566	29.0256			3.04522	0.0524655	-0.750032	-0.667646	tr|B4E6M4|B4E6M4_BURCJ	B4E6M4	B4E6M4_BURCJ	BCAL3494	668	Burkholderia cenocepacia (strain ATCC BAA-245 / DSM 16553 / LMG 16656 / NCTC 13227 / J2315 / CF5610)	4:Protein predicted	Type III restriction-modification system methylase	1	0.999	32	580	580	580
27.0865	27.3598	27.6536	27.2698	28.5679	28.5185	28.3051	27.5664	+	Delta_ogcI_EV_Delta_ogcI_ogcI	1.86576	0.0442545	-0.897051	-0.711965	tr|B4E6N7|B4E6N7_BURCJ	B4E6N7	B4E6N7_BURCJ	fliL	166	Burkholderia cenocepacia (strain ATCC BAA-245 / DSM 16553 / LMG 16656 / NCTC 13227 / J2315 / CF5610)	4:Protein predicted	Flagellar FliL protein	1	0.999	7	63	63	63
25.5718	24.4001	25.2642	25.3209	23.8087	25.2453	25.6364	25.3918			0.0890445	0.662232	0.118733	0.079975	tr|B4E6P0|B4E6P0_BURCJ	B4E6P0	B4E6P0_BURCJ	BCAL3510	308	Burkholderia cenocepacia (strain ATCC BAA-245 / DSM 16553 / LMG 16656 / NCTC 13227 / J2315 / CF5610)	4:Protein predicted	LysR family regulatory protein	1	0.999	5	48	48	48
27.4064	26.9056	27.0088	26.8206	26.0974	26.2688	25.6394	24.176	+	Delta_ogcI_EV_Delta_ogcI_ogcI	1.63305	0.0130546	1.48997	0.998157	tr|B4E6P7|B4E6P7_BURCJ	B4E6P7	B4E6P7_BURCJ	gspM	168	Burkholderia cenocepacia (strain ATCC BAA-245 / DSM 16553 / LMG 16656 / NCTC 13227 / J2315 / CF5610)	4:Protein predicted	Type II secretion system protein M	1	0.999	3	42	42	42
29.6037	29.5266	25.595	30.187	24.257	24.9735	25.6291	24.378	+	Delta_ogcI_EV_Delta_ogcI_ogcI	1.92353	0.000884615	3.91868	1.86541	tr|B4E6Q1|B4E6Q1_BURCJ	B4E6Q1	B4E6Q1_BURCJ	petB	460	Burkholderia cenocepacia (strain ATCC BAA-245 / DSM 16553 / LMG 16656 / NCTC 13227 / J2315 / CF5610)	3:Protein inferred from homology	Cytochrome b	1	0.999	4	41	41	41
26.9351	26.305	26.6577	27.2901	23.1507	25.2025	24.9198	25.016	+	Delta_ogcI_EV_Delta_ogcI_ogcI	2.27814	0.00303448	2.22473	1.46251	tr|B4E6Q2|B4E6Q2_BURCJ	B4E6Q2	B4E6Q2_BURCJ	petC	252	Burkholderia cenocepacia (strain ATCC BAA-245 / DSM 16553 / LMG 16656 / NCTC 13227 / J2315 / CF5610)	4:Protein predicted	Cytochrome c1	1	0.999	5	59	59	59
31.8433	31.7354	32.1116	31.9015	31.5717	31.4582	31.657	31.523			2.07762	0.188635	0.34548	0.317098	tr|B4E6Q3|B4E6Q3_BURCJ	B4E6Q3	B4E6Q3_BURCJ	BCAL0331	203	Burkholderia cenocepacia (strain ATCC BAA-245 / DSM 16553 / LMG 16656 / NCTC 13227 / J2315 / CF5610)	1:Experimental evidence at protein level	Putative stringent starvation protein A	1	0.999	17	1121	1121	1121
28.478	28.1962	28.4764	28.4406	27.9489	27.6277	28.1711	27.6777			2.03428	0.101645	0.541423	0.473501	tr|B4E6Q4|B4E6Q4_BURCJ	B4E6Q4	B4E6Q4_BURCJ	BCAL0332	174	Burkholderia cenocepacia (strain ATCC BAA-245 / DSM 16553 / LMG 16656 / NCTC 13227 / J2315 / CF5610)	4:Protein predicted	Putative stringent starvation protein B	1	0.999	4	104	104	104
28.3738	27.7288	28.0278	28.6886	26.976	26.4129	26.8134	26.6328	+	Delta_ogcI_EV_Delta_ogcI_ogcI	3.09464	0.00530612	1.49597	1.20558	tr|B4E6Q6|B4E6Q6_BURCJ	B4E6Q6	B4E6Q6_BURCJ	BCAL0334	266	Burkholderia cenocepacia (strain ATCC BAA-245 / DSM 16553 / LMG 16656 / NCTC 13227 / J2315 / CF5610)	4:Protein predicted	Periplasmic solute-binding protein	1	0.999	11	185	185	185
27.9882	27.8952	27.8646	27.8226	27.835	28.2742	27.8836	28.0762			0.544857	0.545163	-0.124609	-0.112645	tr|B4E6Q9|B4E6Q9_BURCJ	B4E6Q9	B4E6Q9_BURCJ	BCAL0337	260	Burkholderia cenocepacia (strain ATCC BAA-245 / DSM 16553 / LMG 16656 / NCTC 13227 / J2315 / CF5610)	4:Protein predicted	Putative type VI secretion system protein TssL	1	0.999	10	193	192	193
27.3904	27.4785	27.3409	27.4663	27.8261	27.9366	27.8101	27.8709			4.2982	0.122291	-0.441896	-0.423631	tr|B4E6R0|B4E6R0_BURCJ	B4E6R0	B4E6R0_BURCJ	BCAL0338	448	Burkholderia cenocepacia (strain ATCC BAA-245 / DSM 16553 / LMG 16656 / NCTC 13227 / J2315 / CF5610)	4:Protein predicted	Putative type VI secretion system protein TssK	1	0.999	20	283	283	283
26.5281	25.9398	26.5092	26.3008	26.3307	26.7546	26.5525	26.3452			0.471036	0.431086	-0.176267	-0.150741	tr|B4E6R1|B4E6R1_BURCJ	B4E6R1	B4E6R1_BURCJ	BCAL0339	199	Burkholderia cenocepacia (strain ATCC BAA-245 / DSM 16553 / LMG 16656 / NCTC 13227 / J2315 / CF5610)	4:Protein predicted	Putative type VI secretion system protein TssJ	1	0.999	7	117	117	117
29.279	29.5942	29.9573	26.4235	30.034	30.0977	29.6534	29.4908			0.573443	0.0772616	-1.00552	-0.551912	tr|B4E6R2|B4E6R2_BURCJ	B4E6R2	B4E6R2_BURCJ	BCAL0340	208	Burkholderia cenocepacia (strain ATCC BAA-245 / DSM 16553 / LMG 16656 / NCTC 13227 / J2315 / CF5610)	4:Protein predicted	Putative lipoprotein	1	0.999	9	191	191	191
30.796	30.1275	30.3871	30.6565	29.5813	29.2991	29.4197	29.3264	+	Delta_ogcI_EV_Delta_ogcI_ogcI	3.28036	0.0159331	1.08515	0.934447	tr|B4E6R3|B4E6R3_BURCJ	B4E6R3	B4E6R3_BURCJ	BCAL0341	171	Burkholderia cenocepacia (strain ATCC BAA-245 / DSM 16553 / LMG 16656 / NCTC 13227 / J2315 / CF5610)	4:Protein predicted	Putative type VI secretion system protein TssB	1	0.999	13	399	399	399
31.8396	31.5549	31.4726	31.9604	31.2504	31.3041	31.261	31.2281			2.06116	0.136079	0.445989	0.399443	tr|B4E6R4|B4E6R4_BURCJ	B4E6R4	B4E6R4_BURCJ	BCAL0342	496	Burkholderia cenocepacia (strain ATCC BAA-245 / DSM 16553 / LMG 16656 / NCTC 13227 / J2315 / CF5610)	4:Protein predicted	Putative type VI secretion system protein TssC	1	0.999	32	1255	1255	1255
33.3853	32.9676	32.8695	32.9864	31.8515	31.8453	31.746	31.6749	+	Delta_ogcI_EV_Delta_ogcI_ogcI	4.35094	0.00808434	1.27276	1.1348	tr|B4E6R5|B4E6R5_BURCJ	B4E6R5	B4E6R5_BURCJ	BCAL0343	167	Burkholderia cenocepacia (strain ATCC BAA-245 / DSM 16553 / LMG 16656 / NCTC 13227 / J2315 / CF5610)	4:Protein predicted	Putative type VI secretion system protein TssD	1	0.999	15	881	881	881
27.2274	26.5135	26.8427	26.9636	23.8897	26.0575	25.8532	25.8775	+	Delta_ogcI_EV_Delta_ogcI_ogcI	1.47955	0.0152527	1.46735	0.957207	tr|B4E6R6|B4E6R6_BURCJ	B4E6R6	B4E6R6_BURCJ	BCAL0344	161	Burkholderia cenocepacia (strain ATCC BAA-245 / DSM 16553 / LMG 16656 / NCTC 13227 / J2315 / CF5610)	4:Protein predicted	Putative type VI secretion system protein TssE	0.9997	0.999	2	25	25	25
25.4169	25.6809	24.6555	25.2244	24.5357	24.1846	25.4756	25.3436			0.418628	0.241903	0.359571	0.260424	tr|B4E6R7|B4E6R7_BURCJ	B4E6R7	B4E6R7_BURCJ	BCAL0345	611	Burkholderia cenocepacia (strain ATCC BAA-245 / DSM 16553 / LMG 16656 / NCTC 13227 / J2315 / CF5610)	4:Protein predicted	Putative type VI secretion system protein TssF	1	0.999	7	32	32	32
25.7625	25.9209	25.594	25.9121	25.7003	25.7155	25.387	25.4781			1.04893	0.318782	0.22712	0.20421	tr|B4E6R8|B4E6R8_BURCJ	B4E6R8	B4E6R8_BURCJ	BCAL0346	366	Burkholderia cenocepacia (strain ATCC BAA-245 / DSM 16553 / LMG 16656 / NCTC 13227 / J2315 / CF5610)	4:Protein predicted	Putative type VI secretion system protein TssG	1	0.999	11	71	71	71
28.2659	28.0493	27.6962	28.1119	27.3612	27.6104	27.4083	27.5781			2.14826	0.100609	0.541334	0.476826	tr|B4E6R9|B4E6R9_BURCJ	B4E6R9	B4E6R9_BURCJ	clpB	889	Burkholderia cenocepacia (strain ATCC BAA-245 / DSM 16553 / LMG 16656 / NCTC 13227 / J2315 / CF5610)	4:Protein predicted	Putative type VI secretion system protein TssH	1	0.999	30	542	542	549
28.7284	28.0845	28.3912	28.6749	28.2294	28.1687	28.0705	28.076			1.1417	0.212101	0.333588	0.289299	tr|B4E6S0|B4E6S0_BURCJ	B4E6S0	B4E6S0_BURCJ	BCAL0348	373	Burkholderia cenocepacia (strain ATCC BAA-245 / DSM 16553 / LMG 16656 / NCTC 13227 / J2315 / CF5610)	4:Protein predicted	Putative type VI secretion system protein TssA	1	0.999	15	371	371	371
28.6925	28.0359	28.3957	28.5838	28.0323	27.8008	28.1915	28.1647			1.17845	0.183276	0.379641	0.324633	tr|B4E6S1|B4E6S1_BURCJ	B4E6S1	B4E6S1_BURCJ	BCAL0349	316	Burkholderia cenocepacia (strain ATCC BAA-245 / DSM 16553 / LMG 16656 / NCTC 13227 / J2315 / CF5610)	3:Protein inferred from homology	Putative outer membrane protein	1	0.999	7	90	90	90
27.6868	27.4268	26.8232	27.1765	27.8743	27.8449	27.7823	27.7072			1.50115	0.115576	-0.523862	-0.441072	tr|B4E6S2|B4E6S2_BURCJ	B4E6S2	B4E6S2_BURCJ	BCAL0350	329	Burkholderia cenocepacia (strain ATCC BAA-245 / DSM 16553 / LMG 16656 / NCTC 13227 / J2315 / CF5610)	4:Protein predicted	Uncharacterized protein	1	0.999	9	105	105	105
28.3306	28.2546	27.5646	28.0559	28.1649	28.5042	28.2319	28.3152			0.645874	0.305485	-0.252676	-0.212815	tr|B4E6S3|B4E6S3_BURCJ	B4E6S3	B4E6S3_BURCJ	BCAL0351	1314	Burkholderia cenocepacia (strain ATCC BAA-245 / DSM 16553 / LMG 16656 / NCTC 13227 / J2315 / CF5610)	4:Protein predicted	Putative type VI secretion system protein TssM	1	0.999	47	784	784	784
28.5508	28.1278	27.9159	27.8826	28.2526	28.1784	27.6556	27.5495			0.390303	0.384761	0.210248	0.170118	tr|B4E6S5|B4E6S5_BURCJ	B4E6S5	B4E6S5_BURCJ	BCAL0353	330	Burkholderia cenocepacia (strain ATCC BAA-245 / DSM 16553 / LMG 16656 / NCTC 13227 / J2315 / CF5610)	4:Protein predicted	Putative membrane protein	1	0.999	5	74	74	74
28.6645	28.2814	28.4896	28.5534	26.2446	26.2345	25.525	25.384	+	Delta_ogcI_EV_Delta_ogcI_ogcI	4.46091	0.000684211	2.65018	2.13343	tr|B4E6T2|B4E6T2_BURCJ	B4E6T2	B4E6T2_BURCJ	BCAL0360	110	Burkholderia cenocepacia (strain ATCC BAA-245 / DSM 16553 / LMG 16656 / NCTC 13227 / J2315 / CF5610)	4:Protein predicted	Uncharacterized protein	1	0.999	5	207	207	207
27.3153	26.8507	26.9154	26.9825	26.7463	27.0548	26.8418	26.7211			0.655011	0.420324	0.174945	0.155067	tr|B4E6T3|B4E6T3_BURCJ	B4E6T3	B4E6T3_BURCJ	BCAL0361	377	Burkholderia cenocepacia (strain ATCC BAA-245 / DSM 16553 / LMG 16656 / NCTC 13227 / J2315 / CF5610)	4:Protein predicted	Putative methyltransferase	1	0.999	8	88	88	88
28.1793	28.0159	28.2507	28.3893	28.5079	28.4713	28.2584	28.3296			0.960948	0.391453	-0.182989	-0.166744	tr|B4E6T4|B4E6T4_BURCJ	B4E6T4	B4E6T4_BURCJ	BCAL0362	296	Burkholderia cenocepacia (strain ATCC BAA-245 / DSM 16553 / LMG 16656 / NCTC 13227 / J2315 / CF5610)	4:Protein predicted	Uncharacterized protein	1	0.999	10	138	138	138
31.5166	31.1367	31.2029	31.7796	30.6528	30.2756	30.5661	30.5961	+	Delta_ogcI_EV_Delta_ogcI_ogcI	2.68879	0.0381702	0.886302	0.756885	tr|B4E6T8|B4E6T8_BURCJ	B4E6T8	B4E6T8_BURCJ	BCAL0366	201	Burkholderia cenocepacia (strain ATCC BAA-245 / DSM 16553 / LMG 16656 / NCTC 13227 / J2315 / CF5610)	4:Protein predicted	Nitroreductase family protein	1	0.999	11	577	577	577
27.5553	27.2291	27.3577	27.1814	27.4876	27.7388	27.6155	27.7927			1.64344	0.207476	-0.327776	-0.295899	tr|B4E6T9|B4E6T9_BURCJ	B4E6T9	B4E6T9_BURCJ	BCAL0367	416	Burkholderia cenocepacia (strain ATCC BAA-245 / DSM 16553 / LMG 16656 / NCTC 13227 / J2315 / CF5610)	4:Protein predicted	Putative chaperone protein	1	0.999	10	90	90	90
33.4524	33.146	33.3298	32.9406	33.805	32.9425	33.6573	33.1543			0.313298	0.457175	-0.172574	-0.140013	tr|B4E6U0|B4E6U0_BURCJ	B4E6U0	B4E6U0_BURCJ	cspD	67	Burkholderia cenocepacia (strain ATCC BAA-245 / DSM 16553 / LMG 16656 / NCTC 13227 / J2315 / CF5610)	4:Protein predicted	Cold shock-like protein CspD	1	0.999	6	341	341	341
28.8573	28.7756	28.9881	28.8514	28.5314	27.9838	28.1098	27.8913			2.6062	0.0565109	0.739077	0.643737	tr|B4E6U4|B4E6U4_BURCJ	B4E6U4	B4E6U4_BURCJ	BCAL0372	103	Burkholderia cenocepacia (strain ATCC BAA-245 / DSM 16553 / LMG 16656 / NCTC 13227 / J2315 / CF5610)	3:Protein inferred from homology	Glutaredoxin	1	0.999	6	211	211	211
28.2682	28.4543	28.179	27.8965	27.7854	27.9624	28.0154	27.5372			1.25104	0.184097	0.374424	0.323199	tr|B4E6V0|B4E6V0_BURCJ	B4E6V0	B4E6V0_BURCJ	BCAL0377	604	Burkholderia cenocepacia (strain ATCC BAA-245 / DSM 16553 / LMG 16656 / NCTC 13227 / J2315 / CF5610)	4:Protein predicted	Metallo peptidase, subfamily M24B	1	0.999	21	401	401	401
27.5913	26.5591	26.8087	27.3893	24.6479	23.5096	25.1382	24.3404	+	Delta_ogcI_EV_Delta_ogcI_ogcI	3.16219	0.000514851	2.67807	1.88762	tr|B4E6V1|B4E6V1_BURCJ	B4E6V1	B4E6V1_BURCJ	BCAL0378	183	Burkholderia cenocepacia (strain ATCC BAA-245 / DSM 16553 / LMG 16656 / NCTC 13227 / J2315 / CF5610)	4:Protein predicted	Putative hydrolase	1	0.999	5	28	28	28
29.3896	28.8617	29.0244	29.2165	28.0964	28.3522	28.145	27.9821	+	Delta_ogcI_EV_Delta_ogcI_ogcI	3.39927	0.0237651	0.979142	0.86015	tr|B4E6V2|B4E6V2_BURCJ	B4E6V2	B4E6V2_BURCJ	BCAL0379	207	Burkholderia cenocepacia (strain ATCC BAA-245 / DSM 16553 / LMG 16656 / NCTC 13227 / J2315 / CF5610)	4:Protein predicted	Putative hydrolase	1	0.999	9	90	85	90
31.0307	30.9697	30.8979	31.0466	31.2746	31.1145	31.2324	31.1528			2.23022	0.33197	-0.207333	-0.19751	tr|B4E6V3|B4E6V3_BURCJ	B4E6V3	B4E6V3_BURCJ	BCAL0380	555	Burkholderia cenocepacia (strain ATCC BAA-245 / DSM 16553 / LMG 16656 / NCTC 13227 / J2315 / CF5610)	4:Protein predicted	ABC transporter ATP-binding subunit	1	0.999	36	1586	1586	1586
29.7898	30.0843	30.0282	29.7547	30.4059	30.4517	30.408	30.4293			3.0465	0.102646	-0.509458	-0.470079	tr|B4E6W0|B4E6W0_BURCJ	B4E6W0	B4E6W0_BURCJ	ychF	364	Burkholderia cenocepacia (strain ATCC BAA-245 / DSM 16553 / LMG 16656 / NCTC 13227 / J2315 / CF5610)	3:Protein inferred from homology	Ribosome-binding ATPase YchF	1	0.999	21	783	741	783
28.9193	29.5621	29.2297	28.6464	27.6294	28.2738	27.4263	27.6104	+	Delta_ogcI_EV_Delta_ogcI_ogcI	2.61026	0.0113243	1.3544	1.0657	tr|B4E6W1|B4E6W1_BURCJ	B4E6W1	B4E6W1_BURCJ	BCAL0388	392	Burkholderia cenocepacia (strain ATCC BAA-245 / DSM 16553 / LMG 16656 / NCTC 13227 / J2315 / CF5610)	4:Protein predicted	Putative monooxygenase	1	0.999	14	244	244	244
29.9774	29.7803	29.9655	29.9934	29.3107	29.2587	28.9333	28.8458	+	Delta_ogcI_EV_Delta_ogcI_ogcI	3.25971	0.039218	0.84201	0.747623	tr|B4E6W2|B4E6W2_BURCJ	B4E6W2	B4E6W2_BURCJ	dsbC	242	Burkholderia cenocepacia (strain ATCC BAA-245 / DSM 16553 / LMG 16656 / NCTC 13227 / J2315 / CF5610)	3:Protein inferred from homology	Thiol:disulfide interchange protein	1	0.999	14	632	632	632
30.262	30.5854	29.9435	30.1972	29.6862	29.7902	29.5972	29.709			2.14652	0.0972921	0.55134	0.48452	tr|B4E6W3|B4E6W3_BURCJ	B4E6W3	B4E6W3_BURCJ	BCAL0390	599	Burkholderia cenocepacia (strain ATCC BAA-245 / DSM 16553 / LMG 16656 / NCTC 13227 / J2315 / CF5610)	4:Protein predicted	Metallo peptidase, family M61	1	0.999	28	750	750	750
28.0861	27.5043	26.9692	27.5541	27.4684	27.4859	27.5448	27.3923			0.0875099	0.807578	0.0555425	0.0451429	tr|B4E6W4|B4E6W4_BURCJ	B4E6W4	B4E6W4_BURCJ	acpD	198	Burkholderia cenocepacia (strain ATCC BAA-245 / DSM 16553 / LMG 16656 / NCTC 13227 / J2315 / CF5610)	3:Protein inferred from homology	FMN-dependent NADH-azoreductase	1	0.999	7	249	249	249
29.4772	29.4247	29.2962	29.4096	29.7478	29.8092	29.7381	29.8093			3.91338	0.15954	-0.374201	-0.358882	tr|B4E6W7|B4E6W7_BURCJ	B4E6W7	B4E6W7_BURCJ	ung	286	Burkholderia cenocepacia (strain ATCC BAA-245 / DSM 16553 / LMG 16656 / NCTC 13227 / J2315 / CF5610)	3:Protein inferred from homology	Uracil-DNA glycosylase	1	0.999	9	299	299	299
30.6929	31.0512	31.2129	30.7804	28.6389	29.0091	28.3184	28.1723	+	Delta_ogcI_EV_Delta_ogcI_ogcI	4.43939	0.000553191	2.3997	1.965	tr|B4E6X6|B4E6X6_BURCJ	B4E6X6	B4E6X6_BURCJ	BCAL1411	128	Burkholderia cenocepacia (strain ATCC BAA-245 / DSM 16553 / LMG 16656 / NCTC 13227 / J2315 / CF5610)	4:Protein predicted	Putative exported protein	1	0.999	5	259	259	259
26.5544	26.99	27.1448	25.1552	25.091	25.4016	25.0959	25.5083	+	Delta_ogcI_EV_Delta_ogcI_ogcI	1.36226	0.0298653	1.18692	0.810045	tr|B4E6X7|B4E6X7_BURCJ	B4E6X7	B4E6X7_BURCJ	BCAL1412	157	Burkholderia cenocepacia (strain ATCC BAA-245 / DSM 16553 / LMG 16656 / NCTC 13227 / J2315 / CF5610)	3:Protein inferred from homology	NUDIX hydrolase	0.9997	0.999	2	9	9	9
30.1823	30.2475	30.0741	30.0306	30.2489	30.1355	30.1335	30.2336			0.409761	0.782178	-0.0542393	-0.0512439	tr|B4E6X8|B4E6X8_BURCJ	B4E6X8	B4E6X8_BURCJ	glnS	569	Burkholderia cenocepacia (strain ATCC BAA-245 / DSM 16553 / LMG 16656 / NCTC 13227 / J2315 / CF5610)	3:Protein inferred from homology	Glutamine--tRNA ligase	1	0.999	38	1465	1465	1465
28.1255	27.3922	27.4538	28.0223	27.082	27.475	27.4529	27.6766			0.701178	0.234373	0.326821	0.266487	tr|B4E6Y0|B4E6Y0_BURCJ	B4E6Y0	B4E6Y0_BURCJ	BCAL1414	182	Burkholderia cenocepacia (strain ATCC BAA-245 / DSM 16553 / LMG 16656 / NCTC 13227 / J2315 / CF5610)	4:Protein predicted	Putative hydrolase	1	0.999	6	97	97	97
31.1365	31.5082	31.0569	31.1312	31.5568	31.6796	31.6578	31.6935			2.21119	0.137823	-0.438725	-0.396592	tr|B4E6Y2|B4E6Y2_BURCJ	B4E6Y2	B4E6Y2_BURCJ	alaS	874	Burkholderia cenocepacia (strain ATCC BAA-245 / DSM 16553 / LMG 16656 / NCTC 13227 / J2315 / CF5610)	3:Protein inferred from homology	Alanine--tRNA ligase	1	0.999	46	2092	2052	2092
25.5744	25.1321	25.1236	25.8663	25.3556	26.3767	24.3256	24.7217			0.185984	0.421257	0.229219	0.154599	tr|B4E6Z1|B4E6Z1_BURCJ	B4E6Z1	B4E6Z1_BURCJ	BCAL1425	248	Burkholderia cenocepacia (strain ATCC BAA-245 / DSM 16553 / LMG 16656 / NCTC 13227 / J2315 / CF5610)	1:Experimental evidence at protein level	Putative glucose 1-dehydrogenase	1	0.999	6	104	104	106
27.4199	26.8566	26.8566	27.9852	27.0295	26.9089	26.8256	27.0433			0.555375	0.244982	0.327742	0.257048	tr|B4E705|B4E705_BURCJ	B4E705	B4E705_BURCJ	msdA	506	Burkholderia cenocepacia (strain ATCC BAA-245 / DSM 16553 / LMG 16656 / NCTC 13227 / J2315 / CF5610)	4:Protein predicted	Methylmalonic acid semialdehyde dehydrogenase	1	0.999	21	403	403	403
24.6865	24.0904	24.9094	26.066	25.9135	25.8752	24.1142	24.9362			0.177388	0.385023	-0.271732	-0.170217	tr|B4E706|B4E706_BURCJ	B4E706	B4E706_BURCJ	BCAL1440	311	Burkholderia cenocepacia (strain ATCC BAA-245 / DSM 16553 / LMG 16656 / NCTC 13227 / J2315 / CF5610)	4:Protein predicted	LysR family regulatory protein	1	0.999	4	16	16	16
24.1937	26.0705	26.622	26.549	26.3506	26.2771	26.4307	26.5498			0.422036	0.168086	-0.543235	-0.345715	tr|B4E707|B4E707_BURCJ	B4E707	B4E707_BURCJ	BCAL1441	75	Burkholderia cenocepacia (strain ATCC BAA-245 / DSM 16553 / LMG 16656 / NCTC 13227 / J2315 / CF5610)	3:Protein inferred from homology	SirA-like protein	1	0.999	4	46	46	46
29.4036	29.4533	29.2819	29.2733	28.7353	28.3673	28.6052	28.4743	+	Delta_ogcI_EV_Delta_ogcI_ogcI	3.92967	0.0400476	0.807488	0.739796	tr|B4E709|B4E709_BURCJ	B4E709	B4E709_BURCJ	BCAL1443	238	Burkholderia cenocepacia (strain ATCC BAA-245 / DSM 16553 / LMG 16656 / NCTC 13227 / J2315 / CF5610)	4:Protein predicted	Two-component regulatory system, response regulator protein	1	0.999	10	233	233	233
28.8884	28.8994	29.2067	28.9681	28.5123	28.658	28.4327	28.4564			2.73846	0.11762	0.475824	0.436639	tr|B4E710|B4E710_BURCJ	B4E710	B4E710_BURCJ	BCAL1444	453	Burkholderia cenocepacia (strain ATCC BAA-245 / DSM 16553 / LMG 16656 / NCTC 13227 / J2315 / CF5610)	4:Protein predicted	Putative exported protein	1	0.999	16	313	313	313
26.9886	26.7225	26.6311	26.4317	26.2355	26.4951	26.8046	24.4404			0.61046	0.109971	0.699563	0.453328	tr|B4E711|B4E711_BURCJ	B4E711	B4E711_BURCJ	BCAL1445	795	Burkholderia cenocepacia (strain ATCC BAA-245 / DSM 16553 / LMG 16656 / NCTC 13227 / J2315 / CF5610)	4:Protein predicted	Two-component regulatory system, sensor kinase protein	1	0.999	8	38	38	38
28.1815	27.9115	28.0282	27.8935	27.8823	28.1658	27.9637	28.0278			0.0238346	0.974023	-0.00624275	-0.00573046	tr|B4E712|B4E712_BURCJ	B4E712	B4E712_BURCJ	BCAL1446	204	Burkholderia cenocepacia (strain ATCC BAA-245 / DSM 16553 / LMG 16656 / NCTC 13227 / J2315 / CF5610)	4:Protein predicted	Putative lipoprotein	1	0.999	7	189	189	189
31.0113	30.4468	30.6926	31.1491	30.4215	30.1332	30.5948	30.5469			1.10611	0.174861	0.400853	0.337102	tr|B4E713|B4E713_BURCJ	B4E713	B4E713_BURCJ	galU	294	Burkholderia cenocepacia (strain ATCC BAA-245 / DSM 16553 / LMG 16656 / NCTC 13227 / J2315 / CF5610)	3:Protein inferred from homology	UTP--glucose-1-phosphate uridylyltransferase	1	0.999	15	965	820	965
30.0957	30.2606	30.2812	30.0286	30.329	30.077	30.2124	30.1965			0.180041	0.855489	-0.0371928	-0.0344195	tr|B4E714|B4E714_BURCJ	B4E714	B4E714_BURCJ	valS	955	Burkholderia cenocepacia (strain ATCC BAA-245 / DSM 16553 / LMG 16656 / NCTC 13227 / J2315 / CF5610)	3:Protein inferred from homology	Valine--tRNA ligase	1	0.999	48	1141	1141	1141
27.5207	28.2148	27.6492	27.3885	28.3805	28.4911	28.4479	28.4428			2.1863	0.0580783	-0.747283	-0.631569	tr|B4E715|B4E715_BURCJ	B4E715	B4E715_BURCJ	BCAL1449	818	Burkholderia cenocepacia (strain ATCC BAA-245 / DSM 16553 / LMG 16656 / NCTC 13227 / J2315 / CF5610)	3:Protein inferred from homology	DNA helicase	1	0.999	23	316	316	316
25.0646	25.3161	26.4462	24.5599	25.4633	25.9938	24.7548	26.1179			0.182262	0.415165	-0.235752	-0.156617	tr|B4E716|B4E716_BURCJ	B4E716	B4E716_BURCJ	BCAL1450	265	Burkholderia cenocepacia (strain ATCC BAA-245 / DSM 16553 / LMG 16656 / NCTC 13227 / J2315 / CF5610)	3:Protein inferred from homology	5'-methylthioadenosine/S-adenosylhomocysteine nucleosidase	1	0.999	6	48	48	48
26.0252	26.0646	25.4018	24.6163	25.4525	26.1046	24.355	26.0082			0.0306612	0.87212	0.0468955	0.030735	tr|B4E722|B4E722_BURCJ	B4E722	B4E722_BURCJ	BCAL1456	521	Burkholderia cenocepacia (strain ATCC BAA-245 / DSM 16553 / LMG 16656 / NCTC 13227 / J2315 / CF5610)	3:Protein inferred from homology	Putative fusaric acid resistance outer membrane efflux protein	1	0.999	6	14	14	14
26.4289	27.1692	26.6245	24.1482	27.3795	27.6694	27.5733	27.6247	+	Delta_ogcI_EV_Delta_ogcI_ogcI	1.15005	0.0218931	-1.46901	-0.87971	tr|B4E723|B4E723_BURCJ	B4E723	B4E723_BURCJ	BCAL1457	313	Burkholderia cenocepacia (strain ATCC BAA-245 / DSM 16553 / LMG 16656 / NCTC 13227 / J2315 / CF5610)	4:Protein predicted	LysR family regulatory protein	1	0.999	8	77	77	77
26.4702	25.8622	26.4947	26.1403	25.3373	24.3904	24.4156	25.3883	+	Delta_ogcI_EV_Delta_ogcI_ogcI	2.29745	0.0120101	1.35897	1.03316	tr|B4E725|B4E725_BURCJ	B4E725	B4E725_BURCJ	BCAL1459	276	Burkholderia cenocepacia (strain ATCC BAA-245 / DSM 16553 / LMG 16656 / NCTC 13227 / J2315 / CF5610)	4:Protein predicted	Calcineurin-like phosphoesterase	1	0.999	4	55	55	55
28.4211	28.3568	27.987	28.1452	27.5346	27.7444	27.4893	27.5777			2.86905	0.0706782	0.640996	0.575403	tr|B4E726|B4E726_BURCJ	B4E726	B4E726_BURCJ	BCAL1460	473	Burkholderia cenocepacia (strain ATCC BAA-245 / DSM 16553 / LMG 16656 / NCTC 13227 / J2315 / CF5610)	4:Protein predicted	Putative FAD-binding reductase	1	0.999	17	399	399	399
28.0921	28.2259	28.4413	28.4204	28.4768	28.2442	28.4802	28.4924			0.590855	0.530358	-0.128483	-0.116541	tr|B4E730|B4E730_BURCJ	B4E730	B4E730_BURCJ	BCAL2464	246	Burkholderia cenocepacia (strain ATCC BAA-245 / DSM 16553 / LMG 16656 / NCTC 13227 / J2315 / CF5610)	1:Experimental evidence at protein level	Short chain dehydrogenase	1	0.999	15	257	255	257
28.9204	28.6643	29.0677	29.1916	29.1693	28.3138	28.9953	28.6529			0.346145	0.441638	0.178196	0.145953	tr|B4E732|B4E732_BURCJ	B4E732	B4E732_BURCJ	eco	153	Burkholderia cenocepacia (strain ATCC BAA-245 / DSM 16553 / LMG 16656 / NCTC 13227 / J2315 / CF5610)	3:Protein inferred from homology	Ecotin	1	0.999	8	223	223	223
27.1051	25.1732	25.2677	26.9526	25.9192	25.934	26.1409	26.036			0.0803126	0.673993	0.117102	0.0767452	tr|B4E737|B4E737_BURCJ	B4E737	B4E737_BURCJ	BCAL2471	184	Burkholderia cenocepacia (strain ATCC BAA-245 / DSM 16553 / LMG 16656 / NCTC 13227 / J2315 / CF5610)	4:Protein predicted	Uncharacterized protein	1	0.999	4	35	35	35
24.9887	25.2887	25.7718	25.6636	25.9258	25.5063	25.6209	25.8894			0.727749	0.247636	-0.307389	-0.254777	tr|B4E738|B4E738_BURCJ	B4E738	B4E738_BURCJ	otsA	474	Burkholderia cenocepacia (strain ATCC BAA-245 / DSM 16553 / LMG 16656 / NCTC 13227 / J2315 / CF5610)	3:Protein inferred from homology	Trehalose-6-phosphate synthase	1	0.999	5	51	51	51
30.8192	30.7761	31.1375	30.7111	30.3192	30.5302	29.5449	30.168			1.67651	0.0684026	0.720417	0.584641	tr|B4E797|B4E797_BURCJ	B4E797	B4E797_BURCJ	gspG	150	Burkholderia cenocepacia (strain ATCC BAA-245 / DSM 16553 / LMG 16656 / NCTC 13227 / J2315 / CF5610)	4:Protein predicted	Type II secretion system protein G	1	0.999	9	472	472	472
24.9343	24.9258	25.2064	24.9347	26.2585	25.7822	24.1212	25.7445			0.45398	0.183958	-0.476343	-0.323661	tr|B4E7A0|B4E7A0_BURCJ	B4E7A0	B4E7A0_BURCJ	gspE	496	Burkholderia cenocepacia (strain ATCC BAA-245 / DSM 16553 / LMG 16656 / NCTC 13227 / J2315 / CF5610)	4:Protein predicted	Type II secretion system protein E	1	0.999	5	25	25	25
24.0725	24.2285	24.4118	24.7081	26.5199	25.8095	26.5128	24.5987	+	Delta_ogcI_EV_Delta_ogcI_ogcI	1.72251	0.0118533	-1.505	-1.0221	tr|B4E7A1|B4E7A1_BURCJ	B4E7A1	B4E7A1_BURCJ	gspD	777	Burkholderia cenocepacia (strain ATCC BAA-245 / DSM 16553 / LMG 16656 / NCTC 13227 / J2315 / CF5610)	3:Protein inferred from homology	Type II secretion system protein D	1	0.999	4	33	33	33
29.0359	28.7597	28.8358	28.9681	28.4732	28.734	28.5673	28.5035			2.08058	0.199432	0.330348	0.304341	tr|B4E7A3|B4E7A3_BURCJ	B4E7A3	B4E7A3_BURCJ	BCAL3529	433	Burkholderia cenocepacia (strain ATCC BAA-245 / DSM 16553 / LMG 16656 / NCTC 13227 / J2315 / CF5610)	4:Protein predicted	Putative cobalamin synthesis protein/P47K	1	0.999	15	234	234	241
34.8406	34.629	35.0232	34.8767	34.6068	33.5306	33.7957	33.9406	+	Delta_ogcI_EV_Delta_ogcI_ogcI	1.9417	0.0461196	0.873972	0.70305	tr|B4E7A4|B4E7A4_BURCJ	B4E7A4	B4E7A4_BURCJ	hupA	92	Burkholderia cenocepacia (strain ATCC BAA-245 / DSM 16553 / LMG 16656 / NCTC 13227 / J2315 / CF5610)	3:Protein inferred from homology	DNA-binding protein HU-alpha	1	0.999	13	669	669	669
25.7636	25.8294	25.6584	24.6145	25.9358	26.1696	24.9156	26.1084			0.327984	0.287463	-0.315882	-0.224086	tr|B4E7A5|B4E7A5_BURCJ	B4E7A5	B4E7A5_BURCJ	mnmC	643	Burkholderia cenocepacia (strain ATCC BAA-245 / DSM 16553 / LMG 16656 / NCTC 13227 / J2315 / CF5610)	3:Protein inferred from homology	tRNA 5-methylaminomethyl-2-thiouridine biosynthesis bifunctional protein MnmC	1	0.999	6	38	38	38
27.1979	25.7753	26.4055	26.8073	27.0229	26.5643	26.3518	26.7513			0.142647	0.608511	-0.126049	-0.0943855	tr|B4E7A6|B4E7A6_BURCJ	B4E7A6	B4E7A6_BURCJ	BCAL0395	208	Burkholderia cenocepacia (strain ATCC BAA-245 / DSM 16553 / LMG 16656 / NCTC 13227 / J2315 / CF5610)	4:Protein predicted	Putative adenylate cyclase	1	0.999	3	94	94	94
29.5195	29.2664	29.5777	29.6439	28.906	28.7135	28.9912	28.8001			3.14184	0.0671454	0.649195	0.588887	tr|B4E7A7|B4E7A7_BURCJ	B4E7A7	B4E7A7_BURCJ	trpC	261	Burkholderia cenocepacia (strain ATCC BAA-245 / DSM 16553 / LMG 16656 / NCTC 13227 / J2315 / CF5610)	3:Protein inferred from homology	Indole-3-glycerol phosphate synthase	1	0.999	13	419	419	419
29.3163	29.2016	29.0801	29.3067	29.0788	28.9736	29.1074	29.1862			1.02192	0.487064	0.139672	0.130467	tr|B4E7A9|B4E7A9_BURCJ	B4E7A9	B4E7A9_BURCJ	trpG	199	Burkholderia cenocepacia (strain ATCC BAA-245 / DSM 16553 / LMG 16656 / NCTC 13227 / J2315 / CF5610)	4:Protein predicted	Anthranilate synthase component II	1	0.999	7	173	173	173
28.9715	29.0439	28.8723	29.0219	29.0645	28.9365	29.2341	29.1415			0.785537	0.555942	-0.116779	-0.10877	tr|B4E7B0|B4E7B0_BURCJ	B4E7B0	B4E7B0_BURCJ	trpE	497	Burkholderia cenocepacia (strain ATCC BAA-245 / DSM 16553 / LMG 16656 / NCTC 13227 / J2315 / CF5610)	3:Protein inferred from homology	Anthranilate synthase component 1	1	0.999	24	929	929	929
25.8356	26.2647	26.1387	25.8915	26.6331	24.1704	24.7782	25.4811			0.69011	0.0923284	0.766927	0.498551	tr|B4E7B1|B4E7B1_BURCJ	B4E7B1	B4E7B1_BURCJ	BCAL0400	254	Burkholderia cenocepacia (strain ATCC BAA-245 / DSM 16553 / LMG 16656 / NCTC 13227 / J2315 / CF5610)	3:Protein inferred from homology	Putative phosphoglycolate phosphatase	1	0.999	6	25	25	25
30.3735	30.3512	30.7833	30.535	30.3717	30.6662	30.7623	30.6441			0.327629	0.628305	-0.100315	-0.0887579	tr|B4E7B2|B4E7B2_BURCJ	B4E7B2	B4E7B2_BURCJ	BCAL0401	228	Burkholderia cenocepacia (strain ATCC BAA-245 / DSM 16553 / LMG 16656 / NCTC 13227 / J2315 / CF5610)	3:Protein inferred from homology	Ribulose-phosphate 3-epimerase	1	0.999	10	241	241	241
28.4303	28.2042	28.4338	28.3719	28.0519	28.107	28.2253	28.2647			1.44748	0.355157	0.197814	0.184299	tr|B4E7B3|B4E7B3_BURCJ	B4E7B3	B4E7B3_BURCJ	apaG	124	Burkholderia cenocepacia (strain ATCC BAA-245 / DSM 16553 / LMG 16656 / NCTC 13227 / J2315 / CF5610)	3:Protein inferred from homology	Protein ApaG	1	0.999	6	220	220	220
27.3643	23.9724	24.2536	26.4822	28.6455	29.036	28.6041	28.4355	+	Delta_ogcI_EV_Delta_ogcI_ogcI	2.02327	0.00119685	-3.16211	-1.71612	tr|B4E7B4|B4E7B4_BURCJ	B4E7B4	B4E7B4_BURCJ	BCAL0403	384	Burkholderia cenocepacia (strain ATCC BAA-245 / DSM 16553 / LMG 16656 / NCTC 13227 / J2315 / CF5610)	4:Protein predicted	Putative outer membrane-bound lytic murein transglycosylase	1	0.999	9	104	104	104
27.905	26.8918	26.8561	28.3728	28.5462	27.3406	28.2665	27.8619			0.494058	0.172395	-0.497382	-0.3408	tr|B4E7B5|B4E7B5_BURCJ	B4E7B5	B4E7B5_BURCJ	paaK	432	Burkholderia cenocepacia (strain ATCC BAA-245 / DSM 16553 / LMG 16656 / NCTC 13227 / J2315 / CF5610)	1:Experimental evidence at protein level	Phenylacetate-coenzyme A ligase	1	0.999	20	245	237	245
27.7169	26.8595	27.0138	28.0778	27.6339	26.3022	27.2806	26.9686			0.404037	0.237671	0.370663	0.263979	tr|B4E7B6|B4E7B6_BURCJ	B4E7B6	B4E7B6_BURCJ	paaI	150	Burkholderia cenocepacia (strain ATCC BAA-245 / DSM 16553 / LMG 16656 / NCTC 13227 / J2315 / CF5610)	4:Protein predicted	Phenylacetic acid degradation protein PaaI	1	0.999	4	66	66	66
29.784	28.884	29.0543	30.566	29.8162	28.421	29.4975	28.9633			0.347025	0.23452	0.397558	0.266491	tr|B4E7B7|B4E7B7_BURCJ	B4E7B7	B4E7B7_BURCJ	paaG	263	Burkholderia cenocepacia (strain ATCC BAA-245 / DSM 16553 / LMG 16656 / NCTC 13227 / J2315 / CF5610)	3:Protein inferred from homology	Probable enoyl-CoA hydratase PaaG	1	0.999	12	400	400	400
30.7165	30.4141	30.4372	30.9723	30.663	29.7898	30.4895	30.0963			0.786264	0.199768	0.37538	0.303579	tr|B4E7B8|B4E7B8_BURCJ	B4E7B8	B4E7B8_BURCJ	pcaF	400	Burkholderia cenocepacia (strain ATCC BAA-245 / DSM 16553 / LMG 16656 / NCTC 13227 / J2315 / CF5610)	3:Protein inferred from homology	Beta-ketoadipyl CoA thiolase	1	0.999	26	1065	613	1065
34.0852	33.5222	33.4	34.2501	33.0963	32.1671	32.7947	32.5334	+	Delta_ogcI_EV_Delta_ogcI_ogcI	2.18063	0.0188367	1.1665	0.906502	tr|B4E7B9|B4E7B9_BURCJ	B4E7B9	B4E7B9_BURCJ	paaZ	568	Burkholderia cenocepacia (strain ATCC BAA-245 / DSM 16553 / LMG 16656 / NCTC 13227 / J2315 / CF5610)	4:Protein predicted	Putative phenylacetic acid degradation oxidoreductase	1	0.999	30	2264	2264	2264
30.9991	30.5002	30.2891	31.2748	31.2401	30.6542	31.1776	30.7724			0.30578	0.422928	-0.195302	-0.153949	tr|B4E7C0|B4E7C0_BURCJ	B4E7C0	B4E7C0_BURCJ	paaF	258	Burkholderia cenocepacia (strain ATCC BAA-245 / DSM 16553 / LMG 16656 / NCTC 13227 / J2315 / CF5610)	3:Protein inferred from homology	Putative phenylacetic acid degradation enoyl-CoA hydratase PaaF	1	0.999	18	702	702	702
27.5927	27.7683	27.2436	26.7647	25.6594	26.1716	25.9355	25.3822	+	Delta_ogcI_EV_Delta_ogcI_ogcI	2.84525	0.00454545	1.55516	1.21542	tr|B4E7C3|B4E7C3_BURCJ	B4E7C3	B4E7C3_BURCJ	BCAL0413	456	Burkholderia cenocepacia (strain ATCC BAA-245 / DSM 16553 / LMG 16656 / NCTC 13227 / J2315 / CF5610)	4:Protein predicted	Uncharacterized protein	1	0.999	11	111	111	111
29.2393	29.4911	29.2135	29.1927	29.6472	29.8643	29.7662	29.733			2.88199	0.119205	-0.468514	-0.432672	tr|B4E7C9|B4E7C9_BURCJ	B4E7C9	B4E7C9_BURCJ	gyrB	824	Burkholderia cenocepacia (strain ATCC BAA-245 / DSM 16553 / LMG 16656 / NCTC 13227 / J2315 / CF5610)	3:Protein inferred from homology	DNA gyrase subunit B	1	0.999	46	1283	1283	1283
30.1022	29.9985	30.2732	30.1262	29.9995	29.8583	29.9582	29.9025			1.63475	0.35633	0.195424	0.183572	tr|B4E7D0|B4E7D0_BURCJ	B4E7D0	B4E7D0_BURCJ	dnaN	368	Burkholderia cenocepacia (strain ATCC BAA-245 / DSM 16553 / LMG 16656 / NCTC 13227 / J2315 / CF5610)	4:Protein predicted	DNA polymerase III subunit beta	1	0.999	21	925	925	925
27.7747	27.4212	27.5634	27.4857	27.5873	27.3885	27.4018	27.3252			0.688601	0.507615	0.135577	0.123777	tr|B4E7D6|B4E7D6_BURCJ	B4E7D6	B4E7D6_BURCJ	BCAL0427	158	Burkholderia cenocepacia (strain ATCC BAA-245 / DSM 16553 / LMG 16656 / NCTC 13227 / J2315 / CF5610)	4:Protein predicted	Uncharacterized protein	1	0.999	7	187	187	187
28.008	27.9263	28.0155	27.7915	28.1246	28.1327	28.0884	28.15			1.9009	0.365188	-0.188609	-0.179009	tr|B4E7D7|B4E7D7_BURCJ	B4E7D7	B4E7D7_BURCJ	mnmE	464	Burkholderia cenocepacia (strain ATCC BAA-245 / DSM 16553 / LMG 16656 / NCTC 13227 / J2315 / CF5610)	3:Protein inferred from homology	tRNA modification GTPase MnmE	1	0.999	12	270	270	270
27.268	28.3204	27.7715	27.0285	27.2451	28.0443	27.1291	26.9902			0.2723	0.366239	0.244939	0.178588	tr|B4E7E1|B4E7E1_BURCJ	B4E7E1	B4E7E1_BURCJ	speG	187	Burkholderia cenocepacia (strain ATCC BAA-245 / DSM 16553 / LMG 16656 / NCTC 13227 / J2315 / CF5610)	4:Protein predicted	Spermidine N(1)-acetyltransferase	1	0.999	5	90	90	90
25.8714	25.8429	25.5585	25.5997	25.0357	25.8341	25.6841	25.6133			0.403009	0.437977	0.176344	0.147856	tr|B4E7E3|B4E7E3_BURCJ	B4E7E3	B4E7E3_BURCJ	BCAL0435	184	Burkholderia cenocepacia (strain ATCC BAA-245 / DSM 16553 / LMG 16656 / NCTC 13227 / J2315 / CF5610)	4:Protein predicted	Uncharacterized protein	1	0.999	5	55	55	55
28.8739	28.0095	28.2983	28.9428	26.0955	26.3465	25.8583	25.9366	+	Delta_ogcI_EV_Delta_ogcI_ogcI	4.20509	0.000565217	2.47189	1.97686	tr|B4E7E4|B4E7E4_BURCJ	B4E7E4	B4E7E4_BURCJ	BCAL0436	137	Burkholderia cenocepacia (strain ATCC BAA-245 / DSM 16553 / LMG 16656 / NCTC 13227 / J2315 / CF5610)	4:Protein predicted	Glyoxalase/bleomycin resistance protein/dioxygenase superfamily protein	1	0.999	5	112	112	112
26.6525	24.4114	25.1473	26.9023	25.6213	24.6654	24.314	25.2174			0.582617	0.0938236	0.823874	0.494911	tr|B4E7E5|B4E7E5_BURCJ	B4E7E5	B4E7E5_BURCJ	BCAL0437	363	Burkholderia cenocepacia (strain ATCC BAA-245 / DSM 16553 / LMG 16656 / NCTC 13227 / J2315 / CF5610)	3:Protein inferred from homology	Methylated-DNA--protein-cysteine methyltransferase	1	0.999	5	16	16	16
28.2854	28.2602	28.1279	28.4003	28.1803	28.2861	28.1979	28.1118			0.515243	0.702288	0.0744209	0.0697861	tr|B4E7E7|B4E7E7_BURCJ	B4E7E7	B4E7E7_BURCJ	gshA	533	Burkholderia cenocepacia (strain ATCC BAA-245 / DSM 16553 / LMG 16656 / NCTC 13227 / J2315 / CF5610)	3:Protein inferred from homology	Glutamate--cysteine ligase	1	0.999	15	284	284	284
26.2335	25.4464	25.3728	26.1622	24.7766	24.1651	25.46	25.8716			0.835989	0.0889025	0.735426	0.510613	tr|B4E7G3|B4E7G3_BURCJ	B4E7G3	B4E7G3_BURCJ	BCAL0455	271	Burkholderia cenocepacia (strain ATCC BAA-245 / DSM 16553 / LMG 16656 / NCTC 13227 / J2315 / CF5610)	4:Protein predicted	Putative hydrolase	1	0.999	4	57	57	57
25.5722	26.9579	24.7617	24.3988	26.86	27.1459	25.6071	26.4798			0.836229	0.0528821	-1.10053	-0.663491	tr|B4E7G6|B4E7G6_BURCJ	B4E7G6	B4E7G6_BURCJ	BCAL0458	134	Burkholderia cenocepacia (strain ATCC BAA-245 / DSM 16553 / LMG 16656 / NCTC 13227 / J2315 / CF5610)	4:Protein predicted	Thioesterase superfamily protein	1	0.999	3	46	46	46
26.6311	27.1789	24.7104	26.638	26.752	26.7208	26.6873	26.8427			0.368321	0.204808	-0.461107	-0.298867	tr|B4E7G8|B4E7G8_BURCJ	B4E7G8	B4E7G8_BURCJ	BCAL1463	439	Burkholderia cenocepacia (strain ATCC BAA-245 / DSM 16553 / LMG 16656 / NCTC 13227 / J2315 / CF5610)	3:Protein inferred from homology	UPF0761 membrane protein BCAL1463	1	0.999	3	37	37	37
30.9281	30.6094	30.8017	31.0075	30.4317	30.1094	30.4422	30.3215			2.33673	0.10799	0.510445	0.457303	tr|B4E7H0|B4E7H0_BURCJ	B4E7H0	B4E7H0_BURCJ	BCAL1465	151	Burkholderia cenocepacia (strain ATCC BAA-245 / DSM 16553 / LMG 16656 / NCTC 13227 / J2315 / CF5610)	4:Protein predicted	Uncharacterized protein	1	0.999	13	761	761	761
27.7423	28.113	27.4436	28.1294	26.415	25.3041	24.8999	24.8393	+	Delta_ogcI_EV_Delta_ogcI_ogcI	3.10058	0.00129915	2.49252	1.78	tr|B4E7H1|B4E7H1_BURCJ	B4E7H1	B4E7H1_BURCJ	BCAL1466	644	Burkholderia cenocepacia (strain ATCC BAA-245 / DSM 16553 / LMG 16656 / NCTC 13227 / J2315 / CF5610)	4:Protein predicted	Major Facilitator Superfamily protein	1	0.999	4	37	37	37
30.0853	30.0337	30.0828	30.2572	30.1211	30.4406	30.211	30.2079			0.764311	0.518575	-0.130403	-0.120285	tr|B4E7H3|B4E7H3_BURCJ	B4E7H3	B4E7H3_BURCJ	BCAL1468	557	Burkholderia cenocepacia (strain ATCC BAA-245 / DSM 16553 / LMG 16656 / NCTC 13227 / J2315 / CF5610)	4:Protein predicted	Putative electron transport protein	1	0.999	34	1013	2	1013
28.1549	28.6776	28.6585	28.2212	27.8569	28.4453	28.1872	28.0386			0.785434	0.25446	0.296089	0.249502	tr|B4E7H4|B4E7H4_BURCJ	B4E7H4	B4E7H4_BURCJ	BCAL1469	260	Burkholderia cenocepacia (strain ATCC BAA-245 / DSM 16553 / LMG 16656 / NCTC 13227 / J2315 / CF5610)	4:Protein predicted	Putative short chain dehydrogenase	1	0.999	10	339	339	339
28.5405	28.4884	28.7016	27.7437	29.9077	29.9703	30.0027	29.9453	+	Delta_ogcI_EV_Delta_ogcI_ogcI	3.51005	0.00350413	-1.58793	-1.3079	tr|B4E7H5|B4E7H5_BURCJ	B4E7H5	B4E7H5_BURCJ	BCAL1470	134	Burkholderia cenocepacia (strain ATCC BAA-245 / DSM 16553 / LMG 16656 / NCTC 13227 / J2315 / CF5610)	4:Protein predicted	Putative thioesterase	1	0.999	5	124	124	124
29.9224	29.3479	29.6064	30.5818	29.558	29.8626	29.5266	29.578			0.3638	0.357706	0.233302	0.182625	tr|B4E7H7|B4E7H7_BURCJ	B4E7H7	B4E7H7_BURCJ	scoA	234	Burkholderia cenocepacia (strain ATCC BAA-245 / DSM 16553 / LMG 16656 / NCTC 13227 / J2315 / CF5610)	4:Protein predicted	Succinyl-CoA:3-ketoacid-coenzyme A transferase subunit A	1	0.999	14	731	731	731
30.1067	29.0282	29.3354	30.4749	28.868	29.1906	28.7593	28.724			1.28665	0.0582128	0.850836	0.629682	tr|B4E7H8|B4E7H8_BURCJ	B4E7H8	B4E7H8_BURCJ	scoB	213	Burkholderia cenocepacia (strain ATCC BAA-245 / DSM 16553 / LMG 16656 / NCTC 13227 / J2315 / CF5610)	4:Protein predicted	Succinyl-CoA:3-ketoacid-coenzyme A transferase subunit B	1	0.999	7	392	392	392
28.1818	28.817	28.7601	27.9112	24.5729	26.2383	25.2509	24.5729	+	Delta_ogcI_EV_Delta_ogcI_ogcI	3.44408	0.000753623	3.25878	2.24469	tr|B4E7H9|B4E7H9_BURCJ	B4E7H9	B4E7H9_BURCJ	BCAL1474	248	Burkholderia cenocepacia (strain ATCC BAA-245 / DSM 16553 / LMG 16656 / NCTC 13227 / J2315 / CF5610)	4:Protein predicted	Putative dehydrogenase	1	0.999	6	106	106	106
29.1247	28.769	28.8646	28.7978	28.8794	28.6616	28.7894	28.704			0.665408	0.521827	0.130448	0.119201	tr|B4E7I3|B4E7I3_BURCJ	B4E7I3	B4E7I3_BURCJ	BCAL1478	298	Burkholderia cenocepacia (strain ATCC BAA-245 / DSM 16553 / LMG 16656 / NCTC 13227 / J2315 / CF5610)	4:Protein predicted	Putative hydrolase	1	0.999	12	317	317	317
29.697	29.5293	29.6405	29.4414	29.4025	28.9246	29.4545	29.1987			1.32865	0.209319	0.331954	0.292958	tr|B4E7I4|B4E7I4_BURCJ	B4E7I4	B4E7I4_BURCJ	BCAL1479	117	Burkholderia cenocepacia (strain ATCC BAA-245 / DSM 16553 / LMG 16656 / NCTC 13227 / J2315 / CF5610)	4:Protein predicted	Endoribonuclease L-PSP family protein	1	0.999	3	229	229	229
26.4984	26.6373	26.6063	25.8437	27.0666	27.191	26.9996	26.9768			1.85769	0.0760708	-0.662088	-0.555108	tr|B4E7I5|B4E7I5_BURCJ	B4E7I5	B4E7I5_BURCJ	relA	727	Burkholderia cenocepacia (strain ATCC BAA-245 / DSM 16553 / LMG 16656 / NCTC 13227 / J2315 / CF5610)	3:Protein inferred from homology	GTP pyrophosphokinase	1	0.999	13	115	115	115
29.5359	29.9227	29.6953	29.7403	30.3368	30.2742	30.3444	30.4193			3.47322	0.0718332	-0.620133	-0.571592	tr|B4E7J0|B4E7J0_BURCJ	B4E7J0	B4E7J0_BURCJ	pheT	809	Burkholderia cenocepacia (strain ATCC BAA-245 / DSM 16553 / LMG 16656 / NCTC 13227 / J2315 / CF5610)	3:Protein inferred from homology	Phenylalanine--tRNA ligase beta subunit	1	0.999	50	1484	1484	1484
27.6968	26.2772	26.7983	26.7105	27.2638	26.3943	27.079	26.5994			0.035038	0.886249	0.0365677	0.0268798	tr|B4E7J1|B4E7J1_BURCJ	B4E7J1	B4E7J1_BURCJ	ihfA	131	Burkholderia cenocepacia (strain ATCC BAA-245 / DSM 16553 / LMG 16656 / NCTC 13227 / J2315 / CF5610)	3:Protein inferred from homology	Integration host factor subunit alpha	1	0.999	7	178	178	178
28.6865	28.0014	28.0493	28.717	27.2138	27.3023	27.2156	27.4659	+	Delta_ogcI_EV_Delta_ogcI_ogcI	2.69873	0.021433	1.06414	0.883568	tr|B4E7J2|B4E7J2_BURCJ	B4E7J2	B4E7J2_BURCJ	BCAL1488	137	Burkholderia cenocepacia (strain ATCC BAA-245 / DSM 16553 / LMG 16656 / NCTC 13227 / J2315 / CF5610)	4:Protein predicted	MerR family regulatory protein	1	0.999	9	113	113	113
25.3605	25.8622	25.1322	25.4007	24.6775	24.3067	24.4081	24.5926	+	Delta_ogcI_EV_Delta_ogcI_ogcI	2.77608	0.0310299	0.942719	0.802452	tr|B4E7J6|B4E7J6_BURCJ	B4E7J6	B4E7J6_BURCJ	BCAL1492	237	Burkholderia cenocepacia (strain ATCC BAA-245 / DSM 16553 / LMG 16656 / NCTC 13227 / J2315 / CF5610)	4:Protein predicted	Uncharacterized protein	0.9997	0.999	2	24	24	24
30.0976	29.8431	29.9876	29.9502	30.4985	30.4864	30.6011	30.5265			4.12421	0.0837926	-0.558511	-0.527662	tr|B4E7J7|B4E7J7_BURCJ	B4E7J7	B4E7J7_BURCJ	BCAL1493	402	Burkholderia cenocepacia (strain ATCC BAA-245 / DSM 16553 / LMG 16656 / NCTC 13227 / J2315 / CF5610)	4:Protein predicted	Putative exported protein	1	0.999	26	879	879	903
28.9233	28.3735	28.5492	28.7919	27.2577	27.3377	27.187	27.2213	+	Delta_ogcI_EV_Delta_ogcI_ogcI	4.49437	0.00444944	1.40855	1.2498	tr|B4E7J8|B4E7J8_BURCJ	B4E7J8	B4E7J8_BURCJ	BCAL1494	96	Burkholderia cenocepacia (strain ATCC BAA-245 / DSM 16553 / LMG 16656 / NCTC 13227 / J2315 / CF5610)	4:Protein predicted	Putative monooxygenase	1	0.999	6	177	177	177
27.4514	25.2255	26.8754	27.0348	26.8327	27.1989	26.9958	24.7311			0.100823	0.525268	0.207172	0.118086	tr|B4E7J9|B4E7J9_BURCJ	B4E7J9	B4E7J9_BURCJ	BCAL1495	85	Burkholderia cenocepacia (strain ATCC BAA-245 / DSM 16553 / LMG 16656 / NCTC 13227 / J2315 / CF5610)	4:Protein predicted	Uncharacterized protein	1	0.999	4	78	78	78
33.6914	33.1713	33.5264	33.6861	32.9224	31.9845	32.4375	32.1808	+	Delta_ogcI_EV_Delta_ogcI_ogcI	2.52554	0.0169124	1.13755	0.919838	tr|B4E7K0|B4E7K0_BURCJ	B4E7K0	B4E7K0_BURCJ	BCAL1496	91	Burkholderia cenocepacia (strain ATCC BAA-245 / DSM 16553 / LMG 16656 / NCTC 13227 / J2315 / CF5610)	4:Protein predicted	Putative exported protein	1	0.999	3	477	477	477
28.2096	27.7321	28.1335	28.0621	28.5979	28.61	28.5199	28.7017			2.66905	0.087501	-0.573009	-0.515505	tr|B4E7K7|B4E7K7_BURCJ	B4E7K7	B4E7K7_BURCJ	BCAL1503	345	Burkholderia cenocepacia (strain ATCC BAA-245 / DSM 16553 / LMG 16656 / NCTC 13227 / J2315 / CF5610)	3:Protein inferred from homology	Segregation and condensation protein B	1	0.999	13	194	194	194
29.6782	29.886	29.5876	29.468	30.642	30.5991	30.5481	30.5702	+	Delta_ogcI_EV_Delta_ogcI_ogcI	4.31712	0.0240293	-0.93495	-0.857336	tr|B4E7K8|B4E7K8_BURCJ	B4E7K8	B4E7K8_BURCJ	BCAL1504	583	Burkholderia cenocepacia (strain ATCC BAA-245 / DSM 16553 / LMG 16656 / NCTC 13227 / J2315 / CF5610)	3:Protein inferred from homology	Pseudouridine synthase	1	0.999	24	671	671	671
30.0767	30.0627	30.24	30.1136	30.4675	30.6661	30.5597	30.5312			3.53151	0.130398	-0.432847	-0.40918	tr|B4E7L0|B4E7L0_BURCJ	B4E7L0	B4E7L0_BURCJ	nusA	491	Burkholderia cenocepacia (strain ATCC BAA-245 / DSM 16553 / LMG 16656 / NCTC 13227 / J2315 / CF5610)	3:Protein inferred from homology	Transcription termination/antitermination protein NusA	1	0.999	35	1402	1402	1402
26.7317	26.9091	27.0479	26.7526	27.0842	26.9813	27.3893	27.3435			1.47439	0.201875	-0.339251	-0.301926	tr|B4E7L3|B4E7L3_BURCJ	B4E7L3	B4E7L3_BURCJ	truB	310	Burkholderia cenocepacia (strain ATCC BAA-245 / DSM 16553 / LMG 16656 / NCTC 13227 / J2315 / CF5610)	3:Protein inferred from homology	tRNA pseudouridine synthase B	1	0.999	11	192	192	192
29.7508	30.0177	29.8894	29.5603	30.3546	30.4824	30.3788	30.338			2.88292	0.0836853	-0.5839	-0.529278	tr|B4E7L8|B4E7L8_BURCJ	B4E7L8	B4E7L8_BURCJ	typA	608	Burkholderia cenocepacia (strain ATCC BAA-245 / DSM 16553 / LMG 16656 / NCTC 13227 / J2315 / CF5610)	4:Protein predicted	GTP-binding protein	1	0.999	36	1418	1418	1418
31.828	32.4471	31.8421	31.7813	32.6587	32.7865	32.7176	32.7744			2.48993	0.0539502	-0.759674	-0.65448	tr|B4E7L9|B4E7L9_BURCJ	B4E7L9	B4E7L9_BURCJ	sucA	954	Burkholderia cenocepacia (strain ATCC BAA-245 / DSM 16553 / LMG 16656 / NCTC 13227 / J2315 / CF5610)	4:Protein predicted	2-oxoglutarate dehydrogenase E1 component	1	0.999	61	3296	3296	3296
31.2773	31.4259	31.4701	31.4505	32.1579	32.2607	32.1852	32.0765	+	Delta_ogcI_EV_Delta_ogcI_ogcI	4.92703	0.0434457	-0.764101	-0.722201	tr|B4E7M0|B4E7M0_BURCJ	B4E7M0	B4E7M0_BURCJ	sucB	425	Burkholderia cenocepacia (strain ATCC BAA-245 / DSM 16553 / LMG 16656 / NCTC 13227 / J2315 / CF5610)	3:Protein inferred from homology	Dihydrolipoyllysine-residue succinyltransferase component of 2-oxoglutarate dehydrogenase complex	1	0.999	27	1906	1906	1906
32.1511	32.1507	32.2636	32.0601	32.8396	32.9073	32.9165	32.8305	+	Delta_ogcI_EV_Delta_ogcI_ogcI	5.28517	0.048873	-0.717098	-0.684721	tr|B4E7M1|B4E7M1_BURCJ	B4E7M1	B4E7M1_BURCJ	odhL	476	Burkholderia cenocepacia (strain ATCC BAA-245 / DSM 16553 / LMG 16656 / NCTC 13227 / J2315 / CF5610)	3:Protein inferred from homology	Dihydrolipoyl dehydrogenase	1	0.999	35	2022	2022	2022
27.602	27.3919	26.9229	26.7168	27.7023	27.8203	27.5133	27.6003			1.23142	0.128925	-0.500646	-0.412078	tr|B4E7M2|B4E7M2_BURCJ	B4E7M2	B4E7M2_BURCJ	BCAL1518	365	Burkholderia cenocepacia (strain ATCC BAA-245 / DSM 16553 / LMG 16656 / NCTC 13227 / J2315 / CF5610)	4:Protein predicted	AFG1-like ATPase	1	0.999	15	233	233	233
26.8328	24.3058	24.511	27.2286	27.6776	26.7982	27.4704	27.6457	+	Delta_ogcI_EV_Delta_ogcI_ogcI	1.10981	0.0154874	-1.67842	-0.937902	tr|B4E7M4|B4E7M4_BURCJ	B4E7M4	B4E7M4_BURCJ	BCAL1520	153	Burkholderia cenocepacia (strain ATCC BAA-245 / DSM 16553 / LMG 16656 / NCTC 13227 / J2315 / CF5610)	4:Protein predicted	Putative lipoprotein	1	0.999	6	47	47	47
27.2066	26.9851	27.4322	27.3226	26.0652	25.862	26.0002	25.9669	+	Delta_ogcI_EV_Delta_ogcI_ogcI	4.70684	0.00743385	1.26306	1.1434	tr|B4E7U3|B4E7U3_BURCJ	B4E7U3	B4E7U3_BURCJ	BCAL2604	88	Burkholderia cenocepacia (strain ATCC BAA-245 / DSM 16553 / LMG 16656 / NCTC 13227 / J2315 / CF5610)	4:Protein predicted	Uncharacterized protein	1	0.999	3	134	134	134
26.1695	27.032	26.1181	26.5831	27.002	27.0181	27.0649	27.0677			1.41252	0.105715	-0.562482	-0.463605	tr|B4E7U4|B4E7U4_BURCJ	B4E7U4	B4E7U4_BURCJ	BCAL2605	438	Burkholderia cenocepacia (strain ATCC BAA-245 / DSM 16553 / LMG 16656 / NCTC 13227 / J2315 / CF5610)	4:Protein predicted	Two-component regulatory system, sensor kinase protein	1	0.999	6	101	101	101
29.8343	29.369	29.5141	30.0534	29.5615	29.4216	29.6169	29.6345			0.357111	0.534169	0.134095	0.115402	tr|B4E7U5|B4E7U5_BURCJ	B4E7U5	B4E7U5_BURCJ	BCAL2606	241	Burkholderia cenocepacia (strain ATCC BAA-245 / DSM 16553 / LMG 16656 / NCTC 13227 / J2315 / CF5610)	4:Protein predicted	Two-component regulatory system, response regulator protein	1	0.999	15	474	474	474
29.4577	28.8985	28.946	29.2906	30.2101	28.6329	30.1459	29.9796			0.732893	0.12168	-0.593901	-0.425229	tr|B4E7U6|B4E7U6_BURCJ	B4E7U6	B4E7U6_BURCJ	BCAL2607	184	Burkholderia cenocepacia (strain ATCC BAA-245 / DSM 16553 / LMG 16656 / NCTC 13227 / J2315 / CF5610)	4:Protein predicted	Putative exported protein	1	0.999	5	350	350	350
27.2399	27.5995	27.8239	26.553	27.2289	26.7832	27.4472	26.4865			0.395972	0.272515	0.31762	0.234903	tr|B4E7U8|B4E7U8_BURCJ	B4E7U8	B4E7U8_BURCJ	hisJ	260	Burkholderia cenocepacia (strain ATCC BAA-245 / DSM 16553 / LMG 16656 / NCTC 13227 / J2315 / CF5610)	3:Protein inferred from homology	Periplasmic histidine-binding protein	1	0.999	11	124	124	124
29	28.9414	28.549	28.714	28.8611	28.8518	28.9009	28.9756			0.390365	0.634399	-0.096251	-0.0868709	tr|B4E7V2|B4E7V2_BURCJ	B4E7V2	B4E7V2_BURCJ	BCAL0460	337	Burkholderia cenocepacia (strain ATCC BAA-245 / DSM 16553 / LMG 16656 / NCTC 13227 / J2315 / CF5610)	3:Protein inferred from homology	D-isomer specific 2-hydroxyacid dehydrogenase	1	0.999	14	282	282	282
27.2569	28.1605	27.9723	27.6669	27.9316	27.9117	27.8994	27.9786			0.362907	0.461083	-0.166187	-0.138712	tr|B4E7V3|B4E7V3_BURCJ	B4E7V3	B4E7V3_BURCJ	BCAL0461	349	Burkholderia cenocepacia (strain ATCC BAA-245 / DSM 16553 / LMG 16656 / NCTC 13227 / J2315 / CF5610)	4:Protein predicted	LysR family regulatory protein	1	0.999	12	134	134	134
30.5069	30.7982	30.4292	30.7276	30.8039	30.8847	30.8686	30.8109			1.34077	0.313488	-0.226553	-0.207828	tr|B4E7V4|B4E7V4_BURCJ	B4E7V4	B4E7V4_BURCJ	BCAL0462	865	Burkholderia cenocepacia (strain ATCC BAA-245 / DSM 16553 / LMG 16656 / NCTC 13227 / J2315 / CF5610)	4:Protein predicted	Putative DNA topoisomerase III	1	0.999	47	1585	1585	1585
27.3348	28.0712	28.6185	27.1647	26.5698	26.0647	26.2171	24.4918	+	Delta_ogcI_EV_Delta_ogcI_ogcI	1.85888	0.00441636	1.96144	1.24888	tr|B4E7V5|B4E7V5_BURCJ	B4E7V5	B4E7V5_BURCJ	BCAL0463	126	Burkholderia cenocepacia (strain ATCC BAA-245 / DSM 16553 / LMG 16656 / NCTC 13227 / J2315 / CF5610)	4:Protein predicted	Putative thioredoxin	1	0.999	6	80	80	80
28.6665	28.5333	28.9188	28.4893	29.0481	29.2057	28.7557	28.9355			1.31518	0.208585	-0.33428	-0.294446	tr|B4E7V7|B4E7V7_BURCJ	B4E7V7	B4E7V7_BURCJ	def	167	Burkholderia cenocepacia (strain ATCC BAA-245 / DSM 16553 / LMG 16656 / NCTC 13227 / J2315 / CF5610)	3:Protein inferred from homology	Peptide deformylase	1	0.999	7	244	244	244
27.6569	27.3516	27.0406	27.4641	27.8961	28.0511	28.076	28.1123			2.50826	0.0704286	-0.655571	-0.576321	tr|B4E7W1|B4E7W1_BURCJ	B4E7W1	B4E7W1_BURCJ	rsmB	463	Burkholderia cenocepacia (strain ATCC BAA-245 / DSM 16553 / LMG 16656 / NCTC 13227 / J2315 / CF5610)	3:Protein inferred from homology	Ribosomal RNA small subunit methyltransferase B	1	0.999	15	239	239	239
26.3932	25.6937	26.299	26.3504	25.6812	25.7367	26.1028	25.9284			0.846911	0.231797	0.32182	0.270304	tr|B4E7W2|B4E7W2_BURCJ	B4E7W2	B4E7W2_BURCJ	BCAL0470	196	Burkholderia cenocepacia (strain ATCC BAA-245 / DSM 16553 / LMG 16656 / NCTC 13227 / J2315 / CF5610)	4:Protein predicted	Putative exported protein	1	0.999	7	120	120	120
26.3297	26.3018	26.2787	26.0454	26.527	26.0102	26.04	26.3242			0.0335309	0.947842	0.0135403	0.0118854	tr|B4E7W3|B4E7W3_BURCJ	B4E7W3	B4E7W3_BURCJ	BCAL0471	787	Burkholderia cenocepacia (strain ATCC BAA-245 / DSM 16553 / LMG 16656 / NCTC 13227 / J2315 / CF5610)	4:Protein predicted	Two-component regulatory system, sensor kinase protein	1	0.999	8	105	105	105
30.7048	30.0708	30.4696	30.5336	30.0299	30.2759	30.0476	30.0283			1.25843	0.199402	0.349295	0.304508	tr|B4E7W4|B4E7W4_BURCJ	B4E7W4	B4E7W4_BURCJ	BCAL0472	233	Burkholderia cenocepacia (strain ATCC BAA-245 / DSM 16553 / LMG 16656 / NCTC 13227 / J2315 / CF5610)	4:Protein predicted	Two-component regulatory system, response regulator protein	1	0.999	7	272	272	272
25.5764	26.0842	24.3049	25.0807	24.2231	26.6236	25.9061	26.2144			0.312104	0.210667	-0.480238	-0.291186	tr|B4E7W6|B4E7W6_BURCJ	B4E7W6	B4E7W6_BURCJ	queE	210	Burkholderia cenocepacia (strain ATCC BAA-245 / DSM 16553 / LMG 16656 / NCTC 13227 / J2315 / CF5610)	3:Protein inferred from homology	7-carboxy-7-deazaguanine synthase	1	0.999	5	44	44	44
26.8249	26.8271	27.0799	27.1024	27.0007	27.1379	27.089	26.6532			0.0298781	0.955236	-0.011622	-0.0102521	tr|B4E7W7|B4E7W7_BURCJ	B4E7W7	B4E7W7_BURCJ	BCAL0475	150	Burkholderia cenocepacia (strain ATCC BAA-245 / DSM 16553 / LMG 16656 / NCTC 13227 / J2315 / CF5610)	4:Protein predicted	Putative 6-pyruvoyl tetrahydropterin synthase	1	0.999	9	80	80	109
25.0709	24.2273	24.8529	25.2186	26.636	26.2272	26.1176	26.1288	+	Delta_ogcI_EV_Delta_ogcI_ogcI	2.91367	0.00750311	-1.43497	-1.14782	tr|B4E7X3|B4E7X3_BURCJ	B4E7X3	B4E7X3_BURCJ	BCAL0481	354	Burkholderia cenocepacia (strain ATCC BAA-245 / DSM 16553 / LMG 16656 / NCTC 13227 / J2315 / CF5610)	4:Protein predicted	Putative rod shape-determining protein	1	0.999	8	61	61	61
29.4019	29.5196	29.4242	29.342	29.9523	29.9251	29.9078	29.8533			4.58642	0.103805	-0.487742	-0.467904	tr|B4E7X4|B4E7X4_BURCJ	B4E7X4	B4E7X4_BURCJ	mreB	347	Burkholderia cenocepacia (strain ATCC BAA-245 / DSM 16553 / LMG 16656 / NCTC 13227 / J2315 / CF5610)	4:Protein predicted	Putative rod shape-determining protein	1	0.999	18	726	726	726
29.6015	29.1731	29.0344	29.4998	28.8815	28.952	28.9527	28.9515			1.57044	0.168228	0.392799	0.346121	tr|B4E7X8|B4E7X8_BURCJ	B4E7X8	B4E7X8_BURCJ	BCAL0486	279	Burkholderia cenocepacia (strain ATCC BAA-245 / DSM 16553 / LMG 16656 / NCTC 13227 / J2315 / CF5610)	4:Protein predicted	Putative polyphosphate kinase	1	0.999	14	273	273	273
30.5147	30.2121	30.337	30.4891	30.0879	30.2466	30.0599	30.1412			1.68175	0.272583	0.254306	0.235092	tr|B4E7X9|B4E7X9_BURCJ	B4E7X9	B4E7X9_BURCJ	BCAL0487	257	Burkholderia cenocepacia (strain ATCC BAA-245 / DSM 16553 / LMG 16656 / NCTC 13227 / J2315 / CF5610)	4:Protein predicted	Endonuclease/exonuclease/phosphatase family protein	1	0.999	17	583	583	583
26.7595	26.669	26.6475	25.1394	26.5487	25.8467	26.4116	23.8234			0.380608	0.153874	0.646241	0.371328	tr|B4E7Y2|B4E7Y2_BURCJ	B4E7Y2	B4E7Y2_BURCJ	BCAL0490	346	Burkholderia cenocepacia (strain ATCC BAA-245 / DSM 16553 / LMG 16656 / NCTC 13227 / J2315 / CF5610)	3:Protein inferred from homology	Peptidase, family M48	1	0.999	3	31	31	31
25.3689	25.7582	24.0894	24.8635	25.04	25.6701	25.513	24.5669			0.155286	0.508805	-0.177498	-0.12343	tr|B4E7Y9|B4E7Y9_BURCJ	B4E7Y9	B4E7Y9_BURCJ	BCAL0497	476	Burkholderia cenocepacia (strain ATCC BAA-245 / DSM 16553 / LMG 16656 / NCTC 13227 / J2315 / CF5610)	4:Protein predicted	Two-component regulatory system, sensor kinase protein	1	0.999	6	34	34	34
29.5676	29.3811	29.4892	29.2338	28.2939	28.6393	28.6645	28.4002	+	Delta_ogcI_EV_Delta_ogcI_ogcI	3.66555	0.0282763	0.918456	0.822951	tr|B4E7Z0|B4E7Z0_BURCJ	B4E7Z0	B4E7Z0_BURCJ	BCAL0499	180	Burkholderia cenocepacia (strain ATCC BAA-245 / DSM 16553 / LMG 16656 / NCTC 13227 / J2315 / CF5610)	4:Protein predicted	Two-component regulatory system, response regulator protein	1	0.999	8	222	222	222
31.0884	31.0013	31.3737	31.2172	31.3475	30.9304	31.2366	31.0503			0.0848574	0.889993	0.0289521	0.0257685	tr|B4E7Z3|B4E7Z3_BURCJ	B4E7Z3	B4E7Z3_BURCJ	dksA	138	Burkholderia cenocepacia (strain ATCC BAA-245 / DSM 16553 / LMG 16656 / NCTC 13227 / J2315 / CF5610)	3:Protein inferred from homology	RNA polymerase-binding transcription factor DksA	1	0.999	12	477	477	477
30.3718	30.2723	30.251	30.2735	29.7468	29.8118	29.9536	29.8836			3.83314	0.123459	0.443152	0.421149	tr|B4E7Z4|B4E7Z4_BURCJ	B4E7Z4	B4E7Z4_BURCJ	BCAL0503	359	Burkholderia cenocepacia (strain ATCC BAA-245 / DSM 16553 / LMG 16656 / NCTC 13227 / J2315 / CF5610)	4:Protein predicted	Putative cobalamin synthesis protein	1	0.999	17	750	750	750
26.2892	26.4746	26.6698	26.3742	26.9785	27.2574	26.9334	26.9407			2.65813	0.0870751	-0.575545	-0.517295	tr|B4E7Z5|B4E7Z5_BURCJ	B4E7Z5	B4E7Z5_BURCJ	BCAL0504	404	Burkholderia cenocepacia (strain ATCC BAA-245 / DSM 16553 / LMG 16656 / NCTC 13227 / J2315 / CF5610)	3:Protein inferred from homology	Uncharacterized protein	1	0.999	10	72	72	72
26.7858	26.7296	26.9147	26.7444	26.9985	27.0675	27.0233	27.0575			2.78157	0.275584	-0.24306	-0.232603	tr|B4E7Z7|B4E7Z7_BURCJ	B4E7Z7	B4E7Z7_BURCJ	BCAL0506	249	Burkholderia cenocepacia (strain ATCC BAA-245 / DSM 16553 / LMG 16656 / NCTC 13227 / J2315 / CF5610)	4:Protein predicted	Uncharacterized protein	1	0.999	8	226	226	226
28.1162	27.8017	27.8548	27.8435	27.6184	27.7469	27.5366	27.6769			1.66071	0.268226	0.259367	0.239183	tr|B4E7Z8|B4E7Z8_BURCJ	B4E7Z8	B4E7Z8_BURCJ	dapF	309	Burkholderia cenocepacia (strain ATCC BAA-245 / DSM 16553 / LMG 16656 / NCTC 13227 / J2315 / CF5610)	3:Protein inferred from homology	Diaminopimelate epimerase	1	0.999	7	244	244	244
25.2157	25.2968	24.5961	24.5135	25.6266	25.244	24.1721	25.788			0.304706	0.305139	-0.302161	-0.213268	tr|B4E7Z9|B4E7Z9_BURCJ	B4E7Z9	B4E7Z9_BURCJ	BCAL0508	294	Burkholderia cenocepacia (strain ATCC BAA-245 / DSM 16553 / LMG 16656 / NCTC 13227 / J2315 / CF5610)	4:Protein predicted	Putative lipid A biosynthesis acyltransferase	1	0.999	6	49	49	49
28.604	28.666	29.0757	28.8692	27.3686	27.7786	27.0445	27.1105	+	Delta_ogcI_EV_Delta_ogcI_ogcI	3.52834	0.00425806	1.47819	1.2341	tr|B4E802|B4E802_BURCJ	B4E802	B4E802_BURCJ	BCAL0511	257	Burkholderia cenocepacia (strain ATCC BAA-245 / DSM 16553 / LMG 16656 / NCTC 13227 / J2315 / CF5610)	4:Protein predicted	Putative deoxygenases	1	0.999	11	251	251	251
30.7367	30.4061	30.3001	30.5932	29.8141	30.0212	29.8184	29.9314			2.86621	0.0772104	0.612728	0.552452	tr|B4E804|B4E804_BURCJ	B4E804	B4E804_BURCJ	BCAL0513	347	Burkholderia cenocepacia (strain ATCC BAA-245 / DSM 16553 / LMG 16656 / NCTC 13227 / J2315 / CF5610)	4:Protein predicted	Aldo/keto reductase family protein	1	0.999	21	894	894	894
27.3491	26.6872	26.6482	26.9725	26.0701	26.6355	26.6456	27.049			0.569455	0.25478	0.314187	0.249695	tr|B4E808|B4E808_BURCJ	B4E808	B4E808_BURCJ	srkA	340	Burkholderia cenocepacia (strain ATCC BAA-245 / DSM 16553 / LMG 16656 / NCTC 13227 / J2315 / CF5610)	3:Protein inferred from homology	Stress response kinase A	1	0.999	7	94	94	94
25.6314	24.3852	26.2511	25.2582	28.2521	27.8363	27.4176	24.6857	+	Delta_ogcI_EV_Delta_ogcI_ogcI	0.950953	0.0218099	-1.66645	-0.879342	tr|B4E815|B4E815_BURCJ	B4E815	B4E815_BURCJ	fliG	331	Burkholderia cenocepacia (strain ATCC BAA-245 / DSM 16553 / LMG 16656 / NCTC 13227 / J2315 / CF5610)	4:Protein predicted	Flagellar motor switch protein FliG	1	0.999	10	23	23	23
25.4849	25.2096	24.974	24.702	27.0958	26.6593	25.9863	26.4916	+	Delta_ogcI_EV_Delta_ogcI_ogcI	2.68233	0.00741104	-1.46562	-1.14182	tr|B4E816|B4E816_BURCJ	B4E816	B4E816_BURCJ	fliF	587	Burkholderia cenocepacia (strain ATCC BAA-245 / DSM 16553 / LMG 16656 / NCTC 13227 / J2315 / CF5610)	3:Protein inferred from homology	Flagellar M-ring protein	1	0.999	5	20	20	20
26.9605	27.6837	27.7031	25.6822	24.9249	25.5822	26.1372	25.6659	+	Delta_ogcI_EV_Delta_ogcI_ogcI	1.43023	0.0163841	1.42983	0.93091	tr|B4E823|B4E823_BURCJ	B4E823	B4E823_BURCJ	BCAL1527	301	Burkholderia cenocepacia (strain ATCC BAA-245 / DSM 16553 / LMG 16656 / NCTC 13227 / J2315 / CF5610)	4:Protein predicted	Flp type pilus assembly protein	1	0.999	7	40	40	40
28.4385	28.2874	28.2182	24.9503	26.9966	28.0876	25.6425	24.2253			0.470916	0.0738874	1.23563	0.564905	tr|B4E824|B4E824_BURCJ	B4E824	B4E824_BURCJ	BCAL1528	443	Burkholderia cenocepacia (strain ATCC BAA-245 / DSM 16553 / LMG 16656 / NCTC 13227 / J2315 / CF5610)	3:Protein inferred from homology	Flp type pilus assembly protein	1	0.999	7	82	82	82
27.2104	27.8828	27.3985	27.0531	26.6618	27.532	24.2813	25.8714	+	Delta_ogcI_EV_Delta_ogcI_ogcI	0.92625	0.0379207	1.29961	0.758318	tr|B4E825|B4E825_BURCJ	B4E825	B4E825_BURCJ	BCAL1529	412	Burkholderia cenocepacia (strain ATCC BAA-245 / DSM 16553 / LMG 16656 / NCTC 13227 / J2315 / CF5610)	4:Protein predicted	Flp pilus type assembly-related protein	1	0.999	9	89	89	89
30.1051	30.2563	30.3379	29.5673	28.2993	28.941	28.1748	28.3011	+	Delta_ogcI_EV_Delta_ogcI_ogcI	3.26487	0.00351867	1.6376	1.31535	tr|B4E826|B4E826_BURCJ	B4E826	B4E826_BURCJ	BCAL1530	450	Burkholderia cenocepacia (strain ATCC BAA-245 / DSM 16553 / LMG 16656 / NCTC 13227 / J2315 / CF5610)	4:Protein predicted	Flp pilus type assembly protein	1	0.999	21	519	519	519
27.4034	26.7202	27.1429	25.2247	25.9215	26.3566	24.1375	24.2764	+	Delta_ogcI_EV_Delta_ogcI_ogcI	0.999862	0.0274046	1.44981	0.830269	tr|B4E829|B4E829_BURCJ	B4E829	B4E829_BURCJ	BCAL1533	286	Burkholderia cenocepacia (strain ATCC BAA-245 / DSM 16553 / LMG 16656 / NCTC 13227 / J2315 / CF5610)	4:Protein predicted	Putative lipoprotein	1	0.999	3	26	26	26
29.0533	29.5505	29.1467	28.4062	27.7852	28.2515	27.46	27.6516	+	Delta_ogcI_EV_Delta_ogcI_ogcI	2.2956	0.0147326	1.25207	0.969985	tr|B4E832|B4E832_BURCJ	B4E832	B4E832_BURCJ	BCAL1536	463	Burkholderia cenocepacia (strain ATCC BAA-245 / DSM 16553 / LMG 16656 / NCTC 13227 / J2315 / CF5610)	4:Protein predicted	Putative sigma-54 related transcriptional regulatory protein	1	0.999	15	261	261	261
29.6111	29.4895	29.5764	29.1422	29.4255	29.4943	29.186	29.0426			0.513436	0.441911	0.167669	0.145791	tr|B4E834|B4E834_BURCJ	B4E834	B4E834_BURCJ	hfq	188	Burkholderia cenocepacia (strain ATCC BAA-245 / DSM 16553 / LMG 16656 / NCTC 13227 / J2315 / CF5610)	3:Protein inferred from homology	RNA-binding protein Hfq	1	0.999	7	205	205	205
27.7681	28.3319	27.9049	27.9171	28.4872	28.954	28.5991	28.6416			2.32921	0.065505	-0.68996	-0.596	tr|B4E849|B4E849_BURCJ	B4E849	B4E849_BURCJ	rnr	824	Burkholderia cenocepacia (strain ATCC BAA-245 / DSM 16553 / LMG 16656 / NCTC 13227 / J2315 / CF5610)	3:Protein inferred from homology	Ribonuclease R	1	0.999	28	416	416	416
28.4492	28.3566	28.0964	27.8432	28.4633	29.0455	28.6531	28.7061			1.566	0.112387	-0.53066	-0.448691	tr|B4E850|B4E850_BURCJ	B4E850	B4E850_BURCJ	rlmB	247	Burkholderia cenocepacia (strain ATCC BAA-245 / DSM 16553 / LMG 16656 / NCTC 13227 / J2315 / CF5610)	3:Protein inferred from homology	23S rRNA (guanosine-2'-O-)-methyltransferase RlmB	1	0.999	9	207	207	207
25.4384	26.4424	26.5095	24.6683	25.7546	25.932	26.0273	25.6837			0.0676073	0.750909	-0.0847697	-0.0585834	tr|B4E853|B4E853_BURCJ	B4E853	B4E853_BURCJ	BCAL1557	238	Burkholderia cenocepacia (strain ATCC BAA-245 / DSM 16553 / LMG 16656 / NCTC 13227 / J2315 / CF5610)	4:Protein predicted	GntR family regulatory protein	1	0.999	4	20	20	20
27.9605	28.154	28.0002	27.9499	27.6181	27.2763	27.1242	27.194			3.00795	0.0572019	0.712964	0.637012	tr|B4E865|B4E865_BURCJ	B4E865	B4E865_BURCJ	BCAL1569	184	Burkholderia cenocepacia (strain ATCC BAA-245 / DSM 16553 / LMG 16656 / NCTC 13227 / J2315 / CF5610)	4:Protein predicted	Hypothetical phage protein	1	0.999	7	79	79	79
27.6929	27.9656	27.9582	27.0686	25.5109	27.2677	27.7439	27.4276			0.592065	0.114776	0.683832	0.442762	tr|B4E866|B4E866_BURCJ	B4E866	B4E866_BURCJ	BCAL1570	123	Burkholderia cenocepacia (strain ATCC BAA-245 / DSM 16553 / LMG 16656 / NCTC 13227 / J2315 / CF5610)	4:Protein predicted	Hypothetical phage protein	1	0.999	4	53	53	53
25.7712	26.0322	25.4887	26.1908	25.7553	25.2751	25.557	25.7328			0.753605	0.261257	0.290686	0.244332	tr|B4E867|B4E867_BURCJ	B4E867	B4E867_BURCJ	BCAL1571	492	Burkholderia cenocepacia (strain ATCC BAA-245 / DSM 16553 / LMG 16656 / NCTC 13227 / J2315 / CF5610)	4:Protein predicted	Putative prophage tail sheath protein	1	0.999	7	69	69	69
29.2904	29.432	29.5167	29.6202	27.9498	28.3883	27.9354	27.9806	+	Delta_ogcI_EV_Delta_ogcI_ogcI	4.44085	0.00432	1.40131	1.24108	tr|B4E873|B4E873_BURCJ	B4E873	B4E873_BURCJ	BCAL1577	315	Burkholderia cenocepacia (strain ATCC BAA-245 / DSM 16553 / LMG 16656 / NCTC 13227 / J2315 / CF5610)	4:Protein predicted	Hypothetical phage protein	1	0.999	17	462	462	462
29.5152	29.6979	29.7831	30.1455	28.6589	28.644	28.6924	28.3188	+	Delta_ogcI_EV_Delta_ogcI_ogcI	3.57268	0.0119065	1.2069	1.04176	tr|B4E874|B4E874_BURCJ	B4E874	B4E874_BURCJ	BCAL1578	118	Burkholderia cenocepacia (strain ATCC BAA-245 / DSM 16553 / LMG 16656 / NCTC 13227 / J2315 / CF5610)	4:Protein predicted	Hypothetical phage protein	1	0.999	5	157	157	157
29.7883	29.7286	29.742	29.4313	29.4219	29.6652	29.3691	29.509			0.879226	0.397902	0.181246	0.16417	tr|B4E883|B4E883_BURCJ	B4E883	B4E883_BURCJ	BCAL1587	208	Burkholderia cenocepacia (strain ATCC BAA-245 / DSM 16553 / LMG 16656 / NCTC 13227 / J2315 / CF5610)	4:Protein predicted	Hypothetical phage protein	1	0.999	10	173	173	173
29.4361	29.6619	29.5859	29.4525	29.1264	29.5188	29.0739	29.367			1.1751	0.272532	0.262599	0.234987	tr|B4E887|B4E887_BURCJ	B4E887	B4E887_BURCJ	BCAL1591	330	Burkholderia cenocepacia (strain ATCC BAA-245 / DSM 16553 / LMG 16656 / NCTC 13227 / J2315 / CF5610)	4:Protein predicted	Putative phage DNA transposition protein	1	0.999	19	353	353	353
27.7722	27.9645	28.1368	28.0434	28.0819	28.8769	28.5608	28.7548			1.66551	0.0938256	-0.589349	-0.494748	tr|B4E889|B4E889_BURCJ	B4E889	B4E889_BURCJ	BCAL1593	350	Burkholderia cenocepacia (strain ATCC BAA-245 / DSM 16553 / LMG 16656 / NCTC 13227 / J2315 / CF5610)	4:Protein predicted	Hypothetical phage protein	1	0.999	9	126	126	126
25.7592	25.043	25.4921	26.1104	25.4772	25.1292	24.9901	25.1865			0.817578	0.183104	0.405425	0.325049	tr|B4E891|B4E891_BURCJ	B4E891	B4E891_BURCJ	BCAL1595	156	Burkholderia cenocepacia (strain ATCC BAA-245 / DSM 16553 / LMG 16656 / NCTC 13227 / J2315 / CF5610)	4:Protein predicted	Putative DNA-binding phage protein	1	0.999	4	43	43	43
25.7422	25.4131	25.4231	25.3385	25.087	24.8474	25.0471	24.8366			2.48949	0.102171	0.524682	0.472247	tr|B4E893|B4E893_BURCJ	B4E893	B4E893_BURCJ	BCAL1597	202	Burkholderia cenocepacia (strain ATCC BAA-245 / DSM 16553 / LMG 16656 / NCTC 13227 / J2315 / CF5610)	4:Protein predicted	Hypothetical phage protein	1	0.999	5	59	59	59
26.6538	25.6993	26.3419	26.0222	24.6708	24.6637	26.0313	25.2631	+	Delta_ogcI_EV_Delta_ogcI_ogcI	1.42986	0.0402015	1.02207	0.738918	tr|B4E896|B4E896_BURCJ	B4E896	B4E896_BURCJ	BCAL1599a	153	Burkholderia cenocepacia (strain ATCC BAA-245 / DSM 16553 / LMG 16656 / NCTC 13227 / J2315 / CF5610)	4:Protein predicted	Hypothetical phage protein	1	0.999	3	21	21	21
25.9615	26.1194	27.0232	26.446	24.2913	25.0437	24.3956	24.426	+	Delta_ogcI_EV_Delta_ogcI_ogcI	3.1532	0.00290566	1.84838	1.43269	tr|B4E898|B4E898_BURCJ	B4E898	B4E898_BURCJ	BCAL1601	96	Burkholderia cenocepacia (strain ATCC BAA-245 / DSM 16553 / LMG 16656 / NCTC 13227 / J2315 / CF5610)	4:Protein predicted	Hypothetical phage protein	1	0.999	5	54	54	54
26.4495	26.76	26.6515	26.848	25.8633	25.496	25.3417	24.6311	+	Delta_ogcI_EV_Delta_ogcI_ogcI	2.58372	0.0121075	1.34423	1.05662	tr|B4E8A1|B4E8A1_BURCJ	B4E8A1	B4E8A1_BURCJ	BCAL1604	511	Burkholderia cenocepacia (strain ATCC BAA-245 / DSM 16553 / LMG 16656 / NCTC 13227 / J2315 / CF5610)	4:Protein predicted	Hypothetical phage protein	1	0.999	6	66	66	66
25.5116	24.4033	26.3561	25.6522	25.4537	24.8193	26.194	25.3441			0.0192866	0.917418	0.0280099	0.0187572	tr|B4E8A3|B4E8A3_BURCJ	B4E8A3	B4E8A3_BURCJ	BCAL1606	410	Burkholderia cenocepacia (strain ATCC BAA-245 / DSM 16553 / LMG 16656 / NCTC 13227 / J2315 / CF5610)	4:Protein predicted	Hypothetical phage protein	1	0.999	8	18	18	18
31.23	31.3933	31.5673	31.4304	31.0421	30.6076	30.8737	30.6527			2.60439	0.0799348	0.611218	0.544474	tr|B4E8A5|B4E8A5_BURCJ	B4E8A5	B4E8A5_BURCJ	BCAL1610	264	Burkholderia cenocepacia (strain ATCC BAA-245 / DSM 16553 / LMG 16656 / NCTC 13227 / J2315 / CF5610)	3:Protein inferred from homology	Periplasmic cystine-binding protein	1	0.999	24	910	910	910
27.6804	27.2435	23.8934	26.4383	28.1032	28.1073	28.1112	27.9074	+	Delta_ogcI_EV_Delta_ogcI_ogcI	1.06737	0.0155574	-1.74338	-0.943231	tr|B4E8A6|B4E8A6_BURCJ	B4E8A6	B4E8A6_BURCJ	hisP	259	Burkholderia cenocepacia (strain ATCC BAA-245 / DSM 16553 / LMG 16656 / NCTC 13227 / J2315 / CF5610)	4:Protein predicted	Histidine ABC transporter ATP-binding protein	1	0.999	13	74	74	480
25.7617	26.2112	26.1175	26.5969	26.8076	25.9286	26.7967	26.5093			0.596483	0.234225	-0.338717	-0.267118	tr|B4E8A7|B4E8A7_BURCJ	B4E8A7	B4E8A7_BURCJ	BCAL2613	165	Burkholderia cenocepacia (strain ATCC BAA-245 / DSM 16553 / LMG 16656 / NCTC 13227 / J2315 / CF5610)	4:Protein predicted	Putative acetyltransferase	1	0.999	3	60	60	60
29.4594	29.4875	29.5875	29.6254	28.9052	28.5903	28.7106	28.641	+	Delta_ogcI_EV_Delta_ogcI_ogcI	4.33604	0.0372038	0.828214	0.767159	tr|B4E8B0|B4E8B0_BURCJ	B4E8B0	B4E8B0_BURCJ	glnB2	112	Burkholderia cenocepacia (strain ATCC BAA-245 / DSM 16553 / LMG 16656 / NCTC 13227 / J2315 / CF5610)	3:Protein inferred from homology	Nitrogen regulatory protein P-II 2	1	0.999	7	208	115	208
25.2103	24.9196	25.1243	24.769	23.0119	23.3319	25.2796	24.8999			0.752719	0.0759706	0.874965	0.556733	tr|B4E8B1|B4E8B1_BURCJ	B4E8B1	B4E8B1_BURCJ	BCAL2617	572	Burkholderia cenocepacia (strain ATCC BAA-245 / DSM 16553 / LMG 16656 / NCTC 13227 / J2315 / CF5610)	3:Protein inferred from homology	Glutamine-dependent NAD(+) synthetase	1	0.999	5	44	44	44
25.7294	25.4283	24.6475	25.1355	25.3019	26.035	24.8687	25.6656			0.284865	0.378066	-0.232618	-0.173644	tr|B4E8B2|B4E8B2_BURCJ	B4E8B2	B4E8B2_BURCJ	BCAL2618	392	Burkholderia cenocepacia (strain ATCC BAA-245 / DSM 16553 / LMG 16656 / NCTC 13227 / J2315 / CF5610)	4:Protein predicted	Uncharacterized protein	1	0.999	6	68	68	68
31.6299	31.49	31.6407	31.6403	31.5525	31.4894	31.4565	31.5336			1.12897	0.628477	0.0922265	0.0884461	tr|B4E8B6|B4E8B6_BURCJ	B4E8B6	B4E8B6_BURCJ	ppa	175	Burkholderia cenocepacia (strain ATCC BAA-245 / DSM 16553 / LMG 16656 / NCTC 13227 / J2315 / CF5610)	3:Protein inferred from homology	Inorganic pyrophosphatase	1	0.999	18	1063	1063	1063
25.2278	24.7922	24.9145	25.7544	25.6489	25.0525	25.553	26.1082			0.659651	0.186245	-0.418443	-0.320685	tr|B4E8B7|B4E8B7_BURCJ	B4E8B7	B4E8B7_BURCJ	BCAL2623	479	Burkholderia cenocepacia (strain ATCC BAA-245 / DSM 16553 / LMG 16656 / NCTC 13227 / J2315 / CF5610)	1:Experimental evidence at protein level	Putative aldehyde dehydrogenase	1	0.999	10	85	85	85
28.9101	28.8261	28.6154	28.7008	28.9642	29.1258	28.9516	29.087			1.85073	0.254536	-0.26903	-0.249423	tr|B4E8C2|B4E8C2_BURCJ	B4E8C2	B4E8C2_BURCJ	BCAL2628	395	Burkholderia cenocepacia (strain ATCC BAA-245 / DSM 16553 / LMG 16656 / NCTC 13227 / J2315 / CF5610)	4:Protein predicted	Putative porphyrin biosynthesis related protein	1	0.999	22	560	560	560
29.5607	29.461	29.2958	29.492	29.7269	29.8996	29.6602	29.6842			2.0077	0.232675	-0.290346	-0.269338	tr|B4E8C3|B4E8C3_BURCJ	B4E8C3	B4E8C3_BURCJ	BCAL2629	656	Burkholderia cenocepacia (strain ATCC BAA-245 / DSM 16553 / LMG 16656 / NCTC 13227 / J2315 / CF5610)	4:Protein predicted	Putative bifunctional protein (Uroporphyrin-III C-methyltransferase and uroporphyrinogen-III synthase transmembrane protein)	1	0.999	20	520	520	520
28.568	28.8347	28.3458	28.2785	28.5745	28.5474	28.5571	28.7101			0.287425	0.662166	-0.0905647	-0.0800586	tr|B4E8C5|B4E8C5_BURCJ	B4E8C5	B4E8C5_BURCJ	ppc	989	Burkholderia cenocepacia (strain ATCC BAA-245 / DSM 16553 / LMG 16656 / NCTC 13227 / J2315 / CF5610)	3:Protein inferred from homology	Phosphoenolpyruvate carboxylase	1	0.999	38	628	628	628
26.6838	26.6526	24.52	25.3148	24.7285	24.8795	26.6235	25.1132			0.274847	0.231752	0.456622	0.270642	tr|B4E8C6|B4E8C6_BURCJ	B4E8C6	B4E8C6_BURCJ	BCAL2632	250	Burkholderia cenocepacia (strain ATCC BAA-245 / DSM 16553 / LMG 16656 / NCTC 13227 / J2315 / CF5610)	4:Protein predicted	Putative biotin biosyntehsis related protein	1	0.999	3	21	21	21
26.8189	24.622	26.8974	25.4707	25.9857	27.0251	26.2474	26.5826			0.370436	0.187992	-0.507949	-0.318432	tr|B4E8C7|B4E8C7_BURCJ	B4E8C7	B4E8C7_BURCJ	BCAL2633	269	Burkholderia cenocepacia (strain ATCC BAA-245 / DSM 16553 / LMG 16656 / NCTC 13227 / J2315 / CF5610)	4:Protein predicted	Putative DNA-binding protein	1	0.999	7	69	69	69
24.4458	24.7745	24.3542	24.7984	23.8671	26.4515	24.645	25.2378			0.353766	0.209017	-0.457131	-0.293686	tr|B4E8D3|B4E8D3_BURCJ	B4E8D3	B4E8D3_BURCJ	BCAL2639	227	Burkholderia cenocepacia (strain ATCC BAA-245 / DSM 16553 / LMG 16656 / NCTC 13227 / J2315 / CF5610)	4:Protein predicted	Putative hydrolase	1	0.999	4	23	23	23
29.8239	29.9719	29.6048	29.6647	30.2374	30.5121	30.4223	30.4009			3.10348	0.0725299	-0.62683	-0.569565	tr|B4E8D5|B4E8D5_BURCJ	B4E8D5	B4E8D5_BURCJ	BCAL2641	759	Burkholderia cenocepacia (strain ATCC BAA-245 / DSM 16553 / LMG 16656 / NCTC 13227 / J2315 / CF5610)	4:Protein predicted	Putative ornithine decarboxylase	1	0.999	41	1456	1456	1456
28.7559	28.3795	28.6723	28.9194	28.6964	28.5007	28.765	28.8504			0.055627	0.917662	-0.0213647	-0.0188173	tr|B4E8D7|B4E8D7_BURCJ	B4E8D7	B4E8D7_BURCJ	sodC	178	Burkholderia cenocepacia (strain ATCC BAA-245 / DSM 16553 / LMG 16656 / NCTC 13227 / J2315 / CF5610)	4:Protein predicted	Superoxide dismutase SodC	1	0.999	5	195	195	195
28.5723	28.5391	28.7885	28.5365	28.4557	28.7237	28.7724	28.6175			0.135778	0.873035	-0.0332599	-0.0304436	tr|B4E8D8|B4E8D8_BURCJ	B4E8D8	B4E8D8_BURCJ	BCAL2644	363	Burkholderia cenocepacia (strain ATCC BAA-245 / DSM 16553 / LMG 16656 / NCTC 13227 / J2315 / CF5610)	3:Protein inferred from homology	Iron-sulfur cluster carrier protein	1	0.999	7	134	134	134
31.4376	31.3723	31.1957	31.1049	30.0076	29.5427	29.2702	29.6143	+	Delta_ogcI_EV_Delta_ogcI_ogcI	4.18297	0.00283871	1.66889	1.42568	tr|B4E8D9|B4E8D9_BURCJ	B4E8D9	B4E8D9_BURCJ	BCAL2645	215	Burkholderia cenocepacia (strain ATCC BAA-245 / DSM 16553 / LMG 16656 / NCTC 13227 / J2315 / CF5610)	3:Protein inferred from homology	Putative OmpA family membrane protein	1	0.999	6	262	262	262
26.7422	26.931	25.1703	25.8959	26.4831	26.7283	26.5047	26.3972			0.359814	0.262876	-0.343482	-0.243206	tr|B4E8E1|B4E8E1_BURCJ	B4E8E1	B4E8E1_BURCJ	BCAL2647	1347	Burkholderia cenocepacia (strain ATCC BAA-245 / DSM 16553 / LMG 16656 / NCTC 13227 / J2315 / CF5610)	4:Protein predicted	Putative membrane protein	1	0.999	19	98	98	98
26.6855	24.6351	25.6085	25.001	24.5889	25.3612	25.6627	25.3675			0.184338	0.412557	0.237431	0.157881	tr|B4E8E2|B4E8E2_BURCJ	B4E8E2	B4E8E2_BURCJ	BCAL2648	604	Burkholderia cenocepacia (strain ATCC BAA-245 / DSM 16553 / LMG 16656 / NCTC 13227 / J2315 / CF5610)	4:Protein predicted	Putative outer membrane protein	1	0.999	11	79	79	79
28.6385	28.7211	28.9679	28.3574	27.8119	27.8459	27.1737	27.1571	+	Delta_ogcI_EV_Delta_ogcI_ogcI	2.66201	0.0153873	1.17412	0.955104	tr|B4E8E3|B4E8E3_BURCJ	B4E8E3	B4E8E3_BURCJ	BCAL2649	62	Burkholderia cenocepacia (strain ATCC BAA-245 / DSM 16553 / LMG 16656 / NCTC 13227 / J2315 / CF5610)	4:Protein predicted	Uncharacterized protein	1	0.999	4	145	145	145
26.4988	26.1614	26.3892	26.745	26.3045	26.8194	27.54	26.2609			0.383642	0.304404	-0.282628	-0.213843	tr|B4E8E4|B4E8E4_BURCJ	B4E8E4	B4E8E4_BURCJ	BCAL2650	290	Burkholderia cenocepacia (strain ATCC BAA-245 / DSM 16553 / LMG 16656 / NCTC 13227 / J2315 / CF5610)	3:Protein inferred from homology	Segregation and condensation protein A	1	0.999	10	62	62	62
28.3708	27.5865	27.6416	28.2209	27.5908	27.7425	27.5987	27.5203			0.83492	0.217478	0.341867	0.283734	tr|B4E8E7|B4E8E7_BURCJ	B4E8E7	B4E8E7_BURCJ	BCAL2653	220	Burkholderia cenocepacia (strain ATCC BAA-245 / DSM 16553 / LMG 16656 / NCTC 13227 / J2315 / CF5610)	4:Protein predicted	ParA family ATPase	1	0.999	4	94	94	94
26.9554	24.7045	25.0237	26.0527	25.3254	26.2389	26.4027	26.2143			0.261492	0.278361	-0.361258	-0.23052	tr|B4E8E9|B4E8E9_BURCJ	B4E8E9	B4E8E9_BURCJ	cobQ	500	Burkholderia cenocepacia (strain ATCC BAA-245 / DSM 16553 / LMG 16656 / NCTC 13227 / J2315 / CF5610)	3:Protein inferred from homology	Cobyric acid synthase	1	0.999	8	49	49	49
27.312	27.3039	27.2477	25.4482	27.2333	27.2641	27.5627	27.4484			0.546877	0.15129	-0.549182	-0.374432	tr|B4E8F6|B4E8F6_BURCJ	B4E8F6	B4E8F6_BURCJ	cobT	351	Burkholderia cenocepacia (strain ATCC BAA-245 / DSM 16553 / LMG 16656 / NCTC 13227 / J2315 / CF5610)	3:Protein inferred from homology	Nicotinate-nucleotide--dimethylbenzimidazole phosphoribosyltransferase	1	0.999	6	96	96	96
28.2171	28.4272	28.6741	28.5869	27.9773	27.8906	27.9711	27.827			2.71764	0.0902176	0.55983	0.505905	tr|B4E8F9|B4E8F9_BURCJ	B4E8F9	B4E8F9_BURCJ	BCAL2666	116	Burkholderia cenocepacia (strain ATCC BAA-245 / DSM 16553 / LMG 16656 / NCTC 13227 / J2315 / CF5610)	4:Protein predicted	Uncharacterized protein	1	0.999	5	99	99	99
30.5986	30.2864	30.4357	30.7396	30.2015	30.3947	30.341	30.3611			0.901073	0.381207	0.190513	0.172083	tr|B4E8G0|B4E8G0_BURCJ	B4E8G0	B4E8G0_BURCJ	BCAL2667	104	Burkholderia cenocepacia (strain ATCC BAA-245 / DSM 16553 / LMG 16656 / NCTC 13227 / J2315 / CF5610)	4:Protein predicted	Cell division protein ZapA	1	0.999	7	458	458	458
26.9986	26.4676	26.8674	26.8044	26.3211	26.299	26.1206	26.4706			1.94239	0.121969	0.481682	0.424785	tr|B4E8G1|B4E8G1_BURCJ	B4E8G1	B4E8G1_BURCJ	BCAL2668	153	Burkholderia cenocepacia (strain ATCC BAA-245 / DSM 16553 / LMG 16656 / NCTC 13227 / J2315 / CF5610)	4:Protein predicted	Uncharacterized protein	1	0.999	6	153	153	153
31.0854	30.8131	31.3067	31.4767	30.4634	30.6044	30.8229	30.6222			1.81608	0.103845	0.542255	0.466859	tr|B4E8G2|B4E8G2_BURCJ	B4E8G2	B4E8G2_BURCJ	BCAL2669	246	Burkholderia cenocepacia (strain ATCC BAA-245 / DSM 16553 / LMG 16656 / NCTC 13227 / J2315 / CF5610)	4:Protein predicted	Putative exported protein	1	0.999	10	450	450	450
26.2642	25.4807	26.6215	26.4751	26.0694	25.9989	25.2673	27.1125			0.0774741	0.712483	0.0983734	0.0675284	tr|B4E8G5|B4E8G5_BURCJ	B4E8G5	B4E8G5_BURCJ	ilvD	557	Burkholderia cenocepacia (strain ATCC BAA-245 / DSM 16553 / LMG 16656 / NCTC 13227 / J2315 / CF5610)	3:Protein inferred from homology	Dihydroxy-acid dehydratase	1	0.999	8	47	47	47
24.7221	25.3797	25.0199	25.4519	26.5988	26.0791	26.4009	26.0132	+	Delta_ogcI_EV_Delta_ogcI_ogcI	2.68598	0.0164619	-1.12961	-0.927275	tr|B4E8H0|B4E8H0_BURCJ	B4E8H0	B4E8H0_BURCJ	BCAL2677	364	Burkholderia cenocepacia (strain ATCC BAA-245 / DSM 16553 / LMG 16656 / NCTC 13227 / J2315 / CF5610)	4:Protein predicted	Putative permease protein	1	0.999	7	50	50	50
25.4422	25.6731	26.0906	25.7768	26.3045	25.9748	25.98	26.2817			1.27094	0.176436	-0.389578	-0.335094	tr|B4E8H5|B4E8H5_BURCJ	B4E8H5	B4E8H5_BURCJ	BCAL0532	341	Burkholderia cenocepacia (strain ATCC BAA-245 / DSM 16553 / LMG 16656 / NCTC 13227 / J2315 / CF5610)	4:Protein predicted	Uncharacterized protein	1	0.999	5	36	36	36
30.7514	30.8597	30.9832	30.3309	31.5102	30.9623	31.2183	31.315			1.54169	0.115871	-0.52013	-0.440139	tr|B4E8H9|B4E8H9_BURCJ	B4E8H9	B4E8H9_BURCJ	fpr	256	Burkholderia cenocepacia (strain ATCC BAA-245 / DSM 16553 / LMG 16656 / NCTC 13227 / J2315 / CF5610)	4:Protein predicted	Ferredoxin--NADP reductase	1	0.999	19	641	641	641
26.6216	26.668	26.0994	26.7278	26.6133	27.0427	25.9853	27.1264			0.217954	0.502295	-0.162688	-0.125288	tr|B4E8I3|B4E8I3_BURCJ	B4E8I3	B4E8I3_BURCJ	BCAL0540	326	Burkholderia cenocepacia (strain ATCC BAA-245 / DSM 16553 / LMG 16656 / NCTC 13227 / J2315 / CF5610)	4:Protein predicted	Putative ATPase	1	0.999	5	64	64	64
26.2028	25.1065	27.0273	26.4821	26.214	24.9282	25.4892	23.7341			0.843908	0.0517577	1.1133	0.670149	tr|B4E8I4|B4E8I4_BURCJ	B4E8I4	B4E8I4_BURCJ	BCAL0541	369	Burkholderia cenocepacia (strain ATCC BAA-245 / DSM 16553 / LMG 16656 / NCTC 13227 / J2315 / CF5610)	4:Protein predicted	Putative FAD dependent oxidoreductase	1	0.999	9	43	43	44
27.7289	28.4395	29.0744	28.1464	28.2242	28.1859	28.2154	27.8777			0.318045	0.383348	0.22154	0.171099	tr|B4E8I5|B4E8I5_BURCJ	B4E8I5	B4E8I5_BURCJ	BCAL0542	103	Burkholderia cenocepacia (strain ATCC BAA-245 / DSM 16553 / LMG 16656 / NCTC 13227 / J2315 / CF5610)	3:Protein inferred from homology	High-potential iron-sulfur protein	1	0.999	4	79	79	79
27.2589	26.8658	26.1842	27.3547	25.3034	25.9012	25.5616	25.7541	+	Delta_ogcI_EV_Delta_ogcI_ogcI	2.31678	0.0136471	1.2858	0.992452	tr|B4E8I6|B4E8I6_BURCJ	B4E8I6	B4E8I6_BURCJ	BCAL0543	435	Burkholderia cenocepacia (strain ATCC BAA-245 / DSM 16553 / LMG 16656 / NCTC 13227 / J2315 / CF5610)	4:Protein predicted	Major Facilitator Superfamily protein	1	0.999	3	34	34	34
30.9043	30.1441	30.3567	31.1896	30.5253	29.4585	30.1111	30.0061			0.98079	0.102685	0.623432	0.470094	tr|B4E8I7|B4E8I7_BURCJ	B4E8I7	B4E8I7_BURCJ	dppA	542	Burkholderia cenocepacia (strain ATCC BAA-245 / DSM 16553 / LMG 16656 / NCTC 13227 / J2315 / CF5610)	4:Protein predicted	Putative periplasmic dipeptide transport protein	1	0.999	37	1156	1156	1156
25.1408	25.8583	24.6391	25.7493	25.9456	26.2595	26.136	26.2053			1.45147	0.0613134	-0.789717	-0.611238	tr|B4E8I8|B4E8I8_BURCJ	B4E8I8	B4E8I8_BURCJ	dppB	336	Burkholderia cenocepacia (strain ATCC BAA-245 / DSM 16553 / LMG 16656 / NCTC 13227 / J2315 / CF5610)	3:Protein inferred from homology	Putative dipeptide transport system permease protein	1	0.999	4	39	39	39
24.9376	25.4554	25.0859	24.868	24.8929	24.9619	24.7447	25.2253			0.337794	0.547746	0.13051	0.112013	tr|B4E8I9|B4E8I9_BURCJ	B4E8I9	B4E8I9_BURCJ	dppC	305	Burkholderia cenocepacia (strain ATCC BAA-245 / DSM 16553 / LMG 16656 / NCTC 13227 / J2315 / CF5610)	3:Protein inferred from homology	Putative dipeptide transport system permease protein	0.9997	0.999	2	30	30	30
29.33	29.4596	29.0411	29.7782	30.1011	29.9523	29.7456	30.0436			1.76031	0.100518	-0.558376	-0.476607	tr|B4E8J0|B4E8J0_BURCJ	B4E8J0	B4E8J0_BURCJ	dppD	320	Burkholderia cenocepacia (strain ATCC BAA-245 / DSM 16553 / LMG 16656 / NCTC 13227 / J2315 / CF5610)	3:Protein inferred from homology	Putative dipeptide ABC transporter ATP-binding protein	1	0.999	13	222	222	222
28.782	28.3496	28.0239	28.7332	29.4187	28.6875	28.9959	29.1015			1.32109	0.103323	-0.578734	-0.469268	tr|B4E8J1|B4E8J1_BURCJ	B4E8J1	B4E8J1_BURCJ	dppF	337	Burkholderia cenocepacia (strain ATCC BAA-245 / DSM 16553 / LMG 16656 / NCTC 13227 / J2315 / CF5610)	3:Protein inferred from homology	Putative dipeptide ABC transporter ATP-binding protein	1	0.999	10	164	164	164
30.1143	30.0053	30.0099	29.9886	29.6514	29.9	29.5486	29.6644			2.27012	0.192172	0.338441	0.313488	tr|B4E8J8|B4E8J8_BURCJ	B4E8J8	B4E8J8_BURCJ	BCAL0555	650	Burkholderia cenocepacia (strain ATCC BAA-245 / DSM 16553 / LMG 16656 / NCTC 13227 / J2315 / CF5610)	4:Protein predicted	Putative transglycosylase	1	0.999	32	606	606	606
26.3823	26.8295	26.3653	27.1529	25.3489	27.1253	25.6415	26.7107			0.46234	0.183021	0.475905	0.325012	tr|B4E8J9|B4E8J9_BURCJ	B4E8J9	B4E8J9_BURCJ	BCAL0556	319	Burkholderia cenocepacia (strain ATCC BAA-245 / DSM 16553 / LMG 16656 / NCTC 13227 / J2315 / CF5610)	4:Protein predicted	NAD dependent epimerase/dehydratase family protein	1	0.999	6	66	66	66
27.1139	27.0173	27.0315	27.5524	26.6643	26.6202	26.762	26.8536			1.79575	0.136176	0.453725	0.399172	tr|B4E8K0|B4E8K0_BURCJ	B4E8K0	B4E8K0_BURCJ	BCAL0557	215	Burkholderia cenocepacia (strain ATCC BAA-245 / DSM 16553 / LMG 16656 / NCTC 13227 / J2315 / CF5610)	4:Protein predicted	Putative glutathione S-transferase	1	0.999	10	141	141	141
28.111	28.1032	28.1903	27.7341	27.4472	27.7499	27.1405	27.3105			2.0405	0.0818887	0.622631	0.534709	tr|B4E8L7|B4E8L7_BURCJ	B4E8L7	B4E8L7_BURCJ	ycgR	251	Burkholderia cenocepacia (strain ATCC BAA-245 / DSM 16553 / LMG 16656 / NCTC 13227 / J2315 / CF5610)	3:Protein inferred from homology	Flagellar brake protein YcgR	1	0.999	11	166	166	166
25.9704	26.3642	25.626	25.7083	25.2752	27.2291	25.6543	26.8872			0.286578	0.280097	-0.344218	-0.229475	tr|B4E8L9|B4E8L9_BURCJ	B4E8L9	B4E8L9_BURCJ	flgL	411	Burkholderia cenocepacia (strain ATCC BAA-245 / DSM 16553 / LMG 16656 / NCTC 13227 / J2315 / CF5610)	4:Protein predicted	Flagellar hook-associated protein 3 (HAP3)	1	0.999	7	90	90	90
28.0051	27.4752	27.8048	27.3735	29.342	28.8249	29.2651	28.9336	+	Delta_ogcI_EV_Delta_ogcI_ogcI	3.50753	0.00516556	-1.42677	-1.19637	tr|B4E8M6|B4E8M6_BURCJ	B4E8M6	B4E8M6_BURCJ	BCAL0584	373	Burkholderia cenocepacia (strain ATCC BAA-245 / DSM 16553 / LMG 16656 / NCTC 13227 / J2315 / CF5610)	4:Protein predicted	Putative outer membrane porin protein	1	0.999	16	264	264	274
26.9361	27.3608	26.9906	26.9464	26.5716	26.2273	26.5868	26.3234			2.45801	0.0759164	0.631249	0.555878	tr|B4E8M8|B4E8M8_BURCJ	B4E8M8	B4E8M8_BURCJ	gor	451	Burkholderia cenocepacia (strain ATCC BAA-245 / DSM 16553 / LMG 16656 / NCTC 13227 / J2315 / CF5610)	3:Protein inferred from homology	Glutathione reductase	1	0.999	13	135	135	135
28.3601	27.8834	27.7872	27.9208	28.015	28.1121	27.9348	27.9415			0.0333937	0.949584	-0.0129571	-0.0114283	tr|B4E8N7|B4E8N7_BURCJ	B4E8N7	B4E8N7_BURCJ	BCAL1614	181	Burkholderia cenocepacia (strain ATCC BAA-245 / DSM 16553 / LMG 16656 / NCTC 13227 / J2315 / CF5610)	3:Protein inferred from homology	NUDIX hydrolase	1	0.999	8	174	174	174
29.2879	28.8296	29.1658	29.4123	28.6669	28.5955	28.8691	28.797			1.70917	0.143876	0.441784	0.387614	tr|B4E8P0|B4E8P0_BURCJ	B4E8P0	B4E8P0_BURCJ	BCAL1617	367	Burkholderia cenocepacia (strain ATCC BAA-245 / DSM 16553 / LMG 16656 / NCTC 13227 / J2315 / CF5610)	4:Protein predicted	Putative hydratase	1	0.999	19	395	395	395
25.3369	26.4834	25.899	26.0692	27.4291	27.5067	27.5307	27.2846	+	Delta_ogcI_EV_Delta_ogcI_ogcI	3.05733	0.0052	-1.49066	-1.19832	tr|B4E8P8|B4E8P8_BURCJ	B4E8P8	B4E8P8_BURCJ	dusA	353	Burkholderia cenocepacia (strain ATCC BAA-245 / DSM 16553 / LMG 16656 / NCTC 13227 / J2315 / CF5610)	3:Protein inferred from homology	tRNA-dihydrouridine(20/20a) synthase	1	0.999	5	76	76	76
29.2777	28.8453	29.2079	29.3762	27.838	27.6631	27.8152	27.7608	+	Delta_ogcI_EV_Delta_ogcI_ogcI	4.59089	0.0045	1.40749	1.25431	tr|B4E8Q3|B4E8Q3_BURCJ	B4E8Q3	B4E8Q3_BURCJ	BCAL1630	247	Burkholderia cenocepacia (strain ATCC BAA-245 / DSM 16553 / LMG 16656 / NCTC 13227 / J2315 / CF5610)	4:Protein predicted	Uncharacterized protein	1	0.999	7	122	122	122
28.3774	27.8182	28.0073	28.3663	26.9908	27.7271	27.3337	27.6242			1.81704	0.0658482	0.723357	0.5952	tr|B4E8Q7|B4E8Q7_BURCJ	B4E8Q7	B4E8Q7_BURCJ	BCAL1635	323	Burkholderia cenocepacia (strain ATCC BAA-245 / DSM 16553 / LMG 16656 / NCTC 13227 / J2315 / CF5610)	4:Protein predicted	Putative cyclic-di-GMP signaling protein	1	0.999	11	186	186	186
26.234	27.4746	27.4888	24.6568	27.9051	28.2739	27.8211	27.7619	+	Delta_ogcI_EV_Delta_ogcI_ogcI	1.13749	0.0220721	-1.47694	-0.879131	tr|B4E8Q9|B4E8Q9_BURCJ	B4E8Q9	B4E8Q9_BURCJ	BCAL1636	207	Burkholderia cenocepacia (strain ATCC BAA-245 / DSM 16553 / LMG 16656 / NCTC 13227 / J2315 / CF5610)	4:Protein predicted	Putative exported endonuclease	1	0.999	4	84	84	84
28.2027	27.5335	27.8047	28.0621	27.5256	27.3549	27.8492	27.5456			0.941235	0.219481	0.331907	0.281315	tr|B4E8R2|B4E8R2_BURCJ	B4E8R2	B4E8R2_BURCJ	BCAL1639	350	Burkholderia cenocepacia (strain ATCC BAA-245 / DSM 16553 / LMG 16656 / NCTC 13227 / J2315 / CF5610)	4:Protein predicted	Putative oxidoreductase	1	0.999	14	289	289	289
26.4242	26.2896	25.9715	25.8602	26.5948	26.7914	26.2833	26.5887			1.35407	0.155875	-0.428207	-0.366372	tr|B4E8R6|B4E8R6_BURCJ	B4E8R6	B4E8R6_BURCJ	BCAL1643	376	Burkholderia cenocepacia (strain ATCC BAA-245 / DSM 16553 / LMG 16656 / NCTC 13227 / J2315 / CF5610)	3:Protein inferred from homology	tRNA 2-selenouridine synthase	1	0.999	10	138	138	138
28.6673	28.7482	29.0675	27.681	29.1438	28.4395	29.0385	28.9023			0.453075	0.248243	-0.340003	-0.254252	tr|B4E8R8|B4E8R8_BURCJ	B4E8R8	B4E8R8_BURCJ	BCAL1645	140	Burkholderia cenocepacia (strain ATCC BAA-245 / DSM 16553 / LMG 16656 / NCTC 13227 / J2315 / CF5610)	4:Protein predicted	Uncharacterized protein	1	0.999	3	81	81	81
28.5447	28.4453	28.5583	28.8125	27.4068	27.3885	27.5779	27.6794	+	Delta_ogcI_EV_Delta_ogcI_ogcI	4.30141	0.0147392	1.07704	0.974739	tr|B4E8S1|B4E8S1_BURCJ	B4E8S1	B4E8S1_BURCJ	BCAL1648	165	Burkholderia cenocepacia (strain ATCC BAA-245 / DSM 16553 / LMG 16656 / NCTC 13227 / J2315 / CF5610)	3:Protein inferred from homology	Putative stress-related protein	1	0.999	9	245	245	245
25.5967	24.926	26.6138	26.6863	25.7875	26.1423	26.7942	26.6244			0.338327	0.244875	-0.381407	-0.257368	tr|B4E8S5|B4E8S5_BURCJ	B4E8S5	B4E8S5_BURCJ	sbp	345	Burkholderia cenocepacia (strain ATCC BAA-245 / DSM 16553 / LMG 16656 / NCTC 13227 / J2315 / CF5610)	4:Protein predicted	Sulfate-binding protein	1	0.999	7	71	71	71
27.7635	28.3457	28.11	27.8047	28.0425	28.257	28.2491	28.3859			0.719501	0.332191	-0.227655	-0.197209	tr|B4E8S9|B4E8S9_BURCJ	B4E8S9	B4E8S9_BURCJ	ssuR	308	Burkholderia cenocepacia (strain ATCC BAA-245 / DSM 16553 / LMG 16656 / NCTC 13227 / J2315 / CF5610)	4:Protein predicted	Aliphatic sulfonate utilization regulatory protein SsuR	1	0.999	8	145	145	145
30.737	30.9407	31.3421	31.1639	29.1923	29.3145	29.137	28.9758	+	Delta_ogcI_EV_Delta_ogcI_ogcI	4.82871	0.00107801	1.89105	1.64542	tr|B4E8T0|B4E8T0_BURCJ	B4E8T0	B4E8T0_BURCJ	BCAL1657	316	Burkholderia cenocepacia (strain ATCC BAA-245 / DSM 16553 / LMG 16656 / NCTC 13227 / J2315 / CF5610)	4:Protein predicted	Putative ribose transport system, substrate-binding protein	1	0.999	29	1469	1469	1469
28.7924	29.0545	28.395	28.5159	24.3303	27.3265	26.7015	26.405	+	Delta_ogcI_EV_Delta_ogcI_ogcI	2.02342	0.00293923	2.49861	1.5	tr|B4E8T1|B4E8T1_BURCJ	B4E8T1	B4E8T1_BURCJ	BCAL1658	537	Burkholderia cenocepacia (strain ATCC BAA-245 / DSM 16553 / LMG 16656 / NCTC 13227 / J2315 / CF5610)	4:Protein predicted	Putative ribose ABC transporter ATP-binding protein	1	0.999	17	243	243	243
27.6629	28.2219	27.9893	27.0423	26.6805	26.5782	25.6085	26.0767	+	Delta_ogcI_EV_Delta_ogcI_ogcI	2.2427	0.00944092	1.49311	1.10116	tr|B4E8T3|B4E8T3_BURCJ	B4E8T3	B4E8T3_BURCJ	BCAL1660	343	Burkholderia cenocepacia (strain ATCC BAA-245 / DSM 16553 / LMG 16656 / NCTC 13227 / J2315 / CF5610)	4:Protein predicted	Putative ribose operon repressor	1	0.999	7	87	87	87
29.7697	29.7432	29.9818	29.7522	27.865	28.2586	27.8014	28.3419	+	Delta_ogcI_EV_Delta_ogcI_ogcI	4.64925	0.00172727	1.74499	1.52011	tr|B4E8T4|B4E8T4_BURCJ	B4E8T4	B4E8T4_BURCJ	rbsK	309	Burkholderia cenocepacia (strain ATCC BAA-245 / DSM 16553 / LMG 16656 / NCTC 13227 / J2315 / CF5610)	3:Protein inferred from homology	Ribokinase	1	0.999	9	170	170	170
28.3445	29.0346	29.209	28.2952	28.7139	29.4805	28.7342	28.9692			0.374424	0.333871	-0.253643	-0.19593	tr|B4E8T5|B4E8T5_BURCJ	B4E8T5	B4E8T5_BURCJ	BCAL1662	589	Burkholderia cenocepacia (strain ATCC BAA-245 / DSM 16553 / LMG 16656 / NCTC 13227 / J2315 / CF5610)	4:Protein predicted	Putative methyl-accepting chemotaxis protein	1	0.999	18	170	170	181
32.5077	32.8865	32.7634	32.6365	30.7073	31.2371	30.9869	31.0235	+	Delta_ogcI_EV_Delta_ogcI_ogcI	4.80994	0.00261453	1.70981	1.50514	tr|B4E8T6|B4E8T6_BURCJ	B4E8T6	B4E8T6_BURCJ	BCAL1663	640	Burkholderia cenocepacia (strain ATCC BAA-245 / DSM 16553 / LMG 16656 / NCTC 13227 / J2315 / CF5610)	4:Protein predicted	PrkA family serine protein kinase	1	0.999	41	2062	2062	2062
28.8642	29.1167	29.0998	28.8552	26.6535	27.4847	26.7708	26.9371	+	Delta_ogcI_EV_Delta_ogcI_ogcI	4.29769	0.00112593	2.02244	1.68907	tr|B4E8T7|B4E8T7_BURCJ	B4E8T7	B4E8T7_BURCJ	BCAL1664	422	Burkholderia cenocepacia (strain ATCC BAA-245 / DSM 16553 / LMG 16656 / NCTC 13227 / J2315 / CF5610)	3:Protein inferred from homology	UPF0229 protein BCAL1664	1	0.999	24	496	496	496
28.4042	29.0755	28.4571	28.5745	26.9577	27.0466	26.7108	26.941	+	Delta_ogcI_EV_Delta_ogcI_ogcI	4.26748	0.0030495	1.71379	1.46566	tr|B4E8T8|B4E8T8_BURCJ	B4E8T8	B4E8T8_BURCJ	BCAL1665	507	Burkholderia cenocepacia (strain ATCC BAA-245 / DSM 16553 / LMG 16656 / NCTC 13227 / J2315 / CF5610)	4:Protein predicted	SpoVR like protein	1	0.999	16	361	361	361
24.7542	26.9193	26.3478	26.3881	27.8245	27.4598	27.6432	27.6313	+	Delta_ogcI_EV_Delta_ogcI_ogcI	1.75504	0.0120315	-1.53731	-1.04313	tr|B4E8T9|B4E8T9_BURCJ	B4E8T9	B4E8T9_BURCJ	kgtP	434	Burkholderia cenocepacia (strain ATCC BAA-245 / DSM 16553 / LMG 16656 / NCTC 13227 / J2315 / CF5610)	4:Protein predicted	Alpha-ketoglutarate permease	1	0.999	4	69	69	69
30.4632	30.0702	30.1403	30.6186	31.4522	31.6946	31.5519	31.4499	+	Delta_ogcI_EV_Delta_ogcI_ogcI	3.84161	0.0117609	-1.21412	-1.06255	tr|B4E8U6|B4E8U6_BURCJ	B4E8U6	B4E8U6_BURCJ	amrA	411	Burkholderia cenocepacia (strain ATCC BAA-245 / DSM 16553 / LMG 16656 / NCTC 13227 / J2315 / CF5610)	3:Protein inferred from homology	Multidrug efflux system AmrA protein	1	0.999	25	726	726	726
28.4139	28.5531	27.9204	28.4557	29.5513	29.8016	29.4843	29.4009	+	Delta_ogcI_EV_Delta_ogcI_ogcI	3.4988	0.0119787	-1.22371	-1.04969	tr|B4E8U7|B4E8U7_BURCJ	B4E8U7	B4E8U7_BURCJ	amrB	1046	Burkholderia cenocepacia (strain ATCC BAA-245 / DSM 16553 / LMG 16656 / NCTC 13227 / J2315 / CF5610)	3:Protein inferred from homology	Efflux pump membrane transporter	1	0.999	32	960	960	960
28.5381	27.9927	28.2873	28.6825	29.4845	29.8041	29.5857	29.5256	+	Delta_ogcI_EV_Delta_ogcI_ogcI	3.47962	0.0119469	-1.22482	-1.0493	tr|B4E8U8|B4E8U8_BURCJ	B4E8U8	B4E8U8_BURCJ	BCAL1676	487	Burkholderia cenocepacia (strain ATCC BAA-245 / DSM 16553 / LMG 16656 / NCTC 13227 / J2315 / CF5610)	3:Protein inferred from homology	Multidrug efflux system outer membrane protein	1	0.999	21	490	490	500
27.247	27.539	27.3705	27.2603	28.0403	27.7297	28.0126	27.9472			2.98878	0.0841799	-0.578223	-0.526847	tr|B4E8V4|B4E8V4_BURCJ	B4E8V4	B4E8V4_BURCJ	cysN	438	Burkholderia cenocepacia (strain ATCC BAA-245 / DSM 16553 / LMG 16656 / NCTC 13227 / J2315 / CF5610)	3:Protein inferred from homology	Sulfate adenylyltransferase subunit 1	1	0.999	20	307	307	333
27.9445	27.9182	28.0571	28.5194	29.0098	28.7433	28.9585	28.9473	+	Delta_ogcI_EV_Delta_ogcI_ogcI	2.74075	0.046636	-0.804903	-0.698912	tr|B4E8V5|B4E8V5_BURCJ	B4E8V5	B4E8V5_BURCJ	cysD1	320	Burkholderia cenocepacia (strain ATCC BAA-245 / DSM 16553 / LMG 16656 / NCTC 13227 / J2315 / CF5610)	3:Protein inferred from homology	Sulfate adenylyltransferase	1	0.999	17	328	328	328
26.7882	26.3678	26.4056	26.5778	27.253	26.0385	26.8925	26.9462			0.390891	0.337629	-0.247685	-0.193875	tr|B4E8V6|B4E8V6_BURCJ	B4E8V6	B4E8V6_BURCJ	cysH	250	Burkholderia cenocepacia (strain ATCC BAA-245 / DSM 16553 / LMG 16656 / NCTC 13227 / J2315 / CF5610)	3:Protein inferred from homology	Putative phosphoadenosine phosphosulfate reductase	1	0.999	8	126	126	126
28.2635	28.0702	28.3257	28.55	28.4424	27.5981	27.9237	28.0923			0.69278	0.267229	0.288239	0.239865	tr|B4E8V7|B4E8V7_BURCJ	B4E8V7	B4E8V7_BURCJ	BCAL2684	180	Burkholderia cenocepacia (strain ATCC BAA-245 / DSM 16553 / LMG 16656 / NCTC 13227 / J2315 / CF5610)	4:Protein predicted	Uncharacterized protein	1	0.999	10	186	183	186
28.5471	28.3926	28.3296	28.9565	29.0285	28.1327	28.6842	28.6183			0.0934081	0.795853	-0.059444	-0.0482432	tr|B4E8V8|B4E8V8_BURCJ	B4E8V8	B4E8V8_BURCJ	cysI	559	Burkholderia cenocepacia (strain ATCC BAA-245 / DSM 16553 / LMG 16656 / NCTC 13227 / J2315 / CF5610)	3:Protein inferred from homology	Putative sulfite reductase	1	0.999	26	469	469	469
26.5362	25.1097	26.5285	27.0078	27.022	27.5772	27.2698	27.4137	+	Delta_ogcI_EV_Delta_ogcI_ogcI	1.27253	0.0438815	-1.02514	-0.7182	tr|B4E8V9|B4E8V9_BURCJ	B4E8V9	B4E8V9_BURCJ	cysB	313	Burkholderia cenocepacia (strain ATCC BAA-245 / DSM 16553 / LMG 16656 / NCTC 13227 / J2315 / CF5610)	4:Protein predicted	Cys regulon transcriptional activator CysB	1	0.999	7	65	65	65
29.0582	27.2901	27.3668	29.5079	26.6133	26.5644	26.3999	26.7379	+	Delta_ogcI_EV_Delta_ogcI_ogcI	1.61811	0.00956818	1.72685	1.09562	tr|B4E8W7|B4E8W7_BURCJ	B4E8W7	B4E8W7_BURCJ	BCAL2694	257	Burkholderia cenocepacia (strain ATCC BAA-245 / DSM 16553 / LMG 16656 / NCTC 13227 / J2315 / CF5610)	1:Experimental evidence at protein level	Putative dehydrogenase	1	0.999	13	210	210	210
28.0674	26.6002	27.124	27.6353	25.5533	26.0193	26.1793	26.0227	+	Delta_ogcI_EV_Delta_ogcI_ogcI	2.1942	0.0120107	1.41306	1.05053	tr|B4E8W8|B4E8W8_BURCJ	B4E8W8	B4E8W8_BURCJ	BCAL2695	166	Burkholderia cenocepacia (strain ATCC BAA-245 / DSM 16553 / LMG 16656 / NCTC 13227 / J2315 / CF5610)	4:Protein predicted	Uncharacterized protein	1	0.999	6	78	78	78
24.339	27.3151	25.2858	25.1441	27.6577	27.3881	25.6407	27.8996	+	Delta_ogcI_EV_Delta_ogcI_ogcI	1.03114	0.0202986	-1.62554	-0.895692	tr|B4E8X0|B4E8X0_BURCJ	B4E8X0	B4E8X0_BURCJ	BCAL2697	238	Burkholderia cenocepacia (strain ATCC BAA-245 / DSM 16553 / LMG 16656 / NCTC 13227 / J2315 / CF5610)	3:Protein inferred from homology	Pseudouridine synthase	1	0.999	3	23	23	23
29.9437	29.8391	30.1119	29.8843	30.5292	30.4373	30.5265	30.5541			3.90324	0.0828012	-0.566991	-0.532412	tr|B4E8X3|B4E8X3_BURCJ	B4E8X3	B4E8X3_BURCJ	BCAL2700	343	Burkholderia cenocepacia (strain ATCC BAA-245 / DSM 16553 / LMG 16656 / NCTC 13227 / J2315 / CF5610)	4:Protein predicted	Putative oxidoreductase	1	0.999	20	1050	1050	1050
30.1216	29.8434	30.0187	29.9733	29.3557	29.3995	29.4066	29.3724			4.30718	0.071743	0.605678	0.571997	tr|B4E8X4|B4E8X4_BURCJ	B4E8X4	B4E8X4_BURCJ	argD	394	Burkholderia cenocepacia (strain ATCC BAA-245 / DSM 16553 / LMG 16656 / NCTC 13227 / J2315 / CF5610)	3:Protein inferred from homology	Acetylornithine aminotransferase	1	0.999	24	740	740	740
29.0101	28.5462	28.4326	29.3111	26.5943	26.8397	26.5315	26.782	+	Delta_ogcI_EV_Delta_ogcI_ogcI	4.19551	0.00126667	2.13812	1.75624	tr|B4E8X6|B4E8X6_BURCJ	B4E8X6	B4E8X6_BURCJ	BCAL2703	223	Burkholderia cenocepacia (strain ATCC BAA-245 / DSM 16553 / LMG 16656 / NCTC 13227 / J2315 / CF5610)	4:Protein predicted	Uncharacterized protein	1	0.999	8	205	205	205
27.3198	27.1307	27.018	27.5538	28.0377	27.4885	27.9442	27.7611			1.77312	0.102176	-0.552327	-0.472686	tr|B4E8X9|B4E8X9_BURCJ	B4E8X9	B4E8X9_BURCJ	BCAL2705	238	Burkholderia cenocepacia (strain ATCC BAA-245 / DSM 16553 / LMG 16656 / NCTC 13227 / J2315 / CF5610)	4:Protein predicted	ABC transporter ATP-binding protein	1	0.999	11	118	118	118
27.604	28.0242	27.6557	27.65	28.6279	28.6009	28.7716	28.7828	+	Delta_ogcI_EV_Delta_ogcI_ogcI	3.94222	0.0228922	-0.962339	-0.868155	tr|B4E8Y0|B4E8Y0_BURCJ	B4E8Y0	B4E8Y0_BURCJ	BCAL2706	258	Burkholderia cenocepacia (strain ATCC BAA-245 / DSM 16553 / LMG 16656 / NCTC 13227 / J2315 / CF5610)	4:Protein predicted	ABC transporter ATP-binding protein	1	0.999	6	119	119	119
29.329	29.7014	30.0137	29.0868	28.5527	28.5342	28.4238	28.2833	+	Delta_ogcI_EV_Delta_ogcI_ogcI	2.64549	0.0205871	1.08421	0.893558	tr|B4E8Y4|B4E8Y4_BURCJ	B4E8Y4	B4E8Y4_BURCJ	ispH	326	Burkholderia cenocepacia (strain ATCC BAA-245 / DSM 16553 / LMG 16656 / NCTC 13227 / J2315 / CF5610)	3:Protein inferred from homology	4-hydroxy-3-methylbut-2-enyl diphosphate reductase	1	0.999	22	629	628	629
29.8799	29.7124	30.1266	29.6047	29.5201	29.556	29.7739	29.5476			0.919824	0.317071	0.231518	0.205263	tr|B4E8Y5|B4E8Y5_BURCJ	B4E8Y5	B4E8Y5_BURCJ	BCAL2711	151	Burkholderia cenocepacia (strain ATCC BAA-245 / DSM 16553 / LMG 16656 / NCTC 13227 / J2315 / CF5610)	3:Protein inferred from homology	Peptidyl-prolyl cis-trans isomerase	1	0.999	5	245	245	245
28.3503	28.6002	28.3287	28.0416	28.9914	29.1616	29.0838	29.0436			3.08304	0.0532156	-0.739874	-0.660759	tr|B4E8Y9|B4E8Y9_BURCJ	B4E8Y9	B4E8Y9_BURCJ	nadB	528	Burkholderia cenocepacia (strain ATCC BAA-245 / DSM 16553 / LMG 16656 / NCTC 13227 / J2315 / CF5610)	3:Protein inferred from homology	L-aspartate oxidase	1	0.999	19	394	394	394
27.49	27.2866	27.3585	27.4399	27.6755	27.1803	27.6376	27.438			0.307428	0.66285	-0.0891309	-0.0794367	tr|B4E8Z0|B4E8Z0_BURCJ	B4E8Z0	B4E8Z0_BURCJ	nadC	293	Burkholderia cenocepacia (strain ATCC BAA-245 / DSM 16553 / LMG 16656 / NCTC 13227 / J2315 / CF5610)	3:Protein inferred from homology	Putative nicotinate-nucleotide pyrophosphorylase	1	0.999	10	206	206	206
27.8877	27.1501	27.5135	27.8005	28.1186	27.5601	27.8523	27.7177			0.502749	0.352937	-0.224211	-0.186196	tr|B4E8Z1|B4E8Z1_BURCJ	B4E8Z1	B4E8Z1_BURCJ	nadA	380	Burkholderia cenocepacia (strain ATCC BAA-245 / DSM 16553 / LMG 16656 / NCTC 13227 / J2315 / CF5610)	3:Protein inferred from homology	Quinolinate synthase A	1	0.999	11	244	244	244
25.5033	27.7494	27.2504	25.0538	28.322	29.4382	27.3817	28.1062	+	Delta_ogcI_EV_Delta_ogcI_ogcI	1.30828	0.0106444	-1.92281	-1.07909	tr|B4E8Z2|B4E8Z2_BURCJ	B4E8Z2	B4E8Z2_BURCJ	BCAL2719	398	Burkholderia cenocepacia (strain ATCC BAA-245 / DSM 16553 / LMG 16656 / NCTC 13227 / J2315 / CF5610)	4:Protein predicted	Putative transmembrane fatty acid desaturase	1	0.999	9	74	74	74
28.859	29.1103	28.8496	28.6981	29.3453	29.3988	29.2781	29.4044			2.73225	0.117024	-0.47743	-0.437889	tr|B4E8Z4|B4E8Z4_BURCJ	B4E8Z4	B4E8Z4_BURCJ	BCAL2721	421	Burkholderia cenocepacia (strain ATCC BAA-245 / DSM 16553 / LMG 16656 / NCTC 13227 / J2315 / CF5610)	3:Protein inferred from homology	NOL1/NOP2/Sun family protein	1	0.999	18	494	494	494
28.085	27.8884	28.0226	27.8447	28.2466	28.5242	28.2632	28.3092			2.3409	0.168147	-0.37564	-0.346102	tr|B4E8Z5|B4E8Z5_BURCJ	B4E8Z5	B4E8Z5_BURCJ	purN	220	Burkholderia cenocepacia (strain ATCC BAA-245 / DSM 16553 / LMG 16656 / NCTC 13227 / J2315 / CF5610)	3:Protein inferred from homology	Phosphoribosylglycinamide formyltransferase	1	0.999	3	74	74	74
27.9206	27.6356	27.7756	27.6079	27.7646	28.0179	27.5191	27.8816			0.186329	0.772013	-0.0608468	-0.0539461	tr|B4E8Z6|B4E8Z6_BURCJ	B4E8Z6	B4E8Z6_BURCJ	BCAL2723	330	Burkholderia cenocepacia (strain ATCC BAA-245 / DSM 16553 / LMG 16656 / NCTC 13227 / J2315 / CF5610)	3:Protein inferred from homology	Riboflavin biosynthesis protein	1	0.999	9	125	125	125
28.6599	28.2098	28.1043	28.5564	28.3023	28.6991	28.3311	28.3881			0.108482	0.825261	-0.0475402	-0.0409149	tr|B4E8Z9|B4E8Z9_BURCJ	B4E8Z9	B4E8Z9_BURCJ	dfp	403	Burkholderia cenocepacia (strain ATCC BAA-245 / DSM 16553 / LMG 16656 / NCTC 13227 / J2315 / CF5610)	3:Protein inferred from homology	Coenzyme A biosynthesis bifunctional protein CoaBC	1	0.999	13	332	332	332
29.0991	29.425	29.0639	29.2361	29.367	29.6674	29.5489	29.6567			1.78036	0.187008	-0.353981	-0.319609	tr|B4E903|B4E903_BURCJ	B4E903	B4E903_BURCJ	clpA	766	Burkholderia cenocepacia (strain ATCC BAA-245 / DSM 16553 / LMG 16656 / NCTC 13227 / J2315 / CF5610)	3:Protein inferred from homology	Putative ATP-dependent Clp protease ATP-binding subunit	1	0.999	50	1344	1344	1344
32.7305	32.1575	32.0992	31.9258	31.8358	30.9267	31.1069	31.0256	+	Delta_ogcI_EV_Delta_ogcI_ogcI	1.99983	0.0340328	1.0045	0.790341	tr|B4E905|B4E905_BURCJ	B4E905	B4E905_BURCJ	BCAL2732	67	Burkholderia cenocepacia (strain ATCC BAA-245 / DSM 16553 / LMG 16656 / NCTC 13227 / J2315 / CF5610)	4:Protein predicted	Cold shock-like protein	1	0.999	4	1032	1032	1032
29.8232	29.9762	30.3172	29.419	27.8469	28.3596	27.5924	27.3416	+	Delta_ogcI_EV_Delta_ogcI_ogcI	3.48209	0.00132414	2.0988	1.6316	tr|B4E906|B4E906_BURCJ	B4E906	B4E906_BURCJ	BCAL2733	532	Burkholderia cenocepacia (strain ATCC BAA-245 / DSM 16553 / LMG 16656 / NCTC 13227 / J2315 / CF5610)	4:Protein predicted	Putative multicopper oxidase	1	0.999	12	330	330	330
26.8322	26.2583	25.8047	26.1504	24.0157	24.4695	24.7628	24.3157	+	Delta_ogcI_EV_Delta_ogcI_ogcI	3.39997	0.00315897	1.87048	1.47958	tr|B4E907|B4E907_BURCJ	B4E907	B4E907_BURCJ	BCAL2734	74	Burkholderia cenocepacia (strain ATCC BAA-245 / DSM 16553 / LMG 16656 / NCTC 13227 / J2315 / CF5610)	4:Protein predicted	Uncharacterized protein	0.9997	0.999	2	49	49	49
30.7336	30.8365	31.0684	30.7402	31.4087	31.3593	31.3712	31.2456			2.95858	0.106172	-0.501522	-0.461928	tr|B4E908|B4E908_BURCJ	B4E908	B4E908_BURCJ	BCAL2735	745	Burkholderia cenocepacia (strain ATCC BAA-245 / DSM 16553 / LMG 16656 / NCTC 13227 / J2315 / CF5610)	4:Protein predicted	Isocitrate dehydrogenase [NADP]	1	0.999	50	2590	2590	2590
32.0276	31.5994	31.7484	32.0843	30.8408	30.9203	30.8317	30.8214	+	Delta_ogcI_EV_Delta_ogcI_ogcI	3.87524	0.0191825	1.01135	0.905268	tr|B4E909|B4E909_BURCJ	B4E909	B4E909_BURCJ	BCAL2736	418	Burkholderia cenocepacia (strain ATCC BAA-245 / DSM 16553 / LMG 16656 / NCTC 13227 / J2315 / CF5610)	4:Protein predicted	Isocitrate dehydrogenase [NADP]	1	0.999	36	1552	1552	1552
25.8276	25.3769	26.1153	24.8613	25.6133	25.8242	25.9102	25.4136			0.192944	0.54784	-0.145027	-0.111925	tr|B4E911|B4E911_BURCJ	B4E911	B4E911_BURCJ	BCAL2738	166	Burkholderia cenocepacia (strain ATCC BAA-245 / DSM 16553 / LMG 16656 / NCTC 13227 / J2315 / CF5610)	4:Protein predicted	Putative exported protein	1	0.999	4	103	103	103
31.1151	30.8834	30.9191	31.2158	30.4479	30.9588	30.6465	30.6878			1.4157	0.197215	0.348071	0.307563	tr|B4E912|B4E912_BURCJ	B4E912	B4E912_BURCJ	fusA	703	Burkholderia cenocepacia (strain ATCC BAA-245 / DSM 16553 / LMG 16656 / NCTC 13227 / J2315 / CF5610)	3:Protein inferred from homology	Elongation factor G	1	0.999	46	1602	1602	5092
28.0451	27.9782	27.8325	28.1696	27.9476	28.2868	27.9251	27.8962			0.0223694	0.969587	-0.0075736	-0.00679016	tr|B4E926|B4E926_BURCJ	B4E926	B4E926_BURCJ	puuC	496	Burkholderia cenocepacia (strain ATCC BAA-245 / DSM 16553 / LMG 16656 / NCTC 13227 / J2315 / CF5610)	1:Experimental evidence at protein level	Gamma-glutamyl-gamma-aminobutyraldehyde dehydrogenase	1	0.999	20	341	341	341
28.9121	28.9874	29.1705	29.1009	24.9173	24.327	25.3049	25.2464	+	Delta_ogcI_EV_Delta_ogcI_ogcI	5.67851	0	4.09382	3.32442	tr|B4E927|B4E927_BURCJ	B4E927	B4E927_BURCJ	BCAL0604	66	Burkholderia cenocepacia (strain ATCC BAA-245 / DSM 16553 / LMG 16656 / NCTC 13227 / J2315 / CF5610)	4:Protein predicted	Putative cheavy metal binding protein	1	0.999	2	43	43	43
30.3628	30.4293	30.3598	30.2859	30.5441	30.5901	30.7643	30.7373			2.5514	0.218674	-0.299468	-0.282102	tr|B4E934|B4E934_BURCJ	B4E934	B4E934_BURCJ	glmS	605	Burkholderia cenocepacia (strain ATCC BAA-245 / DSM 16553 / LMG 16656 / NCTC 13227 / J2315 / CF5610)	3:Protein inferred from homology	Glutamine--fructose-6-phosphate aminotransferase [isomerizing]	1	0.999	26	932	764	932
25.774	26.6341	26.5559	26.1928	25.1659	27.5976	27.5743	27.0718			0.409024	0.165862	-0.563176	-0.350269	tr|B4E936|B4E936_BURCJ	B4E936	B4E936_BURCJ	ttcA	321	Burkholderia cenocepacia (strain ATCC BAA-245 / DSM 16553 / LMG 16656 / NCTC 13227 / J2315 / CF5610)	3:Protein inferred from homology	tRNA 2-thiocytidine biosynthesis protein TtcA	1	0.999	7	76	76	76
27.4206	27.1573	27.5354	27.2652	27.4145	27.2379	27.5472	27.3037			0.107038	0.881622	-0.0311785	-0.028152	tr|B4E937|B4E937_BURCJ	B4E937	B4E937_BURCJ	BCAL0614	134	Burkholderia cenocepacia (strain ATCC BAA-245 / DSM 16553 / LMG 16656 / NCTC 13227 / J2315 / CF5610)	4:Protein predicted	Uncharacterized protein	1	0.999	5	98	98	98
26.2592	26.4127	26.2038	26.6504	26.5783	27.3013	26.273	27.0666			0.836989	0.174619	-0.423263	-0.337761	tr|B4E938|B4E938_BURCJ	B4E938	B4E938_BURCJ	BCAL0616	396	Burkholderia cenocepacia (strain ATCC BAA-245 / DSM 16553 / LMG 16656 / NCTC 13227 / J2315 / CF5610)	4:Protein predicted	Uncharacterized protein	1	0.999	6	95	95	95
28.5971	28.127	28.4581	29.1094	24.5106	24.3653	26.1814	24.407	+	Delta_ogcI_EV_Delta_ogcI_ogcI	3.58367	0.001	3.70686	2.49681	tr|B4E940|B4E940_BURCJ	B4E940	B4E940_BURCJ	BCAL0617	73	Burkholderia cenocepacia (strain ATCC BAA-245 / DSM 16553 / LMG 16656 / NCTC 13227 / J2315 / CF5610)	4:Protein predicted	Uncharacterized protein	1	0.999	2	80	80	80
26.7618	26.4497	26.7661	26.9024	26.6961	26.7305	26.332	26.2229			0.67831	0.337713	0.224563	0.193609	tr|B4E941|B4E941_BURCJ	B4E941	B4E941_BURCJ	BCAL0618	302	Burkholderia cenocepacia (strain ATCC BAA-245 / DSM 16553 / LMG 16656 / NCTC 13227 / J2315 / CF5610)	3:Protein inferred from homology	PfkB family carbohydrate kinase	1	0.999	11	104	104	104
25.8281	25.8495	25.8134	26.1483	25.4577	24.894	24.6553	25.3675			2.11569	0.0504479	0.816202	0.676012	tr|B4E942|B4E942_BURCJ	B4E942	B4E942_BURCJ	BCAL0619	424	Burkholderia cenocepacia (strain ATCC BAA-245 / DSM 16553 / LMG 16656 / NCTC 13227 / J2315 / CF5610)	4:Protein predicted	Putative N-acylglucosamine 2-epimerase	1	0.999	7	74	74	74
28.372	27.5251	27.7905	28.4191	28.3041	28.2176	28.3164	28.6208			0.691115	0.229062	-0.338036	-0.273274	tr|B4E949|B4E949_BURCJ	B4E949	B4E949_BURCJ	BCAL0626	319	Burkholderia cenocepacia (strain ATCC BAA-245 / DSM 16553 / LMG 16656 / NCTC 13227 / J2315 / CF5610)	4:Protein predicted	Putative 2-nitropropane dioxygenase	1	0.999	11	346	346	346
25.5085	25.2306	25.0742	25.2477	25.8359	25.8887	26.023	26.1107			3.15584	0.0582817	-0.699311	-0.63021	tr|B4E950|B4E950_BURCJ	B4E950	B4E950_BURCJ	BCAL0627	298	Burkholderia cenocepacia (strain ATCC BAA-245 / DSM 16553 / LMG 16656 / NCTC 13227 / J2315 / CF5610)	4:Protein predicted	Putative hydrolase	1	0.999	6	71	71	71
26.6866	26.2486	26.6882	24.8352	25.8326	25.9636	24.9791	25.8211			0.418079	0.193643	0.465562	0.311732	tr|B4E951|B4E951_BURCJ	B4E951	B4E951_BURCJ	BCAL0628	163	Burkholderia cenocepacia (strain ATCC BAA-245 / DSM 16553 / LMG 16656 / NCTC 13227 / J2315 / CF5610)	4:Protein predicted	AsnC family regulatory protein	1	0.999	5	26	26	26
25.1129	25.3039	25.8175	26.1404	26.0778	25.3969	24.8337	25.9575			0.0251194	0.912446	0.0272045	0.019855	tr|B4E955|B4E955_BURCJ	B4E955	B4E955_BURCJ	BCAL0631	310	Burkholderia cenocepacia (strain ATCC BAA-245 / DSM 16553 / LMG 16656 / NCTC 13227 / J2315 / CF5610)	4:Protein predicted	Putative hydroxymethylglutaryl-CoA lyase	1	0.999	4	47	47	47
26.973	26.5527	26.812	26.9023	26.9538	26.9421	27.1809	26.9991			1.00286	0.347944	-0.208975	-0.188728	tr|B4E956|B4E956_BURCJ	B4E956	B4E956_BURCJ	BCAL0632	313	Burkholderia cenocepacia (strain ATCC BAA-245 / DSM 16553 / LMG 16656 / NCTC 13227 / J2315 / CF5610)	4:Protein predicted	Putative dehydrogenase	1	0.999	7	99	99	99
25.8946	27.5809	27.1318	26.7752	27.2382	27.0102	27.1911	27.028			0.317113	0.329142	-0.271283	-0.199196	tr|B4E968|B4E968_BURCJ	B4E968	B4E968_BURCJ	sbp	339	Burkholderia cenocepacia (strain ATCC BAA-245 / DSM 16553 / LMG 16656 / NCTC 13227 / J2315 / CF5610)	4:Protein predicted	Sulfate-binding protein	1	0.999	8	66	66	66
27.5034	26.4636	26.3986	27.715	25.1559	24.5614	25.1988	24.7499	+	Delta_ogcI_EV_Delta_ogcI_ogcI	2.85336	0.00174713	2.10364	1.52799	tr|B4E970|B4E970_BURCJ	B4E970	B4E970_BURCJ	BCAL0647	204	Burkholderia cenocepacia (strain ATCC BAA-245 / DSM 16553 / LMG 16656 / NCTC 13227 / J2315 / CF5610)	3:Protein inferred from homology	Putative glutathione S-transferase	1	0.999	6	32	32	32
27.3686	27.286	26.8091	27.8871	29.1496	27.8943	28.6182	28.5579	+	Delta_ogcI_EV_Delta_ogcI_ogcI	1.93975	0.0185731	-1.21735	-0.909157	tr|B4E972|B4E972_BURCJ	B4E972	B4E972_BURCJ	BCAL0650	1190	Burkholderia cenocepacia (strain ATCC BAA-245 / DSM 16553 / LMG 16656 / NCTC 13227 / J2315 / CF5610)	4:Protein predicted	Putative pyruvate-flavodoxin oxidoreductase	1	0.999	41	728	728	728
27.9873	26.956	26.9866	28.1113	26.533	26.371	26.4962	26.7402	+	Delta_ogcI_EV_Delta_ogcI_ogcI	1.63793	0.0402121	0.975194	0.737911	tr|B4E977|B4E977_BURCJ	B4E977	B4E977_BURCJ	BCAL0655	241	Burkholderia cenocepacia (strain ATCC BAA-245 / DSM 16553 / LMG 16656 / NCTC 13227 / J2315 / CF5610)	3:Protein inferred from homology	CutC family protein	1	0.999	5	115	115	115
25.7582	24.7469	23.0493	23.8124	25.7182	24.3822	25.8092	26.063	+	Delta_ogcI_EV_Delta_ogcI_ogcI	0.824954	0.0499217	-1.15146	-0.67851	tr|B4E989|B4E989_BURCJ	B4E989	B4E989_BURCJ	orbC	268	Burkholderia cenocepacia (strain ATCC BAA-245 / DSM 16553 / LMG 16656 / NCTC 13227 / J2315 / CF5610)	4:Protein predicted	Putative iron transport-related ATP-binding protein	0.9997	0.999	2	15	15	15
23.8389	25.0531	24.0601	24.2856	24.6254	25.0726	24.9661	25.3274			1.20397	0.0838664	-0.688451	-0.528958	tr|B4E993|B4E993_BURCJ	B4E993	B4E993_BURCJ	orbE	581	Burkholderia cenocepacia (strain ATCC BAA-245 / DSM 16553 / LMG 16656 / NCTC 13227 / J2315 / CF5610)	4:Protein predicted	Ornibactin biosynthesis ABC transport protein	1	0.999	5	19	19	19
29.0323	28.2515	24.9853	29.7347	28.1843	28.2207	28.0184	28.4225			0.0715244	0.577509	-0.21053	-0.102541	tr|B4E994|B4E994_BURCJ	B4E994	B4E994_BURCJ	orbI	3222	Burkholderia cenocepacia (strain ATCC BAA-245 / DSM 16553 / LMG 16656 / NCTC 13227 / J2315 / CF5610)	4:Protein predicted	Ornibactin biosynthesis non-ribosomal peptide synthase	1	0.999	18	64	63	64
25.7497	24.9727	24.823	25.4351	25.4287	26.1708	25.3302	25.0873			0.353172	0.332386	-0.259092	-0.196898	tr|B4E997|B4E997_BURCJ	B4E997	B4E997_BURCJ	pvdA	458	Burkholderia cenocepacia (strain ATCC BAA-245 / DSM 16553 / LMG 16656 / NCTC 13227 / J2315 / CF5610)	4:Protein predicted	Putative L-ornithine 5-monooxygenase	1	0.999	6	19	19	19
26.9024	27.7642	28.1764	27.2647	28.3403	27.9238	28.2944	28.3321			1.24008	0.0814516	-0.695715	-0.53648	tr|B4E998|B4E998_BURCJ	B4E998	B4E998_BURCJ	orbA	755	Burkholderia cenocepacia (strain ATCC BAA-245 / DSM 16553 / LMG 16656 / NCTC 13227 / J2315 / CF5610)	3:Protein inferred from homology	Ornibactin receptor	1	0.999	17	118	111	118
26.468	26.6999	26.9974	26.4174	27.7999	27.3609	27.8966	27.826	+	Delta_ogcI_EV_Delta_ogcI_ogcI	3.00755	0.0182777	-1.07514	-0.911266	tr|B4E999|B4E999_BURCJ	B4E999	B4E999_BURCJ	orbF	279	Burkholderia cenocepacia (strain ATCC BAA-245 / DSM 16553 / LMG 16656 / NCTC 13227 / J2315 / CF5610)	4:Protein predicted	Ornibactin synthetase F	1	0.999	7	118	118	118
24.9912	25.7961	24.705	24.8063	26.1194	25.4795	25.9406	26.269			1.5713	0.0505181	-0.877474	-0.674405	tr|B4E9A0|B4E9A0_BURCJ	B4E9A0	B4E9A0_BURCJ	orbL	340	Burkholderia cenocepacia (strain ATCC BAA-245 / DSM 16553 / LMG 16656 / NCTC 13227 / J2315 / CF5610)	4:Protein predicted	Putative ornibactin biosynthesis protein	1	0.999	6	18	18	18
25.5803	25.8184	24.7483	25.0139	27.6401	26.976	27.4734	27.1582	+	Delta_ogcI_EV_Delta_ogcI_ogcI	3.3703	0.00192405	-2.02174	-1.56825	tr|B4E9A4|B4E9A4_BURCJ	B4E9A4	B4E9A4_BURCJ	cobO	200	Burkholderia cenocepacia (strain ATCC BAA-245 / DSM 16553 / LMG 16656 / NCTC 13227 / J2315 / CF5610)	4:Protein predicted	Cobalamin adenosyltransferase	1	0.999	6	77	77	77
28.1494	27.5337	27.6183	27.9223	28.4618	28.2452	28.5469	28.4721			2.15452	0.0807321	-0.62554	-0.5412	tr|B4E9A8|B4E9A8_BURCJ	B4E9A8	B4E9A8_BURCJ	cobW	362	Burkholderia cenocepacia (strain ATCC BAA-245 / DSM 16553 / LMG 16656 / NCTC 13227 / J2315 / CF5610)	4:Protein predicted	Putative cobalamin biosynthesis-related protein	1	0.999	15	395	395	395
25.4085	24.9524	24.1766	24.6735	25.5768	25.5112	25.3521	25.4393			1.35739	0.0838391	-0.66711	-0.528466	tr|B4E9A9|B4E9A9_BURCJ	B4E9A9	B4E9A9_BURCJ	BCAL1711	1269	Burkholderia cenocepacia (strain ATCC BAA-245 / DSM 16553 / LMG 16656 / NCTC 13227 / J2315 / CF5610)	4:Protein predicted	Putative cobalamin biosynthesis-related protein	1	0.999	11	33	33	33
27.3014	26.3615	25.7202	26.9309	26.3066	24.7572	25.8911	24.6226	+	Delta_ogcI_EV_Delta_ogcI_ogcI	1.14776	0.0369922	1.18413	0.768457	tr|B4E9B3|B4E9B3_BURCJ	B4E9B3	B4E9B3_BURCJ	BCAL1715	201	Burkholderia cenocepacia (strain ATCC BAA-245 / DSM 16553 / LMG 16656 / NCTC 13227 / J2315 / CF5610)	4:Protein predicted	Uncharacterized protein	1	0.999	5	38	38	58
26.279	25.8835	24.7153	26.2704	26.2888	26.4429	26.5257	26.669			0.938021	0.0901298	-0.694555	-0.504241	tr|B4E9C0|B4E9C0_BURCJ	B4E9C0	B4E9C0_BURCJ	BCAL1721	247	Burkholderia cenocepacia (strain ATCC BAA-245 / DSM 16553 / LMG 16656 / NCTC 13227 / J2315 / CF5610)	4:Protein predicted	Putative transcriptional regulator	1	0.999	3	83	83	83
29.9858	29.5029	29.7392	29.7216	26.7653	27.0319	26.9701	26.8849	+	Delta_ogcI_EV_Delta_ogcI_ogcI	6.53733	0.00104	2.82431	2.53443	tr|B4E9C1|B4E9C1_BURCJ	B4E9C1	B4E9C1_BURCJ	BCAL1722	451	Burkholderia cenocepacia (strain ATCC BAA-245 / DSM 16553 / LMG 16656 / NCTC 13227 / J2315 / CF5610)	4:Protein predicted	Putative exported chitinase	1	0.999	8	297	297	297
24.9164	23.7471	24.5434	24.5545	25.7352	25.9124	26.1216	24.6401	+	Delta_ogcI_EV_Delta_ogcI_ogcI	1.5167	0.0283862	-1.16197	-0.82274	tr|B4E9C2|B4E9C2_BURCJ	B4E9C2	B4E9C2_BURCJ	cobJ	570	Burkholderia cenocepacia (strain ATCC BAA-245 / DSM 16553 / LMG 16656 / NCTC 13227 / J2315 / CF5610)	4:Protein predicted	Precorrin-3b C17-methyltransferase	1	0.999	5	14	14	14
26.046	24.4004	23.6281	24.7592	25.4352	24.6095	25.1262	25.1823			0.298373	0.256956	-0.37987	-0.247737	tr|B4E9C5|B4E9C5_BURCJ	B4E9C5	B4E9C5_BURCJ	BCAL1726	453	Burkholderia cenocepacia (strain ATCC BAA-245 / DSM 16553 / LMG 16656 / NCTC 13227 / J2315 / CF5610)	4:Protein predicted	Putative oxidoreductase	0.9999	0.999	2	31	31	31
26.9634	26.9175	26.7882	26.7745	26.3079	26.433	26.0931	26.5515			2.49385	0.105221	0.514515	0.464088	tr|B4E9C6|B4E9C6_BURCJ	B4E9C6	B4E9C6_BURCJ	cobL	454	Burkholderia cenocepacia (strain ATCC BAA-245 / DSM 16553 / LMG 16656 / NCTC 13227 / J2315 / CF5610)	4:Protein predicted	Precorrin-6Y C5,15-methyltransferase [decarboxylating]	1	0.999	6	60	60	60
28.8909	28.346	28.6257	28.6158	28.81	28.5904	28.8635	28.757			0.490735	0.518172	-0.13561	-0.120439	tr|B4E9D2|B4E9D2_BURCJ	B4E9D2	B4E9D2_BURCJ	BCAL1733	256	Burkholderia cenocepacia (strain ATCC BAA-245 / DSM 16553 / LMG 16656 / NCTC 13227 / J2315 / CF5610)	3:Protein inferred from homology	Putative glutathione S-transferase	1	0.999	7	252	252	252
27.8877	27.4289	27.206	27.7579	26.3796	26.16	26.0145	26.2534	+	Delta_ogcI_EV_Delta_ogcI_ogcI	3.66178	0.00702222	1.36822	1.16627	tr|B4E9E2|B4E9E2_BURCJ	B4E9E2	B4E9E2_BURCJ	BCAL2743	281	Burkholderia cenocepacia (strain ATCC BAA-245 / DSM 16553 / LMG 16656 / NCTC 13227 / J2315 / CF5610)	4:Protein predicted	Putative aldo/keto reductase family oxidoreductase	1	0.999	14	168	168	168
27.9026	27.6738	27.8795	27.8413	26.8094	26.9847	26.9797	27.1146	+	Delta_ogcI_EV_Delta_ogcI_ogcI	4.35742	0.0345098	0.85226	0.788256	tr|B4E9E3|B4E9E3_BURCJ	B4E9E3	B4E9E3_BURCJ	BCAL2744	248	Burkholderia cenocepacia (strain ATCC BAA-245 / DSM 16553 / LMG 16656 / NCTC 13227 / J2315 / CF5610)	4:Protein predicted	GntR family regulatory protein	1	0.999	16	270	270	270
25.2164	25.8462	24.8997	24.6913	23.7373	25.174	24.9659	24.9337			0.513675	0.182402	0.460654	0.326212	tr|B4E9E8|B4E9E8_BURCJ	B4E9E8	B4E9E8_BURCJ	BCAL2749	424	Burkholderia cenocepacia (strain ATCC BAA-245 / DSM 16553 / LMG 16656 / NCTC 13227 / J2315 / CF5610)	4:Protein predicted	Putative diguanylate phosphodiesterase	1	0.999	7	60	60	60
34.5383	34.12	34.407	34.7715	33.1635	32.7261	33.2325	33.0885	+	Delta_ogcI_EV_Delta_ogcI_ogcI	3.68126	0.00514851	1.40653	1.19545	tr|B4E9F6|B4E9F6_BURCJ	B4E9F6	B4E9F6_BURCJ	sodB	192	Burkholderia cenocepacia (strain ATCC BAA-245 / DSM 16553 / LMG 16656 / NCTC 13227 / J2315 / CF5610)	3:Protein inferred from homology	Superoxide dismutase	1	0.999	17	2491	2491	2491
25.2703	25.4593	25.1264	25.5149	25.8043	25.8773	26.3033	26.1012			2.48368	0.0662622	-0.678779	-0.593319	tr|B4E9F7|B4E9F7_BURCJ	B4E9F7	B4E9F7_BURCJ	xseA	460	Burkholderia cenocepacia (strain ATCC BAA-245 / DSM 16553 / LMG 16656 / NCTC 13227 / J2315 / CF5610)	3:Protein inferred from homology	Exodeoxyribonuclease 7 large subunit	1	0.999	10	82	82	82
25.175	25.5977	25.5639	25.6111	23.5613	25.3269	25.2342	26.5656			0.198876	0.337732	0.314922	0.193735	tr|B4E9G2|B4E9G2_BURCJ	B4E9G2	B4E9G2_BURCJ	BCAL2763	280	Burkholderia cenocepacia (strain ATCC BAA-245 / DSM 16553 / LMG 16656 / NCTC 13227 / J2315 / CF5610)	4:Protein predicted	Uncharacterized protein	1	0.999	5	53	53	53
26.6659	26.7511	27.0699	26.5304	26.2772	26.0645	26.5515	26.6354			1.11923	0.188506	0.372142	0.317047	tr|B4E9G5|B4E9G5_BURCJ	B4E9G5	B4E9G5_BURCJ	BCAL2766	110	Burkholderia cenocepacia (strain ATCC BAA-245 / DSM 16553 / LMG 16656 / NCTC 13227 / J2315 / CF5610)	4:Protein predicted	Uncharacterized protein	1	0.999	5	112	112	112
25.4883	25.3163	25.5878	25.1842	25.5944	24.8282	25.628	25.3985			0.054541	0.886924	0.0318551	0.0264215	tr|B4E9G7|B4E9G7_BURCJ	B4E9G7	B4E9G7_BURCJ	murB	347	Burkholderia cenocepacia (strain ATCC BAA-245 / DSM 16553 / LMG 16656 / NCTC 13227 / J2315 / CF5610)	3:Protein inferred from homology	UDP-N-acetylenolpyruvoylglucosamine reductase	1	0.999	7	68	68	68
26.7552	26.4452	26.6754	26.2602	26.8591	26.786	26.9313	26.4111			0.628168	0.357238	-0.212825	-0.183247	tr|B4E9H0|B4E9H0_BURCJ	B4E9H0	B4E9H0_BURCJ	BCAL2771	163	Burkholderia cenocepacia (strain ATCC BAA-245 / DSM 16553 / LMG 16656 / NCTC 13227 / J2315 / CF5610)	3:Protein inferred from homology	Cys-tRNA(Pro)/Cys-tRNA(Cys) deacylase	1	0.999	6	65	65	65
27.2565	26.495	27.1902	27.2094	27.2897	28.0664	27.5514	27.8715			1.40799	0.084425	-0.65697	-0.525641	tr|B4E9H5|B4E9H5_BURCJ	B4E9H5	B4E9H5_BURCJ	BCAL2776	184	Burkholderia cenocepacia (strain ATCC BAA-245 / DSM 16553 / LMG 16656 / NCTC 13227 / J2315 / CF5610)	4:Protein predicted	Putative hydrolase	1	0.999	7	119	119	119
28.1129	24.0821	24.1396	27.5967	28.817	28.8408	28.6298	28.3628	+	Delta_ogcI_EV_Delta_ogcI_ogcI	1.30578	0.00376471	-2.67981	-1.28123	tr|B4E9H6|B4E9H6_BURCJ	B4E9H6	B4E9H6_BURCJ	BCAL2777	504	Burkholderia cenocepacia (strain ATCC BAA-245 / DSM 16553 / LMG 16656 / NCTC 13227 / J2315 / CF5610)	4:Protein predicted	Putative N-acetylmuramoyl-L-alanine amidase	1	0.999	16	167	167	167
27.8647	27.6956	28.097	28.0674	26.93	26.9952	27.0917	26.9414	+	Delta_ogcI_EV_Delta_ogcI_ogcI	4.06516	0.0246423	0.941578	0.855237	tr|B4E9H8|B4E9H8_BURCJ	B4E9H8	B4E9H8_BURCJ	BCAL2779	293	Burkholderia cenocepacia (strain ATCC BAA-245 / DSM 16553 / LMG 16656 / NCTC 13227 / J2315 / CF5610)	3:Protein inferred from homology	Pirin-like protein	1	0.999	11	185	184	185
30.2694	30.0338	30.3465	30.3481	29.8619	30.4374	30.0734	30.3664			0.163305	0.761284	0.0646548	0.0560941	tr|B4E9H9|B4E9H9_BURCJ	B4E9H9	B4E9H9_BURCJ	BCAL2780	282	Burkholderia cenocepacia (strain ATCC BAA-245 / DSM 16553 / LMG 16656 / NCTC 13227 / J2315 / CF5610)	4:Protein predicted	Putative thioredoxin protein	1	0.999	23	725	725	725
25.5948	26.1479	24.1049	24.807	26.6348	26.8848	26.3139	26.5301	+	Delta_ogcI_EV_Delta_ogcI_ogcI	1.66601	0.0147727	-1.42724	-0.975608	tr|B4E9I0|B4E9I0_BURCJ	B4E9I0	B4E9I0_BURCJ	BCAL2781	262	Burkholderia cenocepacia (strain ATCC BAA-245 / DSM 16553 / LMG 16656 / NCTC 13227 / J2315 / CF5610)	4:Protein predicted	ThiF family protein	1	0.999	7	61	61	61
32.0971	33.1932	32.8846	31.7756	29.3488	30.1199	29.4669	29.4088	+	Delta_ogcI_EV_Delta_ogcI_ogcI	3.60116	0.000641975	2.90153	2.10777	tr|B4E9I2|B4E9I2_BURCJ	B4E9I2	B4E9I2_BURCJ	BCAL2783	406	Burkholderia cenocepacia (strain ATCC BAA-245 / DSM 16553 / LMG 16656 / NCTC 13227 / J2315 / CF5610)	4:Protein predicted	Putative cyclopropane-fatty-acyl-phospholipid synthase	1	0.999	27	1455	1455	1455
29.4727	29.7318	29.8835	29.3836	28.3043	28.5289	28.3834	28.3799	+	Delta_ogcI_EV_Delta_ogcI_ogcI	4.18514	0.0107339	1.21878	1.08387	tr|B4E9I4|B4E9I4_BURCJ	B4E9I4	B4E9I4_BURCJ	msrA	186	Burkholderia cenocepacia (strain ATCC BAA-245 / DSM 16553 / LMG 16656 / NCTC 13227 / J2315 / CF5610)	3:Protein inferred from homology	Peptide methionine sulfoxide reductase MsrA	1	0.999	7	271	271	271
27.8344	26.8508	26.9669	28.0768	25.3959	25.8515	24.4502	25.2681	+	Delta_ogcI_EV_Delta_ogcI_ogcI	2.68314	0.00178824	2.19077	1.53874	tr|B4E9I5|B4E9I5_BURCJ	B4E9I5	B4E9I5_BURCJ	BCAL2786	468	Burkholderia cenocepacia (strain ATCC BAA-245 / DSM 16553 / LMG 16656 / NCTC 13227 / J2315 / CF5610)	4:Protein predicted	Putative selenium-binding protein	1	0.999	9	65	65	65
28.8258	28.9319	29.1497	28.4923	28.0379	28.403	27.9485	27.984			2.33403	0.0565973	0.756577	0.645286	tr|B4E9I8|B4E9I8_BURCJ	B4E9I8	B4E9I8_BURCJ	BCAL2789	166	Burkholderia cenocepacia (strain ATCC BAA-245 / DSM 16553 / LMG 16656 / NCTC 13227 / J2315 / CF5610)	4:Protein predicted	AnsC family regulatory protein	1	0.999	10	154	154	154
29.0838	28.9747	29.0784	29.3293	28.1894	27.6213	27.5366	27.5794	+	Delta_ogcI_EV_Delta_ogcI_ogcI	3.72135	0.00678827	1.38491	1.18269	tr|B4E9J0|B4E9J0_BURCJ	B4E9J0	B4E9J0_BURCJ	kynU	417	Burkholderia cenocepacia (strain ATCC BAA-245 / DSM 16553 / LMG 16656 / NCTC 13227 / J2315 / CF5610)	3:Protein inferred from homology	Kynureninase	1	0.999	24	566	566	566
27.1129	26.7585	24.6929	27.0936	26.6131	27.0565	26.6984	27.0922			0.322694	0.21824	-0.450597	-0.282974	tr|B4E9J8|B4E9J8_BURCJ	B4E9J8	B4E9J8_BURCJ	dalK	493	Burkholderia cenocepacia (strain ATCC BAA-245 / DSM 16553 / LMG 16656 / NCTC 13227 / J2315 / CF5610)	3:Protein inferred from homology	Xylulose kinase	1	0.999	6	77	77	77
24.237	25.5285	24.8113	25.3426	26.0535	26.2617	24.737	25.9442			0.859284	0.083126	-0.769255	-0.530499	tr|B4E9J9|B4E9J9_BURCJ	B4E9J9	B4E9J9_BURCJ	BCAL2800	318	Burkholderia cenocepacia (strain ATCC BAA-245 / DSM 16553 / LMG 16656 / NCTC 13227 / J2315 / CF5610)	4:Protein predicted	Putative transcriptional regulator	1	0.999	5	55	55	55
25.7922	25.1446	24.1813	25.0063	24.0541	24.5096	23.4573	25.3858			0.615112	0.113112	0.679381	0.445724	tr|B4E9K6|B4E9K6_BURCJ	B4E9K6	B4E9K6_BURCJ	BCAL0656	362	Burkholderia cenocepacia (strain ATCC BAA-245 / DSM 16553 / LMG 16656 / NCTC 13227 / J2315 / CF5610)	4:Protein predicted	Putative aminotransferase	1	0.999	4	39	39	39
26.1724	26.1814	26.6133	26.779	26.6157	26.3947	26.5367	27.0668			0.463025	0.365404	-0.216959	-0.179098	tr|B4E9L9|B4E9L9_BURCJ	B4E9L9	B4E9L9_BURCJ	BCAL0669	144	Burkholderia cenocepacia (strain ATCC BAA-245 / DSM 16553 / LMG 16656 / NCTC 13227 / J2315 / CF5610)	4:Protein predicted	Uncharacterized protein	1	0.999	3	55	55	55
26.395	25.7873	26.6667	27.191	26.3863	24.2108	27.1323	26.624			0.241694	0.257928	0.421678	0.246888	tr|B4E9M0|B4E9M0_BURCJ	B4E9M0	B4E9M0_BURCJ	BCAL0670	225	Burkholderia cenocepacia (strain ATCC BAA-245 / DSM 16553 / LMG 16656 / NCTC 13227 / J2315 / CF5610)	4:Protein predicted	Putative short chain dehydrogenase	1	0.999	8	114	114	114
30.1776	30.3784	30.4504	30.1333	30.6801	30.4499	30.673	30.6685			1.89431	0.199377	-0.332946	-0.304059	tr|B4E9M1|B4E9M1_BURCJ	B4E9M1	B4E9M1_BURCJ	BCAL0671	255	Burkholderia cenocepacia (strain ATCC BAA-245 / DSM 16553 / LMG 16656 / NCTC 13227 / J2315 / CF5610)	3:Protein inferred from homology	Carbonic anhydrase	1	0.999	13	682	682	682
25.124	25.666	25.002	24.7185	26.0363	25.2821	26.1852	25.9609			1.402	0.0704216	-0.738475	-0.576058	tr|B4E9M2|B4E9M2_BURCJ	B4E9M2	B4E9M2_BURCJ	aceK	619	Burkholderia cenocepacia (strain ATCC BAA-245 / DSM 16553 / LMG 16656 / NCTC 13227 / J2315 / CF5610)	3:Protein inferred from homology	Isocitrate dehydrogenase kinase/phosphatase	1	0.999	6	50	50	50
27.2825	26.716	26.4952	26.7669	27.34	26.8973	27.2753	27.3074			1.02724	0.182408	-0.389842	-0.325939	tr|B4E9M3|B4E9M3_BURCJ	B4E9M3	B4E9M3_BURCJ	BCAL0673	359	Burkholderia cenocepacia (strain ATCC BAA-245 / DSM 16553 / LMG 16656 / NCTC 13227 / J2315 / CF5610)	4:Protein predicted	Metallo-beta-lactamase superfamily protein	1	0.999	8	141	141	141
29.8693	29.4915	29.7085	29.857	28.5852	28.33	28.408	28.1519	+	Delta_ogcI_EV_Delta_ogcI_ogcI	4.43704	0.0052646	1.3628	1.21057	tr|B4E9M5|B4E9M5_BURCJ	B4E9M5	B4E9M5_BURCJ	BCAL0675	531	Burkholderia cenocepacia (strain ATCC BAA-245 / DSM 16553 / LMG 16656 / NCTC 13227 / J2315 / CF5610)	4:Protein predicted	Extracellular solute-binding protein	1	0.999	19	546	546	546
26.2672	25.2536	26.1818	26.4999	25.0336	24.0569	23.9427	25.4186	+	Delta_ogcI_EV_Delta_ogcI_ogcI	1.70786	0.0141259	1.43766	0.987996	tr|B4E9M6|B4E9M6_BURCJ	B4E9M6	B4E9M6_BURCJ	BCAL0676	257	Burkholderia cenocepacia (strain ATCC BAA-245 / DSM 16553 / LMG 16656 / NCTC 13227 / J2315 / CF5610)	3:Protein inferred from homology	Putative short chain dehydrogenase	1	0.999	8	63	63	63
31.2828	31.322	31.5224	31.3379	30.9476	30.6217	30.74	30.4181			2.84706	0.061792	0.684407	0.60949	tr|B4E9M7|B4E9M7_BURCJ	B4E9M7	B4E9M7_BURCJ	dsbA	212	Burkholderia cenocepacia (strain ATCC BAA-245 / DSM 16553 / LMG 16656 / NCTC 13227 / J2315 / CF5610)	3:Protein inferred from homology	Thiol:disulfide interchange protein	1	0.999	14	648	648	648
29.1263	29.5643	30.0615	29.9931	29.6773	30.5347	30.3283	29.9511			0.7402	0.174353	-0.436507	-0.338599	tr|B4E9M8|B4E9M8_BURCJ	B4E9M8	B4E9M8_BURCJ	BCAL0678	275	Burkholderia cenocepacia (strain ATCC BAA-245 / DSM 16553 / LMG 16656 / NCTC 13227 / J2315 / CF5610)	4:Protein predicted	Putative membrane protein	1	0.999	9	203	203	203
30.2318	30.9251	31.4554	30.6096	31.2908	31.3018	31.047	30.9019			0.55595	0.243691	-0.329958	-0.258458	tr|B4E9N0|B4E9N0_BURCJ	B4E9N0	B4E9N0_BURCJ	BCAL0680	107	Burkholderia cenocepacia (strain ATCC BAA-245 / DSM 16553 / LMG 16656 / NCTC 13227 / J2315 / CF5610)	4:Protein predicted	Uncharacterized protein	1	0.999	7	310	310	310
29.0986	29.076	28.9525	29.2435	29.3762	29.6578	29.6148	29.6249			2.78105	0.117509	-0.475772	-0.437283	tr|B4E9N1|B4E9N1_BURCJ	B4E9N1	B4E9N1_BURCJ	metH1	905	Burkholderia cenocepacia (strain ATCC BAA-245 / DSM 16553 / LMG 16656 / NCTC 13227 / J2315 / CF5610)	4:Protein predicted	Putative 5-methyltetrahydrofolate--homocysteine methyltransferase	1	0.999	35	749	749	749
29.2748	28.9999	29.1414	29.5116	29.3598	29.2207	29.3508	29.4152			0.394841	0.60958	-0.104693	-0.0937824	tr|B4E9N2|B4E9N2_BURCJ	B4E9N2	B4E9N2_BURCJ	metH2	355	Burkholderia cenocepacia (strain ATCC BAA-245 / DSM 16553 / LMG 16656 / NCTC 13227 / J2315 / CF5610)	4:Protein predicted	Putative 5-methyltetrahydrofolate--homocysteine methyltransferase	1	0.999	13	339	339	339
29.9311	29.6043	29.9407	29.9956	29.6192	29.45	29.5657	29.7386			1.36656	0.257011	0.274541	0.247936	tr|B4E9N6|B4E9N6_BURCJ	B4E9N6	B4E9N6_BURCJ	BCAL0686	330	Burkholderia cenocepacia (strain ATCC BAA-245 / DSM 16553 / LMG 16656 / NCTC 13227 / J2315 / CF5610)	4:Protein predicted	Fumarylacetoacetate (FAA) hydrolase family protein	1	0.999	17	548	548	548
28.4971	27.6168	28.6799	28.6224	27.5857	27.9693	27.9032	27.9439			0.977337	0.136622	0.503525	0.398282	tr|B4E9N7|B4E9N7_BURCJ	B4E9N7	B4E9N7_BURCJ	BCAL0687	275	Burkholderia cenocepacia (strain ATCC BAA-245 / DSM 16553 / LMG 16656 / NCTC 13227 / J2315 / CF5610)	3:Protein inferred from homology	Enoyl-CoA hydratase/isomerase family protein	1	0.999	8	121	121	121
31.3773	31.2042	30.9846	31.2712	30.5355	30.2118	30.2141	30.0202	+	Delta_ogcI_EV_Delta_ogcI_ogcI	3.41534	0.0249765	0.963926	0.849076	tr|B4E9P0|B4E9P0_BURCJ	B4E9P0	B4E9P0_BURCJ	BCAL0690	292	Burkholderia cenocepacia (strain ATCC BAA-245 / DSM 16553 / LMG 16656 / NCTC 13227 / J2315 / CF5610)	4:Protein predicted	Uncharacterized protein	1	0.999	27	1147	11	1147
28.4993	28.3033	28.5058	28.8082	27.9529	27.8403	27.8524	27.6171			2.88479	0.0580382	0.713476	0.63364	tr|B4E9P1|B4E9P1_BURCJ	B4E9P1	B4E9P1_BURCJ	BCAL0691	161	Burkholderia cenocepacia (strain ATCC BAA-245 / DSM 16553 / LMG 16656 / NCTC 13227 / J2315 / CF5610)	4:Protein predicted	Putative cytidylyltransferase	1	0.999	6	118	118	118
24.8604	26.2786	26.2172	25.909	26.2263	26.5361	26.2481	25.8579			0.516586	0.207791	-0.400792	-0.29537	tr|B4E9P4|B4E9P4_BURCJ	B4E9P4	B4E9P4_BURCJ	BCAL0694	306	Burkholderia cenocepacia (strain ATCC BAA-245 / DSM 16553 / LMG 16656 / NCTC 13227 / J2315 / CF5610)	4:Protein predicted	Putative biotin ligase	1	0.999	4	50	50	50
27.1307	27.0277	26.8876	27.0585	26.5695	27.3176	27.3315	26.7827			0.0453453	0.906128	0.0258408	0.0215545	tr|B4E9P9|B4E9P9_BURCJ	B4E9P9	B4E9P9_BURCJ	BCAL0699	309	Burkholderia cenocepacia (strain ATCC BAA-245 / DSM 16553 / LMG 16656 / NCTC 13227 / J2315 / CF5610)	4:Protein predicted	Mce related protein	1	0.999	7	163	163	163
28.7596	28.0526	28.4506	28.8746	28.3094	28.5679	28.7279	28.4222			0.0468772	0.901803	0.0274997	0.022821	tr|B4E9Q0|B4E9Q0_BURCJ	B4E9Q0	B4E9Q0_BURCJ	BCAL0700	207	Burkholderia cenocepacia (strain ATCC BAA-245 / DSM 16553 / LMG 16656 / NCTC 13227 / J2315 / CF5610)	4:Protein predicted	Putative lipoprotein	1	0.999	6	81	81	81
27.6154	27.604	28.0148	28.0136	27.2173	23.8406	26.7787	24.0994	+	Delta_ogcI_EV_Delta_ogcI_ogcI	1.40338	0.00424286	2.32792	1.23302	tr|B4E9Q2|B4E9Q2_BURCJ	B4E9Q2	B4E9Q2_BURCJ	BCAL0702	105	Burkholderia cenocepacia (strain ATCC BAA-245 / DSM 16553 / LMG 16656 / NCTC 13227 / J2315 / CF5610)	4:Protein predicted	Putative ferredoxin	1	0.999	3	90	90	90
26.8658	26.5806	26.9465	26.3862	26.7312	26.2268	26.3929	26.6156			0.550876	0.378122	0.203181	0.173416	tr|B4E9Q3|B4E9Q3_BURCJ	B4E9Q3	B4E9Q3_BURCJ	BCAL0703	214	Burkholderia cenocepacia (strain ATCC BAA-245 / DSM 16553 / LMG 16656 / NCTC 13227 / J2315 / CF5610)	4:Protein predicted	Serine peptidase, family S9 unassigned	1	0.999	6	94	94	94
30.4248	30.4259	30.5437	30.5622	30.5167	30.6552	30.6386	30.6736			1.37354	0.502353	-0.131864	-0.125429	tr|B4E9Q4|B4E9Q4_BURCJ	B4E9Q4	B4E9Q4_BURCJ	BCAL0704	436	Burkholderia cenocepacia (strain ATCC BAA-245 / DSM 16553 / LMG 16656 / NCTC 13227 / J2315 / CF5610)	3:Protein inferred from homology	D-alanyl-D-alanine carboxypeptidase (Penicillin-binding protein)	1	0.999	23	1400	1400	1400
30.1077	29.7972	30.147	30.1744	29.7775	29.7865	29.8634	29.8174			1.47031	0.28647	0.245385	0.225196	tr|B4E9Q5|B4E9Q5_BURCJ	B4E9Q5	B4E9Q5_BURCJ	BCAL0705	308	Burkholderia cenocepacia (strain ATCC BAA-245 / DSM 16553 / LMG 16656 / NCTC 13227 / J2315 / CF5610)	1:Experimental evidence at protein level	Putative D-amino acid aminotransferase	1	0.999	22	683	683	683
30.4753	30.3561	30.701	30.386	29.6585	29.8845	29.8505	29.762			3.51442	0.0580713	0.690741	0.631987	tr|B4E9Q6|B4E9Q6_BURCJ	B4E9Q6	B4E9Q6_BURCJ	BCAL0706	102	Burkholderia cenocepacia (strain ATCC BAA-245 / DSM 16553 / LMG 16656 / NCTC 13227 / J2315 / CF5610)	3:Protein inferred from homology	UPF0250 protein BCAL0706	1	0.999	9	413	413	413
25.468	24.8836	25.3491	25.4446	26.2757	26.57	26.4023	26.4531	+	Delta_ogcI_EV_Delta_ogcI_ogcI	3.57131	0.0140939	-1.13892	-0.990646	tr|B4E9Q9|B4E9Q9_BURCJ	B4E9Q9	B4E9Q9_BURCJ	lipB	220	Burkholderia cenocepacia (strain ATCC BAA-245 / DSM 16553 / LMG 16656 / NCTC 13227 / J2315 / CF5610)	3:Protein inferred from homology	Octanoyltransferase	1	0.999	2	41	41	41
29.1204	29.3248	29.3885	28.6577	29.6453	29.8226	29.5421	29.4592			1.45099	0.125111	-0.494457	-0.418011	tr|B4E9R0|B4E9R0_BURCJ	B4E9R0	B4E9R0_BURCJ	lipA	330	Burkholderia cenocepacia (strain ATCC BAA-245 / DSM 16553 / LMG 16656 / NCTC 13227 / J2315 / CF5610)	3:Protein inferred from homology	Lipoyl synthase	1	0.999	13	331	299	331
26.0378	25.2043	25.1138	26.0273	26.92	25.3143	26.5487	26.6603			0.882184	0.0828696	-0.765028	-0.532077	tr|B4E9R6|B4E9R6_BURCJ	B4E9R6	B4E9R6_BURCJ	BCAL0716	707	Burkholderia cenocepacia (strain ATCC BAA-245 / DSM 16553 / LMG 16656 / NCTC 13227 / J2315 / CF5610)	4:Protein predicted	Putative trifunctional protein [includes: enoyl-CoA hydratase 3,2-trans-enoyl-CoA isomerase 3-hydroxyacyl-CoA dehydrogenase]	1	0.999	15	103	103	109
27.7517	26.7618	27.0607	27.2097	25.4687	25.2478	24.4876	25.2375	+	Delta_ogcI_EV_Delta_ogcI_ogcI	3.37123	0.00147651	2.08559	1.60654	tr|B4E9T2|B4E9T2_BURCJ	B4E9T2	B4E9T2_BURCJ	BCAL1751	127	Burkholderia cenocepacia (strain ATCC BAA-245 / DSM 16553 / LMG 16656 / NCTC 13227 / J2315 / CF5610)	4:Protein predicted	Glyoxalase/bleomycin resistance protein/dioxygenase superfamily protein	1	0.999	3	76	76	76
28.2414	26.9683	26.6806	27.369	27.6827	29.1941	27.3649	27.6713			0.584509	0.119155	-0.663444	-0.432539	tr|B4E9T3|B4E9T3_BURCJ	B4E9T3	B4E9T3_BURCJ	BCAL1752	275	Burkholderia cenocepacia (strain ATCC BAA-245 / DSM 16553 / LMG 16656 / NCTC 13227 / J2315 / CF5610)	4:Protein predicted	Uncharacterized protein	1	0.999	8	126	126	126
24.7574	24.5474	24.2613	25.9336	26.3395	27.5802	26.0376	26.8237	+	Delta_ogcI_EV_Delta_ogcI_ogcI	1.97273	0.00485017	-1.82029	-1.21508	tr|B4E9T4|B4E9T4_BURCJ	B4E9T4	B4E9T4_BURCJ	BCAL1753	318	Burkholderia cenocepacia (strain ATCC BAA-245 / DSM 16553 / LMG 16656 / NCTC 13227 / J2315 / CF5610)	4:Protein predicted	LysR family regulatory protein	1	0.999	8	49	49	49
26.3169	25.2465	24.7236	24.7289	26.4788	26.7955	26.775	26.9809	+	Delta_ogcI_EV_Delta_ogcI_ogcI	2.08019	0.0106741	-1.50358	-1.08247	tr|B4E9T7|B4E9T7_BURCJ	B4E9T7	B4E9T7_BURCJ	BCAL1756	377	Burkholderia cenocepacia (strain ATCC BAA-245 / DSM 16553 / LMG 16656 / NCTC 13227 / J2315 / CF5610)	4:Protein predicted	Putative metal dependent phosphohydrolase	1	0.999	10	36	36	36
26.7348	26.6117	26.6149	26.8583	24.2298	25.0926	24.5951	24.6345	+	Delta_ogcI_EV_Delta_ogcI_ogcI	4.49601	0.0012459	2.06691	1.74235	tr|B4E9U0|B4E9U0_BURCJ	B4E9U0	B4E9U0_BURCJ	BCAL1759	367	Burkholderia cenocepacia (strain ATCC BAA-245 / DSM 16553 / LMG 16656 / NCTC 13227 / J2315 / CF5610)	4:Protein predicted	2-nitropropane dioxygenase family protein	1	0.999	6	80	80	80
27.7371	26.6656	26.9006	27.1083	25.536	24.4735	24.7679	24.7647	+	Delta_ogcI_EV_Delta_ogcI_ogcI	3.32373	0.00111765	2.21734	1.67537	tr|B4E9X3|B4E9X3_BURCJ	B4E9X3	B4E9X3_BURCJ	BCAL1792	97	Burkholderia cenocepacia (strain ATCC BAA-245 / DSM 16553 / LMG 16656 / NCTC 13227 / J2315 / CF5610)	4:Protein predicted	Uncharacterized protein	1	0.999	3	59	59	59
27.8108	26.9163	27.3677	28.115	26.4282	25.2647	25.9087	26.2122	+	Delta_ogcI_EV_Delta_ogcI_ogcI	2.3363	0.00708974	1.59899	1.17219	tr|B4E9X6|B4E9X6_BURCJ	B4E9X6	B4E9X6_BURCJ	BCAL1795	205	Burkholderia cenocepacia (strain ATCC BAA-245 / DSM 16553 / LMG 16656 / NCTC 13227 / J2315 / CF5610)	4:Protein predicted	Putative ATP-ase	1	0.999	5	92	92	92
30.8423	32.8126	32.5142	30.5877	32.4083	32.1554	32.4839	32.442			0.555819	0.118294	-0.683196	-0.43435	tr|B4E9X7|B4E9X7_BURCJ	B4E9X7	B4E9X7_BURCJ	BCAL1796	366	Burkholderia cenocepacia (strain ATCC BAA-245 / DSM 16553 / LMG 16656 / NCTC 13227 / J2315 / CF5610)	4:Protein predicted	Putative saccharopine dehydrogenase	1	0.999	26	1448	1448	1448
30.2349	29.6477	29.9964	30.6136	28.8357	28.4799	29.0591	28.9671	+	Delta_ogcI_EV_Delta_ogcI_ogcI	2.76831	0.0118144	1.28769	1.03879	tr|B4E9X9|B4E9X9_BURCJ	B4E9X9	B4E9X9_BURCJ	BCAL1798	187	Burkholderia cenocepacia (strain ATCC BAA-245 / DSM 16553 / LMG 16656 / NCTC 13227 / J2315 / CF5610)	4:Protein predicted	Putative exported protein	1	0.999	11	364	364	364
27.6198	27.1519	27.8961	27.8027	27.2774	26.2807	26.9727	26.619			1.64827	0.0545923	0.83018	0.652616	tr|B4E9Y0|B4E9Y0_BURCJ	B4E9Y0	B4E9Y0_BURCJ	BCAL1799	143	Burkholderia cenocepacia (strain ATCC BAA-245 / DSM 16553 / LMG 16656 / NCTC 13227 / J2315 / CF5610)	4:Protein predicted	Uncharacterized protein	1	0.999	5	116	116	116
27.2107	26.7243	25.8026	27.0317	27.2603	27.1173	27.5203	27.5808			1.05984	0.0894625	-0.677333	-0.508661	tr|B4E9Y3|B4E9Y3_BURCJ	B4E9Y3	B4E9Y3_BURCJ	BCAL1802	347	Burkholderia cenocepacia (strain ATCC BAA-245 / DSM 16553 / LMG 16656 / NCTC 13227 / J2315 / CF5610)	4:Protein predicted	LacI family regulatory protein	1	0.999	6	72	72	72
25.8497	25.4634	24.8112	25.8485	24.8705	24.7996	24.1222	25.0147			1.33935	0.064	0.791435	0.601826	tr|B4E9Y4|B4E9Y4_BURCJ	B4E9Y4	B4E9Y4_BURCJ	tkrA	321	Burkholderia cenocepacia (strain ATCC BAA-245 / DSM 16553 / LMG 16656 / NCTC 13227 / J2315 / CF5610)	3:Protein inferred from homology	2-ketogluconate reductase	1	0.999	7	34	34	34
27.3542	27.0468	27.4122	27.6087	26.7177	26.308	26.2777	26.5264	+	Delta_ogcI_EV_Delta_ogcI_ogcI	2.93069	0.0357384	0.898074	0.777288	tr|B4E9Z6|B4E9Z6_BURCJ	B4E9Z6	B4E9Z6_BURCJ	fur	153	Burkholderia cenocepacia (strain ATCC BAA-245 / DSM 16553 / LMG 16656 / NCTC 13227 / J2315 / CF5610)	3:Protein inferred from homology	Ferric uptake regulation protein	1	0.999	5	100	100	100
28.4077	28.5252	28.7676	28.4792	27.9736	27.8527	27.7126	27.7858			3.5226	0.0549617	0.713771	0.651408	tr|B4E9Z7|B4E9Z7_BURCJ	B4E9Z7	B4E9Z7_BURCJ	BCAL2813	303	Burkholderia cenocepacia (strain ATCC BAA-245 / DSM 16553 / LMG 16656 / NCTC 13227 / J2315 / CF5610)	4:Protein predicted	Putative periplasmic solute-binding protein	1	0.999	9	187	184	187
25.0286	26.3578	25.8125	26.2851	26.7425	26.6288	26.8118	26.708			1.48625	0.0548938	-0.851793	-0.651184	tr|B4E9Z8|B4E9Z8_BURCJ	B4E9Z8	B4E9Z8_BURCJ	BCAL2814	294	Burkholderia cenocepacia (strain ATCC BAA-245 / DSM 16553 / LMG 16656 / NCTC 13227 / J2315 / CF5610)	4:Protein predicted	ABC transporter ATP-binding protein	1	0.999	3	51	51	51
28.7137	28.4873	28.7192	28.4683	27.7261	27.1188	27.4877	27.3128	+	Delta_ogcI_EV_Delta_ogcI_ogcI	3.72088	0.0116345	1.1858	1.03434	tr|B4EA00|B4EA00_BURCJ	B4EA00	B4EA00_BURCJ	BCAL2816	282	Burkholderia cenocepacia (strain ATCC BAA-245 / DSM 16553 / LMG 16656 / NCTC 13227 / J2315 / CF5610)	3:Protein inferred from homology	S-formylglutathione hydrolase	1	0.999	11	298	298	298
30.435	30.5869	30.6599	30.4462	29.9803	30.031	30.1148	30.1587			3.29485	0.119477	0.460778	0.431417	tr|B4EA01|B4EA01_BURCJ	B4EA01	B4EA01_BURCJ	flhA	368	Burkholderia cenocepacia (strain ATCC BAA-245 / DSM 16553 / LMG 16656 / NCTC 13227 / J2315 / CF5610)	3:Protein inferred from homology	S-(hydroxymethyl)glutathione dehydrogenase	1	0.999	17	460	460	460
29.0852	29.1041	29.3127	29.1222	30.1141	30.2025	30.0146	29.9186	+	Delta_ogcI_EV_Delta_ogcI_ogcI	4.518	0.0259291	-0.906384	-0.838492	tr|B4EA04|B4EA04_BURCJ	B4EA04	B4EA04_BURCJ	oprM	507	Burkholderia cenocepacia (strain ATCC BAA-245 / DSM 16553 / LMG 16656 / NCTC 13227 / J2315 / CF5610)	3:Protein inferred from homology	Efflux system outer membrane protein	1	0.999	29	753	89	753
29.8221	30.269	29.7735	29.7727	30.6959	30.769	30.5841	30.704	+	Delta_ogcI_EV_Delta_ogcI_ogcI	3.07651	0.0481389	-0.778942	-0.691523	tr|B4EA05|B4EA05_BURCJ	B4EA05	B4EA05_BURCJ	BCAL2821	1066	Burkholderia cenocepacia (strain ATCC BAA-245 / DSM 16553 / LMG 16656 / NCTC 13227 / J2315 / CF5610)	3:Protein inferred from homology	Efflux pump membrane transporter	1	0.999	37	1266	1210	1266
29.6344	29.9812	29.8003	29.4374	30.6131	30.844	30.5467	30.4883	+	Delta_ogcI_EV_Delta_ogcI_ogcI	3.20186	0.0316832	-0.909674	-0.798081	tr|B4EA06|B4EA06_BURCJ	B4EA06	B4EA06_BURCJ	bpeA	424	Burkholderia cenocepacia (strain ATCC BAA-245 / DSM 16553 / LMG 16656 / NCTC 13227 / J2315 / CF5610)	3:Protein inferred from homology	Efflux system transport protein	1	0.999	21	854	370	854
24.602	25.6103	25.8775	25.6374	24.9377	25.3123	25.1246	25.1073			0.482545	0.266313	0.311327	0.240739	tr|B4EA07|B4EA07_BURCJ	B4EA07	B4EA07_BURCJ	bpeR	213	Burkholderia cenocepacia (strain ATCC BAA-245 / DSM 16553 / LMG 16656 / NCTC 13227 / J2315 / CF5610)	4:Protein predicted	TetR family regulatory protein	1	0.999	4	35	35	35
27.4945	26.6198	26.8757	27.6017	24.0783	25.1691	25.5318	24.7565	+	Delta_ogcI_EV_Delta_ogcI_ogcI	2.92837	0.00130612	2.264	1.62627	tr|B4EA11|B4EA11_BURCJ	B4EA11	B4EA11_BURCJ	BCAL2827	139	Burkholderia cenocepacia (strain ATCC BAA-245 / DSM 16553 / LMG 16656 / NCTC 13227 / J2315 / CF5610)	4:Protein predicted	Uncharacterized protein	1	0.999	4	62	62	62
29.3918	28.6493	28.8651	29.782	28.8176	28.5875	28.9898	28.992			0.554157	0.246646	0.325325	0.25546	tr|B4EA12|B4EA12_BURCJ	B4EA12	B4EA12_BURCJ	BCAL2828	154	Burkholderia cenocepacia (strain ATCC BAA-245 / DSM 16553 / LMG 16656 / NCTC 13227 / J2315 / CF5610)	4:Protein predicted	Putative exported protein	1	0.999	7	355	355	355
27.8925	27.3804	27.5444	28.6291	28.7735	27.8792	28.7174	28.4561			0.869952	0.114889	-0.594942	-0.442503	tr|B4EA13|B4EA13_BURCJ	B4EA13	B4EA13_BURCJ	BCAL2829	494	Burkholderia cenocepacia (strain ATCC BAA-245 / DSM 16553 / LMG 16656 / NCTC 13227 / J2315 / CF5610)	3:Protein inferred from homology	Periplasmic serine endoprotease DegP-like	1	0.999	34	1181	1181	1181
27.5492	27.173	27.4156	27.5869	26.9496	26.9315	27.3442	27.3687			0.94723	0.259844	0.282674	0.245304	tr|B4EA15|B4EA15_BURCJ	B4EA15	B4EA15_BURCJ	BCAL2831	220	Burkholderia cenocepacia (strain ATCC BAA-245 / DSM 16553 / LMG 16656 / NCTC 13227 / J2315 / CF5610)	4:Protein predicted	Two-component regulatory system, response regulator protein	1	0.999	10	135	134	153
26.7499	26.9055	26.9139	26.5358	26.8007	26.5712	26.888	26.4567			0.305986	0.63899	0.0970821	0.0856519	tr|B4EA16|B4EA16_BURCJ	B4EA16	B4EA16_BURCJ	dacB	507	Burkholderia cenocepacia (strain ATCC BAA-245 / DSM 16553 / LMG 16656 / NCTC 13227 / J2315 / CF5610)	4:Protein predicted	D-alanyl-D-alanine carboxypeptidase/endopeptidase (Penicillin-binding protein)	1	0.999	13	135	135	135
28.2551	27.4805	27.9293	27.9145	28.2083	27.9074	27.7227	27.9483			0.101349	0.813619	-0.0518198	-0.0436265	tr|B4EA18|B4EA18_BURCJ	B4EA18	B4EA18_BURCJ	BCAL2834	378	Burkholderia cenocepacia (strain ATCC BAA-245 / DSM 16553 / LMG 16656 / NCTC 13227 / J2315 / CF5610)	4:Protein predicted	Putative acylhydrolase	1	0.999	4	113	113	113
25.8714	26.8799	25.9217	27.6398	27.1756	26.9277	26.8076	26.5801			0.276562	0.318389	-0.294558	-0.204418	tr|B4EA19|B4EA19_BURCJ	B4EA19	B4EA19_BURCJ	BCAL2835	342	Burkholderia cenocepacia (strain ATCC BAA-245 / DSM 16553 / LMG 16656 / NCTC 13227 / J2315 / CF5610)	3:Protein inferred from homology	Threonylcarbamoyl-AMP synthase	1	0.999	9	131	131	131
27.376	27.3865	27.5424	27.077	27.8536	27.5898	27.4716	27.6607			1.25515	0.23633	-0.298442	-0.265056	tr|B4EA20|B4EA20_BURCJ	B4EA20	B4EA20_BURCJ	purK	398	Burkholderia cenocepacia (strain ATCC BAA-245 / DSM 16553 / LMG 16656 / NCTC 13227 / J2315 / CF5610)	3:Protein inferred from homology	N5-carboxyaminoimidazole ribonucleotide synthase	1	0.999	14	211	211	211
30.1096	30.1215	30.3984	30.1386	30.255	30.4452	30.3892	30.4141			1.19959	0.384457	-0.183832	-0.170093	tr|B4EA21|B4EA21_BURCJ	B4EA21	B4EA21_BURCJ	purE	173	Burkholderia cenocepacia (strain ATCC BAA-245 / DSM 16553 / LMG 16656 / NCTC 13227 / J2315 / CF5610)	1:Experimental evidence at protein level	N5-carboxyaminoimidazole ribonucleotide mutase	1	0.999	7	387	387	387
30.8586	30.8562	31.1256	31.0325	31.3901	31.4514	31.3978	31.4387			3.23331	0.12283	-0.45127	-0.422366	tr|B4EA22|B4EA22_BURCJ	B4EA22	B4EA22_BURCJ	purC	296	Burkholderia cenocepacia (strain ATCC BAA-245 / DSM 16553 / LMG 16656 / NCTC 13227 / J2315 / CF5610)	3:Protein inferred from homology	Phosphoribosylaminoimidazole-succinocarboxamide synthase	1	0.999	24	1092	1071	1092
31.4377	31.4933	31.7254	31.6433	31.2975	31.14	31.3097	31.3306			2.07071	0.218298	0.30549	0.283011	tr|B4EA23|B4EA23_BURCJ	B4EA23	B4EA23_BURCJ	cbbA	354	Burkholderia cenocepacia (strain ATCC BAA-245 / DSM 16553 / LMG 16656 / NCTC 13227 / J2315 / CF5610)	3:Protein inferred from homology	Fructose-bisphosphate aldolase	1	0.999	29	1755	1748	1755
29.2663	29.1687	28.8293	29.3427	29.2593	29.3353	29.366	29.3522			0.749449	0.412245	-0.176455	-0.158157	tr|B4EA24|B4EA24_BURCJ	B4EA24	B4EA24_BURCJ	pykA	478	Burkholderia cenocepacia (strain ATCC BAA-245 / DSM 16553 / LMG 16656 / NCTC 13227 / J2315 / CF5610)	3:Protein inferred from homology	Pyruvate kinase	1	0.999	21	586	586	586
31.663	31.6597	31.6205	31.7293	31.1094	30.58	30.8771	30.6548	+	Delta_ogcI_EV_Delta_ogcI_ogcI	3.40711	0.0369071	0.862762	0.769299	tr|B4EA25|B4EA25_BURCJ	B4EA25	B4EA25_BURCJ	pgk	448	Burkholderia cenocepacia (strain ATCC BAA-245 / DSM 16553 / LMG 16656 / NCTC 13227 / J2315 / CF5610)	3:Protein inferred from homology	Phosphoglycerate kinase	1	0.999	23	1044	1044	1044
30.3404	30.744	30.5394	30.524	30.415	30.3274	30.2936	30.4637			0.898538	0.436935	0.162046	0.148487	tr|B4EA28|B4EA28_BURCJ	B4EA28	B4EA28_BURCJ	ilvE	307	Burkholderia cenocepacia (strain ATCC BAA-245 / DSM 16553 / LMG 16656 / NCTC 13227 / J2315 / CF5610)	3:Protein inferred from homology	Putative branched-chain amino acid aminotransferase IlvE	1	0.999	14	473	473	473
28.7055	27.9104	28.4317	28.5083	27.8086	27.4926	28.1301	27.8001			1.45919	0.0994923	0.581101	0.478744	tr|B4EA30|B4EA30_BURCJ	B4EA30	B4EA30_BURCJ	BCAL1026	167	Burkholderia cenocepacia (strain ATCC BAA-245 / DSM 16553 / LMG 16656 / NCTC 13227 / J2315 / CF5610)	4:Protein predicted	Uncharacterized protein	1	0.999	7	199	199	199
27.988	28.2445	28.3022	27.8355	27.9261	27.3991	28.0633	27.997			0.626477	0.314083	0.246197	0.207388	tr|B4EA31|B4EA31_BURCJ	B4EA31	B4EA31_BURCJ	map	269	Burkholderia cenocepacia (strain ATCC BAA-245 / DSM 16553 / LMG 16656 / NCTC 13227 / J2315 / CF5610)	3:Protein inferred from homology	Methionine aminopeptidase	1	0.999	13	263	0	263
28.4103	27.899	27.8849	28.3261	27.5475	27.5353	27.505	27.5273			2.30741	0.0837884	0.601322	0.528002	tr|B4EA40|B4EA40_BURCJ	B4EA40	B4EA40_BURCJ	BCAL1013	397	Burkholderia cenocepacia (strain ATCC BAA-245 / DSM 16553 / LMG 16656 / NCTC 13227 / J2315 / CF5610)	4:Protein predicted	Uncharacterized protein	1	0.999	7	110	110	110
30.0744	30.1528	30.2565	29.8867	30.7232	30.2493	30.4402	30.1026			0.941223	0.257074	-0.286224	-0.247794	tr|B4EA41|B4EA41_BURCJ	B4EA41	B4EA41_BURCJ	efp1	185	Burkholderia cenocepacia (strain ATCC BAA-245 / DSM 16553 / LMG 16656 / NCTC 13227 / J2315 / CF5610)	3:Protein inferred from homology	Elongation factor P	1	0.999	9	322	322	322
29.8725	29.0449	28.8815	30.1213	28.6668	28.5263	29.0653	29.2313			0.885919	0.111077	0.607645	0.451273	tr|B4EA42|B4EA42_BURCJ	B4EA42	B4EA42_BURCJ	BCAL1011	461	Burkholderia cenocepacia (strain ATCC BAA-245 / DSM 16553 / LMG 16656 / NCTC 13227 / J2315 / CF5610)	4:Protein predicted	Sigma-54 interacting response regulator protein	1	0.999	24	488	487	488
29.5805	29.5454	29.5751	29.6717	29.4709	29.5675	29.5124	29.4387			1.30766	0.615755	0.0957961	0.0922029	tr|B4EA43|B4EA43_BURCJ	B4EA43	B4EA43_BURCJ	nagZ1	342	Burkholderia cenocepacia (strain ATCC BAA-245 / DSM 16553 / LMG 16656 / NCTC 13227 / J2315 / CF5610)	1:Experimental evidence at protein level	Beta-hexosaminidase	1	0.999	17	595	595	595
30.0383	29.7655	29.9502	29.9839	29.7031	29.7132	29.6494	29.6238			2.22852	0.258222	0.262137	0.246617	tr|B4EA45|B4EA45_BURCJ	B4EA45	B4EA45_BURCJ	pdxJ1	258	Burkholderia cenocepacia (strain ATCC BAA-245 / DSM 16553 / LMG 16656 / NCTC 13227 / J2315 / CF5610)	3:Protein inferred from homology	Pyridoxine 5'-phosphate synthase	1	0.999	10	539	539	539
25.3651	24.3804	24.4996	24.9777	24.3439	25.6403	25.8953	25.8351			0.703712	0.118008	-0.622944	-0.435544	tr|B4EA46|B4EA46_BURCJ	B4EA46	B4EA46_BURCJ	recO1	278	Burkholderia cenocepacia (strain ATCC BAA-245 / DSM 16553 / LMG 16656 / NCTC 13227 / J2315 / CF5610)	3:Protein inferred from homology	DNA repair protein RecO	0.9997	0.999	2	13	13	13
27.5634	27.6002	27.5871	27.4061	27.796	27.5443	27.8485	27.5352			0.741561	0.489226	-0.141796	-0.129638	tr|B4EA47|B4EA47_BURCJ	B4EA47	B4EA47_BURCJ	era1	299	Burkholderia cenocepacia (strain ATCC BAA-245 / DSM 16553 / LMG 16656 / NCTC 13227 / J2315 / CF5610)	3:Protein inferred from homology	GTPase Era	1	0.999	13	213	213	216
27.8326	27.8803	27.8339	27.4651	28.1006	28.1817	27.9807	27.9822			1.53307	0.22358	-0.308303	-0.278177	tr|B4EA48|B4EA48_BURCJ	B4EA48	B4EA48_BURCJ	rnc1	409	Burkholderia cenocepacia (strain ATCC BAA-245 / DSM 16553 / LMG 16656 / NCTC 13227 / J2315 / CF5610)	3:Protein inferred from homology	Ribonuclease 3	1	0.999	12	268	268	268
27.6474	28.1129	27.526	27.3216	28.1661	28.3423	28.3533	28.2463			1.94666	0.0828238	-0.625024	-0.532658	tr|B4EA49|B4EA49_BURCJ	B4EA49	B4EA49_BURCJ	lepB1	297	Burkholderia cenocepacia (strain ATCC BAA-245 / DSM 16553 / LMG 16656 / NCTC 13227 / J2315 / CF5610)	3:Protein inferred from homology	Signal peptidase I	1	0.999	16	274	274	274
27.2725	27.0122	26.6749	26.8675	27.2366	27.5742	27.1249	27.3344			1.20313	0.193744	-0.360776	-0.311522	tr|B4EA50|B4EA50_BURCJ	B4EA50	B4EA50_BURCJ	dctD	450	Burkholderia cenocepacia (strain ATCC BAA-245 / DSM 16553 / LMG 16656 / NCTC 13227 / J2315 / CF5610)	4:Protein predicted	C4-dicarboxylate transport transcriptional regulatory protein	1	0.999	11	195	195	197
26.9289	25.3892	26.1098	26.7697	26.3378	24.1163	24.2444	24.4378	+	Delta_ogcI_EV_Delta_ogcI_ogcI	1.2779	0.01635	1.51529	0.930005	tr|B4EA51|B4EA51_BURCJ	B4EA51	B4EA51_BURCJ	BCAL0725	178	Burkholderia cenocepacia (strain ATCC BAA-245 / DSM 16553 / LMG 16656 / NCTC 13227 / J2315 / CF5610)	4:Protein predicted	Putative thiol-disulfide oxidoreductase	1	0.999	5	54	54	54
30.2319	29.9055	30.022	30.3382	29.8397	29.8418	29.9193	29.4901			1.368	0.195762	0.351696	0.309229	tr|B4EA54|B4EA54_BURCJ	B4EA54	B4EA54_BURCJ	BCAL0728	83	Burkholderia cenocepacia (strain ATCC BAA-245 / DSM 16553 / LMG 16656 / NCTC 13227 / J2315 / CF5610)	4:Protein predicted	Uncharacterized protein	1	0.999	9	394	394	413
27.463	27.3992	27.6377	27.3142	27.5536	27.5518	27.4314	27.4166			0.173499	0.864902	-0.0348611	-0.0323382	tr|B4EA57|B4EA57_BURCJ	B4EA57	B4EA57_BURCJ	gshA	429	Burkholderia cenocepacia (strain ATCC BAA-245 / DSM 16553 / LMG 16656 / NCTC 13227 / J2315 / CF5610)	4:Protein predicted	Glutamate--cysteine ligase	1	0.999	16	298	298	298
28.935	28.6959	28.8518	28.9907	28.9329	29.197	29.1775	29.3098			1.50751	0.24333	-0.285958	-0.259478	tr|B4EA58|B4EA58_BURCJ	B4EA58	B4EA58_BURCJ	gshB	318	Burkholderia cenocepacia (strain ATCC BAA-245 / DSM 16553 / LMG 16656 / NCTC 13227 / J2315 / CF5610)	3:Protein inferred from homology	Glutathione synthetase	1	0.999	14	601	601	601
27.1542	26.7908	26.7542	26.2467	27.4213	27.2172	27.2024	27.4845			1.60722	0.0932677	-0.594875	-0.495826	tr|B4EA59|B4EA59_BURCJ	B4EA59	B4EA59_BURCJ	BCAL0734	156	Burkholderia cenocepacia (strain ATCC BAA-245 / DSM 16553 / LMG 16656 / NCTC 13227 / J2315 / CF5610)	4:Protein predicted	Sugar transport PTS system IIa component	1	0.999	7	167	167	167
25.7184	25.471	26.2421	25.894	25.084	25.0618	25.2367	25.1632			2.22761	0.0655973	0.694963	0.595556	tr|B4EA60|B4EA60_BURCJ	B4EA60	B4EA60_BURCJ	ptsH	89	Burkholderia cenocepacia (strain ATCC BAA-245 / DSM 16553 / LMG 16656 / NCTC 13227 / J2315 / CF5610)	4:Protein predicted	Phosphocarrier protein HPr	1	0.999	4	31	31	31
27.9455	28.1566	27.8053	27.8724	27.8129	28.404	28.1377	28.2264			0.662635	0.375491	-0.200315	-0.174888	tr|B4EA61|B4EA61_BURCJ	B4EA61	B4EA61_BURCJ	BCAL0736	590	Burkholderia cenocepacia (strain ATCC BAA-245 / DSM 16553 / LMG 16656 / NCTC 13227 / J2315 / CF5610)	3:Protein inferred from homology	Phosphoenolpyruvate-protein phosphotransferase	1	0.999	25	547	547	547
27.7584	26.9098	27.2041	27.3246	26.7754	26.8285	26.4341	26.4574			1.78843	0.0748638	0.675379	0.560824	tr|B4EA62|B4EA62_BURCJ	B4EA62	B4EA62_BURCJ	BCAL0737	250	Burkholderia cenocepacia (strain ATCC BAA-245 / DSM 16553 / LMG 16656 / NCTC 13227 / J2315 / CF5610)	4:Protein predicted	Putative molybdopterin biosynthesis protein	1	0.999	7	71	71	71
29.8522	29.7349	30.0074	29.9529	29.9417	30.2623	30.0126	29.9704			0.846669	0.441549	-0.159892	-0.146059	tr|B4EA63|B4EA63_BURCJ	B4EA63	B4EA63_BURCJ	BCAL0738	517	Burkholderia cenocepacia (strain ATCC BAA-245 / DSM 16553 / LMG 16656 / NCTC 13227 / J2315 / CF5610)	3:Protein inferred from homology	C-terminal processing protease-3	1	0.999	33	1286	1286	1286
29.3066	29.2667	29.2816	29.0674	29.7269	29.9727	29.9092	29.7219			3.42137	0.0760542	-0.602107	-0.555308	tr|B4EA65|B4EA65_BURCJ	B4EA65	B4EA65_BURCJ	BCAL0740	140	Burkholderia cenocepacia (strain ATCC BAA-245 / DSM 16553 / LMG 16656 / NCTC 13227 / J2315 / CF5610)	4:Protein predicted	Putative exported protein	1	0.999	5	153	153	153
28.8615	28.9426	28.9311	28.8774	29.0243	27.4914	28.239	28.1386			1.12991	0.0870683	0.679816	0.517038	tr|B4EA66|B4EA66_BURCJ	B4EA66	B4EA66_BURCJ	grxC	86	Burkholderia cenocepacia (strain ATCC BAA-245 / DSM 16553 / LMG 16656 / NCTC 13227 / J2315 / CF5610)	3:Protein inferred from homology	Glutaredoxin	1	0.999	5	69	69	69
25.761	26.0929	26.3549	26.4833	25.7298	25.7242	25.5346	25.7431			1.58193	0.123781	0.490105	0.419933	tr|B4EA70|B4EA70_BURCJ	B4EA70	B4EA70_BURCJ	trmL	156	Burkholderia cenocepacia (strain ATCC BAA-245 / DSM 16553 / LMG 16656 / NCTC 13227 / J2315 / CF5610)	3:Protein inferred from homology	tRNA (cytidine(34)-2'-O)-methyltransferase	1	0.999	5	69	69	69
31.1676	31.2921	31.0939	31.2624	31.2422	31.5361	31.0586	31.2284			0.230463	0.761332	-0.0623198	-0.0561952	tr|B4EA74|B4EA74_BURCJ	B4EA74	B4EA74_BURCJ	BCAL0749	524	Burkholderia cenocepacia (strain ATCC BAA-245 / DSM 16553 / LMG 16656 / NCTC 13227 / J2315 / CF5610)	3:Protein inferred from homology	Cytochrome c oxidase subunit 2	1	0.999	25	1171	1171	1171
31.4017	31.5793	30.6065	31.2911	31.0553	31.3333	30.9934	31.1854			0.129511	0.729857	0.0778003	0.0634709	tr|B4EA75|B4EA75_BURCJ	B4EA75	B4EA75_BURCJ	ctaD	535	Burkholderia cenocepacia (strain ATCC BAA-245 / DSM 16553 / LMG 16656 / NCTC 13227 / J2315 / CF5610)	3:Protein inferred from homology	Cytochrome c oxidase subunit 1	1	0.999	4	168	168	168
24.3997	29.6187	28.8628	29.9706	25.5055	24.6171	25.202	24.5673	+	Delta_ogcI_EV_Delta_ogcI_ogcI	1.31433	0.00303571	3.23994	1.40136	tr|B4EA79|B4EA79_BURCJ	B4EA79	B4EA79_BURCJ	BCAL0754	285	Burkholderia cenocepacia (strain ATCC BAA-245 / DSM 16553 / LMG 16656 / NCTC 13227 / J2315 / CF5610)	3:Protein inferred from homology	Putative cytochrome c oxidase subunit III	1	0.999	3	54	54	54
26.2636	25.8104	25.523	25.0175	24.7369	25.6712	25.3906	24.4971			0.752525	0.123874	0.579668	0.420423	tr|B4EA81|B4EA81_BURCJ	B4EA81	B4EA81_BURCJ	BCAL0756	236	Burkholderia cenocepacia (strain ATCC BAA-245 / DSM 16553 / LMG 16656 / NCTC 13227 / J2315 / CF5610)	3:Protein inferred from homology	SURF1-like protein	1	0.999	4	25	25	25
26.7514	26.5405	25.1881	27.203	27.1797	27.4662	26.9797	27.1833			0.887741	0.0809535	-0.781508	-0.540878	tr|B4EA82|B4EA82_BURCJ	B4EA82	B4EA82_BURCJ	BCAL0757	208	Burkholderia cenocepacia (strain ATCC BAA-245 / DSM 16553 / LMG 16656 / NCTC 13227 / J2315 / CF5610)	4:Protein predicted	Putative membrane protein	1	0.999	8	124	124	124
27.8502	27.1261	27.3599	27.9535	27.0565	27.5626	27.3837	27.219			0.551836	0.297259	0.266947	0.217883	tr|B4EA85|B4EA85_BURCJ	B4EA85	B4EA85_BURCJ	BCAL0760	205	Burkholderia cenocepacia (strain ATCC BAA-245 / DSM 16553 / LMG 16656 / NCTC 13227 / J2315 / CF5610)	4:Protein predicted	Probable lipoprotein	1	0.999	9	279	279	279
28.164	28.8852	28.7412	27.7068	28.2755	29.2697	28.2291	28.3304			0.158402	0.550287	-0.151883	-0.111001	tr|B4EA87|B4EA87_BURCJ	B4EA87	B4EA87_BURCJ	BCAL0762	545	Burkholderia cenocepacia (strain ATCC BAA-245 / DSM 16553 / LMG 16656 / NCTC 13227 / J2315 / CF5610)	4:Protein predicted	Putative methyl-accepting chemotaxis protein	1	0.999	22	295	295	306
28.5013	28.6593	28.841	28.3324	28.6759	28.1229	28.0777	27.9326			1.00142	0.187553	0.381235	0.318771	tr|B4EA88|B4EA88_BURCJ	B4EA88	B4EA88_BURCJ	BCAL0763	271	Burkholderia cenocepacia (strain ATCC BAA-245 / DSM 16553 / LMG 16656 / NCTC 13227 / J2315 / CF5610)	1:Experimental evidence at protein level	Lipoprotein	1	0.999	12	398	398	398
27.5948	27.1037	27.5261	28.1992	28.8353	27.49	27.9914	27.6767			0.476475	0.215278	-0.392357	-0.285684	tr|B4EA90|B4EA90_BURCJ	B4EA90	B4EA90_BURCJ	BCAL0765	321	Burkholderia cenocepacia (strain ATCC BAA-245 / DSM 16553 / LMG 16656 / NCTC 13227 / J2315 / CF5610)	4:Protein predicted	Putative exported protein	1	0.999	12	164	164	164
26.4053	25.8219	26.1555	26.5039	27.4613	26.824	27.2349	27.1104	+	Delta_ogcI_EV_Delta_ogcI_ogcI	2.44877	0.0354112	-0.935996	-0.778743	tr|B4EA92|B4EA92_BURCJ	B4EA92	B4EA92_BURCJ	BCAL0767	264	Burkholderia cenocepacia (strain ATCC BAA-245 / DSM 16553 / LMG 16656 / NCTC 13227 / J2315 / CF5610)	4:Protein predicted	ABC transporter ATP-binding protein	1	0.999	10	63	63	63
31.3926	30.8985	31.2517	31.0761	26.9168	26.7834	26.9834	26.7173	+	Delta_ogcI_EV_Delta_ogcI_ogcI	7.43624	0	4.30451	3.83238	tr|B4EA96|B4EA96_BURCJ	B4EA96	B4EA96_BURCJ	cpo	276	Burkholderia cenocepacia (strain ATCC BAA-245 / DSM 16553 / LMG 16656 / NCTC 13227 / J2315 / CF5610)	1:Experimental evidence at protein level	Non-heme chloroperoxidase	1	0.999	11	405	390	405
28.122	28.5431	27.696	28.0004	24.3644	26.1298	24.9072	24.9574	+	Delta_ogcI_EV_Delta_ogcI_ogcI	3.47195	0.000658228	3.00067	2.12643	tr|B4EA97|B4EA97_BURCJ	B4EA97	B4EA97_BURCJ	BCAL0772	335	Burkholderia cenocepacia (strain ATCC BAA-245 / DSM 16553 / LMG 16656 / NCTC 13227 / J2315 / CF5610)	4:Protein predicted	AraC family regulatory protein	1	0.999	9	55	54	55
24.9715	26.5695	25.8412	25.2765	25.0759	26.3374	25.4657	25.864			0.0161113	0.935863	-0.0210977	-0.0146181	tr|B4EAA9|B4EAA9_BURCJ	B4EAA9	B4EAA9_BURCJ	BCAL1811	369	Burkholderia cenocepacia (strain ATCC BAA-245 / DSM 16553 / LMG 16656 / NCTC 13227 / J2315 / CF5610)	3:Protein inferred from homology	Putative efflux system transport protein	1	0.999	4	34	34	34
25.334	25.4712	24.3735	25.0594	25.6473	25.5656	25.6704	25.534			1.16127	0.117487	-0.544812	-0.437132	tr|B4EAB0|B4EAB0_BURCJ	B4EAB0	B4EAB0_BURCJ	BCAL1812	1048	Burkholderia cenocepacia (strain ATCC BAA-245 / DSM 16553 / LMG 16656 / NCTC 13227 / J2315 / CF5610)	3:Protein inferred from homology	RND family efflux system transporter protein	1	0.999	8	43	43	43
26.7118	26.1886	25.9762	26.2949	24.7581	25.2492	24.4092	24.8908	+	Delta_ogcI_EV_Delta_ogcI_ogcI	3.13023	0.00626144	1.46602	1.18954	tr|B4EAB2|B4EAB2_BURCJ	B4EAB2	B4EAB2_BURCJ	BCAL1814	342	Burkholderia cenocepacia (strain ATCC BAA-245 / DSM 16553 / LMG 16656 / NCTC 13227 / J2315 / CF5610)	4:Protein predicted	MerR family regulatory protein	1	0.999	12	118	118	118
26.43	26.5197	26.6506	26.4349	25.847	25.8443	26.4018	25.6622			1.83087	0.0964566	0.569969	0.487834	tr|B4EAB6|B4EAB6_BURCJ	B4EAB6	B4EAB6_BURCJ	BCAL1817	460	Burkholderia cenocepacia (strain ATCC BAA-245 / DSM 16553 / LMG 16656 / NCTC 13227 / J2315 / CF5610)	4:Protein predicted	Putative transcriptional regulatory protein	1	0.999	6	77	76	77
24.9355	26.1787	26.2494	24.6997	25.8065	26.3119	26.0653	25.7278			0.493301	0.184042	-0.46205	-0.323711	tr|B4EAB7|B4EAB7_BURCJ	B4EAB7	B4EAB7_BURCJ	BCAL1818	294	Burkholderia cenocepacia (strain ATCC BAA-245 / DSM 16553 / LMG 16656 / NCTC 13227 / J2315 / CF5610)	4:Protein predicted	Metallo-beta-lactamase superfamily protein	1	0.999	8	59	59	59
27.1389	27.1426	26.7436	26.7115	27.7972	28.0803	27.7367	27.8827	+	Delta_ogcI_EV_Delta_ogcI_ogcI	3.25875	0.028167	-0.940093	-0.82391	tr|B4EAB8|B4EAB8_BURCJ	B4EAB8	B4EAB8_BURCJ	BCAL1819	556	Burkholderia cenocepacia (strain ATCC BAA-245 / DSM 16553 / LMG 16656 / NCTC 13227 / J2315 / CF5610)	4:Protein predicted	Uncharacterized protein	1	0.999	16	238	238	238
25.4859	25.8994	25.6143	25.6441	26.5008	26.041	26.6724	26.3317			2.40293	0.0587948	-0.725534	-0.625467	tr|B4EAC2|B4EAC2_BURCJ	B4EAC2	B4EAC2_BURCJ	potG	386	Burkholderia cenocepacia (strain ATCC BAA-245 / DSM 16553 / LMG 16656 / NCTC 13227 / J2315 / CF5610)	3:Protein inferred from homology	Spermidine/putrescine import ATP-binding protein PotA	1	0.999	10	141	141	141
31.309	30.5851	30.7841	31.6765	30.7691	30.3469	30.7832	30.5766			0.88297	0.154329	0.469701	0.370251	tr|B4EAC3|B4EAC3_BURCJ	B4EAC3	B4EAC3_BURCJ	potF	364	Burkholderia cenocepacia (strain ATCC BAA-245 / DSM 16553 / LMG 16656 / NCTC 13227 / J2315 / CF5610)	3:Protein inferred from homology	Putrescine-binding periplasmic protein	1	0.999	26	964	893	964
24.7131	24.2825	24.797	25.7629	24.5554	26.5627	26.6705	26.6274	+	Delta_ogcI_EV_Delta_ogcI_ogcI	1.04177	0.0380761	-1.21513	-0.757671	tr|B4EAC4|B4EAC4_BURCJ	B4EAC4	B4EAC4_BURCJ	BCAL1825	79	Burkholderia cenocepacia (strain ATCC BAA-245 / DSM 16553 / LMG 16656 / NCTC 13227 / J2315 / CF5610)	4:Protein predicted	Uncharacterized protein	1	0.999	2	37	37	37
32.9203	32.902	32.9589	32.5663	29.8726	31.3058	27.7532	28.3828	+	Delta_ogcI_EV_Delta_ogcI_ogcI	2.33325	0.000547368	3.50827	1.94899	tr|B4EAC8|B4EAC8_BURCJ	B4EAC8	B4EAC8_BURCJ	BCAL1829	193	Burkholderia cenocepacia (strain ATCC BAA-245 / DSM 16553 / LMG 16656 / NCTC 13227 / J2315 / CF5610)	4:Protein predicted	Putative outer membrane protein	1	0.999	16	1220	1220	1220
30.6966	31.3625	31.1726	30.713	28.5496	30.0296	27.3499	24.7982	+	Delta_ogcI_EV_Delta_ogcI_ogcI	1.59323	0.0018882	3.30432	1.5594	tr|B4EAC9|B4EAC9_BURCJ	B4EAC9	B4EAC9_BURCJ	BCAL1830	396	Burkholderia cenocepacia (strain ATCC BAA-245 / DSM 16553 / LMG 16656 / NCTC 13227 / J2315 / CF5610)	4:Protein predicted	Putative 2-nitropropane dioxygenase	1	0.999	20	720	720	720
31.6417	31.464	31.4583	31.7411	30.0603	30.103	29.8116	29.8332	+	Delta_ogcI_EV_Delta_ogcI_ogcI	5.39434	0.00311111	1.62422	1.47307	tr|B4EAD0|B4EAD0_BURCJ	B4EAD0	B4EAD0_BURCJ	BCAL1831	478	Burkholderia cenocepacia (strain ATCC BAA-245 / DSM 16553 / LMG 16656 / NCTC 13227 / J2315 / CF5610)	3:Protein inferred from homology	Putative betaine aldehyde dehydrogenase	1	0.999	28	816	816	816
27.7734	28.3495	28.2156	28.6042	24.3725	24.5459	25.5602	25.098	+	Delta_ogcI_EV_Delta_ogcI_ogcI	4.33186	0.00101961	3.34153	2.52832	tr|B4EAD2|B4EAD2_BURCJ	B4EAD2	B4EAD2_BURCJ	BCAL1833	162	Burkholderia cenocepacia (strain ATCC BAA-245 / DSM 16553 / LMG 16656 / NCTC 13227 / J2315 / CF5610)	4:Protein predicted	Putative exported protein	0.999	0.999	2	76	76	76
25.9306	25.4043	25.1455	24.7993	25.4044	26.067	25.0207	24.3675			0.0891625	0.685877	0.105016	0.0735349	tr|B4EAD6|B4EAD6_BURCJ	B4EAD6	B4EAD6_BURCJ	BCAL1837	229	Burkholderia cenocepacia (strain ATCC BAA-245 / DSM 16553 / LMG 16656 / NCTC 13227 / J2315 / CF5610)	4:Protein predicted	Uncharacterized protein	1	0.999	3	13	13	13
25.9307	25.2696	25.0307	25.8521	24.2506	25.5224	25.9397	25.2947			0.262028	0.346875	0.268934	0.189195	tr|B4EAD9|B4EAD9_BURCJ	B4EAD9	B4EAD9_BURCJ	BCAL1840	292	Burkholderia cenocepacia (strain ATCC BAA-245 / DSM 16553 / LMG 16656 / NCTC 13227 / J2315 / CF5610)	4:Protein predicted	Uncharacterized protein	1	0.999	6	36	36	36
29.7707	30.1559	29.7278	29.4509	30.2272	30.5121	30.2593	30.3829			1.93474	0.0954459	-0.569036	-0.491022	tr|B4EAE2|B4EAE2_BURCJ	B4EAE2	B4EAE2_BURCJ	BCAL1843	530	Burkholderia cenocepacia (strain ATCC BAA-245 / DSM 16553 / LMG 16656 / NCTC 13227 / J2315 / CF5610)	4:Protein predicted	ABC transporter ATP-binding protein	1	0.999	28	855	855	855
26.7668	26.0655	25.9081	27.174	25.5144	24.5277	25.3883	25.298	+	Delta_ogcI_EV_Delta_ogcI_ogcI	1.88585	0.0153662	1.2965	0.945215	tr|B4EAE3|B4EAE3_BURCJ	B4EAE3	B4EAE3_BURCJ	BCAL1844	150	Burkholderia cenocepacia (strain ATCC BAA-245 / DSM 16553 / LMG 16656 / NCTC 13227 / J2315 / CF5610)	4:Protein predicted	Uncharacterized protein	1	0.999	5	74	74	74
26.1919	25.3298	26.4865	27.2018	25.0014	24.0634	25.6496	25.1375	+	Delta_ogcI_EV_Delta_ogcI_ogcI	1.4081	0.021305	1.33949	0.88745	tr|B4EAE8|B4EAE8_BURCJ	B4EAE8	B4EAE8_BURCJ	BCAL1849	218	Burkholderia cenocepacia (strain ATCC BAA-245 / DSM 16553 / LMG 16656 / NCTC 13227 / J2315 / CF5610)	4:Protein predicted	Putative exported protein	1	0.999	8	53	53	53
30.4657	29.4173	29.5577	30.152	27.9683	28.1	28.1127	28.071	+	Delta_ogcI_EV_Delta_ogcI_ogcI	3.49119	0.00309548	1.83519	1.46884	tr|B4EAE9|B4EAE9_BURCJ	B4EAE9	B4EAE9_BURCJ	BCAL1850	338	Burkholderia cenocepacia (strain ATCC BAA-245 / DSM 16553 / LMG 16656 / NCTC 13227 / J2315 / CF5610)	3:Protein inferred from homology	Zinc-type alcohol dehydrogenase-like protein	1	0.999	12	181	181	181
28.8472	28.6881	29.0019	28.8462	28.6038	28.4539	28.8564	28.8249			0.677254	0.445345	0.161067	0.144478	tr|B4EAF1|B4EAF1_BURCJ	B4EAF1	B4EAF1_BURCJ	BCAL1852	281	Burkholderia cenocepacia (strain ATCC BAA-245 / DSM 16553 / LMG 16656 / NCTC 13227 / J2315 / CF5610)	4:Protein predicted	Putative phosphoserine phosphatase	1	0.999	11	434	434	434
27.4424	27.4599	27.2872	27.8575	27.3322	27.6263	27.5592	27.5963			0.0419579	0.936023	-0.0167427	-0.0147024	tr|B4EAF2|B4EAF2_BURCJ	B4EAF2	B4EAF2_BURCJ	BCAL1853	393	Burkholderia cenocepacia (strain ATCC BAA-245 / DSM 16553 / LMG 16656 / NCTC 13227 / J2315 / CF5610)	3:Protein inferred from homology	Putative cystathionine beta-lyase	1	0.999	13	276	276	276
26.3533	23.6509	25.6975	26.5884	26.3194	25.9283	26.2659	26.1461			0.384245	0.162904	-0.592385	-0.354018	tr|B4EAF3|B4EAF3_BURCJ	B4EAF3	B4EAF3_BURCJ	BCAL1854	179	Burkholderia cenocepacia (strain ATCC BAA-245 / DSM 16553 / LMG 16656 / NCTC 13227 / J2315 / CF5610)	4:Protein predicted	Putative exported protein	1	0.999	3	56	56	56
27.6933	27.2275	27.4101	27.4754	28.0113	27.6772	27.6507	27.8128			1.42351	0.205171	-0.336436	-0.298614	tr|B4EAF4|B4EAF4_BURCJ	B4EAF4	B4EAF4_BURCJ	BCAL1855	308	Burkholderia cenocepacia (strain ATCC BAA-245 / DSM 16553 / LMG 16656 / NCTC 13227 / J2315 / CF5610)	4:Protein predicted	Putative fructokinase-like protein	1	0.999	9	114	114	114
26.7151	25.908	25.2922	24.5072	26.1376	26.3918	26.1211	26.2991			0.639071	0.120494	-0.631803	-0.429087	tr|B4EAF8|B4EAF8_BURCJ	B4EAF8	B4EAF8_BURCJ	BCAL1859	177	Burkholderia cenocepacia (strain ATCC BAA-245 / DSM 16553 / LMG 16656 / NCTC 13227 / J2315 / CF5610)	4:Protein predicted	Uncharacterized protein	1	0.999	2	62	62	62
29.0969	28.5367	28.8819	29.4416	28.5721	28.8578	28.5169	28.5256			0.913195	0.197126	0.371169	0.307686	tr|B4EAF9|B4EAF9_BURCJ	B4EAF9	B4EAF9_BURCJ	pbhF	188	Burkholderia cenocepacia (strain ATCC BAA-245 / DSM 16553 / LMG 16656 / NCTC 13227 / J2315 / CF5610)	4:Protein predicted	Putative polyhydroxyalkanoate (PHA) synthesis regulatory protein	1	0.999	7	353	353	353
32.3551	31.6238	31.7332	32.5326	30.3427	30.4783	30.1672	30.2224	+	Delta_ogcI_EV_Delta_ogcI_ogcI	3.52774	0.00281279	1.75851	1.42348	tr|B4EAG0|B4EAG0_BURCJ	B4EAG0	B4EAG0_BURCJ	phbB	246	Burkholderia cenocepacia (strain ATCC BAA-245 / DSM 16553 / LMG 16656 / NCTC 13227 / J2315 / CF5610)	3:Protein inferred from homology	Acetoacetyl-CoA reductase	1	0.999	16	1120	1120	1120
34.029	34.243	33.9651	34.2506	32.6341	32.885	32.681	32.7329	+	Delta_ogcI_EV_Delta_ogcI_ogcI	5.29299	0.00406178	1.38868	1.27251	tr|B4EAG1|B4EAG1_BURCJ	B4EAG1	B4EAG1_BURCJ	phbA	393	Burkholderia cenocepacia (strain ATCC BAA-245 / DSM 16553 / LMG 16656 / NCTC 13227 / J2315 / CF5610)	3:Protein inferred from homology	Acetyl-CoA acetyltransferase	1	0.999	25	3635	141	3635
29.6372	29.7219	29.0417	29.8651	28.8699	28.8804	29.0111	29.042			1.78581	0.0865121	0.615623	0.518873	tr|B4EAG2|B4EAG2_BURCJ	B4EAG2	B4EAG2_BURCJ	phbC	621	Burkholderia cenocepacia (strain ATCC BAA-245 / DSM 16553 / LMG 16656 / NCTC 13227 / J2315 / CF5610)	4:Protein predicted	Poly-beta-hydroxybutyrate polymerase	1	0.999	26	950	950	950
27.7161	26.9603	26.9671	28.0051	28.2686	28.4549	28.3011	28.4943	+	Delta_ogcI_EV_Delta_ogcI_ogcI	1.92657	0.0376431	-0.967584	-0.761073	tr|B4EAG3|B4EAG3_BURCJ	B4EAG3	B4EAG3_BURCJ	BCAL1864	279	Burkholderia cenocepacia (strain ATCC BAA-245 / DSM 16553 / LMG 16656 / NCTC 13227 / J2315 / CF5610)	3:Protein inferred from homology	Polyphenol oxidase	1	0.999	8	192	192	192
25.608	27.0722	25.3373	26.7337	24.7151	26.6735	27.014	27.0652			0.0934542	0.56816	-0.179128	-0.105412	tr|B4EAG4|B4EAG4_BURCJ	B4EAG4	B4EAG4_BURCJ	BCAL1865	361	Burkholderia cenocepacia (strain ATCC BAA-245 / DSM 16553 / LMG 16656 / NCTC 13227 / J2315 / CF5610)	3:Protein inferred from homology	Pseudouridine synthase	1	0.999	6	53	53	53
30.3312	29.8678	30.1003	29.9814	30.6959	30.6561	30.5679	30.5878			2.77068	0.0902469	-0.556703	-0.504499	tr|B4EAG5|B4EAG5_BURCJ	B4EAG5	B4EAG5_BURCJ	bamD	274	Burkholderia cenocepacia (strain ATCC BAA-245 / DSM 16553 / LMG 16656 / NCTC 13227 / J2315 / CF5610)	3:Protein inferred from homology	Outer membrane protein assembly factor BamD	1	0.999	19	794	794	794
26.7753	26.8822	26.5713	25.5735	27.0786	27.4965	27.3963	27.1247			1.39284	0.0588638	-0.823464	-0.625594	tr|B4EAG6|B4EAG6_BURCJ	B4EAG6	B4EAG6_BURCJ	BCAL1867	749	Burkholderia cenocepacia (strain ATCC BAA-245 / DSM 16553 / LMG 16656 / NCTC 13227 / J2315 / CF5610)	4:Protein predicted	Putative ATP-dependent DNA helicase-related protein	1	0.999	11	82	82	82
31.519	31.7877	31.9875	31.0237	26.556	26.6552	25.588	25.6734	+	Delta_ogcI_EV_Delta_ogcI_ogcI	5.34803	0	5.46132	4.04139	tr|B4EAG7|B4EAG7_BURCJ	B4EAG7	B4EAG7_BURCJ	BCAL1868	71	Burkholderia cenocepacia (strain ATCC BAA-245 / DSM 16553 / LMG 16656 / NCTC 13227 / J2315 / CF5610)	4:Protein predicted	Uncharacterized protein	1	0.999	7	182	182	182
26.5338	26.2324	26.5755	25.5508	26.5552	26.8683	26.3452	26.9346			0.82523	0.162063	-0.452684	-0.355337	tr|B4EAG8|B4EAG8_BURCJ	B4EAG8	B4EAG8_BURCJ	BCAL1869	224	Burkholderia cenocepacia (strain ATCC BAA-245 / DSM 16553 / LMG 16656 / NCTC 13227 / J2315 / CF5610)	4:Protein predicted	Putative exported protein	1	0.999	4	61	61	61
29.4061	29.9805	29.5675	29.3295	30.9963	30.5535	30.993	30.9642	+	Delta_ogcI_EV_Delta_ogcI_ogcI	3.44448	0.00918605	-1.30586	-1.10572	tr|B4EAG9|B4EAG9_BURCJ	B4EAG9	B4EAG9_BURCJ	tex	774	Burkholderia cenocepacia (strain ATCC BAA-245 / DSM 16553 / LMG 16656 / NCTC 13227 / J2315 / CF5610)	4:Protein predicted	Putative transcription accessory protein	1	0.999	43	884	884	884
27.8291	27.8536	27.2173	27.5657	28.0092	28.375	28.076	28.201			1.76121	0.103054	-0.548891	-0.469714	tr|B4EAH0|B4EAH0_BURCJ	B4EAH0	B4EAH0_BURCJ	kup	617	Burkholderia cenocepacia (strain ATCC BAA-245 / DSM 16553 / LMG 16656 / NCTC 13227 / J2315 / CF5610)	3:Protein inferred from homology	Probable potassium transport system protein kup	1	0.999	10	138	138	138
28.0062	28.2108	28.418	28.0165	28.6228	29.0087	28.7156	28.7334			2.49958	0.0814042	-0.607252	-0.538393	tr|B4EAH1|B4EAH1_BURCJ	B4EAH1	B4EAH1_BURCJ	BCAL1872	186	Burkholderia cenocepacia (strain ATCC BAA-245 / DSM 16553 / LMG 16656 / NCTC 13227 / J2315 / CF5610)	4:Protein predicted	Putative nucleotide phosphoribosyltransferase	1	0.999	8	228	228	228
30.6433	30.729	30.9943	30.7375	30.8632	30.9568	30.8381	30.7821			0.44808	0.670907	-0.0840101	-0.0774931	tr|B4EAH2|B4EAH2_BURCJ	B4EAH2	B4EAH2_BURCJ	purA	448	Burkholderia cenocepacia (strain ATCC BAA-245 / DSM 16553 / LMG 16656 / NCTC 13227 / J2315 / CF5610)	3:Protein inferred from homology	Adenylosuccinate synthetase	1	0.999	30	1093	1085	1093
29.0696	29.7128	29.1679	29.041	30.2201	30.1229	30.2167	30.3382	+	Delta_ogcI_EV_Delta_ogcI_ogcI	3.00663	0.0257194	-0.976657	-0.839468	tr|B4EAH5|B4EAH5_BURCJ	B4EAH5	B4EAH5_BURCJ	lepA1	597	Burkholderia cenocepacia (strain ATCC BAA-245 / DSM 16553 / LMG 16656 / NCTC 13227 / J2315 / CF5610)	3:Protein inferred from homology	Elongation factor 4	1	0.999	14	389	389	389
28.6569	28.8124	29.114	28.9908	28.5141	28.8027	28.7103	28.4723			1.09873	0.269517	0.268682	0.238299	tr|B4EAH7|B4EAH7_BURCJ	B4EAH7	B4EAH7_BURCJ	mucD1	494	Burkholderia cenocepacia (strain ATCC BAA-245 / DSM 16553 / LMG 16656 / NCTC 13227 / J2315 / CF5610)	3:Protein inferred from homology	Periplasmic serine endoprotease DegP-like	1	0.999	27	731	731	731
29.2607	29.3482	29.5063	29.2812	28.3303	28.1956	28.218	27.9694	+	Delta_ogcI_EV_Delta_ogcI_ogcI	4.78949	0.0111913	1.17077	1.0703	tr|B4EAH8|B4EAH8_BURCJ	B4EAH8	B4EAH8_BURCJ	mucB1	350	Burkholderia cenocepacia (strain ATCC BAA-245 / DSM 16553 / LMG 16656 / NCTC 13227 / J2315 / CF5610)	4:Protein predicted	Sigma-E factor regulatory protein RseB 1	1	0.999	13	396	396	396
27.4071	27.4391	27.7782	27.5866	28.1001	27.7858	27.9673	27.7325			1.54805	0.197016	-0.343678	-0.30696	tr|B4EAI0|B4EAI0_BURCJ	B4EAI0	B4EAI0_BURCJ	rpoE1	199	Burkholderia cenocepacia (strain ATCC BAA-245 / DSM 16553 / LMG 16656 / NCTC 13227 / J2315 / CF5610)	3:Protein inferred from homology	RNA polymerase sigma factor	1	0.999	6	133	133	133
31.9329	31.6968	31.8882	31.9421	32.189	31.8653	31.948	32.135			0.89741	0.421282	-0.169306	-0.154546	tr|B4EAI2|B4EAI2_BURCJ	B4EAI2	B4EAI2_BURCJ	fabF1	410	Burkholderia cenocepacia (strain ATCC BAA-245 / DSM 16553 / LMG 16656 / NCTC 13227 / J2315 / CF5610)	3:Protein inferred from homology	3-oxoacyl-[acyl-carrier-protein] synthase 2	1	0.999	21	1756	1756	1756
32.4511	32.4987	32.797	32.8652	32.3816	31.6708	32.4829	32.2571			1.13711	0.150845	0.454913	0.376114	tr|B4EAI3|B4EAI3_BURCJ	B4EAI3	B4EAI3_BURCJ	acpP1	79	Burkholderia cenocepacia (strain ATCC BAA-245 / DSM 16553 / LMG 16656 / NCTC 13227 / J2315 / CF5610)	3:Protein inferred from homology	Acyl carrier protein	1	0.999	4	267	267	267
29.6074	29.2624	29.0995	29.4762	29.4712	29.0146	29.3388	29.2819			0.231151	0.684791	0.0847855	0.0738616	tr|B4EAI4|B4EAI4_BURCJ	B4EAI4	B4EAI4_BURCJ	fabG1	249	Burkholderia cenocepacia (strain ATCC BAA-245 / DSM 16553 / LMG 16656 / NCTC 13227 / J2315 / CF5610)	4:Protein predicted	3-oxoacyl-[acyl-carrier protein] reductase 2	1	0.999	12	655	624	655
31.1343	31.0163	31.0125	31.1846	30.8164	30.12	30.6295	30.4519			2.03423	0.0903321	0.582465	0.504594	tr|B4EAI5|B4EAI5_BURCJ	B4EAI5	B4EAI5_BURCJ	fabD1	310	Burkholderia cenocepacia (strain ATCC BAA-245 / DSM 16553 / LMG 16656 / NCTC 13227 / J2315 / CF5610)	3:Protein inferred from homology	Malonyl CoA-acyl carrier protein transacylase	1	0.999	16	567	567	567
30.0205	30.0506	30.1126	30.1364	30.1154	29.6982	30.049	30.2268			0.193552	0.780508	0.0576468	0.0515976	tr|B4EAI6|B4EAI6_BURCJ	B4EAI6	B4EAI6_BURCJ	fabH1	329	Burkholderia cenocepacia (strain ATCC BAA-245 / DSM 16553 / LMG 16656 / NCTC 13227 / J2315 / CF5610)	3:Protein inferred from homology	3-oxoacyl-[acyl-carrier-protein] synthase 3	1	0.999	19	725	725	725
28.3132	28.3331	28.3104	28.2504	28.7107	28.949	28.6018	28.9209			2.92805	0.10915	-0.49383	-0.454913	tr|B4EAI7|B4EAI7_BURCJ	B4EAI7	B4EAI7_BURCJ	plsX1	368	Burkholderia cenocepacia (strain ATCC BAA-245 / DSM 16553 / LMG 16656 / NCTC 13227 / J2315 / CF5610)	3:Protein inferred from homology	Phosphate acyltransferase	1	0.999	13	277	277	277
33.6154	33.7349	33.8551	33.455	33.3289	32.9358	32.2868	32.0025	+	Delta_ogcI_EV_Delta_ogcI_ogcI	1.7701	0.0352194	1.02658	0.781449	tr|B4EAI8|B4EAI8_BURCJ	B4EAI8	B4EAI8_BURCJ	rpmF1	59	Burkholderia cenocepacia (strain ATCC BAA-245 / DSM 16553 / LMG 16656 / NCTC 13227 / J2315 / CF5610)	3:Protein inferred from homology	50S ribosomal protein L32	1	0.999	2	248	248	248
27.9074	27.2483	27.724	28.1042	27.8408	27.2701	27.2614	27.407			0.62877	0.259891	0.301149	0.245192	tr|B4EAI9|B4EAI9_BURCJ	B4EAI9	B4EAI9_BURCJ	BCAL0989	211	Burkholderia cenocepacia (strain ATCC BAA-245 / DSM 16553 / LMG 16656 / NCTC 13227 / J2315 / CF5610)	4:Protein predicted	Uncharacterized protein	1	0.999	7	233	233	233
26.944	26.8344	27.5017	27.1301	28.1522	27.8866	28.5124	27.8957	+	Delta_ogcI_EV_Delta_ogcI_ogcI	2.55101	0.0264947	-1.0092	-0.835787	tr|B4EAJ0|B4EAJ0_BURCJ	B4EAJ0	B4EAJ0_BURCJ	BCAL0988	210	Burkholderia cenocepacia (strain ATCC BAA-245 / DSM 16553 / LMG 16656 / NCTC 13227 / J2315 / CF5610)	3:Protein inferred from homology	Maf-like protein BCAL0988	1	0.999	8	174	174	174
26.9038	25.5274	25.4156	26.7952	27.7021	27.3217	27.3128	27.4692	+	Delta_ogcI_EV_Delta_ogcI_ogcI	1.70536	0.0174251	-1.29095	-0.916041	tr|B4EAJ1|B4EAJ1_BURCJ	B4EAJ1	B4EAJ1_BURCJ	BCAL0987	240	Burkholderia cenocepacia (strain ATCC BAA-245 / DSM 16553 / LMG 16656 / NCTC 13227 / J2315 / CF5610)	4:Protein predicted	Putative tetrapyrrole methylase	1	0.999	5	87	87	87
27.5836	27.9525	27.5756	27.32	27.3556	27.4521	26.9733	27.3342			1.01508	0.218531	0.329138	0.281983	tr|B4EAJ2|B4EAJ2_BURCJ	B4EAJ2	B4EAJ2_BURCJ	BCAL0986	330	Burkholderia cenocepacia (strain ATCC BAA-245 / DSM 16553 / LMG 16656 / NCTC 13227 / J2315 / CF5610)	4:Protein predicted	Serine peptidase, family S49	1	0.999	6	146	146	146
27.6578	27.7221	28.0709	28.2926	27.9415	28.4302	28.0884	28.1811			0.581457	0.345211	-0.224472	-0.190005	tr|B4EAJ4|B4EAJ4_BURCJ	B4EAJ4	B4EAJ4_BURCJ	BCAL0984	219	Burkholderia cenocepacia (strain ATCC BAA-245 / DSM 16553 / LMG 16656 / NCTC 13227 / J2315 / CF5610)	4:Protein predicted	Haloacid dehalogenase-like hydrolase	1	0.999	11	138	138	145
26.694	27.8141	27.5578	26.9175	27.6529	27.8756	27.4899	27.6313			0.742621	0.182239	-0.416559	-0.326663	tr|B4EAJ5|B4EAJ5_BURCJ	B4EAJ5	B4EAJ5_BURCJ	rluC1	334	Burkholderia cenocepacia (strain ATCC BAA-245 / DSM 16553 / LMG 16656 / NCTC 13227 / J2315 / CF5610)	3:Protein inferred from homology	Pseudouridine synthase	1	0.999	8	114	114	114
29.9481	30.0835	29.7197	29.5251	30.5236	30.647	30.686	30.5326	+	Delta_ogcI_EV_Delta_ogcI_ogcI	3.01034	0.0482918	-0.77819	-0.688662	tr|B4EAJ6|B4EAJ6_BURCJ	B4EAJ6	B4EAJ6_BURCJ	rne1	1054	Burkholderia cenocepacia (strain ATCC BAA-245 / DSM 16553 / LMG 16656 / NCTC 13227 / J2315 / CF5610)	3:Protein inferred from homology	Ribonuclease E	1	0.999	39	1026	1026	1026
26.3156	26.1223	25.8309	25.1248	26.9714	26.5916	27.0589	26.9345	+	Delta_ogcI_EV_Delta_ogcI_ogcI	2.00225	0.0296231	-1.04071	-0.812817	tr|B4EAJ7|B4EAJ7_BURCJ	B4EAJ7	B4EAJ7_BURCJ	moaA1	370	Burkholderia cenocepacia (strain ATCC BAA-245 / DSM 16553 / LMG 16656 / NCTC 13227 / J2315 / CF5610)	3:Protein inferred from homology	GTP 3',8-cyclase	1	0.999	6	65	65	65
26.7408	27.029	27.1193	27.4964	27.1635	27.4267	27.2212	27.7026			0.690853	0.272134	-0.282155	-0.235547	tr|B4EAJ9|B4EAJ9_BURCJ	B4EAJ9	B4EAJ9_BURCJ	moeA1	421	Burkholderia cenocepacia (strain ATCC BAA-245 / DSM 16553 / LMG 16656 / NCTC 13227 / J2315 / CF5610)	4:Protein predicted	Molybdopterin biosynthesis protein MoeA 1	1	0.999	7	79	79	79
26.3169	25.5323	25.9578	26.0843	26.5545	26.3802	26.4609	26.5967			1.65393	0.112229	-0.52525	-0.44833	tr|B4EAK1|B4EAK1_BURCJ	B4EAK1	B4EAK1_BURCJ	BCAL0977	161	Burkholderia cenocepacia (strain ATCC BAA-245 / DSM 16553 / LMG 16656 / NCTC 13227 / J2315 / CF5610)	4:Protein predicted	Acetyltransferase (GNAT) family protein	1	0.999	6	143	143	143
27.3377	27.2572	27.1708	27.207	27.2248	27.2493	27.3482	27.4881			0.564859	0.663988	-0.084425	-0.0789117	tr|B4EAK2|B4EAK2_BURCJ	B4EAK2	B4EAK2_BURCJ	BCAL0976	489	Burkholderia cenocepacia (strain ATCC BAA-245 / DSM 16553 / LMG 16656 / NCTC 13227 / J2315 / CF5610)	4:Protein predicted	RmuC family protein	1	0.999	10	78	78	78
28.1136	27.6478	27.9519	28.1815	27.6085	27.4547	27.7764	27.6413			1.39074	0.193745	0.353479	0.311172	tr|B4EAK3|B4EAK3_BURCJ	B4EAK3	B4EAK3_BURCJ	BCAL0975	329	Burkholderia cenocepacia (strain ATCC BAA-245 / DSM 16553 / LMG 16656 / NCTC 13227 / J2315 / CF5610)	3:Protein inferred from homology	Putative 2-ketogluconate reductase	1	0.999	11	249	249	249
28.3853	28.0712	28.3466	28.3756	28.0112	28.1617	28.0373	27.9398			1.57469	0.271129	0.257189	0.236371	tr|B4EAK5|B4EAK5_BURCJ	B4EAK5	B4EAK5_BURCJ	BCAL0973	220	Burkholderia cenocepacia (strain ATCC BAA-245 / DSM 16553 / LMG 16656 / NCTC 13227 / J2315 / CF5610)	4:Protein predicted	Uncharacterized protein	1	0.999	6	90	90	90
29.5445	29.9027	29.3846	29.2388	29.6373	29.8599	29.5366	29.7095			0.483692	0.443528	-0.168179	-0.145222	tr|B4EAK6|B4EAK6_BURCJ	B4EAK6	B4EAK6_BURCJ	pncB	399	Burkholderia cenocepacia (strain ATCC BAA-245 / DSM 16553 / LMG 16656 / NCTC 13227 / J2315 / CF5610)	3:Protein inferred from homology	Nicotinate phosphoribosyltransferase	1	0.999	18	470	470	470
30.5856	30.5077	30.7993	30.6583	30.601	30.1956	30.2879	30.0768			1.45431	0.196857	0.347387	0.307909	tr|B4EAK7|B4EAK7_BURCJ	B4EAK7	B4EAK7_BURCJ	BCAL0971	107	Burkholderia cenocepacia (strain ATCC BAA-245 / DSM 16553 / LMG 16656 / NCTC 13227 / J2315 / CF5610)	4:Protein predicted	4Fe-4S ferredoxin	1	0.999	5	217	217	217
26.7045	26.9483	27.18	27.0039	26.9871	27.4082	27.2212	27.1945			0.952458	0.30219	-0.243578	-0.21543	tr|B4EAK8|B4EAK8_BURCJ	B4EAK8	B4EAK8_BURCJ	BCAL0970	161	Burkholderia cenocepacia (strain ATCC BAA-245 / DSM 16553 / LMG 16656 / NCTC 13227 / J2315 / CF5610)	4:Protein predicted	CreA protein 1	1	0.999	8	106	106	106
26.0911	25.1116	26.4834	25.5462	26.3367	26.5465	26.1677	26.0118			0.686772	0.168138	-0.457568	-0.345998	tr|B4EAL2|B4EAL2_BURCJ	B4EAL2	B4EAL2_BURCJ	BCAL2904	260	Burkholderia cenocepacia (strain ATCC BAA-245 / DSM 16553 / LMG 16656 / NCTC 13227 / J2315 / CF5610)	4:Protein predicted	Uncharacterized protein	1	0.999	7	16	16	16
31.2241	30.7062	30.5804	31.1148	29.7014	29.8402	29.7963	29.8119	+	Delta_ogcI_EV_Delta_ogcI_ogcI	3.39275	0.014783	1.11893	0.965821	tr|B4EAL6|B4EAL6_BURCJ	B4EAL6	B4EAL6_BURCJ	fumC	464	Burkholderia cenocepacia (strain ATCC BAA-245 / DSM 16553 / LMG 16656 / NCTC 13227 / J2315 / CF5610)	3:Protein inferred from homology	Fumarate hydratase class II	1	0.999	25	1354	1354	1354
24.4747	25.0671	24.1668	25.5442	25.7071	26.6329	24.1049	25.8233			0.578492	0.103762	-0.753806	-0.467703	tr|B4EAL7|B4EAL7_BURCJ	B4EAL7	B4EAL7_BURCJ	BCAL2909	164	Burkholderia cenocepacia (strain ATCC BAA-245 / DSM 16553 / LMG 16656 / NCTC 13227 / J2315 / CF5610)	4:Protein predicted	Long-chain acyl-CoA thioester hydrolase	1	0.999	2	28	28	28
28.0392	28.0722	28.3001	28.3139	28.0131	28.148	28.1093	28.0891			0.542405	0.641913	0.0914478	0.0848121	tr|B4EAM0|B4EAM0_BURCJ	B4EAM0	B4EAM0_BURCJ	thyA	323	Burkholderia cenocepacia (strain ATCC BAA-245 / DSM 16553 / LMG 16656 / NCTC 13227 / J2315 / CF5610)	3:Protein inferred from homology	Thymidylate synthase	1	0.999	14	288	288	288
27.0556	27.3118	27.3696	27.0937	26.9149	26.6588	27.1803	26.8914			1.17902	0.240394	0.296339	0.261734	tr|B4EAM3|B4EAM3_BURCJ	B4EAM3	B4EAM3_BURCJ	dfrA	166	Burkholderia cenocepacia (strain ATCC BAA-245 / DSM 16553 / LMG 16656 / NCTC 13227 / J2315 / CF5610)	3:Protein inferred from homology	Dihydrofolate reductase	1	0.999	9	121	121	121
30.1832	29.9664	30.0259	30.1228	30.0568	29.9681	29.9717	29.8643			0.883925	0.576784	0.109341	0.102912	tr|B4EAM4|B4EAM4_BURCJ	B4EAM4	B4EAM4_BURCJ	BCAL2916	456	Burkholderia cenocepacia (strain ATCC BAA-245 / DSM 16553 / LMG 16656 / NCTC 13227 / J2315 / CF5610)	4:Protein predicted	Microcin-processing peptidase	1	0.999	33	1096	1096	1096
27.9618	28.2025	28.3325	28.0181	28.0209	27.9629	28.3494	28.0141			0.12795	0.841512	0.0418701	0.0372898	tr|B4EAM6|B4EAM6_BURCJ	B4EAM6	B4EAM6_BURCJ	mog	191	Burkholderia cenocepacia (strain ATCC BAA-245 / DSM 16553 / LMG 16656 / NCTC 13227 / J2315 / CF5610)	4:Protein predicted	Molybdopterin biosynthesis protein	1	0.999	5	75	75	75
28.1648	28.2891	28.2836	28.0959	28.0615	27.5945	27.8269	28.0111			1.55802	0.203489	0.334859	0.300096	tr|B4EAM7|B4EAM7_BURCJ	B4EAM7	B4EAM7_BURCJ	orn	206	Burkholderia cenocepacia (strain ATCC BAA-245 / DSM 16553 / LMG 16656 / NCTC 13227 / J2315 / CF5610)	3:Protein inferred from homology	Oligoribonuclease	1	0.999	7	167	167	167
26.841	27.0286	26.0838	26.4054	26.8983	27.1186	26.7057	26.788			0.585851	0.273925	-0.287931	-0.233853	tr|B4EAM8|B4EAM8_BURCJ	B4EAM8	B4EAM8_BURCJ	BCAL2920	419	Burkholderia cenocepacia (strain ATCC BAA-245 / DSM 16553 / LMG 16656 / NCTC 13227 / J2315 / CF5610)	3:Protein inferred from homology	Metallo peptidase, subfamily M48A	1	0.999	6	114	114	114
26.5778	26.5638	26.658	26.9153	26.7947	26.7366	26.6598	26.6516			0.136779	0.877232	-0.0319595	-0.0293662	tr|B4EAM9|B4EAM9_BURCJ	B4EAM9	B4EAM9_BURCJ	rsgA	291	Burkholderia cenocepacia (strain ATCC BAA-245 / DSM 16553 / LMG 16656 / NCTC 13227 / J2315 / CF5610)	3:Protein inferred from homology	Small ribosomal subunit biogenesis GTPase RsgA	1	0.999	5	91	91	91
26.9827	26.9625	26.5367	26.8433	27.0196	27.243	27.4416	27.1511			1.51528	0.175119	-0.382523	-0.33677	tr|B4EAN1|B4EAN1_BURCJ	B4EAN1	B4EAN1_BURCJ	cobD	312	Burkholderia cenocepacia (strain ATCC BAA-245 / DSM 16553 / LMG 16656 / NCTC 13227 / J2315 / CF5610)	3:Protein inferred from homology	Cobalamin biosynthesis protein CobD	1	0.999	7	110	110	110
24.2575	24.5055	25.26	25.2646	26.1967	26.4067	25.7729	25.4526	+	Delta_ogcI_EV_Delta_ogcI_ogcI	1.82761	0.024971	-1.13534	-0.849817	tr|B4EAN8|B4EAN8_BURCJ	B4EAN8	B4EAN8_BURCJ	BCAL2930	155	Burkholderia cenocepacia (strain ATCC BAA-245 / DSM 16553 / LMG 16656 / NCTC 13227 / J2315 / CF5610)	4:Protein predicted	Putative membrane protein	0.9997	0.999	2	30	30	30
27.4155	26.7863	27.1354	26.7404	26.8373	27.6062	27.3834	27.3895			0.587093	0.277128	-0.28473	-0.231813	tr|B4EAP0|B4EAP0_BURCJ	B4EAP0	B4EAP0_BURCJ	lrp	162	Burkholderia cenocepacia (strain ATCC BAA-245 / DSM 16553 / LMG 16656 / NCTC 13227 / J2315 / CF5610)	4:Protein predicted	Leucine-responsive regulatory protein	1	0.999	6	60	60	60
33.1614	33.2841	33.5152	33.1618	32.3359	32.4098	32.3299	32.4174	+	Delta_ogcI_EV_Delta_ogcI_ogcI	4.35385	0.026507	0.907375	0.835082	tr|B4EAP2|B4EAP2_BURCJ	B4EAP2	B4EAP2_BURCJ	etfA	311	Burkholderia cenocepacia (strain ATCC BAA-245 / DSM 16553 / LMG 16656 / NCTC 13227 / J2315 / CF5610)	4:Protein predicted	Electron transfer flavoprotein alpha-subunit	1	0.999	21	1264	1026	1264
30.6837	30.8208	30.8998	30.5764	30.1405	29.7809	30.0274	29.8475	+	Delta_ogcI_EV_Delta_ogcI_ogcI	3.46793	0.0439775	0.796116	0.717698	tr|B4EAP3|B4EAP3_BURCJ	B4EAP3	B4EAP3_BURCJ	etfB	249	Burkholderia cenocepacia (strain ATCC BAA-245 / DSM 16553 / LMG 16656 / NCTC 13227 / J2315 / CF5610)	4:Protein predicted	Electron transfer flavoprotein beta-subunit	1	0.999	17	816	688	816
25.7273	26.1984	24.6393	24.7848	26.5071	25.9834	26.0957	25.7945			0.959304	0.0813925	-0.757744	-0.539703	tr|B4EAP4|B4EAP4_BURCJ	B4EAP4	B4EAP4_BURCJ	BCAL2936	264	Burkholderia cenocepacia (strain ATCC BAA-245 / DSM 16553 / LMG 16656 / NCTC 13227 / J2315 / CF5610)	4:Protein predicted	Putative exported protein	1	0.999	8	79	79	79
28.6807	29.7515	28.7304	25.2062	24.791	25.0136	23.8847	25.3255	+	Delta_ogcI_EV_Delta_ogcI_ogcI	1.73547	0.00106294	3.3385	1.63626	tr|B4EAP7|B4EAP7_BURCJ	B4EAP7	B4EAP7_BURCJ	cydB	378	Burkholderia cenocepacia (strain ATCC BAA-245 / DSM 16553 / LMG 16656 / NCTC 13227 / J2315 / CF5610)	4:Protein predicted	Cytochrome d ubiquinol oxidase subunit II	1	0.999	4	47	47	47
31.2466	32.1464	31.4435	30.7598	29.1212	29.7651	27.8827	27.4954	+	Delta_ogcI_EV_Delta_ogcI_ogcI	2.48003	0.00128814	2.83297	1.76818	tr|B4EAP8|B4EAP8_BURCJ	B4EAP8	B4EAP8_BURCJ	cydA	526	Burkholderia cenocepacia (strain ATCC BAA-245 / DSM 16553 / LMG 16656 / NCTC 13227 / J2315 / CF5610)	4:Protein predicted	Cytochrome d ubiquinol oxidase subunit I	1	0.999	16	717	717	717
29.355	28.7641	28.9092	28.6664	27.1464	24.9571	23.2662	24.5935	+	Delta_ogcI_EV_Delta_ogcI_ogcI	2.52253	0.000712329	3.93287	2.16158	tr|B4EAP9|B4EAP9_BURCJ	B4EAP9	B4EAP9_BURCJ	BCAL0786	88	Burkholderia cenocepacia (strain ATCC BAA-245 / DSM 16553 / LMG 16656 / NCTC 13227 / J2315 / CF5610)	4:Protein predicted	Putative membrane protein	1	0.999	1	38	38	38
29.1607	28.9876	29.2346	28.582	28.3642	28.4618	28.2461	27.9405			2.14613	0.0591085	0.738032	0.622999	tr|B4EAQ1|B4EAQ1_BURCJ	B4EAQ1	B4EAQ1_BURCJ	BCAL0788	189	Burkholderia cenocepacia (strain ATCC BAA-245 / DSM 16553 / LMG 16656 / NCTC 13227 / J2315 / CF5610)	3:Protein inferred from homology	Lipid A deacylase	1	0.999	8	189	189	189
28.4223	28.1362	28.479	28.7839	25.1322	26.3611	26.523	26.5721	+	Delta_ogcI_EV_Delta_ogcI_ogcI	3.12881	0.00113433	2.30827	1.68957	tr|B4EAQ2|B4EAQ2_BURCJ	B4EAQ2	B4EAQ2_BURCJ	BCAL0789	127	Burkholderia cenocepacia (strain ATCC BAA-245 / DSM 16553 / LMG 16656 / NCTC 13227 / J2315 / CF5610)	4:Protein predicted	Uncharacterized protein	1	0.999	6	132	132	132
27.4083	27.12	27.3501	27.4027	26.8697	27.144	26.8743	26.9333			2.09369	0.177996	0.364965	0.333674	tr|B4EAQ4|B4EAQ4_BURCJ	B4EAQ4	B4EAQ4_BURCJ	BCAL0791	324	Burkholderia cenocepacia (strain ATCC BAA-245 / DSM 16553 / LMG 16656 / NCTC 13227 / J2315 / CF5610)	4:Protein predicted	Glycosyl transferase family protein	1	0.999	9	120	120	120
29.2993	28.8418	28.7966	29.217	29.0575	28.6175	28.8648	28.8285			0.591322	0.384413	0.196597	0.169965	tr|B4EAQ5|B4EAQ5_BURCJ	B4EAQ5	B4EAQ5_BURCJ	BCAL0792	214	Burkholderia cenocepacia (strain ATCC BAA-245 / DSM 16553 / LMG 16656 / NCTC 13227 / J2315 / CF5610)	4:Protein predicted	Putative maleylacetoacetate isomerase	1	0.999	8	263	263	263
28.8245	28.3729	28.6313	28.7909	28.7788	28.5794	28.6124	28.5474			0.0794829	0.90168	0.0253997	0.0227766	tr|B4EAQ6|B4EAQ6_BURCJ	B4EAQ6	B4EAQ6_BURCJ	ftsY	386	Burkholderia cenocepacia (strain ATCC BAA-245 / DSM 16553 / LMG 16656 / NCTC 13227 / J2315 / CF5610)	3:Protein inferred from homology	Signal recognition particle receptor FtsY	1	0.999	11	175	175	175
28.0129	27.6169	27.9452	28.2312	28.1954	28.1345	27.8823	28.223			0.478965	0.466916	-0.157275	-0.136876	tr|B4EAQ7|B4EAQ7_BURCJ	B4EAQ7	B4EAQ7_BURCJ	BCAL0794	204	Burkholderia cenocepacia (strain ATCC BAA-245 / DSM 16553 / LMG 16656 / NCTC 13227 / J2315 / CF5610)	4:Protein predicted	Uncharacterized protein	1	0.999	8	167	167	167
28.7582	28.5276	28.8391	28.6858	28.5813	28.9044	28.2759	28.1728			0.578741	0.353304	0.219057	0.186004	tr|B4EAQ9|B4EAQ9_BURCJ	B4EAQ9	B4EAQ9_BURCJ	BCAL0796	88	Burkholderia cenocepacia (strain ATCC BAA-245 / DSM 16553 / LMG 16656 / NCTC 13227 / J2315 / CF5610)	4:Protein predicted	4Fe-4S ferredoxin	1	0.999	3	171	171	171
28.6981	28.4716	28.7314	28.678	28.167	28.4823	28.2555	28.3278			2.03999	0.195751	0.336594	0.30911	tr|B4EAR0|B4EAR0_BURCJ	B4EAR0	B4EAR0_BURCJ	hisC	355	Burkholderia cenocepacia (strain ATCC BAA-245 / DSM 16553 / LMG 16656 / NCTC 13227 / J2315 / CF5610)	3:Protein inferred from homology	Histidinol-phosphate aminotransferase	1	0.999	17	339	339	339
33.9258	34.0429	34.1476	33.687	34.5321	34.4869	34.3655	34.4161			2.49103	0.110924	-0.499315	-0.451629	tr|B4EAR2|B4EAR2_BURCJ	B4EAR2	B4EAR2_BURCJ	rplY	205	Burkholderia cenocepacia (strain ATCC BAA-245 / DSM 16553 / LMG 16656 / NCTC 13227 / J2315 / CF5610)	3:Protein inferred from homology	50S ribosomal protein L25	1	0.999	16	1323	1323	1323
30.4291	30.5044	30.3378	30.2474	31.005	31.1233	30.9057	30.9505			3.82638	0.0709342	-0.61644	-0.574567	tr|B4EAR3|B4EAR3_BURCJ	B4EAR3	B4EAR3_BURCJ	prs	311	Burkholderia cenocepacia (strain ATCC BAA-245 / DSM 16553 / LMG 16656 / NCTC 13227 / J2315 / CF5610)	3:Protein inferred from homology	Ribose-phosphate pyrophosphokinase	1	0.999	19	827	827	827
27.1226	27.0382	27.4809	27.2521	27.3718	27.3381	26.9097	26.9593			0.200021	0.710198	0.078681	0.0680923	tr|B4EAR5|B4EAR5_BURCJ	B4EAR5	B4EAR5_BURCJ	BCAL0803	204	Burkholderia cenocepacia (strain ATCC BAA-245 / DSM 16553 / LMG 16656 / NCTC 13227 / J2315 / CF5610)	3:Protein inferred from homology	Outer-membrane lipoprotein LolB	1	0.999	4	132	132	132
29.6404	29.6576	29.7385	29.6055	29.3844	29.7594	29.3141	29.2933			1.02142	0.327306	0.222708	0.200178	tr|B4EAR6|B4EAR6_BURCJ	B4EAR6	B4EAR6_BURCJ	BCAL0804	607	Burkholderia cenocepacia (strain ATCC BAA-245 / DSM 16553 / LMG 16656 / NCTC 13227 / J2315 / CF5610)	4:Protein predicted	Putative membrane protein	1	0.999	34	860	859	860
26.8923	27.169	27.4558	27.1812	25.3388	26.2046	25.8389	25.8234	+	Delta_ogcI_EV_Delta_ogcI_ogcI	3.19599	0.00803593	1.37314	1.13332	tr|B4EAR9|B4EAR9_BURCJ	B4EAR9	B4EAR9_BURCJ	BCAL0807	211	Burkholderia cenocepacia (strain ATCC BAA-245 / DSM 16553 / LMG 16656 / NCTC 13227 / J2315 / CF5610)	4:Protein predicted	ATP-dependent protease	1	0.999	8	55	55	55
34.5319	35.3751	35.4281	34.3135	31.2385	31.691	31.085	30.6896	+	Delta_ogcI_EV_Delta_ogcI_ogcI	4.37635	0	3.73615	2.76087	tr|B4EAS3|B4EAS3_BURCJ	B4EAS3	B4EAS3_BURCJ	BCAL0812	119	Burkholderia cenocepacia (strain ATCC BAA-245 / DSM 16553 / LMG 16656 / NCTC 13227 / J2315 / CF5610)	4:Protein predicted	Sigma-54 modulation protein	1	0.999	10	1107	1107	1107
27.5592	27.432	26.7711	26.9724	27.437	27.0299	26.6584	26.5589			0.42762	0.315699	0.262607	0.206256	tr|B4EAS4|B4EAS4_BURCJ	B4EAS4	B4EAS4_BURCJ	rpoN	501	Burkholderia cenocepacia (strain ATCC BAA-245 / DSM 16553 / LMG 16656 / NCTC 13227 / J2315 / CF5610)	3:Protein inferred from homology	RNA polymerase sigma-54 factor	1	0.999	13	95	95	95
29.5266	29.3328	29.4811	29.5764	29.6447	29.6784	29.6778	29.6826			1.94341	0.358964	-0.191652	-0.18196	tr|B4EAS5|B4EAS5_BURCJ	B4EAS5	B4EAS5_BURCJ	BCAL0814	258	Burkholderia cenocepacia (strain ATCC BAA-245 / DSM 16553 / LMG 16656 / NCTC 13227 / J2315 / CF5610)	4:Protein predicted	ABC transporter ATP-binding protein	1	0.999	12	367	367	367
28.3236	28.3555	28.6196	29.0364	28.6955	28.6056	28.7001	28.6392			0.178819	0.721234	-0.0763459	-0.0654552	tr|B4EAS6|B4EAS6_BURCJ	B4EAS6	B4EAS6_BURCJ	lptA	229	Burkholderia cenocepacia (strain ATCC BAA-245 / DSM 16553 / LMG 16656 / NCTC 13227 / J2315 / CF5610)	3:Protein inferred from homology	Lipopolysaccharide export system protein LptA	1	0.999	8	202	202	202
27.6213	27.4998	27.5864	27.3471	27.6639	28.0226	27.8754	27.6047			1.29383	0.254615	-0.278004	-0.249514	tr|B4EAS7|B4EAS7_BURCJ	B4EAS7	B4EAS7_BURCJ	BCAL0816	204	Burkholderia cenocepacia (strain ATCC BAA-245 / DSM 16553 / LMG 16656 / NCTC 13227 / J2315 / CF5610)	4:Protein predicted	Putative exported protein	1	0.999	7	173	173	173
28.4311	28.2324	28.5639	28.3914	28.1703	28.8041	28.1556	28.2773			0.117385	0.807261	0.0528846	0.04529	tr|B4EAS8|B4EAS8_BURCJ	B4EAS8	B4EAS8_BURCJ	kdsC	178	Burkholderia cenocepacia (strain ATCC BAA-245 / DSM 16553 / LMG 16656 / NCTC 13227 / J2315 / CF5610)	4:Protein predicted	Putative 3-deoxy-D-manno-octulosonate 8-phosphate phosphatase	1	0.999	8	234	234	234
27.5056	27.5861	27.5503	27.3432	27.882	28.3033	28.1055	28.0257			2.88458	0.0837569	-0.582811	-0.52842	tr|B4EAS9|B4EAS9_BURCJ	B4EAS9	B4EAS9_BURCJ	BCAL0818	327	Burkholderia cenocepacia (strain ATCC BAA-245 / DSM 16553 / LMG 16656 / NCTC 13227 / J2315 / CF5610)	3:Protein inferred from homology	Putative arabinose 5-phosphate isomerase	1	0.999	11	243	243	243
27.7491	27.2871	27.0665	27.5443	27.4224	27.3887	27.6851	27.771			0.383264	0.483027	-0.155072	-0.131793	tr|B4EAT1|B4EAT1_BURCJ	B4EAT1	B4EAT1_BURCJ	apt	201	Burkholderia cenocepacia (strain ATCC BAA-245 / DSM 16553 / LMG 16656 / NCTC 13227 / J2315 / CF5610)	3:Protein inferred from homology	Adenine phosphoribosyltransferase	1	0.999	7	96	96	96
25.9256	25.6604	25.5871	26.0801	25.4266	24.3639	25.7848	25.5701			0.773961	0.139647	0.526934	0.394298	tr|B4EAT3|B4EAT3_BURCJ	B4EAT3	B4EAT3_BURCJ	BCAL0822	288	Burkholderia cenocepacia (strain ATCC BAA-245 / DSM 16553 / LMG 16656 / NCTC 13227 / J2315 / CF5610)	4:Protein predicted	NUDIX hydrolase	1	0.999	6	103	103	103
29.6715	30.1096	29.8002	29.5217	30.2845	30.4189	30.3565	30.4684			2.44297	0.0815657	-0.60633	-0.536021	tr|B4EAT4|B4EAT4_BURCJ	B4EAT4	B4EAT4_BURCJ	purU	294	Burkholderia cenocepacia (strain ATCC BAA-245 / DSM 16553 / LMG 16656 / NCTC 13227 / J2315 / CF5610)	3:Protein inferred from homology	Formyltetrahydrofolate deformylase	1	0.999	20	607	606	607
29.0868	29.1822	28.903	29.1729	29.6703	29.6769	29.7368	29.8048			3.93416	0.0662597	-0.635976	-0.593298	tr|B4EAT6|B4EAT6_BURCJ	B4EAT6	B4EAT6_BURCJ	uvrA	961	Burkholderia cenocepacia (strain ATCC BAA-245 / DSM 16553 / LMG 16656 / NCTC 13227 / J2315 / CF5610)	3:Protein inferred from homology	UvrABC system protein A	1	0.999	42	1223	1223	1223
29.4077	29.8048	29.7857	29.2969	29.4825	29.3139	29.234	29.0661			0.985845	0.243598	0.299638	0.259183	tr|B4EAT8|B4EAT8_BURCJ	B4EAT8	B4EAT8_BURCJ	ssb	185	Burkholderia cenocepacia (strain ATCC BAA-245 / DSM 16553 / LMG 16656 / NCTC 13227 / J2315 / CF5610)	3:Protein inferred from homology	Single-stranded DNA-binding protein	1	0.999	11	414	414	414
31.4661	30.3797	30.6666	31.9661	27.0395	27.0959	27.1414	26.9069	+	Delta_ogcI_EV_Delta_ogcI_ogcI	4.49373	0	4.07369	2.97902	tr|B4EAU2|B4EAU2_BURCJ	B4EAU2	B4EAU2_BURCJ	BCAL0831	194	Burkholderia cenocepacia (strain ATCC BAA-245 / DSM 16553 / LMG 16656 / NCTC 13227 / J2315 / CF5610)	4:Protein predicted	Putative storage protein	1	0.999	13	506	506	506
27.3546	25.7532	25.361	27.1771	24.256	24.5848	23.963	25.1088	+	Delta_ogcI_EV_Delta_ogcI_ogcI	1.87328	0.00430435	1.93332	1.24091	tr|B4EAU4|B4EAU4_BURCJ	B4EAU4	B4EAU4_BURCJ	phbB	247	Burkholderia cenocepacia (strain ATCC BAA-245 / DSM 16553 / LMG 16656 / NCTC 13227 / J2315 / CF5610)	1:Experimental evidence at protein level	Putative Acetoacetyl-CoA reductase	1	0.999	7	48	48	66
30.0239	30.1844	30.4463	29.4119	29.7123	30.0268	29.5921	29.3623			0.630315	0.229697	0.343175	0.272461	tr|B4EAW0|B4EAW0_BURCJ	B4EAW0	B4EAW0_BURCJ	BCAL0849	253	Burkholderia cenocepacia (strain ATCC BAA-245 / DSM 16553 / LMG 16656 / NCTC 13227 / J2315 / CF5610)	3:Protein inferred from homology	Metallo peptidase, subfamily M48B	1	0.999	11	621	621	621
28.3477	28.5503	28.4931	28.4634	29.0638	29.5326	29.2928	29.2204	+	Delta_ogcI_EV_Delta_ogcI_ogcI	3.58174	0.0407273	-0.81379	-0.735476	tr|B4EAW1|B4EAW1_BURCJ	B4EAW1	B4EAW1_BURCJ	hflC	299	Burkholderia cenocepacia (strain ATCC BAA-245 / DSM 16553 / LMG 16656 / NCTC 13227 / J2315 / CF5610)	3:Protein inferred from homology	Protein HflC	1	0.999	17	394	394	394
28.8588	28.7209	28.902	28.7638	29.5181	30.0019	29.8468	29.8416	+	Delta_ogcI_EV_Delta_ogcI_ogcI	3.98097	0.0205759	-0.990763	-0.892629	tr|B4EAW2|B4EAW2_BURCJ	B4EAW2	B4EAW2_BURCJ	hflK	448	Burkholderia cenocepacia (strain ATCC BAA-245 / DSM 16553 / LMG 16656 / NCTC 13227 / J2315 / CF5610)	4:Protein predicted	Protein HflK	1	0.999	15	230	230	230
26.4213	26.5189	26.5046	26.208	27.9099	28.7389	28.2292	28.126	+	Delta_ogcI_EV_Delta_ogcI_ogcI	4.15774	0.00180952	-1.83778	-1.54464	tr|B4EAW3|B4EAW3_BURCJ	B4EAW3	B4EAW3_BURCJ	hflX	395	Burkholderia cenocepacia (strain ATCC BAA-245 / DSM 16553 / LMG 16656 / NCTC 13227 / J2315 / CF5610)	3:Protein inferred from homology	GTPase HflX	1	0.999	16	209	209	251
29.0614	28.678	28.9402	28.8788	29.5238	29.9104	29.4035	29.5424			2.69549	0.0593171	-0.705437	-0.62116	tr|B4EAW6|B4EAW6_BURCJ	B4EAW6	B4EAW6_BURCJ	bamB	381	Burkholderia cenocepacia (strain ATCC BAA-245 / DSM 16553 / LMG 16656 / NCTC 13227 / J2315 / CF5610)	3:Protein inferred from homology	Outer membrane protein assembly factor BamB	1	0.999	20	566	566	566
28.9162	28.9733	29.1078	28.825	29.2362	29.762	29.4135	29.4181			2.15615	0.113126	-0.501897	-0.446157	tr|B4EAW7|B4EAW7_BURCJ	B4EAW7	B4EAW7_BURCJ	BCAL1882	209	Burkholderia cenocepacia (strain ATCC BAA-245 / DSM 16553 / LMG 16656 / NCTC 13227 / J2315 / CF5610)	4:Protein predicted	Putative membrane protein	1	0.999	11	236	236	236
28.365	28.3195	28.398	28.3195	28.7189	28.9961	28.793	28.7211			3.2766	0.120975	-0.456753	-0.427675	tr|B4EAX0|B4EAX0_BURCJ	B4EAX0	B4EAX0_BURCJ	BCAL1885	338	Burkholderia cenocepacia (strain ATCC BAA-245 / DSM 16553 / LMG 16656 / NCTC 13227 / J2315 / CF5610)	4:Protein predicted	Putative membrane protein	1	0.999	10	222	222	222
28.7	29.0282	28.7077	28.4879	29.3976	29.6265	29.5637	29.5939	+	Delta_ogcI_EV_Delta_ogcI_ogcI	3.25273	0.0427994	-0.814452	-0.725581	tr|B4EAX4|B4EAX4_BURCJ	B4EAX4	B4EAX4_BURCJ	rlmD	465	Burkholderia cenocepacia (strain ATCC BAA-245 / DSM 16553 / LMG 16656 / NCTC 13227 / J2315 / CF5610)	3:Protein inferred from homology	23S rRNA (uracil(1939)-C(5))-methyltransferase RlmD	1	0.999	23	419	419	419
28.0845	27.7481	27.9237	28.0638	27.8839	27.8805	27.8482	27.9184			0.402891	0.714315	0.0722737	0.066983	tr|B4EAX6|B4EAX6_BURCJ	B4EAX6	B4EAX6_BURCJ	BCAL1891	258	Burkholderia cenocepacia (strain ATCC BAA-245 / DSM 16553 / LMG 16656 / NCTC 13227 / J2315 / CF5610)	4:Protein predicted	Uncharacterized protein	1	0.999	16	408	408	408
28.983	28.8563	28.7814	28.5878	27.6964	27.8788	27.5561	27.4927	+	Delta_ogcI_EV_Delta_ogcI_ogcI	4.14447	0.0119409	1.1461	1.02423	tr|B4EAX7|B4EAX7_BURCJ	B4EAX7	B4EAX7_BURCJ	rpoS	362	Burkholderia cenocepacia (strain ATCC BAA-245 / DSM 16553 / LMG 16656 / NCTC 13227 / J2315 / CF5610)	3:Protein inferred from homology	RNA polymerase sigma factor RpoS	1	0.999	9	237	237	237
30.4142	30.3649	30.6108	30.4521	30.7863	31.0561	30.9232	30.821			2.78359	0.133636	-0.43615	-0.40362	tr|B4EAX8|B4EAX8_BURCJ	B4EAX8	B4EAX8_BURCJ	BCAL1893	299	Burkholderia cenocepacia (strain ATCC BAA-245 / DSM 16553 / LMG 16656 / NCTC 13227 / J2315 / CF5610)	4:Protein predicted	Family M23 peptidase	1	0.999	14	598	555	598
27.5747	27.6015	27.0912	27.0746	27.2001	27.609	27.2543	27.5157			0.125857	0.785936	-0.0592866	-0.0503912	tr|B4EAY0|B4EAY0_BURCJ	B4EAY0	B4EAY0_BURCJ	surE	253	Burkholderia cenocepacia (strain ATCC BAA-245 / DSM 16553 / LMG 16656 / NCTC 13227 / J2315 / CF5610)	3:Protein inferred from homology	5'-nucleotidase SurE	0.9997	0.999	1	87	87	87
27.0139	27.1786	27.553	27.5836	27.105	27.2804	27.9348	27.2482			0.0940339	0.795122	-0.0598168	-0.0485448	tr|B4EAY1|B4EAY1_BURCJ	B4EAY1	B4EAY1_BURCJ	BCAL1896	401	Burkholderia cenocepacia (strain ATCC BAA-245 / DSM 16553 / LMG 16656 / NCTC 13227 / J2315 / CF5610)	4:Protein predicted	Putative transferase	1	0.999	13	142	142	142
28.3108	28.552	28.3872	28.2746	28.7261	28.9207	28.8949	28.7924			2.98436	0.123848	-0.45236	-0.420237	tr|B4EAY4|B4EAY4_BURCJ	B4EAY4	B4EAY4_BURCJ	dnaX	787	Burkholderia cenocepacia (strain ATCC BAA-245 / DSM 16553 / LMG 16656 / NCTC 13227 / J2315 / CF5610)	3:Protein inferred from homology	DNA polymerase III subunit gamma/tau	1	0.999	27	395	395	395
32.9314	32.748	33.2063	33.1096	32.1736	32.2149	32.2025	32.1152	+	Delta_ogcI_EV_Delta_ogcI_ogcI	3.67343	0.0396577	0.822245	0.745087	tr|B4EAY5|B4EAY5_BURCJ	B4EAY5	B4EAY5_BURCJ	trxA	108	Burkholderia cenocepacia (strain ATCC BAA-245 / DSM 16553 / LMG 16656 / NCTC 13227 / J2315 / CF5610)	3:Protein inferred from homology	Thioredoxin	1	0.999	15	693	693	693
30.5026	30.6707	30.6046	30.6881	30.9338	31.0576	31.0543	31.0217			3.64826	0.147633	-0.400336	-0.380928	tr|B4EAY7|B4EAY7_BURCJ	B4EAY7	B4EAY7_BURCJ	rho	420	Burkholderia cenocepacia (strain ATCC BAA-245 / DSM 16553 / LMG 16656 / NCTC 13227 / J2315 / CF5610)	3:Protein inferred from homology	Transcription termination factor Rho	1	0.999	29	1560	1560	1560
28.578	27.2815	27.4503	28.257	24.8418	28.0524	28.2033	27.6081			0.365184	0.144189	0.715254	0.38703	tr|B4EAZ0|B4EAZ0_BURCJ	B4EAZ0	B4EAZ0_BURCJ	BCAL1904	277	Burkholderia cenocepacia (strain ATCC BAA-245 / DSM 16553 / LMG 16656 / NCTC 13227 / J2315 / CF5610)	3:Protein inferred from homology	Uncharacterized protein	1	0.999	7	54	54	54
26.9613	27.2514	26.5867	27.2847	26.8643	26.946	26.1354	26.6166			0.770084	0.19795	0.380478	0.305874	tr|B4EAZ2|B4EAZ2_BURCJ	B4EAZ2	B4EAZ2_BURCJ	BCAL1906	610	Burkholderia cenocepacia (strain ATCC BAA-245 / DSM 16553 / LMG 16656 / NCTC 13227 / J2315 / CF5610)	4:Protein predicted	Putative membrane protein	1	0.999	4	35	35	35
31.076	31.0683	30.5442	31.1182	29.6185	30.0933	28.7784	29.6828	+	Delta_ogcI_EV_Delta_ogcI_ogcI	2.42278	0.0108066	1.40839	1.07706	tr|B4EB03|B4EB03_BURCJ	B4EB03	B4EB03_BURCJ	BCAL1917	216	Burkholderia cenocepacia (strain ATCC BAA-245 / DSM 16553 / LMG 16656 / NCTC 13227 / J2315 / CF5610)	4:Protein predicted	Putative exported protein	1	0.999	3	197	197	197
25.8124	25.127	24.1477	24.9635	24.292	25.1083	25.8586	24.102			0.12173	0.544703	0.172399	0.112754	tr|B4EB04|B4EB04_BURCJ	B4EB04	B4EB04_BURCJ	BCAL1918	143	Burkholderia cenocepacia (strain ATCC BAA-245 / DSM 16553 / LMG 16656 / NCTC 13227 / J2315 / CF5610)	4:Protein predicted	Uncharacterized protein	1	0.999	2	64	64	64
33.5969	33.8157	33.9784	33.7294	32.4278	33.2209	32.4465	32.5579	+	Delta_ogcI_EV_Delta_ogcI_ogcI	2.80538	0.0164959	1.11681	0.927302	tr|B4EB05|B4EB05_BURCJ	B4EB05	B4EB05_BURCJ	clpB	865	Burkholderia cenocepacia (strain ATCC BAA-245 / DSM 16553 / LMG 16656 / NCTC 13227 / J2315 / CF5610)	3:Protein inferred from homology	Chaperone protein ClpB	1	0.999	70	4099	4092	4099
26.1924	26.3221	26.992	26.578	25.7617	26.1583	25.6013	25.8177			1.75421	0.0736051	0.686399	0.56651	tr|B4EB06|B4EB06_BURCJ	B4EB06	B4EB06_BURCJ	BCAL1920	172	Burkholderia cenocepacia (strain ATCC BAA-245 / DSM 16553 / LMG 16656 / NCTC 13227 / J2315 / CF5610)	4:Protein predicted	Putative DNA-binding protein	1	0.999	7	84	84	84
27.4232	25.6273	26.0266	26.9259	24.5118	25.3583	25.1753	24.3277	+	Delta_ogcI_EV_Delta_ogcI_ogcI	1.86516	0.00876471	1.65746	1.11953	tr|B4EB07|B4EB07_BURCJ	B4EB07	B4EB07_BURCJ	BCAL1921	151	Burkholderia cenocepacia (strain ATCC BAA-245 / DSM 16553 / LMG 16656 / NCTC 13227 / J2315 / CF5610)	4:Protein predicted	Uncharacterized protein	1	0.999	6	32	32	32
26.5753	25.9798	26.588	25.7442	26.9048	26.9058	26.8546	27.0104			1.74728	0.0713899	-0.697027	-0.57333	tr|B4EB08|B4EB08_BURCJ	B4EB08	B4EB08_BURCJ	moaE	158	Burkholderia cenocepacia (strain ATCC BAA-245 / DSM 16553 / LMG 16656 / NCTC 13227 / J2315 / CF5610)	4:Protein predicted	Molybdopterin converting factor subunit 2	1	0.999	6	78	78	78
28.287	27.8295	28.0187	28.1553	28.142	28.254	27.9708	27.86			0.04213	0.93776	0.0159111	0.0140636	tr|B4EB10|B4EB10_BURCJ	B4EB10	B4EB10_BURCJ	moeA3	415	Burkholderia cenocepacia (strain ATCC BAA-245 / DSM 16553 / LMG 16656 / NCTC 13227 / J2315 / CF5610)	4:Protein predicted	Molybdopterin biosynthesis protein MoeA 3	1	0.999	9	250	250	250
29.6935	29.8087	30.0437	29.7341	30.1881	30.3232	30.3289	30.3045			2.81347	0.120399	-0.466167	-0.42965	tr|B4EB11|B4EB11_BURCJ	B4EB11	B4EB11_BURCJ	thrC	483	Burkholderia cenocepacia (strain ATCC BAA-245 / DSM 16553 / LMG 16656 / NCTC 13227 / J2315 / CF5610)	4:Protein predicted	Threonine synthase	1	0.999	27	979	979	979
28.856	29.1366	29.0532	28.9037	29.4994	29.7382	29.7062	29.5858			3.55548	0.0659421	-0.64502	-0.594308	tr|B4EB12|B4EB12_BURCJ	B4EB12	B4EB12_BURCJ	hom	442	Burkholderia cenocepacia (strain ATCC BAA-245 / DSM 16553 / LMG 16656 / NCTC 13227 / J2315 / CF5610)	3:Protein inferred from homology	Homoserine dehydrogenase	1	0.999	20	605	605	605
27.1114	27.5856	27.3197	27.2866	27.3512	27.8344	27.6987	27.6625			1.15277	0.229633	-0.310867	-0.27234	tr|B4EB13|B4EB13_BURCJ	B4EB13	B4EB13_BURCJ	BCAL1927	412	Burkholderia cenocepacia (strain ATCC BAA-245 / DSM 16553 / LMG 16656 / NCTC 13227 / J2315 / CF5610)	4:Protein predicted	Putative aminotransferase	1	0.999	13	259	259	259
28.2059	27.7822	28.1971	28.0559	25.8224	28.2568	27.9162	27.9719			0.44707	0.157619	0.568435	0.36204	tr|B4EB14|B4EB14_BURCJ	B4EB14	B4EB14_BURCJ	BCAL1928	124	Burkholderia cenocepacia (strain ATCC BAA-245 / DSM 16553 / LMG 16656 / NCTC 13227 / J2315 / CF5610)	4:Protein predicted	Uncharacterized protein	1	0.999	4	62	62	62
26.5647	26.7724	25.4651	26.0258	25.9914	25.0335	24.6647	23.8038	+	Delta_ogcI_EV_Delta_ogcI_ogcI	1.31554	0.0229852	1.33366	0.866234	tr|B4EB15|B4EB15_BURCJ	B4EB15	B4EB15_BURCJ	BCAL1929	558	Burkholderia cenocepacia (strain ATCC BAA-245 / DSM 16553 / LMG 16656 / NCTC 13227 / J2315 / CF5610)	4:Protein predicted	Putative undecaprenyl phosphate-alpha-4-amino-4-deoxy-l-arabinose arabinosy transferase	1	0.999	3	37	37	37
29.3504	28.9799	29.1082	29.5396	29.0603	29.2647	29.1428	29.0415			0.379053	0.57561	0.11722	0.1033	tr|B4EB17|B4EB17_BURCJ	B4EB17	B4EB17_BURCJ	arnB	383	Burkholderia cenocepacia (strain ATCC BAA-245 / DSM 16553 / LMG 16656 / NCTC 13227 / J2315 / CF5610)	1:Experimental evidence at protein level	Putative UDP-4-amino-4-deoxy-l-arabinose--oxoglutarate aminotransferas	1	0.999	20	568	568	568
27.2195	27.274	25.0787	26.6485	27.7985	27.4314	27.6132	27.7463	+	Delta_ogcI_EV_Delta_ogcI_ogcI	1.09789	0.043932	-1.09213	-0.719169	tr|B4EB18|B4EB18_BURCJ	B4EB18	B4EB18_BURCJ	BCAL1932	345	Burkholderia cenocepacia (strain ATCC BAA-245 / DSM 16553 / LMG 16656 / NCTC 13227 / J2315 / CF5610)	4:Protein predicted	Putative undecaprenyl-phosphate 4-deoxy-4-formamido-l-arabinose transferase	1	0.999	5	103	103	103
28.4447	28.5387	28.2175	28.3337	28.681	28.8105	28.548	28.6715			1.81268	0.231911	-0.294059	-0.270339	tr|B4EB19|B4EB19_BURCJ	B4EB19	B4EB19_BURCJ	BCAL1933	315	Burkholderia cenocepacia (strain ATCC BAA-245 / DSM 16553 / LMG 16656 / NCTC 13227 / J2315 / CF5610)	4:Protein predicted	L-arabinose formyltransferase	1	0.999	11	400	400	400
30.0477	30.093	30.1111	30.0423	30.5502	30.7208	30.601	30.5613			4.8085	0.0883257	-0.534826	-0.512993	tr|B4EB20|B4EB20_BURCJ	B4EB20	B4EB20_BURCJ	BCAL1934	351	Burkholderia cenocepacia (strain ATCC BAA-245 / DSM 16553 / LMG 16656 / NCTC 13227 / J2315 / CF5610)	4:Protein predicted	UDP-glucuronic acid decarboxylase	1	0.999	28	1232	1232	1232
28.5931	28.6832	28.1622	28.4418	28.011	28.3478	28.0816	28.1031			1.31114	0.208453	0.334175	0.294266	tr|B4EB21|B4EB21_BURCJ	B4EB21	B4EB21_BURCJ	BCAL1935	298	Burkholderia cenocepacia (strain ATCC BAA-245 / DSM 16553 / LMG 16656 / NCTC 13227 / J2315 / CF5610)	4:Protein predicted	Polysaccharide deacetylase	1	0.999	8	95	95	95
29.8581	29.5487	29.8466	29.9188	29.7194	29.8356	29.6209	29.598			0.451052	0.622757	0.0995574	0.0905791	tr|B4EB22|B4EB22_BURCJ	B4EB22	B4EB22_BURCJ	BCAL1936	153	Burkholderia cenocepacia (strain ATCC BAA-245 / DSM 16553 / LMG 16656 / NCTC 13227 / J2315 / CF5610)	4:Protein predicted	AhpC/TSA family protein	1	0.999	11	254	254	254
30.017	29.8096	29.5705	29.8519	30.1747	30.4486	30.222	30.3234			2.31654	0.11913	-0.479947	-0.432251	tr|B4EB23|B4EB23_BURCJ	B4EB23	B4EB23_BURCJ	BCAL1937	549	Burkholderia cenocepacia (strain ATCC BAA-245 / DSM 16553 / LMG 16656 / NCTC 13227 / J2315 / CF5610)	4:Protein predicted	Putative phosphorous metabolism-related protein	1	0.999	26	1066	1066	1066
31.3104	31.1413	31.4273	31.2814	31.6515	31.8725	31.881	31.8075			3.19092	0.100983	-0.513013	-0.475352	tr|B4EB26|B4EB26_BURCJ	B4EB26	B4EB26_BURCJ	BCAL1940	208	Burkholderia cenocepacia (strain ATCC BAA-245 / DSM 16553 / LMG 16656 / NCTC 13227 / J2315 / CF5610)	4:Protein predicted	Uncharacterized protein	1	0.999	13	513	513	513
27.8115	27.7449	27.8237	27.7931	27.5707	27.8953	27.8008	27.7028			0.297996	0.798411	0.0509133	0.0475132	tr|B4EB27|B4EB27_BURCJ	B4EB27	B4EB27_BURCJ	dnaB	460	Burkholderia cenocepacia (strain ATCC BAA-245 / DSM 16553 / LMG 16656 / NCTC 13227 / J2315 / CF5610)	3:Protein inferred from homology	Replicative DNA helicase	1	0.999	15	215	215	215
27.3248	27.4191	27.1178	26.8779	28.283	28.2103	28.1027	28.3395	+	Delta_ogcI_EV_Delta_ogcI_ogcI	3.70225	0.0163644	-1.04897	-0.927852	tr|B4EB28|B4EB28_BURCJ	B4EB28	B4EB28_BURCJ	metN	344	Burkholderia cenocepacia (strain ATCC BAA-245 / DSM 16553 / LMG 16656 / NCTC 13227 / J2315 / CF5610)	3:Protein inferred from homology	Methionine import ATP-binding protein MetN	1	0.999	15	196	196	196
27.3085	26.7077	26.8045	27.5091	26.9109	26.3105	26.7296	26.7498			0.885443	0.180701	0.407255	0.330472	tr|B4EB30|B4EB30_BURCJ	B4EB30	B4EB30_BURCJ	BCAL2940	307	Burkholderia cenocepacia (strain ATCC BAA-245 / DSM 16553 / LMG 16656 / NCTC 13227 / J2315 / CF5610)	4:Protein predicted	Putative histone deacetylase-family protein	1	0.999	8	93	92	93
28.8499	28.8384	29.0105	29.0028	28.3879	28.499	28.7894	28.5363			2.0672	0.17388	0.372269	0.339363	tr|B4EB31|B4EB31_BURCJ	B4EB31	B4EB31_BURCJ	BCAL2941	405	Burkholderia cenocepacia (strain ATCC BAA-245 / DSM 16553 / LMG 16656 / NCTC 13227 / J2315 / CF5610)	4:Protein predicted	Putative exported transglycosylase	1	0.999	14	336	336	336
29.5855	29.4707	29.8565	29.7002	29.3643	29.0972	29.6137	29.5641			0.852533	0.305571	0.243402	0.212885	tr|B4EB32|B4EB32_BURCJ	B4EB32	B4EB32_BURCJ	cysM	300	Burkholderia cenocepacia (strain ATCC BAA-245 / DSM 16553 / LMG 16656 / NCTC 13227 / J2315 / CF5610)	3:Protein inferred from homology	Cysteine synthase	1	0.999	14	377	377	377
29.1895	28.835	29.1625	29.2769	29.3053	29.533	29.407	29.5272			1.58964	0.20849	-0.327108	-0.294424	tr|B4EB35|B4EB35_BURCJ	B4EB35	B4EB35_BURCJ	hldA	316	Burkholderia cenocepacia (strain ATCC BAA-245 / DSM 16553 / LMG 16656 / NCTC 13227 / J2315 / CF5610)	1:Experimental evidence at protein level	D-beta-D-heptose 7-phosphate kinase	1	0.999	12	443	443	443
28.6094	29.0784	28.7816	28.7002	29.0636	29.3239	29.2945	29.2764			2.04672	0.136025	-0.447227	-0.400122	tr|B4EB36|B4EB36_BURCJ	B4EB36	B4EB36_BURCJ	udg	466	Burkholderia cenocepacia (strain ATCC BAA-245 / DSM 16553 / LMG 16656 / NCTC 13227 / J2315 / CF5610)	3:Protein inferred from homology	Putative UDP-glucose dehydrogenase	1	0.999	22	791	753	791
28.6953	28.5653	28.651	28.8452	28.9081	29.1263	29.0626	29.0941			2.48718	0.17798	-0.358599	-0.33328	tr|B4EB37|B4EB37_BURCJ	B4EB37	B4EB37_BURCJ	lapB	390	Burkholderia cenocepacia (strain ATCC BAA-245 / DSM 16553 / LMG 16656 / NCTC 13227 / J2315 / CF5610)	3:Protein inferred from homology	Lipopolysaccharide assembly protein B	1	0.999	18	551	551	551
32.7123	32.9204	32.833	32.5624	33.4222	33.3449	33.5134	33.3714			3.57552	0.0633053	-0.65597	-0.603993	tr|B4EB40|B4EB40_BURCJ	B4EB40	B4EB40_BURCJ	rpsA	570	Burkholderia cenocepacia (strain ATCC BAA-245 / DSM 16553 / LMG 16656 / NCTC 13227 / J2315 / CF5610)	3:Protein inferred from homology	30S ribosomal protein S1	1	0.999	53	2508	2508	2508
26.8458	26.6882	25.0052	26.7046	25.3101	27.272	27.1788	27.1854			0.272126	0.243664	-0.425614	-0.258584	tr|B4EB43|B4EB43_BURCJ	B4EB43	B4EB43_BURCJ	BCAL2953	312	Burkholderia cenocepacia (strain ATCC BAA-245 / DSM 16553 / LMG 16656 / NCTC 13227 / J2315 / CF5610)	4:Protein predicted	Putative prephenate dehydrogenase	1	0.999	5	50	50	50
27.6059	27.5145	27.4696	27.2448	28.0473	28.1101	27.7751	27.841			2.32287	0.117756	-0.48465	-0.436197	tr|B4EB44|B4EB44_BURCJ	B4EB44	B4EB44_BURCJ	pheA	360	Burkholderia cenocepacia (strain ATCC BAA-245 / DSM 16553 / LMG 16656 / NCTC 13227 / J2315 / CF5610)	4:Protein predicted	p-protein [bifunctional includes: chorismate mutase and prephenate dehydratase]	1	0.999	12	174	174	174
32.4525	32.5401	32.6948	32.5213	32.1446	31.5644	31.9527	31.6376			2.61519	0.0574371	0.727364	0.635168	tr|B4EB46|B4EB46_BURCJ	B4EB46	B4EB46_BURCJ	BCAL2956	199	Burkholderia cenocepacia (strain ATCC BAA-245 / DSM 16553 / LMG 16656 / NCTC 13227 / J2315 / CF5610)	4:Protein predicted	Putative exported protein	1	0.999	22	1124	1124	1124
29.4387	29.7427	29.0935	29.2715	30.0531	30.0832	30.1592	30.1438			2.6767	0.0577252	-0.723229	-0.634244	tr|B4EB47|B4EB47_BURCJ	B4EB47	B4EB47_BURCJ	gyrA	867	Burkholderia cenocepacia (strain ATCC BAA-245 / DSM 16553 / LMG 16656 / NCTC 13227 / J2315 / CF5610)	3:Protein inferred from homology	DNA gyrase subunit A	1	0.999	43	1189	1189	1189
34.4654	34.4135	34.1924	34.1354	34.546	34.0551	34.3012	34.2327			0.0481815	0.930557	0.0179043	0.015844	tr|B4EB48|B4EB48_BURCJ	B4EB48	B4EB48_BURCJ	ompA	222	Burkholderia cenocepacia (strain ATCC BAA-245 / DSM 16553 / LMG 16656 / NCTC 13227 / J2315 / CF5610)	3:Protein inferred from homology	Putative ompA family protein	1	0.999	23	1609	1609	1609
28.0664	27.9769	28.3073	28.0219	27.8067	26.0971	27.7456	27.862			0.822948	0.0923175	0.715281	0.498843	tr|B4EB50|B4EB50_BURCJ	B4EB50	B4EB50_BURCJ	BCAL2960	237	Burkholderia cenocepacia (strain ATCC BAA-245 / DSM 16553 / LMG 16656 / NCTC 13227 / J2315 / CF5610)	3:Protein inferred from homology	Putative phosphatase	1	0.999	5	119	119	119
25.3906	25.0525	25.0295	25.65	24.8912	25.4342	25.1859	24.2445			0.533312	0.237979	0.34169	0.263563	tr|B4EB51|B4EB51_BURCJ	B4EB51	B4EB51_BURCJ	BCAL2961	414	Burkholderia cenocepacia (strain ATCC BAA-245 / DSM 16553 / LMG 16656 / NCTC 13227 / J2315 / CF5610)	3:Protein inferred from homology	Putative integrase	1	0.999	5	19	19	19
26.2024	25.2621	25.3997	26.5866	25.0103	25.4551	23.9255	24.194	+	Delta_ogcI_EV_Delta_ogcI_ogcI	1.36313	0.0281181	1.21649	0.823862	tr|B4EB52|B4EB52_BURCJ	B4EB52	B4EB52_BURCJ	BCAL2962	232	Burkholderia cenocepacia (strain ATCC BAA-245 / DSM 16553 / LMG 16656 / NCTC 13227 / J2315 / CF5610)	4:Protein predicted	Uncharacterized protein	1	0.999	4	27	27	27
26.4866	27.4618	24.5786	24.7695	27.0721	25.0474	26.0143	26.9554			0.212794	0.262327	-0.448173	-0.243635	tr|B4EB54|B4EB54_BURCJ	B4EB54	B4EB54_BURCJ	BCAL2962b	324	Burkholderia cenocepacia (strain ATCC BAA-245 / DSM 16553 / LMG 16656 / NCTC 13227 / J2315 / CF5610)	4:Protein predicted	Uncharacterized protein	1	0.999	7	31	31	31
26.1364	26.5513	27.0713	26.5461	24.8331	25.6154	25.5613	25.0346	+	Delta_ogcI_EV_Delta_ogcI_ogcI	2.53556	0.0119089	1.31519	1.03366	tr|B4EB66|B4EB66_BURCJ	B4EB66	B4EB66_BURCJ	BCAL2969a	85	Burkholderia cenocepacia (strain ATCC BAA-245 / DSM 16553 / LMG 16656 / NCTC 13227 / J2315 / CF5610)	4:Protein predicted	Uncharacterized protein	1	0.999	4	48	48	48
29.5069	31.4566	31.606	29.1106	27.925	29.0422	27.9133	27.9216	+	Delta_ogcI_EV_Delta_ogcI_ogcI	1.70062	0.0034332	2.21951	1.30133	tr|B4EB72|B4EB72_BURCJ	B4EB72	B4EB72_BURCJ	BCAL2973	117	Burkholderia cenocepacia (strain ATCC BAA-245 / DSM 16553 / LMG 16656 / NCTC 13227 / J2315 / CF5610)	4:Protein predicted	Putative exported protein	1	0.999	4	153	153	153
24.5967	24.7933	24.107	25.0786	26.2089	25.7662	26.0865	24.5207	+	Delta_ogcI_EV_Delta_ogcI_ogcI	1.20879	0.0470579	-1.00169	-0.696992	tr|B4EB73|B4EB73_BURCJ	B4EB73	B4EB73_BURCJ	BCAL2974	126	Burkholderia cenocepacia (strain ATCC BAA-245 / DSM 16553 / LMG 16656 / NCTC 13227 / J2315 / CF5610)	4:Protein predicted	Putative membrane protein	1	0.999	2	30	30	30
25.2695	25.5153	25.4146	25.442	26.2137	25.766	26.6043	26.9132	+	Delta_ogcI_EV_Delta_ogcI_ogcI	2.04873	0.0368491	-0.963938	-0.769009	tr|B4EB74|B4EB74_BURCJ	B4EB74	B4EB74_BURCJ	BCAL2975	368	Burkholderia cenocepacia (strain ATCC BAA-245 / DSM 16553 / LMG 16656 / NCTC 13227 / J2315 / CF5610)	4:Protein predicted	Possible regulatory protein	1	0.999	5	35	35	35
24.5307	25.0767	25.2286	25.8706	25.6929	24.1818	25.3586	24.3476			0.247554	0.34019	0.281422	0.192371	tr|B4EB75|B4EB75_BURCJ	B4EB75	B4EB75_BURCJ	fdsG	166	Burkholderia cenocepacia (strain ATCC BAA-245 / DSM 16553 / LMG 16656 / NCTC 13227 / J2315 / CF5610)	4:Protein predicted	NAD-dependent formate dehydrogenase gamma subunit	1	0.999	2	41	41	41
24.1543	25.7655	25.6277	26.2793	24.5381	24.3696	24.0856	25.0114			0.990508	0.0571608	0.955534	0.638829	tr|B4EB76|B4EB76_BURCJ	B4EB76	B4EB76_BURCJ	fdsB	525	Burkholderia cenocepacia (strain ATCC BAA-245 / DSM 16553 / LMG 16656 / NCTC 13227 / J2315 / CF5610)	4:Protein predicted	NAD-dependent formate dehydrogenase beta subunit	1	0.999	7	43	43	43
26.5284	26.6217	25.7615	26.335	25.7538	25.5174	24.4011	24.7872	+	Delta_ogcI_EV_Delta_ogcI_ogcI	1.75444	0.0227317	1.19677	0.874233	tr|B4EB77|B4EB77_BURCJ	B4EB77	B4EB77_BURCJ	fdsA	983	Burkholderia cenocepacia (strain ATCC BAA-245 / DSM 16553 / LMG 16656 / NCTC 13227 / J2315 / CF5610)	4:Protein predicted	NAD-dependent formate dehydrogenase alpha subunit	1	0.999	14	148	148	148
29.2154	28.9576	28.936	29.1622	27.1894	27.6576	26.7059	27.0275	+	Delta_ogcI_EV_Delta_ogcI_ogcI	4.01424	0.00197403	1.92269	1.58838	tr|B4EB79|B4EB79_BURCJ	B4EB79	B4EB79_BURCJ	BCAL2980	548	Burkholderia cenocepacia (strain ATCC BAA-245 / DSM 16553 / LMG 16656 / NCTC 13227 / J2315 / CF5610)	4:Protein predicted	Putative oxygenase	1	0.999	15	213	213	213
29.711	29.4691	29.15	29.5786	28.84	29.1042	28.9612	28.9792			2.07329	0.112875	0.506008	0.447246	tr|B4EB84|B4EB84_BURCJ	B4EB84	B4EB84_BURCJ	BCAL2984	396	Burkholderia cenocepacia (strain ATCC BAA-245 / DSM 16553 / LMG 16656 / NCTC 13227 / J2315 / CF5610)	4:Protein predicted	Cysteine peptidase, family C26	1	0.999	13	603	603	603
28.8428	28.2544	28.1499	28.477	28.2765	27.9279	28.0318	28.3983			0.705903	0.280087	0.272381	0.229345	tr|B4EB86|B4EB86_BURCJ	B4EB86	B4EB86_BURCJ	BCAL2986	458	Burkholderia cenocepacia (strain ATCC BAA-245 / DSM 16553 / LMG 16656 / NCTC 13227 / J2315 / CF5610)	3:Protein inferred from homology	Putative amidotransferase	1	0.999	16	271	271	271
29.1998	29.0404	29.3604	29.1572	29.4918	28.8078	29.2949	29.2691			0.0587456	0.902214	-0.0264621	-0.0228269	tr|B4EB89|B4EB89_BURCJ	B4EB89	B4EB89_BURCJ	add	341	Burkholderia cenocepacia (strain ATCC BAA-245 / DSM 16553 / LMG 16656 / NCTC 13227 / J2315 / CF5610)	3:Protein inferred from homology	Adenine deaminase	1	0.999	10	248	248	248
28.3796	27.9941	28.1592	28.2509	26.9626	26.5903	26.8274	26.785	+	Delta_ogcI_EV_Delta_ogcI_ogcI	4.80861	0.00433716	1.40463	1.26341	tr|B4EB90|B4EB90_BURCJ	B4EB90	B4EB90_BURCJ	guaD	439	Burkholderia cenocepacia (strain ATCC BAA-245 / DSM 16553 / LMG 16656 / NCTC 13227 / J2315 / CF5610)	4:Protein predicted	Guanine deaminase	1	0.999	16	271	271	271
26.3234	26.5493	26.585	25.0162	27.563	27.4637	27.0767	27.0375	+	Delta_ogcI_EV_Delta_ogcI_ogcI	1.59291	0.0264	-1.16677	-0.836283	tr|B4EB92|B4EB92_BURCJ	B4EB92	B4EB92_BURCJ	BCAL2992	235	Burkholderia cenocepacia (strain ATCC BAA-245 / DSM 16553 / LMG 16656 / NCTC 13227 / J2315 / CF5610)	4:Protein predicted	Putative lipoprotein	1	0.999	4	69	69	69
30.0555	29.7318	29.8658	30.0627	29.5121	29.3801	29.662	29.5321			2.21168	0.153943	0.407364	0.370797	tr|B4EB93|B4EB93_BURCJ	B4EB93	B4EB93_BURCJ	BCAL2993	897	Burkholderia cenocepacia (strain ATCC BAA-245 / DSM 16553 / LMG 16656 / NCTC 13227 / J2315 / CF5610)	4:Protein predicted	Aminopeptidase N	1	0.999	45	1301	1273	1301
27.4713	26.8604	26.7823	26.9867	26.8887	27.2429	26.8151	27.0661			0.0420351	0.917884	0.0219712	0.0185915	tr|B4EBA6|B4EBA6_BURCJ	B4EBA6	B4EBA6_BURCJ	BCAL0855	540	Burkholderia cenocepacia (strain ATCC BAA-245 / DSM 16553 / LMG 16656 / NCTC 13227 / J2315 / CF5610)	4:Protein predicted	Putative exported protein	1	0.999	6	82	82	82
26.8362	27.2764	27.0215	27.2063	25.3515	27.2781	27.1647	27.5576			0.189493	0.399695	0.247124	0.163447	tr|B4EBB1|B4EBB1_BURCJ	B4EBB1	B4EBB1_BURCJ	BCAL0860	280	Burkholderia cenocepacia (strain ATCC BAA-245 / DSM 16553 / LMG 16656 / NCTC 13227 / J2315 / CF5610)	4:Protein predicted	Putative protease	1	0.999	10	95	95	95
28.9279	27.2925	27.6376	28.7391	25.2251	26.8155	26.7872	26.0564	+	Delta_ogcI_EV_Delta_ogcI_ogcI	1.89173	0.00436765	1.92824	1.24324	tr|B4EBB4|B4EBB4_BURCJ	B4EBB4	B4EBB4_BURCJ	BCAL0863	193	Burkholderia cenocepacia (strain ATCC BAA-245 / DSM 16553 / LMG 16656 / NCTC 13227 / J2315 / CF5610)	4:Protein predicted	Cysteine peptidase, family C56	1	0.999	6	61	61	61
27.6018	27.2236	27.4236	27.5532	26.6657	26.3499	26.6309	26.5522	+	Delta_ogcI_EV_Delta_ogcI_ogcI	3.74492	0.0299189	0.90089	0.811506	tr|B4EBB5|B4EBB5_BURCJ	B4EBB5	B4EBB5_BURCJ	BCAL0864	432	Burkholderia cenocepacia (strain ATCC BAA-245 / DSM 16553 / LMG 16656 / NCTC 13227 / J2315 / CF5610)	4:Protein predicted	Uncharacterized protein	1	0.999	16	264	264	264
27.734	23.9355	27.2443	27.6429	26.5884	26.587	26.8251	26.6427			0.00798133	0.949627	-0.0216322	-0.0113303	tr|B4EBB7|B4EBB7_BURCJ	B4EBB7	B4EBB7_BURCJ	dan	493	Burkholderia cenocepacia (strain ATCC BAA-245 / DSM 16553 / LMG 16656 / NCTC 13227 / J2315 / CF5610)	4:Protein predicted	D-aminoacylase	1	0.999	11	61	61	61
29.1837	29.2233	29.244	29.5564	29.0963	28.8291	28.9757	28.9393			1.81351	0.194804	0.341761	0.310148	tr|B4EBB8|B4EBB8_BURCJ	B4EBB8	B4EBB8_BURCJ	BCAL0867	128	Burkholderia cenocepacia (strain ATCC BAA-245 / DSM 16553 / LMG 16656 / NCTC 13227 / J2315 / CF5610)	4:Protein predicted	YjgF family protein	1	0.999	6	209	209	209
29.4742	29.861	29.5234	29.3986	30.0548	30.3568	30.2268	30.2971			2.82798	0.0652795	-0.669561	-0.597138	tr|B4EBC0|B4EBC0_BURCJ	B4EBC0	B4EBC0_BURCJ	ilvA	507	Burkholderia cenocepacia (strain ATCC BAA-245 / DSM 16553 / LMG 16656 / NCTC 13227 / J2315 / CF5610)	3:Protein inferred from homology	L-threonine dehydratase	1	0.999	29	717	717	717
28.1474	28.4826	28.1071	27.8389	28.4836	28.6254	28.3934	28.571			1.41759	0.182275	-0.374313	-0.327925	tr|B4EBC1|B4EBC1_BURCJ	B4EBC1	B4EBC1_BURCJ	BCAL0870	1341	Burkholderia cenocepacia (strain ATCC BAA-245 / DSM 16553 / LMG 16656 / NCTC 13227 / J2315 / CF5610)	4:Protein predicted	Putative oxidoreductase	1	0.999	35	463	463	463
28.7045	28.5844	28.8025	28.494	26.8867	27.1227	26.9942	26.9534	+	Delta_ogcI_EV_Delta_ogcI_ogcI	5.96159	0.00175723	1.65712	1.52884	tr|B4EBC2|B4EBC2_BURCJ	B4EBC2	B4EBC2_BURCJ	BCAL0871	147	Burkholderia cenocepacia (strain ATCC BAA-245 / DSM 16553 / LMG 16656 / NCTC 13227 / J2315 / CF5610)	4:Protein predicted	Uncharacterized protein	1	0.999	5	105	105	105
26.282	26.2197	26.2067	25.7815	26.2683	25.4711	25.8494	25.6062			0.762192	0.233714	0.323737	0.267703	tr|B4EBC3|B4EBC3_BURCJ	B4EBC3	B4EBC3_BURCJ	BCAL0872	137	Burkholderia cenocepacia (strain ATCC BAA-245 / DSM 16553 / LMG 16656 / NCTC 13227 / J2315 / CF5610)	4:Protein predicted	Uncharacterized protein	1	0.999	5	102	102	102
29.9095	30.5528	30.4778	29.6665	28.9029	29.5284	28.559	28.6474	+	Delta_ogcI_EV_Delta_ogcI_ogcI	2.16617	0.0154052	1.24223	0.949967	tr|B4EBC5|B4EBC5_BURCJ	B4EBC5	B4EBC5_BURCJ	BCAL0874	343	Burkholderia cenocepacia (strain ATCC BAA-245 / DSM 16553 / LMG 16656 / NCTC 13227 / J2315 / CF5610)	4:Protein predicted	Putative membrane protein	1	0.999	7	244	244	244
25.4544	25.7898	26.4756	26.3057	25.1014	26.2435	25.5012	25.489			0.595724	0.188835	0.422615	0.316616	tr|B4EBC6|B4EBC6_BURCJ	B4EBC6	B4EBC6_BURCJ	BCAL0875	208	Burkholderia cenocepacia (strain ATCC BAA-245 / DSM 16553 / LMG 16656 / NCTC 13227 / J2315 / CF5610)	4:Protein predicted	Uncharacterized protein	1	0.999	5	81	81	81
27.7441	28.2311	27.5936	27.747	27.8092	28.1098	27.7996	27.9095			0.19703	0.712238	-0.0780621	-0.0675093	tr|B4EBC7|B4EBC7_BURCJ	B4EBC7	B4EBC7_BURCJ	ubiB	525	Burkholderia cenocepacia (strain ATCC BAA-245 / DSM 16553 / LMG 16656 / NCTC 13227 / J2315 / CF5610)	3:Protein inferred from homology	Probable protein kinase UbiB	1	0.999	17	245	245	245
27.864	27.3275	27.1845	27.5262	26.9018	26.2197	26.7808	26.7288			2.0903	0.0504436	0.817777	0.675575	tr|B4EBC8|B4EBC8_BURCJ	B4EBC8	B4EBC8_BURCJ	BCAL0877	208	Burkholderia cenocepacia (strain ATCC BAA-245 / DSM 16553 / LMG 16656 / NCTC 13227 / J2315 / CF5610)	4:Protein predicted	Putative methyltransferase	1	0.999	6	165	165	165
29.0777	29.0937	29.2525	29.248	29.3648	28.1383	28.891	28.7396			0.731062	0.197817	0.384564	0.305846	tr|B4EBC9|B4EBC9_BURCJ	B4EBC9	B4EBC9_BURCJ	BCAL0878	117	Burkholderia cenocepacia (strain ATCC BAA-245 / DSM 16553 / LMG 16656 / NCTC 13227 / J2315 / CF5610)	4:Protein predicted	Uncharacterized protein	1	0.999	4	70	70	70
24.6896	25.1138	25.1107	25.5834	27.2742	27.7714	27.0717	26.7849	+	Delta_ogcI_EV_Delta_ogcI_ogcI	3.56721	0.00108571	-2.10119	-1.64592	tr|B4EBD0|B4EBD0_BURCJ	B4EBD0	B4EBD0_BURCJ	BCAL0879	215	Burkholderia cenocepacia (strain ATCC BAA-245 / DSM 16553 / LMG 16656 / NCTC 13227 / J2315 / CF5610)	4:Protein predicted	Putative membrane protein	1	0.999	4	47	47	47
27.1549	26.5261	26.8975	26.556	27.3724	27.2732	26.9361	27.3479			1.32346	0.148107	-0.448757	-0.380114	tr|B4EBD2|B4EBD2_BURCJ	B4EBD2	B4EBD2_BURCJ	BCAL0881	164	Burkholderia cenocepacia (strain ATCC BAA-245 / DSM 16553 / LMG 16656 / NCTC 13227 / J2315 / CF5610)	4:Protein predicted	Putative dATP pyrophosphohydrolase	1	0.999	5	72	72	72
27.2334	24.7746	27.7203	27.7101	27.3136	27.6726	27.2335	28.2241			0.457428	0.119225	-0.751352	-0.431946	tr|B4EBD4|B4EBD4_BURCJ	B4EBD4	B4EBD4_BURCJ	BCAL0883	199	Burkholderia cenocepacia (strain ATCC BAA-245 / DSM 16553 / LMG 16656 / NCTC 13227 / J2315 / CF5610)	4:Protein predicted	TetR family regulatory protein	1	0.999	7	68	68	68
30.725	30.644	30.507	30.7244	30.0734	30.1522	30.0663	30.1741			4.02435	0.0902147	0.533578	0.504247	tr|B4EBD5|B4EBD5_BURCJ	B4EBD5	B4EBD5_BURCJ	BCAL0884	595	Burkholderia cenocepacia (strain ATCC BAA-245 / DSM 16553 / LMG 16656 / NCTC 13227 / J2315 / CF5610)	3:Protein inferred from homology	Putative acyl-CoA dehydrogenase oxidoreductase protein	1	0.999	32	1263	1235	1263
29.9462	30.0723	29.613	29.8975	29.7471	29.9678	29.9515	29.9813			0.0974447	0.886671	-0.0297165	-0.026732	tr|B4EBD6|B4EBD6_BURCJ	B4EBD6	B4EBD6_BURCJ	BCAL0885	811	Burkholderia cenocepacia (strain ATCC BAA-245 / DSM 16553 / LMG 16656 / NCTC 13227 / J2315 / CF5610)	4:Protein predicted	Putative 3-hydroxyacyl-CoA dehydrogenase oxidoreductase	1	0.999	38	840	840	840
30.3982	30.292	30.1595	30.3515	30.2657	30.1393	30.0708	30.0664			1.25541	0.422774	0.164781	0.154068	tr|B4EBD7|B4EBD7_BURCJ	B4EBD7	B4EBD7_BURCJ	BCAL0886	399	Burkholderia cenocepacia (strain ATCC BAA-245 / DSM 16553 / LMG 16656 / NCTC 13227 / J2315 / CF5610)	3:Protein inferred from homology	Putative 3-ketoacyl-CoA thiolase	1	0.999	21	513	513	513
28.42	25.3749	27.1857	28.6087	27.811	27.0688	26.8372	25.6128			0.266281	0.202204	0.564842	0.301542	tr|B4EBD8|B4EBD8_BURCJ	B4EBD8	B4EBD8_BURCJ	BCAL0887	255	Burkholderia cenocepacia (strain ATCC BAA-245 / DSM 16553 / LMG 16656 / NCTC 13227 / J2315 / CF5610)	4:Protein predicted	Enoyl-CoA hydratase/isomerase family protein	1	0.999	6	66	66	66
[truncated: 1,105 more rows]

## Sheet: Non_imputed
20220915_NSco-5058_TmcD_Delta_ogcI_EV_B1 MaxLFQ Intensity	20220915_NSco-5058_TmcD_Delta_ogcI_EV_B2 MaxLFQ Intensity	20220915_NSco-5058_TmcD_Delta_ogcI_EV_B3 MaxLFQ Intensity	20220915_NSco-5058_TmcD_Delta_ogcI_EV_B4 MaxLFQ Intensity	20220915_NSco-5058_TmcD_Delta_ogcI_ogcI_B1 MaxLFQ Intensity	20220915_NSco-5058_TmcD_Delta_ogcI_ogcI_B2 MaxLFQ Intensity	20220915_NSco-5058_TmcD_Delta_ogcI_ogcI_B3 MaxLFQ Intensity	20220915_NSco-5058_TmcD_Delta_ogcI_ogcI_B4 MaxLFQ Intensity	C: Student's T-test Significant Delta_ogcI_EV_Delta_ogcI_ogcI	C: Student's T-test significant	N: -Log Student's T-test p-value Delta_ogcI_EV_Delta_ogcI_ogcI	N: Student's T-test q-value Delta_ogcI_EV_Delta_ogcI_ogcI	N: Student's T-test Difference Delta_ogcI_EV_Delta_ogcI_ogcI	N: Student's T-test Test statistic Delta_ogcI_EV_Delta_ogcI_ogcI	T: Protein	T: Protein ID	T: Entry Name	T: Gene	T: Protein Length	T: Organism	T: Protein Existence	T: Description	T: Protein Probability	T: Top Peptide Probability	T: Combined Total Peptides	T: Combined Spectral Count	T: Combined Unique Spectral Count	T: Combined Total Spectral Count
[truncated: 2,248 more rows]
